# Supplementary material for: Measuring Zn Transference with Precision: Insights for Dendrite‐Free Zinc Metal Anodes
Source: Adv Mater. 2025 Aug 23;37(46):e02245. doi: 10.1002/adma.202502245 (PMC12631524; doi:10.1002/adma.202502245)
Supplement: Supplementary file 2 — Supporting Information [file ADMA-37-e02245-s002.gz]

Archive with 76 entries (75 files):
- ._restarts
- restarts
- restarts/._60Zn_r1.key
- restarts/60Zn_r1.key
- restarts/._60Zn_r1.dyn
- restarts/60Zn_r1.dyn
- restarts/._60Zn_r2.key
- restarts/60Zn_r2.key
- restarts/._60Zn_r3.dyn
- restarts/60Zn_r3.dyn
- restarts/._60Zn_r4.xyz
- restarts/60Zn_r4.xyz
- restarts/._60Zn_r2.dyn
- restarts/60Zn_r2.dyn
- restarts/._60Zn_r3.key
- restarts/60Zn_r3.key
- restarts/._60Zn_r1.xyz
- restarts/60Zn_r1.xyz
- restarts/._60Zn_r4.key
- restarts/60Zn_r4.key
- restarts/._60Zn_r2.xyz
- restarts/60Zn_r2.xyz
- restarts/._60Zn_r3.xyz
- restarts/60Zn_r3.xyz
- restarts/._60Zn_r4.dyn
- restarts/60Zn_r4.dyn
- restarts/._100Zn_r3.xyz
- restarts/100Zn_r3.xyz
- restarts/._100Zn_r4.dyn
- restarts/100Zn_r4.dyn
- restarts/._20Zn_r1.xyz
- restarts/20Zn_r1.xyz
- restarts/._100Zn_r4.key
- restarts/100Zn_r4.key
- restarts/._100Zn_r2.xyz
- restarts/100Zn_r2.xyz
- restarts/._20Zn_r4.key
- restarts/20Zn_r4.key
- restarts/._20Zn_r2.xyz
- restarts/20Zn_r2.xyz
- restarts/._20Zn_r3.xyz
- restarts/20Zn_r3.xyz
- restarts/._20Zn_r4.dyn
- restarts/20Zn_r4.dyn
- restarts/._100Zn_r1.xyz
- restarts/100Zn_r1.xyz
- restarts/._20Zn_r1.key
- restarts/20Zn_r1.key
- restarts/._100Zn_r2.dyn
- restarts/100Zn_r2.dyn
- restarts/._100Zn_r3.key
- restarts/100Zn_r3.key
- restarts/._100Zn_r2.key
- restarts/100Zn_r2.key
- restarts/._100Zn_r3.dyn
- restarts/100Zn_r3.dyn
- restarts/._100Zn_r4.xyz
- restarts/100Zn_r4.xyz
- restarts/._20Zn_r1.dyn
- restarts/20Zn_r1.dyn
- restarts/._20Zn_r3.dyn
- restarts/20Zn_r3.dyn
- restarts/._20Zn_r2.key
- restarts/20Zn_r2.key
- restarts/._20Zn_r4.xyz
- restarts/20Zn_r4.xyz
- restarts/._100Zn_r1.dyn
- restarts/100Zn_r1.dyn
- restarts/._100Zn_r1.key
- restarts/100Zn_r1.key
- restarts/._20Zn_r3.key
- restarts/20Zn_r3.key
- restarts/._20Zn_r2.dyn
- restarts/20Zn_r2.dyn
- restarts/._0README.md
- restarts/0README.md
