# Supplementary material for: Measuring Zn Transference with Precision: Insights for Dendrite‐Free Zinc Metal Anodes
Source: Adv Mater. 2025 Aug 23;37(46):e02245. doi: 10.1002/adma.202502245 (PMC12631524; doi:10.1002/adma.202502245)
Supplement: Supplementary file 2 — Supporting Information [file ADMA-37-e02245-s002.gz › restarts/60Zn_r1.dyn]

 Number of Atoms and Title :
 16352  Built with Packmol
 Periodic Box Dimensions :
    0.5519650268554688D+02    0.5519650268554688D+02    0.5519650268554688D+02
    0.9000000000000000D+02    0.9000000000000000D+02    0.9000000000000000D+02
 Current Atomic Positions :
    0.8463236927853963D+01    0.2552461772481679D+01    0.2310666222654226D+02
    0.8203153010577573D+01    0.2438483975673654D+01    0.2406416415386602D+02
    0.8608518178172359D+01    0.1706386097506434D+01    0.2271552125591621D+02
   -0.2445554323694945D+02    0.7840518890293048D+01   -0.1035507221771879D+02
   -0.2385449145667483D+02    0.8102666664975878D+01   -0.1110426661108242D+02
   -0.2447596866492463D+02    0.6922175596963668D+01   -0.1032983170430949D+02
    0.9019665753153404D+01   -0.4860127846951786D+01    0.1897769341950065D+00
    0.9505412258385398D+01   -0.4872316576255778D+01    0.1020050357179993D+01
    0.9526601627860581D+01   -0.5502603511097958D+01   -0.3163295595629767D+00
   -0.7593181296970275D+01    0.2171059052338000D+02    0.1699474558900624D+02
   -0.7567571155313662D+01    0.2265308484249856D+02    0.1673212931691965D+02
   -0.7782128363601370D+01    0.2126682899679621D+02    0.1623970882995301D+02
    0.1461610903098991D+02   -0.2431904793316596D+02   -0.9568831062673218D+00
    0.1470960948182081D+02   -0.2527041331908946D+02   -0.7352091328364583D+00
    0.1371479340816513D+02   -0.2416019298835373D+02   -0.1389934019321835D+01
   -0.1674350288482433D+02   -0.1500046643578082D+02    0.1592407142287237D+02
   -0.1609296211990916D+02   -0.1561622625086068D+02    0.1566250595832786D+02
   -0.1638145277845979D+02   -0.1415883577810548D+02    0.1621187697618990D+02
   -0.4860669625017984D+00    0.1478264560518217D+02   -0.7252844892720862D+01
   -0.7429924746835986D+00    0.1401665140122980D+02   -0.7715978060641070D+01
   -0.1186156519489525D+01    0.1540603974757217D+02   -0.7336814829332814D+01
    0.7605550361549433D+01   -0.4608932023402910D+01   -0.4210925758222418D+01
    0.7657765198637914D+01   -0.5056219819821654D+01   -0.3385362469001344D+01
    0.6854852101587395D+01   -0.5079366837474609D+01   -0.4694538032528017D+01
    0.1333105044436649D+02    0.1765539425794258D+02    0.1241419070941372D+02
    0.1293581632474640D+02    0.1828046527350460D+02    0.1184959577575557D+02
    0.1409686774665935D+02    0.1718159532823012D+02    0.1203338203267387D+02
   -0.1613933651989324D+01    0.1119800274828628D+02    0.2384053855764314D+02
   -0.1193174510044243D+01    0.1167977667773783D+02    0.2458423563724388D+02
   -0.2438171565615105D+01    0.1168239830632402D+02    0.2364317823931006D+02
    0.3519404513002339D+01    0.1250161540882890D+02    0.2728609056554757D+02
    0.4372277816222892D+01    0.1245809566698229D+02    0.2692083161998294D+02
    0.2860341569428358D+01    0.1200645907101688D+02    0.2674477626643603D+02
    0.7492278382586301D+01   -0.8639504019344530D+01    0.1072575006783808D+02
    0.7647709902269001D+01   -0.7922031183662994D+01    0.1131753443434711D+02
    0.7625947622794965D+01   -0.9405838796844026D+01    0.1133913956223528D+02
    0.1134136072846371D+02    0.1338367930854054D+02    0.3817171897043519D+01
    0.1225742078899068D+02    0.1359779945272658D+02    0.4020689623086880D+01
    0.1140365844837872D+02    0.1308826132070836D+02    0.2853808382447751D+01
   -0.1618201123215285D+00   -0.5126179415289026D+01    0.2957323987321756D+01
   -0.8634195071578574D+00   -0.5104893259074093D+01    0.2251439681229657D+01
   -0.2609484322620146D+00   -0.4311882142997979D+01    0.3388868619432293D+01
   -0.1953508145538011D+02    0.2696802543537201D+02   -0.2418475635912365D+02
   -0.1924751745469329D+02    0.2645177065151465D+02   -0.2497536630722710D+02
   -0.1958507680503280D+02    0.2792255280971556D+02   -0.2449091017289232D+02
   -0.1113695671307407D+02    0.2168801271050310D+02   -0.2660194051214959D+01
   -0.1099387590097060D+02    0.2188525576856127D+02   -0.3634603730714034D+01
   -0.1070670753967953D+02    0.2248862241641549D+02   -0.2344866972186553D+01
    0.7809314853006978D+01   -0.1069425064405388D+02   -0.5238348227781627D+01
    0.7596285416032130D+01   -0.1095546918050729D+02   -0.6149356446521639D+01
    0.7950372321489978D+01   -0.9752483820683180D+01   -0.5392448893612256D+01
    0.8027547680325462D+01    0.1256329640012682D+01   -0.8134529613422655D+01
    0.7840569115590642D+01    0.2166601987435960D+01   -0.8471318584664713D+01
    0.7281580816948076D+01    0.6843310698684765D+00   -0.8451755686173353D+01
    0.1651687210661396D+02   -0.2617746468689401D+02    0.4029576372488985D+01
    0.1584233972820489D+02   -0.2662333514475384D+02    0.4562479899721937D+01
    0.1721567522984450D+02   -0.2591431382226299D+02    0.4666965690785142D+01
   -0.2273023198175970D+02    0.1039777244892758D+01    0.7374486631551373D+01
   -0.2241260146212672D+02    0.2046408295274507D+00    0.7778828238692423D+01
   -0.2354588706709558D+02    0.1403639054212051D+01    0.7789916740818769D+01
    0.1954873504803328D+02    0.1351972326170648D+02   -0.1143165580385816D+02
    0.2026261325630408D+02    0.1316471880005139D+02   -0.1190427324556196D+02
    0.1949298067970770D+02    0.1445385377737609D+02   -0.1175190817276506D+02
    0.1712824158317347D+02    0.1842811552944048D+02   -0.2510279333763095D+02
    0.1659290010257845D+02    0.1805037418437236D+02   -0.2585310447970536D+02
    0.1659391116683755D+02    0.1829976542973449D+02   -0.2428911565822633D+02
   -0.2291949622281584D+02   -0.2503590357207095D+02   -0.1588799841081465D+02
   -0.2357275640101018D+02   -0.2541330204991740D+02   -0.1527789174055422D+02
   -0.2243790568446165D+02   -0.2432312420543936D+02   -0.1540972675746642D+02
   -0.8286778871682030D+01   -0.1578685371132577D+02   -0.4474893088655689D+01
   -0.8526319915171774D+01   -0.1486506666083010D+02   -0.4563235667811676D+01
   -0.7871340258673010D+01   -0.1606865941268472D+02   -0.5245935804647901D+01
   -0.1513657996668652D+02   -0.2585286578256638D+02   -0.8158419931658752D+01
   -0.1445281796169994D+02   -0.2552703762734997D+02   -0.7563528652800481D+01
   -0.1484351539292009D+02   -0.2608499626946425D+02   -0.9042683917324819D+01
    0.3345943940771430D+01    0.2144985820702513D+02   -0.1423130953385555D+02
    0.3719363081000890D+01    0.2236504462893729D+02   -0.1404614676574835D+02
    0.3796146442194709D+01    0.2092376127587039D+02   -0.1356274232467510D+02
    0.1090131699086226D+02    0.2471157698989851D+02    0.1983842345678249D+02
    0.1028538520718194D+02    0.2409253898046103D+02    0.1939740378846788D+02
    0.1090626239494753D+02    0.2551283459190710D+02    0.1934027154121211D+02
   -0.9510790268462619D+01    0.3116789114233297D+01    0.3957890826751496D+01
   -0.8631206116509668D+01    0.3071641588513703D+01    0.4256673986062509D+01
   -0.9574375245196070D+01    0.2775423958046707D+01    0.3092171048140690D+01
   -0.1638249718521901D+02    0.2103733547929398D+02    0.1621299480090530D+02
   -0.1622327137027591D+02    0.2015381261347462D+02    0.1580465707631025D+02
   -0.1552173514467374D+02    0.2155055397101085D+02    0.1625194579200133D+02
    0.2707934995057718D+02   -0.3392453051489898D+01    0.1183822706976801D+02
    0.2756898354724293D+02   -0.2819735711092808D+01    0.1247872958451090D+02
    0.2757324098393669D+02   -0.3274584724563126D+01    0.1101481752808506D+02
   -0.6516379948912966D+01    0.9728249256457169D+00    0.1772993852040127D+01
   -0.7351954170241027D+01    0.1161392802092380D+01    0.2241143958714953D+01
   -0.6782595744248415D+01    0.1368688510932093D+01    0.9276450534075116D+00
   -0.2115871991971561D+02    0.1625876994257882D+02   -0.1517277575584415D+02
   -0.2065686805464616D+02    0.1607453279469003D+02   -0.1433105577429790D+02
   -0.2061811577425537D+02    0.1687048102814185D+02   -0.1572362605303746D+02
    0.3129200506124251D+01   -0.1207338186218620D+02   -0.2531966477727180D+02
    0.2803151499324016D+01   -0.1117845842496039D+02   -0.2554874729763419D+02
    0.3919677933337236D+01   -0.1238684815900197D+02   -0.2579954735234764D+02
    0.4166641568866233D+01   -0.1242428485857906D+02    0.1977468373902404D+02
    0.3860831254663351D+01   -0.1334274431065730D+02    0.1952406075357159D+02
    0.4847554172468116D+01   -0.1250023084948066D+02    0.2051683815284449D+02
   -0.1586447925187327D+02   -0.1630751166580859D+02   -0.2713823342577779D+02
   -0.1527670165321111D+02   -0.1642540525617166D+02   -0.2792974342091796D+02
   -0.1649057715787256D+02   -0.1558275566322583D+02   -0.2739940104800393D+02
   -0.2022470809673444D+02    0.6207350409486582D+01   -0.7162673948388075D+01
   -0.1985492330108288D+02    0.6634902750707734D+01   -0.7971558193132267D+01
   -0.1954567030490816D+02    0.5546752070765780D+01   -0.6849415546426401D+01
    0.1159637913822490D+02   -0.2379490131024484D+02    0.1161150639872841D+01
    0.1220598598667854D+02   -0.2459689225300410D+02    0.1306223666255671D+01
    0.1069673178186492D+02   -0.2420324176389645D+02    0.1041095877490977D+01
    0.1954705613038865D+02    0.1549852540610876D+02   -0.1737279059641182D+02
    0.2015930772020269D+02    0.1542151044369528D+02   -0.1808350153034678D+02
    0.1935498560795234D+02    0.1643367693463813D+02   -0.1740791215906238D+02
    0.8302321597968277D+01    0.1919709511412353D+02    0.1041588506125931D+02
    0.7772464684999139D+01    0.1999008087537905D+02    0.1028833356258107D+02
    0.8547329831981147D+01    0.1914656899420366D+02    0.1139236594628023D+02
    0.2194143946997336D+02    0.1970413309749246D+02   -0.2134255081551994D+02
    0.2183969283443591D+02    0.1875048639051807D+02   -0.2159575834918640D+02
    0.2103963421820629D+02    0.1995478085524585D+02   -0.2110173901476070D+02
    0.1421256099245566D+02   -0.1961098741326727D+02    0.1010832915717734D+02
    0.1345079168633641D+02   -0.1983138335995157D+02    0.9551445634154357D+01
    0.1406963737723846D+02   -0.1990955844273078D+02    0.1106498925380499D+02
   -0.1651172073839765D+01   -0.1770130495426760D+01   -0.1508912193433985D+02
   -0.1806905267491192D+01   -0.2663932206581113D+01   -0.1484344289859891D+02
   -0.7644986578328694D+00   -0.1800970201896796D+01   -0.1544184610120995D+02
    0.2597816837699598D+02   -0.8440677627149521D+01    0.2070574037318924D+02
    0.2528430947782555D+02   -0.8644107024637503D+01    0.2006634069631618D+02
    0.2555268565284719D+02   -0.7932601924980298D+01    0.2143265194466664D+02
   -0.6835250745949992D+01    0.2147063163819417D+02    0.1238337126034355D+02
   -0.7466528875446068D+01    0.2156418335749331D+02    0.1164607904963132D+02
   -0.6617619455816506D+01    0.2057088532475520D+02    0.1251742126838254D+02
   -0.1447095287083630D+02   -0.7201614794696382D+01    0.1191234734298899D+02
   -0.1403282676556765D+02   -0.7871701473352955D+01    0.1138869744036466D+02
   -0.1529783859720927D+02   -0.7648879107201322D+01    0.1212558204843850D+02
   -0.2007503743914022D+02    0.5723585782670421D+01   -0.2265534787912289D+01
   -0.2106181046025234D+02    0.5705729643762486D+01   -0.2236093584713051D+01
   -0.1993308089163153D+02    0.6038349044005209D+01   -0.3169801329329504D+01
   -0.1529794798368005D+00   -0.3224321437408442D+00   -0.1043103847788741D+02
   -0.6352263249977388D+00   -0.1153136960866371D+01   -0.1051411162112860D+02
    0.4528929476895650D+00   -0.3115090390445211D+00   -0.1118120896635752D+02
    0.1718949222299233D+02    0.1521322430982231D+02    0.8544472267762801D+01
    0.1760555314661083D+02    0.1499559705561997D+02    0.7696831006971395D+01
    0.1628987859288182D+02    0.1496365931158049D+02    0.8718177062529517D+01
   -0.1287311478556235D+02    0.3415776609223402D+01    0.1668382176996853D+02
   -0.1324885225797802D+02    0.4167195917578997D+01    0.1716308920485069D+02
   -0.1192740960118313D+02    0.3628695909652701D+01    0.1651119299516134D+02
    0.1759438431974506D+02   -0.1438163233999833D+02   -0.1617463935877289D+02
    0.1795838579323244D+02   -0.1483349603032014D+02   -0.1693759390276421D+02
    0.1689623723524864D+02   -0.1380190650231163D+02   -0.1659481640757908D+02
   -0.2626158299734044D+02   -0.4636530547163392D+01   -0.2074277603602223D+02
   -0.2565260222211590D+02   -0.3936370391533528D+01   -0.2040609911119826D+02
   -0.2615603558797547D+02   -0.5439321822199224D+01   -0.2021480868522911D+02
   -0.5968733322761487D+01    0.2762884400303151D+02    0.1919673652686977D+02
   -0.6450185107271073D+01    0.2684625146693302D+02    0.1896842741872007D+02
   -0.5735575616607439D+01    0.2736900045234622D+02    0.2015997356329087D+02
   -0.8423948747528479D+01    0.2589499922769374D+02    0.1440655950533849D+02
   -0.8524496702787536D+01    0.2685987841589124D+02    0.1463168077191888D+02
   -0.7770144976638197D+01    0.2596721502137534D+02    0.1364585223208346D+02
   -0.7857000488837657D+01   -0.2119338933218202D+02   -0.2589719955837907D+02
   -0.7484500798004131D+01   -0.2068276852759287D+02   -0.2511573685101859D+02
   -0.7328508594064333D+01   -0.2094845299666512D+02   -0.2660242523108431D+02
    0.7507124152382668D+01   -0.2060868561207334D+02    0.2065137789612180D+02
    0.7132802598334076D+01   -0.2010578205477778D+02    0.1989616441630642D+02
    0.7448669396171049D+01   -0.2004542624544862D+02    0.2144647883261784D+02
   -0.2619449950226122D+01    0.2721441201740541D+02    0.8411000007559240D+01
   -0.1899437884998397D+01    0.2683535595419544D+02    0.7976281374963017D+01
   -0.3420908695255444D+01    0.2701704062432032D+02    0.7978984896257876D+01
    0.1988295587565817D+02    0.8193891598547705D+01    0.1803641812034170D+02
    0.2008302868819447D+02    0.8864465619165092D+01    0.1734428514856017D+02
    0.1913830317622598D+02    0.8557373137392453D+01    0.1854725643515581D+02
   -0.1368258166461938D+02   -0.6118598052530968D+01    0.9435325014837204D+01
   -0.1287137337016642D+02   -0.6630501737727412D+01    0.9566026528257558D+01
   -0.1398815720249674D+02   -0.6279291053429361D+01    0.8554094097093422D+01
    0.1297737713025696D+02    0.3578049282835893D+01    0.1295137961493767D+02
    0.1249535888147719D+02    0.3307401897928409D+01    0.1215706564366048D+02
    0.1233878736008495D+02    0.3424314589442510D+01    0.1367235498851020D+02
    0.2101219740403799D+02    0.1249811349121514D+02    0.3559088820276067D+01
    0.2159745597860848D+02    0.1224006537301490D+02    0.2867314723855551D+01
    0.2029637762394575D+02    0.1186742698649308D+02    0.3484890632236472D+01
   -0.1672618631590636D+02    0.1890962153025090D+02    0.2624989515918264D+02
   -0.1735696590817248D+02    0.1958828290431511D+02    0.2591004787696352D+02
   -0.1650015586170487D+02    0.1857048303731485D+02    0.2539818089522516D+02
   -0.2571522243518356D+01   -0.1355411669221668D+02    0.5223108937033453D+01
   -0.3444538920982049D+01   -0.1391629340152666D+02    0.4895148511820611D+01
   -0.2637873579700323D+01   -0.1304340876079833D+02    0.5993262282292898D+01
    0.1938240985381140D+02    0.4302800056268902D+01   -0.1141950851870927D+02
    0.1917255067384287D+02    0.3743559790723059D+01   -0.1224221055334833D+02
    0.1953293818492139D+02    0.3622760716220051D+01   -0.1079911641376723D+02
    0.1686034134510546D+02    0.6988792687523538D+01    0.3835979713262835D+01
    0.1701461482497399D+02    0.6629895814355492D+01    0.2962878050499021D+01
    0.1731070415284606D+02    0.7856286773702054D+01    0.3892313729527371D+01
   -0.2724396137511637D+02    0.1301299392453253D+02    0.2726107666804823D+02
   -0.2771137376392533D+02    0.1357480071220980D+02    0.2792163933941443D+02
   -0.2689913621469256D+02    0.1215896093425119D+02    0.2762929300101436D+02
   -0.2682212701184769D+02    0.1722280172240819D+02    0.9780583463930975D+01
   -0.2713432262603526D+02    0.1794249115248880D+02    0.9138249544232387D+01
   -0.2638913857396788D+02    0.1764367892926307D+02    0.1057344997374542D+02
    0.1543114369860155D+02    0.2680307475014164D+02   -0.2430510098578315D+02
    0.1503555754007727D+02    0.2768109316903180D+02   -0.2444025826337805D+02
    0.1558313979685139D+02    0.2640264652537589D+02   -0.2514636052864834D+02
    0.1336554555788819D+02    0.5167184973164277D+01    0.1633843226346076D+01
    0.1310404218200123D+02    0.4322081211456210D+01    0.2118439326166926D+01
    0.1315242020653302D+02    0.5143068699713590D+01    0.6986431683819680D+00
   -0.1987414916421487D+02   -0.1939790124614074D+02   -0.2723063501838679D+02
   -0.1909591695489285D+02   -0.1888536103667909D+02   -0.2691755947952441D+02
   -0.1972907227967363D+02   -0.1954414820693876D+02   -0.2819979052647127D+02
   -0.2207917109121961D+01    0.2679011763006567D+02    0.1829882576507945D+02
   -0.3114137979860639D+01    0.2652662413437313D+02    0.1804262263587863D+02
   -0.2292838961337337D+01    0.2768740171019003D+02    0.1853240745493409D+02
    0.2583989199766388D+02   -0.2109622256656608D+02   -0.1147815238084380D+02
    0.2552572945715878D+02   -0.2028075114077501D+02   -0.1176536298797803D+02
    0.2527149295038496D+02   -0.2135749768696273D+02   -0.1076143897966529D+02
    0.1034503215857957D+02   -0.1088972334738447D+02    0.2314574979716877D+02
    0.1079989027728573D+02   -0.1020600536956358D+02    0.2268330747784447D+02
    0.9530019669678117D+01   -0.1102204176428255D+02    0.2266355017364652D+02
   -0.1010933562617585D+02    0.1000006126156251D+02    0.2185302384694476D+02
   -0.1035174637877205D+02    0.9483100582712291D+01    0.2109396666636528D+02
   -0.9293574589931858D+01    0.9573428008943598D+01    0.2209834421214948D+02
    0.2223179532752497D+02    0.2703916044470206D+02    0.2042575416411382D+02
    0.2274984873155378D+02    0.2751242237373634D+02    0.1977380400390303D+02
    0.2286503579957475D+02    0.2652100238034001D+02    0.2088805256580623D+02
    0.2209113239302361D+02    0.2160794844822417D+01   -0.1264108877327962D+02
    0.2292622353477777D+02    0.1755306869377504D+01   -0.1277113092201508D+02
    0.2221767272882036D+02    0.3021154776634246D+01   -0.1231823042774585D+02
    0.2668976111928511D+02    0.3376648449747795D+01    0.2272071733541267D+02
    0.2637581699573979D+02    0.2474200245705700D+01    0.2278489528254868D+02
    0.2665623712969877D+02    0.3736319894189374D+01    0.2368214595762564D+02
    0.1976481844902698D+02   -0.2237398430635576D+02    0.5221195019983569D+01
    0.2047103056093390D+02   -0.2289394148550842D+02    0.5536339716479857D+01
    0.2013517416757807D+02   -0.2142248193110175D+02    0.5200161069985203D+01
    0.1937404145419943D+02    0.5187989305450672D+01   -0.2742944037556666D+01
    0.1914356994266212D+02    0.5328216420912526D+01   -0.3688940656410652D+01
    0.1857069650361934D+02    0.5001931027727358D+01   -0.2217774174844438D+01
    0.6193718988928747D+01   -0.2603684728578430D+02    0.2478736721092329D+02
    0.7140026231891835D+01   -0.2571382920930788D+02    0.2493072605538859D+02
    0.5924336482184493D+01   -0.2583602626634568D+02    0.2389088887310786D+02
    0.2268425964114533D+02   -0.5608764099871019D+01    0.9898636779505162D+01
    0.2264556679757383D+02   -0.5739849323938142D+01    0.8958833043538920D+01
    0.2339716517213246D+02   -0.4991673599525979D+01    0.1007854581115216D+02
    0.8833023733343282D+01   -0.2468919689201815D+02   -0.1095217578845112D+02
    0.9346408328151311D+01   -0.2389386872715530D+02   -0.1108644531882434D+02
    0.9315173086923309D+01   -0.2545669278065633D+02   -0.1137052883142362D+02
   -0.2020380959258328D+02   -0.1684767698166862D+02   -0.2176717099852054D+02
   -0.2062921370893655D+02   -0.1642604611002130D+02   -0.2103856403898665D+02
   -0.1961686597966075D+02   -0.1753725407174900D+02   -0.2141795993231545D+02
    0.5216005633540873D+01   -0.1689597709801292D+02   -0.8605263677594168D+01
    0.5888072870670618D+01   -0.1672630206031230D+02   -0.7889105879726935D+01
    0.5541617225427582D+01   -0.1744507019247721D+02   -0.9404698028680048D+01
    0.1910013542999945D+02    0.1575110253319198D+02   -0.5585006831365520D+01
    0.1977738684036933D+02    0.1510047401707035D+02   -0.6013232245796975D+01
    0.1825783828770763D+02    0.1554833397020730D+02   -0.6053465762147219D+01
   -0.8534656965915409D+00    0.2227955012089861D+02    0.1154444418643213D+02
    0.8828915031557960D-01    0.2214227227710253D+02    0.1168251136028162D+02
   -0.1097102288290205D+01    0.2250609279530279D+02    0.1065661877624985D+02
    0.2084788781373784D+00   -0.9140050581829845D+01    0.1916540889550655D+02
    0.8964154464345673D+00   -0.9523895975233303D+01    0.1976242794195247D+02
   -0.1103454138024913D+00   -0.9971661582839136D+01    0.1866306922924063D+02
    0.1642529273002001D+02   -0.2318313280402259D+02   -0.1206823765103296D+02
    0.1707197287037047D+02   -0.2322441942133372D+02   -0.1274108955974449D+02
    0.1695262575457515D+02   -0.2354108924888927D+02   -0.1129279691368338D+02
   -0.1638202158108139D+02    0.1883434368181052D+02   -0.3367232564465093D+01
   -0.1646116854715736D+02    0.1857114736521849D+02   -0.4299175864807051D+01
   -0.1714823290864149D+02    0.1941246596862754D+02   -0.3308907335082644D+01
   -0.2722979764855965D+01    0.1079685237577367D+02   -0.1026160202649797D+02
   -0.3547209407009852D+01    0.1069318294061484D+02   -0.9729912216662736D+01
   -0.3032625184321930D+01    0.1141310652931212D+02   -0.1093389810312284D+02
    0.2481272512130929D+01   -0.1249783057957743D+02   -0.1267617960520271D+02
    0.3278868941509371D+01   -0.1208032839946237D+02   -0.1296425491697807D+02
    0.2117078268290845D+01   -0.1300603493600079D+02   -0.1343293565030340D+02
   -0.2623520097567648D+02    0.8199041483416378D+01   -0.1619722978735915D+02
   -0.2554514869328705D+02    0.8540953232691153D+01   -0.1677862256576860D+02
   -0.2589145031926598D+02    0.8120979739406616D+01   -0.1526827575189869D+02
    0.1788180333734984D+02   -0.5735437488685944D+00   -0.1564259983384022D+02
    0.1723839911438631D+02   -0.5742789095094847D-02   -0.1540802785434809D+02
    0.1772462305034647D+02   -0.1274009494738617D+01   -0.1508238190865815D+02
    0.6614417738469612D+01    0.1402905113319496D+02    0.8833533482114396D+01
    0.6020653906350859D+01    0.1463748140188834D+02    0.9306376070332691D+01
    0.6771852708909891D+01    0.1449413761060807D+02    0.8011088497371524D+01
   -0.1518297926073396D+02   -0.2586823957267529D+02    0.2674408196513873D+02
   -0.1469162987485767D+02   -0.2634786623406904D+02    0.2604482143224659D+02
   -0.1499710154996273D+02   -0.2494244355213132D+02    0.2670794270535492D+02
    0.7156731802400614D+01    0.2257585018926320D+02   -0.2646426463042893D+02
    0.6595019640033537D+01    0.2259575428667221D+02   -0.2721860810248596D+02
    0.6630135765158355D+01    0.2287155490872776D+02   -0.2570241065870150D+02
   -0.4356704947281147D+01    0.2156215206393243D+02    0.1109259629024598D+02
   -0.4609566315516498D+01    0.2090820766942452D+02    0.1046097750649958D+02
   -0.5096062291898140D+01    0.2153606620958570D+02    0.1169713380840895D+02
    0.4584015348008221D+01    0.6438531099542941D+01    0.5128569253444375D+01
    0.4072621374020417D+01    0.5706727887629788D+01    0.5477545646896120D+01
    0.4856640941486241D+01    0.6331760655765008D+01    0.4206635867507500D+01
   -0.1309587026074980D+02   -0.3250628021079084D+01    0.1971409915010339D+02
   -0.1397099441229192D+02   -0.3577134385998230D+01    0.1949390059884664D+02
   -0.1293176556611695D+02   -0.2457506491818947D+01    0.1918801358824710D+02
   -0.2108193953462508D+01   -0.1239777816460458D+02   -0.3636212881329303D+01
   -0.2082499047976956D+01   -0.1338818374990200D+02   -0.3571440113780215D+01
   -0.2213665896583108D+01   -0.1224417705997770D+02   -0.2728566833091166D+01
   -0.2573932284586961D+02   -0.5295354526222364D+01   -0.2697426627664014D+02
   -0.2663881049824857D+02   -0.5160660409658116D+01   -0.2675791184762105D+02
   -0.2531351833135886D+02   -0.6129609974048199D+01   -0.2665521029210264D+02
    0.9225773312945504D+01   -0.1315538211044901D+02   -0.2669348895071241D+02
    0.9298973617549073D+01   -0.1353627799909488D+02   -0.2578335738548311D+02
    0.9942570484431522D+01   -0.1244143426808850D+02   -0.2666756466056003D+02
    0.1617605400893877D+02   -0.1046632795075677D+02    0.1004210818750088D+02
    0.1682980611681864D+02   -0.1092236461057981D+02    0.9504904163669691D+01
    0.1604724541300012D+02   -0.9562177306837686D+01    0.9688536455397188D+01
    0.2615505822800239D+02    0.2929857432999081D+01   -0.4276018508712193D+01
    0.2527750156382220D+02    0.3191811066051456D+01   -0.4602499900990116D+01
    0.2670379942020192D+02    0.3680133099421697D+01   -0.4077213586877795D+01
   -0.1598040482876674D+02    0.2036428012511373D+02    0.1887196992554206D+02
   -0.1553767608755239D+02    0.1944403975914875D+02    0.1871837716555935D+02
   -0.1629896131024969D+02    0.2067554433144955D+02    0.1798312647396478D+02
   -0.4446317817435504D+01    0.5639868892582838D+01    0.1622593553060699D+02
   -0.4876451373397047D+01    0.6261324839289347D+01    0.1558723813332130D+02
   -0.4973080040614754D+01    0.5837333162584337D+01    0.1704961268903533D+02
    0.1810911577062482D+01    0.2685850780456168D+02    0.9301756554700983D+01
    0.1232529309895543D+01    0.2763521589340609D+02    0.9207165979319088D+01
    0.2434298691701314D+01    0.2677972497335700D+02    0.8598764017129092D+01
   -0.2446001749488263D+02    0.2384544275310978D+01    0.3445803455390723D+01
   -0.2464811404560609D+02    0.3308966513277154D+01    0.3769262628905767D+01
   -0.2494131007927323D+02    0.1790122074450079D+01    0.4004460344355499D+01
   -0.1551262460080364D+02   -0.1364337211019271D+01    0.1278311096487847D+02
   -0.1532687211362419D+02   -0.4403721681420529D+00    0.1304240656746746D+02
   -0.1498756027527049D+02   -0.1973640137811168D+01    0.1335750612959132D+02
   -0.2286154952018754D+02   -0.1944009945282818D+02   -0.1120131671401180D+02
   -0.2276519879023346D+02   -0.1855815052525510D+02   -0.1070818633731058D+02
   -0.2379737131794717D+02   -0.1952610040837597D+02   -0.1124734568556230D+02
   -0.1502944936385679D+00   -0.2425957651542459D+02    0.3902916753002932D+01
    0.4849649263658009D+00   -0.2344711620810545D+02    0.4035369552566149D+01
    0.3048120417973058D+00   -0.2503417830342794D+02    0.4118463849996683D+01
   -0.9354250818761773D+01    0.1693438154781787D+01    0.1704427009604453D+01
   -0.1001121548750254D+02    0.9860806174633731D+00    0.1984204740572924D+01
   -0.9048999651687403D+01    0.1737517018000191D+01    0.8081287869155731D+00
   -0.5525695302447067D+01   -0.3934838560932621D+01   -0.1785887957886188D+02
   -0.5720738282035145D+01   -0.3289088459028522D+01   -0.1855385303062235D+02
   -0.4583852790940035D+01   -0.4218285711960370D+01   -0.1798892081976904D+02
    0.1922644184637719D+02    0.1912103309707393D+02    0.6195383315618455D+01
    0.1924296105742541D+02    0.2014780037489424D+02    0.6261254857890775D+01
    0.1841046842175597D+02    0.1892565550305859D+02    0.6612949410499228D+01
    0.2233615612463004D+02   -0.2504178395182808D+02   -0.1009404249893272D+02
    0.2330157269359722D+02   -0.2487959157199692D+02   -0.9990907316721458D+01
    0.2224890754119746D+02   -0.2600535380650722D+02   -0.1014343754372898D+02
    0.2522234919721520D+02    0.1931020507508223D+02    0.2380028821230665D+02
    0.2523473135381006D+02    0.1934635076355450D+02    0.2473673331190203D+02
    0.2610809284892145D+02    0.1953209056551714D+02    0.2356891962717924D+02
    0.3092993442152270D+01   -0.1752779390011338D+02    0.1911641828749690D+02
    0.2193096144762920D+01   -0.1752294752433869D+02    0.1876144983090157D+02
    0.3633903615228892D+01   -0.1800182776917653D+02    0.1850067853681161D+02
   -0.1580448903382037D+02    0.2711867186959663D+02    0.1140142993064773D+02
   -0.1511617702640487D+02    0.2680842080205759D+02    0.1199270787991377D+02
   -0.1541680980131492D+02    0.2686409688268318D+02    0.1054824604539767D+02
   -0.2481384864245289D+02    0.1179107132408121D+02   -0.2337504851264763D+01
   -0.2571583046950811D+02    0.1209384812664967D+02   -0.2429588240501549D+01
   -0.2468389227790831D+02    0.1118616300547999D+02   -0.3096244146894524D+01
   -0.1681273088527231D+02    0.2465778996110280D+02   -0.2359935840396026D+02
   -0.1677724690467170D+02    0.2510491847207644D+02   -0.2451713529088183D+02
   -0.1588322063902396D+02    0.2445112118651730D+02   -0.2344691552957141D+02
   -0.7415739664436083D+01   -0.1175209882341847D+02    0.2577010912514059D+02
   -0.7619981810273210D+01   -0.1253313407350457D+02    0.2635354263042272D+02
   -0.8021071630903322D+01   -0.1165724642128083D+02    0.2502714519831792D+02
   -0.8687226730042831D+01    0.2219440117964436D+02   -0.2611580640088916D+02
   -0.8672740519299202D+01    0.2142564795162542D+02   -0.2667733670259967D+02
   -0.9654530907537602D+01    0.2235255916551253D+02   -0.2603842845683606D+02
   -0.1354544179576637D+02    0.1057899927149835D+02   -0.2657902732154356D+02
   -0.1298439787470118D+02    0.1137089959465498D+02   -0.2682258183038450D+02
   -0.1402083813399770D+02    0.1085742201621402D+02   -0.2583291751565027D+02
    0.6266360918184726D+01   -0.1308880608418423D+02    0.9784141162125929D+01
    0.5497737351240729D+01   -0.1315144799586877D+02    0.1032852049960967D+02
    0.6015110839592216D+01   -0.1246463619771820D+02    0.9028826642082295D+01
    0.7834447794118868D+01   -0.4205093967593134D+01   -0.2719686203529510D+02
    0.7191355813229034D+01   -0.4710554297353831D+01   -0.2777607715555627D+02
    0.8734781419357518D+01   -0.3999149179258496D+01   -0.2764311878376712D+02
    0.5462858880824834D+01    0.6068193729829584D+01   -0.2031986820758853D+02
    0.4604951988966867D+01    0.6202501842881210D+01   -0.2080953699798578D+02
    0.5252795052032080D+01    0.6467165246715104D+01   -0.1951219109187535D+02
   -0.6858719336104839D+01    0.2629561317287288D+02   -0.2489078869753274D+01
   -0.6928674241824512D+01    0.2560743125846296D+02   -0.1784133357442888D+01
   -0.5931066433830528D+01    0.2652577078405810D+02   -0.2361092282589237D+01
    0.9728358286870792D+01   -0.8037185839746057D+01   -0.1401455080563245D+02
    0.9865903921895409D+01   -0.7384018530906852D+01   -0.1333340433507587D+02
    0.9060194249665887D+01   -0.8614316252819888D+01   -0.1369240453955593D+02
    0.6571934125461802D+01    0.1829115627694257D+02    0.2647040874064272D+02
    0.6035832874200104D+01    0.1890396382730879D+02    0.2694859586599119D+02
    0.7071766832056036D+01    0.1787265108031159D+02    0.2713509249770403D+02
    0.2640375382999273D+02    0.1867407763289232D+02    0.8051392422471054D+01
    0.2704787275912516D+02    0.1933078602109982D+02    0.7728428347245938D+01
    0.2637358729818727D+02    0.1794526101030341D+02    0.7349853092470752D+01
   -0.1834856260869785D+01    0.6335169720865324D+01   -0.2663232760613338D+01
   -0.2274721852933194D+01    0.6091139142766290D+01   -0.3450836166601285D+01
   -0.1606316213838348D+01    0.5629443096453655D+01   -0.2140466288759352D+01
    0.5790345832087534D+01    0.9328508891922800D+01   -0.2017313513352397D+02
    0.6054432461455215D+01    0.1014175997555486D+02   -0.2059008458444661D+02
    0.6398242806574064D+01    0.8532340035549611D+01   -0.2036876173901353D+02
   -0.1739097058146331D+02    0.1784088751438550D+02   -0.6035948512884383D+01
   -0.1829646945374263D+02    0.1814216702413752D+02   -0.6137144662129433D+01
   -0.1691505153692662D+02    0.1822598357129158D+02   -0.6766553621114449D+01
   -0.1481516393543480D+02    0.1705571075024487D+02   -0.1249998360698892D+01
   -0.1421913419699236D+02    0.1768757595047335D+02   -0.1711372407912949D+01
   -0.1542367844531520D+02    0.1757527680003039D+02   -0.7396137349353828D+00
   -0.1532390408588095D+01   -0.1851187949591750D+02   -0.2335367198184910D+02
   -0.2138120470729437D+01   -0.1916925334084851D+02   -0.2371203447126910D+02
   -0.1678175228562939D+01   -0.1863964532928791D+02   -0.2240680631316113D+02
   -0.4779382574602510D+01    0.1428294465924713D+02    0.2455600249502218D+01
   -0.4875121926017405D+01    0.1339124620647696D+02    0.2808867374465155D+01
   -0.4785239867828304D+01    0.1413896777175645D+02    0.1519252423027162D+01
    0.3980779087582061D+01   -0.2173935131026970D+02   -0.1081489756203604D+02
    0.3810700755072603D+01   -0.2081471538013079D+02   -0.1043342230214492D+02
    0.4333041078396207D+01   -0.2230297065115004D+02   -0.1009129151587719D+02
    0.1024938380025098D+02   -0.1912994655184262D+02   -0.6605972643581093D+01
    0.1008224809838604D+02   -0.1882343132350220D+02   -0.7510949114476940D+01
    0.9315019357353732D+01   -0.1926618080801299D+02   -0.6224161320178761D+01
    0.1922263493514296D+02    0.1274872578237898D+02    0.1777282445082086D+02
    0.1864217705445925D+02    0.1352347633577443D+02    0.1777453806394096D+02
    0.1932886707742648D+02    0.1258531517797958D+02    0.1684154220348256D+02
    0.1454427628956574D+02   -0.2500708464545632D+02   -0.2165026121477280D+02
    0.1532554283227262D+02   -0.2556537024194443D+02   -0.2150369187971906D+02
    0.1481998489626803D+02   -0.2403750078327145D+02   -0.2162611559520824D+02
    0.2350719572446060D+02   -0.2055520929978551D+02    0.2441083355211769D+02
    0.2416272252260569D+02   -0.2100767198083103D+02    0.2500899529421643D+02
    0.2393990946899252D+02   -0.1974099546936927D+02    0.2405620840377519D+02
    0.4285624104917186D+01   -0.1856444825912763D+02    0.9199332173180222D+01
    0.5186456431955272D+01   -0.1878941352481176D+02    0.9407598053052286D+01
    0.4009079028589578D+01   -0.1919577713568824D+02    0.8557834706707743D+01
    0.1254088024664919D+01    0.2156832462909086D+02    0.2681801566304588D+02
    0.2182475937931316D+01    0.2187603861317455D+02    0.2656830122715831D+02
    0.6402495922087390D+00    0.2137345893996773D+02    0.2609783693520434D+02
   -0.8043369190219851D+01   -0.2855358673174418D+00    0.9854730256354367D+01
   -0.7826933660857675D+01   -0.1160339683091709D+01    0.9535956071138379D+01
   -0.8873274604201395D+01   -0.3324699589492830D+00    0.1038274860376201D+02
   -0.2533688329798060D+02    0.2480864360975627D+02   -0.8652523121096968D+00
   -0.2585960691880210D+02    0.2487869336022228D+02   -0.7082158716847997D-01
   -0.2446085039181055D+02    0.2502425274249918D+02   -0.4925883112884207D+00
    0.2538787465546402D+02    0.6278297445188162D+00    0.2268069333351261D+02
    0.2625441368030956D+02    0.4100445286652354D-01    0.2272338238928534D+02
    0.2484786103523899D+02    0.3443573845578792D+00    0.2338636861513366D+02
    0.3476315901477066D+00    0.1497025139672911D+02   -0.2011792668389027D+02
   -0.5058431846963910D+00    0.1497447396768218D+02   -0.1969007806119874D+02
    0.1405174459511335D+00    0.1534063730652324D+02   -0.2096082448979912D+02
   -0.2309591889666734D+02    0.5450973448611458D+01    0.1443818534190168D+02
   -0.2400545437735191D+02    0.5113789799539976D+01    0.1456268542711584D+02
   -0.2304384728611049D+02    0.6189295523402955D+01    0.1384784363295182D+02
   -0.6544338702029245D+01    0.1694672418910910D+02    0.2674437373519497D+02
   -0.5838730553686775D+01    0.1751336131182434D+02    0.2704769585667912D+02
   -0.7087799841917362D+01    0.1751558038780963D+02    0.2622078123132187D+02
    0.1156228883038816D+02    0.2002765675756357D+02    0.2411491844353071D+02
    0.1199362872358657D+02    0.2086262454941888D+02    0.2413882332841755D+02
    0.1153823656575098D+02    0.1975784412719881D+02    0.2498790070670807D+02
   -0.7324277996316233D+01    0.1644531286797079D+01    0.1215341818128595D+02
   -0.8180744716714443D+01    0.1418408247197176D+01    0.1229349827798475D+02
   -0.6763714066314814D+01    0.1024717514578920D+01    0.1267718369905340D+02
   -0.1699298803430456D+02    0.2385377624347894D+02   -0.3581947396233288D+01
   -0.1611262733103602D+02    0.2343669350019839D+02   -0.3559447915563744D+01
   -0.1742281292105831D+02    0.2373222722290373D+02   -0.4444289878815929D+01
    0.1919412808908442D+02   -0.2635478605112690D+02    0.1862047099102641D+02
    0.2011063763320101D+02   -0.2609208674627633D+02    0.1858784337974152D+02
    0.1922570613209478D+02   -0.2706100807442437D+02    0.1799065689182614D+02
   -0.2652652883154889D+02   -0.1674669988578856D+02    0.2307837479775297D+02
   -0.2670914529950229D+02   -0.1769376428603683D+02    0.2311060958235456D+02
   -0.2575977927243271D+02   -0.1664405795904551D+02    0.2366634013818122D+02
    0.2072899095891408D+02   -0.3012965739702608D+01   -0.1548275146677228D+02
    0.2084258792117777D+02   -0.2049188949221489D+01   -0.1566529237272048D+02
    0.2128541159493286D+02   -0.3200674807547697D+01   -0.1475719392178262D+02
    0.2586529295489317D+02    0.2251693029518486D+02    0.2561115765659653D+02
    0.2670770981379607D+02    0.2278888127296896D+02    0.2602567233839608D+02
    0.2551092024047197D+02    0.2337879522717540D+02    0.2528233439618780D+02
   -0.2727017026201908D+02    0.2175282283130183D+02   -0.2159335801795267D+02
   -0.2644811302554571D+02    0.2129865738053217D+02   -0.2137837842715607D+02
   -0.2793627372356354D+02    0.2114094755776624D+02   -0.2197160116871832D+02
   -0.2534617131203125D+02    0.1929930854936422D+02    0.2109962979759666D+02
   -0.2572490891803316D+02    0.1984297106582340D+02    0.2029853631045673D+02
   -0.2523382600272662D+02    0.1838403511173552D+02    0.2074093597503142D+02
   -0.4179805869231318D+01   -0.2306442042553347D+01    0.2448157312598537D+02
   -0.5051181941284296D+01   -0.2487965847583893D+01    0.2421242117762868D+02
   -0.4261526143671840D+01   -0.1534134738642520D+01    0.2499126565164586D+02
    0.2318014990677360D+01   -0.1279295429092108D+02    0.6428818231808313D+01
    0.2217172735724234D+01   -0.1301770902993687D+02    0.7365412002662776D+01
    0.2282532468077885D+01   -0.1186682332167328D+02    0.6419191422530679D+01
   -0.1550155130367648D+02   -0.1268230576016446D+02    0.2227397762365311D+02
   -0.1620435348003528D+02   -0.1330566620092438D+02    0.2240074460717022D+02
   -0.1593503658688085D+02   -0.1234591352812979D+02    0.2145550440604990D+02
    0.7500405367532334D+01    0.1149077327833857D+02   -0.1100497159205627D+02
    0.7720630749281100D+01    0.1123790046604013D+02   -0.1190095900344706D+02
    0.7326579738436564D+01    0.1239022206679238D+02   -0.1113279825616087D+02
    0.1488335398407641D+02   -0.2545450728775760D+02   -0.1226591682154983D+02
    0.1532500606884824D+02   -0.2457390364701649D+02   -0.1236346600290404D+02
    0.1558550196268047D+02   -0.2614846106898874D+02   -0.1232709813735751D+02
    0.9883655492032021D+01    0.1099740470416682D+02    0.1199854727332253D+02
    0.1009534836223551D+02    0.1004831891820889D+02    0.1174975755312101D+02
    0.9028300157600802D+01    0.1098043065932909D+02    0.1230756244920132D+02
   -0.1212416358342674D+02   -0.8472657502106804D+01   -0.2178164107361125D+02
   -0.1206404961233400D+02   -0.9114362127203162D+01   -0.2247855792398842D+02
   -0.1284239198943046D+02   -0.8766289922688644D+01   -0.2121508136190169D+02
    0.4101787440589471D+01   -0.1757116210979386D+02    0.2342719690667868D+02
    0.4182454497369065D+01   -0.1774918498815056D+02    0.2436442646611414D+02
    0.3148786797116947D+01   -0.1741905957370985D+02    0.2323356498738772D+02
    0.4267498787840731D+01    0.2478176960762738D+02   -0.2320710201365817D+02
    0.4353743051492360D+01    0.2475786489109042D+02   -0.2230552169470360D+02
    0.4944936118380730D+01    0.2419070932156727D+02   -0.2346680467237503D+02
   -0.1503456842973977D+00    0.2343846198867157D+02    0.2307592664691905D+02
   -0.7081070180946276D+00    0.2295425549201730D+02    0.2366240620485441D+02
   -0.7377932479698293D+00    0.2416326536243561D+02    0.2278825123928021D+02
    0.1142607109495056D+02    0.1456974427740362D+02   -0.1778650703643327D+02
    0.1051440054917541D+02    0.1484611609482272D+02   -0.1772326170248009D+02
    0.1186797578132921D+02    0.1527456731136441D+02   -0.1830277908265320D+02
    0.4605859101830243D+00   -0.1038861299659676D+02   -0.1420135865688340D+01
    0.1327121521067659D+01   -0.1046818370216347D+02   -0.9654254048984406D+00
   -0.2624967412629869D+00   -0.1047364718740637D+02   -0.6961447741167059D+00
   -0.2426638899620454D+02    0.5039413506171369D+01   -0.9316247404835199D+01
   -0.2410173376008564D+02    0.4818354794711179D+01   -0.8346807641434017D+01
   -0.2422715513322499D+02    0.4248899066856957D+01   -0.9865533914882596D+01
    0.3932115714463760D+01    0.1756394134249890D+02    0.2964286820123342D+01
    0.3064350233827532D+01    0.1707581876600572D+02    0.3071343741689185D+01
    0.3695670795215493D+01    0.1845473729623825D+02    0.3252645646961217D+01
   -0.2511889781817803D+02   -0.1515852213344888D+02    0.2515044638464153D+02
   -0.2523954736026348D+02   -0.1584428089650977D+02    0.2584281370909925D+02
   -0.2429967415309430D+02   -0.1464862776658739D+02    0.2527454028729024D+02
    0.6910808491383074D+01    0.4524436449789582D+01   -0.2231749685183075D+02
    0.7832322104399091D+01    0.4874016158533954D+01   -0.2252648560649963D+02
    0.6571111838731905D+01    0.5172226261610454D+01   -0.2152945160555320D+02
   -0.2474004492870664D+02   -0.2527232086281451D+02   -0.2750153696777961D+02
   -0.2484101994495004D+02   -0.2622242812588733D+02   -0.2783915113247049D+02
   -0.2489707119664096D+02   -0.2464282488820388D+02   -0.2818706318303679D+02
    0.2016340643539937D+02    0.2524396063549736D+02   -0.6120631037705079D+01
    0.1924846232074090D+02    0.2496525711356733D+02   -0.6277813390891484D+01
    0.2013527074163115D+02    0.2618336337373298D+02   -0.6347804519744090D+01
    0.1385985719095238D+02   -0.2589603387070661D+02   -0.2428097093589047D+02
    0.1429507130695298D+02   -0.2556194385922555D+02   -0.2344910524192962D+02
    0.1390789568331733D+02   -0.2517138222192470D+02   -0.2489050528526013D+02
    0.7609606866148757D+01   -0.1783362648086094D+01   -0.1561241321999816D+01
    0.8413215998890783D+01   -0.1897164979181704D+01   -0.2156684387944965D+01
    0.7046894331677286D+01   -0.2560731716506909D+01   -0.1832893264934038D+01
   -0.1289430020075343D+02   -0.1543206620304164D+02    0.1062106806791807D+02
   -0.1260193993486956D+02   -0.1617606871132462D+02    0.1115591875092937D+02
   -0.1273482436836137D+02   -0.1574653504583463D+02    0.9739531166716139D+01
    0.1802824626437748D+02   -0.2073648283738158D+02   -0.1232450137556479D+02
    0.1875486487677270D+02   -0.2126283501515639D+02   -0.1246572531880029D+02
    0.1824906259921752D+02   -0.1980981591895590D+02   -0.1245322391589761D+02
   -0.2691109997831436D+02    0.6892555045525501D+01   -0.1265316840356397D+02
   -0.2635567118475763D+02    0.7214245340563573D+01   -0.1336393955532749D+02
   -0.2626805730632820D+02    0.6644720853246708D+01   -0.1193173492915988D+02
    0.2438639782188645D+02    0.2028900818284693D+02   -0.3188075504361828D+01
    0.2413931804479075D+02    0.2122205423050477D+02   -0.3228670741580951D+01
    0.2533994341000133D+02    0.2037301202343662D+02   -0.3210457657373893D+01
    0.1051784046483006D+02   -0.2673814406253340D+02   -0.1196590669727169D+02
    0.1036545810630356D+02   -0.2759482291882767D+02   -0.1243730189693145D+02
    0.1086608267809884D+02   -0.2699238836318167D+02   -0.1110976557586258D+02
   -0.2370739921300826D+02    0.2544328077216415D+02    0.2481919025063292D+02
   -0.2290701545755114D+02    0.2489301976513531D+02    0.2503567546668132D+02
   -0.2368480714046369D+02    0.2575379185322502D+02    0.2391616413381610D+02
   -0.2684450753932829D+02    0.2582071037943082D+02   -0.1430875498537023D+02
   -0.2743992253406372D+02    0.2653519383466885D+02   -0.1399401887989859D+02
   -0.2592947881939061D+02    0.2604144649582857D+02   -0.1405061190371278D+02
   -0.1734253765768689D+02   -0.2745634904784881D+02    0.1401600272888549D+02
   -0.1684156728630792D+02   -0.2706032768279311D+02    0.1326180686364923D+02
   -0.1673580693045265D+02   -0.2798418298462762D+02    0.1459486956944276D+02
   -0.1824929574938814D+02   -0.1521392503206774D+02   -0.1131120020415266D+02
   -0.1856147795010187D+02   -0.1582263358379429D+02   -0.1206342369695230D+02
   -0.1784701225578014D+02   -0.1578553618139873D+02   -0.1064806231716884D+02
   -0.1792593943401536D+02   -0.1209406344787262D+01   -0.1558241174698416D+02
   -0.1882114408772436D+02   -0.8654940793650893D+00   -0.1548555882766440D+02
   -0.1767196373253895D+02   -0.1514203144206074D+01   -0.1474160514735622D+02
   -0.1607137948106868D+02   -0.3071434415529924D+01    0.7305586752453507D+01
   -0.1695144671167181D+02   -0.3215883510214123D+01    0.6927052968668994D+01
   -0.1571620801097013D+02   -0.2170018073010132D+01    0.7325602140594295D+01
    0.3751966061138196D+01   -0.2496158094137775D+02    0.2634663845900124D+02
    0.4646068254773610D+01   -0.2487252044502290D+02    0.2605103740241094D+02
    0.3596704861275604D+01   -0.2422339087853582D+02    0.2698756524990512D+02
   -0.1130174438611861D+02   -0.2219902687280721D+02    0.3605995853593627D+01
   -0.1058258653878756D+02   -0.2233117197455853D+02    0.4238839307383858D+01
   -0.1158036055007829D+02   -0.2130496195464860D+02    0.3824486783612605D+01
    0.3062646443725038D+01   -0.5308756509909268D+01   -0.2643045194723308D+02
    0.2782933188082827D+01   -0.6214855991073780D+01   -0.2681776676852444D+02
    0.3583116940371493D+01   -0.4914792064442516D+01   -0.2715822778772390D+02
   -0.6813014206871693D+01   -0.2662564743245109D+02   -0.1908246623314173D+02
   -0.6361577336217612D+01   -0.2631120058898032D+02   -0.1826732004060401D+02
   -0.6138151881934073D+01   -0.2707466357832140D+02   -0.1962949833274993D+02
    0.1920944259653026D+02    0.1152569666065167D+02   -0.5679908518543437D+01
    0.1961303640040643D+02    0.1239033373001713D+02   -0.5906931236656882D+01
    0.1976756138287480D+02    0.1083204369444670D+02   -0.5979742150358225D+01
    0.2224641324017606D+02   -0.1707387390767483D+02    0.1095655133339430D+02
    0.2215323023906668D+02   -0.1725871493072240D+02    0.9996303125487119D+01
    0.2146084455250378D+02   -0.1666320782509459D+02    0.1135353614028575D+02
   -0.1416513965120650D+02    0.1509112863823266D+02    0.1835089298940660D+02
   -0.1348590700855922D+02    0.1439879938078121D+02    0.1835734352756901D+02
   -0.1488785106141626D+02    0.1457607891533264D+02    0.1792341113671207D+02
   -0.9399265266945097D+01    0.1451440262086559D+02    0.1771180526971097D+02
   -0.8951024269803659D+01    0.1516265876526886D+02    0.1718250454724641D+02
   -0.9956223813802202D+01    0.1503490282799945D+02    0.1824959338515033D+02
   -0.1213750973574657D+01   -0.1086011274478231D+02   -0.2254446671124333D+02
   -0.9014285426262788D+00   -0.1144494401345477D+02   -0.2323772983968653D+02
   -0.8019346946147058D+00   -0.1100679484963269D+02   -0.2160659466043144D+02
    0.2569353381907055D+02   -0.1386284806431453D+02    0.2066569853734885D+02
    0.2552365739047400D+02   -0.1285389108678656D+02    0.2064276484771089D+02
    0.2638387370326135D+02   -0.1398308882718294D+02    0.1999203288958647D+02
    0.1961115552408641D+01   -0.1577420702901142D+02   -0.1853201879393132D+02
    0.2926613380845314D+01   -0.1569952661887308D+02   -0.1850190597668612D+02
    0.1815397835852224D+01   -0.1665060127973809D+02   -0.1813121399515036D+02
    0.4964538475981579D+01   -0.1100414598096376D+02   -0.1313547902691975D+02
    0.4722439107768882D+01   -0.1016090687537498D+02   -0.1356027849413798D+02
    0.5087638624872844D+01   -0.1073222699360673D+02   -0.1224569978245749D+02
    0.2175511392457087D+02    0.1131275338942033D+01   -0.2098316718894907D+02
    0.2253354758698521D+02    0.1608260420392995D+01   -0.2061692888092857D+02
    0.2210140282808074D+02    0.1082075717565304D+01   -0.2188730799365191D+02
   -0.1734512585499223D+02    0.1208519662546842D+02   -0.1674268232294324D+02
   -0.1658079396630831D+02    0.1215297283834543D+02   -0.1736111141073634D+02
   -0.1777617171276705D+02    0.1115204319936187D+02   -0.1670234799971992D+02
    0.7297518549779477D+01    0.8813632259068221D+01   -0.2600047858091873D+02
    0.7176560352420492D+01    0.9522159693708225D+01   -0.2530330519674992D+02
    0.6415947666918235D+01    0.8414262665045845D+01   -0.2598315487145247D+02
    0.2236504301568295D+01   -0.8597475436524054D+01   -0.4310724769975566D+01
    0.2268485482554691D+01   -0.9562535556775206D+01   -0.4304205359317067D+01
    0.1361969730693261D+01   -0.8320649349032252D+01   -0.4689778722836441D+01
   -0.7828482872578248D+01   -0.7333532744852663D+01    0.1253452738144183D+02
   -0.7118183984146047D+01   -0.7004503334787636D+01    0.1317448142641291D+02
   -0.7731356585084857D+01   -0.6844816094071912D+01    0.1170846621487053D+02
    0.7903562806277775D+01    0.1737534446006400D+01   -0.2552496146534687D+02
    0.8273054702972043D+01    0.1657124236589335D+01   -0.2648125642211932D+02
    0.8554090432030797D+01    0.1548149001738033D+01   -0.2480133495313181D+02
   -0.1583105025443186D+02    0.1810489210131912D+02    0.1486431719040510D+02
   -0.1576642978391520D+02    0.1835812140323977D+02    0.1582094137120455D+02
   -0.1668302909739826D+02    0.1767472751139044D+02    0.1468861166897795D+02
   -0.8736107641150666D+01    0.1696708498934531D+01    0.8298707455794176D+01
   -0.8424415023598790D+01    0.8421239669226359D+00    0.8683722521731285D+01
   -0.7953696659772209D+01    0.1888988561510766D+01    0.7740265204333143D+01
    0.2567723562383033D+02   -0.2570902405568428D+02    0.2415363510904907D+02
    0.2516495000001401D+02   -0.2504534922775197D+02    0.2378706648608654D+02
    0.2643662235387440D+02   -0.2526048480886876D+02    0.2446563917190720D+02
   -0.1387137850993517D+01    0.8107592275839796D+01   -0.1841369849502667D+02
   -0.4774377061064720D+00    0.8343638633160678D+01   -0.1856350081558340D+02
   -0.1958296807652358D+01    0.8840957350676950D+01   -0.1841742399285473D+02
    0.2266238695326612D+02   -0.2194829783595688D+02    0.2735481675237727D+02
    0.2213455675613087D+02   -0.2272591445042958D+02    0.2703406941456588D+02
    0.2217374482210135D+02   -0.2185378700309057D+02    0.2819423127476312D+02
    0.6169093946754724D+01    0.1220803943894305D+02   -0.1991467651975703D+02
    0.6256016641001279D+01    0.1279074604355849D+02   -0.2070250668734236D+02
    0.6738251063726874D+01    0.1241433029438760D+02   -0.1914569554795890D+02
    0.2323753146744671D+02    0.7536003691671081D+01   -0.1244210193717287D+02
    0.2409665222276194D+02    0.7243255044909123D+01   -0.1293711900667383D+02
    0.2360477090646893D+02    0.7696466622263163D+01   -0.1156867964579788D+02
   -0.1370537368911850D+02   -0.1029477854298348D+02    0.2000446210341487D+02
   -0.1334255897813288D+02   -0.9422942047059594D+01    0.2021339363062105D+02
   -0.1457893882054208D+02   -0.1031007205281114D+02    0.2037607922849962D+02
    0.1244882387404279D+02   -0.1717043778250067D+02    0.9917781089116636D+01
    0.1317598791866043D+02   -0.1761759397165434D+02    0.1030121986232073D+02
    0.1174459705984821D+02   -0.1781687783164980D+02    0.9825182447917729D+01
   -0.4527894560774625D+01    0.1264229847501444D+02    0.1621518780304116D+02
   -0.5014419127499160D+01    0.1211643111429800D+02    0.1688478118345630D+02
   -0.3607267066173085D+01    0.1265135439706017D+02    0.1646395160745453D+02
    0.1336726821326413D+01    0.2015326435137725D+02    0.6296668110123342D+01
    0.1298490706737439D+01    0.2042775327958966D+02    0.7226503171912830D+01
    0.6300431892909539D+00    0.2072824623940908D+02    0.5817820751608844D+01
    0.2398547283487973D+02    0.2509802314876842D+02    0.2142315359344653D+02
    0.2481269762102038D+02    0.2538198150588690D+02    0.2181544457442723D+02
    0.2422317916862802D+02    0.2451022385139813D+02    0.2065644104719928D+02
    0.2274929433464346D+02   -0.2405042679834822D+02    0.8417952207056230D+01
    0.2262755105639433D+02   -0.2430540447267560D+02    0.9355660125303993D+01
    0.2240065605684861D+02   -0.2318004989324387D+02    0.8191563673326961D+01
   -0.1103431172782021D+02   -0.2478416556526316D+01   -0.2664051171998016D+02
   -0.1065543923104000D+02   -0.3180400384657971D+01   -0.2606811902182801D+02
   -0.1041187108168027D+02   -0.1797045207378034D+01   -0.2667628444967193D+02
    0.1526848692906531D+02    0.3018049279554438D+01   -0.1387976624832271D+02
    0.1586765101446454D+02    0.3615290669080440D+01   -0.1427133162084539D+02
    0.1565587219005636D+02    0.2615352095003103D+01   -0.1308748490562840D+02
   -0.1233931145329156D+02    0.7244115313071775D+01    0.1069650688728049D+02
   -0.1261748742838018D+02    0.8127850749872128D+01    0.1087784859140717D+02
   -0.1139162448512476D+02    0.7293669604364552D+01    0.1072083475697302D+02
    0.2683872011124635D+02    0.2717440153730919D+02    0.2682756308387696D+02
    0.2692607309101149D+02    0.2628661326542757D+02    0.2715443622471832D+02
    0.2726656749262933D+02    0.2713851550119580D+02    0.2596329343166697D+02
   -0.1333435773613258D+02   -0.1071849680509003D+02    0.1476566202089733D+02
   -0.1411408129969506D+02   -0.1022151378595859D+02    0.1474166253274779D+02
   -0.1331445292433863D+02   -0.1109639354762742D+02    0.1567223314095215D+02
    0.4013208121237502D+01   -0.5497997314808402D+01    0.3393880518134531D+01
    0.4687048131298170D+01   -0.4876985019959761D+01    0.3593321637882736D+01
    0.3439075729075120D+01   -0.5062578267859694D+01    0.2708131939601647D+01
    0.9415870653105296D+01   -0.1030280073404917D+02   -0.2405287963675207D+02
    0.8872123699111873D+01   -0.1036564309939065D+02   -0.2326268996580900D+02
    0.1025974875022668D+02   -0.1057410883676036D+02   -0.2376376500873536D+02
   -0.4510752318464810D+01   -0.9326659078793808D+00    0.2650364095893548D+01
   -0.5194119442463979D+01   -0.2877200049249073D+00    0.2637077959373695D+01
   -0.5010457438913035D+01   -0.1703853432514763D+01    0.2851052149056879D+01
    0.6997715786223759D+01    0.1989658665650574D+02   -0.2520504124966693D+02
    0.7280553053066928D+01    0.2065882986876185D+02   -0.2578345209006600D+02
    0.6245029097792974D+01    0.2023986309611646D+02   -0.2472891768276849D+02
    0.2663607364025879D+02    0.1611601823461065D+01    0.6365879418859341D+01
    0.2681070677344929D+02    0.6612443350483344D+00    0.6342666973317653D+01
    0.2640180704729641D+02    0.1842530495241939D+01    0.7254110988267524D+01
    0.1205028769459564D+02   -0.2243307042077969D+02    0.3177868006210686D+01
    0.1141270677246874D+02   -0.2178280902905728D+02    0.3551247482220322D+01
    0.1171276320256291D+02   -0.2336457780531435D+02    0.3339773565029704D+01
   -0.7718173892659698D+01   -0.9144658821269610D+01   -0.2944661072656359D+01
   -0.8331022849679410D+01   -0.9868501449502924D+01   -0.3179554830310654D+01
   -0.6899922664463841D+01   -0.9476535240784463D+01   -0.3309468003552464D+01
    0.4859677111510518D+01    0.2622422286581953D+02    0.7675946475687476D+01
    0.4750896932297655D+01    0.2624318981967953D+02    0.6696721442369892D+01
    0.5186832439494471D+01    0.2704580791333212D+02    0.7912840384331243D+01
    0.4875005476841519D-02   -0.2418689266689719D+02    0.1822285013209905D+02
   -0.8070736573259164D+00   -0.2464300685692123D+02    0.1854254769263907D+02
   -0.3491008918353787D+00   -0.2342157931744886D+02    0.1777846354092377D+02
   -0.2002471754123435D+02    0.2439633048054084D+02   -0.2061336590224039D+02
   -0.2006362119865132D+02    0.2530339466706564D+02   -0.2091168146666136D+02
   -0.1943428359290153D+02    0.2401733463187827D+02   -0.2122550084559599D+02
   -0.1705799709949927D+02    0.1328310661089121D+02    0.2211308238815393D+02
   -0.1625648546320679D+02    0.1304582117006732D+02    0.2160026782816999D+02
   -0.1683459626406359D+02    0.1355633350495309D+02    0.2298637646516179D+02
    0.4456248068914066D+01    0.2262895431529818D+02    0.2597815964718870D+02
    0.3654323427922972D+01    0.2316414051225840D+02    0.2575497873994415D+02
    0.4303144090820449D+01    0.2189554846467924D+02    0.2539457187990253D+02
   -0.1492413712988764D+02    0.1136773719460139D+02   -0.2422637907083001D+02
   -0.1507541828421966D+02    0.1223419851115865D+02   -0.2465555817380135D+02
   -0.1550748033572215D+02    0.1122219333230529D+02   -0.2355022356142633D+02
    0.2732290033714336D+02   -0.1566815871037206D+02   -0.2659724817983318D+02
    0.2762171976871938D+02   -0.1566447159587467D+02   -0.2570175063376053D+02
    0.2644090125613956D+02   -0.1603834551751148D+02   -0.2659598076943612D+02
    0.2249049275146633D+02    0.1877938267919241D+01    0.1067924907725572D+02
    0.2246158344301210D+02    0.2544929470088851D+01    0.1137442207322894D+02
    0.2161802224881053D+02    0.1738955894466459D+01    0.1028164616049790D+02
    0.8462343556266720D+01    0.6819892707918770D+01    0.1101912627497423D+02
    0.8293168365059648D+01    0.6008975224083361D+01    0.1158674906728926D+02
    0.7924084376755294D+01    0.6792822213681336D+01    0.1021012153923016D+02
    0.2249524590005363D+02    0.2431031023451923D+02   -0.6306740437008448D-01
    0.2270254753885598D+02    0.2518424925676481D+02    0.2128005520406370D+00
    0.2151528627957805D+02    0.2427697180030060D+02   -0.2558350851279111D+00
   -0.2664387098564020D+02   -0.1267832676699823D+02    0.1629029079017649D+02
   -0.2598841979915706D+02   -0.1288327615222348D+02    0.1556183940108223D+02
   -0.2749314435752537D+02   -0.1262421530422578D+02    0.1588576709264100D+02
    0.1643780701872644D+01    0.1488437856755420D+02    0.2412895502599915D+02
    0.1473283082583192D+01    0.1543896338781216D+02    0.2493701794167816D+02
    0.1384196031459454D+01    0.1537226612695771D+02    0.2326978575694987D+02
    0.2317688527051684D+02   -0.2226900491887386D+02   -0.1607593790505469D+02
    0.2398202393492937D+02   -0.2196267589133797D+02   -0.1651096232179882D+02
    0.2341046145240317D+02   -0.2284167218906613D+02   -0.1532671300520106D+02
   -0.8089718637508845D+01   -0.7522169496238855D+01   -0.7148911256879169D+01
   -0.8628260060922438D+01   -0.6726979503909669D+01   -0.6992642799788868D+01
   -0.7267220797352999D+01   -0.7268768914279537D+01   -0.7551995418936784D+01
   -0.1120483629995713D+02    0.9705479439558533D+00   -0.1178216220859895D+02
   -0.1132346273083437D+02    0.5005643638289603D-01   -0.1146922808648906D+02
   -0.1205131436682861D+02    0.1387114485948652D+01   -0.1160214550665453D+02
   -0.1203598427396156D+02    0.3658173917740474D+01   -0.5965242420913681D+01
   -0.1256335709420186D+02    0.3618381674781732D+01   -0.5127381389132601D+01
   -0.1136465075861554D+02    0.4305093098861457D+01   -0.5689356968157816D+01
    0.2148241261035973D+02    0.1746771501843171D+02   -0.3172361220469911D+01
    0.2126845807142074D+02    0.1735789119207344D+02   -0.2248244124542345D+01
    0.2201811733896201D+02    0.1666201871870675D+02   -0.3329773804794273D+01
   -0.3223885647900498D+01    0.9189543197925355D+01    0.6830813598976966D+01
   -0.3844220823623191D+01    0.9030431843097734D+01    0.7476309411520635D+01
   -0.2742452527845407D+01    0.8347528955488537D+01    0.6572538278210021D+01
   -0.9009373762308767D+01    0.1077930244652191D+02    0.3990389131648843D+01
   -0.9930782804153402D+01    0.1083720230769609D+02    0.3700035548105475D+01
   -0.8402237336596757D+01    0.1096702424080947D+02    0.3270431101517152D+01
   -0.1900982988186089D+02    0.1134415835938845D+02   -0.2663230705590814D+02
   -0.1833957633201474D+02    0.1060110317040829D+02   -0.2661076632072739D+02
   -0.1979211699679009D+02    0.1091035558064355D+02   -0.2694656610295433D+02
    0.2135581741391060D+02   -0.1038823959548548D+02   -0.2200037546950318D+02
    0.2120891753843139D+02   -0.9568164991009590D+01   -0.2241769562874901D+02
    0.2211692487261691D+02   -0.1036502828900405D+02   -0.2142478992170877D+02
   -0.1309295204505242D+02    0.2596032482677889D+02   -0.2003593726345370D+02
   -0.1230273986114701D+02    0.2605679343854468D+02   -0.1945123174229662D+02
   -0.1346901180750666D+02    0.2510539961266850D+02   -0.1987818044493548D+02
    0.1998611127328744D+02   -0.2163161101924551D+02    0.1853980025208454D+02
    0.2032110843050003D+02   -0.2244382912585971D+02    0.1892067490005592D+02
    0.2049514406515032D+02   -0.2145564118537180D+02    0.1776925489546364D+02
    0.8042871002192459D+01    0.2492079738218599D+02    0.2695375370407496D+02
    0.8037379975386246D+01    0.2435952218887876D+02    0.2777641420169569D+02
    0.8864464800101850D+01    0.2542529366657344D+02    0.2698410970995669D+02
    0.7657792628475229D+01   -0.1297951675125419D+02    0.1282371155518497D+02
    0.6821201560009172D+01   -0.1343274674927723D+02    0.1294380850028171D+02
    0.7851077000503736D+01   -0.1320289327148582D+02    0.1194715850341601D+02
   -0.1361672547731274D+02    0.1489015329431977D+02    0.2727427837607221D+02
   -0.1447363239293049D+02    0.1535936445311139D+02    0.2742098595174809D+02
   -0.1304301934068331D+02    0.1510484831548616D+02    0.2802495210668075D+02
   -0.6991251391202406D+01    0.2299064236953831D+02   -0.1040671293229227D+02
   -0.6733855188298326D+01    0.2209702708436676D+02   -0.1060101344674366D+02
   -0.6459946950430081D+01    0.2355725737070010D+02   -0.1098756877098533D+02
   -0.3750929146714693D+01   -0.4844496219734045D+01    0.1645419294319503D+02
   -0.3455012061007533D+01   -0.5239893303253703D+01    0.1724438094791755D+02
   -0.3223070468295699D+01   -0.5193556553734300D+01    0.1569157922705106D+02
    0.6460648945493471D+01   -0.8483413876962214D+01    0.6154333168671220D+01
    0.6322772845904369D+01   -0.9427975848209442D+01    0.6351190902882737D+01
    0.5785286192745258D+01   -0.7981470617149180D+01    0.6605295769300960D+01
    0.1077662925454540D+02    0.5574720636718466D+01    0.1358517207094784D+02
    0.1172496450438563D+02    0.5361580102889599D+01    0.1366255339029313D+02
    0.1083285755994496D+02    0.6538822902324938D+01    0.1346092327439384D+02
    0.2332308573934775D+02    0.3344408908582213D+01    0.2120214347523855D+02
    0.2408531815687205D+02    0.3460215652104437D+01    0.2182352802245508D+02
    0.2270907071466555D+02    0.4118303520479429D+01    0.2131552333253184D+02
    0.2843532992275784D+01   -0.2557303045369374D+02    0.6914975067977175D+01
    0.2312353446781562D+01   -0.2569539798619981D+02    0.7729580013649826D+01
    0.3734796333438307D+01   -0.2578564157355363D+02    0.7209857661368934D+01
   -0.1828475003756413D+01    0.1873232251853974D+02    0.4802505380841258D+01
   -0.1477520539588063D+01    0.1792149505543585D+02    0.5139334610595189D+01
   -0.1037745934126773D+01    0.1920633441478311D+02    0.4539760886966689D+01
    0.1940337802980238D+02    0.2178333610882213D+02    0.5927616511730744D+01
    0.2003473555680768D+02    0.2183034243917324D+02    0.5143247870938223D+01
    0.1978287663797639D+02    0.2244105814012575D+02    0.6540919033620782D+01
    0.2240949683295102D+02    0.1924417229803532D+02   -0.1415942863377089D+01
    0.2247359011050279D+02    0.1837922206713374D+02   -0.9377333729094042D+00
    0.2303583326937663D+02    0.1990799219567626D+02   -0.1021465835072615D+01
   -0.9437082042005246D+01   -0.2607888234375841D+01    0.1228436476574892D+02
   -0.9707013644101089D+01   -0.3406214303294682D+01    0.1271750946654199D+02
   -0.1012229809596931D+02   -0.2613233875886104D+01    0.1158039731784864D+02
    0.1780449515912452D+02   -0.1301436771243889D+02    0.2310454100541472D+02
    0.1721893164967678D+02   -0.1249207403789208D+02    0.2258329206626077D+02
    0.1850807444132878D+02   -0.1235860305609346D+02    0.2322089201598103D+02
   -0.1379544153600319D+02    0.2333228014572755D+02   -0.1927197443937015D+02
   -0.1292276279197716D+02    0.2285157295152957D+02   -0.1943229280178166D+02
   -0.1426954916538124D+02    0.2311138707177133D+02   -0.1849994540382978D+02
    0.2152352791090725D+02    0.1179132160395529D+02    0.8259058503946097D+01
    0.2177693290209220D+02    0.1186379190794393D+02    0.7312032761720373D+01
    0.2211125280969835D+02    0.1236297754334374D+02    0.8776182386263693D+01
   -0.1116287404872836D+02   -0.1192820152131354D+02    0.6125849495385470D+01
   -0.1054618767139259D+02   -0.1122075697717426D+02    0.5944108449573895D+01
   -0.1212462970831506D+02   -0.1159370228860488D+02    0.5947788568636700D+01
   -0.1535919406382262D+02    0.8387750247457550D+01   -0.2877695131756516D+01
   -0.1505042719188326D+02    0.8953852179938487D+01   -0.2176947133624143D+01
   -0.1531249547913149D+02    0.7468869623598613D+01   -0.2625377973769480D+01
   -0.7207056336713299D+01   -0.3321530775300586D+00   -0.1323650309174624D+02
   -0.6790375088306880D+01    0.4204672242376206D+00   -0.1279482497362348D+02
   -0.7379723725275054D+01   -0.1024313387744243D+01   -0.1257736952414638D+02
   -0.5658028053492632D+01    0.1897862463510857D+02    0.4020006823629958D+01
   -0.6057397722379761D+01    0.1969164091222703D+02    0.3502730783850758D+01
   -0.5944429737216359D+01    0.1915912862213867D+02    0.4919315012654988D+01
    0.3204377491254328D+01    0.1125886158362978D+02    0.1591939090355121D+02
    0.3511669262366153D+01    0.1036275644878337D+02    0.1620099634277261D+02
    0.3800258859307882D+01    0.1155702164426010D+02    0.1520647426466950D+02
    0.4520745525902898D+01    0.1654729582551635D+02    0.1237065948245709D+02
    0.5021591592592308D+01    0.1735946689869017D+02    0.1238324324512567D+02
    0.3684609964722601D+01    0.1685880907006542D+02    0.1262104789435269D+02
   -0.2161255829686333D+02   -0.2037053447637464D+01    0.1045609211703069D+02
   -0.2108707347064835D+02   -0.1261509122756283D+01    0.1071574817649767D+02
   -0.2187027297493407D+02   -0.2455593043895561D+01    0.1131335571182996D+02
    0.1936396256662237D+01    0.1315295194578551D+02   -0.2198977827274040D+02
    0.2429038066681656D+01    0.1356816920040044D+02   -0.2123663421517810D+02
    0.1067235836197540D+01    0.1295260034426314D+02   -0.2160807644786615D+02
    0.1519262002816646D+02    0.2484897825775862D+02    0.1550617093131159D+02
    0.1525641685333298D+02    0.2573839623415175D+02    0.1573499222282009D+02
    0.1435984978254901D+02    0.2442738098873892D+02    0.1520341702798109D+02
    0.2542685363742886D+02    0.1176999065401596D+02    0.5832765724248389D+01
    0.2542181188072349D+02    0.1123855981847929D+02    0.6627998258799646D+01
    0.2467519540607958D+02    0.1138361835685008D+02    0.5331501431608808D+01
    0.1253840770664870D+02   -0.7610869185559346D+01    0.1455082843206380D+02
    0.1163020991365629D+02   -0.7560309162287784D+01    0.1436889152756794D+02
    0.1257643548471751D+02   -0.7596944140428619D+01    0.1550730731360852D+02
   -0.2063723752614871D+02    0.2225624117662331D+02   -0.9474537570759241D+01
   -0.2033571384848236D+02    0.2157966270020578D+02   -0.8894247552538570D+01
   -0.2105541954165155D+02    0.2303014794866383D+02   -0.8950603720661237D+01
    0.4180817306803326D+01    0.7435900006824691D+01   -0.7323845012393577D+00
    0.3695331983774621D+01    0.7305126684978155D+01    0.5601530342354810D-01
    0.3630121034292596D+01    0.7384652437719250D+01   -0.1514238727940886D+01
    0.2393525005191125D+02   -0.7361258522860937D+01    0.1212905603228929D+02
    0.2474339858130116D+02   -0.6914493367376368D+01    0.1219880894866425D+02
    0.2345811357648907D+02   -0.7017583252076026D+01    0.1137090785728411D+02
   -0.1679663319559929D+02    0.1111032020467315D+02   -0.2608244002292227D+01
   -0.1651971693230540D+02    0.1119928478554126D+02   -0.3569777908050645D+01
   -0.1594809776760646D+02    0.1099671331511515D+02   -0.2145776976123443D+01
   -0.4945844563691969D+01    0.9024363853760672D+01    0.9218343994768077D+01
   -0.4755633018355160D+01    0.8267289472315456D+01    0.9798729103958721D+01
   -0.5843375183781497D+01    0.8907128228363504D+01    0.9002037410293761D+01
    0.2007148528695337D+01   -0.1738220505644902D+02    0.2167663908936544D+02
    0.1858082516651926D+01   -0.1644460815617923D+02    0.2157128123943069D+02
    0.2605792748577624D+01   -0.1758664196578224D+02    0.2095728857926798D+02
   -0.2571539439054597D+02    0.6582472029452934D+01    0.9362185874735879D+01
   -0.2483979658379080D+02    0.7001633844600380D+01    0.9523424269452910D+01
   -0.2588086491972494D+02    0.5908469192514309D+01    0.1009507931386305D+02
   -0.1766402260881429D+01    0.2130125967931688D+02   -0.2607392683693390D+02
   -0.2640648852089068D+01    0.2102308244916581D+02   -0.2602186478577221D+02
   -0.1880733801212083D+01    0.2211938166667852D+02   -0.2659919976182898D+02
    0.2489256910294533D+02    0.1349256586095420D+02   -0.2446932674011001D+02
    0.2446195573482663D+02    0.1408925218152632D+02   -0.2384663929629479D+02
    0.2550857180024337D+02    0.1393147446351053D+02   -0.2507237087209263D+02
   -0.1364258513425034D+02    0.2646768629476707D+02   -0.5766734028125088D+01
   -0.1277414507270597D+02    0.2680989423751799D+02   -0.6164188620777630D+01
   -0.1358424813192408D+02    0.2680043422257573D+02   -0.4833849170282170D+01
    0.2065161046972812D+02    0.1820043510029975D+02    0.3866674493298470D+01
    0.2021083734826660D+02    0.1843555010575597D+02    0.4697700942011563D+01
    0.2042237411022852D+02    0.1893004957520148D+02    0.3246712278453089D+01
   -0.1208915730301369D+02   -0.5738690132989432D+01    0.2538911241576945D+02
   -0.1183189327616427D+02   -0.4895502145558115D+01    0.2509687879240746D+02
   -0.1294713967836469D+02   -0.6035544707424124D+01    0.2517235312311984D+02
   -0.2281979543753343D+02   -0.1126296333313446D+02    0.1950267138385693D+02
   -0.2366335807035030D+02   -0.1124963974700952D+02    0.1907750690633939D+02
   -0.2309602250655416D+02   -0.1126362529045450D+02    0.2039301662679893D+02
   -0.1713200812673581D+02    0.1516703103787902D+02   -0.6317137751143302D+01
   -0.1806003328971039D+02    0.1481738475980988D+02   -0.6309125455360878D+01
   -0.1726953792594708D+02    0.1610346471340866D+02   -0.6204606336013622D+01
   -0.8727332912172702D+01    0.1751713927104053D+02   -0.1491282921594462D+02
   -0.9331090351603253D+01    0.1683729532071456D+02   -0.1477815127981233D+02
   -0.8950254621064104D+01    0.1821924078688972D+02   -0.1431082393025091D+02
    0.2110309623295044D+02   -0.2734687561932720D+02   -0.2066813878008701D+02
    0.2159318867025426D+02   -0.2780017871281514D+02   -0.2136931426981830D+02
    0.2166442072188718D+02   -0.2732476980264254D+02   -0.1984229148146060D+02
   -0.1322815398776499D+02    0.2499129527065877D+02   -0.1861497634097394D+01
   -0.1237172160780677D+02    0.2526330552771185D+02   -0.2110093854515127D+01
   -0.1381194495540203D+02    0.2563239951043452D+02   -0.2266233239447433D+01
   -0.1983050977858309D+02    0.6043078483515954D+01    0.2603181410716552D+02
   -0.1974158349352838D+02    0.5546813329204839D+01    0.2526695709712033D+02
   -0.1962398065193383D+02    0.5389351959992856D+01    0.2667784038826830D+02
   -0.4121974539595833D+01   -0.2483717604805764D+02   -0.3426131100391921D+01
   -0.4497507372026211D+01   -0.2468543473802574D+02   -0.2542756772469945D+01
   -0.3851715440431780D+01   -0.2391212831421745D+02   -0.3622114923859053D+01
   -0.6173744058137214D+01    0.1804314490627631D+01   -0.1163131185309175D+02
   -0.5929517429985134D+01    0.2564515994467502D+01   -0.1220154517325016D+02
   -0.6022408115153761D+01    0.1925011650900804D+01   -0.1071285208782421D+02
    0.1328395405643435D+02    0.2361971842978035D+02   -0.1396004783602436D+02
    0.1247435563119458D+02    0.2355811942791417D+02   -0.1450836520689027D+02
    0.1316663809086585D+02    0.2454001469215982D+02   -0.1362343718292568D+02
   -0.8494428677468921D+01    0.1502083714209806D+01   -0.2084894267742417D+02
   -0.8059367697265545D+01    0.6097454303887467D+00   -0.2095101853342642D+02
   -0.8201271429767646D+01    0.1751786357091292D+01   -0.1997645897755272D+02
   -0.1714234497419141D+02   -0.2593315285158166D+02    0.1775472966407696D+02
   -0.1797521865122697D+02   -0.2630414380032073D+02    0.1771425448641309D+02
   -0.1706719364598277D+02   -0.2525861127389738D+02    0.1837288121949173D+02
   -0.2547581621453500D+02    0.1814670481283221D+02    0.1201738702085649D+02
   -0.2627261513233288D+02    0.1815157153864226D+02    0.1258941453440835D+02
   -0.2521838620284028D+02    0.1906424438828378D+02    0.1182918195047792D+02
    0.1174175079916045D+02   -0.8085680921856214D+01   -0.9054754342077944D+01
    0.1099261462353306D+02   -0.7842281913835710D+01   -0.9707965806860599D+01
    0.1251951322317569D+02   -0.7962083577019742D+01   -0.9604314295961403D+01
   -0.7410230564433127D+01    0.1421943575677362D+01    0.2726585234081982D+02
   -0.7027037251907594D+01    0.1358375234044273D+01    0.2815001251947717D+02
   -0.8109957364306798D+01    0.7542777784656852D+00    0.2714672717975876D+02
    0.1696786679112408D+02   -0.1956232258357774D+02    0.4364124376709827D+01
    0.1688744843521076D+02   -0.1868340376146744D+02    0.3973417961746117D+01
    0.1689955926138581D+02   -0.2021535570339558D+02    0.3688557820309611D+01
   -0.2678560820462071D+02    0.1305409155482195D+02   -0.1770016954399248D+02
   -0.2702796534689972D+02    0.1267554818566140D+02   -0.1855452470222313D+02
   -0.2756996511403196D+02    0.1340657848712424D+02   -0.1733059438656627D+02
    0.1570342299379037D+02   -0.1528168810659416D+02    0.2214405205570127D+02
    0.1518246708861258D+02   -0.1447953795539252D+02    0.2182919249841999D+02
    0.1634043242663591D+02   -0.1502855959575943D+02    0.2281952659842372D+02
   -0.2441377847080152D+02    0.2004262315732248D+02   -0.1438550415951444D+02
   -0.2533959917341965D+02    0.2006653229871941D+02   -0.1423195294846341D+02
   -0.2427862498956220D+02    0.2090229442390430D+02   -0.1485805995381866D+02
    0.1999013180037562D+02    0.2588777911422806D+02    0.1954861736764107D+01
    0.2079944609988786D+02    0.2627247439187283D+02    0.1458198931866967D+01
    0.1985110742067330D+02    0.2504357712692083D+02    0.1545498297109585D+01
    0.2602651086445864D+02    0.9997309982969847D+01   -0.2295402877488020D+02
    0.2673193458153016D+02    0.9547975120052111D+01   -0.2349825266757628D+02
    0.2615281328498671D+02    0.9721813075469047D+01   -0.2204344382033753D+02
    0.3682545593102791D+01    0.8167445845914488D+01   -0.4887517595642304D+01
    0.4181229427569516D+01    0.8761833535247973D+01   -0.4308965640478295D+01
    0.4198783593931331D+01    0.7885088385402146D+01   -0.5678755563674107D+01
    0.2948170754034053D+00    0.9960748048498793D+01   -0.2314277555048201D+02
   -0.2756720593823969D-01    0.1086077561478409D+02   -0.2295941343070013D+02
    0.1242611721723551D+01    0.9999737675445017D+01   -0.2306155257795785D+02
   -0.3956433628874866D+01    0.1748195968663967D+02    0.2250165737695554D+01
   -0.4343540548727631D+01    0.1811672524466855D+02    0.2872974911931049D+01
   -0.3409406016297477D+01    0.1694218769175772D+02    0.2788439733634080D+01
    0.7400596382022894D+01   -0.1369393716584277D+02   -0.1529083645340282D+01
    0.7948446389069051D+01   -0.1444294334569474D+02   -0.1501897713580818D+01
    0.7983400444578931D+01   -0.1293034691069588D+02   -0.1731402809686251D+01
    0.1778262723503083D+02    0.9208591643336565D+01   -0.1440594311757919D+02
    0.1714300496747984D+02    0.9894219726031015D+01   -0.1452169231121426D+02
    0.1730600492886960D+02    0.8474429515346920D+01   -0.1399581905725794D+02
   -0.1710243028684067D+02   -0.2099618374675811D+02   -0.2398214900947073D+02
   -0.1612122744192559D+02   -0.2104287158319692D+02   -0.2401419647891384D+02
   -0.1742587834767006D+02   -0.2021293945980835D+02   -0.2439516229246548D+02
    0.8948748468542522D+01    0.1434322670923285D+02    0.2551093159418753D+01
    0.9267877666708197D+01    0.1424846723502899D+02    0.1674763867018819D+01
    0.9768476163564644D+01    0.1448946000754578D+02    0.3040896163494522D+01
    0.4739078733067258D+01   -0.1843248890012621D+02   -0.1954764615897643D+02
    0.4812797542985690D+01   -0.1744242882356158D+02   -0.1966574740914462D+02
    0.4612906086092028D+01   -0.1865806154818874D+02   -0.1858695941032158D+02
   -0.7389333055469038D+01    0.1778062032685963D+02   -0.1162915305810322D+02
   -0.6944964124309042D+01    0.1772103735877061D+02   -0.1250248807384338D+02
   -0.7032223172340577D+01    0.1849036355029810D+02   -0.1110448319489279D+02
    0.2042738352929595D+02   -0.2532334127389163D+02    0.1972328674391531D+01
    0.1988522789104081D+02   -0.2458266921474863D+02    0.2386367445161216D+01
    0.1980609335584582D+02   -0.2579808403342741D+02    0.1427441450651885D+01
   -0.3615185972160956D+01   -0.1870351800494987D+02    0.1120949658803683D+02
   -0.2865216950950553D+01   -0.1821862994981188D+02    0.1092472929178825D+02
   -0.4324219988186178D+01   -0.1812655482438326D+02    0.1089791974029221D+02
   -0.2476558935309854D+02    0.1431979996381766D+02    0.2681776359550986D+02
   -0.2556565301877776D+02    0.1390421521465353D+02    0.2693094555534702D+02
   -0.2401946470436275D+02    0.1406144800467088D+02    0.2738566084288156D+02
    0.2122301350140863D+02   -0.1718350754010800D+02    0.2019923485411977D+02
    0.2071665368781542D+02   -0.1650900557826082D+02    0.1970999485486624D+02
    0.2108002511354074D+02   -0.1812149348381489D+02    0.1978235853539611D+02
    0.1710923698309577D+01    0.2055976866430753D+01    0.2141029401791788D+02
    0.1729274117748774D+01    0.2835923968131513D+01    0.2078653237626263D+02
    0.2261810604745338D+01    0.2296918759589773D+01    0.2214699096474267D+02
   -0.1013904240635799D+02   -0.4788444380304806D+01    0.2229166304594302D+02
   -0.9536328055175634D+01   -0.4067435184868939D+01    0.2232057725750626D+02
   -0.9759800107162601D+01   -0.5538910223068052D+01    0.2276181048063298D+02
   -0.1667857227734316D+02    0.3800884675922723D+01   -0.1939330321451837D+02
   -0.1668197157045093D+02    0.4803865725079485D+01   -0.1959597996935817D+02
   -0.1731383334340990D+02    0.3698156608438597D+01   -0.1870231415298224D+02
    0.5807756593611149D+01   -0.2264987502574344D+02   -0.2013502778699111D+02
    0.6447172094939246D+01   -0.2304321905778896D+02   -0.1951146898558466D+02
    0.5794330729771261D+01   -0.2324944651542937D+02   -0.2086200596253020D+02
   -0.1643979256378713D+02   -0.1438338089977521D+02   -0.1470451507762364D+02
   -0.1698824919367633D+02   -0.1416738461757302D+02   -0.1391809266083081D+02
   -0.1607864421150611D+02   -0.1527942152397073D+02   -0.1455924852320016D+02
    0.9211095840545076D+01    0.1298873900314694D+02    0.1790318642088350D+02
    0.9885506913334597D+01    0.1254153272662437D+02    0.1844220484116238D+02
    0.8361714362246801D+01    0.1263092734738782D+02    0.1820640888857274D+02
    0.1143504707512604D+02   -0.2390070977804779D+02    0.2746962046363046D+02
    0.1125357222787605D+02   -0.2340849327973874D+02    0.2830595927878108D+02
    0.1187677984257978D+02   -0.2323949088404260D+02    0.2701439239129868D+02
   -0.4626222109191283D+01    0.4596365501017161D+01   -0.8404907940125334D+01
   -0.4437261641589492D+01    0.4595724382013354D+01   -0.9393520094343520D+01
   -0.3753571970498769D+01    0.4494499782091162D+01   -0.8070000282247300D+01
   -0.2622422238631287D+02    0.2703406636805130D+02    0.1163183353609347D+02
   -0.2634585370261341D+02    0.2645512021121422D+02    0.1237840735633650D+02
   -0.2557464469108325D+02    0.2772024417028424D+02    0.1189708781362650D+02
    0.1130641541773178D+02    0.4175841948756494D+01    0.2322492908796638D+02
    0.1144725297127343D+02    0.4758287783417812D+01    0.2398551306003004D+02
    0.1054887466562186D+02    0.3637868802543929D+01    0.2339288426538141D+02
   -0.1287850884683511D+02    0.2494472676257332D+02   -0.2436835455723299D+02
   -0.1328732773537180D+02    0.2570243685186340D+02   -0.2391607919561565D+02
   -0.1328635866208169D+02    0.2473046934283068D+02   -0.2523338449338884D+02
   -0.1078733834738128D+02    0.2368567510895466D+02   -0.7192741401395064D+01
   -0.1082192249010451D+02    0.2461896912789792D+02   -0.6921951567034226D+01
   -0.1033177183527440D+02    0.2351973224436156D+02   -0.8044682209023897D+01
   -0.2703708886790346D+02    0.5899876921859467D+01   -0.9068918375437105D+01
   -0.2699033659810590D+02    0.6826615547182094D+01   -0.9372405727401937D+01
   -0.2615370462836424D+02    0.5484477940505136D+01   -0.9253599068488828D+01
   -0.1300417004481736D+02    0.7267638234291078D+01    0.4060005811015901D+01
   -0.1384907768001809D+02    0.6983492323392984D+01    0.4335985377772897D+01
   -0.1244745472328268D+02    0.7156814923380754D+01    0.4807481430812536D+01
    0.2419333836605442D+02    0.1451070655134523D+02   -0.1903904551419821D+02
    0.2370035720333179D+02    0.1379817039165203D+02   -0.1968406435574444D+02
    0.2360347676711514D+02    0.1458336845040345D+02   -0.1829092960111187D+02
   -0.1725374096156311D+02    0.2376133388977049D+02   -0.6333025127906577D+01
   -0.1677096132595300D+02    0.2444612071265487D+02   -0.6877889537277530D+01
   -0.1678845452084572D+02    0.2298748684994035D+02   -0.6628696688896584D+01
    0.1173566194115698D+02    0.2032497334444281D+01   -0.2618197033685873D+02
    0.1251604666176995D+02    0.1797939032855276D+01   -0.2670731489532952D+02
    0.1099778501943999D+02    0.1815603836575289D+01   -0.2668739850416393D+02
   -0.3897421364589194D+01   -0.6848785060380627D+01   -0.3597313933619688D+01
   -0.2906804654581016D+01   -0.6779624427278604D+01   -0.3555493318041259D+01
   -0.4120423343479166D+01   -0.5949423395426312D+01   -0.3841308314155989D+01
   -0.1616249947480553D+02   -0.1221351905231509D+02    0.1625172146502331D+02
   -0.1587330224306179D+02   -0.1127892457549331D+02    0.1634664187176039D+02
   -0.1675635949159825D+02   -0.1223736109938474D+02    0.1552383742332502D+02
   -0.4821147179667198D-01   -0.1983202400654169D+02    0.2295298449604618D+02
    0.8681850656348575D+00   -0.1962666951507740D+02    0.2270214100613020D+02
   -0.1626528145259222D+00   -0.2081253510688851D+02    0.2304851120732275D+02
    0.1537539472130093D+02    0.1274450359067979D+02   -0.2252929876858174D+02
    0.1500034913712163D+02    0.1329132274781795D+02   -0.2180499212193278D+02
    0.1539038043113927D+02    0.1339930549351583D+02   -0.2325885407536394D+02
    0.1139301615531690D+02    0.2138369747971884D+02   -0.8109214070144885D+01
    0.1075377106898949D+02    0.2139567427456236D+02   -0.8825153561425982D+01
    0.1208790963021823D+02    0.2086037572928402D+02   -0.8447127974801374D+01
    0.8167524881083047D+01   -0.1034774668406427D+02   -0.1044649588418394D+02
    0.8345167802565745D+01   -0.9552278039875871D+01   -0.9914321191225287D+01
    0.8891116978072757D+01   -0.1034729967929114D+02   -0.1111669929804014D+02
    0.2461869567122956D+02   -0.2753514806200716D+02    0.1886342415066036D+02
    0.2525457525125749D+02   -0.2696159113886462D+02    0.1838610361562134D+02
    0.2505275247969851D+02   -0.2839144771784965D+02    0.1907208991545816D+02
    0.1934281168889766D+01    0.2070323758981140D+02   -0.1994752708997482D+02
    0.2652635202208827D+01    0.2007355821087717D+02   -0.2011803926068673D+02
    0.1276057075592268D+01    0.2063082128969894D+02   -0.2061140769963239D+02
   -0.8530235159431012D+01   -0.2651303969391592D+02    0.1458046670616234D+02
   -0.9248079247992736D+01   -0.2618403345058086D+02    0.1404843824108965D+02
   -0.7725726418681170D+01   -0.2643830809914603D+02    0.1397155371988082D+02
    0.9760511340819900D+01   -0.8722158607071330D+00   -0.8858122408081684D+01
    0.1060636815673859D+02   -0.1372122168681722D+01   -0.8820551571111102D+01
    0.9710199262625272D+01   -0.5937005122228418D+00   -0.9747630787540121D+01
   -0.4706123750144552D+01    0.2210687553619435D+02   -0.4996983593780569D+01
   -0.4820254880315145D+01    0.2123959252294415D+02   -0.5391915161378937D+01
   -0.3754735648300539D+01    0.2237950091955154D+02   -0.5127548319588733D+01
   -0.1322903528448722D+02    0.2157924176421341D+02   -0.7700517798451870D+01
   -0.1329659807553544D+02    0.2216195372459606D+02   -0.8428666391952948D+01
   -0.1267395101029432D+02    0.2087770754534052D+02   -0.7992706054118263D+01
    0.2278611505718198D+02    0.9704241915351355D+01    0.2496887675376816D+02
    0.2252831444973892D+02    0.1053539009647040D+02    0.2542420818303178D+02
    0.2215646707297087D+02    0.9010929859164053D+01    0.2532389857780264D+02
    0.1159560568094703D+01   -0.2671039663739363D+02    0.1354882715233692D+02
    0.1421956366785255D+01   -0.2654259422474437D+02    0.1447210976560454D+02
    0.1927947645945619D+01   -0.2719349813559286D+02    0.1317069833727469D+02
   -0.1477635163647854D+02    0.3722515942972977D+01   -0.2415460309515941D+02
   -0.1397652720678889D+02    0.4052491804878246D+01   -0.2379850658679763D+02
   -0.1486277185071926D+02    0.3901676682696855D+01   -0.2506217339513564D+02
   -0.1366143232858894D+02   -0.2185663842036064D+02   -0.1949175297235125D+02
   -0.1282545733447984D+02   -0.2211710568021296D+02   -0.1982734580491608D+02
   -0.1440482622786943D+02   -0.2217348839628441D+02   -0.2004971347316025D+02
    0.2624700312099738D+02    0.1160498273258507D+02   -0.8272690536644166D+01
    0.2646379975491708D+02    0.1093558100653323D+02   -0.7593096839669329D+01
    0.2531867924373240D+02    0.1147748819437902D+02   -0.8586160449450455D+01
    0.1557960020078939D+02    0.2008084084049407D+02   -0.1188282026154229D+02
    0.1532439640691722D+02    0.1931105303123203D+02   -0.1240612522811063D+02
    0.1524880730627063D+02    0.2084453222204005D+02   -0.1234088117744482D+02
   -0.8076650381069269D+01    0.5426724411307982D+01    0.2455012124144005D+02
   -0.7207737022009483D+01    0.5815310595543976D+01    0.2440163297232836D+02
   -0.7849518499708473D+01    0.4759913039942880D+01    0.2518569078584468D+02
   -0.9460368016094851D+01   -0.1259812455041729D+02   -0.1502566258894938D+02
   -0.9200118827786788D+01   -0.1284587825470384D+02   -0.1409187023275490D+02
   -0.9811649024850194D+01   -0.1169193260735024D+02   -0.1497617520737343D+02
   -0.1524217386169363D+02    0.1383479130525151D+02   -0.2534077269384849D+02
   -0.1595610930997757D+02    0.1436099362025687D+02   -0.2570558981488050D+02
   -0.1465425659955699D+02    0.1444480031557182D+02   -0.2472777939850307D+02
   -0.1827838917656655D+00    0.3504844011788403D+01   -0.5288778659254612D+01
    0.7500881617631683D+00    0.3452407547614592D+01   -0.5444313836716256D+01
   -0.5800625414697826D+00    0.2602724054050097D+01   -0.5429099460062760D+01
   -0.1360270086406928D+02    0.1487865214843455D+01    0.8088585062918101D+01
   -0.1281414934241995D+02    0.9644903070184292D+00    0.8079533942790697D+01
   -0.1343178670734163D+02    0.2161761308648303D+01    0.7347314531121580D+01
    0.2053315504384412D+01    0.1324077067782144D+02    0.6409207113830575D+01
    0.1588064331984677D+01    0.1303526586704374D+02    0.7240282550293863D+01
    0.2670057408346480D+01    0.1397555838611300D+02    0.6513750814010447D+01
   -0.1325650139321583D+02    0.4087484326037562D+01   -0.3143061360164872D+01
   -0.1388251604310873D+02    0.3649047244663626D+01   -0.2542601424400805D+01
   -0.1372755517106527D+02    0.4931336441917387D+01   -0.3318558075089395D+01
   -0.1462340082225777D+02    0.1316231676350367D+02   -0.1806890177465938D+01
   -0.1382950991354160D+02    0.1299636041799476D+02   -0.2290909356508950D+01
   -0.1510577550720435D+02    0.1383432822374935D+02   -0.2296595817670222D+01
    0.1066334152513454D+02    0.2215478029460960D+02   -0.2249286299762346D+02
    0.1005683285829935D+02    0.2145752200532145D+02   -0.2282104689294835D+02
    0.1137408568960318D+02    0.2222705295946490D+02   -0.2308389605857259D+02
   -0.7822376098267652D+01   -0.1644201552769837D+01    0.1365771774352371D+01
   -0.7311853442030133D+01   -0.9124509347646876D+00    0.1651896509131519D+01
   -0.7435925357602533D+01   -0.2384205431573210D+01    0.1925621465346711D+01
   -0.4399442783123476D+01    0.1328375171052472D+02    0.1935277526347020D+02
   -0.5360210115106228D+01    0.1330668125607217D+02    0.1962217006263256D+02
   -0.4101652131065658D+01    0.1239575002658948D+02    0.1976496415414238D+02
   -0.5828277581984185D+01    0.2490766230321937D+02    0.2074125289801009D+01
   -0.5980384013132862D+01    0.2543127307221483D+02    0.2889571051824055D+01
   -0.5942119306924055D+01    0.2542830008613954D+02    0.1215358812767264D+01
   -0.2136977713069874D+02    0.2312099952098972D+02   -0.3392593385172560D+01
   -0.2093331678816925D+02    0.2358515095809211D+02   -0.2687793304493912D+01
   -0.2073577527619820D+02    0.2329624817237680D+02   -0.4170781777564093D+01
   -0.1702383024965328D+02    0.1763654746177064D+02    0.2105365912463498D+02
   -0.1729513359955247D+02    0.1854394333815927D+02    0.2090031545123939D+02
   -0.1784842597115020D+02    0.1707761916885955D+02    0.2098357592876352D+02
   -0.8604956126450201D+01    0.8211797041083301D+01   -0.6551137819044803D+00
   -0.8375177721909006D+01    0.8392628219649568D+01   -0.1591333964949890D+01
   -0.8935826566134214D+01    0.9094258883438116D+01   -0.4152846445367118D+00
   -0.1538161946243470D+02   -0.2608008122952686D+02    0.2025976895736714D+02
   -0.1474697657829327D+02   -0.2570782960512411D+02    0.2091627015456764D+02
   -0.1613447078609794D+02   -0.2545068229554968D+02    0.2025568152125230D+02
    0.3082353389057642D+01    0.1662153459890153D+02   -0.1208537170196075D+02
    0.2706457510889324D+01    0.1711342713557012D+02   -0.1138407132495677D+02
    0.2976438249215743D+01    0.1566552780562847D+02   -0.1185344750831878D+02
    0.1348368178581449D+02   -0.7705745160019132D+01   -0.2345181322186870D+02
    0.1333954972210316D+02   -0.8571400352693898D+01   -0.2305666995164762D+02
    0.1440837721859319D+02   -0.7717871267921301D+01   -0.2380506288468746D+02
    0.5320805450746164D+01    0.9665170277960335D+01   -0.2805482090231538D+01
    0.4878738398720554D+01    0.9026029739811408D+01   -0.2200490503561062D+01
    0.4808404148285019D+01    0.1046768322359022D+02   -0.2686402320853375D+01
   -0.4308964051523518D+01    0.1663090379041385D+02   -0.1310242268286808D+02
   -0.4389723308033417D+01    0.1594496830296526D+02   -0.1246068081097140D+02
   -0.4607832315230406D+01    0.1622819254696996D+02   -0.1395885592630624D+02
   -0.1358850645764102D+02   -0.1645531268686941D+02    0.2613164555263415D+02
   -0.1277277068268883D+02   -0.1586496104722137D+02    0.2622031289999836D+02
   -0.1327454243368221D+02   -0.1733412337153647D+02    0.2645868724855947D+02
    0.6108327544523561D+01   -0.1689054343830871D+02    0.2169071415677999D+02
    0.6964186629483322D+01   -0.1738056137235747D+02    0.2159429243472892D+02
    0.5610005369947600D+01   -0.1739802279996511D+02    0.2237577129599773D+02
    0.2634635146612230D+02    0.1994834843947011D+02    0.1339569436543880D+02
    0.2635405602115339D+02    0.1988064782962500D+02    0.1245931973634000D+02
    0.2642882702134504D+02    0.1898546136067762D+02    0.1362650465970724D+02
   -0.1659513324624558D+02   -0.2109895846988207D+02    0.1396618657940252D+02
   -0.1743311111261500D+02   -0.2156956285154408D+02    0.1412314416131153D+02
   -0.1678563259119570D+02   -0.2015743712113765D+02    0.1396197729751053D+02
    0.1065853680799174D+02   -0.3316825308745350D+01    0.6814951193837824D+01
    0.1108510220302940D+02   -0.2670417084513881D+01    0.6218216962105327D+01
    0.1097965074547426D+02   -0.4179570182975853D+01    0.6595228778019305D+01
    0.3823859074392275D+01    0.1213153732004535D+00    0.1227285483864618D+02
    0.3460255656294177D+01    0.5953152369459784D+00    0.1154896062963657D+02
    0.3114432693038589D+01   -0.1142301427970871D+00    0.1285996591274050D+02
    0.7146774728788865D+01    0.1660555472465983D+02    0.1654924017963632D+02
    0.6683790117751389D+01    0.1623021101981338D+02    0.1581902161701439D+02
    0.6457886513069027D+01    0.1717505309979317D+02    0.1692863172609137D+02
    0.2551947402152944D+02    0.1847443888048637D+02    0.4342614558650740D+01
    0.2483883374798215D+02    0.1868928067181894D+02    0.5015722719324426D+01
    0.2606788166624858D+02    0.1926839641569961D+02    0.4133464445596363D+01
    0.1244108294171969D+02    0.2831452311866867D+00    0.3578793625002792D+00
    0.1230815282375126D+02   -0.4799280151542509D+00   -0.3348400260182099D+00
    0.1307182877615000D+02    0.8579010508234893D+00   -0.1421040237008708D-01
    0.1238380358161323D+02    0.7170233059216812D+01   -0.1645266559574126D+02
    0.1219905519329621D+02    0.6999731711171452D+01   -0.1735108480468742D+02
    0.1159706327978629D+02    0.7164847775089121D+01   -0.1587269085259443D+02
   -0.1841440146295507D+01    0.6896513327952034D+01    0.5750046150819844D+01
   -0.9945026161195474D+00    0.6779723358098012D+01    0.6328315731755362D+01
   -0.1570014869354190D+01    0.7130210711205036D+01    0.4804210485896497D+01
   -0.1511769617268525D+02   -0.3982237478984763D+01   -0.1893326008991378D+02
   -0.1539986934202889D+02   -0.3843062082380750D+01   -0.1802558632278406D+02
   -0.1597401339671668D+02   -0.4024071888637698D+01   -0.1936196269531640D+02
   -0.3710675510662958D+01    0.2244921873326986D+01    0.2381849396396694D+02
   -0.2940127792027219D+01    0.2774938932739806D+01    0.2365873354712052D+02
   -0.3940325002773074D+01    0.2473033155044372D+01    0.2473070099813170D+02
   -0.1465987174814427D+02    0.2658420924507207D+01    0.2011412837853662D+02
   -0.1381488174258309D+02    0.2185017415482424D+01    0.1996318265694670D+02
   -0.1451836986188009D+02    0.2995005615401847D+01    0.2105601217966471D+02
   -0.1317059575487188D+02   -0.7123572877160820D+01   -0.2415573340515959D+02
   -0.1230717766924251D+02   -0.7221442571293710D+01   -0.2380596325259106D+02
   -0.1329542540476955D+02   -0.6252345043359967D+01   -0.2466458655107590D+02
    0.7420081029320775D+00    0.5863110628702393D+01    0.2508410107744185D+02
   -0.2191445461144111D+00    0.6017824665544950D+01    0.2503190581678381D+02
    0.8646070793556397D+00    0.5157396764212855D+01    0.2445764279616499D+02
   -0.2726910419201688D+02    0.1961669350430259D+02   -0.1364573392696108D+02
   -0.2756397268846942D+02    0.1942213395508787D+02   -0.1281061978913513D+02
   -0.2709334407100861D+02    0.1879248120311282D+02   -0.1422696287733832D+02
   -0.3703325619637597D+00   -0.2354769516380136D+02    0.1396387222057743D+01
   -0.1033240675425340D+01   -0.2414103446514067D+02    0.8324839653880619D+00
   -0.5394073786834765D+00   -0.2372689509070845D+02    0.2375498779726774D+01
   -0.1425581524799617D+02   -0.2584300452203252D+02    0.1476768615482108D+02
   -0.1426924326064418D+02   -0.2683962907281525D+02    0.1492313084387061D+02
   -0.1408625152421249D+02   -0.2570442224553524D+02    0.1383049567466715D+02
    0.3515219703245786D+01   -0.2041236953201463D+02    0.2314325971644329D+02
    0.3995351518489147D+01   -0.1971874759570777D+02    0.2356132248301584D+02
    0.4116035152953021D+01   -0.2109643536029856D+02    0.2281604392416126D+02
    0.2248912667849746D+02    0.2187145470508444D+02    0.2096437057526163D+02
    0.2163905488247070D+02    0.2231134354294817D+02    0.2121897537495907D+02
    0.2308409664614288D+02    0.2206549098870175D+02    0.2167315921768100D+02
   -0.2732828075632119D+02   -0.2688693337431343D+02   -0.2030625453270532D+02
   -0.2713880687970207D+02   -0.2600465383031824D+02   -0.1998663450680238D+02
   -0.2661411877092450D+02   -0.2717121662113990D+02   -0.2088176622359200D+02
   -0.7861704708262868D+01    0.4181710224118233D+01   -0.2726946921858293D+02
   -0.8248173475375211D+01    0.3321195467837625D+01   -0.2719203484759339D+02
   -0.6968808686943047D+01    0.4173766143459607D+01   -0.2694637196579707D+02
    0.8533356831796826D+01   -0.1291705260860893D+02   -0.1076816775420886D+02
    0.9253940384740964D+01   -0.1339058664617094D+02   -0.1025540511740460D+02
    0.9010141484815119D+01   -0.1235672622580853D+02   -0.1139466981278478D+02
    0.6679894359323499D+01    0.6580731887954220D+01    0.1989339000846131D+02
    0.7653574817893580D+01    0.6362139130273962D+01    0.1977077679603183D+02
    0.6142532499813924D+01    0.5802730545575168D+01    0.2001424259073867D+02
   -0.1847733954420989D+01   -0.6276374658692015D+01    0.5642707993346966D+01
   -0.2774126509902877D+01   -0.6058809921017071D+01    0.5842493431921662D+01
   -0.1739152886761532D+01   -0.6394494999263052D+01    0.4721978289325938D+01
    0.2024501098004001D+02    0.1203319539324317D+02   -0.1835360250760628D+02
    0.2008503181429361D+02    0.1130861519999972D+02   -0.1891968160385953D+02
    0.2017316303404719D+02    0.1267860815537085D+02   -0.1907697862609480D+02
    0.5332198444467975D+01   -0.4122987237733506D+01   -0.1927182314256860D+02
    0.5539577607101046D+01   -0.4901512205895441D+01   -0.1872516941774014D+02
    0.6214950410054001D+01   -0.3679142975919871D+01   -0.1921390005339727D+02
   -0.2172350617891024D+02    0.9547723086219230D+01   -0.8229530713078729D+01
   -0.2100667060809876D+02    0.9012307236151793D+01   -0.8495969578718690D+01
   -0.2227833589910447D+02    0.8865536115181740D+01   -0.7811255958987431D+01
    0.2368006380018809D+02   -0.1001617967757759D+02   -0.1748145644998074D+02
    0.2438654244613040D+02   -0.1004752487646787D+02   -0.1674200636305633D+02
    0.2363896513771508D+02   -0.1094502807056369D+02   -0.1776927575403838D+02
   -0.4200468632726771D+01   -0.1398758234503343D+02    0.4352384339111712D+00
   -0.5111135789803899D+01   -0.1425696145024389D+02    0.5852300675596966D+00
   -0.4002485046309692D+01   -0.1395889508609217D+02   -0.4928105928094680D+00
   -0.1229185908729872D+02    0.8593757192099522D+01   -0.2475223453601085D+02
   -0.1253257392130326D+02    0.7775834218119826D+01   -0.2529457663500039D+02
   -0.1259678448006914D+02    0.9377232481631143D+01   -0.2516092755922368D+02
   -0.1517051554251361D+02    0.2386322469219021D+02    0.1133433491976179D+02
   -0.1554119428054495D+02    0.2402824568768654D+02    0.1042896623371750D+02
   -0.1581897479185170D+02    0.2408926687150932D+02    0.1198702019227075D+02
    0.3679223524091809D+01    0.1675243976525622D+02    0.1867449804291439D+02
    0.3952709771031058D+01    0.1771512486892119D+02    0.1861103760650577D+02
    0.3999315263293000D+01    0.1619626343435061D+02    0.1791207518891084D+02
    0.2695051708462183D+02    0.1856700115113239D+02    0.2036632022313088D+02
    0.2616078874860124D+02    0.1895422262619184D+02    0.2074564550742894D+02
    0.2746113539497606D+02    0.1840781647076772D+02    0.2116337935401328D+02
   -0.1079727859948564D+02    0.1410391034393777D+02    0.9709467045976085D+01
   -0.1038950753808653D+02    0.1324310048078493D+02    0.9524285539142456D+01
   -0.1016182161888334D+02    0.1471474074958652D+02    0.1015336951661061D+02
    0.2418650779098783D+02    0.8177149704505698D+01    0.1337074858816086D+02
    0.2363101433123664D+02    0.8862744020615718D+01    0.1289639412120943D+02
    0.2423386626359369D+02    0.7395142556428949D+01    0.1279400466089262D+02
   -0.1611025423049115D+02   -0.3251264586607518D+01   -0.1649411998708622D+02
   -0.1692955255370679D+02   -0.2759403880400650D+01   -0.1653592031552872D+02
   -0.1563510294309867D+02   -0.2818385986486540D+01   -0.1577427976880108D+02
   -0.1365153528464072D+02    0.8123919503761321D+01    0.2715923783586631D+02
   -0.1350997545078892D+02    0.8708462017105216D+01    0.2797599841400871D+02
   -0.1445067603894786D+02    0.7513645829358625D+01    0.2727217975504049D+02
    0.5320685945092312D+01   -0.3247993206720992D+01   -0.9700482025337223D+01
    0.4393445541105747D+01   -0.3635519749869442D+01   -0.9974499778222336D+01
    0.5807671553866975D+01   -0.4028665249201891D+01   -0.9442897258217430D+01
   -0.1012509146128527D+02    0.2748639025326244D+02    0.7056674530859544D+01
   -0.9226108020139570D+01    0.2725976867248334D+02    0.6704718988654061D+01
   -0.1045097697624092D+02    0.2668246277681451D+02    0.7492254472197265D+01
    0.9267922146012407D+00   -0.2323693969767815D+02    0.6602820553897184D+01
    0.5008900944633881D+00   -0.2411502224752798D+02    0.6540547832539585D+01
    0.1847160156792255D+01   -0.2344024720713394D+02    0.6738738662598122D+01
    0.9944316279766342D+01   -0.1565890674686369D+02    0.1155014105798161D+02
    0.1032195724482975D+02   -0.1552065649997324D+02    0.1069429331640002D+02
    0.9751266345056566D+01   -0.1470455302569469D+02    0.1180200010662820D+02
   -0.9490692218492258D+01    0.2601901164409545D+02    0.1130948360262445D+02
   -0.8572777462251087D+01    0.2609608320804954D+02    0.1142328345448892D+02
   -0.9720228320450241D+01    0.2582280868380098D+02    0.1036755764499092D+02
    0.1593630396676397D+02    0.7330139548495637D+00   -0.4923005916612411D+01
    0.1578158077149184D+02   -0.9709470205355497D-01   -0.4432595503384936D+01
    0.1587823006986170D+02    0.6603831826203750D+00   -0.5913159895811646D+01
    0.2955673236246395D+01    0.9511759574113906D+01   -0.1001102642205010D+02
    0.3785961916863059D+01    0.9834036233594906D+01   -0.9611617803043554D+01
    0.2480363613141863D+01    0.1022488925320713D+02   -0.1027992263230646D+02
    0.2522997464694852D+02   -0.1926922926651960D+02   -0.1570366346229472D+02
    0.2560117523658525D+02   -0.1957582462668355D+02   -0.1656684278822584D+02
    0.2441160413842476D+02   -0.1882935575643853D+02   -0.1600175338549475D+02
   -0.4635223808312721D+01   -0.3642164042735434D+01   -0.2227308533484448D+02
   -0.4189800615938757D+01   -0.3742503676746806D+01   -0.2313386688308701D+02
   -0.4313561622747490D+01   -0.2795134346853675D+01   -0.2199397925433272D+02
    0.2210865882950239D-01    0.1952071607924841D+02   -0.2468838666323066D+02
   -0.4742461898173970D+00    0.1999906215476551D+02   -0.2530065898002366D+02
   -0.6142453430697510D+00    0.1882734889162394D+02   -0.2437793677682576D+02
   -0.2118310055978069D+02    0.1336968843142949D+02    0.1992155208686460D+02
   -0.2210203346104232D+02    0.1354449281868090D+02    0.1996188451205154D+02
   -0.2097190518601334D+02    0.1319951190705688D+02    0.1899980301725035D+02
   -0.4505849715853395D+01    0.1481684806132600D+02    0.2559542816115188D+02
   -0.5028665753539290D+01    0.1543051959166222D+02    0.2613947659344455D+02
   -0.3601741985664044D+01    0.1507122209420145D+02    0.2550114701792768D+02
   -0.2120298509208076D+02   -0.8707478985975335D-01   -0.1811972315068223D+02
   -0.2220258722359505D+02   -0.1316395919198620D+00   -0.1824468700013058D+02
   -0.2104351610842945D+02   -0.4684495355711469D-01   -0.1718815945797521D+02
   -0.2578791565962522D+02   -0.2754628909866737D+02   -0.1219616045148409D+02
   -0.2678739860246286D+02   -0.2741982621274019D+02   -0.1224326642348097D+02
   -0.2549963627424209D+02   -0.2733808655116743D+02   -0.1128792022009471D+02
    0.3145340452544511D+01    0.2039722283349521D+02   -0.9943298948412485D+01
    0.2708267268220443D+01    0.2121120184362976D+02   -0.1031891795681382D+02
    0.3859574031887524D+01    0.2058067545446808D+02   -0.9306867187830820D+01
    0.1526382602104244D+02   -0.1620895248531676D+02   -0.8679462975021934D+01
    0.1600019926683585D+02   -0.1598184886666401D+02   -0.8121544302575638D+01
    0.1450573262499122D+02   -0.1595942919068990D+02   -0.8076313693154809D+01
    0.7114000004275788D+01    0.5037483911444787D+01    0.2250990551072592D+02
    0.7952936920148857D+01    0.4484770772501309D+01    0.2234797972745083D+02
    0.6375027170590674D+01    0.4608586324386065D+01    0.2213171016427068D+02
   -0.1453160151021948D+02   -0.2408769251979296D+01   -0.1359934918576999D+02
   -0.1538957270884144D+02   -0.2574552796570174D+01   -0.1329590132167916D+02
   -0.1437269887996035D+02   -0.1444751721874723D+01   -0.1362150979637773D+02
   -0.1329440623896392D+02   -0.5517674551864429D+01   -0.2157725173029966D+02
   -0.1366091787584767D+02   -0.4746805212359368D+01   -0.2207814643569977D+02
   -0.1355681281162751D+02   -0.6318703342702641D+01   -0.2210899425987652D+02
    0.6010393937287057D+01    0.2073049356735089D+02   -0.3788432168800132D+01
    0.5640676444017697D+01    0.1988123327292947D+02   -0.3525464712564058D+01
    0.6174548545720581D+01    0.2055079165449173D+02   -0.4752773497083629D+01
    0.2358337519869018D+02   -0.7892385279901361D+01    0.1621620592864690D+02
    0.2365286517282449D+02   -0.8667620502621718D+01    0.1565171047640568D+02
    0.2380208395513498D+02   -0.7172960683433196D+01    0.1567345047198195D+02
   -0.4733608041439568D+01   -0.1451193314812946D+02    0.1991030873210915D+02
   -0.4798154029192045D+01   -0.1355391866335586D+02    0.1989356944903241D+02
   -0.4989483093715010D+01   -0.1466564839648626D+02    0.2082647131903464D+02
   -0.1926467813236025D+02    0.6923832913568728D+01    0.1342227609111117D+02
   -0.2024077379936308D+02    0.6941870124593531D+01    0.1377907668555156D+02
   -0.1870097256287853D+02    0.6708852008908617D+01    0.1419781105870182D+02
   -0.7002297789481426D+00    0.1234953790655495D+02   -0.8441978698749423D+01
   -0.1571566009651268D+01    0.1190217024872796D+02   -0.8475486694342301D+01
   -0.2337854953610119D-01    0.1167923089487521D+02   -0.8249173563120287D+01
    0.5981968955018822D+01    0.1471650028517829D+02   -0.1309536105677976D+02
    0.5372087958631177D+01    0.1540588103251603D+02   -0.1262609850988511D+02
    0.6246569412013566D+01    0.1517684594987829D+02   -0.1389733019605984D+02
   -0.2564993529220092D+01   -0.1231229449692852D+02    0.2666425773661999D+02
   -0.2981909969338444D+01   -0.1227405208818827D+02    0.2754499181385495D+02
   -0.1721772862676194D+01   -0.1187600674802098D+02    0.2691693027413376D+02
    0.2615594497275834D+01    0.1429837457888506D+02   -0.8155555878317278D+01
    0.1637267574895321D+01    0.1425425381496768D+02   -0.8260354609245180D+01
    0.2752094269630884D+01    0.1527038390899330D+02   -0.7950369968965709D+01
   -0.1477040744616875D+02   -0.1293746224071622D+02   -0.2740522186039083D+02
   -0.1539845308447313D+02   -0.1272950343858441D+02   -0.2807841581654197D+02
   -0.1503168243943066D+02   -0.1374802748522540D+02   -0.2697522855287163D+02
    0.2199640813954816D+02    0.1776461368082879D+02   -0.8098959325503003D+01
    0.2219626078346485D+02    0.1845220285241686D+02   -0.8691272865954858D+01
    0.2266197023021633D+02    0.1707958813821890D+02   -0.8263058585690370D+01
    0.1363692347870661D+02    0.1685095979374350D+01    0.2723058978178285D+02
    0.1306862624798054D+02    0.1193168271836798D+01    0.2663497761972424D+02
    0.1362193660825072D+02    0.2564288887209651D+01    0.2685553652830621D+02
    0.1977196553876588D+01    0.4610669861319689D+01    0.4946276143397847D+01
    0.2381879170395904D+01    0.4731619316867731D+01    0.5897171775526188D+01
    0.1647078418220183D+01    0.5452808482584242D+01    0.4913299971919538D+01
   -0.2713621251808386D+02    0.1463185922265785D+02   -0.1145781629540146D+02
   -0.2807514883490687D+02    0.1484644800624996D+02   -0.1151787549098369D+02
   -0.2710666317150797D+02    0.1381364459824954D+02   -0.1191968155882501D+02
    0.4883216221190592D+01   -0.3860999555433754D+01    0.2705769972889087D+02
    0.5214221159723317D+01   -0.3776079647571154D+01    0.2618688375613677D+02
    0.4304976344516498D+01   -0.3050903482532983D+01    0.2709209995039334D+02
   -0.1605029588868216D+02    0.2695904194741046D+02    0.2281288239339161D+02
   -0.1638203893982286D+02    0.2609652410286746D+02    0.2307711627456610D+02
   -0.1550883674309909D+02    0.2738082303748203D+02    0.2353724238172167D+02
   -0.4358663585760388D+01    0.2030819337209267D+02   -0.2525455045288505D+02
   -0.5000447131753742D+01    0.2099864811100432D+02   -0.2508207454039562D+02
   -0.4401652764294955D+01    0.1958781290274005D+02   -0.2458241516835346D+02
   -0.1026887024548147D+02   -0.1129142372961782D+02   -0.1773197218453133D+01
   -0.1004075097299057D+02   -0.1115033962239300D+02   -0.8357389924833364D+00
   -0.1055092401904180D+02   -0.1222766083504509D+02   -0.1801443582077652D+01
   -0.1707353326511872D+02   -0.2060096653509830D+02    0.2724200533338564D+02
   -0.1781694563500368D+02   -0.2108176754362833D+02    0.2682621727082984D+02
   -0.1749899696465916D+02   -0.2000621554550058D+02    0.2786205580478051D+02
    0.1984445269157877D+02    0.5790234459924730D+01    0.1683057120170596D+02
    0.2013111092041427D+02    0.6017345512893914D+01    0.1595368121890141D+02
    0.1972017450855754D+02    0.6697115038981737D+01    0.1727574455648044D+02
   -0.9655744143494404D+01   -0.9057955971806228D+01    0.1667090675930929D+01
   -0.1025071123631700D+02   -0.9258707952244249D+01    0.2434248654019306D+01
   -0.1017743559120140D+02   -0.8575199864584437D+01    0.1048555728640622D+01
    0.7426475362821363D+01   -0.3032458247264384D+01   -0.2347393687230996D+02
    0.7174482497684689D+01   -0.3885430862947312D+01   -0.2375947826583004D+02
    0.8055956495328259D+01   -0.3173984468828335D+01   -0.2267430939703983D+02
    0.2438124712107315D+02    0.1056431998480607D+02   -0.2052957272022399D+01
    0.2351575321451390D+02    0.1023023976853191D+02   -0.2333523186005631D+01
    0.2483415124253650D+02    0.9979546152468178D+01   -0.1478791586535736D+01
    0.1177661067625598D+02   -0.2175815982634762D+02    0.2557816250906269D+02
    0.1244696054280570D+02   -0.2148163596834197D+02    0.2498169653642184D+02
    0.1154570785989044D+02   -0.2097562531190880D+02    0.2607423839892165D+02
   -0.1041854237381181D+02    0.1201396850666873D+02    0.1633867919615109D+02
   -0.9964012327734277D+01    0.1282889819055213D+02    0.1667880208571611D+02
   -0.9885885113531206D+01    0.1182825141348225D+02    0.1551947021239539D+02
    0.1018107347301554D+02    0.4550428492881112D+01    0.3325767679096454D+01
    0.1017116509655438D+02    0.3815422999260215D+01    0.3990495934282971D+01
    0.9441799732101718D+01    0.5182363868373361D+01    0.3440881857961410D+01
    0.1540104237463730D+02   -0.6542760272638001D+00    0.4698738394918266D+01
    0.1440904479224090D+02   -0.7714630978513650D+00    0.4851156044008780D+01
    0.1586253419103784D+02   -0.1459536900290159D+01    0.5035874904731284D+01
    0.7506942578006660D+01   -0.5781430650407872D+00   -0.2176496953940191D+02
    0.6635317275865106D+01   -0.7290305776812044D+00   -0.2216729934800751D+02
    0.7381295566850619D+01   -0.9542746373602073D-01   -0.2092997444598155D+02
    0.1215511886211510D+02    0.2647802997066634D+02    0.4293704709428963D+01
    0.1234847803922850D+02    0.2644745219065503D+02    0.3346594360504016D+01
    0.1120810247798841D+02    0.2623727914656460D+02    0.4369199855322766D+01
    0.1980703790534486D+02    0.3817688552782394D+01    0.1843798902504011D+02
    0.1902331360348746D+02    0.4169172453927604D+01    0.1887003924310311D+02
    0.2000824653815053D+02    0.4386941921381721D+01    0.1765431584975180D+02
    0.4189713050574376D-01   -0.2432028485541585D+02    0.1202263564287582D+02
   -0.8389973190679478D+00   -0.2419182795997343D+02    0.1244479680255610D+02
    0.3868902195353865D+00   -0.2517624330681992D+02    0.1242408030759670D+02
    0.1216746319291250D+02   -0.1861631565282275D+02   -0.1465933022722038D+01
    0.1194338146295478D+02   -0.1833114076056736D+02   -0.5219815815433011D+00
    0.1310209354871387D+02   -0.1874700650831594D+02   -0.1312496272667526D+01
    0.2213092018932634D+02   -0.4486583251432293D+01    0.1498497840708388D+02
    0.2147169491518728D+02   -0.5046107433165386D+01    0.1460954036771959D+02
    0.2301235499517005D+02   -0.4900230594867600D+01    0.1496120096746116D+02
    0.6657328924404068D+01   -0.1698409977166631D+02   -0.2341287304934862D+02
    0.5706640198930935D+01   -0.1687563270730607D+02   -0.2317036394435104D+02
    0.6618217279548089D+01   -0.1675572426071690D+02   -0.2439652007789284D+02
   -0.6070252357642725D+00    0.2088939304765361D+02    0.3950904083841717D+01
   -0.1425305093346157D+01    0.2122033031543889D+02    0.3469160513490106D+01
    0.1414655151765148D+00    0.2108550895220734D+02    0.3398766289985705D+01
   -0.2446607205191340D+02   -0.1002214292059981D+02   -0.2348131724858574D+02
   -0.2397663049028039D+02   -0.9631619907505565D+01   -0.2272557163895760D+02
   -0.2519619143766553D+02   -0.1056238998114121D+02   -0.2310289904577488D+02
   -0.2254690130322318D+02    0.1213219187479160D+01   -0.2040753749276772D+02
   -0.2212248074849058D+02    0.1571529405219630D+01   -0.1960959071955137D+02
   -0.2352275329046005D+02    0.1197476237357461D+01   -0.2029406589740466D+02
    0.1519406210780531D+02   -0.8660141442006218D+01   -0.1279901272153122D+02
    0.1441622901166675D+02   -0.8646604846247557D+01   -0.1334514162344287D+02
    0.1573643449670184D+02   -0.7946338616125851D+01   -0.1318768834614898D+02
    0.2068996505473814D+02    0.2282308535680625D+02   -0.1159884680188803D+02
    0.2040958488056028D+02    0.2276026679136888D+02   -0.1253358157334697D+02
    0.2157757997651744D+02    0.2253164361683662D+02   -0.1159406312612061D+02
   -0.4477379857245519D+01   -0.1570756071927139D+02   -0.2241213339579721D+02
   -0.5437917272447910D+01   -0.1579042888204236D+02   -0.2268433055281925D+02
   -0.4357499318973758D+01   -0.1593598164372275D+02   -0.2143192538130084D+02
    0.1440145429548191D+02    0.1768188495322340D+02   -0.4494067210137904D+01
    0.1506351127220318D+02    0.1745802569567309D+02   -0.5147907823965163D+01
    0.1465356985476384D+02    0.1727235269709576D+02   -0.3656046129802128D+01
   -0.6626211586951685D+01    0.9085462097525070D+01   -0.2245013852497904D+02
   -0.5777066643682937D+01    0.8822851607518109D+01   -0.2197355854844643D+02
   -0.6306750413239556D+01    0.9625582410937421D+01   -0.2320310452367713D+02
    0.1820767025588631D+02    0.4953484807811127D+01   -0.6246161605163343D+01
    0.1778580351564235D+02    0.5380055143103568D+01   -0.7019279059738167D+01
    0.1843483367569420D+02    0.5782456363680399D+01   -0.5724258278764982D+01
   -0.1113353873171694D+02   -0.1583733265427904D+02   -0.4138947867963478D+01
   -0.1026106536841236D+02   -0.1628800435921735D+02   -0.3970812900830784D+01
   -0.1105292208268359D+02   -0.1507789188367152D+02   -0.3505696010747879D+01
    0.1449738300331309D+02   -0.2107665128588672D+02   -0.2649653537757055D+02
    0.1445221945078698D+02   -0.2093987457823559D+02   -0.2743730240969387D+02
    0.1488686501559468D+02   -0.2036180977058855D+02   -0.2603451436873295D+02
   -0.1879016056561251D+02   -0.4275137538694639D+01   -0.2457069408793272D+02
   -0.1961079278326206D+02   -0.4402513451805742D+01   -0.2507161838291449D+02
   -0.1884074115027809D+02   -0.3394194667214416D+01   -0.2409607791278721D+02
    0.9993055505676853D+01    0.2186610600127531D+02    0.2101902043148035D+02
    0.9566407886086957D+01    0.2265569457024078D+02    0.2130088966069710D+02
    0.1091480631093546D+02    0.2209201798092514D+02    0.2085680195851056D+02
   -0.2738718354151122D+02    0.1104863794661544D+02    0.1545981369061264D+02
   -0.2675795930727696D+02    0.1159920721912795D+02    0.1591424109469934D+02
   -0.2817216691816755D+02    0.1106836368098860D+02    0.1603338361501731D+02
    0.6527791176094494D+01    0.2154856445365334D+02   -0.1122374720890289D+02
    0.6209191595106944D+01    0.2077779543218669D+02   -0.1170981266834444D+02
    0.6266719428084063D+01    0.2234074426894458D+02   -0.1164831647972787D+02
    0.1318599639202804D+02    0.1646974053302196D+02   -0.8112758623422060D+01
    0.1304675629370534D+02    0.1597398771303757D+02   -0.7295952581162111D+01
    0.1327688713191131D+02    0.1731975024604956D+02   -0.7691297006968831D+01
   -0.1457116649322290D+01    0.6103231036233863D+01   -0.1197448237913901D+02
   -0.1489071299705480D+01    0.7080150229026541D+01   -0.1166713583171553D+02
   -0.8074181554429414D+00    0.5982628320636966D+01   -0.1272513528694703D+02
   -0.1181266862390999D+02   -0.2165129277118414D+02   -0.1589747767049242D+02
   -0.1129436329440159D+02   -0.2156740713641777D+02   -0.1505252143788127D+02
   -0.1240743695765975D+02   -0.2238826569198528D+02   -0.1568386377389385D+02
    0.2674713480031921D+02    0.1105878182532518D+01   -0.2520925981208325D+02
    0.2717930522491621D+02    0.4558511441130118D+00   -0.2583640039857079D+02
    0.2748925238872678D+02    0.1473431121949529D+01   -0.2464062171818444D+02
   -0.1797856367921947D+02    0.2327062707590673D+02   -0.9510474139459626D+01
   -0.1888488785808186D+02    0.2343191095938985D+02   -0.9861809295589262D+01
   -0.1730858191978481D+02    0.2319779845217464D+02   -0.1021466780867346D+02
   -0.7891817048020891D+01   -0.1148548701205135D+02   -0.8359877048662693D+01
   -0.8795608233064392D+01   -0.1169784887395139D+02   -0.8128411988056381D+01
   -0.7696417731854055D+01   -0.1218616127141542D+02   -0.9072178021977702D+01
    0.2338635117760187D+02    0.1296548010909585D+02   -0.6019981389707481D+00
    0.2380552853387182D+02    0.1249109367140848D+02   -0.1358713724028544D+01
    0.2261637233490460D+02    0.1336251598356097D+02   -0.1073285995024575D+01
   -0.1764714365651295D+01    0.1453111540131128D+02    0.1220174530967253D+02
   -0.2522706602747291D+01    0.1475697737599265D+02    0.1163417819406382D+02
   -0.1015248574762901D+01    0.1512988727254355D+02    0.1194406252323198D+02
   -0.1962620902095224D+02    0.1462067240647788D+02   -0.1357706634863933D+02
   -0.1873478580507253D+02    0.1476126432930400D+02   -0.1401798773343131D+02
   -0.2000577978923686D+02    0.1389271496195651D+02   -0.1404434343704114D+02
   -0.1359366437229772D+02   -0.2615857959523372D+00   -0.2725025973328775D+02
   -0.1391017795946801D+02   -0.1130790609982248D+01   -0.2752776370556299D+02
   -0.1336129218754471D+02   -0.4130554583844950D+00   -0.2635950327497856D+02
   -0.1751567645442153D+02    0.1919813670440269D+02   -0.1159878500934942D+02
   -0.1804175068952950D+02    0.1912423343926278D+02   -0.1072658239722404D+02
   -0.1739976316277280D+02    0.1828221303815112D+02   -0.1196542577977307D+02
    0.8763010153983661D+01    0.5525374540991801D+01   -0.1979157097160835D+02
    0.9014207011011804D+01    0.5227573173977259D+01   -0.2067551086238572D+02
    0.7813703750120294D+01    0.5798047682055383D+01   -0.1981444248107803D+02
    0.1539120675439514D+02   -0.2676185531685821D+02   -0.2498779575866502D+01
    0.1478951546795086D+02   -0.2609815169894471D+02   -0.2881522813902477D+01
    0.1588094299920932D+02   -0.2707542835372353D+02   -0.3279164276967488D+01
   -0.1568951915353915D+02   -0.3048739196333931D+00    0.8497491153176048D+01
   -0.1513568933891396D+02    0.4260773645773670D+00    0.8269679917114916D+01
   -0.1644644835090003D+02    0.4267182625321056D-01    0.9018544179688067D+01
    0.4318370693744176D+00   -0.1629775619548595D+02    0.1427102856854876D+02
   -0.5115005733955276D+00   -0.1621937842972621D+02    0.1395055928908551D+02
    0.7720679301375637D+00   -0.1560519644477720D+02    0.1370599747288708D+02
   -0.6523351913003075D+01   -0.2282147152685818D+02   -0.1143638297507395D+02
   -0.5962270789790353D+01   -0.2301039042828701D+02   -0.1066413704010585D+02
   -0.5896276328952764D+01   -0.2284669256184588D+02   -0.1220851449340138D+02
    0.1805067228748754D+01    0.1776001389738971D+02   -0.2205805823637177D+02
    0.1184578641301161D+01    0.1822885752644130D+02   -0.2156063523904810D+02
    0.2020129891033163D+01    0.1696951179318062D+02   -0.2156430674971710D+02
    0.2106218063515256D+02    0.1042191234473742D+02    0.1655870911103114D+02
    0.2072683855870532D+02    0.1060469889950435D+02    0.1563250908513598D+02
    0.2166684266911178D+02    0.1111559120605403D+02    0.1686963541986390D+02
   -0.1373533527545897D+02   -0.9575728800221887D+01    0.1065270870072642D+02
   -0.1361648564847571D+02   -0.9839841485042223D+01    0.9726953381129274D+01
   -0.1401373461696417D+02   -0.1037049385219232D+02    0.1109914273941973D+02
    0.1003421420492780D+01   -0.1492609504304609D+01    0.1632633062270351D+02
    0.1835388559901492D+00   -0.1189025218940732D+01    0.1603659683665853D+02
    0.1543333988093644D+01   -0.7648228379296651D+00    0.1653756893879935D+02
    0.1242149994989478D+02   -0.2111057807973364D+02    0.2127047855294429D+02
    0.1236712285970011D+02   -0.2081086718855052D+02    0.2037846233010396D+02
    0.1233550357798978D+02   -0.2019982198775757D+02    0.2172767185795947D+02
   -0.2610519245019362D+02   -0.2393101075333988D+02    0.1853199537087919D+02
   -0.2634561922133535D+02   -0.2465215592604044D+02    0.1909096219415660D+02
   -0.2676840834024378D+02   -0.2319722965390955D+02    0.1873978133216752D+02
    0.2653737925224596D+02   -0.2733893801826137D+02   -0.1332537409921427D+02
    0.2618334306533208D+02   -0.2665174228728077D+02   -0.1388132274487640D+02
    0.2596689388005205D+02   -0.2723194863794488D+02   -0.1257188619647163D+02
    0.2626267479615523D+02   -0.4030983338021891D+01   -0.2017299693706640D+02
    0.2557026379583180D+02   -0.4116472480025366D+01   -0.2079072763690170D+02
    0.2705636507382954D+02   -0.4214818192697850D+01   -0.2070823996493498D+02
    0.2295537901759614D+02    0.6203077793980780D+00   -0.2364101490061579D+02
    0.2325567615392142D+02    0.1288241197266589D+01   -0.2422640631438909D+02
    0.2284877036645405D+02   -0.1717925963016581D+00   -0.2424618124206445D+02
   -0.7250623247147306D+01   -0.1928916166300308D+02   -0.2389747729313861D+02
   -0.6530303002774827D+01   -0.1949089302227063D+02   -0.2332634194733754D+02
   -0.7884199440620395D+01   -0.1888407163764154D+02   -0.2330194555315447D+02
   -0.1742731715310623D+00    0.2443354728790390D+02   -0.2395079029143571D+00
   -0.4618014446899119D+00    0.2486650376983314D+02   -0.1066730748916077D+01
   -0.6368866933500169D+00    0.2357585639954995D+02   -0.2731013163966365D+00
   -0.7454277607376733D+01   -0.9915711763271770D+00   -0.2030670142638608D+02
   -0.6971564579700446D+01   -0.5768052593199173D+00   -0.1961996340659680D+02
   -0.8067492172765117D+01   -0.1456434735066260D+01   -0.1975737393068793D+02
    0.8407378556219816D+01    0.6011013218252408D+01   -0.1401810603960985D+02
    0.7960293760016130D+01    0.6490208148314847D+01   -0.1332442982651701D+02
    0.8389205463156376D+01    0.5037884642381420D+01   -0.1390210261037032D+02
    0.1387808853348086D+02   -0.2033583607375206D+02    0.1275574447376827D+02
    0.1430787235048900D+02   -0.2034851786328920D+02    0.1364162883637962D+02
    0.1319355960897994D+02   -0.1967815065152268D+02    0.1280446094070597D+02
   -0.4486445327754661D+01   -0.7625507097989050D+01   -0.1634888538106133D+02
   -0.4383076843712654D+01   -0.8160247464525220D+01   -0.1716088824255955D+02
   -0.5433583359491839D+01   -0.7690999045857893D+01   -0.1608597506100197D+02
    0.5762532806460836D+01   -0.2141326426516443D+02   -0.1307060421959176D+02
    0.5005811840945581D+01   -0.2148908965329289D+02   -0.1241450435224485D+02
    0.5883333419744842D+01   -0.2214983561827651D+02   -0.1368850159329430D+02
    0.2688601458324030D+02    0.1712497909514242D+02   -0.3031329742010327D+01
    0.2774913013498503D+02    0.1668184673704880D+02   -0.3222636063775977D+01
    0.2690705867655716D+02    0.1730187235991965D+02   -0.2009694216762851D+01
    0.2078212204296585D+02    0.9695492112104439D+01   -0.7740641224756975D+01
    0.2167426397245510D+02    0.9301061318915330D+01   -0.7819463650185332D+01
    0.2012458416912545D+02    0.8955118007774393D+01   -0.7847215401297296D+01
    0.3845500719080041D+01    0.1679032678025918D+01    0.7003119171353305D+01
    0.3147536025794613D+01    0.1521592828845031D+01    0.6406204427570931D+01
    0.3749421044218165D+01    0.2535263607588918D+01    0.7480032875282716D+01
    0.7986057414124053D+01   -0.2139107990853150D+02    0.4643379103917130D+00
    0.7538562149562141D+01   -0.2067551321305896D+02   -0.3362335068848338D-01
    0.7359048274527550D+01   -0.2211855767255550D+02    0.5840720999627074D+00
    0.1177614705497291D+02    0.1893395990109637D+02   -0.1216327352956676D+02
    0.1125540453097239D+02    0.1853617563068545D+02   -0.1146385171875952D+02
    0.1163447880637694D+02    0.1848995414077967D+02   -0.1302061288774019D+02
    0.2119159565743126D+02    0.5097184875565515D+01    0.1070848006911602D+02
    0.2018327574034214D+02    0.4971693227757898D+01    0.1064345298834952D+02
    0.2137760822224947D+02    0.5323022996879049D+01    0.1160742227249030D+02
   -0.1507336388371378D+02    0.2682757458567410D+02   -0.2314407319666597D+01
   -0.1476814411221882D+02    0.2773717476652411D+02   -0.2223080222256755D+01
   -0.1595998852869332D+02    0.2665761144970341D+02   -0.1843426148002506D+01
    0.2157429461999009D+01    0.1213111915078171D+02   -0.1803898263693909D+02
    0.2399123875282912D+01    0.1187237879085803D+02   -0.1713092155032297D+02
    0.1338038771563782D+01    0.1261596060164890D+02   -0.1794346757350944D+02
    0.1963073845124462D+02   -0.1106947947998269D+02   -0.2586941284377614D+02
    0.2022248028708998D+02   -0.1114423622994304D+02   -0.2512182470749822D+02
    0.1903481829407015D+02   -0.1032242277131916D+02   -0.2585823975649929D+02
   -0.2059584855611359D+02    0.2558927819706813D+02    0.1055350644949745D+02
   -0.2086939107131241D+02    0.2479988202543270D+02    0.1006934089516180D+02
   -0.2100258067901509D+02    0.2626772536844821D+02    0.1005891810448306D+02
    0.1918280538782718D+02   -0.1950036905610662D+02   -0.2685349969878019D+02
    0.2010545729567008D+02   -0.1965255138001017D+02   -0.2653562906429083D+02
    0.1852868582331269D+02   -0.1986650199296704D+02   -0.2625532950688823D+02
    0.1479823202265462D+02    0.1892266542707219D+02    0.9116802462593892D+01
    0.1496791754324759D+02    0.1976526729300031D+02    0.9693182479780653D+01
    0.1439710606926819D+02    0.1926915614948441D+02    0.8317207067742812D+01
   -0.1004946132692957D+02    0.4754993979143892D+00    0.1184709463825300D+02
   -0.1040863278726431D+02   -0.3260146109369177D-01    0.1249093924231917D+02
   -0.1072886309212251D+02    0.1098481091530598D+01    0.1162029264495002D+02
    0.2976300518061271D+01    0.4843402019118294D+01   -0.1599971384691080D+02
    0.3876039479025208D+01    0.5205132445196673D+01   -0.1606774913167152D+02
    0.2406422817985105D+01    0.5337808660542092D+01   -0.1662627640936186D+02
    0.2352453671398352D+02   -0.2018991267797400D+02    0.1930089364325249D+02
    0.2434262492490762D+02   -0.1972299768488834D+02    0.1952189375367961D+02
    0.2325861218351148D+02   -0.1998073861265934D+02    0.1835397901858105D+02
   -0.2037044633120074D+01   -0.1047479324131263D+02    0.2402355269344646D+02
   -0.2391196894570175D+01   -0.1034112079070616D+02    0.2311745813676037D+02
   -0.1299394103269430D+01   -0.1104732516958372D+02    0.2393400282437362D+02
    0.2567788990238714D+02    0.1828199494071892D+02    0.2630462785765503D+02
    0.2498833537791029D+02    0.1820203904568059D+02    0.2701696524357387D+02
    0.2642958901946313D+02    0.1785586863431451D+02    0.2674299742662993D+02
   -0.2256747030989913D+02    0.3587291154972785D+01    0.1231909064477369D+02
   -0.2294884382324461D+02    0.4179118102762240D+01    0.1299035954637199D+02
   -0.2170614384685699D+02    0.3984429698767072D+01    0.1205386169212396D+02
    0.7098432763036338D+01    0.6963482243304647D+01    0.2462472585778523D+02
    0.7859024234914056D+01    0.7555439485136338D+01    0.2438682295314738D+02
    0.7096292807004552D+01    0.6409706247252412D+01    0.2387230513854479D+02
    0.9026787931080206D+00   -0.2738023796346549D+02    0.2044596732546525D+02
    0.2912742340142663D+00   -0.2816398261710578D+02    0.2041245889263218D+02
    0.1511194923908321D+01   -0.2744195825234784D+02    0.1968088806539430D+02
    0.2202429500035471D+02    0.2175613418516979D+02    0.1731293460869452D+02
    0.2275151913881371D+02    0.2198732421261817D+02    0.1790994160455895D+02
    0.2191292191984132D+02    0.2078014376225952D+02    0.1727816022510780D+02
    0.2716727629687735D+02    0.4511106807559268D+01   -0.1492237821925642D+02
    0.2766674340557730D+02    0.4927985995173718D+01   -0.1421575444570380D+02
    0.2765727310601438D+02    0.4451659416914616D+01   -0.1574171230625568D+02
    0.2429825813917853D+02   -0.1791836417339712D+02    0.2341232053867220D+02
    0.2490228958078715D+02   -0.1728649620800740D+02    0.2299614631035885D+02
    0.2340030994095244D+02   -0.1754146936320354D+02    0.2322122221724088D+02
   -0.2831153609013283D+01   -0.4489534637841317D+01    0.2610240084721242D+02
   -0.3523169603362470D+01   -0.5186106461563725D+01    0.2627529691327305D+02
   -0.3322186792703569D+01   -0.3726040891828533D+01    0.2577946368386520D+02
    0.1464704390288852D+02   -0.2271188784188454D+02    0.1152285281468280D+02
    0.1426321868951198D+02   -0.2188636075994980D+02    0.1191927268187056D+02
    0.1420886679520255D+02   -0.2345758951492797D+02    0.1195914304690261D+02
    0.3304562097244370D+01    0.1237147487122758D+02    0.1891839459049400D+02
    0.3551706043945403D+01    0.1160912883309520D+02    0.1946265517446917D+02
    0.3766759117847983D+01    0.1208547345108604D+02    0.1815822436843535D+02
    0.1180163441338162D+02   -0.4116584459278052D+01    0.1289039552027467D+02
    0.1169674333888393D+02   -0.3255146536577155D+01    0.1247995207869010D+02
    0.1155671175570384D+02   -0.3949620066429848D+01    0.1384087397188735D+02
   -0.2075515668824236D+02    0.1309017829491045D+02   -0.1933464188772017D+02
   -0.2160421472588740D+02    0.1321619476298706D+02   -0.1879200294370966D+02
   -0.2084503347392646D+02    0.1256935846506814D+02   -0.2009216842329529D+02
    0.1226308671654892D+02    0.5297529297126674D+01    0.5001863259301882D+01
    0.1145522931470106D+02    0.5361541052045175D+01    0.4430631369767789D+01
    0.1256884440793822D+02    0.4393054218356644D+01    0.4863208471436473D+01
   -0.6240963581368871D+01    0.1792902957092433D+02   -0.7964103925161856D+01
   -0.6077166899666605D+01    0.1761437751087447D+02   -0.7104928983287334D+01
   -0.6642947469463116D+01    0.1876521532859736D+02   -0.7823613809319436D+01
    0.1709776665275611D+02    0.1462838965703694D+02   -0.1828543302863804D+02
    0.1658329870596589D+02    0.1393017969229460D+02   -0.1799332702516411D+02
    0.1794973888647371D+02    0.1461204315031775D+02   -0.1777735655114209D+02
    0.2719888997186380D+02   -0.2446593583183210D+02    0.9886554072419040D+01
    0.2783377728386254D+02   -0.2381945876432771D+02    0.9652061202186694D+01
    0.2762831883209625D+02   -0.2530842530657125D+02    0.9655023158542731D+01
   -0.2259192423397464D+02   -0.2775801784842340D+00    0.2623226034556738D+02
   -0.2202181728306647D+02   -0.1102949175644951D+01    0.2626993852189306D+02
   -0.2293857236008491D+02   -0.7702262512217128D-01    0.2712313187058497D+02
    0.1975636627735308D+02   -0.3866250574147247D+00    0.5186806681146892D+01
    0.2051585680872655D+02   -0.8188768937409425D+00    0.4811852540722857D+01
    0.1947609130516870D+02    0.3525952109944000D+00    0.4594459307769919D+01
    0.1122249299635595D+02    0.1393021177520314D+01    0.1719250846216358D+02
    0.1121268543717397D+02    0.1338163028740858D+01    0.1628381248459408D+02
    0.1095638705908295D+02    0.6152823362089037D+00    0.1766528354532707D+02
   -0.2426042942513208D+02    0.4902310149030687D+01   -0.6636520410628888D+01
   -0.2502071006410829D+02    0.4841182891657692D+01   -0.6034320326700564D+01
   -0.2359853874618646D+02    0.4377067421368992D+01   -0.6131423947303480D+01
   -0.3293160967348923D+01    0.2592702130350853D+02   -0.1773820018368427D+02
   -0.3949395217827520D+01    0.2635406931206105D+02   -0.1831218906144253D+02
   -0.3401967351439005D+01    0.2497321841854906D+02   -0.1791914803936257D+02
   -0.2678627449111041D+02    0.2240334871539013D+02    0.5053125922711413D+01
   -0.2606118978876404D+02    0.2241286800626736D+02    0.4474590838232625D+01
   -0.2684517592765030D+02    0.2332021230656944D+02    0.5511372338699971D+01
   -0.1585416557816704D+02   -0.8498724712956097D+01   -0.2633374519633763D+02
   -0.1581960249258266D+02   -0.9384201505491635D+01   -0.2594964828098454D+02
   -0.1668997192540306D+02   -0.8439468192085039D+01   -0.2680943029555763D+02
    0.2376944934639111D+02    0.4162418703854700D+01   -0.1132946362551252D+02
    0.2440124934989417D+02    0.4671547870886808D+01   -0.1185837306068588D+02
    0.2406153862751249D+02    0.4246149805480179D+01   -0.1043279626755549D+02
   -0.4198909762223428D+01   -0.1071340577622174D+02   -0.4512995609482718D+01
   -0.3495112059261782D+01   -0.1006053372721421D+02   -0.4634477083219473D+01
   -0.3718644737297930D+01   -0.1146643775635334D+02   -0.4164053588658849D+01
    0.8120272222269254D+01    0.2432932648562153D+02   -0.1027828276787156D+02
    0.7781699960031263D+01    0.2454087649210201D+02   -0.1115517790198275D+02
    0.8550767293231221D+01    0.2346009141490627D+02   -0.1030592741678591D+02
   -0.2036907018710208D+02    0.2320256973100967D+02   -0.1253300653757572D+00
   -0.1947847104544768D+02    0.2352003668214928D+02   -0.3468532167414996D+00
   -0.2101098071349949D+02    0.2394995560029824D+02   -0.1564522602593514D+00
    0.4764755946688916D+01   -0.1251091289355150D+02    0.5396195414212815D+01
    0.5342508015693710D+01   -0.1330508123919124D+02    0.5414869305899225D+01
    0.3946075570232131D+01   -0.1284786302731427D+02    0.5645974452793020D+01
   -0.1930490761377804D+02    0.5507549596924596D+01   -0.2391995866788992D+02
   -0.2004306745482748D+02    0.5186321248119869D+01   -0.2448967083134937D+02
   -0.1906962753867537D+02    0.6405910500773118D+01   -0.2429110005576745D+02
   -0.1274370040557801D+02   -0.7343516307505213D+01    0.4523272439165194D+01
   -0.1219084926487074D+02   -0.6638850486235689D+01    0.4868404939708949D+01
   -0.1287326359737611D+02   -0.7244723951992726D+01    0.3609744846063768D+01
   -0.2479787312267517D+02   -0.1073244349577591D+01   -0.1330731733165692D+02
   -0.2458094595219239D+02   -0.1958420208203576D+01   -0.1362763510200727D+02
   -0.2395253136677707D+02   -0.6046078213667051D+00   -0.1337542347357371D+02
   -0.3549200804435396D+01   -0.1916956813546703D+02    0.2695244583433661D+01
   -0.4258686499040151D+01   -0.1954960458860149D+02    0.3277186346192443D+01
   -0.3181436582192829D+01   -0.1988302382154342D+02    0.2162889525368854D+01
   -0.3636914538330916D+01    0.1053153679423548D+02    0.2760368350452959D+02
   -0.2653096469844790D+01    0.1044384444182485D+02    0.2745027801196908D+02
   -0.3949752696819706D+01    0.1103617602239073D+02    0.2678391655345796D+02
    0.5304186911137082D+01   -0.2705251114465898D+02   -0.1843797427585309D+02
    0.5848211613262450D+01   -0.2777011806593287D+02   -0.1879979767931400D+02
    0.5863349987060349D+01   -0.2679018837081694D+02   -0.1760646357190530D+02
    0.2586271134849656D+01   -0.4987257638503617D-01   -0.1585710255234686D+02
    0.2846581149361090D+01    0.3054752458453406D+00   -0.1670470743907720D+02
    0.3437042871727864D+01   -0.3139721721405378D+00   -0.1547089519468195D+02
    0.1809882506071040D+02   -0.4204554676519330D+01    0.3355552668559972D+01
    0.1908233429259963D+02   -0.4259664106535424D+01    0.3241584549594267D+01
    0.1766572474192081D+02   -0.3705739126102897D+01    0.2716484205029430D+01
   -0.2583486045358926D+01   -0.1572205361595590D+02   -0.6928845000977256D+01
   -0.3502147789373323D+01   -0.1572574784758118D+02   -0.6651268308827147D+01
   -0.2075905257266620D+01   -0.1593190692035288D+02   -0.6085202370106961D+01
    0.1588251488441245D+02   -0.2172451925600373D+02    0.9278947903940663D+01
    0.1547768501155523D+02   -0.2085480331083183D+02    0.9489254047526231D+01
    0.1561145930976017D+02   -0.2225807251346734D+02    0.1003036121401604D+02
    0.1774499665038987D+02    0.8972487857183095D+01    0.1949406070442850D+02
    0.1738977716862012D+02    0.9940755658746344D+01    0.1970210323997190D+02
    0.1775648577150196D+02    0.8280163483703070D+01    0.2022980917811819D+02
    0.2489795440292730D+01   -0.1988197284387977D+02   -0.1895501451547734D+02
    0.2984834765325349D+01   -0.2071348088290818D+02   -0.1873978879925055D+02
    0.2845459404147693D+01   -0.1963734048525500D+02   -0.1978383947648846D+02
    0.2098318807745814D+02    0.1957709097005344D+01    0.2033551644645768D+02
    0.2168623076703760D+02    0.2420347378356640D+01    0.2088320205586800D+02
    0.2055334542600704D+02    0.2606575463034183D+01    0.1979903495115760D+02
   -0.7855720227315869D+01    0.1455573971916691D+02   -0.5421749660055537D+00
   -0.6971757082905914D+01    0.1490973854784475D+02   -0.5780019263703120D+00
   -0.8040294816108997D+01    0.1444989320854447D+02    0.4908299295545606D+00
   -0.4647694478520428D+01    0.1349658406541579D+02    0.8554423517770420D+01
   -0.4976591431776896D+01    0.1355946806119298D+02    0.7705459106639686D+01
   -0.3726580693058303D+01    0.1376232009845941D+02    0.8492938121868725D+01
    0.3935896984095827D+01   -0.1193524595322333D+02    0.2654960075861817D+02
    0.4241142329367483D+01   -0.1110944162007613D+02    0.2613890671685536D+02
    0.4468892118546325D+01   -0.1275927024501357D+02    0.2623498841712851D+02
   -0.1831581378772617D+02    0.4938705235959376D+01   -0.1575710166619861D+00
   -0.1926837302391110D+02    0.4714106577808940D+01   -0.9137527145072327D-01
   -0.1806741522164126D+02    0.5411482629134577D+01    0.6530711687155994D+00
   -0.3844899642657207D+01    0.1593925095824147D+02   -0.1699020847101775D+02
   -0.3339101232046321D+01    0.1582920063124082D+02   -0.1619291498142015D+02
   -0.3481719355217574D+01    0.1676254010133047D+02   -0.1735425495456129D+02
   -0.1312519431364272D+02   -0.2054288087519694D+02   -0.1077823018129035D+02
   -0.1247976799881920D+02   -0.2016620080275817D+02   -0.1138140057474828D+02
   -0.1375949752425827D+02   -0.2103720966170543D+02   -0.1135321816210304D+02
   -0.7392481772729074D+01    0.6208584539529135D+01   -0.1087023017642642D+02
   -0.7213864194097115D+01    0.5418023771274628D+01   -0.1138937381488706D+02
   -0.8319041524727151D+01    0.6308906560596768D+01   -0.1099728087314131D+02
   -0.1753000647355288D+02   -0.1844148828320825D+02   -0.2610734893524430D+02
   -0.1698389768565167D+02   -0.1763305003719968D+02   -0.2631000955762391D+02
   -0.1767689382132853D+02   -0.1839964904938713D+02   -0.2516634009667025D+02
    0.9185539313479691D+01   -0.1924380041115955D+02    0.1293294303751357D+02
    0.9239928759862543D+01   -0.2016328974090959D+02    0.1265357596195865D+02
    0.8757591073474559D+01   -0.1919777568029613D+02    0.1385393422075815D+02
    0.1803631124996824D+02   -0.2233036176343888D+02    0.2077510393352076D+02
    0.1728729626422290D+02   -0.2245712444826815D+02    0.2023676288665442D+02
    0.1876625634023587D+02   -0.2289323019267684D+02    0.2040752469746070D+02
   -0.2629141615110434D+02    0.2725972783652889D+02    0.1687335709096732D+02
   -0.2659208328798285D+02    0.2791892571784073D+02    0.1746179576761756D+02
   -0.2554988253169395D+02    0.2676963154293540D+02    0.1718854392676008D+02
    0.9702132382894144D+01    0.1953792197230193D+02    0.6630913142063932D+01
    0.1035611904372588D+02    0.1898295169703849D+02    0.7164758832708708D+01
    0.9929228946296771D+01    0.1965079736402254D+02    0.5735150463732936D+01
   -0.2069587691225056D+02    0.2641679247320188D+02    0.2333788173754084D+02
   -0.2002817793009236D+02    0.2693771240280353D+02    0.2288463604557657D+02
   -0.2148596228121838D+02    0.2639354175290778D+02    0.2274504554374872D+02
    0.1963405630605104D+02   -0.1831218038860283D+02    0.1399883209357040D+02
    0.1980493732486546D+02   -0.1814897206307451D+02    0.1307592492755490D+02
    0.1911997969406412D+02   -0.1754647286308349D+02    0.1426130197535753D+02
    0.1362865419385052D+02    0.2777398072826083D+01    0.2367765545171914D+02
    0.1320586392242245D+02    0.1956529494516758D+01    0.2389393170443238D+02
    0.1288986306143113D+02    0.3308292423741015D+01    0.2355197836443636D+02
    0.1089656064575570D+02   -0.2003111737210280D+02   -0.1043296415345491D+02
    0.1118260869370813D+02   -0.1974925077600200D+02   -0.1127903624067784D+02
    0.1049165688012610D+02   -0.2088916902388482D+02   -0.1056233334785876D+02
    0.2560303166883511D+02   -0.2492501246730021D+02   -0.1966249733200360D+02
    0.2542984509460780D+02   -0.2584778403472184D+02   -0.1967855960570899D+02
    0.2593539965896941D+02   -0.2462707699371482D+02   -0.2046479910509083D+02
    0.1722366683753248D+02   -0.1473048489812557D+02    0.1455550070628979D+02
    0.1725159711086997D+02   -0.1462339835341565D+02    0.1546891788303609D+02
    0.1702809952687189D+02   -0.1569633583684398D+02    0.1429175014868540D+02
    0.1433473863401170D+02    0.8210428102490226D+01   -0.8329474834858543D+01
    0.1509522482305127D+02    0.8761374739528581D+01   -0.8038559772697063D+01
    0.1434953697178279D+02    0.7461271049706165D+01   -0.7761210793543206D+01
   -0.6233116267792280D+00   -0.2223431131044230D+02    0.2073152167118104D+02
   -0.7450011351905061D-01   -0.2298533446158073D+02    0.2082252509623477D+02
   -0.7879464690706064D+00   -0.2209668435049086D+02    0.1979429550998001D+02
    0.3675141889369697D+01   -0.1981485713584468D+02   -0.7456573426795071D+01
    0.3009745187230353D+01   -0.2006255079420296D+02   -0.8098444352994832D+01
    0.3809173606269532D+01   -0.1886878979139675D+02   -0.7430668013449506D+01
    0.2912696981294280D+01    0.1494117601094890D+02    0.1482775055576765D+01
    0.2108393483418432D+01    0.1516530488746956D+02    0.9914857025045104D+00
    0.2691908517589718D+01    0.1423174643950943D+02    0.2078270790926718D+01
   -0.1661965342942361D+02   -0.2449125180200661D+02    0.5144856376084552D+01
   -0.1619459300785300D+02   -0.2456709316353879D+02    0.4293779769093100D+01
   -0.1682094542348814D+02   -0.2355578070433775D+02    0.5393849236219151D+01
   -0.1533574554975094D+02   -0.4479055504064902D+01    0.2067075096007498D+02
   -0.1532579940265080D+02   -0.4293679931455284D+01    0.2162254034490449D+02
   -0.1621056004697200D+02   -0.4156594111055909D+01    0.2044788861822709D+02
    0.2210719082949324D+02    0.2731045303546560D+02   -0.2961701353645231D+01
    0.2283236120659385D+02    0.2777378732297444D+02   -0.3461026665152201D+01
    0.2202352437952859D+02    0.2648375804996253D+02   -0.3449236229804228D+01
    0.1032598488719580D+02   -0.2429531570881044D+02   -0.6984505852665428D+01
    0.1067257404496910D+02   -0.2348539722546864D+02   -0.6707126844456987D+01
    0.9365792571206015D+01   -0.2425136211729781D+02   -0.6837049439459567D+01
    0.2693251754620147D+02   -0.4230240729301081D+01    0.2640851880450214D+02
    0.2689080349342091D+02   -0.3583593225326793D+01    0.2570952937455449D+02
    0.2616233739961894D+02   -0.3989976057357330D+01    0.2693395248352072D+02
   -0.4837045016082654D+01   -0.7695168490980825D+01   -0.1320090570832355D+01
   -0.5825703291274123D+01   -0.7659955158192724D+01   -0.1157895822003582D+01
   -0.4615195131912956D+01   -0.7527644862089741D+01   -0.2220481322919028D+01
    0.1011700734336435D+01    0.2557168440503370D+02   -0.2664677699739007D+02
    0.1218276537592566D+01    0.2613300458820626D+02   -0.2590828618167073D+02
    0.4695301016448672D-01    0.2561508127357839D+02   -0.2668244318657261D+02
    0.9251234067519560D+01   -0.2152081374798206D+02    0.1172743806001755D+02
    0.9200018309596089D+01   -0.2223045833139516D+02    0.1234559511082329D+02
    0.9989412476655650D+01   -0.2177440998896251D+02    0.1115119860672059D+02
   -0.4468805046480202D+01    0.1784307716494398D+02    0.1456012928123479D+02
   -0.4553548820569063D+01    0.1770771039938118D+02    0.1551490209024131D+02
   -0.3725117416393242D+01    0.1725715367057423D+02    0.1438152328978917D+02
   -0.1818514455488857D+02   -0.2596751591284735D+02   -0.1596663067522206D+02
   -0.1836513200571472D+02   -0.2668419278716250D+02   -0.1528289204147520D+02
   -0.1752962800321695D+02   -0.2636847918891933D+02   -0.1654787652405864D+02
    0.1321203280950642D+02   -0.7343899474979187D+01    0.1754761249337466D+02
    0.1388108872598576D+02   -0.7951793927323809D+01    0.1725187888195593D+02
    0.1358522136866627D+02   -0.6422749064154454D+01    0.1764258884741571D+02
    0.4026678298626003D+01    0.1073566133003605D+02    0.2113305716444250D+02
    0.4780375964059055D+01    0.1135062533029730D+02    0.2111305469062816D+02
    0.4468337224223341D+01    0.9911632975339295D+01    0.2128671443631212D+02
    0.4752229157410367D+01   -0.5325978929310124D+01   -0.1259213614429202D+02
    0.3955706220798478D+01   -0.5857761840242271D+01   -0.1241240188311559D+02
    0.4877705862885101D+01   -0.5060933345551706D+01   -0.1355010543156061D+02
    0.1864372439888180D+01    0.1376921088602938D+02    0.1141533134849548D+02
    0.1442885888716736D+01    0.1460402200706605D+02    0.1121005808680572D+02
    0.2759177839609760D+01    0.1397072173298543D+02    0.1175143182822887D+02
   -0.1592960043978029D+02    0.8027273704125340D-01    0.1625241419303110D+02
   -0.1503262589059819D+02    0.3747474745286335D+00    0.1608797696015991D+02
   -0.1614045201028904D+02   -0.1611334811465628D+00    0.1536250867178277D+02
    0.9813160915042969D+00    0.8434313764978176D+01    0.1928295926526000D+02
    0.7769775902315950D+00    0.9318685707624548D+01    0.1939512880195642D+02
    0.1691994461968353D+01    0.8394289131302159D+01    0.1869239516838669D+02
    0.5901791334652685D+01   -0.6381836427020672D+01   -0.2388863648602360D+01
    0.5477287458910971D+01   -0.7253607631941496D+01   -0.2335861802080069D+01
    0.5235779539881336D+01   -0.5800695928781369D+01   -0.2835788981373692D+01
    0.1179339641874330D+02    0.1893663297489638D+02    0.1035189129923508D+02
    0.1221647612391819D+02    0.1944216287258370D+02    0.9647350478078126D+01
    0.1104678191824042D+02    0.1947964662071230D+02    0.1067803899519672D+02
    0.3034916894666177D+01    0.5717555901440573D+00    0.9403357736775064D+01
    0.3123323465978435D+01    0.1168136443878439D+01    0.8665613625873988D+01
    0.2230029068863497D+01    0.2778641923282421D-01    0.9267577571446209D+01
    0.4420850651822795D+01    0.1917526136341625D+02   -0.2706798193852745D+02
    0.4530595246597573D+01    0.1836885122784648D+02   -0.2658179767712788D+02
    0.3490489358719311D+01    0.1900776930494629D+02   -0.2741010355063026D+02
   -0.2137307411997914D+02    0.8263255148858747D+01   -0.1416065709193101D+02
   -0.2197464301126894D+02    0.8986486417061110D+01   -0.1449453981664552D+02
   -0.2052727388162133D+02    0.8259396896980279D+01   -0.1466312669870838D+02
    0.1694535868120916D+01   -0.5398509185190001D+01    0.1065506474988266D+01
    0.1065164858911763D+01   -0.5461921207704044D+01    0.1783258345404341D+01
    0.1969146586311317D+01   -0.4494001863203754D+01    0.9988026145174570D+00
    0.1659222445231070D+02    0.2535040284405421D+02   -0.1864648581567204D+02
    0.1747528625243634D+02    0.2525455991540567D+02   -0.1903538277514890D+02
    0.1636803719291986D+02    0.2623616596739637D+02   -0.1844473383163847D+02
   -0.2327242336319216D+02    0.1967645051937441D+02    0.9122314938718880D+01
   -0.2378493750908211D+02    0.2046788909015572D+02    0.9064610246187286D+01
   -0.2237168674117947D+02    0.2003274844873366D+02    0.9031232045849496D+01
    0.2484295066740315D+01    0.8463759084110311D+00   -0.1031248695411445D+02
    0.1880553558338019D+01    0.4715261877049235D+00   -0.9670618977075350D+01
    0.1846323407709675D+01    0.1414484600051373D+01   -0.1080373020968745D+02
   -0.2306011188589595D+02    0.2454895341474604D+02   -0.1793949037306822D+02
   -0.2390510241096660D+02    0.2474352699944940D+02   -0.1836640497360800D+02
   -0.2261526384860139D+02    0.2380064869327836D+02   -0.1844650282661325D+02
   -0.2644809393689810D+02    0.2487743211992524D+02   -0.7480087201019559D+01
   -0.2699584926443113D+02    0.2559667959085927D+02   -0.7810824176901261D+01
   -0.2638631878930756D+02    0.2424764177925534D+02   -0.8189585620873055D+01
   -0.1342949907536370D+01   -0.4018061463380533D+01    0.1197238982166133D+02
   -0.2075028710813186D+01   -0.3635282239045591D+01    0.1149208957153623D+02
   -0.1666185034532506D+01   -0.4511017901946294D+01    0.1280411860664197D+02
   -0.9175412511606458D+01    0.1613730924557277D+02   -0.1024381215840442D+02
   -0.8314698353038315D+01    0.1653726816364141D+02   -0.1056991194780836D+02
   -0.9921575775285957D+01    0.1645332979224203D+02   -0.1083869696363775D+02
   -0.1431900840106138D+02   -0.1243690278400709D+02   -0.1435574753293038D+02
   -0.1513360205177739D+02   -0.1299721446413767D+02   -0.1446745538841017D+02
   -0.1382723391534740D+02   -0.1234600426128991D+02   -0.1521841585618812D+02
    0.1255342634338578D+02    0.1065776515383549D+02   -0.1590036810667874D+02
    0.1263987741022731D+02    0.1024961564305446D+02   -0.1503345426478081D+02
    0.1250956613276203D+02    0.1158304101350454D+02   -0.1572321581161107D+02
    0.1437974661965060D+02   -0.1876923703574865D+01   -0.1649855446092061D+02
    0.1425819275619902D+02   -0.2148168687578586D+01   -0.1556432893937098D+02
    0.1342593465103512D+02   -0.1868109661262326D+01   -0.1677249808765416D+02
    0.1378677494166575D+02    0.2595068772255499D+02   -0.2760934618796414D+01
    0.1291882641962214D+02    0.2624963569634096D+02   -0.3040775343421227D+01
    0.1430135317119014D+02    0.2671504920992386D+02   -0.2371179171113570D+01
   -0.1196963083248734D+02   -0.2201281034008971D+02   -0.2252140718852818D+02
   -0.1266487117448752D+02   -0.2163411676721823D+02   -0.2314199188431408D+02
   -0.1217659595266828D+02   -0.2292822897819133D+02   -0.2229801388495260D+02
   -0.2236832590569371D+02   -0.3877206029150603D+00    0.7897587918184988D+00
   -0.2175067851479081D+02   -0.6439213530678760D+00    0.1409331390550315D+01
   -0.2320095882168420D+02   -0.6731136953879890D+00    0.1075900976992651D+01
   -0.8230616729654308D+01    0.2609017686998735D+02   -0.1891726034451621D+02
   -0.9112751970584698D+01    0.2602112450587562D+02   -0.1862237981763785D+02
   -0.7929297446093275D+01    0.2703930476114336D+02   -0.1896735376191090D+02
   -0.6870209706184238D+01    0.7045095453896096D+01    0.1209087347840155D+02
   -0.6835849705113359D+01    0.6188252974724662D+01    0.1172621880635526D+02
   -0.6479413861512016D+01    0.7001766564151411D+01    0.1300588318842438D+02
   -0.1656949898007991D+02    0.9469475927684834D+00   -0.2693971100140163D+02
   -0.1586298656537871D+02    0.1481530846620014D+01   -0.2721599911299307D+02
   -0.1618180288535033D+02    0.1034435081701013D+00   -0.2661931571140218D+02
   -0.2361535704999256D+02    0.1563602890676740D+02   -0.1864979418146186D+02
   -0.2392355564208910D+02    0.1482040026223892D+02   -0.1909107795557145D+02
   -0.2317849334564985D+02    0.1542355376536291D+02   -0.1788442792909610D+02
   -0.1651920796934584D+02    0.1831065665494304D+02    0.8042656796915949D+00
   -0.1632177423505166D+02    0.1747301051547405D+02    0.1179784270133224D+01
   -0.1606769547597380D+02    0.1896922430318345D+02    0.1332767223986000D+01
    0.1067477547929933D+02    0.1793220746757084D+01   -0.8675501382404873D+01
    0.1066182488497927D+02    0.2701473432020455D+01   -0.8346765197001895D+01
    0.1166818482538981D+02    0.1528146087476144D+01   -0.8720166512203086D+01
    0.2317631130526516D+01    0.1408459129991181D+00   -0.1910057497716241D+02
    0.3186243031653321D+01    0.2869790037236050D+00   -0.1957683358140843D+02
    0.2465662945158787D+01   -0.6758628032600886D+00   -0.1863906463387734D+02
   -0.1111045921261045D+02    0.1922041395487822D+02   -0.1617020689775558D+02
   -0.1072698926306347D+02    0.1857160655496147D+02   -0.1556053192336624D+02
   -0.1098948704987023D+02    0.1874758101002993D+02   -0.1698343057230588D+02
    0.1074307299994367D+02    0.1467851173698273D+02    0.2342429978616808D+02
    0.1145071639241060D+02    0.1522292682672960D+02    0.2300553327352743D+02
    0.1038973992469158D+02    0.1511587176029088D+02    0.2421784102470385D+02
   -0.1858395337926681D+02    0.2485957201555232D+02   -0.1062077584444600D+01
   -0.1802339113639114D+02    0.2558239881087196D+02   -0.9477777805967726D+00
   -0.1841591477611486D+02    0.2436211032112379D+02   -0.1901500924713134D+01
   -0.8803366707522832D+01   -0.2088874040809921D+02    0.2456407791837713D+02
   -0.8396599626287246D+01   -0.2148353060415209D+02    0.2520396262592595D+02
   -0.9324405248574363D+01   -0.2024324061116392D+02    0.2501530839567596D+02
    0.1172062858228630D+02   -0.1662200988294468D+02    0.2558339539103184D+02
    0.1114777020219776D+02   -0.1623602656942071D+02    0.2625587036163433D+02
    0.1113490232924660D+02   -0.1721761221587850D+02    0.2516000869803813D+02
   -0.2675860855933155D+02   -0.2326949121819972D+02   -0.2070380471643552D+02
   -0.2712376207868097D+02   -0.2249245945039662D+02   -0.2026000118821074D+02
   -0.2753313234619772D+02   -0.2355589810281886D+02   -0.2134577448617612D+02
    0.7470484340710501D+01   -0.2979013923903421D+01    0.6636274338615920D+01
    0.6789294116074183D+01   -0.3451552640825326D+01    0.7200932968344435D+01
    0.8326566242253474D+01   -0.3464749503641650D+01    0.6695631687288779D+01
    0.1918185459578968D+02   -0.1867204622624920D+02    0.2384328191898977D+02
    0.1891418745352923D+02   -0.1919750873446893D+02    0.2458608005274406D+02
    0.1880079108780243D+02   -0.1778411011075829D+02    0.2378487048917005D+02
   -0.2473899509991631D+02    0.2229261338472123D+02    0.8978159642440772D+01
   -0.2520125752841669D+02    0.2188189655184183D+02    0.8259599069187733D+01
   -0.2409633503429666D+02    0.2281958987569924D+02    0.8530588619778460D+01
    0.3260918798802224D+01    0.7937704918154365D+01   -0.2143531436728236D+02
    0.2833427792376012D+01    0.7123339049038233D+01   -0.2119327751029639D+02
    0.2811648754015241D+01    0.8733626833137443D+01   -0.2101471852431680D+02
   -0.6699236790298793D+01   -0.1078032541260118D+01   -0.3184511349842659D+01
   -0.6354260734200949D+01   -0.2039253582866132D+00   -0.3025239304147783D+01
   -0.5968408649439895D+01   -0.1546260091868033D+01   -0.3514613769015857D+01
   -0.9475918550046116D+00    0.2757574254333984D+02   -0.1833724718210727D+02
   -0.1448429701313811D+01    0.2817114178136437D+02   -0.1886020206008122D+02
   -0.1713254245776984D+01    0.2700474820743633D+02   -0.1804629093282433D+02
    0.1475944797348403D+02   -0.2191435515158945D+02    0.3986516809215587D+01
    0.1388196669479863D+02   -0.2206348759329954D+02    0.3564021370126323D+01
    0.1472585366250086D+02   -0.2103973395506879D+02    0.4423993237462125D+01
   -0.2059294303224480D+02   -0.2532140302139939D+02   -0.2394429384532050D+02
   -0.2076508813997603D+02   -0.2455257361807733D+02   -0.2339297066898714D+02
   -0.2117016525263223D+02   -0.2519695413375704D+02   -0.2478816732130506D+02
    0.1735925616811462D+02    0.2415146693935000D+02    0.2096630951482524D+01
    0.1733236466576899D+02    0.2513901392550397D+02    0.2123458021066211D+01
    0.1715717033972798D+02    0.2393246163960144D+02    0.3005182102875476D+01
    0.1759372542020692D+02   -0.6320282724726922D+01    0.1063570795059134D+02
    0.1856209509319246D+02   -0.6278185349888372D+01    0.1078409552194824D+02
    0.1731418920868352D+02   -0.5512387869172260D+01    0.1114899374428365D+02
   -0.9298247177902093D+01    0.4289998830039622D+01   -0.8475832402321572D+01
   -0.9487304037349915D+01    0.4507598732715318D+01   -0.9411487175450038D+01
   -0.9593052646750373D+01    0.3387935632465634D+01   -0.8422449047169032D+01
    0.8894975959129573D+00    0.2397574989133668D+02   -0.3709651667744452D+01
    0.1728658251043225D+01    0.2423986692999134D+02   -0.3305446646345716D+01
    0.2708051630319038D+00    0.2461296417696873D+02   -0.3375398732799560D+01
    0.1813194365891795D+02    0.2245280553056937D+02   -0.3063729034544196D+01
    0.1842272018729395D+02    0.2186702941386362D+02   -0.2392921800701838D+01
    0.1806052776765896D+02    0.2204729574081852D+02   -0.3950386056689714D+01
    0.2458473086780237D+02    0.2140609561860714D+02   -0.1342588466282390D+02
    0.2383444889147342D+02    0.2104181689979429D+02   -0.1395049014677399D+02
    0.2528384499068493D+02    0.2080612956670769D+02   -0.1357910102464317D+02
    0.1595070038929972D+02    0.6696995485510322D+00    0.1471025938978079D+02
    0.1498151027164598D+02    0.5896765032235946D+00    0.1476365352723684D+02
    0.1618029674175548D+02    0.6242995741342897D+00    0.1564004062215978D+02
    0.2125883939301094D+02   -0.1045617499848423D+01   -0.1911628963510527D+02
    0.2167798353179672D+02   -0.2971547637871156D+00   -0.1959482150922716D+02
    0.2195176647022354D+02   -0.1792034708738395D+01   -0.1908383001462769D+02
    0.1615041035458190D+01    0.2740976456474947D+02   -0.2472925197197782D+02
    0.1789575158342936D+01    0.2832782400360480D+02   -0.2509242127127249D+02
    0.2226371409045126D+01    0.2727608252426013D+02   -0.2397323349309304D+02
    0.9076987592470841D+01    0.1796533105826144D+02    0.3191862595397321D+01
    0.9241460996322298D+01    0.1797606340438873D+02    0.4122180491541899D+01
    0.9400900565613307D+01    0.1883784922090322D+02    0.2862969288906286D+01
   -0.9700867544944797D+01   -0.2494388892019408D+02   -0.1302005390086261D+01
   -0.8953851751090024D+01   -0.2531807050256083D+02   -0.7811021485474502D+00
   -0.1024215765730209D+02   -0.2559029779186664D+02   -0.1759661766395395D+01
   -0.7376055157089484D+01   -0.5716505944189803D+01   -0.1887733966899267D+02
   -0.6742316841570821D+01   -0.5269483876402259D+01   -0.1824452313226212D+02
   -0.8282431335860860D+01   -0.5481056324493853D+01   -0.1852864617384322D+02
    0.1651446576737500D+02   -0.2125822051166974D+02    0.1822031946165834D+01
    0.1644059627950832D+02   -0.2158191769535527D+02    0.8858357799268263D+00
    0.1574479826534511D+02   -0.2141274534187897D+02    0.2352965424332938D+01
    0.1309297046756015D+02   -0.1276835266419003D+02   -0.9429847334275092D+01
    0.1372952803910040D+02   -0.1317063571525214D+02   -0.8834934169831685D+01
    0.1364999086540334D+02   -0.1233576916857575D+02   -0.1004351167859781D+02
   -0.9263515055573290D+01    0.6373522932703579D+01   -0.2653513419322760D+02
   -0.8859922579209398D+01    0.5519968389942113D+01   -0.2664326699365542D+02
   -0.8640811450296987D+01    0.7014292065628401D+01   -0.2683264805381783D+02
    0.2379338066651886D+02    0.8613638002518559D+01   -0.7535318219696074D+01
    0.2414259815765402D+02    0.8976462808019217D+01   -0.6672347900096463D+01
    0.2372989628562056D+02    0.7656019928193882D+01   -0.7372217822118505D+01
   -0.1811645868266576D+02    0.7600601002935776D+01   -0.1272666406024618D+01
   -0.1887101174398201D+02    0.8089984056971510D+01   -0.1447285503952490D+01
   -0.1830147775032966D+02    0.6708005170891190D+01   -0.9692788411027549D+00
   -0.2088215548074323D+02   -0.1231458355828022D+02   -0.2306122006815033D+02
   -0.2042723232622347D+02   -0.1146888547943552D+02   -0.2291441723632513D+02
   -0.2157225077975572D+02   -0.1224084179700528D+02   -0.2377747763796201D+02
   -0.2218188803571770D+02    0.2267875636047992D+02   -0.1995522821585316D+02
   -0.2136445874974630D+02    0.2307994390274819D+02   -0.2032644188392987D+02
   -0.2200447992723645D+02    0.2180862592058675D+02   -0.1965688943140336D+02
    0.1772027985353861D+01   -0.3036536827937069D+01    0.9711985983854804D+01
    0.1476211982204772D+01   -0.3247402124128130D+01    0.1061818938940947D+02
    0.2791980012221294D+01   -0.2941262044416484D+01    0.9554969585437174D+01
    0.1521524211227981D+02    0.1251939753726334D+02    0.1161751230258851D+02
    0.1449822795052005D+02    0.1267975734358144D+02    0.1230400454815450D+02
    0.1534184865169573D+02    0.1155702224821452D+02    0.1143937360923050D+02
   -0.6855006792835716D+01   -0.5093374742956382D+01    0.2199020455385144D+02
   -0.6552820054095449D+01   -0.5351428717081593D+01    0.2109917930978899D+02
   -0.7340732912099947D+01   -0.4275708363982001D+01    0.2183238654024003D+02
    0.9231253589340062D+00    0.2500973394071109D+02    0.7454006380699363D+01
    0.1561005082585653D+01    0.2428520342854092D+02    0.7588607808336893D+01
    0.8618048654116763D+00    0.2546293547228582D+02    0.8276129597895919D+01
    0.1653503267314027D+02    0.1193585025946475D+02   -0.6627392637545583D+01
    0.1664075403853588D+02    0.1254827464402867D+02   -0.7355634646940457D+01
    0.1745973142991378D+02    0.1162045336972161D+02   -0.6496339006750309D+01
   -0.1393795121692509D+02    0.1881825839834614D+02    0.6533027337559330D+01
   -0.1372614493524574D+02    0.1956144402017383D+02    0.5933643019671249D+01
   -0.1347509541211427D+02    0.1805233899281838D+02    0.6146967822058807D+01
    0.2406440628720811D+02    0.6261113790519089D+01    0.3486209761341465D+01
    0.2496844280554222D+02    0.6047552171953206D+01    0.3835958888629148D+01
    0.2343930445763450D+02    0.5683874799490397D+01    0.4028910233222604D+01
    0.7028327060468244D+01   -0.2131760213594802D+02    0.1667139419853898D+02
    0.8001630247160504D+01   -0.2153481146156039D+02    0.1675831725334968D+02
    0.6976851998536420D+01   -0.2059030868723579D+02    0.1731567333307901D+02
   -0.2616217889312913D+02   -0.5626322281684590D+00   -0.2324035487794316D+02
   -0.2710237451053159D+02   -0.4986368210258055D+00   -0.2300462359141416D+02
   -0.2608366220093304D+02   -0.4185778354538727D+00   -0.2416331561727158D+02
    0.1643895610258596D+02    0.1349645135782281D+02    0.2569396961467261D+02
    0.1737610758881253D+02    0.1351343107099863D+02    0.2539816311068350D+02
    0.1648818553477364D+02    0.1331382319143389D+02    0.2666488094784962D+02
   -0.1333426201046375D+02   -0.5594704710006265D+01    0.2185971382116008D+01
   -0.1353020785641882D+02   -0.5813192917839800D+01    0.1271561330815204D+01
   -0.1253489982357720D+02   -0.5090789916784596D+01    0.2101361512416893D+01
    0.1190505200736841D+02    0.1888887710794120D+02    0.2248297754750404D+01
    0.1153199134543380D+02    0.1805198974591205D+02    0.1985040478910611D+01
    0.1215281847670833D+02    0.1870959647422639D+02    0.3203266765545269D+01
    0.9873726982720969D+01   -0.7692031623846839D+01   -0.1699404706910719D+02
    0.9711742598274920D+01   -0.6793026458075683D+01   -0.1727699562065412D+02
    0.9768670272451233D+01   -0.7667209363889413D+01   -0.1599959930665638D+02
    0.2408464433662283D+02    0.8895872304106346D+01    0.1971713688837700D+02
    0.2388497648332310D+02    0.9776228518327612D+01    0.1944764674093741D+02
    0.2439844781786381D+02    0.9009507840572216D+01    0.2064260161369853D+02
    0.6655231237924890D+01    0.2346149146877507D+02   -0.2375860558814711D+02
    0.6624331780526967D+01    0.2276306852698866D+02   -0.2304649207815406D+02
    0.7298623172984036D+01    0.2421633693537033D+02   -0.2351234481803351D+02
    0.2523342534179857D+02    0.8357542616223974D+01   -0.1595016270853488D+02
    0.2593389888866424D+02    0.9039093135540970D+01   -0.1601559158572532D+02
    0.2435968236796349D+02    0.8683949925364448D+01   -0.1621349564765404D+02
   -0.1441751952703088D+02   -0.2607881100486941D+01    0.2645294549428909D+02
   -0.1357796442206263D+02   -0.2890328744292348D+01    0.2599383824089768D+02
   -0.1482048571749302D+02   -0.3449126034052514D+01    0.2664145653423097D+02
    0.2710179571983465D+02    0.1093104926702559D+02    0.2002813692026205D+02
    0.2646764541240314D+02    0.1084558908642696D+02    0.1916260044680294D+02
    0.2661615003025585D+02    0.1101801042214908D+02    0.2083625268762978D+02
    0.1694301903878107D+02    0.1445352237303155D+02    0.1739317125674325D+02
    0.1650690933683158D+02    0.1364395615924082D+02    0.1774966091897900D+02
    0.1710850940376981D+02    0.1509691705001269D+02    0.1811765138401296D+02
   -0.1492996668914898D+01   -0.1538849406636005D+02    0.2001066642887785D+02
   -0.2142101300760038D+01   -0.1604686894837218D+02    0.2008308089150009D+02
   -0.1512737238980165D+01   -0.1491731453990763D+02    0.2083183603027280D+02
   -0.8409704301826125D+01    0.8976725670310994D+01    0.1804053562340924D+02
   -0.8267536510288700D+01    0.9897473637128666D+01    0.1785148152603185D+02
   -0.8990215246545784D+01    0.8840358369759167D+01    0.1889646750442211D+02
   -0.5698556377422036D+01   -0.1942967257432922D+02    0.4456054169986873D+01
   -0.5992714673998789D+01   -0.1869696961149440D+02    0.4970114596792873D+01
   -0.6431758927271538D+01   -0.2000092972909469D+02    0.4227888198317025D+01
    0.1612589072784360D+02    0.1633077921025066D+02    0.5395061862424014D+01
    0.1681469368314303D+02    0.1694919883240637D+02    0.5027681614268376D+01
    0.1651682977175562D+02    0.1549490584193018D+02    0.5315723895187719D+01
    0.1520843269759967D+02    0.9907340553989625D+00   -0.1573658773922498D+02
    0.1511549631996525D+02    0.1804497337509924D+01   -0.1523683162572012D+02
    0.1457893638191878D+02    0.3819877538906064D+00   -0.1532032134301677D+02
   -0.1950375538025385D+02   -0.2497299355866062D+02   -0.5716060838431574D+01
   -0.2023998635557845D+02   -0.2536814037053296D+02   -0.5347164660739461D+01
   -0.1888111846321884D+02   -0.2568410860903837D+02   -0.6026343311100769D+01
    0.7663229357541982D+01   -0.7826219950246969D+01   -0.4383135601354565D+01
    0.7668550855392938D+01   -0.7593919120037834D+01   -0.5344471531643181D+01
    0.6945897656407184D+01   -0.7242376864765925D+01   -0.4062024465965652D+01
   -0.1801135475486563D+02    0.1990120048684754D+02    0.2208478935176512D+02
   -0.1743587907312874D+02    0.2032250117047397D+02    0.2269043204598716D+02
   -0.1886781956557671D+02    0.2036641826859787D+02    0.2224517520694095D+02
   -0.1588165387679125D+02    0.1087783374011101D+02   -0.5164350356752408D+01
   -0.1508742868787324D+02    0.1119413124200666D+02   -0.5467550163771825D+01
   -0.1648219732396889D+02    0.1134770110289340D+02   -0.5828054305783146D+01
   -0.2459225672413934D+02   -0.2689540293264297D+01   -0.1984352665646215D+02
   -0.2481357968319613D+02   -0.2459860687976009D+01   -0.1891688726030370D+02
   -0.2379547946005553D+02   -0.3245441170829737D+01   -0.1975276084565580D+02
    0.1869825403117145D+02    0.7894765397444663D+01   -0.3651193775971700D+01
    0.1917596404016522D+02    0.8775321018389384D+01   -0.3518942396165827D+01
    0.1845879443630853D+02    0.7507441059536297D+01   -0.2771448413912603D+01
    0.2411187314509773D+02    0.2411449652528431D+02   -0.1341028521156011D+02
    0.2494280925967621D+02    0.2440075274929517D+02   -0.1300550100309822D+02
    0.2431304286964224D+02    0.2316782095795064D+02   -0.1338305973968525D+02
   -0.1036769024081937D+02   -0.2515771158206423D+02    0.1323409384722859D+02
   -0.1075867767331291D+02   -0.2532706459803538D+02    0.1239778996631888D+02
   -0.9978301837254769D+01   -0.2426815720612364D+02    0.1316303229512503D+02
    0.1551202609538782D+02   -0.6529121595292119D+01   -0.1492391278167254D+02
    0.1492587413928378D+02   -0.7242668631115573D+01   -0.1477115046676193D+02
    0.1501291037810363D+02   -0.5849506819520775D+01   -0.1535123243857344D+02
   -0.1921072825370230D+02    0.9835996592935951D+01    0.2146370569849154D+02
   -0.1995235591374647D+02    0.9300680402619960D+01    0.2168033319632199D+02
   -0.1946281301618662D+02    0.1071501637165336D+02    0.2173309044151948D+02
    0.2481580873092395D+02    0.2733152934824020D+02   -0.3714751103329040D+01
    0.2463697545733135D+02    0.2645406147060904D+02   -0.3342500911273432D+01
    0.2579097884166651D+02    0.2723886335135840D+02   -0.3918504999082452D+01
   -0.1015225303106828D+01   -0.2032997135313723D+01   -0.2499941566096703D+02
   -0.9763151823709351D+00   -0.1219618461565603D+01   -0.2456111129447616D+02
   -0.5500851004173704D+00   -0.1992053623443550D+01   -0.2587229423782507D+02
   -0.2181372119361603D+02    0.1754086038843944D+02    0.1076230159758623D+02
   -0.2240208025360922D+02    0.1788631320830102D+02    0.1009663583072170D+02
   -0.2209648787583350D+02    0.1669682147071826D+02    0.1094976254021663D+02
   -0.1237922328086306D+02    0.1669058313569008D+02   -0.2092811285629705D+02
   -0.1300823743186912D+02    0.1745483875557415D+02   -0.2088277841601952D+02
   -0.1148800260295944D+02    0.1699521643783560D+02   -0.2135418112261004D+02
    0.2135360174489832D+01   -0.2563678318354192D+02    0.2399169286355072D+02
    0.1285918865229219D+01   -0.2611939034013790D+02    0.2402583805088661D+02
    0.2455944004400586D+01   -0.2552757064340988D+02    0.2488254086167539D+02
    0.1700261999328696D+02    0.2567376332721219D+02   -0.1540952992723899D+02
    0.1772112396686607D+02    0.2581311351111872D+02   -0.1599932670866547D+02
    0.1617551368575101D+02    0.2613361752148304D+02   -0.1566254235319070D+02
   -0.2133643627722916D+02    0.1183931630385629D+02   -0.6689444516933680D+01
   -0.2116517293908413D+02    0.1164904996849110D+02   -0.7625521681311507D+01
   -0.2155849666719232D+02    0.1095946963157539D+02   -0.6374009812232071D+01
   -0.2055610956097403D+02    0.2070286446887299D+02    0.8773135612914027D+01
   -0.1970146050951024D+02    0.2038910237208432D+02    0.9149955099291995D+01
   -0.2033535959333335D+02    0.2158156700065886D+02    0.8437426742438721D+01
    0.1127995225207550D+02    0.2244963931957750D+02    0.1178102681410670D+02
    0.1177008879349823D+02    0.2211477033380565D+02    0.1255613008879646D+02
    0.1125383665028187D+02    0.2343120495995850D+02    0.1184440928650413D+02
    0.2032925814340252D+02   -0.8071654489944862D+01    0.1823462447544281D+02
    0.1976993161092848D+02   -0.8854943664281915D+01    0.1848464523279941D+02
    0.1978484681104858D+02   -0.7334865268958636D+01    0.1831952080468728D+02
    0.2674418416383033D+02    0.1513211515296645D+02    0.1150297910813926D+02
    0.2717831335711008D+02    0.1567888885917103D+02    0.1084500353874005D+02
    0.2744037842590575D+02    0.1460061333273403D+02    0.1189354420586596D+02
    0.1385436312197407D+02   -0.1323835771711888D+02   -0.1880467150773104D+02
    0.1341409594209536D+02   -0.1244199000822119D+02   -0.1861121438628360D+02
    0.1308971599682972D+02   -0.1381672570133787D+02   -0.1880694950544907D+02
   -0.2553829876500734D+01   -0.3861663017502509D+00   -0.2255559886311249D+01
   -0.2445250158796414D+01   -0.5111951631824053D+00   -0.1266318128100591D+01
   -0.2517252319836031D+01    0.6218762426512141D+00   -0.2382873787876491D+01
    0.1361963416785724D+02    0.2550741215647925D+02    0.9721132248788441D+01
    0.1272191280288366D+02    0.2518240294431568D+02    0.9463812529671799D+01
    0.1397682822389705D+02    0.2487979655249915D+02    0.1037901896308817D+02
    0.1399876912721585D+02   -0.5010139842000404D+01    0.2551905026941904D+02
    0.1313140695556609D+02   -0.4720347410930832D+01    0.2527151044414776D+02
    0.1457033994176226D+02   -0.4345182776649643D+01    0.2518034129219257D+02
    0.1796965558914222D+02    0.2497634070102710D+02    0.1433366574565277D+02
    0.1720136891485275D+02    0.2502563258338661D+02    0.1487899624322783D+02
    0.1805725738652003D+02    0.2591733890768102D+02    0.1413549922022573D+02
   -0.1477726044786254D+02    0.1818513173203122D+02    0.1187201327968511D+02
   -0.1553120670220348D+02    0.1784393963088178D+02    0.1138906189287311D+02
   -0.1442709017693891D+02    0.1884697652958941D+02    0.1119484026351615D+02
    0.7100426914490262D+01   -0.1653491354529022D+02    0.1574926977133476D-03
    0.7979078706440230D+01   -0.1663789539396685D+02   -0.3530097942580379D+00
    0.6468395167391486D+01   -0.1627070474798660D+02   -0.7162568413853579D+00
   -0.2578558734760563D+02    0.1458139924262269D+02    0.1568139742802797D+02
   -0.2558860285907425D+02    0.1472269045101583D+02    0.1477876023189365D+02
   -0.2534434356986251D+02    0.1380254001795348D+02    0.1604523737832498D+02
    0.1534873988033532D+02   -0.2032858950150581D+02   -0.1800166040739414D+02
    0.1618694428155492D+02   -0.2018831916317781D+02   -0.1846597256917303D+02
    0.1485426794524463D+02   -0.1950776845003241D+02   -0.1786252731927096D+02
   -0.1860926722349958D+02    0.1408853329634960D+02   -0.1779117811615975D+02
   -0.1945190105836440D+02    0.1437459495648337D+02   -0.1801260401706559D+02
   -0.1873058664189367D+02    0.1319588975401270D+02   -0.1751596646146125D+02
    0.5387197760180579D+01   -0.2675049619005839D+02   -0.2644161059650696D+02
    0.5594682041849766D+01   -0.2738577140571719D+02   -0.2567027509246009D+02
    0.5341497913597826D+01   -0.2734883187030692D+02   -0.2719736661184766D+02
    0.1245655244825256D+02   -0.1835921894045571D+02   -0.2377330372587452D+02
    0.1217514190036862D+02   -0.1822958326372690D+02   -0.2286023151106657D+02
    0.1213443047278487D+02   -0.1761341982430268D+02   -0.2422782595588376D+02
   -0.5813315843161323D+01   -0.2200503722906872D+02    0.1949653363987766D+02
   -0.4912285491865759D+01   -0.2221729025138179D+02    0.1982620323075733D+02
   -0.6278353384216788D+01   -0.2167074294325502D+02    0.2027340598226580D+02
   -0.2586146817996977D+02    0.1575398933258168D+01   -0.1245696891139129D+02
   -0.2550536051605356D+02    0.6696563439109454D+00   -0.1245182815542236D+02
   -0.2672689595493290D+02    0.1493881391467356D+01   -0.1200574245082974D+02
   -0.2121947520978487D+02    0.2025213722374447D+01    0.2695312694715018D+01
   -0.2211672150627833D+02    0.1990479118332402D+01    0.2444276485329717D+01
   -0.2102182824635619D+02    0.1217236979178244D+01    0.3178643131856702D+01
    0.9964613392115975D+01   -0.2330824153000833D+01   -0.2864115369792614D+01
    0.1013456280640167D+02   -0.2696817117508209D+01   -0.3726932451304338D+01
    0.1067967862677870D+02   -0.1730279610477285D+01   -0.2792656252142026D+01
    0.1188092457077992D+01   -0.1228737093649370D+02    0.2682987330075612D+02
    0.2125160352400378D+01   -0.1215014016841221D+02    0.2684430152525541D+02
    0.8694153583013361D+00   -0.1248750996155168D+02    0.2591736599191530D+02
    0.1584720759401591D+02    0.2079912229177976D+02   -0.4051684642892976D+01
    0.1642211079904747D+02    0.2028053209185436D+02   -0.3462634392374150D+01
    0.1515251870652752D+02    0.2119385577589640D+02   -0.3518741082340136D+01
    0.2478978180342698D+02    0.2553213605958991D+02   -0.1586897822902165D+02
    0.2433317218300551D+02    0.2514755221343963D+02   -0.1514898907473333D+02
    0.2437300343404753D+02    0.2643731656617367D+02   -0.1595369259612132D+02
    0.2144057709117181D+02   -0.1830114334840898D+02    0.8404423887259982D+01
    0.2050921529493001D+02   -0.1854647396174366D+02    0.8520555691863407D+01
    0.2143573488411940D+02   -0.1816671636602343D+02    0.7418688102371259D+01
   -0.2175492566730881D+02    0.2201599687253482D+02    0.3397403613469893D+01
   -0.2083197932790470D+02    0.2184386003625865D+02    0.3109209786216171D+01
   -0.2222502696525076D+02    0.2203334065222635D+02    0.2563256598857034D+01
    0.8154922374930138D+01    0.1133196065718551D+02   -0.1441956069425738D+02
    0.8628119415394979D+01    0.1090721082187932D+02   -0.1514124374035300D+02
    0.7816124198280680D+01    0.1223849142833937D+02   -0.1472787424595782D+02
    0.1322086660124643D+02   -0.2458933056829282D+02    0.2070052579891744D+02
    0.1345904109648802D+02   -0.2552993164453044D+02    0.2072490085683736D+02
    0.1321797753627699D+02   -0.2437110400471481D+02    0.2166434294335822D+02
    0.1831138144146823D+02   -0.2973760928691720D+01   -0.2040937604882572D+02
    0.1917963356171337D+02   -0.2440486064486389D+01   -0.2050755214676632D+02
    0.1845881492797153D+02   -0.3902569581778194D+01   -0.2041494303967909D+02
   -0.9339121589283328D+00   -0.8020703018339486D+01   -0.1605724259927258D+02
   -0.1326284568670653D+01   -0.7663876147889973D+01   -0.1530463801565232D+02
   -0.9515443974462831D+00   -0.7276254327989979D+01   -0.1668188785076655D+02
   -0.1124751354847043D+02    0.2340766379111879D+02    0.2195153709498158D+00
   -0.1091158127528307D+02    0.2424749730744093D+02   -0.1780867116241219D+00
   -0.1047274563513891D+02    0.2277005665720265D+02    0.1747561306479525D+00
    0.1319441831522723D+02    0.2712322313656133D+02   -0.1369985257048924D+02
    0.1267873292402386D+02    0.2773728390721097D+02   -0.1420339157749673D+02
    0.1311365246393914D+02    0.2721120892428346D+02   -0.1274986421854929D+02
    0.1452960377212537D+02   -0.1701696792004591D+02    0.4923070055099241D+00
    0.1457234246420301D+02   -0.1782755774508228D+02   -0.3424739233816848D-01
    0.1370994974729046D+02   -0.1699227437278525D+02    0.9837440281385901D+00
    0.1694498531671963D+02   -0.1211513348605442D+02   -0.1268111170289579D+02
    0.1765516424565313D+02   -0.1232819409642553D+02   -0.1202819547048458D+02
    0.1748272039691733D+02   -0.1202651464485652D+02   -0.1350790065423477D+02
    0.1846022164031174D+02    0.1009561926799199D+02   -0.2397709765133485D+02
    0.1899515172388805D+02    0.9335532730044239D+01   -0.2368568144206689D+02
    0.1762852838466025D+02    0.9702723458647688D+01   -0.2423529980255465D+02
   -0.1950197262233482D+02   -0.2443197324619547D+02   -0.1183487982226608D+02
   -0.1941780324484748D+02   -0.2520018376358668D+02   -0.1120437600082265D+02
   -0.2003047743705826D+02   -0.2380620641655689D+02   -0.1131698726938715D+02
    0.1878254089637800D+02    0.1864265059393346D+02   -0.2254178224840786D+02
    0.1885425319251478D+02    0.1882573547876750D+02   -0.2158306390233252D+02
    0.1797309237234970D+02    0.1817267530718370D+02   -0.2261638371134793D+02
    0.2318486101119549D+02    0.1873798219772054D+02   -0.5173971862597122D+01
    0.2331244395910140D+02    0.1940906486273141D+02   -0.5844161122951592D+01
    0.2396622808068483D+02    0.1814193786563297D+02   -0.5377750574099970D+01
    0.6912198083295147D+01    0.7489696885803919D+01   -0.1235482070874481D+02
    0.6633387505953972D+01    0.8309988327710858D+01   -0.1279382798571512D+02
    0.6842482992501047D+01    0.7653348448319546D+01   -0.1132062146471788D+02
   -0.9721236509714306D+01    0.5965787661829187D+01    0.2597032343589447D+00
   -0.1054724391939887D+02    0.6388497189975272D+01    0.5329848909446326D+00
   -0.9202290391317616D+01    0.6755278391556068D+01    0.4109672004034060D-02
    0.1497555643430589D+02    0.9377271980113733D+01    0.2612096393298566D+02
    0.1562874567649923D+02    0.9536399807239862D+01    0.2678534589418197D+02
    0.1491526650274161D+02    0.1014594885717567D+02    0.2555310035914323D+02
    0.9918003174633679D+00    0.2077316359732520D+02    0.1707065980548681D+02
    0.1137284316803262D+01    0.2121702046388712D+02    0.1616814772128861D+02
    0.3782242815077508D+00    0.2134210083859192D+02    0.1756849570822420D+02
    0.1238779974978081D+02   -0.7654973021756736D+01   -0.2607935236699864D+02
    0.1161702453607433D+02   -0.7039803953857001D+01   -0.2621252410342141D+02
    0.1248290110564927D+02   -0.7711552498629668D+01   -0.2507918713019683D+02
   -0.1489942181495856D+02    0.9931946258901091D+01   -0.1538450703755928D+02
   -0.1456940076327987D+02    0.1074919231160529D+02   -0.1497828355844210D+02
   -0.1504819997664339D+02    0.1012047902220192D+02   -0.1632419685782260D+02
    0.2155123863682822D+02    0.3436334867941703D+01   -0.2399842929352718D+01
    0.2169142118391930D+02    0.4140520854122917D+01   -0.1731941597990011D+01
    0.2090694242033460D+02    0.3612054536332352D+01   -0.3031926398926075D+01
    0.3466138509703254D+01   -0.2289838606276131D+02    0.2140393652030252D+02
    0.2633779350828780D+01   -0.2285084237607047D+02    0.2189295213877321D+02
    0.3193933911695305D+01   -0.2293045605883858D+02    0.2049286421327238D+02
   -0.5652231001206918D+01    0.1389370639750830D+01   -0.1725030049960032D+01
   -0.5147319999984983D+01    0.1987206908862899D+01   -0.2309015993427574D+01
   -0.5149893380055533D+01    0.5966195508513236D+00   -0.1891608061316640D+01
    0.4800112168995246D+01   -0.2010913097543393D+02   -0.2494548519056540D+02
    0.4716482232524074D+01   -0.1973269340464831D+02   -0.2408963332709265D+02
    0.5379019991829361D+01   -0.2087592579470223D+02   -0.2492401556745867D+02
   -0.1284467240643874D+02    0.2258325719086538D+02   -0.1068225714740493D+02
   -0.1225383628641281D+02    0.2329691311423716D+02   -0.1087198834284380D+02
   -0.1260794244781302D+02    0.2189237576946317D+02   -0.1129046432633463D+02
    0.2172268199135927D+02   -0.7760205683417415D+01    0.2160013915868877D+02
    0.2083990997732674D+02   -0.7378984925054134D+01    0.2174007870894178D+02
    0.2149178496871089D+02   -0.8585600162123995D+01    0.2113368147680366D+02
    0.1845111227120357D+02   -0.5193376316694630D+01    0.2421839292823632D+02
    0.1797153166983333D+02   -0.5366699894713634D+01    0.2342920489095213D+02
    0.1905107409680330D+02   -0.5941144911432471D+01    0.2430774271554942D+02
   -0.2444996330830346D+02    0.1108953390185147D+02   -0.2228944214645490D+02
   -0.2437589777982016D+02    0.1205189146832088D+02   -0.2243387705855480D+02
   -0.2529468133019306D+02    0.1082618499875649D+02   -0.2258225997548978D+02
   -0.1217414212290145D+02    0.1966727786239397D+02    0.2013004977903423D+02
   -0.1150637930449678D+02    0.1896057221547174D+02    0.2028276907884958D+02
   -0.1290101349028365D+02    0.1945044065957550D+02    0.2076788006623134D+02
    0.2387835271841193D+02    0.1626264839251158D+01   -0.1939777283286670D+02
    0.2379351904600860D+02    0.1047944604851426D+01   -0.1860786271285404D+02
    0.2379534653587109D+02    0.2543243595868789D+01   -0.1903608127178063D+02
    0.3467497589032513D+01   -0.1237480000424559D+02   -0.1882124857540468D+02
    0.2728275803917062D+01   -0.1249098198552369D+02   -0.1819509963531113D+02
    0.4153442825806328D+01   -0.1212261441449602D+02   -0.1824660898855445D+02
    0.1935768875443603D+02    0.3279985967816771D+01   -0.8873844124974990D+01
    0.1993877734973255D+02    0.2562766923313620D+01   -0.8529223673245289D+01
    0.1853919728957778D+02    0.3087933174016346D+01   -0.8379843362279887D+01
    0.9182334801919694D+01   -0.1292771606887189D+02    0.1779687419505489D+02
    0.9690882776548936D+01   -0.1368897712382838D+02    0.1805185195775839D+02
    0.9047652884393846D+01   -0.1285739161692003D+02    0.1678388985784440D+02
   -0.2395542517582146D+02   -0.1539450220338359D+02   -0.2078453622531287D+02
   -0.2322734663010166D+02   -0.1474286601820046D+02   -0.2086294188631325D+02
   -0.2427692357622032D+02   -0.1543337679415079D+02   -0.1981063085774809D+02
    0.9858170000846332D+01   -0.1011305058004308D+02    0.1407018807807025D+02
    0.9311503814051095D+01   -0.1074949306007110D+02    0.1451137941997133D+02
    0.9207849001795431D+01   -0.9530538537086198D+01    0.1363374187936113D+02
    0.6545639287340254D+01    0.4648133361437844D+00    0.9514697799118132D+01
    0.7120361084187841D+01   -0.3172309284359065D+00    0.9725292921192521D+01
    0.5806840453683620D+01    0.9469465005365485D-01    0.9099980955212960D+01
   -0.2315437353138415D+02    0.1943998759848807D+02   -0.1885937805254044D+01
   -0.2384383116648588D+02    0.1929314234037244D+02   -0.1209623909921049D+01
   -0.2238993207526843D+02    0.1983765872522463D+02   -0.1509459099490722D+01
   -0.2798691788509410D+00   -0.8014205928504015D+01    0.3463867554206733D+01
   -0.6267125444367547D+00   -0.7687795662016612D+01    0.2644290339038503D+01
    0.2801853298679537D+00   -0.7384595479471852D+01    0.3847317153938723D+01
    0.1904570979705862D+02    0.1968423010574121D+02   -0.2248108082742463D+01
    0.1869132965064388D+02    0.1907411071639606D+02   -0.2931460268385778D+01
    0.1997799152724378D+02    0.1982858226442103D+02   -0.2385034787462553D+01
   -0.1823843011314024D+02    0.1723952529533092D+02    0.1399280450508947D+02
   -0.1810351108795727D+02    0.1632984583794897D+02    0.1426456717164394D+02
   -0.1843087560308073D+02    0.1718355659865344D+02    0.1301731169163063D+02
   -0.1388062767662908D+02   -0.2305829392028257D+01    0.5546555529576876D+01
   -0.1459881919219828D+02   -0.1719754656412671D+01    0.5741911708665794D+01
   -0.1386306457396936D+02   -0.2864454571051017D+01    0.6288552297513363D+01
   -0.8145244279860892D+01   -0.1813139267172633D+02    0.2453193899585397D+01
   -0.9012369210479218D+01   -0.1771811599410174D+02    0.2315928815933203D+01
   -0.7670086151677424D+01   -0.1797686587954027D+02    0.1616149746630871D+01
   -0.3557407502681187D+01   -0.2633895297578793D+02    0.1358586426715449D+02
   -0.3361480147940796D+01   -0.2539528104268030D+02    0.1349466201213010D+02
   -0.2743549696771668D+01   -0.2681169977908512D+02    0.1349665723109317D+02
   -0.1893528184452951D+02    0.2288574925374716D+02   -0.2265800929741786D+02
   -0.1915181035129537D+02    0.2201399233679107D+02   -0.2299447929721811D+02
   -0.1823613617484516D+02    0.2319102831144294D+02   -0.2320711108280490D+02
   -0.8326954428505559D+01   -0.1298961925944423D+02    0.6928197925838439D+01
   -0.8683194605390714D+01   -0.1267936497295022D+02    0.6124911152154517D+01
   -0.9052337994996806D+01   -0.1336687594959072D+02    0.7432085365365534D+01
    0.2549705575172714D+02    0.2699335491932247D+02   -0.2010339244663638D+02
    0.2536160678144333D+02    0.2716471402774551D+02   -0.2108352954476797D+02
    0.2640162348642491D+02    0.2720032249815469D+02   -0.1990525477430321D+02
    0.1925081556331155D+02   -0.2511856687134328D+02   -0.2075603035089788D+02
    0.1918454201014390D+02   -0.2471028570328538D+02   -0.2161280739548964D+02
    0.1996633873350072D+02   -0.2580442821692564D+02   -0.2071924506320216D+02
    0.2155810732023029D+02   -0.1709086575135002D+02    0.2319279962631423D+02
    0.2125120721150413D+02   -0.1779197950427521D+02    0.2373667414062109D+02
    0.2118431637702301D+02   -0.1726545933745067D+02    0.2234804339602486D+02
    0.1826094194780867D+02    0.1973140934984086D+02    0.2866246885769891D+01
    0.1860579100489294D+02    0.1961908987336649D+02    0.1988967923686845D+01
    0.1854662741692860D+02    0.2056217724504239D+02    0.3163670752303413D+01
    0.5395861646864381D+01   -0.1005295040722642D+00   -0.2452550372771183D+02
    0.5702405621934806D+01    0.4916012294876678D+00   -0.2381209196753375D+02
    0.6067217834607335D+01   -0.3301106099091284D+00   -0.2521576458332370D+02
   -0.4288961979945975D+01    0.2582607970293715D+02   -0.1359794733207867D+01
   -0.4451375234202133D+01    0.2489207078315811D+02   -0.1397852969037863D+01
   -0.3553899079244066D+01    0.2599665991439844D+02   -0.1982216663265364D+01
   -0.2748315551313642D+02    0.2053813945600147D+02    0.2238195598349542D+02
   -0.2654409987584921D+02    0.2037617102290945D+02    0.2204399271673330D+02
   -0.2795770476631356D+02    0.2111933147468404D+02    0.2182612322738697D+02
    0.1089298671438957D+02    0.8086729198127252D+01    0.5921510728509113D+00
    0.1063319051139035D+02    0.8214163489884385D+01   -0.3304653993151190D+00
    0.1088009649901167D+02    0.7132922630610014D+01    0.6952018453701355D+00
    0.8585754774057962D+01    0.1959240794918397D+02   -0.2102990431788666D+02
    0.8928567975533968D+01    0.1919711375388588D+02   -0.2183486574796369D+02
    0.9271249076985709D+01    0.1967810095927526D+02   -0.2031360444966191D+02
    0.5578259034272860D+01   -0.9993921066327744D+01    0.1887915018443459D+02
    0.6483338792347807D+01   -0.1034188545417547D+02    0.1887852072524797D+02
    0.4962284333264390D+01   -0.1079081343099795D+02    0.1874901602215086D+02
    0.6804901115914614D+00    0.6320786134123792D+01   -0.5882252143080241D+01
    0.2308267846361004D+00    0.5504684425905243D+01   -0.5681011376277199D+01
    0.1206744543483448D+00    0.6808578384127321D+01   -0.6551599935714620D+01
    0.1569197216301585D+02    0.1104868285453728D+02   -0.1703159503997651D+02
    0.1660618314905215D+02    0.1131656763030609D+02   -0.1705325405912386D+02
    0.1533890861896842D+02    0.1119246335731981D+02   -0.1609651087301342D+02
   -0.9217838316630644D+01   -0.1996880721470275D+02   -0.1395531010938549D+02
   -0.9248220886004111D+01   -0.2043409365809926D+02   -0.1312511294092694D+02
   -0.1009418692900266D+02   -0.1960719409383969D+02   -0.1403561023072573D+02
   -0.5000020108194795D+01    0.2142699907941806D+02    0.1714521576336675D+02
   -0.5978072139315683D+01    0.2137593655587607D+02    0.1715276182143724D+02
   -0.4681860986276171D+01    0.2051039399166053D+02    0.1738820029582274D+02
   -0.6162337733067281D+01    0.1957696304419212D+02   -0.1368761823524217D+02
   -0.5372162911874878D+01    0.2009242171617942D+02   -0.1348447290855954D+02
   -0.6031340028910280D+01    0.1909879535963048D+02   -0.1452157900145526D+02
    0.3629375771745111D+01   -0.2287406449944252D+02    0.8748312940929345D+01
    0.2740562146680352D+01   -0.2308431328459679D+02    0.9186914079339521D+01
    0.4259814411965724D+01   -0.2357037605217597D+02    0.9037264857770976D+01
    0.1160087120296494D+02    0.1140845142312444D+02   -0.1236089358716811D+02
    0.1102088434299638D+02    0.1071173618706490D+02   -0.1283703441570506D+02
    0.1132679585509963D+02    0.1226351609454328D+02   -0.1269073614313286D+02
   -0.2750995119561723D+02    0.7714750326481265D+01   -0.1966766071422584D+01
   -0.2716379632787529D+02    0.7098346983346912D+01   -0.2609534343667190D+01
   -0.2826410917546194D+02    0.8078104477121489D+01   -0.2414838076731228D+01
    0.1697092718558699D+02    0.9603796559802344D+01    0.5471169430302487D+01
    0.1614212638594400D+02    0.9509414808003141D+01    0.5100533305410639D+01
    0.1713316329325188D+02    0.8890969123344723D+01    0.6117032792602902D+01
   -0.1000137717872303D+02   -0.1196464625903851D+02    0.1400591408352288D+01
   -0.9779063066203738D+01   -0.1101090788942504D+02    0.1392865839594186D+01
   -0.9671890808569607D+01   -0.1224936662404053D+02    0.2287038055790061D+01
    0.7561414444545110D+00    0.6056835036849156D+01   -0.2395926665962340D+02
    0.1349291146579951D+01    0.6480115120317303D+01   -0.2461086893054135D+02
   -0.1212654139260270D+00    0.6341215747926627D+01   -0.2408899653731359D+02
   -0.1104616980475491D+01   -0.2065369376067150D+02   -0.4773004099777041D+01
   -0.1607994009745766D+01   -0.1986633156245153D+02   -0.5031875493266048D+01
   -0.3403297832014208D+00   -0.2043490107759710D+02   -0.4294533487487328D+01
   -0.2493734281247016D+02   -0.1285438692499879D+02   -0.2524294525524465D+02
   -0.2506922876291959D+02   -0.1362605241576722D+02   -0.2578959401336240D+02
   -0.2472122361618711D+02   -0.1322870543326845D+02   -0.2435251576048278D+02
    0.2412509968790309D+02    0.1712142191857517D+02   -0.2799521370397845D+00
    0.2492656725216744D+02    0.1665050070792619D+02   -0.1530648927842810D+00
    0.2346236525518196D+02    0.1650942983487439D+02    0.6135044305984133D-01
   -0.1103394389287115D+02   -0.1799764790488919D+02    0.1299864918777051D+01
   -0.1172654186662257D+02   -0.1790326669260756D+02    0.6065992952666572D+00
   -0.1077701965014761D+02   -0.1891215092066994D+02    0.1269939423251447D+01
    0.1892560665337609D+02    0.2225250562253439D+02   -0.9354839839878546D+01
    0.1913241116289149D+02    0.2226347871717518D+02   -0.1027016540701896D+02
    0.1802936974309988D+02    0.2192367398662114D+02   -0.9489801352106360D+01
   -0.7861051234020961D+01   -0.3350238547720920D+01   -0.1465554461852470D+02
   -0.8248248996854670D+01   -0.3639542154712069D+01   -0.1381290596398365D+02
   -0.8129945134748279D+01   -0.4073487192328171D+01   -0.1521626242529799D+02
    0.8960141492285972D+01   -0.3952913967497156D+01    0.1141325319545410D+02
    0.9279234017342336D+01   -0.4789112527213137D+01    0.1113085493504521D+02
    0.8391130299135304D+01   -0.3772563265166033D+01    0.1056834351350847D+02
   -0.7186349936760682D+01   -0.3004949078901038D+01    0.2607992865252220D+02
   -0.6366722019366911D+01   -0.2514338471979515D+01    0.2632132490066695D+02
   -0.7355795256477514D+01   -0.3568266659537851D+01    0.2682664406366366D+02
   -0.1572796759576997D+02   -0.2191610019201003D+02    0.2057794161872868D+02
   -0.1529762255253012D+02   -0.2129430324608989D+02    0.1994510283651408D+02
   -0.1498528611844316D+02   -0.2225569817494249D+02    0.2112033538651613D+02
   -0.1061807942437533D+01    0.1089621821262878D+02   -0.5492369534488907D+01
   -0.2054447750042772D+01    0.1067317276934188D+02   -0.5523222090618134D+01
   -0.9674976901447460D+00    0.1183471948842382D+02   -0.5712701700072447D+01
   -0.3108507536861057D+01    0.6139766445607725D+01   -0.2494181375620442D+02
   -0.4018335698851271D+01    0.6543264880036524D+01   -0.2484900558670086D+02
   -0.2475684045279028D+01    0.6754430697287210D+01   -0.2457492046673726D+02
    0.1373243503293712D+02    0.2255586408342233D+01   -0.2223582404067752D+02
    0.1461277213919369D+02    0.2161722331048615D+01   -0.2255577740379355D+02
    0.1311782791078668D+02    0.1704031464083870D+01   -0.2275453608657727D+02
   -0.2914476591459921D+01   -0.7003641923346652D+01   -0.1434038060293581D+02
   -0.3266585665904967D+01   -0.7134027045561282D+01   -0.1523526034785375D+02
   -0.3011976725575778D+01   -0.7823537845792997D+01   -0.1384407478158808D+02
   -0.2297355359863199D+01   -0.8688380899523651D+01    0.1298944869079568D+02
   -0.1556552672167420D+01   -0.8605775883829814D+01    0.1234231705421329D+02
   -0.2541702479424655D+01   -0.9574322326107511D+01    0.1306995352046577D+02
   -0.1022564320128434D+01   -0.2354127010123829D+02   -0.1617608920944782D+02
   -0.1850646643175661D+00   -0.2326027567296479D+02   -0.1576262962750826D+02
   -0.8398529170735219D+00   -0.2449237731593430D+02   -0.1631491156715319D+02
    0.2167738351971738D+02    0.8737497986917200D+01    0.1139094060853846D+02
    0.2212532970497992D+02    0.7873528994763670D+01    0.1134441417934618D+02
    0.2085673003809251D+02    0.8533880086024237D+01    0.1090115852773588D+02
   -0.3978425753745251D+01    0.3408918121238186D+01    0.1472493619286989D+02
   -0.3494704173388624D+01    0.2646310839589283D+01    0.1516729499012399D+02
   -0.4122627539594257D+01    0.4071026316805113D+01    0.1536757296306209D+02
   -0.1390556107092357D+02    0.1839635746688781D+02   -0.1084297460158797D+02
   -0.1433746652284201D+02    0.1923213626046866D+02   -0.1061570092266714D+02
   -0.1450238559446891D+02    0.1777510032189970D+02   -0.1043454373067500D+02
    0.4609098604484838D+01   -0.1375380269875990D+02   -0.9503548855526432D+01
    0.4442285037317972D+01   -0.1385051585019251D+02   -0.8521424521240483D+01
    0.5556977104154588D+01   -0.1389319288864864D+02   -0.9555796579528797D+01
    0.5261823030193814D+01    0.2178661725800698D+02    0.5802270335817028D+00
    0.4947090317334840D+01    0.2265185239940220D+02    0.8577615930226505D+00
    0.5944893099381797D+01    0.2200511185249726D+02    0.1504330523307595D-01
    0.2363552481651302D+01    0.1820893024428489D+02    0.2515810868190303D+02
    0.1848213653792653D+01    0.1826303258113340D+02    0.2435850705750830D+02
    0.1658713286787618D+01    0.1783144993998689D+02    0.2583551479859877D+02
   -0.1327283868888284D+02   -0.2023357820149542D+02   -0.7806917935560146D+01
   -0.1330289607115811D+02   -0.2072691371694449D+02   -0.8624066382041395D+01
   -0.1320057074781887D+02   -0.1927960068765228D+02   -0.8018769115568126D+01
   -0.6049802663224537D+01    0.6045000602889156D+01   -0.5287863948953280D+01
   -0.6393688108326238D+01    0.6956974648413313D+01   -0.5460304200140045D+01
   -0.6482999846577970D+01    0.5472766762530211D+01   -0.5950420348395214D+01
    0.1655545378254991D+02    0.1169757342659885D+02    0.1368606078867543D+01
    0.1585751051545730D+02    0.1218521120297468D+02    0.9459301635574373D+00
    0.1692520918907094D+02    0.1118466907958038D+02    0.6178441538177913D+00
   -0.1516952417307733D+02    0.2226359516608427D+02    0.2086639511040886D+02
   -0.1538672528052739D+02    0.2162075740557332D+02    0.2015806824603960D+02
   -0.1608444724614702D+02    0.2251028731515278D+02    0.2118114000200341D+02
   -0.2449485504361286D+02    0.2732963656690735D+02   -0.9561296431791149D+01
   -0.2456204968612828D+02    0.2787378241931409D+02   -0.8712325171789015D+01
   -0.2496819385465507D+02    0.2652410958887408D+02   -0.9474329460876753D+01
   -0.2452642533576705D+02    0.2069931368554570D+02   -0.2270643323091379D+02
   -0.2386522128711285D+02    0.2116893193376684D+02   -0.2325063717316013D+02
   -0.2400450438380392D+02    0.2039012059183992D+02   -0.2195568491027445D+02
    0.5146214464948643D+01    0.2755140081996341D+02   -0.2386041441321398D+02
    0.5962698589450259D+01    0.2773236421472727D+02   -0.2335916666562076D+02
    0.4939577681115432D+01    0.2662584991691166D+02   -0.2377588625330778D+02
   -0.6908654145024317D+01    0.8366731633133988D+00    0.4980441966460328D+01
   -0.6631747020189242D+01    0.1187901160616133D+01    0.5841619303601812D+01
   -0.7772447651081687D+01    0.3758297975776955D+00    0.5137875902265528D+01
    0.1412398168312587D+02   -0.1684771407874507D+02   -0.2155238735321402D+02
    0.1474590179199038D+02   -0.1683828031026816D+02   -0.2228983911195330D+02
    0.1334472472806102D+02   -0.1628369661201134D+02   -0.2185405136736401D+02
    0.1194194365149237D+02   -0.1559099393114505D+01   -0.1817390595549506D+02
    0.1227960687587252D+02   -0.1744191913786145D+01   -0.1911377925815252D+02
    0.1104398654913574D+02   -0.1204316011348857D+01   -0.1826692036601975D+02
   -0.2464161249593767D+02    0.9932789965297607D+01    0.8339774893485657D+01
   -0.2475193384434230D+02    0.1052423022143182D+02    0.9038868177528062D+01
   -0.2455634952126052D+02    0.1053938253145877D+02    0.7671698395773613D+01
    0.2073653336042109D+02   -0.2636605536902987D+01   -0.2469793378509345D+02
    0.2078385547942240D+02   -0.2599971538312641D+01   -0.2373491613360448D+02
    0.2157201486494603D+02   -0.2176620488806525D+01   -0.2493386516666096D+02
    0.1551789974381338D+02    0.1885827135470013D+02   -0.8104219874854646D+01
    0.1521811142262324D+02    0.1954408080588509D+02   -0.7469321159421648D+01
    0.1645674652863476D+02    0.1896025663670171D+02   -0.8162943945114476D+01
    0.1992270602608017D+02   -0.1234667045313200D+02    0.9771182736225700D+01
    0.1901436233035846D+02   -0.1206245450860254D+02    0.9449053560165167D+01
    0.2073185138857938D+02   -0.1219330298557075D+02    0.9075533497166553D+01
   -0.4674814008608926D+01    0.1999468712335260D+02    0.2456421017300105D+02
   -0.4857315596119343D+01    0.2101138721852051D+02    0.2459141384498655D+02
   -0.4957363256033546D+01    0.1972198304615351D+02    0.2547825766703810D+02
    0.1997532445384198D+02    0.5931526393307825D+01   -0.2707526370111687D+02
    0.1983236216267095D+02    0.5169245536647068D+01   -0.2758487883605928D+02
    0.2009876171549352D+02    0.6555725914687113D+01   -0.2780536981449555D+02
   -0.2321442622145370D+02    0.5994247659321765D+01   -0.1262730227381741D+02
   -0.2225100870233477D+02    0.6181283778958313D+01   -0.1250609067429622D+02
   -0.2336048520830646D+02    0.5143538773882024D+01   -0.1221329305403717D+02
    0.1477273075640325D+02    0.1076510682407665D+02    0.1375407884795153D+02
    0.1461511856808269D+02    0.1154597216731649D+02    0.1430265307654416D+02
    0.1566421905625472D+02    0.1058452623879278D+02    0.1336858065013556D+02
   -0.1620857648138808D+01   -0.1389387854577981D+02   -0.8775697765260897D+01
   -0.1835284494059198D+01   -0.1460703803143327D+02   -0.8174884793005694D+01
   -0.2420366405601290D+01   -0.1368029668757030D+02   -0.9228565782891129D+01
    0.5206261135180720D+01    0.8477649507937533D+01   -0.2316505446091800D+02
    0.4705773407325813D+01    0.8052319995555441D+01   -0.2245229154415160D+02
    0.5988664087546558D+01    0.8858609294605296D+01   -0.2273076374708776D+02
   -0.2199538572554655D+02   -0.8035150816671340D+01    0.1512795011652285D+02
   -0.2185290713684786D+02   -0.8898043216283682D+01    0.1471462766816417D+02
   -0.2274212066667678D+02   -0.8142630504782124D+01    0.1573068542218466D+02
   -0.8933941825784590D+01   -0.8495588026580378D+00    0.2651886167853896D+02
   -0.8361395966664254D+01   -0.1645362023042326D+01    0.2636163244421817D+02
   -0.9710017369909014D+01   -0.8520784207227535D+00    0.2597883733104458D+02
    0.1730312290650188D+02    0.1823602264398581D+02    0.8155618953262843D+01
    0.1711313318773994D+02    0.1730042911433659D+02    0.8153401268333710D+01
    0.1647360127943175D+02    0.1864422416714654D+02    0.8370238944142594D+01
   -0.2081234957425336D+02    0.6748136120094561D+01    0.1053121216464037D+02
   -0.1995714239796255D+02    0.6525456389524114D+01    0.1079976890624973D+02
   -0.2064414552007080D+02    0.7554496072964529D+01    0.1007791590137122D+02
    0.1976224095735159D+02   -0.1439271825122850D+02   -0.1434667092209372D+02
    0.1929939728912798D+02   -0.1454801402384146D+02   -0.1347891608148575D+02
    0.1898966972222084D+02   -0.1431096957957376D+02   -0.1495896075815058D+02
   -0.2411381025656604D+02    0.1930047678969584D+02   -0.6628706322625204D+01
   -0.2387880149483871D+02    0.1964579955316769D+02   -0.5775997942139352D+01
   -0.2367234097453524D+02    0.1989201724763610D+02   -0.7305654839706698D+01
    0.1815797322735129D+02    0.8120921534182360D+00    0.1266733928422367D+02
    0.1855681663652863D+02    0.1168336909335830D+01    0.1191842322228821D+02
    0.1737045859649841D+02    0.1371127510371995D+01    0.1290122987538722D+02
   -0.2298026841296041D+02    0.1647145650112802D+02   -0.2539077329332935D+01
   -0.2236696730298434D+02    0.1616602302871886D+02   -0.1866615169712607D+01
   -0.2303321728053095D+02    0.1739139795148443D+02   -0.2305501329931458D+01
   -0.1831492878667085D+02    0.2249058291556409D+02   -0.1482464973321334D+02
   -0.1745917478584200D+02    0.2216832267273432D+02   -0.1448008126743599D+02
   -0.1848186647487184D+02    0.2343250584339690D+02   -0.1473607205539189D+02
    0.5742066308564658D+01    0.8616091673852937D+01    0.2125911253181655D+02
    0.6415710936365122D+01    0.9347190308311630D+01    0.2130166254814503D+02
    0.6122774890111986D+01    0.7946543594728168D+01    0.2067009384894113D+02
   -0.1504177964514621D+02   -0.2400708597770409D+02   -0.1763716937825041D+02
   -0.1438190071157735D+02   -0.2430447396632700D+02   -0.1828024033943097D+02
   -0.1591583591107078D+02   -0.2387743958589859D+02   -0.1811097938539929D+02
    0.1348866620831607D+02    0.2095784820335865D+01   -0.1112354482208246D+02
    0.1440214091034123D+02    0.2476686241942533D+01   -0.1124397839535902D+02
    0.1335736440364416D+02    0.1455599577104346D+01   -0.1181896469697747D+02
    0.5710117594180881D+01   -0.1834863635055108D+02    0.1344685817207478D+02
    0.4971903872045329D+01   -0.1807335515180299D+02    0.1297575974556116D+02
    0.5805430123947088D+01   -0.1932683510121099D+02    0.1337595977720780D+02
   -0.1147587886167501D+02   -0.9907505185826637D+00    0.1406001997881094D+02
   -0.1090176008748312D+02   -0.9034693162609710D+00    0.1482898848682423D+02
   -0.1185634899066931D+02   -0.1854254437939231D+01    0.1399564239118520D+02
   -0.1366742220019854D+02   -0.1357254461074161D+02   -0.1011484169296672D+02
   -0.1402057387358610D+02   -0.1273059907525622D+02   -0.1041471156652253D+02
   -0.1409301418288262D+02   -0.1414164864871004D+02   -0.1073122491360113D+02
    0.2140629355236565D+02    0.2240058089227629D+02   -0.2752772456853853D+02
    0.2110734127479411D+02    0.2176660355609894D+02   -0.2818651799911923D+02
    0.2234821630135324D+02    0.2211895687920036D+02   -0.2729539346305549D+02
   -0.2562966568695698D+02    0.6150386505053123D+01    0.1911437150232234D+02
   -0.2632174506437895D+02    0.6824523100177502D+01    0.1925830863625597D+02
   -0.2503569881114120D+02    0.6131616999963192D+01    0.1985310154196992D+02
   -0.1374468625704685D+02    0.8711688134879910D+01    0.1923858491249514D+02
   -0.1436570377731474D+02    0.8113815514512993D+01    0.1885018696606210D+02
   -0.1318872629493308D+02    0.9188300274941319D+01    0.1854805182415666D+02
    0.1884143154165066D+02    0.1072612805591362D+02    0.2620445259331223D+02
    0.1851305481823005D+02    0.1005425498935278D+02    0.2688616054601960D+02
    0.1866591074569063D+02    0.1164969576917522D+02    0.2636027425859129D+02
   -0.1164414423690736D+02    0.1665243943350205D+02   -0.1126502380555185D+02
   -0.1209033287830946D+02    0.1581800960393032D+02   -0.1133382542657065D+02
   -0.1216134312405941D+02    0.1724676570865577D+02   -0.1067632924184781D+02
   -0.8343672113010337D+01   -0.2808503864852107D+01    0.2164872357435794D+02
   -0.7971938655181511D+01   -0.1919587054012509D+01    0.2183422951537795D+02
   -0.8305699885670188D+01   -0.2789986082219077D+01    0.2060939657674410D+02
    0.1115787818181992D+02   -0.2467125781046790D+02   -0.1837987428432874D+02
    0.1127176106897472D+02   -0.2507922169971115D+02   -0.1923458111685271D+02
    0.1177854710963344D+02   -0.2397097037658054D+02   -0.1841325608136224D+02
   -0.2605099186019764D+02    0.2682561495538566D+02    0.2146524265341186D+02
   -0.2640486851048414D+02    0.2679290283125015D+02    0.2231551748611811D+02
   -0.2510399600338470D+02    0.2702279964192272D+02    0.2149356120036409D+02
    0.7778283070877472D+01    0.1331956824156881D+02    0.1409852196087489D+02
    0.8700076667220822D+01    0.1357282738730642D+02    0.1388658373131781D+02
    0.7735684908905641D+01    0.1305731882701436D+02    0.1505727265415223D+02
    0.1991026670610065D+02    0.1164473861344294D+01    0.9209305370216791D+01
    0.1933408117504329D+02    0.1955962882111899D+01    0.9268860383532603D+01
    0.1940664518733745D+02    0.3970058159572127D+00    0.9501707852799798D+01
    0.1979519471030710D+02   -0.2551783424326602D+02    0.2300629478502405D+02
    0.1884452076701517D+02   -0.2553750159977307D+02    0.2282076291427946D+02
    0.1996981754388803D+02   -0.2640252045565483D+02    0.2337506855180164D+02
   -0.6062576761964738D+01    0.2186715757502854D+02   -0.2588438601675009D+01
   -0.6642472805851786D+01    0.2258594151881614D+02   -0.2906313279478312D+01
   -0.5485901493404573D+01    0.2177578709718765D+02   -0.3367412697008085D+01
   -0.1581239988099420D+02    0.1297243629646361D+02    0.5355151264434999D+00
   -0.1548502275032432D+02    0.1282670643988067D+02   -0.3446580335563366D+00
   -0.1558288248200869D+02    0.1388848404244817D+02    0.7555607459309956D+00
    0.1761903921513811D+02    0.2720053610351658D+01    0.9282372361084420D+01
    0.1719657848869911D+02    0.1951131167102846D+01    0.8895697115717960D+01
    0.1780011269613737D+02    0.3314288475711760D+01    0.8515318700491068D+01
   -0.1726194866575366D+02   -0.1203596332434084D+02    0.1367157265060157D+02
   -0.1641369650049525D+02   -0.1181150805985555D+02    0.1313797307523546D+02
   -0.1803339873957523D+02   -0.1180429597646048D+02    0.1310404533299426D+02
   -0.1797275536418312D+02    0.2078203799771207D+02   -0.2875728506818187D+01
   -0.1755332456390951D+02    0.2163786779776966D+02   -0.2973572166224595D+01
   -0.1879825786257128D+02    0.2075201079649503D+02   -0.3393663646393663D+01
   -0.2001230863894923D+02   -0.1698955506198850D+01    0.1366183621257681D+02
   -0.1951175019279851D+02   -0.2490806589195853D+01    0.1344527696014499D+02
   -0.1949098477522025D+02   -0.9778946435202489D+00    0.1339703122414105D+02
    0.5685109277674857D+01    0.1970460027067425D+02   -0.1842165830690425D+02
    0.5218602419795487D+01    0.1936299112838592D+02   -0.1920952226268771D+02
    0.6666358682019079D+01    0.1938864219206183D+02   -0.1852720427184659D+02
    0.6602170874160117D+01    0.2402952993125588D+02    0.2429952598244384D+02
    0.5880775646129094D+01    0.2460416754523323D+02    0.2396017448601969D+02
    0.6154593864975320D+01    0.2347823110849812D+02    0.2499928409190684D+02
   -0.1778246319387213D+02   -0.1470622598103083D+02    0.1281024835635794D+02
   -0.1733745379019003D+02   -0.1389367604684850D+02    0.1307700540517776D+02
   -0.1744760382167977D+02   -0.1546198714911845D+02    0.1331817801579867D+02
    0.3981674273832660D+01    0.3437440090822812D+01   -0.8572680052888419D+01
    0.3985098360948449D+01    0.3523577116464513D+01   -0.9538981638762909D+01
    0.3466081079047621D+01    0.2640327313067196D+01   -0.8448722369198792D+01
   -0.1062054493719034D+02    0.2098859764953710D+02    0.3010930727511938D+01
   -0.9839697246192582D+01    0.2140472445644050D+02    0.2557861304009604D+01
   -0.1108506443579132D+02    0.2046256480805352D+02    0.2299053311326057D+01
   -0.6618598599093939D+00    0.1617362170191031D+02   -0.1011805723696637D+02
   -0.3752981521943929D+00    0.1681781481312996D+02   -0.1075069864106689D+02
   -0.9188014358285966D+00    0.1658784372951794D+02   -0.9253310079704285D+01
   -0.7114497298226427D+01    0.4497153713749613D+01    0.1415704504564560D+00
   -0.7498780654462178D+01    0.5334597481637396D+01   -0.1130542763401181D+00
   -0.6211079002289679D+01    0.4779812646732101D+01    0.4239167975215314D+00
   -0.1511243515093893D+01   -0.2003010340882467D+02    0.6927844189996823D+01
   -0.1631603632800728D+01   -0.2072113586421311D+02    0.6271713586643919D+01
   -0.2063339781232604D+01   -0.2010210666802155D+02    0.7674567033118446D+01
    0.1518733412420966D+02    0.9977964245554997D+01   -0.2270502555755156D+02
    0.1450863784801511D+02    0.9577911259195112D+01   -0.2215087676372908D+02
    0.1519794704105697D+02    0.1094575187771714D+02   -0.2258998656878491D+02
   -0.2527781039141369D+02   -0.1444980035109717D+02   -0.2304682896145149D+02
   -0.2616940114950897D+02   -0.1470686773893347D+02   -0.2321703632782594D+02
   -0.2506518534740503D+02   -0.1496628014477669D+02   -0.2231092221219949D+02
    0.1223173315022074D+02    0.8882250674851022D+01    0.6415013053666176D+01
    0.1270158721683164D+02    0.9164005673698997D+01    0.5694898033439702D+01
    0.1268347300694905D+02    0.8153700844338742D+01    0.6855220131880908D+01
    0.1940507297793672D+02   -0.1445793384340406D+02    0.1131158378278925D+02
    0.1970151709873887D+02   -0.1387973293685470D+02    0.1057725022364050D+02
    0.2001435854239417D+02   -0.1477639895104366D+02    0.1192008701116575D+02
    0.1207793672404648D+02    0.1067565815241780D+02    0.2572284705129867D+02
    0.1153468480914096D+02    0.1071100194571194D+02    0.2492160449446961D+02
    0.1297076065439497D+02    0.1099966164004537D+02    0.2555630130097922D+02
    0.1451213449663246D+02   -0.1287971212075665D+02    0.2086174962968550D+02
    0.1454002922757820D+02   -0.1290778938333380D+02    0.1990193561947311D+02
    0.1519354347843953D+02   -0.1218786354635369D+02    0.2116138846369703D+02
   -0.2236889301716681D+02    0.6472623906384419D+01    0.2344651820577081D+02
   -0.2288660402010120D+02    0.6965779172802235D+01    0.2412385520417950D+02
   -0.2194026252330776D+02    0.5786494245562891D+01    0.2398421849134136D+02
   -0.1268008071292883D+02    0.1384584015814085D+02   -0.1129561165062962D+02
   -0.1225381723978868D+02    0.1325460682689658D+02   -0.1195062870321077D+02
   -0.1356249078395860D+02    0.1379273369942416D+02   -0.1166621170728778D+02
    0.1861347196151615D+02   -0.1902281083002951D+02    0.8514563105066342D+01
    0.1854921875973097D+02   -0.1988012385318103D+02    0.8038646557024824D+01
    0.1803121638344604D+02   -0.1838697255266215D+02    0.8106368571318582D+01
    0.9556919162354300D+01   -0.3417465190024779D+01   -0.2135946553744738D+02
    0.1011632557473466D+02   -0.4151142993937604D+01   -0.2097919171587690D+02
    0.9888838866855371D+01   -0.2614280335514815D+01   -0.2091844884766241D+02
   -0.3569548986045375D+01    0.3159549467075573D+01   -0.2446015595595210D+02
   -0.3461208969522430D+01    0.4148475111962282D+01   -0.2447963188243302D+02
   -0.2671413613544910D+01    0.2797460122841877D+01   -0.2445726890901096D+02
    0.8438927033975236D+01   -0.2307789342255319D+02   -0.1414252187688631D+02
    0.7503184525301583D+01   -0.2324759013773339D+02   -0.1428985571195522D+02
    0.9009779452321007D+01   -0.2391147582856345D+02   -0.1397804516070188D+02
   -0.2218926014306262D+02    0.1474251300524856D+02    0.1127024700660928D+02
   -0.2186435097431829D+02    0.1399933527851219D+02    0.1078644142408736D+02
   -0.2210094796960475D+02    0.1452428832490064D+02    0.1218211315819498D+02
    0.1725952824429122D+01   -0.2029279580194874D+02    0.4880873406677572D+01
    0.1402091517066419D+01   -0.2083200365567104D+02    0.5577849065471872D+01
    0.2643622625035376D+01   -0.2052819507301423D+02    0.4734423788872318D+01
    0.2197437766486128D+02    0.8738876208470927D+01    0.5544360116967098D+01
    0.2112786399231922D+02    0.8354001906565356D+01    0.5203319658582055D+01
    0.2209236656455700D+02    0.8505428378652017D+01    0.6453388827562233D+01
   -0.1353397835037495D+02    0.2691625979742760D+02   -0.2254476701376765D+02
   -0.1319110487553661D+02    0.2672621109733839D+02   -0.2159339533470542D+02
   -0.1427034856212615D+02    0.2746895971448086D+02   -0.2227002707841888D+02
   -0.1975100269499410D+02   -0.5269364874475133D+01    0.2079706354499397D+02
   -0.1911525520709613D+02   -0.4486802962295768D+01    0.2050483678393136D+02
   -0.2062573362127468D+02   -0.4863884469454921D+01    0.2098855306704586D+02
   -0.1751281279377926D+02    0.1367954391107169D+02    0.5846548258720005D+01
   -0.1763340904600721D+02    0.1337416229743044D+02    0.6771702948482106D+01
   -0.1697491329163358D+02    0.1448753894947250D+02    0.5916629436025962D+01
    0.1011775960907869D+02    0.2294760167710342D+02   -0.2662297643209147D+02
    0.1011771519475047D+02    0.2371697799383433D+02   -0.2590550747778054D+02
    0.9232204004162288D+01    0.2259860329113005D+02   -0.2658668220069190D+02
    0.1393773823029198D+02    0.7695116375047103D+01    0.3503675050300605D+01
    0.1486310030798680D+02    0.7646857808940485D+01    0.3800047515281878D+01
    0.1366820976114519D+02    0.6817560682674839D+01    0.3319401051101539D+01
    0.1889378359427671D+02    0.1943276665821783D+02    0.1414010549810935D+02
    0.1967213839552802D+02    0.1974769775859057D+02    0.1367865978308417D+02
    0.1910185756185979D+02    0.1858906240957793D+02    0.1459648576440593D+02
   -0.1446183001514979D+02   -0.2300995372377278D+02   -0.2710583677299174D+02
   -0.1354559202426861D+02   -0.2324805646119120D+02   -0.2711699607695600D+02
   -0.1454561720938869D+02   -0.2245672059454065D+02   -0.2788603096694955D+02
    0.1629109997867602D+00   -0.1230997068542801D+02    0.2405519567573443D+02
    0.5816286240831658D-01   -0.1325945693982572D+02    0.2394354687611821D+02
    0.9915366127221990D+00   -0.1199990790355546D+02    0.2373138183468483D+02
   -0.2279434495152969D+02    0.1868144507555596D+02    0.2543545127637991D+02
   -0.2204999488161976D+02    0.1803445577633960D+02    0.2539455480954566D+02
   -0.2337856638477254D+02    0.1815209177929909D+02    0.2602099412384541D+02
    0.1889480808755089D+01    0.1794760446556813D+02   -0.1020796265898897D+02
    0.1943154307523267D+01    0.1748197284918431D+02   -0.9341445794287061D+01
    0.2598314493770585D+01    0.1858511653163561D+02   -0.1007621320785165D+02
   -0.2582223702235374D+02    0.6732825641387257D+01   -0.2230858809070237D+02
   -0.2568340174633054D+02    0.6883996442719319D+01   -0.2136280228268206D+02
   -0.2512088285163984D+02    0.7118503199166672D+01   -0.2289676492279610D+02
    0.1157691681791530D+02   -0.1539655149298312D+02   -0.2147160126185252D+01
    0.1086789253276011D+02   -0.1551849118315342D+02   -0.1518580904966594D+01
    0.1233152171806099D+02   -0.1598631076286515D+02   -0.1961773763432236D+01
   -0.1640993052730096D+02    0.1421728814432537D+02   -0.1956316436012814D+02
   -0.1675811958476379D+02    0.1499455631356199D+02   -0.1990005938127938D+02
   -0.1693053612757665D+02    0.1407596191241829D+02   -0.1878989042051075D+02
   -0.5468704084723548D+01   -0.1787555817080151D+01    0.5928013026001273D+01
   -0.5635685132165907D+01   -0.9416986577556480D+00    0.5484239107924662D+01
   -0.6267629685620727D+01   -0.2359112987237554D+01    0.5943535319879807D+01
    0.1820618230644333D+02   -0.2040555610650569D+02    0.2585557345177586D+02
    0.1858327445111200D+02   -0.2005876804567815D+02    0.2665379830137494D+02
    0.1873441061986511D+02   -0.2122350180401831D+02    0.2572689990893794D+02
   -0.1817353022418659D+01    0.1251118617392435D+02    0.1678569248804427D+02
   -0.1350881209149581D+01    0.1292149917810045D+02    0.1751598525819621D+02
   -0.1166753769048753D+01    0.1229069274292285D+02    0.1609792744145741D+02
   -0.3005985856062157D+01    0.1989035672198301D+02   -0.2106018627876641D+02
   -0.2637073353159438D+01    0.2070637950107087D+02   -0.2128930755491509D+02
   -0.3375569320894327D+01    0.1954971263071948D+02   -0.2186159644615528D+02
   -0.1325484820523798D+02   -0.2070202754064026D+01   -0.2463382171898555D+02
   -0.1297634456872369D+02   -0.2083675913132975D+01   -0.2370736894804439D+02
   -0.1246285067258799D+02   -0.2194169491685158D+01   -0.2515559717343061D+02
    0.2417434158872832D+02   -0.5423997756146428D+01   -0.2713355156907661D+02
    0.2492608801565436D+02   -0.5968261300712991D+01   -0.2734445499110141D+02
    0.2348648939408086D+02   -0.5732177698254686D+01   -0.2773582908338043D+02
    0.6248136355207863D+00    0.2240229404093235D+01   -0.1492450254089960D+02
   -0.3058395567657726D+00    0.1954925657853316D+01   -0.1518574934465957D+02
    0.1157879942065405D+01    0.1510795086899042D+01   -0.1519809680646935D+02
   -0.2320870538699152D+01   -0.2514515120581259D+02   -0.6250019241454695D+01
   -0.2953898705943089D+01   -0.2497240546090331D+02   -0.5542359862090089D+01
   -0.1481307119026130D+01   -0.2475914412166857D+02   -0.5962922215755113D+01
   -0.2647071924771308D+02    0.4093883661219901D+01   -0.5103722894798435D+00
   -0.2648664391459241D+02    0.5056756696485417D+01   -0.3304389827774790D+00
   -0.2563098260700392D+02    0.3730639318777027D+01   -0.2115537981919734D+00
   -0.2199552038634010D+02   -0.5891563263476022D+01   -0.2433742592536468D+02
   -0.2174781124440542D+02   -0.6334479659294053D+01   -0.2351741771456636D+02
   -0.2203593787985276D+02   -0.4958399990466825D+01   -0.2408616588980767D+02
   -0.8182619946884946D+01    0.8643312675034361D+01   -0.1870843949003397D+02
   -0.8086151171500939D+01    0.8779184185599705D+01   -0.1773300359761036D+02
   -0.8227424331558739D+01    0.9543095876561454D+01   -0.1897989525472630D+02
   -0.9211814648170581D+01    0.1452431476396464D+02    0.2208944638618444D+02
   -0.8316971653371626D+01    0.1474392825833075D+02    0.2244900840555201D+02
   -0.9517765868379700D+01    0.1381336317594024D+02    0.2263146421064501D+02
    0.2112542399113917D+01   -0.2333969050425718D+02   -0.7424573185361963D+01
    0.1623889723909435D+01   -0.2316211051803728D+02   -0.8267590721494054D+01
    0.2964438862019026D+01   -0.2369733011469893D+02   -0.7584705622506515D+01
   -0.1503573163980354D+02   -0.1395217949020769D+02    0.1095006352787800D+02
   -0.1573358693175694D+02   -0.1438000700628203D+02    0.1144574506632204D+02
   -0.1434777097278463D+02   -0.1460887266661363D+02    0.1098636646483125D+02
    0.9189049856911806D+01    0.2181177520425105D+02    0.2432383530849169D+02
    0.9883389595625419D+01    0.2235503992071833D+02    0.2476627605661855D+02
    0.8560176539878858D+01    0.2241971951646699D+02    0.2387815805358245D+02
   -0.6290539726822141D+01    0.2192179732108785D+02   -0.2182782508685857D+02
   -0.6552193591622214D+01    0.2260421479363897D+02   -0.2119988952026224D+02
   -0.5362167125030000D+01    0.2181713911855040D+02   -0.2170037211190998D+02
    0.2185645446401892D+01   -0.8787332272013543D+01   -0.9666109293979350D+01
    0.1291384528826737D+01   -0.9066293152117252D+01   -0.9405180321797339D+01
    0.2794683859990172D+01   -0.9548567466073228D+01   -0.9503276212251656D+01
   -0.2743265437928564D+02    0.1138044927442706D+01    0.1756516883728803D+02
   -0.2739754080646576D+02    0.2117696182764697D+01    0.1760208848704753D+02
   -0.2713008024172265D+02    0.8383726223589808D+00    0.1838414150291974D+02
    0.6743284864602612D+01   -0.1485620959537709D+02   -0.1781757158245349D+02
    0.6702601108816752D+01   -0.1550009106666914D+02   -0.1702383558482511D+02
    0.7621871630654712D+01   -0.1486344105478611D+02   -0.1820414754496969D+02
   -0.5819259595278263D+01    0.2189751189919732D+02   -0.1613838931704377D+02
   -0.5495315458492572D+01    0.2107815128159392D+02   -0.1648892675878495D+02
   -0.6724117135026112D+01    0.2188630352802484D+02   -0.1572473941389234D+02
    0.9764988938324311D+01    0.2695824005262723D+02   -0.1761857215102274D+02
    0.1016111875883746D+02    0.2610781490502334D+02   -0.1796889302165704D+02
    0.9220266953868737D+01    0.2733243089252439D+02   -0.1836009332815464D+02
   -0.1490363879303605D+02   -0.2590245722861023D+02   -0.2231246695915419D+02
   -0.1579178055173275D+02   -0.2555435229394677D+02   -0.2211967609319909D+02
   -0.1497919531523794D+02   -0.2586856978538873D+02   -0.2327198034358664D+02
   -0.1182452085521025D+02   -0.1725645836021008D+02    0.1254439944696739D+02
   -0.1210936013569677D+02   -0.1785489341568259D+02    0.1328848771273471D+02
   -0.1095375440856458D+02   -0.1753014475974629D+02    0.1223720426381263D+02
    0.1273559556014567D+02    0.2550258259935957D+02   -0.7772787230399855D+01
    0.1225281803907750D+02    0.2471354710674153D+02   -0.7503451892604906D+01
    0.1301660137656808D+02    0.2528119524603311D+02   -0.8703624799081643D+01
   -0.1943846939382425D+02    0.3527752350932935D+01    0.2726384413327430D+02
   -0.1859470786548113D+02    0.3199707146340808D+01    0.2770191415408201D+02
   -0.1986173610736849D+02    0.2816335516542767D+01    0.2667482041946927D+02
   -0.7940836774717170D+01   -0.5618358962110604D+01   -0.4661622837501977D+01
   -0.7917131984752917D+01   -0.6570436523511047D+01   -0.4791565109264084D+01
   -0.8902953551295735D+01   -0.5276641854698797D+01   -0.4775402460702750D+01
    0.1549804647955383D+02   -0.1806878777638131D+02   -0.2574439735066793D+02
    0.1591040899908503D+02   -0.1790154507301936D+02   -0.2485194077461900D+02
    0.1615028412245092D+02   -0.1813254110098829D+02   -0.2644979914513269D+02
   -0.2689897317354968D+02    0.1922166722648609D+02   -0.2321637910037281D+02
   -0.2616287351156979D+02    0.1981308357670250D+02   -0.2329235048340220D+02
   -0.2658508848795224D+02    0.1836539453539567D+02   -0.2348861048971820D+02
    0.2598388892562562D+01    0.2314144175773928D+02   -0.1905766349457050D+02
    0.3214264664621880D+01    0.2383900363414732D+02   -0.1939386888647579D+02
    0.2566723276825006D+01    0.2236916781027558D+02   -0.1964731658816434D+02
   -0.1001616553899378D+02   -0.1455100874470787D+02    0.8251028291477962D+01
   -0.1100683941661257D+02   -0.1464176629883406D+02    0.8111069920723622D+01
   -0.9944598100703114D+01   -0.1439867527087518D+02    0.9168974738039548D+01
    0.9208027913922542D+01   -0.7744830602928978D+01   -0.9821017304267389D+01
    0.8984421409360811D+01   -0.7540881517152973D+01   -0.8944373003636427D+01
    0.8711782418952646D+01   -0.7094447020944851D+01   -0.1029377158405110D+02
    0.7081164497737678D+01    0.1857751182849035D+02    0.6478669131199307D+01
    0.7949845137301839D+01    0.1871800361241545D+02    0.6783499956038535D+01
    0.6710952939435052D+01    0.1936982268316266D+02    0.6130113513932511D+01
    0.1614933403926145D+02    0.4435338732926963D+01    0.1429947291180382D+01
    0.1612692646617546D+02    0.4165841748003911D+01    0.2341445907330959D+01
    0.1524914385689618D+02    0.4838819428649335D+01    0.1322771792927944D+01
    0.2118088070303457D+01    0.1880824643606548D+01   -0.6601387619586218D+01
    0.2798371574380298D+01    0.1338593003795352D+01   -0.6213239680854974D+01
    0.1308399353400622D+01    0.1376750306212052D+01   -0.6705854946577594D+01
   -0.5340642522681589D+01    0.2975838022778040D+01    0.2597347655073315D+02
   -0.5032681335694442D+01    0.3787027260026936D+01    0.2649961821090169D+02
   -0.5973160632909473D+01    0.2486074438277760D+01    0.2649626543003219D+02
   -0.1264933338128933D+02   -0.1193975402653397D+02   -0.1656704783030276D+02
   -0.1229400463278052D+02   -0.1105431542310165D+02   -0.1638941234223087D+02
   -0.1188686238930307D+02   -0.1248662700792493D+02   -0.1686708816720515D+02
   -0.2037990477037538D+02    0.1260472735310471D+02   -0.9428282288905489D+01
   -0.2120372685107314D+02    0.1306166413323624D+02   -0.9504459955007560D+01
   -0.1971624410513918D+02    0.1320262657781005D+02   -0.8965161381362744D+01
   -0.1570140311216399D+02   -0.7875248442322754D+01    0.2109595957795856D+02
   -0.1579993063547774D+02   -0.7552345078695652D+01    0.2017473139089580D+02
   -0.1640592606951912D+02   -0.7369720124022002D+01    0.2156829651933726D+02
    0.1360620660050445D+02   -0.4000024177710252D+01    0.3632047793718925D+01
    0.1353633398829500D+02   -0.3238413202936229D+01    0.4209571666826638D+01
    0.1409336746067985D+02   -0.3650452119263417D+01    0.2874320177346527D+01
    0.5168056667358447D+01    0.4795045926691073D+01    0.1651974060866906D+02
    0.5935722196663018D+01    0.4228171981651216D+01    0.1666668281120704D+02
    0.5384900114020206D+01    0.5756111939965040D+01    0.1648912356753424D+02
   -0.2062138469406313D+02    0.4659914342225793D+00    0.1120840455366259D+02
   -0.2156806694567975D+02    0.7595067757934927D+00    0.1128179237368487D+02
   -0.2025483833744001D+02    0.7294965843359527D+00    0.1208673461949662D+02
   -0.4269786109180139D+01    0.5412395015943924D+01    0.2234428978049755D+02
   -0.4972464772752427D+01    0.5904796924284642D+01    0.2283333852832528D+02
   -0.4038821630870792D+01    0.4603912201070057D+01    0.2286307285615538D+02
   -0.1595910598044258D+02    0.2416677565760891D+02   -0.1437489343078568D+02
   -0.1685680560518808D+02    0.2448273948879029D+02   -0.1452432782319465D+02
   -0.1550894420976302D+02    0.2487651976420543D+02   -0.1384595006126406D+02
    0.1963587809527584D+02    0.7440719735859665D+01    0.5095621706543090D+01
    0.1926415036652486D+02    0.7559783329709782D+01    0.4216953079922594D+01
    0.1889520598577104D+02    0.7694759807469884D+01    0.5716519472708761D+01
   -0.2398338677227837D+02    0.1984632412250930D+01    0.1574599115476707D+02
   -0.2450462985563288D+02    0.1239406206444279D+01    0.1603835611384994D+02
   -0.2319570542066777D+02    0.1585976275304479D+01    0.1531722841343155D+02
   -0.1842132911604404D+02    0.2398939636795669D+02    0.1820845265378870D+02
   -0.1775448578605507D+02    0.2375095654093075D+02    0.1761245054181370D+02
   -0.1870351141590613D+02    0.2317066779940361D+02    0.1867528158238553D+02
   -0.7522446693646114D+01    0.2428404213955763D+02   -0.1111760685376232D+00
   -0.7949056407969965D+01    0.2484156506183189D+02    0.5247020933549249D+00
   -0.7280229032337351D+01    0.2346883962523992D+02    0.3316772379884353D+00
   -0.2674606015735441D+02    0.2436799905678376D+02    0.7313680524256059D+01
   -0.2642872084073440D+02    0.2428045080722211D+02    0.8241441358991839D+01
   -0.2768563005998083D+02    0.2459607906560922D+02    0.7421214205923606D+01
   -0.6066119519645214D+00   -0.9076797440508040D+01   -0.8572993173695734D+01
   -0.1191825810990982D+01   -0.8759043275828956D+01   -0.9283563470871268D+01
   -0.1070367629458931D+01   -0.9743895712942161D+01   -0.8103919961148868D+01
    0.5539844679075955D+01   -0.9123994078744170D+01    0.9037477219033526D+01
    0.5813809375867500D+01   -0.9757697315232832D+01    0.8320031730472097D+01
    0.6266330399790023D+01   -0.9028266666887195D+01    0.9677649821753857D+01
   -0.2654276292915656D+02    0.1078122262649973D+02   -0.9888749411841260D+01
   -0.2566995219976048D+02    0.1083665859883759D+02   -0.9363461620594968D+01
   -0.2719166095432333D+02    0.1128352784132242D+02   -0.9411295248258096D+01
   -0.2446169973413038D+02    0.2455814997725846D+01    0.8542588356936930D+01
   -0.2394414285256859D+02    0.3282281327141071D+01    0.8645717137955126D+01
   -0.2536318730512576D+02    0.2724730750551182D+01    0.8445131800128570D+01
    0.2856346631378253D+01   -0.1093307812066142D+02   -0.2136681188761410D+02
    0.1932900986208284D+01   -0.1082771389970013D+02   -0.2099036021944338D+02
    0.3310063038724699D+01   -0.1126992938241677D+02   -0.2054996261305005D+02
   -0.1535308427267978D+02   -0.2270018720390799D+02    0.1761698022400892D+02
   -0.1449113415513757D+02   -0.2306847013160748D+02    0.1790416222246080D+02
   -0.1572548865776176D+02   -0.2331462726637774D+02    0.1702047142936982D+02
    0.1760542673412654D+02   -0.6983973241284651D+00   -0.1840467827135883D+02
    0.1776623755233890D+02   -0.1014487945304849D+01   -0.1750271358388149D+02
    0.1759968366599976D+02   -0.1474500024444141D+01   -0.1902380927630654D+02
    0.2360150992298455D+02    0.2870558087566151D+01   -0.2552144627893465D+02
    0.2323826031084793D+02    0.2924905611400804D+01   -0.2640685641965745D+02
    0.2350516768318550D+02    0.3758419039420345D+01   -0.2521813207019738D+02
   -0.1453482313609570D+02    0.1641620470331924D+02    0.2112373665292372D+02
   -0.1515468932840853D+02    0.1636555844314283D+02    0.2036512882305812D+02
   -0.1439321519371599D+02    0.1726092472620861D+02    0.2146248354218453D+02
    0.1358108829077577D+02    0.1883729291263003D+01   -0.1953596849887217D+02
    0.1385135862669977D+02    0.1840725263839051D+01   -0.2045912042350772D+02
    0.1267272265432839D+02    0.2213200873941590D+01   -0.1942090698205442D+02
    0.1527855220334471D+02   -0.2051048618741297D+02    0.2615500321736127D+02
    0.1492992916786460D+02   -0.2104775802960038D+02    0.2540731632095686D+02
    0.1620344165166783D+02   -0.2050763983342663D+02    0.2604524487483228D+02
    0.2508569926141248D+02    0.1588331176446227D+02    0.2286669626784508D+02
    0.2458493438772317D+02    0.1508625122347530D+02    0.2320019076396708D+02
    0.2437796244106649D+02    0.1650166181463000D+02    0.2258849916962997D+02
   -0.2011661431324062D+02    0.8311707594892431D+01    0.1648935732136537D+02
   -0.1950954905228295D+02    0.7702653100740362D+01    0.1614987041727402D+02
   -0.2058451190696643D+02    0.8742535776543500D+01    0.1576596636160968D+02
   -0.2220021587217672D+02   -0.1943299055594320D+02   -0.2596359945206925D+02
   -0.2295678408867638D+02   -0.1880686970860398D+02   -0.2589637726363899D+02
   -0.2145040314200018D+02   -0.1899587292259181D+02   -0.2640186988206660D+02
   -0.2324868641434096D+02   -0.1729110403455630D+02    0.2291410266320925D+02
   -0.2397994944404448D+02   -0.1779833206920123D+02    0.2333350318942957D+02
   -0.2236248260583196D+02   -0.1761365872595139D+02    0.2319781728382333D+02
   -0.1106176160860062D+02    0.1657805065254109D+02   -0.8251623049905202D+01
   -0.1167562408089159D+02    0.1584740144924834D+02   -0.8211346599276300D+01
   -0.1030566812686277D+02    0.1635900884105955D+02   -0.8816930212824433D+01
    0.7718307627474206D+01    0.4536369623392930D+01   -0.2610892217293591D+02
    0.7616605584785153D+01    0.4536248579016692D+01   -0.2708288252308502D+02
    0.7705888378145736D+01    0.3660485799784054D+01   -0.2577061333904604D+02
    0.1870027924515818D+02    0.1485835960554425D+02   -0.2315815167276736D+02
    0.1916587133516935D+02    0.1402953238066362D+02   -0.2337614960341032D+02
    0.1815221190921599D+02    0.1463778888551645D+02   -0.2239148915508898D+02
   -0.9673548544218431D+01    0.8552969188239752D+01    0.6875947527368923D+01
   -0.9677744547782195D+01    0.7581258712309903D+01    0.7057990341608880D+01
   -0.1057441705094691D+02    0.8843251140014949D+01    0.7171654314986836D+01
   -0.2564546901220174D+02   -0.1124881136864227D+02    0.2550257819058532D+02
   -0.2469703566980169D+02   -0.1118975912589628D+02    0.2524754741079444D+02
   -0.2574268259894795D+02   -0.1071358926150913D+02    0.2631555239245350D+02
   -0.1560764942531786D+02    0.6065843566769887D+01    0.2759482824920702D+02
   -0.1580201371184590D+02    0.5421375383506278D+01    0.2692784343203525D+02
   -0.1642049323720926D+02    0.6487595229831923D+01    0.2791189675847382D+02
   -0.9109125259605324D+01   -0.6620296426116560D+00    0.5875757537880911D+01
   -0.9376073923971910D+01   -0.1951520830116368D+00    0.6631117470931280D+01
   -0.9087708174762726D+01   -0.1627569049351576D+01    0.6072348554701247D+01
   -0.2384936689071093D+02   -0.2202911765719296D+02   -0.1970590365758138D+02
   -0.2413522416170779D+02   -0.2125103179035608D+02   -0.1926906500258314D+02
   -0.2291322195994168D+02   -0.2205991665555660D+02   -0.1955237012510597D+02
    0.8234094875137339D+01   -0.1671069020071725D+02   -0.1355674144519948D+02
    0.7824317815627760D+01   -0.1600621024750905D+02   -0.1299322897344109D+02
    0.8504937759282472D+01   -0.1761517753969944D+02   -0.1310170853777256D+02
   -0.8438919361961258D+01    0.1135689373070810D+02   -0.1920134826607995D+02
   -0.8271700189414057D+01    0.1206970230227777D+02   -0.1863356188345148D+02
   -0.7808289119308620D+01    0.1157337481092223D+02   -0.1988444708809248D+02
    0.2515532846644329D+02   -0.1731505551806756D+02   -0.2666169478357183D+02
    0.2469270669005933D+02   -0.1732196976514724D+02   -0.2753403575785720D+02
    0.2551431618127071D+02   -0.1821261249558942D+02   -0.2652809759059360D+02
    0.4484275043062376D+01   -0.6453269767064971D+01   -0.2435344063533304D+02
    0.4642589755785149D+01   -0.7393889840336229D+01   -0.2445645157189417D+02
    0.4533371734943395D+01   -0.6028292763792775D+01   -0.2523792618789416D+02
   -0.2935493511109309D+01   -0.1304245151324363D+02    0.1349065583935816D+02
   -0.3806463029997502D+01   -0.1328753104960386D+02    0.1325133776922005D+02
   -0.2527499828899138D+01   -0.1392178271577681D+02    0.1364400663394273D+02
    0.5571345833748793D+01   -0.9244381985691241D+01   -0.2569863593583954D+02
    0.5909210626432948D+01   -0.1012506018067891D+02   -0.2604380065389444D+02
    0.4696404193397680D+01   -0.9268576653350493D+01   -0.2605551690001302D+02
    0.1049586837892416D+02   -0.2110626858027720D+02    0.1304327552670189D+01
    0.9528577665208667D+01   -0.2137789418888544D+02    0.1205469033997310D+01
    0.1051976208073866D+02   -0.2014630522885920D+02    0.1458418935622585D+01
   -0.2532509336580316D+01   -0.1033936213861786D+02    0.2106952644761602D+02
   -0.3409382569650818D+01   -0.1083206734262404D+02    0.2107545508111637D+02
   -0.2258006476431512D+01   -0.1030035517757787D+02    0.2015218404098277D+02
   -0.1859394814830207D+01   -0.1634892215350135D+02   -0.1717192740622989D+00
   -0.2668128831971690D+01   -0.1660366212161704D+02   -0.6280246887548073D+00
   -0.1159490373727768D+01   -0.1686990127181569D+02   -0.5093045511525180D+00
    0.2703680320805909D+01   -0.1598217714186709D+02   -0.8504232199792593D+01
    0.3382892250547856D+01   -0.1666782358998396D+02   -0.8378737641550913D+01
    0.3033236661235275D+01   -0.1517376587838045D+02   -0.8148665584272312D+01
    0.7154952392341439D+00    0.2734041294594589D+02   -0.4181154392733258D+01
    0.1172067652878966D+01    0.2786611736370089D+02   -0.4840612359059259D+01
    0.1407368149054578D-01    0.2677867091940454D+02   -0.4724236786776927D+01
   -0.1484955494637546D+02    0.2328604859319714D+02   -0.2203168159842397D+02
   -0.1456176384644315D+02    0.2306850345543352D+02   -0.2113106371903314D+02
   -0.1413956922451982D+02    0.2294992540749752D+02   -0.2260163978018812D+02
   -0.2451098445748568D+02    0.2321870509417415D+02    0.3451932280492424D+01
   -0.2361503114907009D+02    0.2336238141107601D+02    0.3812987529932961D+01
   -0.2449770048017332D+02    0.2238944764477834D+02    0.2861023024090026D+01
   -0.9279293575289114D+00   -0.2669033599009338D+02    0.2358375455336863D+02
   -0.8532461788138170D+00   -0.2756387834168358D+02    0.2312493754268663D+02
   -0.1427488846472601D+01   -0.2612618166871292D+02    0.2296611816674325D+02
   -0.2721237310078166D+02    0.4292370236276057D+01    0.6622174700441347D+01
   -0.2713378111706908D+02    0.4540988077693053D+01    0.7545970278335081D+01
   -0.2768147203498255D+02    0.3425974637855048D+01    0.6567145730326648D+01
   -0.2109349865076539D+01   -0.1816756490624716D+02    0.1653596044000470D+02
   -0.3021845639695794D+01   -0.1791055915994900D+02    0.1644896793321116D+02
   -0.2117385987027380D+01   -0.1898917495353921D+02    0.1604843470721649D+02
    0.1092166043782250D+02   -0.2496736014725623D+02    0.3241071950676293D+01
    0.1037166422744012D+02   -0.2525565260546864D+02    0.2473787298696162D+01
    0.1040973861975304D+02   -0.2507377852990130D+02    0.4034773136253850D+01
   -0.2608550390392303D+02    0.1641987735101401D+02    0.5891163950663351D+01
   -0.2687428399911824D+02    0.1638038723655291D+02    0.6407074107482382D+01
   -0.2587433322965073D+02    0.1549537499625050D+02    0.5644300952335389D+01
    0.9654557374383556D+01    0.1523208119725920D+01    0.4933339243737672D+01
    0.9269544200579968D+01    0.9038822593497755D+00    0.4315066034352558D+01
    0.8930363317365265D+01    0.2107233242841319D+01    0.5160058079917335D+01
   -0.2693498399180714D+02   -0.9784406130003479D+01    0.2014052036652668D+02
   -0.2634188940054644D+02   -0.9246188730638005D+01    0.2064851164832966D+02
   -0.2779196860445160D+02   -0.9675885273583006D+01    0.2051756364357078D+02
    0.1720626126146646D+00    0.2595836020336239D+02   -0.2300896381983065D+02
   -0.6478039825345261D+00    0.2558186135915201D+02   -0.2267925032873641D+02
    0.7499104139637542D+00    0.2522660002116339D+02   -0.2322765552174575D+02
    0.2259975473866047D+02    0.9014965550026266D+01    0.8211276225003196D+01
    0.2344888058099357D+02    0.9371084574955296D+01    0.8448668554224124D+01
    0.2207302424005606D+02    0.9673877610035326D+01    0.8618651932964140D+01
    0.1356121118264134D+02   -0.1044130733019576D+02    0.4986435012546495D+01
    0.1368145597601024D+02   -0.1096163363414117D+02    0.5790014970332573D+01
    0.1308922760689371D+02   -0.9614472360978196D+01    0.5194494043088747D+01
    0.2751202780930242D+02    0.2715565470986572D+02   -0.8712785855894616D+01
    0.2777718500619809D+02    0.2796763164663737D+02   -0.8241230771195580D+01
    0.2663733764893255D+02    0.2738682065128742D+02   -0.9048016081826120D+01
    0.2720098831194847D+02   -0.1847762006099207D+02   -0.2057521328858519D+02
    0.2624643536630418D+02   -0.1849007223218982D+02   -0.2085279183136276D+02
    0.2724556303045401D+02   -0.1774881162026580D+02   -0.1994853257171740D+02
    0.2471495055314511D+01    0.7056374855051839D+01   -0.1340153080433013D+02
    0.2199062159723355D+01    0.7036389152763392D+01   -0.1252161139265315D+02
    0.3313595608522476D+01    0.6684837041242393D+01   -0.1344133648395447D+02
    0.1302328402326041D+02    0.7010542548609576D+01    0.2261635727390269D+02
    0.1258126385230354D+02    0.6689011608874742D+01    0.2339375030661127D+02
    0.1286035514441401D+02    0.6418096868312710D+01    0.2188041572467711D+02
   -0.1972407725114992D+02   -0.1498697912607209D+02    0.1518108855140260D+02
   -0.1938149557184929D+02   -0.1488036683060193D+02    0.1424822871664015D+02
   -0.1892867276531996D+02   -0.1532236393057584D+02    0.1560841178265644D+02
   -0.8740155267542630D+01   -0.2739225629506209D+01    0.1883154682616205D+02
   -0.8886588631947589D+01   -0.1940027064824755D+01    0.1821215657226681D+02
   -0.9504525392135816D+01   -0.3395724351656712D+01    0.1884522161157180D+02
   -0.5078796471740791D+01   -0.1774913509995261D+02   -0.4194066268070193D+01
   -0.5107143238527468D+01   -0.1692972060890509D+02   -0.4728136605556413D+01
   -0.5642701049553586D+01   -0.1836837564518100D+02   -0.4686525566299391D+01
   -0.2053046986355684D+01    0.2044118586655144D+01   -0.1033682665461933D+01
   -0.1328615239373148D+01    0.2570204537830261D+01   -0.1412128617766874D+01
   -0.1924137769311757D+01    0.2037153770734356D+01   -0.3369225203419357D-01
   -0.1446447319760274D+02   -0.6619372812994383D+01   -0.1922793838156549D+02
   -0.1404683420850708D+02   -0.6228655129165194D+01   -0.2002832910826483D+02
   -0.1489928118672711D+02   -0.5870997750318376D+01   -0.1881431630542847D+02
   -0.1911900802134879D+02   -0.1400104670165164D+02   -0.8871988546157610D+01
   -0.1953588777441436D+02   -0.1454857472834193D+02   -0.8214395377998770D+01
   -0.1905208579269463D+02   -0.1458222513381764D+02   -0.9658010037393034D+01
    0.1826029032779617D+02    0.1269158479032099D+02    0.2243811452129055D+02
    0.1790545314931557D+02    0.1193071737921846D+02    0.2296833414291705D+02
    0.1905196953177247D+02    0.1300125535674622D+02    0.2283910718006921D+02
   -0.1416207548380425D+02    0.2453587536300369D+02    0.4966269970915755D+01
   -0.1371203559490369D+02    0.2531181435574670D+02    0.5369087826549574D+01
   -0.1390024872221145D+02    0.2441418110542952D+02    0.4053376108153701D+01
    0.2017236937125105D+02    0.5296568822094084D+01    0.7418079838662058D+01
    0.2003113645241588D+02    0.5638402265314342D+01    0.6543475811887027D+01
    0.1941437878537162D+02    0.5354126928821133D+01    0.7956240327563918D+01
    0.1248561531953281D+02    0.1164301610728154D+02    0.2079675949851009D+02
    0.1299337901060670D+02    0.1086264252535939D+02    0.2116746227133802D+02
    0.1308288870973641D+02    0.1242019876060631D+02    0.2091540509358714D+02
   -0.1327565591165311D+02   -0.3321898276038138D+01    0.7991694151097048D+01
   -0.1346832731225086D+02   -0.3005650997755756D+01    0.8919344895812946D+01
   -0.1308824701382621D+02   -0.4266497339555466D+01    0.7987548119604917D+01
    0.1016515083139444D+02   -0.1890756061389778D+02    0.9353340609338874D+01
    0.1018522837099771D+02   -0.1964633552461572D+02    0.9981531397968070D+01
    0.1045791288648777D+02   -0.1933365625665660D+02    0.8496051724629716D+01
   -0.6707342302584632D+01    0.2215221407761605D+01   -0.4921799428147462D+01
   -0.7204958808892280D+01    0.1628125085221498D+01   -0.5569769334501789D+01
   -0.6764887669554464D+01    0.2985479667023720D+01   -0.5452298598901899D+01
   -0.2684577131638857D+01    0.3818482205135661D+01    0.1336450231176212D+01
   -0.3352782214009000D+01    0.3521276027194481D+01    0.1947292875601422D+01
   -0.3176132690383323D+01    0.4677199739097574D+01    0.1076373543955529D+01
   -0.7057557153403549D+01    0.1801574057864142D+02    0.2075035183112272D+02
   -0.6490886682836176D+01    0.1765743909729797D+02    0.2147066898455521D+02
   -0.6880221471384973D+01    0.1749978588911613D+02    0.1997927294185124D+02
   -0.2485021089958432D+02    0.7637480165175932D+01   -0.2518440731276117D+02
   -0.2488332983011743D+02    0.6697481026787877D+01   -0.2508242717794838D+02
   -0.2391329555494073D+02    0.7824137585569753D+01   -0.2509800546454014D+02
   -0.2127203089536934D+02   -0.7654604113339163D+01    0.2265051310501779D+02
   -0.2108678477846641D+02   -0.6700899615626969D+01    0.2262702378087313D+02
   -0.2199859524123609D+02   -0.7895739895820264D+01    0.2204953606703615D+02
    0.2534169217778607D+01    0.1172639854895664D+02   -0.4743857376948839D+01
    0.1828156184776536D+01    0.1237524219109288D+02   -0.4890193060447843D+01
    0.3121117005206912D+01    0.1189976524935699D+02   -0.5524974531143230D+01
   -0.9261166008174449D+01   -0.7987721278879827D+01    0.1601651510143424D+02
   -0.9530861428104778D+01   -0.7512781537176309D+01    0.1522925875409885D+02
   -0.9734727685206812D+01   -0.8779954447769294D+01    0.1624172527025063D+02
   -0.8712040924511827D+01   -0.2483574838049635D+02   -0.1694638931359817D+02
   -0.7800175226500464D+01   -0.2510623104002064D+02   -0.1689814698633390D+02
   -0.8989495625702448D+01   -0.2509447467105616D+02   -0.1599414211411265D+02
    0.1471688749512066D+01    0.9047311528681986D+01   -0.1537071902965416D+02
    0.1595980738210399D+01    0.8436827648373104D+01   -0.1461789416358299D+02
    0.2227157884258232D+01    0.9631438597377706D+01   -0.1556768780868299D+02
   -0.1710229235222760D+02    0.1853321047745293D+02    0.4092154928402010D+01
   -0.1766144378688641D+02    0.1828545551353767D+02    0.3384996563579231D+01
   -0.1613166345030224D+02    0.1830704540855285D+02    0.3804765289795839D+01
   -0.5829456904488631D-01    0.1936457686737876D+02   -0.1560350775444254D+02
    0.4720966658402519D-01    0.1949746879878504D+02   -0.1651775372962526D+02
    0.7344122630384119D+00    0.1886329817984747D+02   -0.1538449351929891D+02
   -0.6362142287543604D+01    0.5322221317621927D+01   -0.2868027064762519D+01
   -0.7248095176097552D+01    0.4848296865646396D+01   -0.2830408803732006D+01
   -0.5979803512165216D+01    0.5321717411836448D+01   -0.3729644685893000D+01
   -0.1358708413984087D+02   -0.4419860240700573D+01    0.1172858339930494D+02
   -0.1371516633797987D+02   -0.3941683259615285D+01    0.1254397992061253D+02
   -0.1271966842274156D+02   -0.4050241599436631D+01    0.1138482732491766D+02
    0.2627778864603250D+02    0.5541938679224507D+01   -0.1140355522811126D+02
    0.2667730949865479D+02    0.5889715368124869D+01   -0.1222727025277331D+02
    0.2659759861227205D+02    0.6163944657886395D+01   -0.1076577844889377D+02
   -0.7829774683435270D+01   -0.1507139200896408D+02   -0.8895687048198230D+01
   -0.8616522519394309D+01   -0.1523345171576493D+02   -0.8476236953099827D+01
   -0.7913661758324805D+01   -0.1440763252257479D+02   -0.9609168601640523D+01
   -0.1140758767425482D+02    0.1294435286884068D+02    0.2317889180917247D+02
   -0.1114726280662512D+02    0.1203186797237215D+02    0.2301171802150867D+02
   -0.1094863011030668D+02    0.1320859465247410D+02    0.2400498596937015D+02
    0.9896968497548672D+01    0.1091305037840150D+02   -0.9958222395074134D+01
    0.1046053921496017D+02    0.1144567532805685D+02   -0.1053085517556360D+02
    0.8918319121067423D+01    0.1112735802770549D+02   -0.9993144568271344D+01
   -0.8283320243949957D+01    0.1701472624598693D+02    0.1325841039597233D+02
   -0.9021444997772939D+01    0.1704277017864416D+02    0.1262686855477668D+02
   -0.7929679176594415D+01    0.1612952787634302D+02    0.1349185764936842D+02
    0.1330399328719364D+02   -0.1174555769001397D+01    0.2051642614952484D+02
    0.1338259029517317D+02   -0.8293068845991856D+00    0.1963509143028863D+02
    0.1240986318074102D+02   -0.1048723442971294D+01    0.2093405894348082D+02
   -0.6041180083828686D+01    0.1399064083281502D+02   -0.4946528623885941D+01
   -0.5717523424612978D+01    0.1357220446395336D+02   -0.4149126726131680D+01
   -0.5412361230849320D+01    0.1382636346846710D+02   -0.5665473574916828D+01
   -0.1631250642305852D+02   -0.2319835150385410D+02   -0.2047125090955079D+02
   -0.1661900180014711D+02   -0.2312713649477596D+02   -0.2135408598150888D+02
   -0.1667012739332087D+02   -0.2243219521659145D+02   -0.2003789831115595D+02
   -0.4393411723161155D+01   -0.2509033700764982D+02   -0.1195546659382111D+02
   -0.3966911710165289D+01   -0.2481370818894943D+02   -0.1110035275310467D+02
   -0.3675628099027839D+01   -0.2508315581839857D+02   -0.1267133831885825D+02
    0.5439184187728748D+01    0.1003776029061806D+01   -0.1051125960067910D+02
    0.5766717768442423D+01    0.5819644381729537D+00   -0.1128792358208781D+02
    0.4488784854010952D+01    0.1009726143485624D+01   -0.1037312063148361D+02
    0.1803237950551873D+02    0.2483110777509747D+02    0.9191253187167012D+01
    0.1728232400774918D+02    0.2455610754208682D+02    0.8658802074035833D+01
    0.1777885689586058D+02    0.2565385727845923D+02    0.9574882756895169D+01
   -0.1470134357034791D+02    0.2739898442824765D+01   -0.1549892626116847D+02
   -0.1421672990823738D+02    0.2360467520949630D+01   -0.1624521593546462D+02
   -0.1528998769156332D+02    0.3398364377103089D+01   -0.1593528316202297D+02
    0.9415358864216122D+01   -0.4816891818929758D+01   -0.1800321126687576D+02
    0.8740799155190794D+01   -0.4464003450478468D+01   -0.1741300124731189D+02
    0.9005467788132865D+01   -0.5112539143615840D+01   -0.1884675512504024D+02
    0.1832364678659462D+02   -0.6103869244892235D+01    0.1849947373370705D+02
    0.1749389793851393D+02   -0.6216263504734781D+01    0.1903072549478773D+02
    0.1816822309331983D+02   -0.5659379921419322D+01    0.1765535906720303D+02
   -0.1873814537806641D+01    0.1392912191922073D+02    0.8161830536158661D+01
   -0.1210582657081734D+01    0.1444672661351040D+02    0.7607011120056912D+01
   -0.1483894561560184D+01    0.1321841740863177D+02    0.8695611713414305D+01
   -0.1223138976743970D+02   -0.2635084077916536D+02   -0.1443555123585688D+02
   -0.1154560199909424D+02   -0.2637764913297622D+02   -0.1376673706258367D+02
   -0.1278058659004944D+02   -0.2703973854027185D+02   -0.1417398904148822D+02
    0.1138778934937560D+02   -0.1088065268301878D+02    0.1198397665145269D+02
    0.1056016486642118D+02   -0.1090106963342925D+02    0.1149989863663626D+02
    0.1105252194650387D+02   -0.1048951932028639D+02    0.1279217318657464D+02
    0.1463234118471578D+02   -0.5805541420355284D+00   -0.2098802958320297D+02
    0.1536967385566352D+02   -0.4995712287779636D+00   -0.2164653780123109D+02
    0.1435406088482650D+02   -0.1512865145073595D+01   -0.2102316220328881D+02
    0.2289042426258599D+02    0.2494808685088768D+02    0.2754875308941683D+02
    0.2244252881109423D+02    0.2404392101773388D+02    0.2747946555675645D+02
    0.2345709896765536D+02    0.2493992975230659D+02    0.2831057024052932D+02
    0.1335830823923160D+02    0.1005738396449557D+02   -0.1075779607332704D+02
    0.1274356765653364D+02    0.9440900062829474D+01   -0.1033198694769491D+02
    0.1289435623120084D+02    0.1051289750553828D+02   -0.1143549882484418D+02
   -0.7962312010323569D+01   -0.2402432722510552D+02   -0.1408637495444971D+02
   -0.7939212984210604D+01   -0.2371394935681438D+02   -0.1324519435268845D+02
   -0.7915830722039900D+01   -0.2325409505706826D+02   -0.1469760167111959D+02
   -0.9891469862353722D+01    0.2602099669001876D+02    0.2684581006928681D+02
   -0.1002235076986390D+02    0.2677307797430391D+02    0.2739612428006498D+02
   -0.9644069008037766D+01    0.2533324894577054D+02    0.2746408356834791D+02
   -0.5516609289265368D+01   -0.2457170312347577D+01    0.2121489430344979D+02
   -0.5608819810739738D+01   -0.1991661352007579D+01    0.2204585412008262D+02
   -0.4592727869557748D+01   -0.2770107746692877D+01    0.2122911645196798D+02
    0.2337784586079357D+02   -0.1660634657957078D+02    0.1450684311661345D+02
    0.2340823910525783D+02   -0.1723876261286545D+02    0.1373756449782679D+02
    0.2417901780624985D+02   -0.1610247458590650D+02    0.1428561089320967D+02
    0.3426227351212611D+01   -0.1738613259303674D+02    0.1177133213882886D+02
    0.3877035489677047D+01   -0.1705056387182208D+02    0.1098602495953830D+02
    0.2682282996229423D+01   -0.1775855319260843D+02    0.1128009261511016D+02
    0.1643995908148159D+02   -0.2509519966434772D+02   -0.5393402889866578D+01
    0.1739483205123947D+02   -0.2524897766885358D+02   -0.5409502295369537D+01
    0.1599260547920512D+02   -0.2564348083485342D+02   -0.6095555288192844D+01
    0.5944589160124451D+01   -0.2188066661713902D+02    0.1036086000020171D+02
    0.6713522241047628D+01   -0.2246006543666308D+02    0.1012383203779883D+02
    0.5189066404994655D+01   -0.2221347150702911D+02    0.9930945128906147D+01
   -0.1133156777034217D+02   -0.5485340507639691D+00    0.2401661806916639D+02
   -0.1185978141993491D+02   -0.5335084631565125D+00    0.2321799093125893D+02
   -0.1163067789293054D+02    0.2889404981670011D+00    0.2457676087242202D+02
   -0.9805415490662037D-01   -0.1298541843907376D+02   -0.6469889648802683D+01
   -0.9179187884022622D+00   -0.1284236617272853D+02   -0.7013731984843218D+01
   -0.1069975203008787D+00   -0.1226154302164865D+02   -0.5766370985657710D+01
    0.1459648541393925D+02    0.5353322367986824D+01    0.1877786830493958D+02
    0.1421704247604551D+02    0.4628209443742326D+01    0.1830160283252448D+02
    0.1531793939530480D+02    0.5733516410213821D+01    0.1820192837431556D+02
    0.3335098172939053D+00   -0.2886260862082234D+01   -0.2989849871091877D+01
    0.7372216451289626D-01   -0.3117747921521163D+01   -0.2075869309352254D+01
   -0.2090359957561375D+00   -0.2222459207816088D+01   -0.3431433652973205D+01
    0.4415252126701074D+01   -0.2094991260958132D+01    0.1000716785364238D+02
    0.5011562893503621D+01   -0.2613215495975075D+01    0.1059145439200910D+02
    0.4308195561404607D+01   -0.1195872631576788D+01    0.1031570746102230D+02
   -0.5405754217676608D+01    0.3891449677928616D+01   -0.1334511350375175D+02
   -0.5006265785862883D+01    0.3604467072206183D+01   -0.1419551167585309D+02
   -0.6104016556061359D+01    0.4571829253648276D+01   -0.1343934915264370D+02
   -0.2126353489715048D+02    0.2684687815097366D+02    0.1631775624466896D+02
   -0.2091779549553020D+02    0.2605839296171713D+02    0.1683484926715794D+02
   -0.2126832558678539D+02    0.2648698128789493D+02    0.1540032557390926D+02
    0.1505095615188815D+02   -0.1453499167078554D+02   -0.1410726616024573D+02
    0.1439997677288447D+02   -0.1515260840413797D+02   -0.1436841224941643D+02
    0.1503014877984665D+02   -0.1457525979630902D+02   -0.1311640781153407D+02
    0.2423077216365247D+02    0.2185866713890277D+02   -0.2755416844593753D+02
    0.2457082509894765D+02    0.2177510882980593D+02   -0.2848641154412143D+02
    0.2444401535858313D+02    0.2275379124032339D+02   -0.2728933052006654D+02
    0.4727426618598402D+00    0.1359109165875739D+02   -0.4953543599080030D+01
    0.6559994924818163D-01    0.1404790854149452D+02   -0.4248932660124018D+01
    0.2601121503198315D+00    0.1411515690796353D+02   -0.5721903464108514D+01
   -0.1512677559832466D+02   -0.1699603693748467D+02    0.2387611206617829D+02
   -0.1452119384907958D+02   -0.1677246129598812D+02    0.2451838108890337D+02
   -0.1486560475943813D+02   -0.1793468467685030D+02    0.2372286427165092D+02
    0.5191648943921809D+01   -0.7768739511782387D+01    0.2145363622111611D+01
    0.4709660619657437D+01   -0.7088474564423011D+01    0.2604013439686816D+01
    0.4834487704906935D+01   -0.8671630901287983D+01    0.2268119569395191D+01
   -0.4864071599206526D+01    0.2504445628680745D+02    0.1163329921717883D+02
   -0.4416873430918105D+01    0.2485538654051591D+02    0.1249991075503660D+02
   -0.4059996012048841D+01    0.2541074869856527D+02    0.1120683264101053D+02
    0.2323814342583679D+00   -0.5753553176551104D+01    0.7454308920907815D+01
    0.8149691353533310D+00   -0.5944158992513093D+01    0.6668577337412599D+01
   -0.7138748970851072D+00   -0.5715717523800956D+01    0.7188935984696604D+01
   -0.1373550998218865D+02    0.1440953857668889D+02   -0.2249069397712179D+02
   -0.1342770878507344D+02    0.1525113717256946D+02   -0.2201787870880393D+02
   -0.1294371533383167D+02    0.1387747163622315D+02   -0.2265610336228489D+02
   -0.2464514142194715D+02   -0.7232082119266900D+01    0.1675309866508586D+02
   -0.2412433286680211D+02   -0.7532702372339430D+01    0.1748039717674961D+02
   -0.2517307603423822D+02   -0.7893084821116831D+01    0.1624696311389134D+02
    0.5429343911472667D+01   -0.3583751892876932D+01   -0.9040501509963244D+00
    0.5128390971667972D+01   -0.4519940506955647D+01   -0.1011065821560825D+01
    0.5532114325066390D+01   -0.3424938192255229D+01    0.4345373704369970D-01
    0.1262672679204409D+02    0.1050253151088654D+02   -0.6882112072833864D+01
    0.1295269063435449D+02    0.9737189229617348D+01   -0.6313950520348851D+01
    0.1289382228526513D+02    0.1135642405479073D+02   -0.6439399259365771D+01
    0.1961814330471027D+01    0.1657289063982778D+02   -0.5644749028324175D+00
    0.2290370881297850D+01    0.1608406367436946D+02   -0.1285207139781307D+01
    0.1066832934635538D+01    0.1674154090264671D+02   -0.8495111667280459D+00
   -0.1469300486605422D+02    0.9981808010020643D+01    0.2134708862108405D+02
   -0.1529106961185828D+02    0.1067829564880135D+02    0.2119010673494334D+02
   -0.1430756444619855D+02    0.9781358285924394D+01    0.2050031474501631D+02
   -0.9138026964128385D+00   -0.1651637782880219D+02   -0.2526783929933513D+02
   -0.9033092708014672D+00   -0.1708712717470552D+02   -0.2610536208676258D+02
   -0.1216749069676432D+01   -0.1701883718845102D+02   -0.2450062717931471D+02
   -0.5948906628033802D+00    0.3110236323644357D+01    0.4910474860924380D+01
    0.1328204679341896D+00    0.3744666269867866D+01    0.4979418290800804D+01
   -0.1399587608764721D+01    0.3658183544133890D+01    0.4948023325712211D+01
    0.2213942883600120D+02    0.1221135828347809D+02   -0.2634916812125313D+02
    0.2220236041486113D+02    0.1206276511626378D+02   -0.2731801236212641D+02
    0.2298901020711043D+02    0.1199516581950520D+02   -0.2588213852691974D+02
   -0.8798260298119708D+01   -0.6672023906875296D+01    0.3904231748035721D+01
   -0.9399934562296028D+01   -0.6363623360918363D+01    0.4552201647316139D+01
   -0.8241136373328956D+01   -0.7261084418691754D+01    0.4385208351036701D+01
    0.1535636977184302D+02   -0.2231302043819396D+02   -0.5773418650076059D+01
    0.1596365118148234D+02   -0.2172537529513820D+02   -0.5321957861984748D+01
    0.1562034573118276D+02   -0.2323067292913710D+02   -0.5643375012640391D+01
    0.1544673871323711D+02    0.3772333729735129D+01   -0.1863442979933896D+02
    0.1621934205124384D+02    0.3221708250051140D+01   -0.1870396379266392D+02
    0.1472480484390352D+02    0.3140645495821000D+01   -0.1874279896115572D+02
   -0.1956750951799072D+02    0.4306438052954124D+01    0.2998470943399908D+01
   -0.1979672345835068D+02    0.3411140893323656D+01    0.2671902048963792D+01
   -0.1868035471541117D+02    0.4640468648278237D+01    0.2664737911591736D+01
    0.1770509760136723D+01   -0.2452164491124823D+02   -0.2605471404129323D+01
    0.1300324102462574D+01   -0.2371701530225755D+02   -0.2434896932670381D+01
    0.1805770716314207D+01   -0.2451958075069182D+02   -0.3553568899446062D+01
   -0.1125026658887522D+02   -0.2033701519798274D+02   -0.1256667654658674D+01
   -0.1223098670248005D+02   -0.2038005443401880D+02   -0.1347995768247373D+01
   -0.1079168634198083D+02   -0.2100922493000893D+02   -0.1755832266495380D+01
   -0.2045956721682548D+02   -0.2593428296186877D+02   -0.1998346074513814D+02
   -0.2098246215596306D+02   -0.2633365207144661D+02   -0.1918415554174306D+02
   -0.2086913222076167D+02   -0.2514110061304720D+02   -0.2026758069081765D+02
   -0.2187101901689134D+02    0.2554720856167360D+02   -0.2436155617438459D+02
   -0.2237335573677660D+02    0.2513779156492996D+02   -0.2362630701344034D+02
   -0.2108714855826365D+02    0.2606503999154207D+02   -0.2407757136642271D+02
   -0.2594964994742778D+01    0.1917660855871711D+01   -0.1424697091513455D+02
   -0.2417560869886694D+01    0.2368505057775623D+01   -0.1338248421620790D+02
   -0.2977261510800982D+01    0.1025563909520835D+01   -0.1415233081512146D+02
    0.8539707060314647D+01   -0.7371858912823858D+01    0.2668740670605838D+02
    0.8547539500088389D+01   -0.8188923099501476D+01    0.2723263390107423D+02
    0.7603060886645189D+01   -0.7038094748938940D+01    0.2689147286322819D+02
    0.1189053628668339D+02    0.7977598428453946D+01   -0.6472514886812233D+01
    0.1094429295427762D+02    0.7688532976098004D+01   -0.6352202055498304D+01
    0.1247644570148782D+02    0.7168241522274013D+01   -0.6380603151244617D+01
   -0.2609347653365383D+02    0.1868348332521930D+02    0.4051585505309411D+01
   -0.2689115963980174D+02    0.1884325043861332D+02    0.3502475913360076D+01
   -0.2615825016239204D+02    0.1791230644513580D+02    0.4519322136824917D+01
   -0.1639038934012342D+01   -0.1739113807358242D+02    0.3637314030004159D+01
   -0.2344418541875346D+01   -0.1805841182455243D+02    0.3520737545212724D+01
   -0.1420660368753177D+01   -0.1722893903977011D+02    0.4552928402475642D+01
    0.1221913144172812D+02   -0.1396968167929615D+02    0.2278090065046946D+02
    0.1269678140845998D+02   -0.1360125889083849D+02    0.2207095757096941D+02
    0.1216682504503923D+02   -0.1324364079655814D+02    0.2339402615811276D+02
   -0.6971777349746736D+01   -0.9128015172466915D+01    0.1908383584851886D+01
   -0.6332825355868703D+01   -0.9787856739962457D+01    0.1530125641319949D+01
   -0.7820062575477150D+01   -0.9266092095221964D+01    0.1598858992184391D+01
    0.2574605567854731D+02    0.8415298669171161D+01    0.2223161820021026D+02
    0.2584023593912615D+02    0.9384392866484527D+01    0.2238057926724561D+02
    0.2523878297858304D+02    0.8077475932332922D+01    0.2300908255951126D+02
   -0.2039295606048830D+02    0.2098476917117074D+02    0.2288979632481943D+02
   -0.2121032247532163D+02    0.2051869763060641D+02    0.2282197879298766D+02
   -0.2044109583985917D+02    0.2195671083994838D+02    0.2299150581316267D+02
    0.1427430652991170D+02    0.1620265555937852D+02    0.1944641956787552D+02
    0.1483442874056063D+02    0.1560846386573997D+02    0.1998298738528508D+02
    0.1438253503187292D+02    0.1713039835686804D+02    0.1982592418741893D+02
    0.2327305100154370D+02   -0.1573715457699028D+02   -0.1803536208979147D+02
    0.2423264061823943D+02   -0.1575017372795003D+02   -0.1794237121474517D+02
    0.2291776639682682D+02   -0.1565044295895616D+02   -0.1709043069582793D+02
   -0.2164862243468147D+02    0.1218740583712663D+02    0.1285949567386866D+02
   -0.2257372818250075D+02    0.1219942180669637D+02    0.1310726928586621D+02
   -0.2131137454791487D+02    0.1285440748498514D+02    0.1354003470514741D+02
   -0.8909266302074501D+01    0.2586033689387707D+02    0.1970137494512774D+01
   -0.8566465682683482D+01    0.2591954421425013D+02    0.2922608693208410D+01
   -0.9816393758041182D+01    0.2599254982225095D+02    0.2063474271101795D+01
    0.6092448794279917D+01   -0.1503093722684513D+02    0.4873911529350965D+01
    0.6074620413989523D+01   -0.1500337891510348D+02    0.3895102421888774D+01
    0.5934036332217089D+01   -0.1594240970201758D+02    0.5126562396208447D+01
   -0.1535585554105123D+02    0.1236452748908728D+02   -0.2139582387854632D+02
   -0.1472436064833437D+02    0.1303811854799513D+02   -0.2150396517108031D+02
   -0.1590769416488194D+02    0.1268934878980151D+02   -0.2066122268426077D+02
   -0.2323656945782289D+02    0.4025598233856877D+01   -0.1922581050740280D+02
   -0.2238712243658448D+02    0.4139349528260373D+01   -0.1884773657381147D+02
   -0.2320624158680346D+02    0.4448272461758989D+01   -0.2007877256397288D+02
    0.1595625931105694D+02   -0.2957716845201458D+01    0.2488067458677938D+02
    0.1684093316561242D+02   -0.3221626886987827D+01    0.2463065104146039D+02
    0.1600599805841140D+02   -0.2108887257777126D+01    0.2536578217597915D+02
    0.2661945101730210D+02    0.5619338695915344D+00    0.1132750520136758D+02
    0.2575327696075809D+02    0.1642917976019902D+00    0.1125230752440907D+02
    0.2717079741908397D+02    0.1206253456981379D+00    0.1070597429821445D+02
   -0.4620892156651096D-02    0.1285508165452627D+02    0.2525690258763517D+02
    0.6286564588261019D+00    0.1326180011894721D+02    0.2470389758678812D+02
    0.3571117166497200D+00    0.1292886400864515D+02    0.2616376848905121D+02
   -0.2451368743262029D+02   -0.2690609663202305D+02   -0.2043688856811242D+01
   -0.2445393835409991D+02   -0.2693914210308205D+02   -0.2986079758328495D+01
   -0.2548058888412023D+02   -0.2700032210231435D+02   -0.1876655945891334D+01
   -0.9698400930184315D+01    0.2348597572443227D+02   -0.9656448629878000D+01
   -0.8754604102653138D+01    0.2355810623435674D+02   -0.9934577287843148D+01
   -0.1005629319558984D+02    0.2267759356766485D+02   -0.1005026559918126D+02
   -0.1440915800728168D+02    0.2596832022866825D+02   -0.2717604279652492D+02
   -0.1522827236798889D+02    0.2633832575122133D+02   -0.2746417891892674D+02
   -0.1393837703134370D+02    0.2675222708517397D+02   -0.2689430954496930D+02
    0.1582202762338684D+02   -0.6183582238341160D+01    0.1994828456465214D+02
    0.1527400595979040D+02   -0.5722861735751313D+01    0.1931389488577364D+02
    0.1529573576580803D+02   -0.7035200040081222D+01    0.2003710439342210D+02
   -0.2084779216937486D+01    0.6338193622538970D+01    0.2523832914047653D+02
   -0.2554922274971377D+01    0.7241566787970741D+01    0.2507758175356141D+02
   -0.2527609690602098D+01    0.5872556669435483D+01    0.2596164148428503D+02
    0.1417855973379170D+01    0.1783653906104130D+02   -0.1877239925547303D+02
    0.1531252029815064D+01    0.1698272905369912D+02   -0.1904056539106501D+02
    0.5913040371976596D+00    0.1814153565052196D+02   -0.1907598101395736D+02
   -0.3164789420867289D+01   -0.4305595485419388D+00   -0.2717764509599569D+02
   -0.2346252683699638D+01   -0.4920614645464102D+00   -0.2755306597640575D+02
   -0.3124899770208706D+01   -0.8130187839828438D+00   -0.2626428929975161D+02
    0.1512472578936708D+02   -0.1891305142994761D+02   -0.1128813487892682D+01
    0.1569962949875381D+02   -0.1858443929814304D+02   -0.1824553778485143D+01
    0.1520192954035882D+02   -0.1990903322477153D+02   -0.1062902373874018D+01
   -0.1987108863664493D+02    0.8937768056566544D+01    0.9031864036493376D+01
   -0.2057078777051893D+02    0.9591536371991143D+01    0.8814036571218198D+01
   -0.1944974906003284D+02    0.8626525601632956D+01    0.8220374156599087D+01
    0.6606148607969698D+01    0.2451055577414467D+02    0.1816492585941962D+02
    0.6923582727000587D+01    0.2545354690854387D+02    0.1841580962239643D+02
    0.5907277764694140D+01    0.2421931319519283D+02    0.1870145250358497D+02
   -0.1388995259622379D+02    0.8257063650902332D+01    0.1457116649952410D+02
   -0.1313615277046511D+02    0.7982694756767470D+01    0.1510542572916780D+02
   -0.1418801057943991D+02    0.9046667064529254D+01    0.1494874282908276D+02
   -0.7028571055280138D+01    0.1484058529386057D+02   -0.2082150284093129D+02
   -0.7738120284126388D+01    0.1527673369597546D+02   -0.2135943002177119D+02
   -0.6987096844744115D+01    0.1389959116664775D+02   -0.2113473615176321D+02
   -0.1922865800009376D+02   -0.2324435594483355D+02    0.1001444477940454D+02
   -0.1921980428641834D+02   -0.2230719395610930D+02    0.9928459595351528D+01
   -0.1845029575230919D+02   -0.2350856594447153D+02    0.9592433759956212D+01
    0.1220463730167607D+02    0.2005423258106869D+02   -0.1278626769073435D+01
    0.1288122988306236D+02    0.1953734908737018D+02   -0.9402550804707356D+00
    0.1193768066265353D+02    0.2061066691515597D+02   -0.5340066362119275D+00
    0.1655319742523976D+02    0.2136160596548384D+02    0.1403612724199243D+02
    0.1680064914931654D+02    0.2199063252204487D+02    0.1465581360261745D+02
    0.1730124813940090D+02    0.2069237558760162D+02    0.1397290639554855D+02
   -0.4633611417422035D+01    0.1627494083625664D+00    0.1616543163369209D+02
   -0.4026241201048490D+01    0.8603427456846859D+00    0.1639519096866318D+02
   -0.5469369005771723D+01    0.7056727742771552D+00    0.1603093372946729D+02
    0.1377325484043108D+02    0.1972422325635923D+02   -0.6131835573838686D+01
    0.1298116922126146D+02    0.1922753355408647D+02   -0.6016733481451889D+01
    0.1433794665341130D+02    0.1955076672317709D+02   -0.5361172035246144D+01
    0.4139051216132171D+00   -0.1186482758763094D+02   -0.2485424044936240D+02
    0.1376044721013051D+01   -0.1186834960972981D+02   -0.2483140949411147D+02
    0.1313663231468021D+00   -0.1123475989554085D+02   -0.2550483569573415D+02
    0.1433634245732436D+02   -0.6302645882898316D+01   -0.2732613670017512D+02
    0.1409858530641371D+02   -0.5689865642358675D+01   -0.2806553146486859D+02
    0.1345184844722162D+02   -0.6613834706944588D+01   -0.2695114688659542D+02
    0.6506995710168641D+01    0.8761837468051850D+01   -0.9812217524467732D+01
    0.6067007026196927D+01    0.8753327106436313D+01   -0.8926350468803008D+01
    0.6862975111479584D+01    0.9631931501982020D+01   -0.9895591783055496D+01
   -0.3621802795180145D+01   -0.2271761088108559D+02    0.1574971821243609D+02
   -0.3780513627583133D+01   -0.2181224949524517D+02    0.1553766893317760D+02
   -0.4452503439340013D+01   -0.2298894428873151D+02    0.1615836960385490D+02
   -0.5048457490316568D+01   -0.2033115749906178D+02   -0.2673350506255559D+01
   -0.5968151408598751D+01   -0.2006871391226461D+02   -0.2444244340689089D+01
   -0.5145083845015229D+01   -0.2102571246728865D+02   -0.3301882621864194D+01
   -0.2251020923919706D+02    0.2004626204494281D+02   -0.1206106487625645D+02
   -0.2172200858954086D+02    0.2061645279778859D+02   -0.1195264442663263D+02
   -0.2310372161561973D+02    0.2047307793486485D+02   -0.1279199898327297D+02
   -0.2592495039306079D+02    0.2155024063317067D+02   -0.2683243165917492D+02
   -0.2543570909093879D+02    0.2229495617288219D+02   -0.2638659527339289D+02
   -0.2620328752364883D+02    0.2183920499377980D+02   -0.2773126992581851D+02
    0.1511404721731930D+02   -0.1830362231675957D+02   -0.1106851362311438D+02
    0.1513998941546940D+02   -0.1752354925268325D+02   -0.1044021908886020D+02
    0.1535687877929796D+02   -0.1905709419557527D+02   -0.1047190428071612D+02
   -0.7073757471252653D+01    0.6144228667317945D+01   -0.2012660356704872D+02
   -0.7692972824720770D+01    0.5581588609219160D+01   -0.1964860710990627D+02
   -0.7370197589166280D+01    0.7105872269896678D+01   -0.2010747531566799D+02
    0.3482499679627766D+01   -0.1390845856559508D+02   -0.6922617069642938D+01
    0.2760223888515351D+01   -0.1331406918688048D+02   -0.6595290660433046D+01
    0.3703239501759771D+01   -0.1449686937219527D+02   -0.6200684673582554D+01
   -0.5980770069238314D+01    0.7057527224786672D+01   -0.8404080314416952D+01
   -0.5706089999553112D+01    0.6135854730619346D+01   -0.8108532744945798D+01
   -0.6547581366834264D+01    0.6965630967575131D+01   -0.9198671642807673D+01
   -0.2704786680209806D+02    0.2029506581058251D+02   -0.6900040101481335D+01
   -0.2619098966419551D+02    0.2009170659693932D+02   -0.6637765486508242D+01
   -0.2724204679549925D+02    0.1984637896503171D+02   -0.7695728266134958D+01
   -0.2349350049417242D+02    0.7165680849378191D+01    0.5299766395675767D+01
   -0.2297957777014949D+02    0.6853361107585373D+01    0.4521517386212304D+01
   -0.2394432681439589D+02    0.8009914374700415D+01    0.5055045843373859D+01
    0.1695451767186005D+02   -0.4294889402148138D+01   -0.2288963941550245D+02
    0.1660691639184600D+02   -0.3803093308953598D+01   -0.2365799519675815D+02
    0.1790254567048090D+02   -0.4255028814846557D+01   -0.2284095470630265D+02
   -0.2303557514259364D+02    0.2105505385652483D+01   -0.1728561237219938D+02
   -0.2253303611687834D+02    0.2217574629884433D+01   -0.1650383597630929D+02
   -0.2376806899134429D+02    0.2723069393383874D+01   -0.1729324293092744D+02
    0.1428034448792876D+01    0.2603795068165130D+02   -0.1849525648895280D+02
    0.1873054182652098D+01    0.2648446726989388D+02   -0.1925291647371441D+02
    0.6481296787727668D+00    0.2658024598629372D+02   -0.1824675967606457D+02
   -0.1851036116003559D+02    0.1959676479848942D+02    0.1922274812461929D+02
   -0.1862177420428269D+02    0.1873128902324134D+02    0.1960048742953155D+02
   -0.1755789888690093D+02    0.1991086322257282D+02    0.1927455509351459D+02
   -0.1790955222378897D+02    0.1799191090661342D+02   -0.2615090430333387D+02
   -0.1851939987704507D+02    0.1835798348691733D+02   -0.2683801081998579D+02
   -0.1781379981262236D+02    0.1704967200843585D+02   -0.2640887647105206D+02
   -0.8363599320408420D+01    0.1430860497630091D+02    0.2348820654632686D+01
   -0.7865592028648778D+01    0.1484767239451106D+02    0.2996343958452270D+01
   -0.7942682210803972D+01    0.1351054584375073D+02    0.2165722928180686D+01
    0.2723007873787535D+02    0.2254745612455622D+02   -0.1093628126500001D+02
    0.2726048652386802D+02    0.2283794313743676D+02   -0.1183795428444289D+02
    0.2647932538369507D+02    0.2302478222504180D+02   -0.1051993210531621D+02
   -0.7610713645126387D+01   -0.6777665047329442D+01   -0.1423037397637579D+01
   -0.8019014500734793D+01   -0.6191851587736273D+01   -0.2078002481024876D+01
   -0.7831307914150686D+01   -0.7684988098580881D+01   -0.1723963387938040D+01
   -0.3740225043286303D+01    0.2165474225935955D+02   -0.7525039833459114D+01
   -0.2997429591022451D+01    0.2223994849783204D+02   -0.7736896931095171D+01
   -0.4544383232857166D+01    0.2219884786865285D+02   -0.7682255846529778D+01
   -0.6454471444202727D+01   -0.1312867306067809D+02   -0.5509809036296569D+01
   -0.5773256158928098D+01   -0.1341061815788671D+02   -0.4851068448007243D+01
   -0.7314425067408945D+01   -0.1287072951902518D+02   -0.5288792382035654D+01
    0.1250127788942947D+02   -0.5045325687155578D+01   -0.3343545889623520D+01
    0.1166551357462685D+02   -0.5056449499913883D+01   -0.3861742510949024D+01
    0.1294279830258463D+02   -0.4210389528324549D+01   -0.3537161606848867D+01
   -0.2454231241837254D+01   -0.2498285658109206D+02   -0.2534869600301112D+02
   -0.2033165971876022D+01   -0.2579882680249779D+02   -0.2504736600345555D+02
   -0.2483259083428532D+01   -0.2438950393970697D+02   -0.2458864909237456D+02
    0.6175976078018476D+01    0.1389785459457424D+02   -0.1024408065481323D+02
    0.6216525586631744D+01    0.1399580604089080D+02   -0.9271321776821182D+01
    0.6653344644360030D+01    0.1469602250246594D+02   -0.1058145566675477D+02
    0.2531578100847293D+02    0.2550558019034916D+01    0.2728795418630005D+02
    0.2439386369372207D+02    0.2529145560848185D+01    0.2699082847241996D+02
    0.2539235624949627D+02    0.2253842022399200D+01    0.2821905000781018D+02
   -0.9874505160870461D+00   -0.1425066963362001D+02    0.8630650556416853D+01
   -0.1845011912507291D+01   -0.1394749797665564D+02    0.8325913812505398D+01
   -0.6853641071720127D+00   -0.1362188717718012D+02    0.9284491397640975D+01
   -0.3917180351622815D+01   -0.1750882427078475D+02   -0.1672260858902190D+01
   -0.4236425492898066D+01   -0.1750930514064601D+02   -0.2574529584319790D+01
   -0.4138090672916627D+01   -0.1836773852437195D+02   -0.1259551980537454D+01
    0.2416956085928223D+02   -0.2413385280683113D+02    0.2254010809342119D+02
    0.2336152072999155D+02   -0.2464143129909942D+02    0.2263364506681138D+02
    0.2387295554673385D+02   -0.2327298037038937D+02    0.2231695600879747D+02
   -0.2237591875620710D+01   -0.5329623802157819D+01   -0.1220330484142692D+02
   -0.1604969042424145D+01   -0.6105974390869345D+01   -0.1225727171850672D+02
   -0.2493451189220038D+01   -0.5257078598409993D+01   -0.1121410502925835D+02
    0.7571118179163309D+01    0.1150556831272676D+01   -0.1972431234110398D+02
    0.6748499281560759D+01    0.1739548172227324D+01   -0.1972284628973928D+02
    0.7459513976939579D+01    0.7815957975595135D+00   -0.1880313892519780D+02
   -0.2417838480747132D+01   -0.9686558231040650D+01    0.1031243320933521D+01
   -0.2812555913066500D+01   -0.8830240658980820D+01    0.1055150117016124D+01
   -0.2055188300141323D+01   -0.9916551126379986D+01    0.1892669925671109D+01
    0.1805484898757463D+02    0.2214599318025980D+02    0.1702328765156259D+02
    0.1831913837969076D+02    0.2147807327550764D+02    0.1634021244504132D+02
    0.1857476584528309D+02    0.2185875376892194D+02    0.1784849821987089D+02
    0.1411423720592414D+01    0.7601272380176224D+01   -0.2607439997807804D+02
    0.1643902086085864D+01    0.7320576485929039D+01   -0.2697377802317255D+02
    0.2079806005939137D+01    0.8190759277629432D+01   -0.2587650262080008D+02
   -0.2347157002939891D+02    0.1697660861532622D+02   -0.1392569492979682D+02
   -0.2269427762470611D+02    0.1685436808706978D+02   -0.1445934993570584D+02
   -0.2338442450977806D+02    0.1782833857266746D+02   -0.1355241498720011D+02
    0.2112302935549559D+02    0.1370538834142351D+02   -0.2377609986207136D+01
    0.2059996379033026D+02    0.1295769745392380D+02   -0.2635824166882542D+01
    0.2052000967490902D+02    0.1444271385812979D+02   -0.2580476334345162D+01
    0.1563245430760643D+01   -0.1603274499244218D+01   -0.1263526002684175D+02
    0.2476663555578305D+01   -0.1588520342643311D+01   -0.1291628749642835D+02
    0.9817615408272613D+00   -0.2034182121883779D+01   -0.1326576250708480D+02
    0.1566396197636061D+02    0.1836086848385294D+02    0.1358846010022731D+02
    0.1476185078484316D+02    0.1869001643750452D+02    0.1345152625540719D+02
    0.1612955858747312D+02    0.1885248335919950D+02    0.1430588664539920D+02
   -0.9660331475515243D+01    0.2378523070170578D+02    0.1800332547764270D+02
   -0.1036492841829759D+02    0.2311609800867208D+02    0.1817101633605441D+02
   -0.9444046008941152D+01    0.2377493116379378D+02    0.1707217753100595D+02
   -0.1428341697035420D+02   -0.9250459403999567D+01   -0.2040234902999360D+02
   -0.1477313887175411D+02   -0.9141414989660445D+01   -0.2122528513223378D+02
   -0.1466349645924424D+02   -0.8595216799687083D+01   -0.1982558508204056D+02
    0.2306163739543868D+02    0.6925890730035733D+01    0.2347230033451187D+02
    0.2315691748075858D+02    0.7877000372999063D+01    0.2358446806894785D+02
    0.2301482856933769D+02    0.6629933158860050D+01    0.2257640130521379D+02
   -0.2938481355306682D+01   -0.3325769516856855D+01    0.2126485371483636D+02
   -0.2568712435553774D+01   -0.3382903985301339D+01    0.2218664797252751D+02
   -0.2261284938090700D+01   -0.2841735399418185D+01    0.2077276060402950D+02
    0.1056156446882199D+01   -0.9683655046028739D+00    0.2975278386977323D+01
    0.4506871531763679D+00   -0.2249062268681659D+00    0.3031551725538782D+01
    0.1538879265093954D+01   -0.1020719787238982D+01    0.2106638127502520D+01
   -0.1800310770778366D+02   -0.2602345104707965D+02    0.6862029318369496D+01
   -0.1796878221984860D+02   -0.2514749757403386D+02    0.7228537742857077D+01
   -0.1747441011700170D+02   -0.2591317629362346D+02    0.6106307454868689D+01
   -0.8998302934414156D+01    0.1402182820600098D+02   -0.6433762183037921D+01
   -0.8199633254654390D+01    0.1357262927050202D+02   -0.6210025190539723D+01
   -0.9242012497583218D+01    0.1369927965673974D+02   -0.7320705915184729D+01
    0.6882189045222317D-01   -0.1344741995227211D+02    0.1902258873961132D+02
    0.1153728737566380D+00   -0.1434490328546437D+02    0.1867957835078697D+02
   -0.6923823421956640D+00   -0.1348112416382981D+02    0.1958569154217073D+02
    0.6379765240569428D+01   -0.8705664998990370D+01    0.1588615821782558D+02
    0.6624535301012336D+01   -0.9296873324098740D+01    0.1516604851241332D+02
    0.6499756267281347D+01   -0.9141656830743205D+01    0.1672592086993547D+02
   -0.1058766123061187D+02   -0.1142394377499599D+01    0.1463657586987405D+01
   -0.1086043718518792D+02   -0.8555792445515216D+00    0.5888259928348017D+00
   -0.9636724349393630D+01   -0.1483317562684431D+01    0.1435187384217827D+01
   -0.1167106589021994D+02   -0.1347493004352759D+02    0.1876901893098471D+02
   -0.1170117435737541D+02   -0.1440114173163437D+02    0.1854538431622619D+02
   -0.1196055539515216D+02   -0.1332278710030892D+02    0.1965891595751891D+02
   -0.4034670395721136D+01    0.7698641735200755D+01    0.2689062606593528D+02
   -0.4165778820026190D+01    0.7779105983365979D+01    0.2781770269224910D+02
   -0.3534800472128639D+01    0.8495796577234024D+01    0.2664091662432315D+02
   -0.7839845439962146D+01   -0.5922317494934698D-01    0.1845769098618039D+02
   -0.7718550637343046D+01    0.4025634407156514D+00    0.1760801505467502D+02
   -0.7021712075408370D+01   -0.1124615282932370D-01    0.1892491798608405D+02
    0.6541635220656810D+01   -0.1648799879845097D+02    0.1906349229148429D+02
    0.6108954765986256D+01   -0.1654911061770407D+02    0.1996715648842222D+02
    0.6354190100543385D+01   -0.1554461104245216D+02    0.1868476334946348D+02
   -0.2529557729025252D+02    0.4879550058495868D+01    0.4214221139178390D+01
   -0.2582681732678734D+02    0.5155190546640075D+01    0.4985082483555900D+01
   -0.2468446503490397D+02    0.5639711670854862D+01    0.4232170109602136D+01
    0.6764125680012643D+01    0.5615717683120453D+01   -0.1677875818690724D+02
    0.6956364299064136D+01    0.4850025862945266D+01   -0.1732800195580220D+02
    0.7300694986525713D+01    0.5411836809749910D+01   -0.1603278162514796D+02
    0.9698661189167328D+01   -0.1296746673196282D+02    0.1047176650077267D+02
    0.8890463903785831D+01   -0.1283864511988512D+02    0.1000112210038741D+02
    0.1023976267263548D+02   -0.1358506572495828D+02    0.9943013497504127D+01
    0.2542900692459464D+02    0.2480416474393858D+01    0.8529815901080562D+01
    0.2456082627363489D+02    0.2805044258284894D+01    0.8176508407124508D+01
    0.2555534868953355D+02    0.2873731955583433D+01    0.9360605739585173D+01
   -0.3068045321539409D+01   -0.2763597463439118D+02   -0.8033754762900863D+01
   -0.3394023862069015D+01   -0.2673844996181067D+02   -0.7664612755963707D+01
   -0.2739043130794078D+01   -0.2741293326689744D+02   -0.8917745165291073D+01
    0.5626486941186275D+01   -0.8306515185882187D+01   -0.1159803938707857D+02
    0.5499704900481586D+01   -0.9098488395430374D+01   -0.1097727809501440D+02
    0.4749097898024970D+01   -0.7883149901310166D+01   -0.1168486402963179D+02
   -0.1518813236929893D+02   -0.9729611692069279D+01   -0.1377263632847760D+02
   -0.1476165054057523D+02   -0.1059781384574306D+02   -0.1395311451969823D+02
   -0.1598951647590486D+02   -0.9802506263723059D+01   -0.1316892958590559D+02
   -0.2747219816957285D+02    0.2309576784756554D+02   -0.2394789547844008D+02
   -0.2821107712300219D+02    0.2261630923877630D+02   -0.2429694237918900D+02
   -0.2734875255543015D+02    0.2274843309975855D+02   -0.2310354739864233D+02
    0.1053031121148102D+02    0.2653046689640528D+02    0.1414807294903937D+02
    0.1093425936388519D+02    0.2566857533226243D+02    0.1403050467386150D+02
    0.9780894566610176D+01    0.2658875713315991D+02    0.1475914993670483D+02
    0.1839710379194726D+02    0.4115827699412704D+00    0.2079212266904578D+02
    0.1782880428563648D+02    0.1175421313233366D+01    0.2060087014744964D+02
    0.1923181985932121D+02    0.5907248864105938D+00    0.2030236244500963D+02
    0.1417198410367152D+02    0.2238475127109923D+02   -0.2162227306995788D+02
    0.1457842692246008D+02    0.2160178418233743D+02   -0.2203315296267948D+02
    0.1369057410463394D+02    0.2202756941966870D+02   -0.2087688164026402D+02
   -0.2379863779184679D+02   -0.1981308164370304D+02    0.2007144073371402D+02
   -0.2457936534733475D+02   -0.2029977171312278D+02    0.2047784818343354D+02
   -0.2410112120924968D+02   -0.1969354374465193D+02    0.1913765220281528D+02
   -0.2394383435701934D+02    0.9334848370303792D+01    0.1891978486073408D+02
   -0.2416011307910264D+02    0.8756945328112907D+01    0.1817578260321028D+02
   -0.2322046928599683D+02    0.8853833338554583D+01    0.1919319641144480D+02
    0.5226060137775720D+00    0.1208095194334121D+02    0.1517570654608669D+02
    0.1390135656481128D+01    0.1171034727421572D+02    0.1561279101130465D+02
    0.6700896588018165D+00    0.1301729024595130D+02    0.1498307093549950D+02
    0.1299812151954247D+02    0.1290318723392383D+02    0.2368578242375376D+02
    0.1223724280863102D+02    0.1298766018336379D+02    0.2312233151937645D+02
    0.1344588000482466D+02    0.1371282837575959D+02    0.2361180677131027D+02
    0.5954687062528335D+00    0.2158445114743315D+02   -0.2284866172004943D+01
    0.2982445851500517D+00    0.2167053326546777D+02   -0.1327470562223347D+01
    0.7423471625315313D+00    0.2247366331797928D+02   -0.2647975478289494D+01
    0.1835108854887964D+02   -0.2346684908130680D+02    0.3018616619246473D+01
    0.1895831568919715D+02   -0.2302337336866242D+02    0.3625129133439887D+01
    0.1804477571937623D+02   -0.2275596775874236D+02    0.2496096791669677D+01
    0.2349890018505062D+02   -0.1385854304622541D+02   -0.2508908811059285D+02
    0.2363923416222003D+02   -0.1461728259880835D+02   -0.2448497207822478D+02
    0.2265489086752548D+02   -0.1338290034141797D+02   -0.2482483605096583D+02
    0.1168766402649449D+02   -0.1901957324536539D+02    0.2289039857546877D+02
    0.1137033709673989D+02   -0.1941733333383823D+02    0.2371212657314402D+02
    0.1086538653218549D+02   -0.1869048498665988D+02    0.2253992744468695D+02
    0.1493232180930106D+01    0.5402141630182744D+00   -0.7823164758645482D+00
    0.2070316188380416D+01    0.1288956494319279D+01   -0.6509775059185821D+00
    0.6561058268033598D+00    0.7958085977529483D+00   -0.3341173169339616D+00
   -0.1012721256990936D+02    0.6265374266589857D+01   -0.1163525706738967D+02
   -0.1027969165402621D+02    0.6805617855775769D+01   -0.1243759096453583D+02
   -0.1047888715635723D+02    0.5397640081045517D+01   -0.1182306180885434D+02
    0.2485296250508362D+02    0.1380110243442298D+02    0.1861955748536888D+02
    0.2528055223311915D+02    0.1416160519350407D+02    0.1939103033300107D+02
    0.2449274994576479D+02    0.1463904801483050D+02    0.1828170742540306D+02
   -0.6056505111780316D+01   -0.6365920863371159D+01    0.1972589271348446D+01
   -0.6510273808838177D+01   -0.7197877275261050D+01    0.1844027045833620D+01
   -0.6179160468868443D+01   -0.5957870423144132D+01    0.1147149680864764D+01
    0.2020460060212454D+02    0.7321899778369861D+01   -0.1839136632752193D+02
    0.2052818742245846D+02    0.6457679856582041D+01   -0.1853720693389162D+02
    0.1928444493280714D+02    0.7281187758223402D+01   -0.1855522751281521D+02
    0.9479012201782268D+01    0.1487098676504877D+02    0.8043892457405196D+01
    0.8980269940403280D+01    0.1489610342575814D+02    0.7195073391672093D+01
    0.9365654781000233D+01    0.1572377271083845D+02    0.8514815865309822D+01
   -0.2346806339234461D+02    0.1035113809107466D+02   -0.1411608213008085D+02
   -0.2424594026719446D+02    0.1066862296236980D+02   -0.1463306322993913D+02
   -0.2338788411639374D+02    0.1116729406115248D+02   -0.1352180730057124D+02
    0.2317011615899291D+02    0.1207597849958496D+02   -0.5876280261973786D+01
    0.2372627386278713D+02    0.1230676949857093D+02   -0.6649537212836071D+01
    0.2367465406695220D+02    0.1130444354146221D+02   -0.5688759076256990D+01
   -0.1357975410421430D+02   -0.2144226827159808D+02    0.1406765906022674D+02
   -0.1454923136847574D+02   -0.2136809368999871D+02    0.1392674969084730D+02
   -0.1324309858899825D+02   -0.2217917620773487D+02    0.1456060978330521D+02
   -0.1939033309078450D+02    0.2138374912278540D+02    0.2122511673684992D+01
   -0.1972996005383864D+02    0.2190960746190927D+02    0.1424193215857702D+01
   -0.1840079038611929D+02    0.2135655624091520D+02    0.1989292170749594D+01
    0.1649345699458730D+02    0.1612164386681661D+02   -0.6192967899856825D+01
    0.1639617243760740D+02    0.1590557413217138D+02   -0.7109242494493632D+01
    0.1591865210276722D+02    0.1548738804687921D+02   -0.5790117569110771D+01
   -0.2197410873113078D+02    0.2829624348682957D+01   -0.2260296666136253D+02
   -0.2211809305050508D+02    0.2055460040826284D+01   -0.2204004938404654D+02
   -0.2135325082964611D+02    0.3425117966561396D+01   -0.2229504985455675D+02
    0.1936493570204112D+02   -0.2541869823291551D+02   -0.5394324737895031D+01
    0.1988694360540649D+02   -0.2468287271161289D+02   -0.5709972725943026D+01
    0.1966926643075589D+02   -0.2567349435810609D+02   -0.4493964964914347D+01
   -0.1112839588319286D+02    0.2492670860555869D+02   -0.1144290100922105D+02
   -0.1049383832869287D+02    0.2500326917906402D+02   -0.1074525914860672D+02
   -0.1068241331394557D+02    0.2499205283411828D+02   -0.1225261067838726D+02
    0.2176302248999706D+02    0.2476632097709940D+02    0.2311137621652441D+02
    0.2224854138224833D+02    0.2475685753168615D+02    0.2228860746004912D+02
    0.2240476973771476D+02    0.2448668226221841D+02    0.2376690412643278D+02
   -0.1040165616182946D+02   -0.1522824588016427D+02    0.1629556510870111D+02
   -0.1008486066230819D+02   -0.1446616632132764D+02    0.1680421689517823D+02
   -0.1084637303924061D+02   -0.1483635334840778D+02    0.1556582422700764D+02
    0.3805584181593990D+00   -0.5430562335882307D+01   -0.1068666460925584D+02
    0.3918976322471522D+00   -0.6392523740094516D+01   -0.1078332559423536D+02
   -0.3926797882168533D+00   -0.5177463471433318D+01   -0.1017326540933557D+02
    0.2288462081359096D+02   -0.1111497218064623D+01   -0.2580612287469556D+02
    0.2239403388058550D+02   -0.6201153291908322D+00   -0.2643479972950482D+02
    0.2348978413374470D+02   -0.1543232806932722D+01   -0.2645115605283759D+02
   -0.1299076790645292D+01    0.1077270868886774D+02    0.7968969713398836D+01
   -0.1818149473565216D+01    0.1018558448090023D+02    0.7391683612544409D+01
   -0.1826068090062315D+01    0.1084448657680527D+02    0.8786449382028474D+01
   -0.8063378585894206D+01    0.7782719508019530D+01   -0.3262766398981999D+01
   -0.7505769024680364D+01    0.7038002051399273D+01   -0.3188563954768908D+01
   -0.7911987649154055D+01    0.8243291727736235D+01   -0.4153782440697842D+01
    0.1070286281129846D+01    0.9930691332797181D+01   -0.7876567314903816D+01
    0.5642675954269258D+00    0.9098953091278656D+01   -0.8081010746902251D+01
    0.1849840085305805D+01    0.1000502896968802D+02   -0.8457538004166825D+01
   -0.1825305300108921D+02   -0.7001707479349946D+01    0.2229772201964648D+02
   -0.1851088156030823D+02   -0.6092980848285947D+01    0.2206154503131331D+02
   -0.1860282544642305D+02   -0.7643643896144242D+01    0.2153666343704172D+02
   -0.3250752662313592D+01    0.2185784037885344D+01    0.1179289596420788D+02
   -0.3286310105712507D+01    0.2754248101957479D+01    0.1253846651017577D+02
   -0.4113765066585033D+01    0.1771442154846224D+01    0.1168806342898834D+02
    0.2286608353222809D+02   -0.2317139525671259D+02    0.1388020051079150D+02
    0.2276374942162257D+02   -0.2406930263530619D+02    0.1355774201698626D+02
    0.2384642951617187D+02   -0.2302941368379391D+02    0.1400923226603029D+02
   -0.2290382906181857D+02    0.1956831346887763D+02    0.2281120014709307D+02
   -0.2380924951596149D+02    0.1972232827633938D+02    0.2254650378246294D+02
   -0.2296760219495613D+02    0.1943853229454775D+02    0.2379300360245698D+02
   -0.4733986066322792D+01    0.2433446604495298D+02   -0.2589036629180300D+02
   -0.5104530621416307D+01    0.2363641121305697D+02   -0.2540524241037915D+02
   -0.4212418846090927D+01    0.2397262975352178D+02   -0.2661148605601623D+02
    0.2320268792789296D+02    0.1674623050043515D+02    0.9374010431843933D+01
    0.2392742195341553D+02    0.1639824112882403D+02    0.9815730180318781D+01
    0.2302471431871097D+02    0.1622401588186431D+02    0.8572308047649923D+01
   -0.2442911805205239D+02    0.7345774111257804D+01    0.1681011839910438D+02
   -0.2383038159040907D+02    0.6740733722556366D+01    0.1645366334889277D+02
   -0.2493439030219011D+02    0.6892842678510989D+01    0.1746725457668065D+02
   -0.2112826319204717D+02    0.1265261189309191D+02    0.3554569445520120D+01
   -0.2097907187800175D+02    0.1195114620595354D+02    0.4181941381733594D+01
   -0.2183805151114725D+02    0.1229846185497241D+02    0.3130220637283839D+01
    0.3596077245458305D+01    0.2369722459744557D+02    0.2279024881397097D+01
    0.3282595535158503D+01    0.2427880797250139D+02    0.1525778412481751D+01
    0.3045946999143333D+01    0.2291158391150012D+02    0.2309331371910101D+01
    0.3096683189534606D+01   -0.7866544508009339D+01   -0.1218695876062240D+02
    0.2486692000402629D+01   -0.8184458097325127D+01   -0.1147572893056933D+02
    0.2712514452089786D+01   -0.8143034711576709D+01   -0.1298924398581102D+02
    0.1478940602869787D+02    0.7522272689666470D+01   -0.1395707854615965D+02
    0.1539367567966776D+02    0.7723268851843462D+01   -0.1462469899954218D+02
    0.1456189385621724D+02    0.6621105570297894D+01   -0.1414280944486704D+02
    0.2254476678739774D+02   -0.1451996836563892D+02   -0.2084847195620064D+02
    0.2287424793714606D+02   -0.1495580489048317D+02   -0.2006439713468533D+02
    0.2329578792378631D+02   -0.1408700570592774D+02   -0.2123688229805907D+02
    0.2704533391238345D+02    0.2060425886218430D+02    0.3396120885913689D+01
    0.2749138712000935D+02    0.2107639846067496D+02    0.4110499630948855D+01
    0.2665404735236252D+02    0.2123940956108539D+02    0.2820052268557157D+01
    0.9524827912458186D+01    0.1662490094640456D+02   -0.1837948577820457D+02
    0.1020601343851733D+02    0.1733397075775625D+02   -0.1829517691371402D+02
    0.8818781379045408D+01    0.1695164085871154D+02   -0.1894215556708247D+02
   -0.2666877800373168D+02   -0.2683457352801727D+02   -0.1695885781004440D+02
   -0.2594047671380256D+02   -0.2672241563851390D+02   -0.1757897267479344D+02
   -0.2710053428300545D+02   -0.2602100366188967D+02   -0.1705639052748438D+02
   -0.1237424866328577D+02    0.1205327554486689D+02   -0.2343454899883579D+02
   -0.1195293816077884D+02    0.1216901657029786D+02   -0.2429944908286703D+02
   -0.1328474942617877D+02    0.1178733346534980D+02   -0.2363348114463519D+02
   -0.3644676273206048D+01    0.2417642145577962D+02   -0.8639469524992899D+01
   -0.4191177624836269D+01    0.2376227593770054D+02   -0.9346957146857843D+01
   -0.2827296806368518D+01    0.2464020019693359D+02   -0.8880182953144390D+01
    0.4821103624501474D+00   -0.7611939033181067D+00    0.9218629621534497D+01
    0.7531399693584060D+00   -0.1695919525974848D+01    0.9176982270518666D+01
    0.1721423932714898D+00   -0.6647314687988936D+00    0.1008390695727622D+02
   -0.9170392268585866D+01   -0.9277719109241287D+01   -0.9246685215579213D+01
   -0.8562308968950850D+01   -0.9961653264046005D+01   -0.9042786574156498D+01
   -0.9064397411195056D+01   -0.8759764472293917D+01   -0.8460112739766465D+01
    0.1779845196415587D+02   -0.2597223770441099D+02   -0.1440462500598223D+02
    0.1823854296606091D+02   -0.2622658357328615D+02   -0.1521700795622705D+02
    0.1690328994152365D+02   -0.2629342606110295D+02   -0.1441932617444825D+02
    0.6264068766347018D+01    0.3233304723528134D+01    0.2519991223332181D+01
    0.5507853326595893D+01    0.2663690589314708D+01    0.2294959224651858D+01
    0.6921328241606858D+01    0.3085922712748765D+01    0.1887907485523490D+01
   -0.2337131264790948D+02   -0.1166418059481951D+02    0.1036653922955827D+02
   -0.2256903531317104D+02   -0.1179558887584408D+02    0.9727703105233257D+01
   -0.2402565403913902D+02   -0.1097281370236372D+02    0.9984418404537456D+01
    0.5220494222562825D+01    0.5961772819155377D+01   -0.1385801700709864D+02
    0.5864889041066250D+01    0.6339634589667816D+01   -0.1325778653579928D+02
    0.5312343704139343D+01    0.5017450466182427D+01   -0.1388179027530881D+02
   -0.9247329482285686D+01    0.3960149369426420D+01    0.9885157102105360D+01
   -0.9135858972215976D+01    0.3076825342873773D+01    0.9476234139388316D+01
   -0.9537335377845899D+01    0.4531446907141939D+01    0.9159102096498026D+01
    0.1086943552547065D+02   -0.1740002921766966D+02    0.1724615527928660D+02
    0.1027703632495075D+02   -0.1767419882621273D+02    0.1799592082006220D+02
    0.1150288097880181D+02   -0.1674540007489815D+02    0.1757915601208383D+02
    0.8715108453821218D+01   -0.2150135603774318D+02   -0.3575168863703009D+01
    0.8326003671268168D+01   -0.2109107653476448D+02   -0.4315114636928355D+01
    0.8016981035960345D+01   -0.2208732264908187D+02   -0.3301309251185585D+01
   -0.2576566868954043D+02    0.1370713434039830D+02   -0.4159879778604745D+01
   -0.2620284501957711D+02    0.1449071483726783D+02   -0.3851533763265017D+01
   -0.2647919332754071D+02    0.1338733817092788D+02   -0.4721383412699363D+01
    0.8245117198089631D+01    0.6623556068171657D+01    0.3379507922722455D+01
    0.8983886367081503D+01    0.7127206085128277D+01    0.3762355897758674D+01
    0.8005952561745744D+01    0.7010246213380539D+01    0.2498505363048975D+01
   -0.1329582880318559D+02    0.2693152039739061D+02    0.1018298597900419D+02
   -0.1319692536815824D+02    0.2605056217599172D+02    0.1052873871780837D+02
   -0.1345283996802373D+02    0.2702869387439911D+02    0.9241918132609895D+01
    0.9591575414687675D+01   -0.9978696049575458D+01   -0.1868357644407407D+02
    0.9738455555590622D+01   -0.9122670241361249D+01   -0.1828719647163722D+02
    0.1056714392234901D+02   -0.1018754487027874D+02   -0.1871901115960689D+02
   -0.8965514603175871D+01   -0.2134480207989014D+02    0.1656581076408117D+02
   -0.8913005013929732D+01   -0.2060514746370038D+02    0.1594994439675582D+02
   -0.8038693278475971D+01   -0.2168555701593579D+02    0.1660135950633942D+02
   -0.1672530477542151D+02   -0.1181067448988672D+02    0.5207391676285388D+01
   -0.1674197151021571D+02   -0.1112593451286366D+02    0.5939922381898845D+01
   -0.1712583277375031D+02   -0.1131053702370294D+02    0.4510399646792719D+01
   -0.4128589785310729D+00    0.2012521737001088D+02   -0.1838316727662319D+02
    0.4808328662100226D+00    0.2037319059791809D+02   -0.1868497246119843D+02
   -0.1052318238092918D+01    0.2072813597556396D+02   -0.1873560741313954D+02
   -0.1163096550165959D+02   -0.1101988726072433D+02   -0.1967543057717065D+02
   -0.1180466069481240D+02   -0.1055934763350739D+02   -0.2046977048264266D+02
   -0.1099871087987522D+02   -0.1166125342629749D+02   -0.1983507015329631D+02
    0.2027217797215710D+01   -0.1760834932833836D+02   -0.2529277428309108D+02
    0.2203364932060122D+01   -0.1744488034673707D+02   -0.2627356068563892D+02
    0.1102763890289718D+01   -0.1731397076660027D+02   -0.2510804132328012D+02
   -0.1059958795571177D+02    0.2007639902332115D+01   -0.7709422416663607D+01
   -0.1129451815585965D+02    0.2269070822248660D+01   -0.7023360619048192D+01
   -0.1104484948238628D+02    0.1247219530986467D+01   -0.8109687275297699D+01
    0.1482431696293676D+02    0.1090354628878194D+02   -0.8639015736588950D+01
    0.1417858956640254D+02    0.1058788731954819D+02   -0.7959099760224213D+01
    0.1445200565525378D+02    0.1052437054980290D+02   -0.9450439164160622D+01
   -0.8338461492427946D+01    0.8242841439463686D+00   -0.6707120392712701D+01
   -0.8687563832201525D+01    0.2551295425917326D+00   -0.5999905922751926D+01
   -0.9064234405723415D+01    0.1373485475674135D+01   -0.7060408175597457D+01
   -0.1881698389500078D+02   -0.9822137416884624D+00    0.3795080540675026D+01
   -0.1878688854120757D+02    0.2188191433524445D-01    0.4005859356398133D+01
   -0.1973300977271395D+02   -0.1299904475906656D+01    0.3981240768967091D+01
   -0.1171262388048940D+02   -0.1283282127809924D+02   -0.5518587477307388D+01
   -0.1144763043591519D+02   -0.1289012715521802D+02   -0.6474140321018841D+01
   -0.1193366529689489D+02   -0.1191180357504491D+02   -0.5209043142047405D+01
   -0.1637111191204483D+02    0.1225237791097002D+02    0.3812569001164263D+01
   -0.1692769866455890D+02    0.1275415471713132D+02    0.4424528591158799D+01
   -0.1699052701994037D+02    0.1177307010469452D+02    0.3213490127702340D+01
    0.1615430678623660D+01   -0.2289658682126954D+02   -0.1530815618260659D+02
    0.1777913989679587D+01   -0.2305844804465462D+02   -0.1434134623909397D+02
    0.2241315588110222D+01   -0.2351439758076965D+02   -0.1574773604696157D+02
   -0.3050958476282431D+01    0.2729941969707934D+02   -0.3607184029636041D+01
   -0.3343352180234992D+01    0.2694632484790551D+02   -0.4430830386977972D+01
   -0.2959728388527925D+01    0.2824837470156779D+02   -0.3667314363343727D+01
   -0.1080065512332962D+02    0.2337611523012875D+02    0.4712937156503016D+01
   -0.1075604646233418D+02    0.2246002426235691D+02    0.4336392910384032D+01
   -0.9830313416165440D+01    0.2356128949033413D+02    0.4832491580195046D+01
   -0.2691810108270382D+02   -0.9572082760861662D+01    0.1522962913182474D+02
   -0.2604762866321479D+02   -0.9870634483828306D+01    0.1528869525443218D+02
   -0.2704631890200837D+02   -0.8958229950024956D+01    0.1596083110006482D+02
    0.3870371908158162D+01   -0.2027690330880379D+02   -0.2188320604009728D+02
    0.4328663371717047D+01   -0.2098767095950966D+02   -0.2144177484298660D+02
    0.3969820828066299D+01   -0.1956521268813631D+02   -0.2126154953745161D+02
   -0.2585107566982798D+02    0.2202125808830306D+02   -0.9012309836952690D+01
   -0.2644714626103131D+02    0.2243324728191783D+02   -0.9732980846481762D+01
   -0.2645165165648524D+02    0.2150909368849856D+02   -0.8464021974560570D+01
   -0.2616696174184775D+02   -0.2117690024474269D+02   -0.2465355227464669D+02
   -0.2571437870949034D+02   -0.2123739241547772D+02   -0.2380974384431296D+02
   -0.2543933191850178D+02   -0.2102740057582576D+02   -0.2530686320967737D+02
   -0.2069037331138056D+02    0.1673619608790118D+02    0.2556471520372428D+02
   -0.2100278262464882D+02    0.1579585715019092D+02    0.2555701440472675D+02
   -0.2003428002670518D+02    0.1675278773941389D+02    0.2486379813839389D+02
   -0.2737954906385620D+02   -0.1182199240287515D+02   -0.2396702293542158D+02
   -0.2650033315353228D+02   -0.1167442231470595D+02   -0.2440661842239759D+02
   -0.2797183963967692D+02   -0.1218492629475460D+02   -0.2464924118372254D+02
   -0.6489938484122403D+01   -0.1351473468098908D+02    0.3259035926675699D+01
   -0.6819180150134482D+01   -0.1334520944294597D+02    0.2368731809652433D+01
   -0.6154830932690251D+01   -0.1256787395759055D+02    0.3526446906616268D+01
   -0.4782658689869229D+01   -0.1600674855191536D+02   -0.1960466563291461D+02
   -0.4138754479717775D+01   -0.1550303112124393D+02   -0.1916510790248574D+02
   -0.5595592194715900D+01   -0.1553762863439162D+02   -0.1939025271576535D+02
    0.9131814825729606D+01   -0.3681218573046126D+01   -0.8225920731181830D+01
    0.1007643721484972D+02   -0.3348199462436153D+01   -0.8318329235600720D+01
    0.8709122298459528D+01   -0.3091650886862960D+01   -0.7580553343036785D+01
    0.2705849190422073D+02    0.2597632161564882D+02   -0.2307653147367269D+02
    0.2725678356185450D+02    0.2512191939639219D+02   -0.2347319527395154D+02
    0.2788215497171683D+02    0.2642507229612714D+02   -0.2275693984210299D+02
    0.1060702683859039D+02   -0.5787964765141466D+01   -0.7730508489271415D+01
    0.1065370139021877D+02   -0.5360074645163101D+01   -0.8591810120581897D+01
    0.1110101095114601D+02   -0.6636112419257707D+01   -0.7794381802892629D+01
   -0.9460068820084183D+01   -0.2391172144566118D+02   -0.2107913565978623D+02
   -0.9624996683428837D+01   -0.2367265926142939D+02   -0.2011755914936204D+02
   -0.9898910969681490D+01   -0.2324496824009912D+02   -0.2163795170425396D+02
   -0.1500471256454764D+01   -0.5398088047757923D-01    0.5696779285721377D+01
   -0.1692183191611956D+01    0.6531845136223861D+00    0.6353049528377209D+01
   -0.1564003534375439D+01   -0.9065123784797016D+00    0.6212285043646856D+01
   -0.2592505985175019D+02   -0.1700833375982283D+02    0.2729524832647388D+02
   -0.2534102770160977D+02   -0.1720306812550669D+02    0.2803864431114015D+02
   -0.2676460185798913D+02   -0.1668926343141036D+02    0.2764075668603606D+02
    0.6796935382068838D+00   -0.1322656420534403D+02    0.1066288640660544D+02
    0.8056724134980373D+00   -0.1331505176401407D+02    0.1155473605992182D+02
    0.7800639140672943D+00   -0.1220546432692372D+02    0.1039877133869116D+02
   -0.7569021520124647D+01    0.2415779254618392D+02   -0.2083020851446539D+02
   -0.7303770968444979D+01    0.2480093011010178D+02   -0.2150041192799105D+02
   -0.8057707806128988D+01    0.2463104248142220D+02   -0.2011101893781083D+02
   -0.1878462749050248D+02    0.2516047745600043D+02   -0.2658172891885956D+02
   -0.1805083017306769D+02    0.2578113830714542D+02   -0.2682521531467392D+02
   -0.1946533479021492D+02    0.2539130689510197D+02   -0.2724858706543452D+02
   -0.8493615603483187D+01   -0.7819371362246371D+01   -0.1178939705473628D+02
   -0.8836475837678348D+01   -0.8040444209277418D+01   -0.1094204486378461D+02
   -0.7961378357613130D+01   -0.8559190351623659D+01   -0.1225114747341427D+02
    0.5151962097958668D+01   -0.2559276145934342D+02    0.1653101427448723D+02
    0.4911528086108112D+01   -0.2468799423157532D+02    0.1654525162263982D+02
    0.6081432647235959D+01   -0.2558646124699461D+02    0.1662980827488506D+02
   -0.2192457212641834D+02    0.9635214351217202D+01   -0.5281687588046214D+01
   -0.2246964669675893D+02    0.8939863550723567D+01   -0.5601175707209735D+01
   -0.2212592868527921D+02    0.9658213929981301D+01   -0.4360926416034914D+01
   -0.2252821529150332D+02    0.1887981662203763D+02    0.1802537522825155D+02
   -0.2220847667441224D+02    0.1887722991112905D+02    0.1710823177765743D+02
   -0.2280150412272474D+02    0.1798341484061616D+02    0.1817846791839438D+02
   -0.8471214692417668D+01   -0.2700694444105120D+02    0.2201796611320678D+00
   -0.7658994006411745D+01   -0.2742401343611713D+02   -0.8154431548549984D-01
   -0.9163873482659188D+01   -0.2760387972239799D+02   -0.1793863969820034D+00
   -0.1866383288377505D+02   -0.1049441672228789D+02   -0.1562965140235470D+02
   -0.1915347361078107D+02   -0.1129170681513078D+02   -0.1535567385349585D+02
   -0.1868326737038215D+02   -0.1000495107798662D+02   -0.1476400144384075D+02
    0.1071711294644659D+02   -0.2515303243678154D+02    0.1149504908461866D+02
    0.1089785140466502D+02   -0.2449020920640269D+02    0.1087786082462723D+02
    0.1053266950090711D+02   -0.2480730574294547D+02    0.1237957266428603D+02
    0.8125796275096601D+01    0.2710220407445705D+02    0.1795661446627308D+02
    0.9080004572275874D+01    0.2707699386834091D+02    0.1805453568811857D+02
    0.7879903131165138D+01    0.2799437834968889D+02    0.1759768738372991D+02
    0.7439024536750547D+01    0.1702481062953277D+02   -0.2662969500671219D+02
    0.6697767168678078D+01    0.1710299123231407D+02   -0.2608648972601694D+02
    0.7536173812153097D+01    0.1611377093233357D+02   -0.2685876103646172D+02
    0.4135945453045599D+01    0.1217891454143781D+02   -0.2695457139062741D+01
    0.3478790647923862D+01    0.1216472805942438D+02   -0.3403365502935898D+01
    0.3595948248851937D+01    0.1242755016776473D+02   -0.1966722709164022D+01
    0.2442294950384276D+02    0.4033285647623360D+01    0.1345605801906716D+01
    0.2518848657050465D+02    0.3852327599434551D+01    0.6599542072690751D+00
    0.2419877103806038D+02    0.3085399594340344D+01    0.1552930489603877D+01
    0.7443649167846715D+01   -0.1708754889075708D+01   -0.1161819801965519D+02
    0.7971088903865611D+01   -0.1085630528754575D+01   -0.1215185143240689D+02
    0.7759280772963256D+01   -0.1378367789085654D+01   -0.1074270573757731D+02
    0.2600485803544710D+02   -0.1997292755428629D+02    0.1380497414954367D+02
    0.2602991394656678D+02   -0.2089258864188391D+02    0.1407052255963267D+02
    0.2521503287578248D+02   -0.1999436023484039D+02    0.1324928771688962D+02
    0.3124673555922746D+01    0.2507561527211756D+02   -0.2565347343942249D+01
    0.3130963756654061D+01    0.2515953672135142D+02   -0.1579667514459643D+01
    0.3916675691164504D+01    0.2458190242490890D+02   -0.2765078748025632D+01
   -0.8039208594412502D+01   -0.1643848083310409D+02   -0.1652606638139927D+02
   -0.7630589122107809D+01   -0.1620510403749521D+02   -0.1567130346754124D+02
   -0.7760452960391643D+01   -0.1578077781858210D+02   -0.1721358581896539D+02
   -0.1003360003467088D+02   -0.1798879928710451D+02   -0.1789974068152111D+01
   -0.1054709002215724D+02   -0.1852211575422811D+02   -0.1188783262064232D+01
   -0.1049745354184925D+02   -0.1715251979573348D+02   -0.1681046797993689D+01
   -0.1453910129891299D+02    0.9362907320691310D+01    0.2463070587349720D+02
   -0.1419486942074764D+02    0.9593060326202512D+01    0.2548861842124194D+02
   -0.1405303263452567D+02    0.1000748591584740D+02    0.2397715699578968D+02
   -0.7706038834797791D+01    0.2614034232405448D+02   -0.9740115628662513D+01
   -0.8416536073885474D+01    0.2666419323964279D+02   -0.1005406504192970D+02
   -0.7182552522177800D+01    0.2616424193286203D+02   -0.1053311323980557D+02
   -0.1404642668109116D+02    0.1574757696314582D+02    0.2441284556021494D+02
   -0.1381595917287449D+02    0.1565802312083404D+02    0.2531016346807662D+02
   -0.1322135113854911D+02    0.1612480078615822D+02    0.2402046690754674D+02
   -0.1475046186151403D+02   -0.1639964518806294D+02   -0.1099515472192879D+02
   -0.1530379830089588D+02   -0.1621529905794027D+02   -0.1177533267540392D+02
   -0.1510819734569958D+02   -0.1629954852555700D+02   -0.1015848205982814D+02
    0.2382240116047984D+01    0.4336748717220474D+01    0.1674858927912295D+02
    0.1974502641218577D+01    0.4732279293448121D+01    0.1594925565421279D+02
    0.3291617574045554D+01    0.4609213069069786D+01    0.1686377589871282D+02
   -0.7101745993220258D+01    0.1882081261734503D+02   -0.5430461121080179D+01
   -0.7289527442685873D+01    0.1884342797527204D+02   -0.4468641690711689D+01
   -0.7595638003309959D+01    0.1803243299899840D+02   -0.5748741471221171D+01
   -0.2578264931671886D+02    0.2667009032766884D+02    0.5884784198905110D+01
   -0.2607253608267841D+02    0.2596955322964211D+02    0.6461004241210682D+01
   -0.2507971764122767D+02    0.2717502796939677D+02    0.6344291381765159D+01
    0.2204143168742737D+02    0.2401078172971408D+00    0.2691578487827020D+02
    0.2112549658236172D+02    0.2909990371053115D+00    0.2659326450027984D+02
    0.2228815525502505D+02    0.1172217819977461D+01    0.2694343904840674D+02
   -0.7595900065389816D+01    0.2703505063157686D+02   -0.1543103950183600D+02
   -0.8540694017248729D+01    0.2707217890383307D+02   -0.1565042269997197D+02
   -0.7066991694944769D+01    0.2738993031312364D+02   -0.1616980412028909D+02
   -0.3544467675472898D+00   -0.5449598741083375D+01    0.2474215187814583D+02
   -0.7754090036517252D+00   -0.5843176747010532D+01    0.2394194621051322D+02
   -0.1188311894602532D+01   -0.5168112725856840D+01    0.2524921916934078D+02
   -0.1094826736901508D+02   -0.1380312923580074D+02   -0.1778397361520832D+02
   -0.1039839080431425D+02   -0.1348905156018494D+02   -0.1851333363917559D+02
   -0.1118137479490058D+02   -0.1467467980314929D+02   -0.1813980982249923D+02
    0.2704271996902700D+02    0.2044528826794964D+02   -0.2481773535309679D+01
    0.2750530744601967D+02    0.2126729892313625D+02   -0.2613247918235674D+01
    0.2711926843551450D+02    0.2033268954998522D+02   -0.1540851974396390D+01
   -0.1511123925969916D+02   -0.1469865843905334D+02    0.7041467743714960D+01
   -0.1565065025724951D+02   -0.1461587307464585D+02    0.6206195468975792D+01
   -0.1571953003116838D+02   -0.1456318353586292D+02    0.7795976112313002D+01
   -0.4868684750667182D+01   -0.8275554123466065D+01   -0.6371536774073677D+01
   -0.5256306476351318D+01   -0.7627588110765446D+01   -0.6995686333215408D+01
   -0.4811466353518226D+01   -0.7839306140363544D+01   -0.5491015059386742D+01
    0.2275053786875576D+02    0.1679611933282801D+02    0.1357943167778290D+02
    0.2331948256023916D+02    0.1757060660921012D+02    0.1367217001257946D+02
    0.2200113640384087D+02    0.1678303337520110D+02    0.1417160881653033D+02
    0.2335993016535967D+01    0.1972592023505356D+02   -0.1701917826031093D+02
    0.3145802092678175D+01    0.1954495648706865D+02   -0.1648113917332233D+02
    0.2539899569577521D+01    0.1933950082525945D+02   -0.1790600064997880D+02
   -0.1004954542787183D+02    0.2365796423689089D+02    0.1520300247202658D+02
   -0.1027812678130900D+02    0.2287354271391458D+02    0.1477499665087842D+02
   -0.9426103613806319D+01    0.2420202359771042D+02    0.1474285869899210D+02
   -0.2291090215415405D+02   -0.2715690747166421D+02   -0.2294861567004394D+02
   -0.2241169576206505D+02   -0.2633345360996386D+02   -0.2281200846869953D+02
   -0.2260975713182231D+02   -0.2795944590869317D+02   -0.2254058701462276D+02
    0.9201770278605288D+01   -0.1260799517567320D+02    0.1503905507866471D+02
    0.1010299704801827D+02   -0.1299477598084954D+02    0.1506287744297505D+02
    0.8710422984506785D+01   -0.1324572612356851D+02    0.1451758391002795D+02
   -0.9115779672112222D+01    0.1073849512454873D+02    0.2982409270112079D+00
   -0.9170680920981319D+01    0.1126022710311570D+02   -0.5322070037318530D+00
   -0.8318572283503851D+01    0.1105296053184590D+02    0.7006556003123818D+00
    0.9815840695807996D+01   -0.1438734423592653D+01    0.1571564146164128D+02
    0.9050408533175075D+01   -0.1862229016601401D+01    0.1621376797475444D+02
    0.9682158622665025D+01   -0.1556218210924236D+01    0.1475571480455439D+02
    0.2589100901717407D+02    0.1943739486237131D+02    0.1065448258843083D+02
    0.2496162925653582D+02    0.1970214273341409D+02    0.1065381896016896D+02
    0.2610059482909675D+02    0.1874824530974193D+02    0.1000959579849252D+02
   -0.6321701065826991D+01   -0.1556734471125491D+02    0.1795803804518509D+02
   -0.6151738666388912D+01   -0.1495744539552489D+02    0.1725420489441685D+02
   -0.5739683010025771D+01   -0.1531541271048503D+02    0.1870093266702777D+02
    0.3656565520939907D+01    0.1853667740178869D+02    0.1746840993599731D+00
    0.3439488474501554D+01    0.1934529703308249D+02   -0.2938300007048327D+00
    0.3020347596496841D+01    0.1792018647976630D+02   -0.1211139500520813D+00
   -0.1281171799091515D+02   -0.1974021615634209D+01   -0.1001725742301114D+02
   -0.1230075572086956D+02   -0.2476785298340515D+01   -0.1068890830229825D+02
   -0.1348035414042750D+02   -0.2504766280521898D+01   -0.9570185510364851D+01
    0.4911041206134283D+01    0.1249789988810024D+02    0.1169959153017358D+02
    0.5630239878244203D+01    0.1302059454833790D+02    0.1126963964778425D+02
    0.4348069014671370D+01    0.1206357841607210D+02    0.1104026081574101D+02
   -0.2581726753670006D+02    0.1172199098873731D+02   -0.1524697084986216D+02
   -0.2627799867747099D+02    0.1204935181698586D+02   -0.1446135719342978D+02
   -0.2607435714958240D+02    0.1237433828637815D+02   -0.1593564721950168D+02
    0.1947879909086472D+02   -0.2269529826601897D+02   -0.1320108061081373D+02
    0.2020784725865744D+02   -0.2324029231759362D+02   -0.1274435062588288D+02
    0.1938608304457605D+02   -0.2310058966958001D+02   -0.1408207497045925D+02
    0.1112231753849195D+02    0.2463723448586748D+02    0.1654934144305220D+02
    0.1180671564154132D+02    0.2396435114564332D+02    0.1660657207648321D+02
    0.1085306839382762D+02    0.2457921160333147D+02    0.1565321225058710D+02
   -0.1425722074555451D+02   -0.2427200499107322D+02    0.8612143157221125D+01
   -0.1365249501141522D+02   -0.2370198932933300D+02    0.8202249554609542D+01
   -0.1400596931689411D+02   -0.2506531842825475D+02    0.8190646666656713D+01
    0.1901575452768936D+02   -0.1087640800543929D+02   -0.2050967314852529D+02
    0.1892789925824498D+02   -0.1043382599048481D+02   -0.1965449117937344D+02
    0.1947996506172646D+02   -0.1031801859693532D+02   -0.2114798261258542D+02
   -0.1476409247448747D+02    0.7904252040768800D+01    0.9020064647039835D+01
   -0.1420612952433390D+02    0.7160068418550774D+01    0.9325585192905063D+01
   -0.1479285117162324D+02    0.8624996928708747D+01    0.9710084642111397D+01
   -0.4410561256908418D+01   -0.1705193761542015D+01   -0.4179240288447622D+01
   -0.3561828878547081D+01   -0.1594595414807939D+01   -0.3631418948762535D+01
   -0.4470639652337358D+01   -0.9588009925537242D+00   -0.4822426596305554D+01
   -0.2161506324329374D+02   -0.1312940668599698D+02   -0.2052105217052513D+02
   -0.2223142272303699D+02   -0.1260383707172907D+02   -0.2006881994133177D+02
   -0.2143847050803075D+02   -0.1278331788673705D+02   -0.2145871498236818D+02
    0.2589657824478269D+02    0.1988603239474321D+02    0.1669125718971951D+02
    0.2508552221584979D+02    0.1945171087611457D+02    0.1697927457172050D+02
    0.2640049248382870D+02    0.1916126713565027D+02    0.1639953015077184D+02
   -0.7839663366219551D+01   -0.1786055449726618D+02    0.1881143161346107D+02
   -0.7159865268169852D+01   -0.1843290817040904D+02    0.1850351403099162D+02
   -0.7359342903762611D+01   -0.1701987066620886D+02    0.1885969386585474D+02
    0.7029228174187834D+01   -0.5407680886820081D+01   -0.8603163163216058D+01
    0.7750113412604598D+01   -0.4972345461225839D+01   -0.8208607681916886D+01
    0.7297720771049518D+01   -0.5439725211641802D+01   -0.9528636341835826D+01
   -0.1211963045951505D+02    0.2454277132633965D+02    0.2737589241972486D+01
   -0.1166874228298333D+02    0.2430164850827744D+02    0.3544093623628541D+01
   -0.1178287091396514D+02    0.2387170977537535D+02    0.2140448411941946D+01
   -0.2214561027016216D+02   -0.3889446290350909D+01   -0.1968445238214014D+02
   -0.2224782866016231D+02   -0.4740351380315975D+01   -0.1928616760951583D+02
   -0.2136829868404136D+02   -0.3422071051808488D+01   -0.1925668548554796D+02
    0.2575463945746426D+02    0.1723030555300029D+02   -0.6578988605486227D+01
    0.2600023123912418D+02    0.1636056099972701D+02   -0.6316502332436917D+01
    0.2653182686562370D+02    0.1776168287742313D+02   -0.6506171829892959D+01
    0.1979382626716809D+02    0.1917155100695078D+02    0.4010316300551818D+00
    0.2051371881947266D+02    0.1854106422137580D+02    0.4893718057642354D+00
    0.1934093533476262D+02    0.1889729522529423D+02   -0.4280839471009433D+00
   -0.1699237060645034D+02    0.2230880528910580D+02    0.7769184689501301D+01
   -0.1682686605036841D+02    0.2148652987984346D+02    0.8215101360158771D+01
   -0.1782261746908046D+02    0.2276403566965470D+02    0.8126052070277208D+01
    0.2360517092692916D+02    0.3801458789671092D+01   -0.4434447319480245D+01
    0.2264505839462537D+02    0.3631058050663307D+01   -0.4635494194641674D+01
    0.2369991352002425D+02    0.4130927342700698D+01   -0.3445686201061136D+01
    0.1700360828289909D+02   -0.1652339794839222D+02   -0.6082586206093016D+01
    0.1772664595844125D+02   -0.1695625899087457D+02   -0.5712701651874525D+01
    0.1617145200720714D+02   -0.1680461897269723D+02   -0.5688717211740979D+01
   -0.1721876164562818D+02   -0.1826813595715622D+02    0.1415043356309421D+02
   -0.1817876041318825D+02   -0.1824491552400291D+02    0.1412591362510626D+02
   -0.1700072826637711D+02   -0.1785296164926044D+02    0.1499880075268881D+02
   -0.1969845331806939D+02    0.2334501713498551D+02   -0.1791791671293351D+02
   -0.1959522541375008D+02    0.2395987770090385D+02   -0.1725964207926226D+02
   -0.1995202125410177D+02    0.2385722475413263D+02   -0.1868737192546823D+02
   -0.1452738684903436D+02    0.1667911738629679D+02   -0.5178182161708890D+01
   -0.1444926856293401D+02    0.1759152968985919D+02   -0.5074947923840107D+01
   -0.1495472587729818D+02    0.1664097172584160D+02   -0.6028386064382707D+01
    0.2638801916364973D+02   -0.1763613871371276D+02    0.1512906516982981D+02
    0.2685031545544640D+02   -0.1710222966101217D+02    0.1450826658165991D+02
    0.2627399975267636D+02   -0.1852217225748450D+02    0.1480638225650273D+02
   -0.5811886626210305D+01   -0.1698593133854419D+02    0.5801732813719719D+01
   -0.5347537703606077D+01   -0.1677700851144866D+02    0.6619704786262595D+01
   -0.6693572555322535D+01   -0.1668149895238052D+02    0.5926809069072585D+01
   -0.1613561675281683D+02   -0.9480947479551416D+01    0.1507102677975955D+02
   -0.1628934808154599D+02   -0.8553667496808520D+01    0.1534810666681817D+02
   -0.1704031892385525D+02   -0.9734181398536810D+01    0.1484113189761325D+02
   -0.1596230489329938D+02    0.2049711311721547D-03    0.2079625274747235D+02
   -0.1642167541531148D+02    0.5417706600434673D-01    0.1997047619683077D+02
   -0.1542547228061065D+02    0.8069561206581445D+00    0.2080222835589115D+02
   -0.2160189793696105D+02    0.8935639433722189D+01    0.1779512357038096D+00
   -0.2114468880719410D+02    0.9627533626147496D+01   -0.4151816031675073D+00
   -0.2105618741770381D+02    0.8718180496949650D+01    0.9601177033469109D+00
    0.1851508741086574D+02    0.2724885783763054D+01    0.2293079642829574D+02
    0.1762675200240525D+02    0.3093960726737557D+01    0.2288148348548900D+02
    0.1858592613535638D+02    0.2054200231983902D+01    0.2224371604477940D+02
   -0.4617647275128239D+01   -0.6895232700297583D+01    0.2281398747347777D+02
   -0.5396074409512038D+01   -0.6249901615696726D+01    0.2268169828650528D+02
   -0.4930777660834602D+01   -0.7722937248236101D+01    0.2245511150799470D+02
   -0.1333116088738698D+02    0.2498022184084678D+02    0.1590472837610066D+02
   -0.1293831081438692D+02    0.2419551567289923D+02    0.1541504046349061D+02
   -0.1281492158178256D+02    0.2521266708971693D+02    0.1671246572651656D+02
   -0.1806666607126894D+02   -0.1842931108856814D+02    0.2357925013866324D+02
   -0.1741308721286135D+02   -0.1776480716075358D+02    0.2374974129365597D+02
   -0.1796634018861060D+02   -0.1865653855228777D+02    0.2262170486604717D+02
    0.2129883159651896D+02    0.4808464171439807D+01   -0.1896325132674660D+02
    0.2035037046161559D+02    0.4639644355945415D+01   -0.1921294163263777D+02
    0.2147816762674519D+02    0.4554844124626750D+01   -0.1807222827345020D+02
   -0.7580385043388809D+00    0.2317926826756343D+02   -0.1682190286049314D+02
   -0.1022137716884165D+01    0.2408191810497782D+02   -0.1653430389796630D+02
   -0.1172106476049857D+01    0.2310460001650435D+02   -0.1764682332153467D+02
    0.4226011268820234D+01   -0.6024538662599777D+01   -0.9404816728693734D-01
    0.3965361446659214D+01   -0.6827395784458340D+01   -0.6290002494551319D+00
    0.3622053154388551D+01   -0.5997958583959456D+01    0.6473612411245909D+00
   -0.2538238988402094D+02   -0.2604398943135827D+02   -0.1456709257776308D+02
   -0.2570213173502117D+02   -0.2663981867065827D+02   -0.1523090029078422D+02
   -0.2534874019525336D+02   -0.2657509930291966D+02   -0.1375485243955319D+02
    0.1260698169728866D+02    0.4214271707969326D+01   -0.7673400221496994D+01
    0.1173831894895538D+02    0.4288141526219181D+01   -0.7298678689302156D+01
    0.1315270611150014D+02    0.4842740743645786D+01   -0.7257505918111276D+01
   -0.2174596853255974D+02    0.1724898780647527D+02    0.4470619730387033D+01
   -0.2229493722607851D+02    0.1693974614366266D+02    0.3715514885612108D+01
   -0.2090522379723392D+02    0.1733359328549350D+02    0.4068789135007519D+01
    0.1126993958883298D+02    0.4490692652454446D+01   -0.1784401072557343D+02
    0.1141570260956205D+02    0.5237981454242680D+01   -0.1840666642641725D+02
    0.1133780791012928D+02    0.3713574135452644D+01   -0.1842204347083106D+02
    0.1352885383438210D+02   -0.3309000310606484D+01   -0.2426167790600839D+02
    0.1435276391531569D+02   -0.3725391659992490D+01   -0.2407532091909414D+02
    0.1298833360924256D+02   -0.3372778197258204D+01   -0.2345422429565863D+02
   -0.2288854707202254D+02   -0.1515113557769680D+02   -0.2562622513267081D+02
   -0.2211466229228588D+02   -0.1552446132323310D+02   -0.2603462648194616D+02
   -0.2273535172841369D+02   -0.1491472631075199D+02   -0.2472896050825952D+02
    0.3925263141424523D+01    0.1185556951675033D+02    0.1357243257705173D+01
    0.4339973944268767D+01    0.1104880371676418D+02    0.1505115742476062D+01
    0.3324604709817196D+01    0.1196788046607278D+02    0.2114774080474000D+01
   -0.3710765334339059D+01    0.4547259394147394D+01   -0.1106941014245096D+02
   -0.4216167016011873D+01    0.4267095139619206D+01   -0.1182999189260097D+02
   -0.2832326291568667D+01    0.4975690215491226D+01   -0.1132789303778748D+02
   -0.1777237549141664D+02   -0.2369876839189865D+01    0.1157861847112240D+02
   -0.1779997310845731D+02   -0.3120937097380986D+01    0.1224565192604107D+02
   -0.1705992111745542D+02   -0.1827611846272026D+01    0.1203489147470788D+02
    0.8770906828269576D+01    0.1898419003823946D+02    0.2500129726000457D+02
    0.9054713071806907D+01    0.1986075039072959D+02    0.2506958399042648D+02
    0.7893631071082511D+01    0.1889437968612905D+02    0.2541558728796111D+02
   -0.1655061181444744D+02    0.1699605458781157D+02   -0.2011503913084069D+02
   -0.1712019762910030D+02    0.1724693729427701D+02   -0.2081475364886262D+02
   -0.1562020887704921D+02    0.1721792218110445D+02   -0.2031666695192229D+02
    0.2007812240219537D+02    0.2355202436967114D+02    0.1336920417664483D+02
    0.1935464262640770D+02    0.2403662575721637D+02    0.1375393690369722D+02
    0.2044267751651000D+02    0.2427623661280786D+02    0.1281702252195756D+02
    0.2064178798636540D+01    0.1206102053243349D+02   -0.7279348068380832D+00
    0.1632759408072507D+01    0.1121166059656364D+02   -0.8323932462842365D+00
    0.2685365884013032D+01    0.1201749118621533D+02    0.2619432631834062D-01
   -0.1412024318780716D+02   -0.2710644933189193D+02    0.2438683423452764D+02
   -0.1359309446081495D+02   -0.2788835486434050D+02    0.2458727200019958D+02
   -0.1353320946859273D+02   -0.2639893811649173D+02    0.2411313858782142D+02
   -0.5706065188212132D+01   -0.4550337042919127D+01   -0.3196560882180279D+01
   -0.6291889637498627D+01   -0.4630069687303112D+01   -0.3955005005501791D+01
   -0.4843471910329466D+01   -0.4105282139841613D+01   -0.3632756806177408D+01
   -0.1377299202443769D+00    0.9344551571097787D+01    0.4958329563699734D+01
    0.7336406710701396D+00    0.9084076476636554D+01    0.4614142092963203D+01
   -0.8056782718323999D+00    0.9155682185267615D+01    0.4264261765122014D+01
    0.2089944375851687D+02    0.2129611175458830D+01   -0.1513345867550533D+02
    0.2082898369407454D+02    0.1198997182583248D+01   -0.1545333990908548D+02
    0.2129446816440376D+02    0.2095579123280055D+01   -0.1424075795402271D+02
    0.2343918136163272D+02    0.1852139349681454D+02    0.1691660341020714D+02
    0.2277422311435580D+02    0.1889008066921722D+02    0.1752428612630849D+02
    0.2315811235499886D+02    0.1765433349198401D+02    0.1684064064170824D+02
   -0.1791944653361686D+02   -0.3043889922660540D+01    0.2035956807948866D+02
   -0.1765626614400934D+02   -0.2617960373202634D+01    0.2116413403135891D+02
   -0.1803186165269806D+02   -0.2339771672399176D+01    0.1975753538749663D+02
   -0.9811620627759654D+01   -0.2728941263896392D+02   -0.1043818739212747D+02
   -0.1040942806913506D+02   -0.2720466986984915D+02   -0.9741436728947965D+01
   -0.9200250613292081D+01   -0.2653098153306785D+02   -0.1036296478731843D+02
    0.4803314854910853D+01    0.7961027642932256D+01   -0.1575560458863901D+02
    0.4938273429985373D+01    0.7118042615499802D+01   -0.1528697708085619D+02
    0.4938834030398450D+01    0.8599102624677657D+01   -0.1504185918231397D+02
   -0.4859660179675070D+01   -0.1745619467561105D+02    0.1662428414635149D+02
   -0.5344824959438472D+01   -0.1744207549687808D+02    0.1578932725722160D+02
   -0.5193494536170745D+01   -0.1675685690594117D+02    0.1720814577467640D+02
   -0.1361825182589597D+02   -0.2130489030315155D+02    0.7051952926264332D+01
   -0.1322299746140369D+02   -0.2210781699309615D+02    0.6743198586600199D+01
   -0.1456970131426040D+02   -0.2149809464873774D+02    0.6895667243039087D+01
    0.1030117535336250D+02   -0.6024962395633305D+01   -0.2672252366612461D+02
    0.1052967984460624D+02   -0.5274378202476483D+01   -0.2729652304210404D+02
    0.9831086234136219D+01   -0.6565772434740882D+01   -0.2738566793547141D+02
   -0.6785237054258192D+01    0.1975832440377152D+02   -0.6096826753699369D+00
   -0.6557262694587365D+01    0.2046132772470089D+02   -0.1199273581857253D+01
   -0.7334144621724243D+01    0.1910608807254027D+02   -0.1085036389774014D+01
   -0.1005458042507447D+02   -0.4417151414038718D+01    0.8329697202960819D+01
   -0.9109897018820980D+01   -0.4590662105166000D+01    0.8080431107380500D+01
   -0.1019638045567774D+02   -0.5171971677622509D+01    0.8917817030935547D+01
    0.6603905195064154D+01    0.1604182444221019D+01   -0.7987984363067879D+00
    0.6987872444357003D+01    0.2486745520340607D+01   -0.6313986791147163D+00
    0.7214657374272119D+01    0.1024117415123142D+01   -0.3047436830920045D+00
   -0.2436604644315090D+02    0.8012577061052184D+01    0.2477489151985813D+02
   -0.2499684954225976D+02    0.7617135646740567D+01    0.2539484707002246D+02
   -0.2383272215405342D+02    0.8666945845517098D+01    0.2518940776438680D+02
    0.6830438438392466D+01   -0.1096101627100557D+01   -0.8696771708746772D+01
    0.7389223897568985D+01   -0.9179949845700093D+00   -0.7899144357244007D+01
    0.6078538330915001D+01   -0.1630813136431141D+01   -0.8424419671801227D+01
    0.8518574573633471D+01    0.3592604602968164D+01   -0.1760954617597640D+02
    0.9238064246158052D+01    0.4182293061877074D+01   -0.1779287519919410D+02
    0.8202295133693536D+01    0.3331867075431602D+01   -0.1849076780157983D+02
    0.1494381661832601D+02    0.1590625038865479D+02    0.1074958996097210D+02
    0.1505948915134115D+02    0.1662424184713852D+02    0.1011967742415999D+02
    0.1456418200778508D+02    0.1516131126240546D+02    0.1023839769745666D+02
   -0.1003281713350679D+02    0.1739412474912008D+02    0.2555958133509496D+02
   -0.1062865512455291D+02    0.1789756587535092D+02    0.2615955196467122D+02
   -0.9267014727382797D+01    0.1797039568068178D+02    0.2541026616052901D+02
    0.8473256796495541D+01    0.3855079541462218D+01    0.1188285634653852D+02
    0.9438811414449177D+01    0.3995729630026074D+01    0.1168770549396605D+02
    0.8606687406377430D+01    0.3618209061934123D+01    0.1283277385971401D+02
    0.3995623356497512D+01    0.2441430160665697D+02    0.1430817042337697D+02
    0.4084757654033731D+01    0.2348075152871372D+02    0.1423356191159040D+02
    0.3698422553150235D+01    0.2480231104434869D+02    0.1338247703977485D+02
   -0.6960133522851591D+00    0.2147407451990486D+02   -0.7802798202841308D+01
    0.1497828095849751D-01    0.2179278773639252D+02   -0.7156738046000525D+01
   -0.1119764700105296D+01    0.2080611744783734D+02   -0.7224556219304989D+01
    0.5239776218427942D+01   -0.1166467927534053D+02   -0.1090978880512547D+01
    0.5560993070582641D+01   -0.1219269727522841D+02   -0.1845474684724628D+01
    0.5269596683385094D+01   -0.1227870706300238D+02   -0.3935634889697067D+00
    0.1306507751227304D+02    0.2320547458110304D+02   -0.9570014972770897D+01
    0.1225750266271993D+02    0.2303800749455413D+02   -0.1007752313284158D+02
    0.1361470102836168D+02    0.2236552366407529D+02   -0.9606756793103660D+01
    0.2459219953549719D+02   -0.2715471150442738D+02   -0.2256464574289118D+02
    0.2401508851311556D+02   -0.2636105481284778D+02   -0.2245916410478033D+02
    0.2455336791808085D+02   -0.2761303593209917D+02   -0.2339601075638841D+02
   -0.3508007572596926D+01    0.7762632739624179D+01   -0.9122364613012236D+00
   -0.2933019645858249D+01    0.7352176083502405D+01   -0.1579910475504945D+01
   -0.2845203910467216D+01    0.8357595220960523D+01   -0.4869872563342065D+00
   -0.7370849916344840D+01   -0.1252427637914168D+02   -0.2068096598103910D+02
   -0.7285512630990937D+01   -0.1258893777132673D+02   -0.2164118543335790D+02
   -0.6885280355967903D+01   -0.1171913483405680D+02   -0.2044310920593608D+02
    0.7516478705066767D+01   -0.9714408659013253D+01    0.2459759508956211D+02
    0.7510447954244738D+01   -0.9461265969163101D+01    0.2364847884961207D+02
    0.6560172257636356D+01   -0.9493306452371064D+01    0.2487314436562840D+02
    0.1442618384339439D+02    0.2612500790301598D+02   -0.1662009750566584D+02
    0.1362845878351269D+02    0.2661549447410542D+02   -0.1627374197062491D+02
    0.1426693982515202D+02    0.2607061194548479D+02   -0.1758127813918135D+02
   -0.2001777331825499D+02    0.7531025243159366D+01   -0.4716540639463772D+01
   -0.2062799744565618D+02    0.8278052963226447D+01   -0.4719161908288973D+01
   -0.2003894917548764D+02    0.7196657061018436D+01   -0.5606374408085041D+01
   -0.1868415591284644D+02   -0.1907492135707744D+02   -0.2121496423276511D+02
   -0.1789295572466838D+02   -0.1876754427997184D+02   -0.2070948635483815D+02
   -0.1839916757966310D+02   -0.1886211350605629D+02   -0.2218093361682292D+02
    0.2147759286456121D+02    0.2478082822419402D+02    0.1095577469404235D+02
    0.2220028055115762D+02    0.2417188202596021D+02    0.1063240950530209D+02
    0.2173447710846263D+02    0.2564906421189191D+02    0.1059566335155695D+02
   -0.1048895903621332D+02    0.1424879834648838D+02   -0.2066622412340402D+02
   -0.1015184333204216D+02    0.1447688416324182D+02   -0.1980731492728117D+02
   -0.1011231239250698D+02    0.1469936016981005D+02   -0.2134115550511030D+02
   -0.2437569573429288D+02    0.1152533178705530D+02   -0.6137843455419555D+01
   -0.2351005561719011D+02    0.1200305779384219D+02   -0.6285780221038177D+01
   -0.2444109702078086D+02    0.1116848452938663D+02   -0.5231615829213788D+01
   -0.1567444459175362D+02    0.1348700235345141D+02   -0.1507812951028888D+02
   -0.1605326529721516D+02    0.1437732460879670D+02   -0.1508149248700812D+02
   -0.1632282352749117D+02    0.1291117632418455D+02   -0.1541470820276582D+02
    0.1784635876215079D+02    0.2172928014975136D+02   -0.5937714327291058D+01
    0.1714702842539766D+02    0.2132993682321942D+02   -0.5400588378484073D+01
    0.1751694053441296D+02    0.2250559487267314D+02   -0.6369833849253836D+01
    0.1287368634205147D+02   -0.1445449823531720D+02   -0.2694774070820854D+02
    0.1297643868958653D+02   -0.1425085139194710D+02   -0.2598435760724689D+02
    0.1243461749385907D+02   -0.1369255715326362D+02   -0.2741739525182004D+02
   -0.9768972609351446D+01    0.2262169095055762D+02   -0.4808334793147328D+01
   -0.8984235121881753D+01    0.2211690228808659D+02   -0.4997568706548074D+01
   -0.1004508725628184D+02    0.2302103062016497D+02   -0.5614766552337217D+01
    0.1122945121969908D+02   -0.2758328944685932D+01    0.2200763434079532D+02
    0.1102157020523925D+02   -0.3252836850087599D+01    0.2121229420736142D+02
    0.1054496478876486D+02   -0.2072555851575678D+01    0.2212386399387139D+02
   -0.4290598905277431D+01    0.3404997492078486D+01   -0.2539660116964945D+01
   -0.3720619039252248D+01    0.3290849611640415D+01   -0.1775579966548935D+01
   -0.4905888301649650D+01    0.4185214280077158D+01   -0.2436194503838899D+01
   -0.9787275394397666D+01    0.1863236911828411D+02    0.2113451408167806D+02
   -0.8890298795099156D+01    0.1849192999031461D+02    0.2093881890613758D+02
   -0.9919583886540227D+01    0.1797625778482504D+02    0.2186895151055562D+02
    0.5805419147618140D+01    0.1653209151684187D+02    0.4958921895940240D+01
    0.5473681240878087D+01    0.1693257603133441D+02    0.4130550345504431D+01
    0.6490723150811112D+01    0.1714451013175123D+02    0.5286504662557721D+01
    0.2587680496831215D+02    0.2707858503562963D+02   -0.2546882802981984D+02
    0.2624527295146595D+02    0.2632090728789949D+02   -0.2588291731699373D+02
    0.2633740500134805D+02    0.2713791046164012D+02   -0.2457417110612118D+02
   -0.1647033043768682D+02   -0.8482088816080559D+01   -0.1864047791246934D+02
   -0.1604516618159515D+02   -0.9104021265949330D+01   -0.1803020861000701D+02
   -0.1590270588338787D+02   -0.7694034474857690D+01   -0.1867710632603902D+02
    0.1128083160340746D+02   -0.6768395388089824D+01    0.2414529188760695D+02
    0.1088477012471385D+02   -0.5946138057104596D+01    0.2436956911599410D+02
    0.1078982112934218D+02   -0.7413187095365898D+01    0.2467849737565345D+02
   -0.2595732174356870D+00   -0.2202539484048252D+02   -0.2665746612448006D+02
   -0.2355708613372428D+00   -0.2282481219941130D+02   -0.2720806749248001D+02
    0.2981061813896985D-02   -0.2131839693824082D+02   -0.2724138787746719D+02
   -0.1067281119769088D+02    0.1384886611427905D+02    0.5706677567194508D+01
   -0.1136094437688869D+02    0.1395334031639762D+02    0.5072783339430380D+01
   -0.1005269142622566D+02    0.1454638308383281D+02    0.5471334953323947D+01
    0.2422195751244119D+02    0.6501766556179270D+01    0.1066365752129352D+02
    0.2414753822223691D+02    0.5631079258461151D+01    0.1103309850415526D+02
    0.2497701226938601D+02    0.6546307996823693D+01    0.1004874498740955D+02
   -0.4082607939479056D+01    0.1226152057909556D+02    0.2298014451806758D+02
   -0.3727141283832239D+01    0.1311427578646679D+02    0.2266232789155053D+02
   -0.4088429628414132D+01    0.1157635332311494D+02    0.2231749572734507D+02
    0.1565591219938789D+02    0.2144676230368245D+02    0.2566715476587258D+01
    0.1629876192889917D+02    0.2164887357912895D+02    0.3229167140011220D+01
    0.1549779457679050D+02    0.2051256150802261D+02    0.2719386876038218D+01
    0.2068021803482896D+02    0.1679334695166105D+02    0.1070537110187456D+02
    0.1999522033002392D+02    0.1750594709990337D+02    0.1046871725607417D+02
    0.2150299843541422D+02    0.1697187686135723D+02    0.1024272133046275D+02
    0.6559452052817822D+00   -0.1444865571735138D+02   -0.2376613194054308D+02
    0.1410966520760869D+01   -0.1413871126426608D+02   -0.2325791528252963D+02
    0.3588103295947175D+00   -0.1522310838092720D+02   -0.2327330620264437D+02
    0.2445154759645153D+02    0.2216014621248343D+02    0.2280039585259189D+02
    0.2530560465754953D+02    0.2255965324898451D+02    0.2286646576883845D+02
    0.2447193132964818D+02    0.2133917320345056D+02    0.2334481394599696D+02
    0.9422301937725814D+01    0.8399185997455556D+01    0.2488299897458834D+02
    0.9617755169148017D+01    0.9172444334209917D+01    0.2424400725274162D+02
    0.9121749610882148D+01    0.8894188936442649D+01    0.2563388530505427D+02
   -0.1974425428301932D+02    0.2275568286742055D+02    0.6827028169386419D+01
   -0.2003132566679808D+02    0.2372956695169929D+02    0.6902340685543984D+01
   -0.1919637796957102D+02    0.2265762076421900D+02    0.5976494386167495D+01
    0.2394125842479853D+01    0.6391945391572404D+00    0.1508322549005922D+02
    0.1756181461219760D+01    0.1103710550622747D+01    0.1455316798118084D+02
    0.3266908650403494D+01    0.9571311835798394D+00    0.1485944967179158D+02
    0.2208753983202150D+02   -0.2016974114511380D+02    0.1451400761247487D+02
    0.2117993130024729D+02   -0.1993022928142581D+02    0.1434872790443337D+02
    0.2220542959388602D+02   -0.2110176266469740D+02    0.1447297955154244D+02
    0.1290344820577978D+02   -0.2338426297325896D+02    0.1834768872490936D+02
    0.1286901653776217D+02   -0.2385665131812426D+02    0.1919493571038241D+02
    0.1361569030906277D+02   -0.2277206008853955D+02    0.1842927382766604D+02
    0.4671337918123553D+01    0.3107222008868005D+00   -0.5993795312093353D+01
    0.4478059030225015D+01   -0.5659942332059059D+00   -0.6320884652038295D+01
    0.5554002328820035D+01    0.7401998584600025D+00   -0.6197921940573997D+01
   -0.1093212990929614D+02   -0.2618733449144878D+02    0.1686254076445326D+02
   -0.1021553120923874D+02   -0.2662059177667223D+02    0.1736313444439380D+02
   -0.1167110164851645D+02   -0.2605796632030072D+02    0.1752993147526057D+02
    0.8087392347597243D+01    0.1650502397213283D+02    0.1217340531630028D+02
    0.7398955388098418D+01    0.1706096645443331D+02    0.1253408241724522D+02
    0.8744227748839061D+01    0.1646172176260924D+02    0.1286003131560223D+02
   -0.2413971049341931D+01    0.1521037130337240D+02    0.3244245643466548D+01
   -0.3324797958203425D+01    0.1482930457454662D+02    0.3219146694231371D+01
   -0.2008728185728680D+01    0.1498771193393685D+02    0.4101015969012643D+01
   -0.5388260052608111D+01    0.2644081587768428D+02    0.2170683470957234D+02
   -0.5333522558279490D+01    0.2726353618629618D+02    0.2227278485768108D+02
   -0.5033379732631454D+01    0.2573248799714563D+02    0.2219690787659995D+02
   -0.1828702244361762D+01    0.2228157009061344D+02    0.1555510967635075D+02
   -0.2127441452826735D+01    0.2257453468294905D+02    0.1646321111128434D+02
   -0.2375679206967260D+01    0.2162895895270099D+02    0.1515150891592891D+02
   -0.9748758097847798D+01    0.8687485823631754D+01    0.2464533796848401D+01
   -0.9847814245927522D+01    0.9573388421909556D+01    0.2059910658283620D+01
   -0.1046326116192037D+02    0.8223703376898492D+01    0.2023668249901617D+01
    0.2155973023409063D+02   -0.2537237258621049D+02    0.2094201037710364D+02
    0.2146946586210188D+02   -0.2630808868522017D+02    0.2073566797220943D+02
    0.2086154494633257D+02   -0.2519309342952934D+02    0.2164638173257761D+02
    0.1773947497196365D+02    0.5523169251715106D+01   -0.2112065122101050D+02
    0.1788235362707006D+02    0.5479823785918755D+01   -0.2017952455390924D+02
    0.1687497842478322D+02    0.5921068586745943D+01   -0.2116835509270685D+02
   -0.2678274878167590D+02   -0.5045327440911334D+00   -0.1531879588311973D+02
   -0.2763747954354091D+02   -0.6109913877972286D+00   -0.1487766822164732D+02
   -0.2613659840743917D+02   -0.5190870806803762D+00   -0.1458852672075626D+02
    0.1346299650478933D+02   -0.1757492335842717D+02   -0.2721184545929420D+02
    0.1293514444882589D+02   -0.1681763363281956D+02   -0.2692946865416945D+02
    0.1414364858964397D+02   -0.1771339718708792D+02   -0.2653492012044844D+02
    0.1710876094993264D+02    0.1816325595997041D+02   -0.1447658145200908D+02
    0.1672246994878018D+02    0.1822497253984845D+02   -0.1363234126611900D+02
    0.1651901524693225D+02    0.1859945231515722D+02   -0.1509297788138187D+02
   -0.4997406305930306D+01   -0.1111646309816248D+02    0.1391222281055260D+01
   -0.4209202124433578D+01   -0.1051775461366631D+02    0.1307406972174590D+01
   -0.4732224550298013D+01   -0.1195391632533555D+02    0.9840140323602202D+00
    0.2134116850700303D+02   -0.2666882696339817D+02    0.9272013417286281D+01
    0.2172444921678828D+02   -0.2707251827272826D+02    0.1003115018930504D+02
    0.2195762364326601D+02   -0.2678602538813446D+02    0.8528813743749504D+01
   -0.1390119947052094D+02    0.2082560904425318D+02    0.1095375188928082D+02
   -0.1459191334944778D+02    0.2090316676870742D+02    0.1021347144030512D+02
   -0.1445016551140325D+02    0.2083867457604723D+02    0.1181284857800235D+02
    0.7060890769173910D+01   -0.2391365345743431D+02   -0.7336869305957243D+01
    0.7386416768573538D+01   -0.2320564752665580D+02   -0.7953398485544863D+01
    0.7429329528069800D+01   -0.2474746646911262D+02   -0.7710593707495599D+01
    0.4042755088440103D+01    0.1465458201808174D+02    0.1677062229386229D+02
    0.4603412946271733D+01    0.1467597148335649D+02    0.1595180440879258D+02
    0.4388326934614955D+01    0.1387128650477263D+02    0.1722883250773606D+02
    0.7388457736839955D+01   -0.1546975420703666D+01   -0.2609151464443971D+02
    0.7371028746312998D+01   -0.1820512253959705D+01   -0.2510775304012349D+02
    0.7058546340712294D+01   -0.2309547982558099D+01   -0.2663628287500421D+02
    0.1989676355472233D+02   -0.5910156407466702D+01    0.2114462859628275D+02
    0.1933128490089085D+02   -0.5187029567017715D+01    0.2151579075385136D+02
    0.1957633816798054D+02   -0.6074878137722303D+01    0.2022534668900451D+02
   -0.1192441024055356D+02    0.9205198703554444D+01   -0.5502329589293172D+01
   -0.1251648219172857D+02    0.9931251261342773D+01   -0.5749269988013606D+01
   -0.1256494211324014D+02    0.8516303626631345D+01   -0.5365422680101046D+01
   -0.2683127393654012D+02    0.4983548721742869D+01   -0.2669775647008250D+02
   -0.2768171102709630D+02    0.5393009153362141D+01   -0.2644648555363796D+02
   -0.2623589785748862D+02    0.5731489972457460D+01   -0.2671982354520951D+02
    0.2666228154916911D+02    0.2388806097895132D+02   -0.2016179693388892D+02
    0.2702023078047255D+02    0.2466887761870702D+02   -0.2053362605263332D+02
    0.2681662290485322D+02    0.2307944428925579D+02   -0.2072196378819194D+02
   -0.1623152986377291D+02    0.4643370884103978D+01    0.1084927984033523D+02
   -0.1657444183848681D+02    0.5525869341892192D+01    0.1062900649183676D+02
   -0.1547779898008507D+02    0.4551350596220870D+01    0.1020001266917157D+02
   -0.2017391413651983D+02    0.1798671207086675D+02   -0.5612887089618346D+01
   -0.2083188993468242D+02    0.1747607136507802D+02   -0.6084667430868756D+01
   -0.2021301993149668D+02    0.1759427457430406D+02   -0.4717898950167601D+01
   -0.1112030501201477D+02    0.1920492975084687D+02   -0.8249749846335352D+01
   -0.1118617080627033D+02    0.1824383215021687D+02   -0.8430646543531410D+01
   -0.1033285131531708D+02    0.1946201703305871D+02   -0.8647768653072179D+01
    0.1281065469213234D+02    0.1493985397201766D+02   -0.6011051212002764D+01
    0.1356357252512286D+02    0.1453098675705226D+02   -0.5540216128567716D+01
    0.1202585351926785D+02    0.1473753111520803D+02   -0.5469214402285234D+01
    0.1891407512720375D+02    0.2358633247686594D+02    0.2388701276323114D+02
    0.1844202194400303D+02    0.2377189322183737D+02    0.2467775971169479D+02
    0.1970022816516811D+02    0.2412477745705576D+02    0.2377446494972959D+02
    0.1867487362301560D+02    0.2744534541738677D+02   -0.6920259599686976D+01
    0.1884168625501783D+02    0.2834082579593417D+02   -0.6457905222352377D+01
    0.1873581687495015D+02    0.2767339175341431D+02   -0.7848655601610504D+01
   -0.1669881082613844D+02   -0.2359648336673380D+02    0.1199163449371779D+02
   -0.1683829357321709D+02   -0.2264043369629703D+02    0.1194963767792920D+02
   -0.1710679457493884D+02   -0.2389538825680058D+02    0.1280368049230460D+02
    0.1611547153787582D+01   -0.2281853219305324D+02   -0.6747218799673655D+00
    0.2193372287675806D+01   -0.2215392554803178D+02   -0.2177622137171907D+00
    0.1303299128958012D+01   -0.2347037202187925D+02   -0.9054791693341668D-02
    0.1440337154706737D+01    0.2200239660081366D+02    0.1438722113312246D+02
    0.2303822509009367D+01    0.2184566531363954D+02    0.1394801375088962D+02
    0.8722757911253218D+00    0.2123920667818965D+02    0.1410630882939321D+02
    0.1926124528200469D+02   -0.2108616455727361D+02    0.1367063388641309D+02
    0.1913542090648391D+02   -0.2014042407866270D+02    0.1351977264951198D+02
    0.1977839119770578D+02   -0.2143995741837824D+02    0.1293046438881143D+02
    0.2315414170547512D+02    0.1701496672246108D+02    0.2930612631632142D+01
    0.2276291672303238D+02    0.1651866521513993D+02    0.2209888529165375D+01
    0.2244423418385994D+02    0.1760076824387358D+02    0.3231922483803997D+01
    0.2835480939686954D+01   -0.1126865470397286D+02   -0.9831059727019488D+01
    0.2517814970329899D+01   -0.1137993470462830D+02   -0.1071856647494837D+02
    0.2234077821569584D+01   -0.1181722859187972D+02   -0.9341490392456825D+01
    0.2614346531534221D+02    0.8814205036392991D+01   -0.2700257475922890D+02
    0.2620191745254184D+02    0.7845017393493683D+01   -0.2664310997238860D+02
    0.2593948408569028D+02    0.8716927530633928D+01   -0.2794771773621752D+02
   -0.1734948786537999D+01    0.4144457852735551D+01    0.2365202031807694D+02
   -0.1984520122194976D+01    0.4993581924296219D+01    0.2409753379269912D+02
   -0.1191898080644286D+01    0.3630260351931105D+01    0.2428660905413471D+02
   -0.1418755195238157D+02   -0.2622763812837185D+01   -0.2182846046333803D+02
   -0.1349475758314600D+02   -0.2143182531374000D+01   -0.2140195620596668D+02
   -0.1482643972325683D+02   -0.1982887533297485D+01   -0.2215855478127711D+02
   -0.2364530789226462D+01    0.1876445899368042D+02   -0.2521430650235398D+01
   -0.2366991286716390D+01    0.1957939640804251D+02   -0.3033217424420237D+01
   -0.3094220029151425D+01    0.1880645548289402D+02   -0.1883010284367711D+01
    0.4323960437595312D+01    0.2153225657638474D+02    0.6409158170150937D+01
    0.4136398577316955D+01    0.2248004072679859D+02    0.6567930408164407D+01
    0.3943523926775049D+01    0.2113140707669476D+02    0.7206961597396570D+01
    0.2420307850614267D+02    0.1747472978873899D+02   -0.2999570222881908D+01
    0.2512564212453320D+02    0.1728607801598876D+02   -0.3234707460745390D+01
    0.2413649634219342D+02    0.1749563231163499D+02   -0.1996250109096187D+01
    0.1669120226631662D+02    0.1689418869871563D+02    0.2739334231468391D+02
    0.1751561261674348D+02    0.1739742928665574D+02    0.2729625052731301D+02
    0.1676481419093883D+02    0.1606808869493937D+02    0.2784934876144090D+02
   -0.1607560322631136D+02    0.7169324407870773D+01    0.2363804631324542D+02
   -0.1554575361289533D+02    0.8030851391045255D+01    0.2375333377951831D+02
   -0.1661735159726563D+02    0.7283405869431979D+01    0.2289771956675672D+02
   -0.1320808675012840D+02   -0.1145873615938510D+02    0.4456725466630123D+01
   -0.1405629301214721D+02   -0.1093222394310562D+02    0.4454380717614566D+01
   -0.1336776733086316D+02   -0.1229482425964844D+02    0.4003806705402821D+01
    0.1277717642057174D+02    0.7365171754463259D+01    0.1915156271526382D+02
    0.1343492168571581D+02    0.6648019255201287D+01    0.1919063782748586D+02
    0.1227626088651362D+02    0.7467282748325176D+01    0.1994574107158982D+02
    0.1372285909918290D+02    0.2200587321969173D+02   -0.2737825103304987D+01
    0.1333601701830897D+02    0.2120039476791881D+02   -0.2367544362677093D+01
    0.1409672153177593D+02    0.2240493156785428D+02   -0.1952795348364153D+01
    0.7170427744385625D+01    0.7617923167829501D+01    0.7503562300655795D+00
    0.7304291508617267D+01    0.8483751924234333D+01    0.3368300199591990D+00
    0.7066453656165082D+01    0.7030074559952311D+01   -0.1317938828112708D-01
    0.3464971121694058D+01   -0.2059439878105511D+01   -0.7712249724564208D+01
    0.3682693591391425D+01   -0.2368565452631179D+01   -0.8634929182196133D+01
    0.2502616111164867D+01   -0.2145036291267790D+01   -0.7611688893195178D+01
   -0.5233216696956276D+01    0.2218574011160519D+02   -0.1271940958551695D+02
   -0.4929654772051337D+01    0.2279963617384743D+02   -0.1345587723562349D+02
   -0.4576839734446025D+01    0.2244627375434186D+02   -0.1202621365236154D+02
    0.9430357129471966D+00   -0.1353561827080306D+02    0.1347405636714881D+02
    0.1534762073784521D+00   -0.1319648806546579D+02    0.1390075336313180D+02
    0.1669904091770203D+01   -0.1303950998841620D+02    0.1385977078188799D+02
    0.7003470774450989D+01   -0.2351984363712828D+02   -0.1727657320011788D+02
    0.7759101065576780D+01   -0.2401381038300078D+02   -0.1697531940122291D+02
    0.7384269190206132D+01   -0.2261807576571834D+02   -0.1721773092077098D+02
   -0.4949411312022646D+01   -0.2314156742624209D+02   -0.9131651987423139D+01
   -0.4119256107980543D+01   -0.2358632938728539D+02   -0.9102214047467539D+01
   -0.5466588654696904D+01   -0.2358613551553188D+02   -0.8482986054847084D+01
    0.1337492472722821D+02    0.2313666540056355D+02    0.3493845871133875D+01
    0.1395540395235536D+02    0.2236669177495465D+02    0.3322837897385060D+01
    0.1371218403835348D+02    0.2392691598349368D+02    0.3067392131650754D+01
   -0.6131280743860117D+00    0.1577850391191882D+02    0.1686300343194468D+02
   -0.9016072555148900D+00    0.1559794101694796D+02    0.1776359668617249D+02
   -0.4660481359492223D+00    0.1675330662812232D+02    0.1692326723288511D+02
   -0.2192455384144246D+02   -0.3328011725200090D+01   -0.2342451269334282D+02
   -0.2107739269317388D+02   -0.2874699795795034D+01   -0.2366600612368858D+02
   -0.2227306505586582D+02   -0.2936763969081829D+01   -0.2265061498701136D+02
    0.1348243919984657D+02   -0.6420747708947333D+01    0.1225182104914282D+02
    0.1336830056432115D+02   -0.6746239892804286D+01    0.1312722823949469D+02
    0.1313543024758041D+02   -0.5536061712164627D+01    0.1229876286022467D+02
    0.2143790006224922D+02   -0.2392746669952349D+02    0.1855436217392233D+02
    0.2198172080872365D+02   -0.2433739830761984D+02    0.1786983525049917D+02
    0.2185901225838558D+02   -0.2429035858875565D+02    0.1936480211611913D+02
   -0.1525406356791333D+02    0.1452952847399926D+02    0.2840596248306845D+01
   -0.1587062523658929D+02    0.1520303269380825D+02    0.2550828986872545D+01
   -0.1579793036010517D+02    0.1380328707864130D+02    0.3093700411717082D+01
   -0.4297841929794469D+01    0.2306640893461880D+02   -0.1803174497583942D+02
   -0.5147214398399760D+01    0.2344897690055358D+02   -0.1801247890167030D+02
   -0.4220175498612038D+01    0.2265414286790485D+02   -0.1714097318868226D+02
   -0.9857624108791974D+01    0.1636480341044129D+02   -0.2367697678550575D+01
   -0.1016007489909702D+02    0.1542374006959751D+02   -0.2534341438786084D+01
   -0.1016414174229601D+02    0.1682594186298275D+02   -0.3133218944241760D+01
   -0.1722901189137022D+02    0.1243685556803619D+02   -0.7296183910054151D+01
   -0.1691126335977432D+02    0.1273080956204922D+02   -0.8136077566353869D+01
   -0.1814037015507126D+02    0.1264492151879190D+02   -0.7220968182518790D+01
    0.5401405744389930D+01   -0.9925783622913848D+01   -0.1685282252555740D+02
    0.5245250436276270D+01   -0.9762850593281650D+01   -0.1781414073872815D+02
    0.6276501264494492D+01   -0.1045872153106398D+02   -0.1681414769987660D+02
    0.9460039774912602D+01    0.1079237910427624D+02    0.1601242113811766D+02
    0.9748298733114257D+01    0.1068974932392453D+02    0.1690055161320316D+02
    0.1032183672030952D+02    0.1103716402815365D+02    0.1557431649077289D+02
    0.1543207143293937D+02   -0.2455205862938977D+02    0.1677496662192006D+02
    0.1596734483980272D+02   -0.2488043991181781D+02    0.1604961344427774D+02
    0.1498950180687427D+02   -0.2534616608558080D+02    0.1714002979140145D+02
   -0.1929644925962579D+02   -0.2636629628251247D+02    0.1584621315107880D+02
   -0.1862757769548540D+02   -0.2679759246507956D+02    0.1530771160914747D+02
   -0.1993816575286321D+02   -0.2701280811149773D+02    0.1621227018887678D+02
   -0.2540258976969072D+02   -0.2653814560568546D+02    0.2474075270571155D+02
   -0.2450434164690900D+02   -0.2664795362818228D+02    0.2449620928736039D+02
   -0.2578448305549788D+02   -0.2736929360664407D+02    0.2456205737622745D+02
   -0.1434075697640319D+02   -0.1334747469973363D+02   -0.6228765047156206D+01
   -0.1349658473700608D+02   -0.1362311557290609D+02   -0.5900914221640707D+01
   -0.1422795268223853D+02   -0.1333252271483063D+02   -0.7141753759821705D+01
    0.2299726529927207D+02   -0.6376854800616659D+01   -0.1842412343051780D+02
    0.2369528206254654D+02   -0.6602937278051383D+01   -0.1898265444610069D+02
    0.2342468475199048D+02   -0.6313398194379539D+01   -0.1759636154474810D+02
    0.2746262095584170D+02   -0.8237109888346799D+01   -0.2540664392228852D+02
    0.2688452929352481D+02   -0.9001219798659832D+01   -0.2518937051807702D+02
    0.2816597196211828D+02   -0.8445102755180377D+01   -0.2606814007584958D+02
    0.2390135439353023D+02    0.2553200698313062D+01    0.1346007742827827D+02
    0.2397567302200579D+02    0.1649523738554549D+01    0.1351224834168188D+02
    0.2338217158438337D+02    0.2849148355277853D+01    0.1422464581910929D+02
    0.1308490011417823D+02   -0.6368773054312807D+00    0.1322121922620803D+02
    0.1339057742106413D+02   -0.1233793903863373D+01    0.1390634637183492D+02
    0.1255386097976996D+02   -0.1139706762708643D+01    0.1262260279276354D+02
   -0.1183923762078786D+02    0.7422785703306461D+01    0.1661888770514923D+01
   -0.1220417479870958D+02    0.8244578013735207D+01    0.1277336604862271D+01
   -0.1231173898092494D+02    0.7337203753572328D+01    0.2496033563407219D+01
    0.1299959133341122D+02    0.9970418789912211D+01   -0.2546965096492922D+02
    0.1392949275372443D+02    0.9773399408346064D+01   -0.2517417950448640D+02
    0.1284377166483415D+02    0.9391953404914316D+01   -0.2624745287473613D+02
   -0.1820249351394465D+02    0.5877908671544743D+01    0.1572402854120677D+02
   -0.1867330450254986D+02    0.5381729067777097D+01    0.1649979510331069D+02
   -0.1736920388874911D+02    0.5494596126582344D+01    0.1545873924031714D+02
   -0.2713472408030478D+01    0.2472436648734056D+02   -0.2174553765795935D+02
   -0.2536349129645151D+01    0.2379574470823516D+02   -0.2187144071843593D+02
   -0.2111005217153515D+01    0.2496208372540650D+02   -0.2104761036180432D+02
   -0.1989285065785291D+02    0.2368300015962907D+02    0.1319535654831340D+02
   -0.2027891449366237D+02    0.2342004833313172D+02    0.1234295248271603D+02
   -0.2064232260637554D+02    0.2372331058787519D+02    0.1377935555569241D+02
   -0.1475734720959971D+02   -0.9030963545422285D+01    0.5410217410469347D+01
   -0.1563347473036575D+02   -0.8802129110844904D+01    0.5530871613930335D+01
   -0.1426808391395790D+02   -0.8227161751160503D+01    0.5470358611038659D+01
   -0.5642059190593313D+01   -0.2366899555501292D+02    0.1136112813460175D+02
   -0.5753135571248190D+01   -0.2276467962188851D+02    0.1141659767044429D+02
   -0.4716765347061449D+01   -0.2377942608758467D+02    0.1108896904724824D+02
    0.1331087432538916D+02    0.2087411772332181D+02    0.2094375126960819D+02
    0.1360979728542706D+02    0.2162495423634535D+02    0.2044776319117345D+02
    0.1311745886114282D+02    0.2117775465126488D+02    0.2187149074373740D+02
    0.2213621705875312D+02    0.2052277871548862D+02   -0.1427916278531070D+02
    0.2136366055796206D+02    0.2105550542733392D+02   -0.1433147301196223D+02
    0.2218016521610503D+02    0.2002973522257507D+02   -0.1513834878803555D+02
    0.1394996390505295D+02    0.9492644711987705D+01    0.2187003141711581D+02
    0.1363690636325084D+02    0.8730111601497539D+01    0.2238171219747080D+02
    0.1445304894250117D+02    0.9056436256907263D+01    0.2113525787744225D+02
    0.2571350314789099D+02   -0.2438155757071319D+02    0.1197738768695714D+02
    0.2625568915632209D+02   -0.2459056597363579D+02    0.1119721954939328D+02
    0.2575146666940719D+02   -0.2516862129923262D+02    0.1255272672840668D+02
    0.1725834120972572D+01   -0.2049304005995206D+02   -0.9188022281591945D+01
    0.1638640465080763D+01   -0.2110284768487778D+02   -0.9893026697077952D+01
    0.9907416202408617D+00   -0.2067253983822162D+02   -0.8637783853182997D+01
    0.1983199525287860D+01   -0.2106685252584116D+02   -0.2500032446282279D+02
    0.2715896605778269D+01   -0.2052979581668105D+02   -0.2534273011712067D+02
    0.1359570191947518D+01   -0.2127734959871965D+02   -0.2576945413139652D+02
    0.6261009426530729D+01    0.9355597752377559D+01    0.1535322373230243D+02
    0.7200811019561145D+01    0.9456849542698935D+01    0.1530609997121140D+02
    0.5902005855609002D+01    0.9085727557092792D+01    0.1448134798984430D+02
   -0.2232517824954364D+02   -0.1183665633027355D+02   -0.2530296764434069D+02
   -0.2282830221987298D+02   -0.1103214876428767D+02   -0.2524562200084344D+02
   -0.2291341585234223D+02   -0.1247865479231946D+02   -0.2564944295944722D+02
    0.1204395545788844D+01   -0.1753651550873036D+02   -0.1333890408678256D+02
    0.1944840233446736D+01   -0.1722834191100942D+02   -0.1387295737705798D+02
    0.6364602870781458D+00   -0.1788835853494460D+02   -0.1400459581082007D+02
   -0.3503153996102017D+01    0.2030376260417329D+02    0.1410924220796186D+02
   -0.3835438811260728D+01    0.2026555972098936D+02    0.1312326606167090D+02
   -0.3689078429865654D+01    0.1945886567996448D+02    0.1451005839065957D+02
   -0.6879528263766346D+01   -0.8733870062137132D+01    0.2226456446019694D+02
   -0.7234986043068412D+01   -0.8601040595189584D+01    0.2140244600845381D+02
   -0.7449619309706616D+01   -0.8177205576950250D+01    0.2290294466274428D+02
   -0.2010378122408645D+02    0.1773668419039824D+02   -0.2954670032906817D+01
   -0.1995780904848397D+02    0.1675556732490664D+02   -0.2882667786333498D+01
   -0.1955337573402614D+02    0.1824317125983104D+02   -0.2327042750982205D+01
    0.1497630859133311D+02    0.1824712130422132D+01    0.1113801847632345D+01
    0.1513657062701140D+02    0.1285418170499417D+01    0.3784159823670343D+00
    0.1569771610374731D+02    0.2429141008072498D+01    0.1159138214295314D+01
    0.3196685981848683D+01    0.2412735597166397D+02    0.1877521086017602D+02
    0.2952040823547439D+01    0.2348568554373383D+02    0.1942813766918616D+02
    0.3097411761200862D+01    0.2367431600532508D+02    0.1795635402497244D+02
   -0.8723764510462255D+01   -0.1591476383530135D+02    0.2544528636987228D+02
   -0.8618416063882925D+01   -0.1538195878736752D+02    0.2630944205698272D+02
   -0.8157263201166895D+01   -0.1549023763737556D+02    0.2479146598193594D+02
    0.2257881323735435D+02    0.2464690247648363D+02   -0.1938835393729254D+02
    0.2182932684363161D+02    0.2516105225043040D+02   -0.1902014402148031D+02
    0.2253412478254871D+02    0.2464044456293786D+02   -0.2033067529817985D+02
   -0.1153861979919474D+02    0.2183052086714461D+01   -0.1484728882742989D+02
   -0.1214093690539165D+02    0.2898020188925683D+01   -0.1467522424111200D+02
   -0.1146372069446425D+02    0.1870788584248628D+01   -0.1395686088398383D+02
    0.1453404977005944D+02   -0.1400965922463429D+02    0.1478143738316161D+02
    0.1442617537079811D+02   -0.1497690876809069D+02    0.1500543319493816D+02
    0.1426666644838681D+02   -0.1357518453158746D+02    0.1566028188135158D+02
   -0.1393191174204934D+02    0.2345970130985632D+02    0.1873837968571907D+02
   -0.1419971628540044D+02    0.2329397409001316D+02    0.1966081221658302D+02
   -0.1354954033600590D+02    0.2430970312210117D+02    0.1874786072808913D+02
    0.1482794236518540D+02    0.1849534763785260D+02    0.3119767508542894D+01
    0.1543228247645008D+02    0.1782510858650559D+02    0.3377553501844982D+01
    0.1425804934230582D+02    0.1865809836008001D+02    0.3884453787210067D+01
   -0.2250752618189936D+01   -0.2506370215497359D+02   -0.4908608636795715D+00
   -0.1806387360827698D+01   -0.2530205177454432D+02   -0.1353762620644170D+01
   -0.3203674255586209D+01   -0.2514771165130629D+02   -0.4461496646106469D+00
    0.1107731970364170D+02    0.2133110190196441D+02    0.1074148448239356D+01
    0.1127015055681987D+02    0.2201326988007071D+02    0.1721125409115389D+01
    0.1135242270617725D+02    0.2050444051640847D+02    0.1430849184474607D+01
    0.2210193403341293D+02    0.9297674532433380D+00    0.1603450188034828D+02
    0.2122138548283231D+02    0.6197237069196017D+00    0.1603991519293116D+02
    0.2205328185549462D+02    0.1786026064152088D+01    0.1644886212118040D+02
   -0.9256467897017536D+01   -0.2606992454027052D+02    0.2280468040214354D+02
   -0.8446763512377382D+01   -0.2565690926026522D+02    0.2249429332798945D+02
   -0.9126824041539054D+01   -0.2693690728515554D+02    0.2323883875911429D+02
   -0.2028263913356509D+02   -0.1649048630260289D+02    0.2290625428162003D+02
   -0.1994341346640562D+02   -0.1710845045071988D+02    0.2350398196226946D+02
   -0.2012066489977005D+02   -0.1677296317085723D+02    0.2201999180240743D+02
   -0.2029430090260479D+02    0.2549000778786534D+02    0.7176342232423994D+01
   -0.1950733230072900D+02    0.2601662842339843D+02    0.7391208431081957D+01
   -0.2065770095677118D+02    0.2584201247191896D+02    0.6363195456549438D+01
   -0.5670646317721507D+01    0.1857570968602917D+01   -0.8649183170409975D+01
   -0.5473970996299891D+01    0.2770866156298851D+01   -0.8402260934652780D+01
   -0.6572600579773072D+01    0.1707047388441626D+01   -0.8270762107503380D+01
   -0.1754109095459710D+01    0.6725333759376143D+01    0.2150453012288164D+02
   -0.1235120369155466D+01    0.6006147607416367D+01    0.2112771810401442D+02
   -0.2486679754049056D+01    0.6357347181630308D+01    0.2204731168354762D+02
    0.1822585655334406D+02    0.1723064551118663D+02    0.2139149686371553D+02
    0.1907437002553461D+02    0.1762925294995706D+02    0.2167328523864332D+02
    0.1742966088742627D+02    0.1746499430427955D+02    0.2197242141419358D+02
   -0.1447304987312484D+02    0.1118373564577687D+02    0.1024248144781808D+02
   -0.1535473003235798D+02    0.1127227890824515D+02    0.1074541227625500D+02
   -0.1478305377651172D+02    0.1141913219796709D+02    0.9374867175993655D+01
    0.7105443770048283D+01    0.2488702565021524D+02   -0.4890367495853864D+01
    0.6860394942039028D+01    0.2580180110557600D+02   -0.4694273722321996D+01
    0.6313576253105021D+01    0.2435835270899664D+02   -0.4933882588298090D+01
    0.8461538122421718D+01    0.2534162327145867D+02   -0.1294179803848264D+02
    0.8457675238724354D+01    0.2613504724536047D+02   -0.1353045727488106D+02
    0.8392932023886720D+01    0.2458790383185177D+02   -0.1351692658520402D+02
    0.2150998923170936D+02    0.2155218926884687D+02   -0.8626608891908402D+01
    0.2065845063473295D+02    0.2193166653883694D+02   -0.8987864974403269D+01
    0.2221251941035034D+02    0.2220534745449044D+02   -0.8539956560903347D+01
   -0.2406603277428784D+01    0.2345066406255576D+02    0.2758636728160179D+02
   -0.2049804723022675D+01    0.2434059645590721D+02    0.2774745413268078D+02
   -0.2097949127511687D+01    0.2316563661813793D+02    0.2669239974038967D+02
    0.1167155647497967D+02    0.6096435478950601D+01    0.7720662317413255D+01
    0.1196955588705928D+02    0.5759436591645595D+01    0.6868411605020588D+01
    0.1225869866115647D+02    0.5835942822161784D+01    0.8459685137881868D+01
    0.2161020454873143D+02    0.2564996768347985D+02   -0.8466458680334137D+01
    0.2229065733000748D+02    0.2519215875597085D+02   -0.8973010888800092D+01
    0.2159211109186074D+02    0.2527964308302444D+02   -0.7553880681296068D+01
    0.1734508682614821D+01   -0.1384728298247235D+02    0.2138677453076729D+02
    0.2690827382096514D+01   -0.1374711345498565D+02    0.2149700858275613D+02
    0.1620201731522215D+01   -0.1356882372343341D+02    0.2048783861514586D+02
   -0.1127999468941370D+02    0.1736991564387359D+02   -0.4680386127425674D+01
   -0.1097272501343432D+02    0.1818014414727562D+02   -0.5115985292892312D+01
   -0.1188235625567351D+02    0.1691690875639615D+02   -0.5269521693823849D+01
    0.4804931651316195D+01    0.1466989102997325D+02   -0.2303147035527343D+02
    0.5670506400698775D+01    0.1430951114360321D+02   -0.2268516018665019D+02
    0.4392688482726860D+01    0.1417309827122371D+02   -0.2371666007304689D+02
   -0.3428628003863770D+01   -0.3716583874051318D+01   -0.2477322228765538D+02
   -0.3289113455212266D+01   -0.4652844722529442D+01   -0.2484887810889539D+02
   -0.2609471352196527D+01   -0.3344686833594171D+01   -0.2506716501339154D+02
   -0.2412118800071859D+02    0.2404553796805933D+02    0.1159292131914409D+02
   -0.2437389526848266D+02    0.2468210735997273D+02    0.1087425783673813D+02
   -0.2494343724855960D+02    0.2380757505876870D+02    0.1199855327638515D+02
   -0.5694821503781995D+01    0.1624095867175927D+02   -0.1480073385286195D+01
   -0.5126333511941985D+01    0.1692206870637828D+02   -0.1040825015790992D+01
   -0.5145002745866182D+01    0.1545856991782682D+02   -0.1768015682617267D+01
    0.9728997509416969D+01   -0.1362999588357778D+02   -0.2401397292101782D+02
    0.9342633522775959D+01   -0.1378746849697137D+02   -0.2319685797490317D+02
    0.1017334467307266D+02   -0.1279032206886271D+02   -0.2384950372908422D+02
   -0.1939769810578215D+01    0.2113452588352557D+02   -0.1238426492087065D+02
   -0.2282063662539297D+01    0.2031460123882294D+02   -0.1203222914580139D+02
   -0.2409779765646414D+01    0.2118527476796664D+02   -0.1326006901996512D+02
   -0.4736005011390824D+01    0.2660177255710344D+02   -0.6137446772313126D+01
   -0.4241732960283935D+01    0.2664794436739846D+02   -0.6942070845657311D+01
   -0.5565959312291972D+01    0.2615685314944275D+02   -0.6206966749491273D+01
   -0.2563478581875287D+02   -0.1193292070178037D+02   -0.2162252578277357D+02
   -0.2542751529673383D+02   -0.1276061806087419D+02   -0.2212688650995956D+02
   -0.2565721716851784D+02   -0.1228343680462999D+02   -0.2072068978354554D+02
   -0.1731742904008083D+02   -0.2458938279609069D+02   -0.2270832936753930D+02
   -0.1818541945980117D+02   -0.2440836266284963D+02   -0.2244563739469468D+02
   -0.1733978652917456D+02   -0.2416426809885753D+02   -0.2359017786651435D+02
    0.2120718797410550D+02    0.1907617587858315D+02   -0.1682050769599490D+02
    0.2191402117344386D+02    0.1871954601297088D+02   -0.1737050764335140D+02
    0.2046637066037178D+02    0.1915303463072363D+02   -0.1742320471529406D+02
    0.3588357157506497D+01    0.1192611118314043D+02   -0.7120591735324390D+01
    0.4165542055897737D+01    0.1153273377661634D+02   -0.7786721410422214D+01
    0.3087415787551099D+01    0.1252884646717301D+02   -0.7644844998417449D+01
    0.3794229219800845D+01    0.5873738982243586D+01    0.2370647903655072D+02
    0.3971378481096869D+01    0.5996977674811820D+01    0.2274400927219576D+02
    0.3079782960092706D+01    0.6434553931319698D+01    0.2396878032494455D+02
   -0.2451911257809124D+01   -0.2717862144751897D+02   -0.1063151686488246D+02
   -0.2440301817612216D+01   -0.2628286937116732D+02   -0.1097711403226066D+02
   -0.2855664156113163D+01   -0.2765463393788990D+02   -0.1139213496568184D+02
    0.6320991664604149D+01    0.2360156021301019D+02    0.7559883875305511D+01
    0.6883344833234506D+01    0.2351742174581933D+02    0.6782897074791765D+01
    0.5832880454523814D+01    0.2445026989833794D+02    0.7564863130490855D+01
    0.1742523503344572D+02    0.2998203256695299D+01   -0.4106142389598508D+01
    0.1705660745189157D+02    0.2164118158629547D+01   -0.4365907508809827D+01
    0.1718597952351456D+02    0.3618449932250170D+01   -0.4765422942286261D+01
   -0.6734726425432566D+01   -0.2476438557273645D+02   -0.2223840953270312D+02
   -0.7086161698745808D+01   -0.2426460735472865D+02   -0.2295386305475024D+02
   -0.7366917299800297D+01   -0.2453196969465964D+02   -0.2150021548138880D+02
   -0.9212003474891151D+01    0.2400391809620660D+02   -0.2223956116690970D+01
   -0.8557194071306343D+01    0.2397283847204331D+02   -0.1445919553634677D+01
   -0.8767103875081460D+01    0.2395118631208761D+02   -0.3075845210885686D+01
    0.1098412485955754D+02   -0.1252872725264008D+02   -0.6886306359935545D+01
    0.1146906726624819D+02   -0.1163932764942775D+02   -0.6812845267194276D+01
    0.1161728707247446D+02   -0.1318021508961270D+02   -0.7278470965956257D+01
    0.1173526289227292D+02    0.5514367937999628D+00    0.6370341256122433D+01
    0.1117409648146179D+02    0.4042788965292957D+00    0.7119740862115275D+01
    0.1117221179309607D+02    0.1141143996554973D+01    0.5825971409158345D+01
    0.8973808133976819D+01    0.2816759233774360D+01    0.1434025583800798D+02
    0.9304240936686529D+01    0.3490777283216245D+01    0.1490239154272118D+02
    0.8324417652138679D+01    0.2217085817366059D+01    0.1475645340320824D+02
    0.7523727344819640D+01   -0.1537710838940755D+02    0.9259309833331562D+01
    0.8151193647376838D+01   -0.1544757107389908D+02    0.8553851161430773D+01
    0.7298541347889913D+01   -0.1442774411596396D+02    0.9226018978375620D+01
    0.4827933181237579D+01    0.2333119291683467D+02   -0.5570664744567065D+01
    0.4204911555294984D+01    0.2403245075898338D+02   -0.5768128866778500D+01
    0.5217377144107933D+01    0.2313005196061053D+02   -0.6396848331861561D+01
   -0.2431307088324467D+02    0.2238341249401918D+02   -0.1592845403578609D+02
   -0.2344781077604581D+02    0.2243595454876570D+02   -0.1630131091171652D+02
   -0.2500229416215648D+02    0.2246696898643569D+02   -0.1667683872434028D+02
    0.4930952589154765D+01   -0.1642825925856921D+02   -0.1756111143881335D+01
    0.4209064268600510D+01   -0.1574928475871804D+02   -0.1769834247758292D+01
    0.4498001636487848D+01   -0.1728771819539242D+02   -0.1785088936306159D+01
   -0.1734918967441223D+02    0.2403884292252840D+02    0.2237305987729000D+02
   -0.1714684761742752D+02    0.2336458117646261D+02    0.2300808850097690D+02
   -0.1831016763863727D+02    0.2417811138401670D+02    0.2237854850167056D+02
   -0.8773257520026249D+01    0.1669041536510554D+02   -0.6137766791785074D+01
   -0.8440986062813662D+01    0.1578267440003652D+02   -0.6283631656758037D+01
   -0.9758730288788028D+01    0.1669217470750786D+02   -0.6294325578733531D+01
    0.2240577163795379D+02   -0.1082499877999028D+01    0.3762923115082317D+01
    0.2203063220359661D+02   -0.1386975905375953D+01    0.2953668266800746D+01
    0.2321137644025446D+02   -0.1684582731473907D+01    0.3880424738575188D+01
    0.2578231034172256D+02    0.1124322814239718D+02    0.2263505344553613D+02
    0.2480710095069366D+02    0.1141253276266222D+02    0.2261368629460411D+02
    0.2608766789205954D+02    0.1175711721457428D+02    0.2339321271189947D+02
   -0.6350325055198232D+01    0.1539539549199447D+02   -0.1821742952338364D+02
   -0.6424382305682635D+01    0.1517536741438629D+02   -0.1910951819291360D+02
   -0.5398284031365369D+01    0.1530048083322080D+02   -0.1802022100485833D+02
    0.1307802289451767D+02    0.7483356775152477D+01   -0.2370659462129308D+02
    0.1236376705806211D+02    0.6835946362245509D+01   -0.2371298079943901D+02
    0.1284076621653269D+02    0.8162482368750169D+01   -0.2434160279446683D+02
   -0.1876477022189382D+02    0.2590403383179853D+02   -0.1070178391806971D+02
   -0.1860598162289626D+02    0.2621067856729124D+02   -0.1163084664837558D+02
   -0.1790264513655376D+02    0.2565119932777679D+02   -0.1029013688571695D+02
    0.6730989241125701D+01   -0.1661218269088379D+02   -0.1568201865600769D+02
    0.7290789847378611D+01   -0.1667612452590566D+02   -0.1493364789821299D+02
    0.6133039233027616D+01   -0.1731570082570320D+02   -0.1583961233861464D+02
    0.2573527178894963D+02   -0.2158120717315947D+02   -0.1725617105792591D+02
    0.2627437171744692D+02   -0.2227540269307437D+02   -0.1698683621051513D+02
    0.2553577916495853D+02   -0.2191103360869647D+02   -0.1814255542597808D+02
   -0.2476450871445229D+02   -0.7009256088983814D+01   -0.2448373819101479D+02
   -0.2388238773591577D+02   -0.6719013734735709D+01   -0.2433658955573489D+02
   -0.2477175501396190D+02   -0.7949275753408771D+01   -0.2419632056530346D+02
   -0.1242288266254904D+02    0.1225884394029815D+02   -0.1830720143592176D+02
   -0.1161581428857551D+02    0.1268464329461862D+02   -0.1793661318653530D+02
   -0.1277152232583408D+02    0.1286218458464046D+02   -0.1890452709154556D+02
   -0.1144131216573803D+02   -0.2324369589081532D+02   -0.2719813509169176D+02
   -0.1152607714151127D+02   -0.2421318066296980D+02   -0.2757249474455658D+02
   -0.1059865666765788D+02   -0.2283532005635697D+02   -0.2757791628606248D+02
   -0.2441523354338970D+02    0.1487391924665483D+02   -0.6511049764170862D+01
   -0.2490376729395605D+02    0.1501066003493798D+02   -0.7356522946123124D+01
   -0.2510418614145882D+02    0.1432806205409388D+02   -0.5984238519888010D+01
   -0.1197185203424099D+02    0.1991839865046818D+02    0.9754626208705459D+00
   -0.1292381132200537D+02    0.2009592425306988D+02    0.8834720949485843D+00
   -0.1164488483162483D+02    0.1940301859980509D+02    0.1839014865842917D+00
   -0.2423934220827426D+02    0.1622175770060588D+02    0.1666715949314236D+01
   -0.2480560218271193D+02    0.1601504401701287D+02    0.8388585015669896D+00
   -0.2359465430567053D+02    0.1552711073816812D+02    0.1612567716434964D+01
   -0.1685670445392896D+02   -0.1182644745482036D+02    0.2615295742846954D+02
   -0.1618396123749754D+02   -0.1110236039452615D+02    0.2613698489655554D+02
   -0.1720469813464216D+02   -0.1178493119457921D+02    0.2522497390349216D+02
   -0.9375780609034427D+01   -0.2230348354741247D+02   -0.2218687896200409D+01
   -0.8646409508303057D+01   -0.2197056382295303D+02   -0.1616064339503845D+01
   -0.9528822536228551D+01   -0.2323973976030167D+02   -0.1990121477322860D+01
   -0.4094307360812037D+00    0.8865714408364830D+01    0.1689285165368701D+02
   -0.4923231707064488D+00    0.9664455189429004D+01    0.1643057007918512D+02
    0.5039586929547146D+00    0.8579199226583727D+01    0.1683907071300108D+02
    0.1701533098156653D+02   -0.2387292007848526D+02   -0.2957535754651765D+01
    0.1796824709354601D+02   -0.2400658849597206D+02   -0.2830094961824848D+01
    0.1659891697677920D+02   -0.2467283813411708D+02   -0.3364330863066801D+01
    0.1654005261926067D+02    0.3520825799668918D+01    0.4041779706795471D+01
    0.1720824441427055D+02    0.4140773877035777D+01    0.4279318019125060D+01
    0.1702732620227602D+02    0.2796771104366666D+01    0.3660153718763898D+01
    0.1518411398923574D+02   -0.2400898952076310D+02   -0.2613612904514189D+02
    0.1496509328845865D+02   -0.2300880600606776D+02   -0.2634602470625410D+02
    0.1573643437189055D+02   -0.2432500142771875D+02   -0.2686478530984520D+02
   -0.1232100403754459D+02   -0.1717595418159370D+02   -0.2089167973688626D+02
   -0.1231999285502602D+02   -0.1682624886479553D+02   -0.2180331244036122D+02
   -0.1311736927743493D+02   -0.1772902989053526D+02   -0.2080241266571073D+02
    0.2259895599024117D+02   -0.1729132904201022D+01    0.1644637287105503D+02
    0.2325810763847100D+02   -0.2414852238115049D+01    0.1655459910737028D+02
    0.2204707517197574D+02   -0.2040989033495368D+01    0.1576385630411669D+02
   -0.1281135007118815D+02    0.4592279821751919D+01   -0.8925413837237452D+01
   -0.1370487168069927D+02    0.4858310362835818D+01   -0.9303694965781039D+01
   -0.1273777027304366D+02    0.4350652593810698D+01   -0.8010197111083460D+01
   -0.7359089834551217D+01   -0.1716962935121155D+02    0.2286352383557714D+02
   -0.6419553513576518D+01   -0.1735805603757163D+02    0.2317223012209664D+02
   -0.7664727085383466D+01   -0.1790210736150104D+02    0.2233860385581925D+02
   -0.1895750408337881D+02   -0.9573063986161021D+01   -0.1808043386793308D+02
   -0.1879983915158380D+02   -0.9946367220534697D+01   -0.1719134220386318D+02
   -0.1816135832427366D+02   -0.9059482529798011D+01   -0.1828810034818937D+02
   -0.2558599363784448D+02    0.2572674178856841D+02   -0.1911669681411685D+02
   -0.2632376848365091D+02    0.2553486852238639D+02   -0.1856073824798701D+02
   -0.2527141708719958D+02    0.2667390960251924D+02   -0.1925909604720505D+02
   -0.1030637706341501D+02    0.2073811799729118D+02    0.2324744041083267D+02
   -0.1008394240569462D+02    0.2037242258232390D+02    0.2238620269926653D+02
   -0.9900371456798439D+01    0.2158454059164468D+02    0.2328859507287685D+02
    0.2659323297673848D+02    0.2258706490757067D+02    0.2089896593344152D+02
    0.2726874511532701D+02    0.2321916820171588D+02    0.2067339504511098D+02
    0.2644236012372820D+02    0.2214543521036865D+02    0.2001943716987564D+02
   -0.9076789651516842D+01   -0.2674497197275442D+02   -0.3753311437737049D+01
   -0.8470171138396919D+01   -0.2746106420031920D+02   -0.3326648736585637D+01
   -0.8688990699749848D+01   -0.2589668563250142D+02   -0.3799872328569708D+01
   -0.2712828814662005D+02    0.1182429401201817D+02   -0.2009247891086600D+02
   -0.2739823475580475D+02    0.1242353649956959D+02   -0.2075958373599132D+02
   -0.2715382262516860D+02    0.1090898933317258D+02   -0.2045690615312768D+02
    0.5882447939374857D+01    0.1898023857595959D+02    0.1793441057429614D+02
    0.6615677222402184D+01    0.1873652558157486D+02    0.1856042783788592D+02
    0.6117811263529696D+01    0.1958519505906424D+02    0.1721084604081468D+02
   -0.2066446926477481D+02    0.1786247177610513D+02   -0.1738429546832900D+02
   -0.2090827219058339D+02    0.1740749538159608D+02   -0.1820478867546409D+02
   -0.2122724324204940D+02    0.1863008316370756D+02   -0.1740871165192646D+02
    0.8854443366496668D+01    0.1931865751617577D+02    0.2211879870527494D+02
    0.9436160847076831D+01    0.1864863217263373D+02    0.2242146304802320D+02
    0.7983793743829924D+01    0.1915148201455202D+02    0.2265984298794771D+02
    0.2717092208097068D+02   -0.1152982204429219D+02   -0.1913379149966519D+02
    0.2642420621113558D+02   -0.1188729221198476D+02   -0.1864855580921245D+02
    0.2796499650504965D+02   -0.1194520335417511D+02   -0.1871421157299595D+02
    0.5813757799383162D+00    0.1410458923051015D+02    0.7085001861295328D+00
   -0.2125232449478185D+00    0.1445548797398236D+02    0.3434222204995366D+00
    0.9313716075180895D+00    0.1341760867964020D+02    0.1594342773766713D+00
   -0.9919017772225105D+01   -0.2290524851139885D+02    0.6265033026034219D+01
   -0.1046488290234843D+02   -0.2370331111916780D+02    0.6340092879896421D+01
   -0.1004067288484992D+02   -0.2240498461848711D+02    0.7051270816021965D+01
    0.1862060994728313D+02   -0.2172936172769057D+02    0.8089118536805680D+01
    0.1955253216026834D+02   -0.2178316291182417D+02    0.7847229216995734D+01
    0.1874483401811057D+02   -0.2175027882515499D+02    0.9072762839352647D+01
   -0.1065235050077711D+02    0.2314302181451177D+02   -0.2014922380772952D+02
   -0.1036585466449765D+02    0.2391319453519536D+02   -0.2069232643199956D+02
   -0.1001647029046226D+02    0.2242831116206531D+02   -0.2025156530320637D+02
    0.6229379250427461D+01    0.3207514510099323D+01   -0.1357112895313351D+02
    0.5802598398561664D+01    0.2451305214791162D+01   -0.1312222329906147D+02
    0.7148436182385152D+01    0.3033762160429965D+01   -0.1382163240002268D+02
   -0.2532365584375910D+02    0.4833174535184010D+01    0.2605500266632738D+02
   -0.2628575939004668D+02    0.4883201204658000D+01    0.2617724731559829D+02
   -0.2521599156389009D+02    0.4514783135064845D+01    0.2512064302098037D+02
   -0.6177291315518463D+01   -0.1703037628936292D+02   -0.8742226471557327D+01
   -0.5479609714477582D+01   -0.1689635645961264D+02   -0.9390840915369425D+01
   -0.6882480560653839D+01   -0.1647532282874418D+02   -0.9047240960393882D+01
    0.7656425557068881D+01    0.9999532429518901D+01    0.8548602124199100D+01
    0.7053698068172507D+01    0.1006121719406191D+02    0.7821481968496347D+01
    0.7154462662938449D+01    0.9925140422503324D+01    0.9336981821199261D+01
   -0.2116844989798201D+02   -0.3929351731040885D+01    0.8525301203854353D+01
   -0.2124881755645853D+02   -0.3465099534249284D+01    0.7704828127538115D+01
   -0.2128652477449207D+02   -0.3253975196072062D+01    0.9229828033674789D+01
   -0.1718113630749418D+02    0.1406810890295117D+02   -0.2287042833664621D+02
   -0.1765658529150781D+02    0.1356461660707872D+02   -0.2353269212416533D+02
   -0.1670624650508116D+02    0.1339773951040279D+02   -0.2238043754884203D+02
    0.2018757281973237D+02    0.3380749000158617D+01   -0.5010921157715103D+01
    0.1923241064617037D+02    0.3174781544486358D+01   -0.4809352277766983D+01
    0.2024651107322746D+02    0.4033964606948450D+01   -0.5707644447314476D+01
   -0.2498844983923444D+02    0.2352983449655518D+02   -0.2526799596892756D+02
   -0.2570198733013613D+02    0.2305794124557638D+02   -0.2481662428345046D+02
   -0.2489335993421770D+02    0.2444300798367903D+02   -0.2508621565239582D+02
    0.1073478434820576D+02    0.4262504304634772D+01    0.2673922257278457D+02
    0.1105603341846453D+02    0.4466854078317213D+01    0.2765601258747942D+02
    0.1081794888700187D+02    0.5059030282496993D+01    0.2621700000970299D+02
   -0.1435729107915045D+02    0.1865980999329067D+02   -0.2056668768800063D+02
   -0.1449211630058262D+02    0.1902085703443322D+02   -0.1965869670091789D+02
   -0.1490252996223048D+02    0.1921704928742296D+02   -0.2110836136449127D+02
   -0.2461630829494433D+02   -0.1644458492696280D+02    0.1397143316498354D+02
   -0.2404027224574659D+02   -0.1637473394104010D+02    0.1318684123692724D+02
   -0.2478017195361170D+02   -0.1743091323482336D+02    0.1418545597722842D+02
    0.1054467176490792D+02   -0.4311786365915093D+01   -0.1453670601966454D+02
    0.1031912064794736D+02   -0.4577732338263672D+01   -0.1361295424804107D+02
    0.1152754960758252D+02   -0.4427258660157316D+01   -0.1463616621148165D+02
   -0.1618188947792180D+02    0.2859038086125523D+01   -0.9881912425391189D+01
   -0.1645969186884062D+02    0.3678180927896368D+01   -0.1031405240213424D+02
   -0.1685093267336246D+02    0.2626291010909066D+01   -0.9312713804729105D+01
   -0.2232046701614376D+01    0.1499323702609748D+02    0.1431663110424076D+00
   -0.2631814553210520D+01    0.1574532280448023D+02    0.5828989991267206D+00
   -0.2958637053177628D+01    0.1454810665962569D+02   -0.3139633302168343D+00
   -0.8108646250554123D+01   -0.1329264236143438D+02    0.2002642819515675D+02
   -0.7674482172292730D+01   -0.1371221782989255D+02    0.1930563870339608D+02
   -0.8197848922938656D+01   -0.1231019566065375D+02    0.1979926597399950D+02
   -0.2502024048403580D+02    0.7096584898139492D+01   -0.1971634914387095D+02
   -0.2429286878877875D+02    0.6407751818101004D+01   -0.1957235666357138D+02
   -0.2465990074219095D+02    0.7882775955754708D+01   -0.1930199010969487D+02
   -0.2551346081630811D+02   -0.2420736119399665D+02    0.2240598107862786D+02
   -0.2604315940468507D+02   -0.2429266428307139D+02    0.2161366310527871D+02
   -0.2559161227227448D+02   -0.2497369898966846D+02    0.2301903477217461D+02
    0.4565361603642354D+01    0.2755972121789972D+02    0.1482025891291936D+02
    0.5262767670595634D+01    0.2824754634745485D+02    0.1504554331714179D+02
    0.5170437964829335D+01    0.2684442309783832D+02    0.1459538671584946D+02
   -0.8129296218661713D+01    0.1201781878896802D+02   -0.2402593373067135D+02
   -0.7881081133434404D+01    0.1202900142582395D+02   -0.2491060572946919D+02
   -0.8732053406911632D+01    0.1272179470054680D+02   -0.2385488438453730D+02
   -0.1538242011880524D+02    0.1487936767903814D+02   -0.1245452739239247D+02
   -0.1573619402152351D+02    0.1402002864687727D+02   -0.1257509902759842D+02
   -0.1480655039537500D+02    0.1510240732552524D+02   -0.1326099073056481D+02
    0.9999254929759275D+01   -0.1683534358686070D+02   -0.1984416257701373D+02
    0.9466479890107792D+01   -0.1646661465727240D+02   -0.2057695101251781D+02
    0.1043282578754267D+02   -0.1607267738419582D+02   -0.1934287319735371D+02
    0.1086590833269931D+02    0.9091714153125270D+01    0.2152338557126312D+02
    0.1179243717878833D+02    0.9023047435543379D+01    0.2156015600597701D+02
    0.1053056399362485D+02    0.8202302297320555D+01    0.2179045147564930D+02
   -0.2510507306645631D+02    0.1674363006306365D+02    0.2066862381166605D+02
   -0.2544977692171377D+02    0.1628049796284897D+02    0.1984218609408182D+02
   -0.2543732780313888D+02    0.1615338777334452D+02    0.2135023798313487D+02
   -0.1243028282535794D+01   -0.1171961065534901D+01    0.2123957956408207D+02
   -0.1736049832651788D+01   -0.4343560002465795D+00    0.2166960389457537D+02
   -0.1365023324955679D+01   -0.1063845174183932D+01    0.2027068315533324D+02
   -0.2216392043357918D+02   -0.2290802984121834D+02   -0.6131678216699462D+01
   -0.2211417211685072D+02   -0.2384299280386828D+02   -0.6381376042189328D+01
   -0.2135573992602383D+02   -0.2263794043370728D+02   -0.6541335972144357D+01
   -0.6896586187228839D+01   -0.1381249307690362D+02    0.1400043072678857D+02
   -0.6338189670128582D+01   -0.1392368723087642D+02    0.1323283733295051D+02
   -0.6328102896532856D+01   -0.1398165045190287D+02    0.1474569024787085D+02
    0.1033372772197385D+02   -0.2169383239219886D+02   -0.1722469807824305D+02
    0.1003052417897912D+02   -0.2244541408741447D+02   -0.1670634053365897D+02
    0.1030548232773608D+02   -0.2094971444488868D+02   -0.1658934152156457D+02
    0.2239464454832672D+02   -0.2118634341374614D+02    0.1023922846293328D+02
    0.2267318311202344D+02   -0.2205062372675829D+02    0.1068546395954831D+02
    0.2276703199639929D+02   -0.2051497245785944D+02    0.1076757533856989D+02
    0.6637560891484083D+01    0.1306879483679801D+00    0.2711978039316727D+02
    0.7098140063730614D+01   -0.2031698728578681D+00    0.2786466891472433D+02
    0.7310621293457371D+01    0.1271206250320032D+00    0.2642327193134757D+02
   -0.2007954526981061D+02   -0.9560929540735732D+01   -0.2255030945496342D+02
   -0.1944276253967762D+02   -0.9520621426072076D+01   -0.2187465687127644D+02
   -0.1962402292161325D+02   -0.9645964127723856D+01   -0.2337930285797091D+02
   -0.1739272324731080D+02    0.2680445480789558D+02    0.7920379184025157D+01
   -0.1724637139160945D+02    0.2640423785105289D+02    0.7017953762203540D+01
   -0.1770613533272552D+02    0.2770981450681044D+02    0.7685159322376229D+01
    0.2482805505975070D+02    0.1063382400374543D+02    0.8355197651985597D+01
    0.2559381030041332D+02    0.1065640514423312D+02    0.8942962262771749D+01
    0.2430163666613383D+02    0.1137658027089521D+02    0.8507924071551452D+01
    0.9569103835313071D+00   -0.2095641835449679D+02    0.1541582589716696D+02
    0.1446656309295061D+01   -0.2011755883114061D+02    0.1517218986202055D+02
    0.1299191252626356D+01   -0.2163810947303905D+02    0.1485531191419394D+02
    0.2027784333686496D+02    0.1875201978883152D+02   -0.1332235071731955D+02
    0.2020845697489197D+02    0.1892261657467160D+02   -0.1239660553809106D+02
    0.1968463692757648D+02    0.1936408591064911D+02   -0.1374434653331813D+02
   -0.2413089123778698D+02    0.9771710928083991D+01    0.4448388952724246D+01
   -0.2408804879938286D+02    0.9600831491051228D+01    0.3569295227768178D+01
   -0.2486012723282094D+02    0.1039523953421917D+02    0.4635000533858686D+01
   -0.3902580133809060D+01   -0.2529171722773377D+01    0.1293852759845755D+02
   -0.4650096308170012D+01   -0.2233208007500642D+01    0.1341915417921310D+02
   -0.4059356917304910D+01   -0.3454199308961579D+01    0.1284170808543126D+02
   -0.5399366845075402D+01   -0.2614304212347850D+02    0.2269260044154338D+02
   -0.5396542861206731D+01   -0.2550101157811910D+02    0.2343758984732154D+02
   -0.6013827228854182D+01   -0.2576857519312579D+02    0.2196819230686607D+02
   -0.1412748989198696D+02   -0.1108596912031160D+02    0.2388688525794551D+02
   -0.1465145110489669D+02   -0.1174620807022410D+02    0.2342690235325828D+02
   -0.1475434843207598D+02   -0.1064500216033060D+02    0.2446034643834321D+02
    0.2298365683261052D+02   -0.9078134710411129D+01    0.2432032905197153D+02
    0.2227304743242561D+02   -0.8994691956879702D+01    0.2363983756446680D+02
    0.2377873593263487D+02   -0.9568121973447798D+01    0.2398822838944870D+02
    0.1067413367944811D+01    0.2091519658008217D+02   -0.2249644373992755D+02
    0.1209766581566023D+01    0.2043368860020434D+02   -0.2334593520783075D+02
    0.1321572480333729D+01    0.2187081410207151D+02   -0.2257559796269425D+02
    0.4499831914793493D+01    0.6152664492532804D+01    0.2679844783654565D+02
    0.5315377320753416D+01    0.6693845235924332D+01    0.2657999627352669D+02
    0.4246978704289011D+01    0.5640540487766235D+01    0.2596849052664268D+02
   -0.1684698167793270D+02   -0.2337538964474852D+02    0.8059799935532176D+01
   -0.1595630614599292D+02   -0.2367878029824086D+02    0.8241894520953467D+01
   -0.1675016025120572D+02   -0.2273673826825349D+02    0.7355798664698205D+01
   -0.1543147946232098D+01   -0.1727452543044300D+02    0.6309125680713128D+01
   -0.2378415179912457D+01   -0.1687558770293838D+02    0.6679231871173280D+01
   -0.1710725690698450D+01   -0.1820384645901757D+02    0.6508714912355853D+01
   -0.1621235975045018D+02    0.1671910458370885D+02   -0.2372241511646692D+02
   -0.1639906051689363D+02    0.1575708021406983D+02   -0.2359233831045662D+02
   -0.1705640427921778D+02    0.1716453831903278D+02   -0.2392301913766636D+02
   -0.2733059976269710D+02   -0.1844689963377402D+02   -0.2338557641932546D+02
   -0.2722618825049507D+02   -0.1855084609472778D+02   -0.2243903933595075D+02
   -0.2698744804239196D+02   -0.1921510617167416D+02   -0.2398104606710523D+02
    0.5738073462357866D+01    0.2562791906194555D+02    0.6163247101849129D-01
    0.5552916003054577D+01    0.2629465201000888D+02    0.7117628025308950D+00
    0.5793731093239260D+01    0.2604919500507826D+02   -0.7851059426881917D+00
   -0.1138812862573934D+02    0.2090705034452906D+02    0.7648488451196283D+01
   -0.1146077472126745D+02    0.2120453550883614D+02    0.8577102512146798D+01
   -0.1223786810972994D+02    0.2106155550399744D+02    0.7196808242966672D+01
   -0.2152733896874352D+02    0.2222457817682849D+02    0.1149684006328546D+02
   -0.2178053985506699D+02    0.2154653325145779D+02    0.1212992297441887D+02
   -0.2228123741790033D+02    0.2284936726756306D+02    0.1146610526897636D+02
    0.1453711949983033D+02    0.1388609754866046D+02    0.1416391057454994D+02
    0.1416689719714694D+02    0.1351317522269588D+02    0.1499631171879730D+02
    0.1548716177548601D+02    0.1411549580104460D+02    0.1418913617802075D+02
   -0.1425736824493778D+02    0.1811611543014071D+02    0.1838648992831079D+02
   -0.1427539057317714D+02    0.1723601067040954D+02    0.1869659907198377D+02
   -0.1337747852834151D+02    0.1847826555903899D+02    0.1862337352185799D+02
    0.2334681708568149D+02    0.5575926741287112D+01   -0.2587226956002646D+02
    0.2240696239908587D+02    0.5722717232129305D+01   -0.2561948326178615D+02
    0.2355891316350758D+02    0.6126221778932985D+01   -0.2662186722801385D+02
    0.2587863759421670D+01    0.4607056909966067D+01    0.7530094737010423D+01
    0.2029412030518075D+01    0.3922370458105739D+01    0.7900784834422035D+01
    0.2214575781898450D+01    0.5408983963402833D+01    0.7878307548213071D+01
   -0.3234311816543586D+01   -0.2168003303125430D+02   -0.1071627594497268D+01
   -0.3721900956675881D+01   -0.2243445207685599D+02   -0.7543618210649528D+00
   -0.3888291139020663D+01   -0.2110044214080432D+02   -0.1558142343872571D+01
   -0.1910486748846100D+02   -0.1683929800298515D+02   -0.1342741554658671D+02
   -0.1991196259004124D+02   -0.1665244373344114D+02   -0.1393560528814807D+02
   -0.1921577571580958D+02   -0.1772160561056810D+02   -0.1310606109807168D+02
   -0.1096225841964324D+02    0.1978016419628434D+02   -0.2652759347318993D+02
   -0.1127715245292741D+02    0.2067599152000641D+02   -0.2641326539150490D+02
   -0.1024798930021051D+02    0.1995836259143484D+02   -0.2715691616501046D+02
    0.1291508972490058D+02    0.2516281473262016D+02   -0.2551337677754927D+02
    0.1206832023704928D+02    0.2540247228873249D+02   -0.2587356617611840D+02
    0.1341435415688772D+02    0.2594783129395352D+02   -0.2536188736568218D+02
   -0.1657245581958824D+02   -0.1287421528624026D+02   -0.9317186184994645D+01
   -0.1621410669909072D+02   -0.1360279025538291D+02   -0.9839291125752585D+01
   -0.1744130807093581D+02   -0.1312816443906726D+02   -0.8969168055157352D+01
   -0.9061018631742897D+01   -0.2582810331188737D+02   -0.7363877166681106D+01
   -0.9074285808428652D+01   -0.2487466882316665D+02   -0.7604000174097934D+01
   -0.8137123095803023D+01   -0.2617467699224407D+02   -0.7729863110227605D+01
    0.1698981639697636D+02   -0.5907677070300594D+01    0.8019654095562545D+01
    0.1718892353532894D+02   -0.6680280557655136D+01    0.7524279431516938D+01
    0.1720230560238054D+02   -0.6199796327831345D+01    0.8900943750153758D+01
   -0.8163642310447980D+01    0.2166960227023044D+02    0.1266489638064085D+01
   -0.7413144725668810D+01    0.2186068767859448D+02    0.1804873397033391D+01
   -0.7938831195810455D+01    0.2086430125746272D+02    0.7186035448082052D+00
    0.2814203863670311D+01    0.1909355670864597D+02    0.1528762293958147D+02
    0.2782371878609314D+01    0.1825802601201504D+02    0.1480442831502278D+02
    0.2012272768159590D+01    0.1948315420486707D+02    0.1509200827185316D+02
    0.1870610991186147D+00    0.5118956751909682D+01   -0.2725999382786631D+02
   -0.5252473992094786D+00    0.5809604049724448D+01   -0.2723763413840816D+02
    0.4334322303086929D-01    0.4580288615942091D+01   -0.2808605462569133D+02
    0.1455359833824720D+02   -0.5719254475212262D+01    0.5439130858190146D+01
    0.1417121323626751D+02   -0.5130890803940158D+01    0.4757359625562483D+01
    0.1449281738436917D+02   -0.5334046173211903D+01    0.6341155219669047D+01
    0.4407469226502737D+01   -0.1863367765042190D+01    0.1897576974313147D+02
    0.3941796292337636D+01   -0.1043717576965191D+01    0.1932919911948638D+02
    0.5211248209478745D+01   -0.1582259489963150D+01    0.1846334180435285D+02
   -0.2283380111965550D+02   -0.4479432961039942D+00    0.1812110448506939D+02
   -0.2366985416562752D+02   -0.6537355363254886D+00    0.1772065635933876D+02
   -0.2300016377286530D+02    0.3393642155159854D+00    0.1871221221945925D+02
   -0.1691233381615613D+02    0.2555761002373621D+01    0.6864587444671111D+01
   -0.1708589010977768D+02    0.3337729957118973D+01    0.6385575819749020D+01
   -0.1746375147194154D+02    0.2545327691387808D+01    0.7723459103193859D+01
   -0.1136302437068113D+02    0.2185557260619127D+02    0.1025713776035999D+02
   -0.1227767673751753D+02    0.2165153960353864D+02    0.1045733350587499D+02
   -0.1141572216769080D+02    0.2281076100809326D+02    0.1010825916447593D+02
   -0.3752180711578325D+01    0.2444589168436468D+02    0.1412516076588378D+02
   -0.4340215592315016D+01    0.2373581612240908D+02    0.1441468634955205D+02
   -0.3957663588210824D+01    0.2519745495775571D+02    0.1462895385047880D+02
    0.1675558320451634D+02   -0.2667806596763019D+02    0.2270911781155207D+02
    0.1645225635668118D+02   -0.2705334639849664D+02    0.2193625167053478D+02
    0.1711758980597143D+02   -0.2746016820853136D+02    0.2317266971516172D+02
   -0.1932861060561852D+02    0.1091598126649668D+02   -0.4400281267118914D+01
   -0.1979109729473549D+02    0.1101442604751038D+02   -0.5257392647985789D+01
   -0.1918039496134136D+02    0.1168016834792861D+02   -0.3886696826050826D+01
   -0.8394957220459320D+00    0.2589304061316719D+02   -0.6322767722902864D+01
   -0.1347096975409223D+01    0.2667604651686589D+02   -0.6596843109309280D+01
   -0.8122648817932240D+00    0.2531044652840706D+02   -0.7088313072826152D+01
   -0.2676950675425311D+02    0.1186151194950195D+02   -0.1258416838462568D+02
   -0.2692461368823023D+02    0.1126639938791870D+02   -0.1186699314914623D+02
   -0.2576865001280782D+02    0.1194864015141322D+02   -0.1259311532073381D+02
   -0.1844372133147083D+02    0.3564994329804529D+01    0.2108298209945811D+02
   -0.1800506898438081D+02    0.2851299415456990D+01    0.2055826682958291D+02
   -0.1808165757307149D+02    0.3459992114387715D+01    0.2194132886780429D+02
   -0.2316551288136653D+02   -0.8252325399894804D+01    0.1867228756485333D+02
   -0.2329420908669129D+02   -0.9159089278368771D+01    0.1900206715015436D+02
   -0.2222237807675217D+02   -0.7948100620529980D+01    0.1888601524945005D+02
    0.7321597585905347D+01    0.1098512166977858D+02   -0.6886139988108624D+01
    0.6919235411444562D+01    0.1178359751801120D+02   -0.6584573821135226D+01
    0.8313366718634169D+01    0.1109494625679054D+02   -0.6821627152516516D+01
    0.5517111662778086D+01    0.2361562447439946D+02   -0.8698555445368159D+01
    0.6231372263941085D+01    0.2356728197325655D+02   -0.9278592912467598D+01
    0.4922467550672129D+01    0.2292463840082483D+02   -0.8900762161506293D+01
    0.1897817406649430D+02    0.2480831488349495D+02    0.1725463775548221D+02
    0.1877840236329039D+02    0.2398549864519807D+02    0.1689560812144842D+02
    0.1975333128779180D+02    0.2508066812046036D+02    0.1688435868110636D+02
   -0.9134460172926531D+01    0.2053342344303962D+02   -0.2311453421557597D+02
   -0.9509551113901821D+01    0.1967497564424826D+02   -0.2331742572727300D+02
   -0.9802837286302491D+01    0.2120543291316067D+02   -0.2337411950282007D+02
    0.5501389490718394D+01   -0.1074723867281984D+02   -0.1040141080567334D+02
    0.6434517683055209D+01   -0.1090967685855448D+02   -0.1040783910042091D+02
    0.4954837900760700D+01   -0.1151711755331783D+02   -0.1017203163368904D+02
   -0.2328136467069252D+02   -0.2485080830702093D+02    0.1652855371625441D+02
[truncated: 4,767,667 more chars]
