# Supplementary material for: Measuring Zn Transference with Precision: Insights for Dendrite‐Free Zinc Metal Anodes
Source: Adv Mater. 2025 Aug 23;37(46):e02245. doi: 10.1002/adma.202502245 (PMC12631524; doi:10.1002/adma.202502245)
Supplement: Supplementary file 2 — Supporting Information [file ADMA-37-e02245-s002.gz › restarts/60Zn_r3.dyn]

 Number of Atoms and Title :
 16352  Built with Packmol
 Periodic Box Dimensions :
    0.5511399078369141D+02    0.5511399078369141D+02    0.5511399078369141D+02
    0.9000000000000000D+02    0.9000000000000000D+02    0.9000000000000000D+02
 Current Atomic Positions :
    0.3400626836584244D+01   -0.1117653560924379D+02    0.1299818164224030D+02
    0.3425456062950452D+01   -0.1027277660976861D+02    0.1323612622379443D+02
    0.3006475639353456D+01   -0.1117301756297278D+02    0.1209944274207596D+02
   -0.9859324310961213D+01   -0.8320437417913199D+01    0.1208764940058532D+02
   -0.1077959774030484D+02   -0.8074463758073728D+01    0.1221963282253447D+02
   -0.9593963527695553D+01   -0.8730901388190091D+01    0.1289778941228733D+02
    0.1477040326164154D+02   -0.1175236558211326D+02   -0.3724609661422446D+01
    0.1482734829447173D+02   -0.1208484839280791D+02   -0.4639578003084894D+01
    0.1567977356952523D+02   -0.1175139352361318D+02   -0.3548789280808526D+01
   -0.1607531452132392D+02   -0.5291406052997853D+00    0.2672391425885548D+02
   -0.1522500632493579D+02   -0.1087154218335703D+01    0.2651848984274352D+02
   -0.1592380611553667D+02   -0.6938008531712930D-01    0.2756069703130865D+02
    0.1380327996081627D+02    0.1647763622880526D+02   -0.1884637611702939D+02
    0.1464753656256847D+02    0.1684502626076296D+02   -0.1860107427802917D+02
    0.1317916556514816D+02    0.1720157747125150D+02   -0.1890471711907801D+02
   -0.2226326744122599D+02    0.1696108211404472D+02   -0.5434431152755124D+01
   -0.2228725765795615D+02    0.1610085804557399D+02   -0.4931807956451915D+01
   -0.2276429039764961D+02    0.1762476945162337D+02   -0.4967459586005322D+01
    0.2661618252563805D+02    0.9803326773354205D+00   -0.2038096133153571D+02
    0.2759499305823882D+02    0.1048651644529767D+01   -0.2007008924480852D+02
    0.2629434039329807D+02    0.1787219699823415D+01   -0.2071086898735553D+02
   -0.4727099141222498D+01    0.7978655331296231D+00   -0.2093721694573603D+02
   -0.4540036988566369D+01    0.1243556547121397D+01   -0.2175405874944462D+02
   -0.3932746886181112D+01    0.1009214211547651D+01   -0.2044933490146818D+02
    0.1068694775973782D+02    0.4509196628033091D+01   -0.1764673082288117D+02
    0.1157270710267307D+02    0.4868647508179040D+01   -0.1772433175867143D+02
    0.1072177501288430D+02    0.3787215571897110D+01   -0.1823495564517098D+02
    0.1618365763845339D+02   -0.1174992593769811D+02   -0.1773160565113103D+02
    0.1535377874407641D+02   -0.1197303635552340D+02   -0.1732258920063614D+02
    0.1653035880367491D+02   -0.1259348173922109D+02   -0.1807031163222721D+02
   -0.2534091055868689D+02   -0.1398528146107704D+02    0.2749896632995865D+01
   -0.2463754418251197D+02   -0.1457451277934394D+02    0.3061306415984981D+01
   -0.2491483474007473D+02   -0.1316705410875152D+02    0.2963880168706087D+01
   -0.1139810885731517D+02    0.2582420619339713D+01   -0.1306207770917828D+02
   -0.1097257103899937D+02    0.1760468622165734D+01   -0.1346040339361125D+02
   -0.1186593401459287D+02    0.2246564219657279D+01   -0.1230903768242404D+02
   -0.1265319522547610D+01   -0.1195173314205118D+02    0.2504286331910560D+02
   -0.2113670238793540D+01   -0.1154196146509084D+02    0.2526159154848742D+02
   -0.6538344453559747D+00   -0.1156491259885559D+02    0.2568512298533247D+02
    0.1949814832933068D+02   -0.2081249919471236D+02    0.2614407697507774D+02
    0.1880275873534210D+02   -0.2030360506592645D+02    0.2665357334099990D+02
    0.1928456741918985D+02   -0.2170249710836951D+02    0.2632117442915939D+02
   -0.1266034734349847D+02    0.2484555639778151D+02   -0.1927913466247536D+02
   -0.1229902248295729D+02    0.2400876961229338D+02   -0.1961529841645919D+02
   -0.1188615094716418D+02    0.2530166027767744D+02   -0.1898012034528522D+02
   -0.2172943480377370D+02   -0.3169651578257376D+00    0.1736786565547649D+01
   -0.2090970995805150D+02    0.1136890415773499D+00    0.1551630415175983D+01
   -0.2165829538647095D+02   -0.1103333696058221D+01    0.1220509039428838D+01
    0.7130076504246060D+01    0.9467744034361445D+01    0.1384334688265035D+01
    0.6523290815088006D+01    0.1007381162142862D+02    0.8648503040313965D+00
    0.7644800229206943D+01    0.9966038744733774D+01    0.2119199929380247D+01
    0.3826438522546106D+01    0.1767365334995070D+02   -0.4860485980892004D+01
    0.2926380424961204D+01    0.1793076365123589D+02   -0.5145215122148659D+01
    0.4322524646015588D+01    0.1835650786394137D+02   -0.5312640185568963D+01
    0.1673003656085514D+01   -0.9877608662373650D+01   -0.8619421732638775D+01
    0.1939116032657525D+01   -0.9071366773099871D+01   -0.8260168239563066D+01
    0.1662907274017874D+01   -0.1046068422040891D+02   -0.7793304485834597D+01
    0.1574415554133965D+02   -0.1168129860833432D+00    0.2040125740935546D+02
    0.1571148845583569D+02   -0.9831745192289049D+00    0.2089378684126968D+02
    0.1532435750936095D+02   -0.2516677130956174D+00    0.1956548698721543D+02
   -0.2727974551750060D+02    0.2642083510269207D+02   -0.9896792088119122D+01
   -0.2644316493757813D+02    0.2617729543118216D+02   -0.9466427746427684D+01
   -0.2786105489306294D+02    0.2644589098462651D+02   -0.9166785558702607D+01
   -0.1313587704755529D+02   -0.5904457682312708D+01    0.1348070360025109D+02
   -0.1313120037208664D+02   -0.6440741531793988D+01    0.1430666897083693D+02
   -0.1399510100807996D+02   -0.5540900868737331D+01    0.1365777734002906D+02
    0.1477837929905339D+02    0.3419408999345805D+01   -0.3922656714889443D-02
    0.1518735082525158D+02    0.3215098564569822D+01    0.8151004529448411D+00
    0.1540779540325117D+02    0.4010253874039040D+01   -0.4553334454062174D+00
   -0.1357596901375035D+02    0.6774954858851850D+00   -0.1625396958339651D+02
   -0.1320564778647861D+02   -0.1266138138511097D+00   -0.1599365762189542D+02
   -0.1426764851657632D+02    0.5643590995592352D+00   -0.1690010116134667D+02
    0.2021499573083494D+02   -0.2206650862169644D+02    0.9393009231131213D+01
    0.2030332738380541D+02   -0.2157463796888210D+02    0.1026471894977237D+02
    0.1982506151445531D+02   -0.2296623312020848D+02    0.9566295447405492D+01
    0.1870037675271588D+02   -0.6075175907149643D+01    0.2058169937170764D+02
    0.1840392912599404D+02   -0.5199468262591537D+01    0.2083676219718146D+02
    0.1958883435315581D+02   -0.6032962295778256D+01    0.2038079063103822D+02
   -0.1936503033288072D+02   -0.1065272456226734D+02    0.4447642301230340D+01
   -0.1870682945724281D+02   -0.1075491540335203D+02    0.5171514009375318D+01
   -0.2007884997672729D+02   -0.1020461022334560D+02    0.4901903695250222D+01
    0.8783762286489136D+01    0.2306251793513377D+02    0.1465999691348235D+01
    0.8323534984016579D+01    0.2226080382170895D+02    0.1201374957719637D+01
    0.9443764623175641D+01    0.2336749339788783D+02    0.8029528707568220D+00
    0.2135913298066443D+02    0.1266012946972235D+02   -0.1938430034030848D+02
    0.2195069989557606D+02    0.1314629219021298D+02   -0.1996936123306851D+02
    0.2196726792325817D+02    0.1235972450424283D+02   -0.1870998039001380D+02
    0.1595450326412897D+02    0.2012703253590614D+02    0.7284922694335840D+01
    0.1572715119823174D+02    0.1948248437913516D+02    0.7911738827394593D+01
    0.1556439619582891D+02    0.1994575178600317D+02    0.6432619027226487D+01
    0.5293054458802968D+01    0.9668447219207970D+01    0.1473309399791913D+02
    0.6037777080420364D+01    0.9925744100640097D+01    0.1532280012951375D+02
    0.4773146767713323D+01    0.9072564383218984D+01    0.1523833363312885D+02
    0.2027502325769857D+02    0.1754781250801151D+02    0.2056275685915378D+02
    0.2057939026499204D+02    0.1691114874208867D+02    0.1987043201972658D+02
    0.2054793430717081D+02    0.1719891529028348D+02    0.2141101180433864D+02
    0.1319715137371488D+02    0.6041710093138914D+01    0.2180482065868350D+02
    0.1384860372507054D+02    0.5382241203917567D+01    0.2214464844052180D+02
    0.1233405503759917D+02    0.5664869340432306D+01    0.2173437238487532D+02
   -0.1465217029715885D+02    0.2605150797267234D+01   -0.2360006980138969D+02
   -0.1486925814564597D+02    0.2116472767232216D+01   -0.2438629921548981D+02
   -0.1370924855813707D+02    0.2374347036487625D+01   -0.2346435759947185D+02
    0.1383188479212246D+02   -0.1468273685448566D+02    0.1459889510600924D+02
    0.1430285967540058D+02   -0.1521558068700498D+02    0.1388597220528065D+02
    0.1330352791008161D+02   -0.1518186279535349D+02    0.1523476115357324D+02
    0.1594348098633317D+02    0.1260319077154647D+02    0.2860928969384790D+01
    0.1569296898668108D+02    0.1171633698099308D+02    0.2499369847296385D+01
    0.1684841708590634D+02    0.1281525925329692D+02    0.2565563774396830D+01
   -0.1894694463454731D+01   -0.1171968358382647D+02   -0.6411317107513855D+01
   -0.2399862795400012D+01   -0.1248656614355596D+02   -0.6445545234029612D+01
   -0.2359089418683427D+01   -0.1126993928444523D+02   -0.5726426254992533D+01
   -0.1766919273535066D+02   -0.2520744422573727D+01    0.2227232161382052D+02
   -0.1860401682693180D+02   -0.2093405784898786D+01    0.2239582789697882D+02
   -0.1702604002980598D+02   -0.1797575236438821D+01    0.2243274246231113D+02
    0.1662544968880779D+02   -0.1128580898709492D+02    0.2021471872644401D+02
    0.1689796440206601D+02   -0.1193810282327104D+02    0.1953021402842079D+02
    0.1743684269811956D+02   -0.1081229446438310D+02    0.2047040578014742D+02
   -0.1746866938433701D+02   -0.9805962468033027D+00   -0.2602795252157528D+02
   -0.1792068707787148D+02   -0.1470570256061383D+01   -0.2535438069590253D+02
   -0.1678181125756266D+02   -0.1541792854248285D+01   -0.2639830329888946D+02
   -0.2648308766593238D+02    0.9330176125025059D+01   -0.2364898980955663D+02
   -0.2707940872203798D+02    0.8689059957751653D+01   -0.2412527344378729D+02
   -0.2625125649204141D+02    0.8906788478844213D+01   -0.2281657846632157D+02
   -0.2164068462078868D+02   -0.9566655644285172D+01    0.2602182742404094D+02
   -0.2245725774935011D+02   -0.9089961486019495D+01    0.2581727089225780D+02
   -0.2159129132537440D+02   -0.1028897713758370D+02    0.2533708937436952D+02
   -0.1684487360743022D+02   -0.4876725774136360D+01   -0.2517000059910178D+02
   -0.1606222958375298D+02   -0.4603243151216533D+01   -0.2568298120944892D+02
   -0.1709640218415474D+02   -0.5745739724635603D+01   -0.2558618443463003D+02
   -0.2310883719677580D+02    0.2088539469754444D+01   -0.1433221908007614D+02
   -0.2336199521220777D+02    0.2853904891715454D+01   -0.1479556683316589D+02
   -0.2390829170852538D+02    0.1641957899954687D+01   -0.1393556786534990D+02
   -0.9661649453651684D+01    0.1839644732141455D+02   -0.1202700249090372D+02
   -0.9710228657903681D+01    0.1821305036423860D+02   -0.1107979204242826D+02
   -0.1001454432379607D+02    0.1756439292716362D+02   -0.1244466560751962D+02
   -0.1681045032518895D+01   -0.1343547831363776D+02   -0.1730838027336453D+02
   -0.2371509137050944D+01   -0.1326553817539452D+02   -0.1795746199381092D+02
   -0.1724177145813279D+01   -0.1261885107117949D+02   -0.1672810469111618D+02
   -0.2555190480749632D+02    0.6491829483436392D+01    0.7436495935251325D+01
   -0.2466560445039082D+02    0.6324387591454081D+01    0.7097496199173692D+01
   -0.2609115999169058D+02    0.6810195787785566D+01    0.6669006226114231D+01
   -0.1262208950296650D+02    0.1649923890228243D+02   -0.2359457438709800D+02
   -0.1293457782025387D+02    0.1717147722256176D+02   -0.2423141269838961D+02
   -0.1318259099512022D+02    0.1664834448755236D+02   -0.2286053080190955D+02
    0.1925290851322922D+02   -0.7318402946652069D+01   -0.1761564599326822D+02
    0.2013359956915469D+02   -0.7504680060565310D+01   -0.1730051335188085D+02
    0.1894286666981746D+02   -0.6703575978716089D+01   -0.1691968165153572D+02
    0.3363252659987822D+01   -0.8689984160100138D+01   -0.1495253585943497D+02
    0.2531932344043847D+01   -0.9133332440284512D+01   -0.1525160918789805D+02
    0.3590110371898969D+01   -0.8033873508937518D+01   -0.1564198359049013D+02
   -0.2297965294569753D+02    0.2055321147013421D+02   -0.2213660805438038D+02
   -0.2331712205570696D+02    0.2145306140928948D+02   -0.2203273145781386D+02
   -0.2355021797904298D+02    0.1998312091672585D+02   -0.2259025520510075D+02
    0.2408381110337059D+02    0.1875292994371913D+02    0.4221745968036229D+01
    0.2326932227166665D+02    0.1859946264888704D+02    0.3724026724832263D+01
    0.2484022126482888D+02    0.1884341169066659D+02    0.3698887221145371D+01
   -0.1213734010934083D+02   -0.9763889297361885D+01    0.2453927268739501D+02
   -0.1281504099925457D+02   -0.9112031990246432D+01    0.2470981852707649D+02
   -0.1161473083737980D+02   -0.9899732343106479D+01    0.2531193507421407D+02
   -0.4796615996889517D+01   -0.1453122960203162D+02    0.7031112453187355D+00
   -0.4452027484758037D+01   -0.1526694616228127D+02    0.1372056672651131D+01
   -0.4004728321967174D+01   -0.1416215888413611D+02    0.1469234006219959D+00
   -0.2493635567323078D+01    0.1740749789489118D+00   -0.1009530134805147D+02
   -0.2898351099889068D+01    0.6451316273936981D+00   -0.9281106243934966D+01
   -0.1561012921958473D+01    0.3495589221377249D+00   -0.1022344170984193D+02
   -0.1969328719894101D+02    0.1993606655289302D+02   -0.1914628590258591D+02
   -0.1931184916481126D+02    0.1906918449050508D+02   -0.1931495670762644D+02
   -0.1971458999569585D+02    0.2041714038778943D+02   -0.2004631684032783D+02
   -0.1723847047487267D+02   -0.1035628386205012D+02   -0.1170712957338865D+01
   -0.1720625268792110D+02   -0.1122490755637745D+02   -0.1639215634089497D+01
   -0.1706953739371041D+02   -0.1057991467434526D+02   -0.2756656996446686D+00
    0.8330783488306666D+01    0.1907455829903519D+02    0.1595796200690672D+02
    0.7835267814719038D+01    0.1975504666156419D+02    0.1647920244795600D+02
    0.7962600584277303D+01    0.1899910229732773D+02    0.1504833944129830D+02
   -0.4234775979464771D+01    0.5049398660371009D+01    0.2940909730413843D+01
   -0.3490442725984562D+01    0.5592495397622364D+01    0.3176241600985465D+01
   -0.4681722543616587D+01    0.5502635820426342D+01    0.2186217264006705D+01
   -0.1691839261109699D+02    0.1275032214679246D+02    0.1360571507531314D+02
   -0.1629598229098185D+02    0.1318667205363330D+02    0.1308066254402426D+02
   -0.1658991211644442D+02    0.1256891573957324D+02    0.1448392298604232D+02
   -0.1313403381968891D+02   -0.1453310164090433D+02    0.4945091734406915D+01
   -0.1405895708713299D+02   -0.1427432801663811D+02    0.4818253003946813D+01
   -0.1263239776853179D+02   -0.1372411972280093D+02    0.5241481327378183D+01
    0.1669524512355176D+02   -0.7836099378832486D+01    0.1937818158781971D+02
    0.1642654633674798D+02   -0.7127484952473529D+01    0.2000941655933393D+02
    0.1596443880584900D+02   -0.8490811190203804D+01    0.1933739087947189D+02
   -0.1098265772096673D+02    0.2232254960368387D+02    0.1919406064480804D+02
   -0.1076307802459345D+02    0.2141876069327142D+02    0.1885508517504385D+02
   -0.1103419780981707D+02    0.2302110893682641D+02    0.1851672954103574D+02
    0.2701057119001766D+02    0.1879479603193232D+02   -0.3804574008465321D+00
    0.2745759592944749D+02    0.1933055269709847D+02    0.2477053381525827D+00
    0.2630677126228473D+02    0.1833865092542096D+02    0.8552829422236385D-01
    0.2176733707513227D+01    0.2432355456917535D+01   -0.9464169900994360D+01
    0.3007971721854244D+01    0.2523979349014296D+01   -0.9912567157713703D+01
    0.1583617366093930D+01    0.3136299888352357D+01   -0.9825384522509008D+01
   -0.5468736594991736D+01    0.2164251753608138D+02    0.1004063733576890D+02
   -0.4761350061480059D+01    0.2148722147791328D+02    0.9424857552037755D+01
   -0.5178942438302750D+01    0.2210177059334677D+02    0.1080919479176186D+02
   -0.4591145889636430D+01    0.1552575822663025D+02   -0.1168313412246115D+02
   -0.4875853900179076D+01    0.1470666736660792D+02   -0.1215020538113135D+02
   -0.4086108560837712D+01    0.1533450451465395D+02   -0.1085082017518200D+02
   -0.1259736022299197D+02   -0.2038554398131244D+02   -0.2915065617782290D+01
   -0.1194040322935839D+02   -0.1980141004684606D+02   -0.3319633934737885D+01
   -0.1304551224324515D+02   -0.2075725064092025D+02   -0.3690536845520853D+01
   -0.2368714161701964D+02    0.2275850368001808D+02   -0.6299760621876797D+01
   -0.2341176098221253D+02    0.2237005214255625D+02   -0.5457705040405420D+01
   -0.2388481491005550D+02    0.2366387706854917D+02   -0.6171024982263298D+01
    0.1137561417326786D+02    0.1373677206952902D+02    0.4335667887150596D+01
    0.1072637016476107D+02    0.1384831835592609D+02    0.3670020666755704D+01
    0.1121525609398728D+02    0.1286397552467716D+02    0.4746489427462149D+01
    0.1819769626730834D+02    0.1211443540634327D+02   -0.2211242985178622D+02
    0.1879851038609682D+02    0.1145325874383775D+02   -0.2240314291079129D+02
    0.1790756847892053D+02    0.1179991448713808D+02   -0.2128850442576363D+02
    0.9377216240377816D+01    0.1849746195709906D+02   -0.4889062193347598D+01
    0.9058644510763864D+01    0.1844065883173396D+02   -0.5808712353863807D+01
    0.1032270257967323D+02    0.1848312744447792D+02   -0.5013466816175023D+01
   -0.3547631839614759D+01   -0.2244409920276079D+02   -0.4727485948354448D+01
   -0.3855085145964344D+01   -0.2304700253313043D+02   -0.5464899417126288D+01
   -0.3050582062596627D+01   -0.2288341904129064D+02   -0.4022980619365426D+01
    0.2648625759106512D+01    0.5552660265943985D+01    0.2682688764676338D+02
    0.2206621781181269D+01    0.4916979413135362D+01    0.2625823568261277D+02
    0.2390849920611012D+01    0.6361175980025557D+01    0.2643728584162790D+02
   -0.6631792800502181D+01    0.2466709986850850D+02    0.1063466717598121D+02
   -0.6307015124444009D+01    0.2459536950754809D+02    0.1156545363008019D+02
   -0.5866446442462022D+01    0.2506643161022388D+02    0.1019140780808136D+02
   -0.1044281404088705D+01    0.2211921918046153D+02    0.4665165899147883D+01
   -0.4938958274845622D+00    0.2134569874293802D+02    0.4570047027813319D+01
   -0.8626871450489778D+00    0.2251399545593411D+02    0.5555368429003059D+01
   -0.6695353540567035D+01    0.1829519140295826D+02   -0.1794797591310086D+02
   -0.6052676190040041D+01    0.1768647338025805D+02   -0.1830256685528570D+02
   -0.7391894715320759D+01    0.1842489585901262D+02   -0.1859326254704082D+02
    0.1280753347413264D+02    0.2604956816992414D+01   -0.9611911703858938D+01
    0.1334400697323684D+02    0.2177523680812521D+01   -0.8954585172397445D+01
    0.1230355208613633D+02    0.1847859528511052D+01   -0.1004047337933079D+02
    0.2035321726212674D+02   -0.1672070477203550D+02    0.2111627843233658D+02
    0.2084072987053992D+02   -0.1752247380360750D+02    0.2131764164458086D+02
    0.2077130924713156D+02   -0.1595755372439550D+02    0.2150923382106867D+02
   -0.1549221766491006D+02    0.6351860501868050D+01   -0.2735512168118046D+02
   -0.1561605556207689D+02    0.5447401693815120D+01   -0.2698896631643516D+02
   -0.1496983035997974D+02    0.6347841355306305D+01   -0.2821772808492753D+02
    0.1343747589317135D+02   -0.2160149427446261D+02   -0.1706515605749971D+02
    0.1250815161839486D+02   -0.2165183868961818D+02   -0.1712947847941526D+02
    0.1362028615147426D+02   -0.2076118752485964D+02   -0.1747896624062750D+02
    0.2213489986567697D+02    0.2129367728117824D+02   -0.8126201135068706D+01
    0.2302916804706988D+02    0.2170437785722968D+02   -0.8182405497490866D+01
    0.2162266236026793D+02    0.2175886632939484D+02   -0.7426001337560082D+01
    0.2324452089438666D+02   -0.2078230114835412D+02   -0.2575373830318530D+02
    0.2269765442483001D+02   -0.2000474949794631D+02   -0.2551478860098000D+02
    0.2341519294315739D+02   -0.2080036281482048D+02   -0.2667178005606793D+02
   -0.1497076871994807D+02   -0.1426915839119235D+02   -0.1665288408952563D+02
   -0.1582406750038500D+02   -0.1464565107148663D+02   -0.1688463084773651D+02
   -0.1428734847362470D+02   -0.1491811672772764D+02   -0.1692463427952159D+02
   -0.1876607484609449D+02   -0.1129260867811787D+02    0.1557651808450105D+02
   -0.1842540146533740D+02   -0.1196575618384338D+02    0.1614099416694731D+02
   -0.1963323066002033D+02   -0.1148968509137519D+02    0.1542073623354172D+02
   -0.1308725209325802D+02    0.7008633797422223D+01   -0.7688058083203801D+00
   -0.1212057514928487D+02    0.7126369847846150D+01   -0.6087292320363766D+00
   -0.1324167814312883D+02    0.6754316412285418D+01   -0.1674695977659209D+01
   -0.1723135516801934D+02   -0.9025152420901550D+01    0.1545976895286431D+02
   -0.1774032651994860D+02   -0.9818930249878292D+01    0.1521022073141355D+02
   -0.1679433690447376D+02   -0.8754593345091752D+01    0.1457612509782093D+02
   -0.2020897306228251D+02   -0.1809395258278441D+02    0.1190647909300091D+02
   -0.1967002221960556D+02   -0.1844323837863291D+02    0.1120689370645040D+02
   -0.2105447665651357D+02   -0.1776592587276390D+02    0.1160313647608025D+02
    0.1545951214164830D+02    0.2076426440305123D+02   -0.1212910479781683D+02
    0.1477473606732077D+02    0.2138784881236760D+02   -0.1184153074763454D+02
    0.1583987332077434D+02    0.2022889236185725D+02   -0.1141852262337959D+02
   -0.2612818377652762D+02    0.2311239885691806D+02   -0.1148359324968893D+01
   -0.2553297124387931D+02    0.2378162665034105D+02   -0.8712194409650426D+00
   -0.2568168098755898D+02    0.2261860537620909D+02   -0.1845418732193514D+01
    0.5393793248692551D+01   -0.1559088671806198D+02    0.3582349668652843D+01
    0.5881730072134653D+01   -0.1589750428631860D+02    0.4382052454088380D+01
    0.5934014800082553D+01   -0.1522088549584848D+02    0.2941021424004621D+01
    0.2785575969980675D+01    0.4360631409244236D+01    0.9880264254184528D+01
    0.2879603783663907D+01    0.4376470795169705D+01    0.1082736348373307D+02
    0.1840250980400415D+01    0.4195639240351892D+01    0.9630301470853809D+01
   -0.2557149769978928D+02    0.1887569914613132D+02    0.2752868369771615D+02
   -0.2491465959073087D+02    0.1903695289989562D+02    0.2683370346325336D+02
   -0.2561330394065768D+02    0.1974352465406860D+02    0.2794176552475138D+02
   -0.2149313353252946D+02   -0.1073772561634870D+02   -0.3319850804064483D+01
   -0.2075209831606161D+02   -0.1132338442549006D+02   -0.3299832475853568D+01
   -0.2193950800482415D+02   -0.1100467209602411D+02   -0.4086108818899904D+01
   -0.2105132446140249D+02   -0.1161248357687194D+02    0.1077818038474239D+02
   -0.2010744487351086D+02   -0.1152147782473553D+02    0.1088658883961973D+02
   -0.2156092166176575D+02   -0.1108912532070328D+02    0.1140186989426949D+02
    0.4054516122158249D+01   -0.2060947521811261D+02   -0.2189023860482434D+01
    0.3992393753393115D+01   -0.1970154744063181D+02   -0.1966346050032096D+01
    0.4695347765625858D+01   -0.2065674680653860D+02   -0.2945976879374810D+01
   -0.6357001086771644D+01   -0.8616079662891231D+01    0.1363486997265434D+02
   -0.6245813027905391D+01   -0.8658721980341953D+01    0.1458782685320491D+02
   -0.7261623750767892D+01   -0.8851205427946088D+01    0.1343075926859860D+02
   -0.1582847338810199D+02    0.1682682514429017D+02    0.2055612798333338D+01
   -0.1594721573028505D+02    0.1604838266642322D+02    0.1491474627489169D+01
   -0.1641868765682074D+02    0.1675037248453941D+02    0.2790618448729779D+01
    0.1358781545658325D+02   -0.4082120254545590D+01    0.2327870350547805D+02
    0.1422435753417263D+02   -0.4116717849456013D+01    0.2253465087782837D+02
    0.1295418420056184D+02   -0.3359242083682837D+01    0.2313512990036810D+02
   -0.2514654950994866D+02   -0.1888407494821810D+02   -0.1139639263922801D+02
   -0.2525776587640276D+02   -0.1978359966176997D+02   -0.1161436762542942D+02
   -0.2496021438201657D+02   -0.1839280574765374D+02   -0.1219852178202937D+02
    0.1749459517093699D+02   -0.1123252827289637D+02   -0.1526550981995318D+02
    0.1715987159937052D+02   -0.1114727939685011D+02   -0.1619775142399435D+02
    0.1772134069923744D+02   -0.1218375583336835D+02   -0.1504459490218392D+02
    0.3945205740573856D+01    0.1514185801389201D+02   -0.6212521443706629D+01
    0.3957847499904211D+01    0.1595515957340742D+02   -0.5653824298992038D+01
    0.3106576833900544D+01    0.1464271308416659D+02   -0.6140073180523976D+01
    0.8416100569857525D+01   -0.9497470820067672D+01    0.6140391295659830D+01
    0.7729252418168685D+01   -0.9442965684743948D+01    0.5487649983316914D+01
    0.8828291862569364D+01   -0.1035116692810569D+02    0.5896626053777568D+01
    0.8261750866390056D+01   -0.1277774772695824D+02   -0.2104139907720305D+02
    0.7479306531145009D+01   -0.1232963245887131D+02   -0.2069844639267595D+02
    0.8891485495194317D+01   -0.1209940335546242D+02   -0.2131622327728310D+02
    0.1815995024456753D+02    0.2509207420177352D+02    0.1588794152672440D+02
    0.1753005743004170D+02    0.2577361141054186D+02    0.1568872221849798D+02
    0.1792126480909987D+02    0.2476847205230300D+02    0.1685932227538780D+02
   -0.3334841040639498D+01    0.1429528882884820D+02    0.9015816795598063D-01
   -0.2882329269716493D+01    0.1397202781444151D+02    0.8756542582820630D+00
   -0.3704289346913210D+01    0.1349355262902557D+02   -0.2174488686439978D+00
   -0.2164735605962354D+02    0.2659252859143292D+02    0.2614051576220742D+02
   -0.2084937083961418D+02    0.2713366681968678D+02    0.2654834429638673D+02
   -0.2119448013190757D+02    0.2602614923505804D+02    0.2546618611948960D+02
   -0.3101899094760281D+01   -0.6117433575319029D+01    0.3912597793304185D+01
   -0.3097491196619216D+01   -0.5103007448655003D+01    0.3980350721002002D+01
   -0.4024959325610791D+01   -0.6471470687384690D+01    0.3847219539355176D+01
    0.1987807261718836D+02    0.1895182689272303D+02    0.1362266949835518D+02
    0.2035523352761354D+02    0.1968950882847618D+02    0.1308176357016870D+02
    0.1892047949901302D+02    0.1913757895832347D+02    0.1348839946119647D+02
   -0.2744030391590009D+02   -0.9794574181859565D+01   -0.2392450682518563D+02
   -0.2749110505955054D+02   -0.9807613388143892D+01   -0.2292847112415532D+02
   -0.2824482184850813D+02   -0.9230239895402738D+01   -0.2418157827565401D+02
   -0.8150716578011670D+01   -0.1959763755564184D+01    0.2166101077691513D+02
   -0.8832032948711630D+01   -0.1498259218738081D+01    0.2214184200427692D+02
   -0.8507345903839214D+01   -0.2602800973290831D+01    0.2106198736892868D+02
   -0.2729777799943686D+02   -0.4298930949927015D+00   -0.2415341878001075D+02
   -0.2720478627830039D+02   -0.6657444696185362D+00   -0.2509555685753970D+02
   -0.2670583695963266D+02   -0.1081524470596589D+01   -0.2375136891914300D+02
   -0.1406867135086769D+02    0.2473031186170889D+01   -0.1404169192284276D+02
   -0.1397764392830260D+02    0.1881344770674839D+01   -0.1474549784087698D+02
   -0.1404089154013660D+02    0.1791173736794549D+01   -0.1334647176815668D+02
   -0.1456130085338763D+02    0.2375091463538855D+02    0.5734179944646280D+00
   -0.1522979352029411D+02    0.2441475048429117D+02    0.7114014539985010D+00
   -0.1395485869348146D+02    0.2372590170285250D+02    0.1344766429181417D+01
   -0.7754145840635351D+01   -0.8788096089585416D+01    0.2004657097789095D+02
   -0.7922359352813143D+01   -0.9050027857854603D+01    0.2096800486681895D+02
   -0.7942522382946998D+01   -0.9643963297520298D+01    0.1951476010447594D+02
   -0.1948302253136199D+02   -0.1936380334158457D+02    0.9311130616898852D+01
   -0.1865688945078823D+02   -0.1979607714600762D+02    0.9248944084612100D+01
   -0.1981236537183151D+02   -0.1918850667269434D+02    0.8423352523226114D+01
    0.2211844498019859D+02   -0.9576649827555160D+01    0.2112530125361022D+02
    0.2151365360129956D+02   -0.9915666659106837D+01    0.2049844305367175D+02
    0.2169504879255620D+02   -0.9753593521639175D+01    0.2205179810875239D+02
   -0.2211658114793681D+02   -0.2752466377832429D+02   -0.2527736046671565D+02
   -0.2141772140390758D+02   -0.2747413396007477D+02   -0.2465888618560578D+02
   -0.2186404324388768D+02   -0.2684829086127498D+02   -0.2595033767564810D+02
    0.3112681888682034D+00    0.2307303381573673D+02   -0.1201738330920199D+02
    0.8620443924399996D+00    0.2271103505887908D+02   -0.1126657277857812D+02
    0.6980084523037944D+00    0.2392975513833868D+02   -0.1223514375508244D+02
    0.7952825418349788D+01    0.6766319440840246D+01   -0.1075603724627353D+01
    0.7197402029331682D+01    0.6871756597381646D+01   -0.4795611027936196D+00
    0.8250326958756252D+01    0.5887300562925800D+01   -0.1157148377764655D+01
   -0.1919266697758322D+02    0.5015092243146670D+01    0.1186960032611016D+00
   -0.2001466035061728D+02    0.4907730128563627D+01    0.5080009925917874D+00
   -0.1863360605459303D+02    0.5610925558177720D+01    0.6200625128884235D+00
   -0.2043541923934104D+02    0.2332559978855626D+02   -0.1708198239578169D+02
   -0.2110140759837399D+02    0.2295937637723193D+02   -0.1662399205781502D+02
   -0.2006521370616957D+02    0.2268760179524507D+02   -0.1762468396751913D+02
   -0.2364067087574578D+02    0.1542392844162513D+02   -0.2216566999010789D+02
   -0.2281319102550358D+02    0.1497350183869231D+02   -0.2213080247860171D+02
   -0.2344160685626700D+02    0.1630857288264014D+02   -0.2180650470616243D+02
    0.3109473902534415D+01    0.1836012551272858D+02    0.1558760813189384D+02
    0.3701054899114351D+01    0.1906043631562649D+02    0.1529470095563393D+02
    0.3519961596691812D+01    0.1784557159934247D+02    0.1633517137570453D+02
   -0.1803438630711551D+02   -0.1732874330375624D+02    0.7301292818509265D+01
   -0.1787012342534409D+02   -0.1682204724236578D+02    0.6515291085986295D+01
   -0.1724144995419018D+02   -0.1705004590913961D+02    0.7878901522318678D+01
    0.6340956057441928D+01   -0.1701946016445620D+02    0.5654870956523596D+01
    0.5970805092283438D+01   -0.1791896493827218D+02    0.5615437922503347D+01
    0.7238064180454612D+01   -0.1696887851620785D+02    0.5242335986627920D+01
   -0.1805022308567597D+02   -0.1554134920177658D+02    0.1498763800777035D+02
   -0.1727781499593800D+02   -0.1597014525309942D+02    0.1466157947258709D+02
   -0.1839923543283016D+02   -0.1492238707781251D+02    0.1431285955175662D+02
    0.1466660034019197D+02   -0.9297943250771773D+01   -0.1447524693227188D+02
    0.1514646448108170D+02   -0.9176997907445880D+01   -0.1361432889914955D+02
    0.1400528900839497D+02   -0.8609233088824533D+01   -0.1449008776413158D+02
   -0.2745305670562984D+02   -0.2004520433707859D+01   -0.2079663504789472D+02
   -0.2659651083929502D+02   -0.2073038026532253D+01   -0.2125478981857527D+02
   -0.2764001418665985D+02   -0.1021596296584126D+01   -0.2074798622353402D+02
    0.1691647778498504D+02   -0.1588053846709806D+02    0.8114880130483852D+00
    0.1756148412264112D+02   -0.1532018813879026D+02    0.4856215524485350D+00
    0.1681767101284825D+02   -0.1659276045703005D+02    0.2005799895881256D+00
   -0.8550747308201455D+01   -0.1244809404790731D+02   -0.1891079438584127D+02
   -0.7939545507322006D+01   -0.1303869492073562D+02   -0.1844368383992352D+02
   -0.8093054878416556D+01   -0.1169055501954861D+02   -0.1919286197034387D+02
   -0.1508612410031588D+02   -0.1682441461904990D+02   -0.1953395598842044D+02
   -0.1430578164197329D+02   -0.1639909285451043D+02   -0.1902407934351053D+02
   -0.1554838088786402D+02   -0.1731313682457445D+02   -0.1883350343843752D+02
    0.2066496565991248D+02    0.2417931727132123D+02    0.2655829486505391D+02
    0.2065148294013912D+02    0.2508702796155013D+02    0.2622298037537102D+02
    0.2163183589944945D+02    0.2386962269618742D+02    0.2649870714804111D+02
    0.1503242927498423D+02    0.1018695967164430D+01   -0.9638104943850927D+00
    0.1514874149524732D+02    0.2000664801832805D+01   -0.8281354944948084D+00
    0.1588617804262938D+02    0.7095207033953667D+00   -0.1220684830893809D+01
    0.1226143070288252D+02   -0.2307236229145225D+02   -0.2610167818538221D+02
    0.1135611011557302D+02   -0.2284719465511910D+02   -0.2570790995622469D+02
    0.1251809568424088D+02   -0.2394207331899000D+02   -0.2569637016502530D+02
   -0.1582220606751969D+02   -0.1299842123963522D+02    0.2362557188171532D+02
   -0.1553821888602137D+02   -0.1381357818626336D+02    0.2407661970928194D+02
   -0.1586463755329176D+02   -0.1319754503897237D+02    0.2269583355647853D+02
    0.1762741032990841D+02   -0.4356297981232382D+01    0.7853663826116370D+00
    0.1728438924173177D+02   -0.3491110834648365D+01    0.5073615966974055D+00
    0.1686657040096406D+02   -0.4754444226132085D+01    0.1236174309424901D+01
   -0.2229748853450039D+01   -0.1035255258176483D+02   -0.1458144483554229D+00
   -0.2824378764582721D+01   -0.1052416620124641D+02    0.6269966741745857D+00
   -0.2203159512588348D+01   -0.1117605573395548D+02   -0.7060504245133279D+00
    0.2676939883523402D+02   -0.3640917430842471D+01   -0.6470581634912489D+01
    0.2765065396339521D+02   -0.3892049580279266D+01   -0.6857614190379272D+01
    0.2608221314022658D+02   -0.3698519222636241D+01   -0.7171613349737277D+01
    0.2217481706123404D+02   -0.1957952181059440D+02    0.2102208792834859D+01
    0.2173760936319600D+02   -0.1940863731811212D+02    0.2960497549675296D+01
    0.2152708596713740D+02   -0.2002685694042129D+02    0.1541764349567117D+01
   -0.1859069014712565D+01   -0.2460001178086525D+02   -0.3290380242764055D+01
   -0.2570156955444024D+01   -0.2517143107641863D+02   -0.3635363177556842D+01
   -0.1271026545201597D+01   -0.2445378299096171D+02   -0.4061571351240725D+01
   -0.1699732025472968D+02    0.1352660957436502D+02   -0.1701725679007015D+02
   -0.1619774941660950D+02    0.1397226005484403D+02   -0.1665745821614411D+02
   -0.1720088794026425D+02    0.1289235424642802D+02   -0.1636671764803584D+02
    0.9175017114748199D+01    0.8126344116071413D+01    0.1476127166689527D+02
    0.8422611403330054D+01    0.7523085924130287D+01    0.1492009548516693D+02
    0.9119887066877249D+01    0.8493518963343913D+01    0.1387734536425734D+02
   -0.1171431822288042D+02    0.4916489593100451D+01   -0.1939336301437371D+02
   -0.1124602484810261D+02    0.4498151848156398D+01   -0.1864621532378243D+02
   -0.1169469746482781D+02    0.5903436921275225D+01   -0.1922822358507639D+02
   -0.3303289623514814D+00    0.7910348154857993D+01   -0.2232012473596854D+02
    0.2451964077680305D+00    0.7206195159975635D+01   -0.2208385749591764D+02
    0.1476581481744793D+00    0.8267420338680834D+01   -0.2312596223088294D+02
   -0.6063494680561869D+01   -0.1810462710380595D+02   -0.4023140229386938D+01
   -0.5984350031631834D+01   -0.1755430168453481D+02   -0.4807962496735178D+01
   -0.5528072216714022D+01   -0.1771338242447104D+02   -0.3347379510924225D+01
    0.2157640130883266D+02    0.4106830010123691D+01    0.1017481884664836D+02
    0.2193564569078946D+02    0.3940854315826495D+01    0.9322159627743682D+01
    0.2072345532797020D+02    0.3701122454408103D+01    0.1025139699237004D+02
    0.2534251412039099D+02   -0.4618596436208758D-01    0.6057051807071304D+01
    0.2463237112648907D+02    0.1177144067078711D+00    0.6690661795194785D+01
    0.2580860438589228D+02    0.8191187492844514D+00    0.5875961523901868D+01
    0.1243170191414069D+02   -0.2278042727991313D+01   -0.1306885945111287D+02
    0.1185845596065641D+02   -0.1559156006600691D+01   -0.1334666908050641D+02
    0.1224518426092789D+02   -0.2452207424660227D+01   -0.1213514514867644D+02
   -0.2411047919636646D+02    0.2616952860999155D+01   -0.2188521383187187D+02
   -0.2458146573098381D+02    0.3439559408836091D+01   -0.2211204686523852D+02
   -0.2372452661897253D+02    0.2316892174039500D+01   -0.2273277242921482D+02
   -0.5030715473909677D+01    0.1118147574733860D+02   -0.8839901881348595D+01
   -0.5123231528564014D+01    0.1201544939319066D+02   -0.8377153824689232D+01
   -0.4229552598166975D+01    0.1111567715130866D+02   -0.9327325065093941D+01
    0.4277862075929102D+01   -0.7206738132787482D+00    0.5243560669252042D+01
    0.5007526305290305D+01   -0.4831701009741055D+00    0.5779290887052190D+01
    0.3883090903483531D+01    0.1107195591264114D+00    0.5008892227510080D+01
   -0.1956756012598250D+02   -0.1266465833844402D+02   -0.2245982147748974D+02
   -0.2031747327207747D+02   -0.1198928802218306D+02   -0.2241931129726373D+02
   -0.1913783557307698D+02   -0.1249800270707566D+02   -0.2330678515831744D+02
    0.1452032348981505D+02   -0.1096858112072907D+02    0.9444932998922399D+01
    0.1455171832380976D+02   -0.1002530355025428D+02    0.9362318311778060D+01
    0.1489318053615029D+02   -0.1131863594009486D+02    0.8688260415709994D+01
    0.3835285303563615D+01   -0.1354212573459006D+01    0.2376108474726615D+02
    0.3942963883238882D+01   -0.1293826123978211D+01    0.2272529803684681D+02
    0.4389863336506593D+01   -0.2063384320389403D+01    0.2410961548261335D+02
   -0.4426418836999789D+01    0.1727416898806508D+02   -0.1916935132425600D+02
   -0.4175628723471369D+01    0.1821711979712317D+02   -0.1890500274954484D+02
   -0.4386372537953920D+01    0.1720356219210275D+02   -0.2010652385754281D+02
    0.2357510342734547D+02    0.2041964505951293D+00   -0.2351349905806722D+02
    0.2414270460402724D+02    0.5514997602205982D+00   -0.2428003403694402D+02
    0.2275963990412671D+02    0.7165382658635112D+00   -0.2346025784135447D+02
   -0.5527006527233080D+01    0.1925254656596805D+02   -0.2155151640362307D+02
   -0.4791775693906700D+01    0.1864395308268399D+02   -0.2177935650553571D+02
   -0.5969597438259912D+01    0.1958208343758099D+02   -0.2235586104679591D+02
    0.2035085817384444D+01   -0.2425799564651463D+01   -0.2448427082744001D-01
    0.1973474660575716D+01   -0.1749652986893938D+01   -0.7897709368474413D+00
    0.2782221722386689D+01   -0.3045143062140809D+01   -0.8368504622088067D-01
   -0.2664576875000013D+02   -0.2494166528745914D+02    0.1141562966174728D+01
   -0.2618611917755265D+02   -0.2498063342642671D+02    0.2012236224909788D+01
   -0.2599940684079992D+02   -0.2468976795630170D+02    0.4522449294866211D+00
    0.1773552490471692D+01   -0.1369407227487110D+02   -0.2477255926595286D+02
    0.2269644712453416D+01   -0.1425769172542205D+02   -0.2533610655301480D+02
    0.1551635357337454D+01   -0.1421955789458096D+02   -0.2398174363542941D+02
    0.1506726250329995D+02    0.2350903036380653D+02    0.1053754680088278D+02
    0.1472772868905113D+02    0.2441770420483604D+02    0.1070375000125674D+02
    0.1459002299925260D+02    0.2327752084187913D+02    0.9751985160740226D+01
    0.1097830902672702D+02    0.3923198092268977D+00    0.1345622099872414D+02
    0.1120326083192542D+02    0.1311625978809452D+01    0.1334171527726869D+02
    0.1081365662637521D+02    0.1451761838391141D-01    0.1258202450004203D+02
    0.4533521767642357D+01    0.2530411480749716D+02   -0.1287041360079789D+02
    0.5229089600840595D+01    0.2505763930059916D+02   -0.1228517895432475D+02
    0.4619318048176441D+01    0.2628994381475115D+02   -0.1296485656922557D+02
    0.1135509005807919D+02    0.5557075740561046D+01   -0.2401011731883488D+02
    0.1044632742032641D+02    0.5561342956113074D+01   -0.2378469707327219D+02
    0.1194446773363645D+02    0.5755030062884012D+01   -0.2330495321940332D+02
   -0.1826312720650956D+02    0.8540783927538392D+01   -0.2617006750626681D+01
   -0.1923126327519745D+02    0.8631120755009304D+01   -0.2357596601095134D+01
   -0.1831463406035544D+02    0.8690015946285103D+01   -0.3571977118965290D+01
    0.1691881300728071D+02    0.1257866528605528D+02    0.1916341535933418D+02
    0.1654821665547783D+02    0.1296116085139497D+02    0.1998107178208118D+02
    0.1740127440031123D+02    0.1175205622616648D+02    0.1936382477651002D+02
    0.1892224535037563D+02   -0.2256730496557104D+01    0.5613112337879502D+01
    0.1907964754602055D+02   -0.1529622452691677D+01    0.5006039835461753D+01
    0.1904099254588975D+02   -0.2990681293997247D+01    0.4982719839776697D+01
    0.2153572608786392D+02    0.1748921393329765D+02    0.1819357889508321D+02
    0.2208568533813209D+02    0.1759315721576517D+02    0.1895515649084173D+02
    0.2206207483234227D+02    0.1712475863975071D+02    0.1750080692687109D+02
    0.2176737372995420D+02   -0.1117739205715231D+01   -0.7650210832493542D+01
    0.2126023253962137D+02   -0.1648027044517795D+01   -0.7014838433261119D+01
    0.2112883252566230D+02   -0.9300572710064107D+00   -0.8404252365269686D+01
   -0.1808742948524124D+02    0.9723037164926815D+01   -0.2313611160794129D+02
   -0.1880155922921515D+02    0.9686626875170059D+01   -0.2249802168162626D+02
   -0.1725884921129009D+02    0.9820035654524064D+01   -0.2264689388615095D+02
   -0.1257412621794219D+02   -0.1060327270556032D+02    0.3598969789094971D+01
   -0.1326697057744387D+02   -0.1110538837611663D+02    0.3126184965208596D+01
   -0.1210645291583010D+02   -0.1142397414376126D+02    0.3906649462826545D+01
   -0.1346470952137524D+02    0.9175993137058107D+01    0.2506099228992953D+02
   -0.1428934674335695D+02    0.9563104631021583D+01    0.2485165515317817D+02
   -0.1315061261892130D+02    0.9804600081146944D+01    0.2568793532171376D+02
   -0.2016968454876704D+02    0.3428757281931723D+01   -0.1012361302800026D+02
   -0.2103028276214464D+02    0.2971389560712007D+01   -0.1020359168689122D+02
   -0.2025855264907849D+02    0.4284926166783842D+01   -0.9753426811591718D+01
    0.1755697332824819D+02    0.7055346353550731D+00   -0.1939078683003993D+01
    0.1834490885868366D+02    0.5300209009137987D+00   -0.2520219917490838D+01
    0.1787896041401811D+02    0.1334540988438233D+01   -0.1290664552154562D+01
   -0.1146247169402020D+02   -0.2649368823482082D+02   -0.1872138026232643D+02
   -0.1107605534518027D+02   -0.2679909549483959D+02   -0.1951301266350966D+02
   -0.1206688946109683D+02   -0.2573545811996323D+02   -0.1897833960035204D+02
    0.1932040899814895D+02    0.2387502111055300D+02   -0.1503541133609882D+02
    0.1900182204202312D+02    0.2469249185491202D+02   -0.1541704580204852D+02
    0.1866887114890702D+02    0.2321585248803560D+02   -0.1532522494369751D+02
    0.2449069600024275D+02   -0.2162653330272858D+02    0.1865767431463612D+02
    0.2516169104759406D+02   -0.2096996774209471D+02    0.1881943792854382D+02
    0.2489657927231157D+02   -0.2215898095005630D+02    0.1798627772244657D+02
    0.6677710916530780D+01   -0.1256391408596579D+02   -0.1629407431660404D+02
    0.6151738363275134D+01   -0.1269107472383343D+02   -0.1706063183762877D+02
    0.7542258972835490D+01   -0.1291882750213820D+02   -0.1654630093928654D+02
   -0.2462087564050662D+02   -0.2231347838368476D+01   -0.2516184960260395D+02
   -0.2441917958276016D+02   -0.2367748819089112D+01   -0.2423431581351918D+02
   -0.2382095453397282D+02   -0.2474489147798250D+01   -0.2557818088612798D+02
    0.1343984812480798D+02   -0.2183299519772065D+02   -0.6204763253199809D+01
    0.1329655221595876D+02   -0.2259041384915313D+02   -0.6730406732495205D+01
    0.1261155373344896D+02   -0.2143102415981020D+02   -0.5856427000322677D+01
   -0.8463517545592216D+00   -0.9739627060820141D+01    0.1825514686121955D+02
   -0.7954027556413458D+00   -0.8897006030547319D+01    0.1877689646301597D+02
   -0.1708041010358809D+01   -0.1018965333761573D+02    0.1839284217592756D+02
    0.1486363555119182D+02    0.1547016882379354D+02   -0.7707113668290136D+01
    0.1436361866509358D+02    0.1482134710996131D+02   -0.8200194990865155D+01
    0.1549476886942495D+02    0.1595579988271529D+02   -0.8319395705451960D+01
    0.7302361739639207D+01    0.1683726435912590D+02   -0.1713300244135860D+02
    0.6746987578248441D+01    0.1658078535268048D+02   -0.1637043196787904D+02
    0.6732704870218837D+01    0.1716890282647794D+02   -0.1787769477227311D+02
   -0.2232950481065798D+02    0.1440477456533040D+02    0.2013854715284196D+02
   -0.2246055256378959D+02    0.1344789345509071D+02    0.2010789892137423D+02
   -0.2274478908633842D+02    0.1485227161403034D+02    0.1938647928649295D+02
   -0.1430726502894150D+02    0.8189790031741579D+01    0.1181979699752524D+02
   -0.1378069323666526D+02    0.7504513675544393D+01    0.1139285152886400D+02
   -0.1438636291028676D+02    0.8006312883925704D+01    0.1275995461377069D+02
   -0.2699791666400264D+02    0.5293782225946972D+00   -0.6279037729308845D+01
   -0.2793276116462570D+02    0.7918254491590353D+00   -0.6261600286080133D+01
   -0.2647705848502865D+02    0.1202276796910080D+01   -0.5845907916849425D+01
    0.1350985132220687D+02   -0.1069205874206767D+02    0.1605241078321294D+02
    0.1417878149279292D+02   -0.1138046788565587D+02    0.1586867296323634D+02
    0.1398727601984412D+02   -0.9945129993379259D+01    0.1633960559130396D+02
   -0.1220323618374263D+02    0.1188978772602185D+02    0.2731454777623110D+02
   -0.1291446659474757D+02    0.1196270822212243D+02    0.2668363067936144D+02
   -0.1161085194293546D+02    0.1264635429878231D+02    0.2725340269583388D+02
    0.1947661161300642D+02    0.2294673039251072D+02    0.9431737311674619D+01
    0.1924049177293818D+02    0.2238771242068421D+02    0.8728896545080687D+01
    0.2045310719568162D+02    0.2273718341019226D+02    0.9570281824089664D+01
   -0.2334517525963534D+02   -0.2310932240591179D+02   -0.5270547846221142D+01
   -0.2251004771641064D+02   -0.2289621167797615D+02   -0.4877886867177646D+01
   -0.2314881061851951D+02   -0.2351333821551822D+02   -0.6114172362685531D+01
    0.8091085508574634D+01   -0.1081137560841953D+02   -0.9983790494302914D+01
    0.8776253204809699D+01   -0.1123188700086351D+02   -0.9494646200609568D+01
    0.7385621475070500D+01   -0.1074485969675531D+02   -0.9385131067996980D+01
   -0.2292199956837242D+02    0.2083570697916330D+02    0.2632977254072336D+02
   -0.2294844734938835D+02    0.2181900755066681D+02    0.2664887092573681D+02
   -0.2376694838371662D+02    0.2055248553084682D+02    0.2597786182601262D+02
    0.6026154233768571D+01   -0.1050669957780417D+01    0.1971631671906934D+02
    0.5993257540359053D+01   -0.9347502976612507D+00    0.1873866536046521D+02
    0.7013253484425751D+01   -0.9558832281590582D+00    0.1999735152077600D+02
    0.2221410088873334D+02   -0.2054637266583620D+02   -0.7163548504140021D+01
    0.2126009034273258D+02   -0.2054127241294994D+02   -0.7173449393202108D+01
    0.2252959322933668D+02   -0.2074018979764892D+02   -0.6294551466527140D+01
   -0.2360962722748634D+02   -0.1605231135380792D+02   -0.8232560222158824D+01
   -0.2391515640292414D+02   -0.1696283115841643D+02   -0.8459840153505898D+01
   -0.2389385485715685D+02   -0.1551994268301647D+02   -0.9005749566761216D+01
    0.1598371604471052D+02    0.1136632674620163D+01    0.5667114252562127D+01
    0.1551145213165056D+02    0.1922236274390863D+01    0.5881415224081610D+01
    0.1640935707996917D+02    0.8532346854484282D+00    0.6470690473443425D+01
   -0.1496513812505024D+02   -0.8992946141694794D+01   -0.1684653730921189D+02
   -0.1579234274598936D+02   -0.9416414819142474D+01   -0.1718421809488824D+02
   -0.1431381204360424D+02   -0.9628933019871612D+01   -0.1712716903229648D+02
    0.8978771205141584D+01   -0.3066709300727003D+00    0.2433801591930661D+02
    0.9591480641695055D+01    0.4131217885110430D+00    0.2447598809815212D+02
    0.8217334062472736D+01   -0.1229489034817364D+00    0.2492358567381803D+02
   -0.2694063420659526D+02   -0.2371942301695859D+02   -0.1735043721439088D+02
   -0.2691568003075509D+02   -0.2279219328070368D+02   -0.1705150328279828D+02
   -0.2608408563711458D+02   -0.2413309697240305D+02   -0.1743984265258848D+02
   -0.2410849364067659D+02    0.1165436847086159D+02   -0.9684734825154072D+00
   -0.2370922440677867D+02    0.1120507472089242D+02   -0.1705614754151833D+01
   -0.2391588783243951D+02    0.1259254733452267D+02   -0.1128916672816057D+01
    0.2473977841400838D+02   -0.9914624299408120D+01   -0.1991341766274139D+02
    0.2467083567451467D+02   -0.9437310894592652D+01   -0.1908145389553366D+02
    0.2385385245534104D+02   -0.1049900042173498D+02   -0.2002802138329067D+02
    0.1383591171539334D+02   -0.1038413939709286D+02   -0.2655802019548370D+02
    0.1327308592029187D+02   -0.1027314805803825D+02   -0.2729477488939049D+02
    0.1322655255646767D+02   -0.1041690972734555D+02   -0.2578683412407822D+02
   -0.2737225987051696D+01   -0.2007405342462489D+02   -0.2234272005684632D+01
   -0.2152670755120435D+01   -0.2080163826142703D+02   -0.2278196056041125D+01
   -0.3374951631506801D+01   -0.2029250130766954D+02   -0.2856304356331110D+01
   -0.6147664627924823D+01   -0.1125029544359962D+02   -0.1636032963044133D+02
   -0.6428437308527986D+01   -0.1208353085240348D+02   -0.1680996488598862D+02
   -0.6171051436765994D+01   -0.1157841147905514D+02   -0.1544585183280389D+02
    0.2607059676350834D+02    0.1112867570724870D+02   -0.1432941758884601D+02
    0.2548292280276992D+02    0.1172570896559736D+02   -0.1480661944963712D+02
    0.2689898085703472D+02    0.1100920965225268D+02   -0.1478107635485622D+02
   -0.8982639391115390D+01   -0.1728233138835231D+01   -0.1402292043056007D+01
   -0.8461548757769572D+01   -0.1013377908108550D+01   -0.1803500207700694D+01
   -0.9610963267684626D+01   -0.1206873122389786D+01   -0.8524024173517892D+00
    0.8913300879510672D+01   -0.1831505674565578D+02   -0.8100011073986925D+01
    0.8100123728115532D+01   -0.1871750168571532D+02   -0.7694212139762340D+01
    0.9186447176985814D+01   -0.1888287075607087D+02   -0.8836200883668747D+01
    0.1419591962835361D+02    0.2235276614771243D+02    0.8195310866047317D+01
    0.1325525843923292D+02    0.2211637490765153D+02    0.8004757783865204D+01
    0.1474762527186747D+02    0.2169082457515387D+02    0.7781490542067829D+01
    0.6533373425489948D+01   -0.6877082053476629D+00    0.6916362648338754D+01
    0.7278090791992996D+01   -0.2403367357661831D+00    0.6524524884789599D+01
    0.6469236103138278D+01   -0.2921989474253566D+00    0.7810405819333293D+01
    0.2517534966330848D+01   -0.4902676244126297D+01   -0.7449954792796584D+01
    0.1938137626260531D+01   -0.4118899900472344D+01   -0.7148092773897604D+01
    0.3434338966436237D+01   -0.4641248882060196D+01   -0.7296290302835007D+01
    0.2478660933630794D+02    0.1855057636859528D+02   -0.6673745683820178D+01
    0.2476997575837683D+02    0.1760420114457688D+02   -0.6774928367389496D+01
    0.2387404064515278D+02    0.1869399251586104D+02   -0.6665576585877544D+01
    0.9138227170166997D+01    0.1563939356368603D+02    0.2303662105261388D+02
    0.9091218330732946D+01    0.1625714245363053D+02    0.2379000215475191D+02
    0.9960217299272033D+01    0.1577438747415007D+02    0.2255864610569573D+02
   -0.1024847113165095D+02    0.9749616529340761D+01   -0.1208522652129873D+02
   -0.1004272400206917D+02    0.1056169036403028D+02   -0.1166789682696553D+02
   -0.9446814725091532D+01    0.9182464680174421D+01   -0.1209625594650799D+02
    0.5044632335604635D+00    0.1661320354020576D+02   -0.1967909185114676D+02
    0.5568198140303040D+00    0.1625233134633551D+02   -0.2057036982498542D+02
    0.1090473104369974D+01    0.1734384158491579D+02   -0.1965428927595161D+02
   -0.1358752109972087D+02    0.2229850691743156D+02   -0.1816542399088657D+01
   -0.1392215385475602D+02    0.2289512785286400D+02   -0.1107298551730141D+01
   -0.1388556891343028D+02    0.2280897437257581D+02   -0.2552611731798240D+01
    0.1760706230816595D+02   -0.8002557649191051D+01    0.4717077863231649D+01
    0.1833951858645782D+02   -0.7368146255954436D+01    0.4917953923313191D+01
    0.1755310044556521D+02   -0.8569823599907878D+01    0.5531009303402308D+01
   -0.3843594671544277D+01    0.4509223733113219D+01    0.1320558941948909D+02
   -0.2957143475464010D+01    0.4253097383274953D+01    0.1343497813457424D+02
   -0.3838703666500239D+01    0.4984108667676412D+01    0.1239972492917541D+02
   -0.1667875005240177D+01   -0.5962354000808507D+01   -0.1039273847260529D+01
   -0.2392397575692290D+01   -0.6347105863054714D+01   -0.1460934659107077D+01
   -0.1682955778255480D+01   -0.6168529117426349D+01   -0.2868961450665131D-01
   -0.1241039039075770D+02    0.1701948763812649D+02   -0.2044921258928761D+02
   -0.1216734293047655D+02    0.1629604041422894D+02   -0.2106176050062295D+02
   -0.1174724267077141D+02    0.1772019849958173D+02   -0.2045267956594804D+02
    0.2684619880985795D+02    0.2551285159681953D+02   -0.7279632159666646D+01
    0.2631500913142624D+02    0.2613928229532360D+02   -0.6771271141761358D+01
    0.2746941017326109D+02    0.2513947155070273D+02   -0.6662888737964199D+01
   -0.8931411642146914D+01   -0.2136496765343988D+02    0.7280312574961652D+01
   -0.9293912334726858D+01   -0.2056630896365963D+02    0.6852343030382955D+01
   -0.8408665720050220D+01   -0.2092199602113400D+02    0.8000335260568086D+01
    0.1633651526093450D+02    0.1765046132003803D+02    0.2496945626395656D+02
    0.1705937581754671D+02    0.1775014434648455D+02    0.2559138253413942D+02
    0.1596782337807353D+02    0.1854453263925848D+02    0.2492920813061912D+02
   -0.1826113835058568D+02    0.1251294504199639D+02   -0.1957585081174740D+02
   -0.1894436682480763D+02    0.1222430967402842D+02   -0.1900794657286732D+02
   -0.1752891206039780D+02    0.1296672039175715D+02   -0.1905639029870597D+02
    0.1777446766788603D+02   -0.2359877820537874D+02   -0.2053587382477587D+02
    0.1790800257427382D+02   -0.2435842716862312D+02   -0.2109435156842804D+02
    0.1764430317512221D+02   -0.2390618542145693D+02   -0.1959619708724419D+02
    0.1744509609801835D+02    0.7502016477147524D+01    0.7862494196018891D+01
    0.1773301146676332D+02    0.7129274599510124D+01    0.8710448849437604D+01
    0.1729007660641778D+02    0.6720909337760021D+01    0.7289966875187236D+01
   -0.2708886338274538D+02    0.1395876287752315D+02    0.1811404240669412D+02
   -0.2651569652374846D+02    0.1376357532782354D+02    0.1883264862100135D+02
   -0.2649896104106023D+02    0.1416985341071737D+02    0.1731237951638937D+02
    0.1777607714621273D+02    0.1632718723431491D+02    0.5015531564562388D+00
    0.1859737923974651D+02    0.1612582852314562D+02    0.1500530620540277D+00
    0.1733157251250907D+02    0.1548924609140885D+02    0.2398699485963995D+00
   -0.2415451434068017D+02    0.1788632180052470D+02   -0.1006573544917179D+02
   -0.2399277630294571D+02    0.1754276733479537D+02   -0.9183690615399954D+01
   -0.2456650580828444D+02    0.1714471946885894D+02   -0.1054817464631704D+02
   -0.4392608475707786D+01   -0.2548782542808395D+01    0.2126035959525062D+02
   -0.3654645383220563D+01   -0.2998560745620148D+01    0.2089975556833399D+02
   -0.4945968398395127D+01   -0.2287074724108224D+01    0.2049499436157339D+02
   -0.2567949108072807D+02    0.1379363531642637D+02    0.1911956492701324D+01
   -0.2657912057018077D+02    0.1357566724334119D+02    0.1980600881354084D+01
   -0.2546750541367530D+02    0.1420448353708512D+02    0.2772024673615227D+01
   -0.1190188210660917D+01    0.1560109259650732D+02   -0.1572254839396343D+02
   -0.1539714940069879D+01    0.1582766976459987D+02   -0.1657431849674170D+02
   -0.9484023380766817D+00    0.1645433794927449D+02   -0.1525660651522069D+02
    0.1413871274590549D+01    0.3394151232135272D+01    0.2601765978516181D+02
    0.1904048531690548D+01    0.3005847653761315D+01    0.2531180262243406D+02
    0.5014567883865210D+00    0.3345962739271584D+01    0.2564439482856058D+02
   -0.1387495356687621D+02    0.1555186117396237D+02    0.2668524728388958D+02
   -0.1324838289241035D+02    0.1495034390730187D+02    0.2717559268423745D+02
   -0.1405167190668473D+02    0.1508876178840319D+02    0.2584585071687490D+02
   -0.4327799840735345D+01    0.2480539047502182D+02   -0.1614566893661618D+02
   -0.5220847906518602D+01    0.2448820161321790D+02   -0.1620784736678939D+02
   -0.4268200864872723D+01    0.2524906743432808D+02   -0.1523997917259696D+02
   -0.1702603196309627D+01   -0.2103073247097128D+01    0.1117569898982603D+02
   -0.1744573217968016D+01   -0.1950409106185890D+01    0.1217574168909965D+02
   -0.2238921948025133D+01   -0.1431742618421190D+01    0.1072757911388672D+02
   -0.1444754589220548D+02   -0.3176145691643370D+01   -0.3894322210672519D+01
   -0.1531895881990843D+02   -0.2881110331986283D+01   -0.3616442674982111D+01
   -0.1384244088134182D+02   -0.3236946802906533D+01   -0.3109788848213365D+01
    0.3654867310180909D+01   -0.5115923943109027D+01    0.2999236726103353D+01
    0.3673198687879917D+01   -0.4185179652521384D+01    0.3126903812697769D+01
    0.2959240958556272D+01   -0.5333521821077043D+01    0.2336190511675070D+01
   -0.5913947642890359D+01    0.6142878421867984D+01    0.9148181155307383D+00
   -0.5878131915519658D+01    0.6613614603390634D+01    0.6620859239103560D-01
   -0.6411486409009470D+01    0.5311511706517136D+01    0.7327009514935237D+00
    0.6191609823209019D+01   -0.7137321428215516D+01   -0.2882377228296254D+00
    0.6615249614410692D+01   -0.7786154149485287D+01   -0.9034143153102445D+00
    0.6820013591309046D+01   -0.6996742169280894D+01    0.4068318478166758D+00
    0.1296663065101573D+02    0.2482684062294023D+02   -0.1612152847900614D+02
    0.1231545708161746D+02    0.2549964165089424D+02   -0.1623301577467450D+02
    0.1264928945339241D+02    0.2434643771520162D+02   -0.1533057865250485D+02
    0.4051023260473576D+00   -0.1538132193349733D+02   -0.1037863546303970D+02
   -0.1178072657941862D+00   -0.1587273130373907D+02   -0.1099615187270850D+02
    0.1132405350877838D+01   -0.1599741267682109D+02   -0.1010868915771078D+02
    0.1319578038103112D+02    0.1793354065741114D+02    0.1715323994012113D+01
    0.1274537652062514D+02    0.1788091113205032D+02    0.2581773538385712D+01
    0.1321168015304797D+02    0.1887178335313072D+02    0.1488212705267026D+01
   -0.1737300361307150D+02   -0.1020651862513148D+02   -0.2301138474296425D+02
   -0.1706225868616308D+02   -0.1107330658709256D+02   -0.2327548444498272D+02
   -0.1658504694424639D+02   -0.9690838086629142D+01   -0.2315182584677829D+02
    0.1902041523554506D+02   -0.1901675644459628D+02   -0.1267702161832422D+02
    0.1918971939935742D+02   -0.1810427834611973D+02   -0.1286242512629788D+02
    0.1978309777012701D+02   -0.1954391223893767D+02   -0.1294474334590065D+02
   -0.1147973843349911D+02    0.2518518529153038D+02   -0.3200269762844763D+01
   -0.1198305354839788D+02    0.2531964425858317D+02   -0.2335436062005915D+01
   -0.1102457568408633D+02    0.2435297944598742D+02   -0.3041925690979903D+01
   -0.2234214938361734D+01   -0.1004759540854732D+01    0.7814476587168968D+01
   -0.1883869948981982D+01   -0.1460050684830232D+01    0.7050812631896371D+01
   -0.3221255387669339D+01   -0.1047590777248787D+01    0.7771902304394818D+01
   -0.2367676944763899D+02    0.2618280180332041D+02   -0.1277606118955891D+02
   -0.2337512665571468D+02    0.2606769275776574D+02   -0.1184828527680025D+02
   -0.2311913437233450D+02    0.2681856744180242D+02   -0.1317705074300587D+02
    0.1548342449196502D+02    0.8627241548109513D+01   -0.1358170245414213D+02
    0.1527096610151212D+02    0.9468572927017103D+01   -0.1324711974349507D+02
    0.1639161606813886D+02    0.8691151979647017D+01   -0.1385232893481886D+02
   -0.5098538954020144D+01    0.6553384873141408D+01    0.1990603750006561D+02
   -0.4409287396263811D+01    0.6178175976728269D+01    0.1932118799125357D+02
   -0.4583542188528894D+01    0.7169448321546907D+01    0.2046786252839028D+02
    0.1962753569346886D+02   -0.8005883912977712D+01    0.9763839500446625D+01
    0.1940836108159258D+02   -0.8146739626267248D+01    0.1071422831915785D+02
    0.1983030275198374D+02   -0.7066498517651172D+01    0.9726303809345492D+01
    0.2442407004780796D+02   -0.2538199129592043D+02   -0.2734366653919318D+02
    0.2390493865305620D+02   -0.2456396621084062D+02   -0.2740367700928541D+02
    0.2484648621505799D+02   -0.2533343325321842D+02   -0.2821830857039504D+02
   -0.9413427471114801D+01    0.2148762381707271D+01   -0.5617692250384128D+01
   -0.8712629208149082D+01    0.2737910103798594D+01   -0.5220547181048453D+01
   -0.8878596977347758D+01    0.1530208831872023D+01   -0.6115506859395925D+01
    0.1162118842944418D+01    0.8862968936789489D+01    0.1540093773374440D+02
    0.1847786261959445D+01    0.9116102335616294D+01    0.1477188917258093D+02
    0.1201196023609873D+01    0.9435412516782327D+01    0.1615068814596377D+02
   -0.1167239646606818D+02    0.2009244730521511D+02   -0.1161372319564355D+02
   -0.1104565710579154D+02    0.1942231480134996D+02   -0.1192076323726966D+02
   -0.1111233312004719D+02    0.2069148721908217D+02   -0.1110592426516168D+02
    0.5622140300022682D+01    0.2382665467142792D+02   -0.1983542964068430D+02
    0.6351722191685867D+01    0.2437831559806280D+02   -0.2008856584368792D+02
    0.5237796922705166D+01    0.2342777288667907D+02   -0.2061531986370533D+02
    0.1176979477108614D+02   -0.1342487227085320D+02    0.7935536122749699D+01
    0.1236036046697515D+02   -0.1414705530425886D+02    0.8081790164720267D+01
    0.1093602434766830D+02   -0.1387576319849340D+02    0.7665514499006963D+01
    0.2127599005457008D+01    0.6535206334576551D+01    0.1272747860641603D+02
    0.1937091491093316D+01    0.5701237235277691D+01    0.1316717011151736D+02
    0.2323746780121838D+01    0.6286459674275182D+01    0.1184120146379200D+02
   -0.1726606508256990D+02   -0.1990505476246986D+02    0.5396040086713286D+00
   -0.1776536592231420D+02   -0.1931988100446749D+02   -0.4187630264595643D-01
   -0.1692838370318619D+02   -0.1936542005125862D+02    0.1258498401448749D+01
   -0.8979508795097439D+01   -0.2737103776394496D+02    0.5936401396665492D+01
   -0.8725209999079498D+01   -0.2675159486128593D+02    0.5244316670162676D+01
   -0.8289017823411742D+01   -0.2804055710886803D+02    0.6058572573405942D+01
    0.1189358812571305D+02   -0.9968751774229363D+01   -0.4843094181651194D+01
    0.1100922928211096D+02   -0.9641891756678422D+01   -0.4745629769533897D+01
    0.1194704355951434D+02   -0.1062353781262727D+02   -0.5580160935387950D+01
   -0.1786555696800026D+02   -0.1533692890810256D+02   -0.2359150580219670D+01
   -0.1857575355253511D+02   -0.1593569373159903D+02   -0.2010960680519269D+01
   -0.1736808707308301D+02   -0.1579182468778117D+02   -0.3047887941802148D+01
   -0.1131558437196256D+02    0.8983832772222282D+01    0.1159950246604445D+02
   -0.1221256078724186D+02    0.9159792423214460D+01    0.1173805552300788D+02
   -0.1099107364452893D+02    0.8792802113151319D+01    0.1247447445049223D+02
   -0.1196775064238995D+02   -0.5132535103569735D+00    0.8815955271493863D+01
   -0.1170564742172578D+02    0.3317287853079820D+00    0.8498035688594294D+01
   -0.1291964377342935D+02   -0.4744728292537266D+00    0.8657528194186764D+01
   -0.6559381547172312D+01   -0.2070101229499643D+02   -0.1020672185397488D+02
   -0.5772868945522445D+01   -0.2067759158856420D+02   -0.1081483802290935D+02
   -0.7003664058789814D+01   -0.2156808714804147D+02   -0.1026327005392871D+02
   -0.1463420389574684D+02    0.1072426375589970D+02    0.1112308480438969D+02
   -0.1438040842990032D+02    0.9872401124099365D+01    0.1138922091401284D+02
   -0.1544676829419930D+02    0.1067400251599298D+02    0.1050781375973065D+02
   -0.2189863336663690D+02    0.1382039572999510D+02   -0.1819764710944019D+02
   -0.2117971797569133D+02    0.1331855424557825D+02   -0.1786168658801386D+02
   -0.2159186922586498D+02    0.1476485450254081D+02   -0.1815998162589809D+02
    0.2608346196190602D+02   -0.1469080522818204D+02   -0.2562692912338798D+02
    0.2592029115831289D+02   -0.1379803679005143D+02   -0.2536360116203917D+02
    0.2618913519285754D+02   -0.1522216952207461D+02   -0.2482150900807511D+02
    0.1780483435906938D+02    0.2439409694167359D+02    0.1863637690773717D+02
    0.1688501151921650D+02    0.2425225763200207D+02    0.1884946348787795D+02
    0.1823052253623970D+02    0.2356633272478719D+02    0.1897298413493159D+02
   -0.1978665056724967D+02    0.1466535492329070D+02    0.5754100153223065D+01
   -0.1931336362525858D+02    0.1540176334899401D+02    0.6155373686434167D+01
   -0.2060829409334672D+02    0.1511338058694071D+02    0.5429485463698195D+01
    0.2521590837205356D+02   -0.1361826748275928D+02   -0.8696602077846210D+01
    0.2437226886935253D+02   -0.1321494017063968D+02   -0.8512719742843716D+01
    0.2510071821058453D+02   -0.1459093792191359D+02   -0.8718631834282348D+01
    0.1006346867561327D+02   -0.1155183880775945D+02    0.1231779863720462D+01
    0.9814333450908995D+01   -0.1081774000894826D+02    0.1747179391334074D+01
    0.1075831473624034D+02   -0.1113297468299131D+02    0.7183561189837444D+00
   -0.1846528415692449D+02   -0.1368238934901562D+02    0.1301389131865360D+02
   -0.1821621413349997D+02   -0.1390743448940060D+02    0.1212679517935534D+02
   -0.1853652495622806D+02   -0.1267161411194642D+02    0.1303855878672603D+02
    0.2229142676518028D+02   -0.1792318403086080D+02   -0.1604704933379919D+02
    0.2283042852087104D+02   -0.1712250824421402D+02   -0.1618973324805980D+02
    0.2199192460180591D+02   -0.1806316254940023D+02   -0.1696183903827175D+02
    0.6273534855526230D+01    0.5336352601058141D+01   -0.1464034491666561D+02
    0.5679019260515375D+01    0.5284803270092555D+01   -0.1390343837648149D+02
    0.6516711985512300D+01    0.4420706706842057D+01   -0.1484812762028244D+02
   -0.1194325766516587D+02    0.8920168173003816D+01    0.2269742541274083D+02
   -0.1277544908313204D+02    0.8926275887824628D+01    0.2321231910877168D+02
   -0.1119128605054242D+02    0.9033849339471990D+01    0.2326616650983663D+02
    0.2465783610492364D-01    0.2068036072427651D+02    0.9495211498732425D+01
   -0.1058181719545384D+00    0.2152547644309708D+02    0.9098229721209449D+01
    0.1029488337323245D+01    0.2063211910671582D+02    0.9656987769048138D+01
    0.6723426874610527D+01   -0.1871863694082971D+02   -0.2757049016670637D+01
    0.6461474117225932D+01   -0.1790299511089615D+02   -0.2296262536689758D+01
    0.7371392679905875D+01   -0.1847277936098197D+02   -0.3428621015539490D+01
    0.1588902816437935D+02    0.3055327344260777D+01   -0.2575469952043958D+02
    0.1546236516628894D+02    0.2593511376638979D+01   -0.2648655566775032D+02
    0.1668928969981861D+02    0.3480286403028271D+01   -0.2607344971278037D+02
    0.2034673189094265D+02   -0.1268101123363860D+02    0.2531204757097668D+02
    0.2131623906323484D+02   -0.1252701269388551D+02    0.2516749982415989D+02
    0.2021866241500188D+02   -0.1240087330397318D+02    0.2622075770718199D+02
    0.8438226129402720D+01    0.8531670937718227D+01    0.8223897344821715D+01
    0.8205162309891268D+01    0.8263118526171993D+01    0.9120727881104482D+01
    0.9302745708137618D+01    0.8206259891184342D+01    0.8090687512863763D+01
   -0.1804163364856827D+02    0.1895174894159818D+02   -0.1026866324312081D+02
   -0.1716174576042136D+02    0.1942000223696709D+02   -0.1028516659882291D+02
   -0.1820088624865859D+02    0.1881542208721893D+02   -0.1127204213890397D+02
   -0.3689422828838860D+01   -0.2414608642858429D+02    0.4269055923612449D+01
   -0.4503541254302949D+01   -0.2438173937756159D+02    0.4649022209067414D+01
   -0.3853443812930527D+01   -0.2325859538811052D+02    0.3754963958173521D+01
    0.3958972479621998D+01   -0.2258769476931903D+02   -0.1296123624302633D+02
    0.4757194458335217D+01   -0.2217533253942436D+02   -0.1332157036760210D+02
    0.3286609742022726D+01   -0.2291832095045357D+02   -0.1359535297558007D+02
    0.1307194227554485D+02   -0.1488234278006682D+01   -0.2116819103999023D+02
    0.1352231691504721D+02   -0.2262168188139918D+01   -0.2087533327620754D+02
    0.1248744435254111D+02   -0.1194229989938271D+01   -0.2046301364246149D+02
   -0.2031993473235814D+02   -0.2016871965883877D+02   -0.4727411453863623D-01
   -0.2063156587789890D+02   -0.1926474207448766D+02    0.6662393300547403D-01
   -0.2110437214012691D+02   -0.2062614947288626D+02   -0.3033983748716527D+00
    0.2658381186436077D+02   -0.2519356099447892D+02    0.1870907359710322D+02
    0.2652156361891436D+02   -0.2615410819357184D+02    0.1877844620730245D+02
    0.2652795188558599D+02   -0.2472235320968370D+02    0.1956803032229108D+02
   -0.6464991373828522D+01    0.2915338006402113D+01   -0.8825558882917854D+01
   -0.6966278952799616D+01    0.2047156251728792D+01   -0.8590012392160416D+01
   -0.6849155654558741D+01    0.3707039198739280D+01   -0.8539190951727269D+01
    0.4628491689685829D+01   -0.2703941635088483D+02   -0.1345356035994091D+02
    0.5529078464759654D+01   -0.2684236766186749D+02   -0.1355615261695233D+02
    0.4094095937164973D+01   -0.2671232160401101D+02   -0.1417685194148748D+02
   -0.1745869970614572D+02   -0.2077131558061572D+02    0.3834902824934317D+01
   -0.1684652025608379D+02   -0.2131097346726355D+02    0.4336918557053618D+01
   -0.1804096484726989D+02   -0.2046117346433547D+02    0.4527138775119193D+01
    0.1193469811820673D+02   -0.1857268562714848D+02    0.1466007383928422D+02
    0.1108180044733044D+02   -0.1855340253724104D+02    0.1417796107290318D+02
    0.1185731414327099D+02   -0.1929088700708338D+02    0.1534027017170424D+02
    0.1276584546029093D+01    0.2360745860361185D+02   -0.2421961877041425D+02
    0.2146216929569918D+01    0.2385115956872827D+02   -0.2448549534056552D+02
    0.1235295616631304D+01    0.2403486429964089D+02   -0.2332449531331717D+02
    0.1551295880546002D+02    0.1817111130068177D+02   -0.6244361868128257D+01
    0.1488367211357571D+02    0.1748320138639552D+02   -0.6075804395712012D+01
    0.1535794340621021D+02    0.1879373634096221D+02   -0.5509885548411338D+01
    0.1218970650028286D+01    0.6136054840589156D+01   -0.1324500343087678D+02
    0.1146844908619951D+01    0.5190142078316906D+01   -0.1321239977947800D+02
    0.1668848131270997D+01    0.6355831774946476D+01   -0.1246436330758541D+02
   -0.2057672641414625D+02   -0.2699356508424372D+01    0.2714343219840593D+02
   -0.2101250148551894D+02   -0.2431705111075847D+01    0.2796972116145736D+02
   -0.1996309355384223D+02   -0.2008052773096722D+01    0.2694413172489522D+02
    0.2373885206127344D+02   -0.3719872406728523D+00   -0.2070051876102088D+02
    0.2436377752034923D+02    0.5556771645580860D-01   -0.2012376756439069D+02
    0.2400383034061831D+02   -0.3383735555445389D-01   -0.2155906275995457D+02
    0.1896564293077142D+02   -0.9343713092665345D+01   -0.2470663232803586D+02
    0.1851766583628419D+02   -0.8592443035401351D+01   -0.2438902369660686D+02
    0.1973728356083297D+02   -0.9448128037177796D+01   -0.2412686949445407D+02
   -0.9128923998097116D+01   -0.4515885590263563D+01   -0.1765100401200143D+02
   -0.8326921069390623D+01   -0.4909017224994052D+01   -0.1801856673681109D+02
   -0.9818706115500181D+01   -0.5137048352070360D+01   -0.1774739457312519D+02
    0.1195896008071695D+02    0.1939066282707733D+01    0.6174305910899391D+01
    0.1126908960229628D+02    0.2430041224720623D+01    0.5755953510861012D+01
    0.1161772974715747D+02    0.1847893267885949D+01    0.7100169822776946D+01
   -0.2374003063164651D+02   -0.3002043548361942D+01   -0.7495716116748703D+01
   -0.2336056160013745D+02   -0.2495005101294983D+01   -0.6750262952371314D+01
   -0.2399993875073914D+02   -0.2335089015776996D+01   -0.8234122725602102D+01
    0.1517449584366686D+02    0.1095006440853751D+02   -0.2569974620244853D+02
    0.1554018747784846D+02    0.1085064381553924D+02   -0.2487556916285184D+02
    0.1591747795655340D+02    0.1108357009026851D+02   -0.2636662291980977D+02
    0.1782333446035912D+02   -0.1538216829396036D+02    0.5038432346252789D+01
    0.1706956773571941D+02   -0.1499910602010989D+02    0.4537028761374102D+01
    0.1764842573950499D+02   -0.1506331479973707D+02    0.5972868679023165D+01
   -0.1302353605314565D+02    0.1868626880186075D+02    0.5634196629897006D+01
   -0.1303471168211769D+02    0.1931076777834918D+02    0.6355186078578110D+01
   -0.1312149778037579D+02    0.1929850417193447D+02    0.4872585386285182D+01
   -0.2505210726237638D+02    0.1131190892726493D+02    0.7718341868680186D+01
   -0.2585999218410947D+02    0.1154179881315658D+02    0.8223589094708686D+01
   -0.2460877540216202D+02    0.1215574207273905D+02    0.7769340602825092D+01
    0.8743341106767630D+01    0.1752646050220734D+02    0.2504548777649975D+02
    0.8337464792662711D+01    0.1755878169060598D+02    0.2589619173185234D+02
    0.9672684630715370D+01    0.1771883538192024D+02    0.2529754054424062D+02
   -0.3366245760119997D+00   -0.6410112226498487D+00    0.2127877629030578D+02
   -0.5896750143259686D+00   -0.1503715643182159D+01    0.2163228449720790D+02
   -0.1086305894974348D+01   -0.2447396499736001D+00    0.2090798704280014D+02
   -0.1867926369204387D+02    0.1994261869028285D+02   -0.6627797902747709D+01
   -0.1845606955534765D+02    0.1995964899092582D+02   -0.5658198387328506D+01
   -0.1796064686288861D+02    0.1932370203133135D+02   -0.6905274497965167D+01
    0.2246773492494292D+02   -0.2742126628447789D+02    0.1066232304770700D+02
    0.2328758414824794D+02   -0.2741715890918945D+02    0.1009555941257805D+02
    0.2189095515396130D+02   -0.2681206382593396D+02    0.1008573240613701D+02
   -0.1830014076230932D+02   -0.2276213498598842D+02   -0.7479239972854479D+01
   -0.1797728183634088D+02   -0.2184362316282821D+02   -0.7450997385272590D+01
   -0.1903018801673845D+02   -0.2282310271224532D+02   -0.8172701437531483D+01
   -0.2670562710714141D+02    0.1090786578885694D+02   -0.1984340112082442D+01
   -0.2594671238921000D+02    0.1120913757519421D+02   -0.1485288908258742D+01
   -0.2740913272370494D+02    0.1155195135307746D+02   -0.1754710912970361D+01
    0.1701358838807138D+02   -0.2127580896342420D+02   -0.2223062305660426D+02
    0.1734552871650094D+02   -0.2032294695712815D+02   -0.2209562374784228D+02
    0.1739491337645012D+02   -0.2179021266457448D+02   -0.2147080520469768D+02
    0.2637347274780273D+02   -0.1490723254094322D+02   -0.1463339223849773D+02
    0.2657967009821824D+02   -0.1410242531725780D+02   -0.1515814026659877D+02
    0.2721476752480577D+02   -0.1535890892896043D+02   -0.1454998983334446D+02
   -0.1645870693219576D+02    0.2157008038961379D+02   -0.1053703092765195D+02
   -0.1663216348351593D+02    0.2201842351946126D+02   -0.9692668270701391D+01
   -0.1551207922631675D+02    0.2141257072359144D+02   -0.1050077202452257D+02
   -0.5733686009981414D+01    0.1184425163122395D+02    0.5452249262866422D+00
   -0.5706069154928977D+01    0.1094246382339382D+02    0.8815514738489221D+00
   -0.5280399169724393D+01    0.1234179229390827D+02    0.1207564282609269D+01
    0.9561431769998949D+01   -0.1460284006234791D+02    0.6280815332604480D+01
    0.9335061400389240D+01   -0.1484040847884818D+02    0.5383517219522941D+01
    0.8707942979813826D+01   -0.1478276558928648D+02    0.6718847929276633D+01
    0.1204405009203770D+02   -0.9074595639419577D+01    0.2388983297964043D+02
    0.1223487600448831D+02   -0.8140370620026300D+01    0.2370763223118600D+02
    0.1121988936586754D+02   -0.9239686061858031D+01    0.2347955071011943D+02
    0.1154303559842954D+02    0.5318014059609035D+01   -0.1384328880518600D+02
    0.1104517661763661D+02    0.4544371345484947D+01   -0.1373148329069273D+02
    0.1143180426338891D+02    0.5715851396481439D+01   -0.1303910287544645D+02
   -0.9543940107045129D+01    0.1061727993936213D+02    0.1682036640550154D+02
   -0.9186432652248806D+01    0.1122525687793929D+02    0.1751717249934531D+02
   -0.8808302722797134D+01    0.1017810546671851D+02    0.1645699608357960D+02
   -0.5977739651681250D+01   -0.1860072329518765D+02   -0.8342237610311805D+01
   -0.6284495965424481D+01   -0.1937736194797699D+02   -0.8911681987665247D+01
   -0.6411157420770943D+01   -0.1780874785651989D+02   -0.8765439697186249D+01
    0.1090409817437875D+02   -0.5264484707420100D+01    0.2354619472037880D+01
    0.1086344418716652D+02   -0.6033977535924354D+01    0.2931859993815079D+01
    0.1081917111898244D+02   -0.4494747920225474D+01    0.2959303625120471D+01
    0.1654651869362199D+02   -0.1371035377852859D+02    0.2586053674538070D+02
    0.1605758199150132D+02   -0.1337269806217897D+02    0.2661808721353912D+02
    0.1744226908108490D+02   -0.1326229934146918D+02    0.2590387760489173D+02
   -0.1871956729451205D+02    0.1886998096760943D+02   -0.3595426455808303D+01
   -0.1888861657794133D+02    0.1932813830589095D+02   -0.2699740812072004D+01
   -0.1910584461068995D+02    0.1798565984575261D+02   -0.3647797744059366D+01
    0.4747854549710779D+01   -0.2316165454546216D+02   -0.7189646307285666D+01
    0.5656861277989928D+01   -0.2306698758109560D+02   -0.7504379019462128D+01
    0.4808392950353266D+01   -0.2354622692379614D+02   -0.6285897259493057D+01
   -0.2141149141865922D+02    0.6774986008280317D+01   -0.2422348269394022D+02
   -0.2112794137838731D+02    0.6538706214166507D+01   -0.2330200137369643D+02
   -0.2207848197721550D+02    0.6109011802183981D+01   -0.2445618481757612D+02
    0.3700040865400533D+01    0.1156869858334066D+02    0.2024612944840699D+01
    0.2794502905672145D+01    0.1165862380275464D+02    0.2332895408322763D+01
    0.4228556941995651D+01    0.1190086709065136D+02    0.2787155332749692D+01
    0.1948344399970643D+02    0.1514201400631367D+02    0.2251466957529797D+02
    0.1995808338402446D+02    0.1454294746939469D+02    0.2185800940519943D+02
    0.1875756617526386D+02    0.1464069464782904D+02    0.2288273232398876D+02
    0.4501496024693497D+01    0.1621807104471792D+02    0.2107298124254456D+02
    0.4374113558283691D+01    0.1710726148036105D+02    0.2076302367388818D+02
    0.3782841022123431D+01    0.1570243710298135D+02    0.2062075355451490D+02
   -0.3509973981901245D+01    0.1579986694386358D+02    0.1738454860349246D+02
   -0.3633680746396938D+01    0.1605623740954010D+02    0.1644262898924408D+02
   -0.4404983925148018D+01    0.1555339211548517D+02    0.1770217214196935D+02
    0.1712400370273080D+02   -0.2490145467021359D+02   -0.3870171081076331D+01
    0.1679202008267909D+02   -0.2551946190982172D+02   -0.4469625939716948D+01
    0.1711457957426854D+02   -0.2406049663338744D+02   -0.4374301602307640D+01
    0.2683354583601060D+02    0.1093835810721043D+02   -0.1105898052520761D+02
    0.2717692792413139D+02    0.1175308575832789D+02   -0.1078319233323437D+02
    0.2655849267203515D+02    0.1108100951719961D+02   -0.1196182532833570D+02
   -0.2147157775992540D+02   -0.2722831019351851D+02    0.1449141202207569D+01
   -0.2190395564252611D+02   -0.2797190976442624D+02    0.9416273790562814D+00
   -0.2083813924561365D+02   -0.2694530003990204D+02    0.8183914006975669D+00
    0.2218540000478765D+02    0.1055697272177995D+02   -0.2113998210458201D+02
    0.2187234755809723D+02    0.1096020385256979D+02   -0.2033413940703723D+02
    0.2143984058023415D+02    0.1082919837000065D+02   -0.2169581156239906D+02
   -0.2504071899379560D+02    0.9051403154842779D+01    0.2055491409010346D+02
   -0.2599147863602803D+02    0.8983496539089083D+01    0.2041084006690701D+02
   -0.2488109031056326D+02    0.9145924777063160D+01    0.2153587847343169D+02
    0.1664820383645525D+02   -0.7322234736613413D+01   -0.2404466246665460D+02
    0.1662437801374266D+02   -0.6342471644049827D+01   -0.2409602859552206D+02
    0.1641940736595831D+02   -0.7679547649229625D+01   -0.2488218700220975D+02
   -0.1097069302080552D+02   -0.1147045292855272D+02   -0.1874333121133893D+02
   -0.1017354721624274D+02   -0.1199078528451689D+02   -0.1871896489815074D+02
   -0.1148806418586599D+02   -0.1180030146688404D+02   -0.1798889986335926D+02
   -0.1497368901054183D+02    0.1680307170016232D+02    0.6865753095800625D+01
   -0.1538308194680428D+02    0.1755052573582381D+02    0.7370031415489133D+01
   -0.1436133022177523D+02    0.1730331376893737D+02    0.6276325762891564D+01
    0.1174386387132194D+02    0.7341884744056237D+01    0.7493361835021631D+01
    0.1208771058948814D+02    0.6670635108570387D+01    0.7000578519295639D+01
    0.1145817907784999D+02    0.6889357960327827D+01    0.8262276836957998D+01
   -0.2412379511013642D+02    0.2128090405861129D+02    0.1451129004139251D+02
   -0.2374566669780369D+02    0.2189103842057515D+02    0.1387363308588231D+02
   -0.2341095916568460D+02    0.2089319247551980D+02    0.1509096792868753D+02
    0.1577847183582257D+02    0.1182126541009937D+02    0.2550214374446679D+02
    0.1647514363521679D+02    0.1170061074242629D+02    0.2621598543529941D+02
    0.1554279340710535D+02    0.1092478084724896D+02    0.2529007295622888D+02
   -0.2265787765162135D+01    0.1478852736149439D+01    0.2054196790168237D+02
   -0.2834443697782193D+01    0.9553667812091131D+00    0.1989449736275691D+02
   -0.2797843192211572D+01    0.1734590985558573D+01    0.2129821464438012D+02
    0.9282264756494635D+01   -0.9161465365770082D+01   -0.4187179203235338D+01
    0.9341151696017459D+01   -0.8202921159348534D+01   -0.4115254150242207D+01
    0.8655099823076574D+01   -0.9418124368122140D+01   -0.3461539221172067D+01
    0.1539686156635817D+02   -0.1494944918713557D+02   -0.9783093631131957D+01
    0.1487724238318729D+02   -0.1572597388687027D+02   -0.9612640781082373D+01
    0.1581685436719287D+02   -0.1481751442031478D+02   -0.8928074733785309D+01
    0.9806599345196533D+01    0.1004484276556001D+00    0.3880340116436314D+01
    0.1025663036240069D+02    0.9338734519207156D+00    0.4156126879138720D+01
    0.1030960340003968D+02   -0.7083826084796629D+00    0.4123200311609049D+01
   -0.2222004895231102D+02    0.1139922797662484D+02    0.2098196355966060D+02
   -0.2181721079857352D+02    0.1051161224276855D+02    0.2115536544689310D+02
   -0.2319288447488656D+02    0.1123375495338284D+02    0.2102849371459832D+02
    0.6967956880117804D+01    0.1140995708739346D+02   -0.2436895417765908D+02
    0.7271877181156996D+01    0.1050700619201790D+02   -0.2461527220394366D+02
    0.7769196619248944D+01    0.1182212736387445D+02   -0.2394837353715409D+02
    0.1242394206671550D+02    0.1386535490607506D+02    0.1383328487652748D+02
    0.1250592486473469D+02    0.1421390206024562D+02    0.1473927105362244D+02
    0.1326044066394952D+02    0.1351625588469196D+02    0.1350575704913369D+02
    0.1527069908012590D+02    0.2525220959462451D+02   -0.4225168926431460D+01
    0.1507296086604134D+02    0.2449019769375556D+02   -0.4895675905134730D+01
    0.1466804461757816D+02    0.2502259621651280D+02   -0.3477789172072741D+01
    0.1659488786954298D+02   -0.4447878137928950D+00    0.2705396294518365D+02
    0.1723313759986812D+02    0.2876422405686349D+00    0.2692947112279343D+02
    0.1605497531167693D+02   -0.3387232939427031D+00    0.2787563758705642D+02
   -0.1642715828155883D+02    0.1294042990327245D+02    0.1670821069747344D+02
   -0.1675969381378693D+02    0.1247244320858971D+02    0.1750413287241030D+02
   -0.1577133539519668D+02    0.1359500408957975D+02    0.1699907252222001D+02
   -0.2288616438485004D+02   -0.2025423885227700D+01   -0.2044428157783970D+02
   -0.2307788091763102D+02   -0.2894040601051882D+01   -0.2006573633712222D+02
   -0.2303214059918573D+02   -0.1321077831139788D+01   -0.1981889721416640D+02
    0.1385219381105310D+02   -0.1153137440161255D+02   -0.1589011660596254D+02
    0.1301615137125315D+02   -0.1120316749735976D+02   -0.1628928110567108D+02
    0.1435238924783544D+02   -0.1078126318804135D+02   -0.1560720260150205D+02
   -0.3167675669076635D+01    0.2114893113569014D+02    0.1665542901910240D+02
   -0.3905506437232853D+01    0.2051314531390853D+02    0.1655595881483225D+02
   -0.3400538545418692D+01    0.2198470855318515D+02    0.1618781252017405D+02
    0.2549321532301900D+02    0.8014095403678414D+01    0.2025893256956219D+02
    0.2498879023855034D+02    0.7775454100713045D+01    0.1945717226555998D+02
    0.2519610276020682D+02    0.7341010453973420D+01    0.2089825653363257D+02
   -0.9431994600316182D+01   -0.1223636189273624D+02    0.1510632361219914D+02
   -0.9047799737145159D+01   -0.1275910621460318D+02    0.1581337918127629D+02
   -0.8701512011344198D+01   -0.1225883223791635D+02    0.1442361202853225D+02
    0.1336538359065837D+02   -0.2651402034701664D+01    0.3107731121037587D+01
    0.1315525158965414D+02   -0.2053306479849886D+01    0.3771614369709428D+01
    0.1396486162986881D+02   -0.2008208622858633D+01    0.2603340567069415D+01
    0.2399503570204432D+02   -0.2169359360969024D+02    0.1142240756319616D+02
    0.2443805406142524D+02   -0.2245755338541992D+02    0.1093834011738115D+02
    0.2462343412217193D+02   -0.2147475980899846D+02    0.1214024358424955D+02
    0.2107132837038302D+02    0.7522145924044464D+01   -0.1820474385604268D+02
    0.2189473143678471D+02    0.8029567567091746D+01   -0.1827822795155627D+02
    0.2086282103108620D+02    0.7335351529337163D+01   -0.1913426078143163D+02
   -0.1201420520559627D+02    0.1504454479274890D+02    0.4170209647286595D+01
   -0.1131677982017680D+02    0.1560562908395655D+02    0.3761506675039085D+01
   -0.1282497865446016D+02    0.1548608481227577D+02    0.4183053519680849D+01
    0.2407721651754931D+02    0.6712470135543763D+01   -0.9601754157523524D+00
    0.2466378035265635D+02    0.6997206430854741D+01   -0.1664493359966851D+01
    0.2359719911737997D+02    0.7533341506713719D+01   -0.8463303178011958D+00
    0.4909907544165943D+01   -0.1393143369291910D+02   -0.2584596971618846D+02
    0.4263366146592882D+01   -0.1330990194264891D+02   -0.2630536788549922D+02
    0.5241003693256665D+01   -0.1447214300099651D+02   -0.2658635320773267D+02
   -0.2550951247335966D+02    0.9042436013096699D+00    0.2309962583942627D+02
   -0.2628959459819058D+02    0.2984358835307089D+00    0.2326391361648129D+02
   -0.2538785836578519D+02    0.1130694479403563D+01    0.2213033248024821D+02
    0.2463312935510706D+02   -0.9075036496426256D+01   -0.1396272196280559D+01
    0.2409645441212675D+02   -0.8634545993798884D+01   -0.2065193549486663D+01
    0.2407100710486424D+02   -0.9420348895283212D+01   -0.7128791166220436D+00
   -0.4199757357412419D+01    0.2600977757456729D+02   -0.1049397327497004D+02
   -0.5064228353730953D+01    0.2568316035030660D+02   -0.1083772093958548D+02
   -0.3437319096812141D+01    0.2538178784347302D+02   -0.1064302237609247D+02
   -0.2567507818272025D+02   -0.3922288101789924D+01    0.2660320239529567D+02
   -0.2501570594309232D+02   -0.3422986503996051D+01    0.2616539173142041D+02
   -0.2522041009866412D+02   -0.4762350338790247D+01    0.2679880973991350D+02
   -0.1388300979536726D+02    0.1722748682519070D+02   -0.1312976704450363D+02
   -0.1455060783565726D+02    0.1649485592635298D+02   -0.1285187978910886D+02
   -0.1340021592873093D+02    0.1739701698558038D+02   -0.1224356953053686D+02
    0.8226397773936023D+01    0.2129165306309580D+02    0.2631522323220938D+02
    0.8412252158483478D+01    0.2147207042213265D+02    0.2726927993522312D+02
    0.9136400808444609D+01    0.2111313736317057D+02    0.2597462578180232D+02
    0.2369325291987422D+02   -0.1869143501575263D+02    0.2134177768978812D+02
    0.2283995547895051D+02   -0.1890833092160653D+02    0.2087656828830224D+02
    0.2364964454416398D+02   -0.1916483911359118D+02    0.2218668117847456D+02
   -0.1250142384761312D+02   -0.1160232485157690D+02   -0.9431892728811393D+01
   -0.1168148783202952D+02   -0.1196595917522971D+02   -0.9635989849882186D+01
   -0.1236959041855444D+02   -0.1069436550788794D+02   -0.9731910046394969D+01
    0.6870893414684767D+00   -0.4569641490702321D+01    0.2601190702063447D+02
    0.5841015579852540D+00   -0.3938394707905786D+01    0.2665911580119804D+02
   -0.2276387288302140D-01   -0.5236972897121866D+01    0.2601152411296196D+02
   -0.1788115797187941D+02   -0.1481040343815034D+01   -0.2220060293257704D+02
   -0.1774391004516107D+02   -0.5582168558431877D+00   -0.2221689376034419D+02
   -0.1867198509251682D+02   -0.1592072453109424D+01   -0.2168487061834045D+02
   -0.1507793826843301D+02    0.2763532331861010D+01   -0.1025350485344341D+01
   -0.1445871739896339D+02    0.3089561236201101D+01   -0.1734561729346346D+01
   -0.1597958179413721D+02    0.2831595796548111D+01   -0.1268408427792309D+01
   -0.2246995204709489D+02   -0.7443452017105394D+01   -0.8413145317836113D+01
   -0.2230349942998086D+02   -0.8255493560274671D+01   -0.8851401519441835D+01
   -0.2162120395463391D+02   -0.7015283535223457D+01   -0.8385811575207821D+01
   -0.2613865433183789D+02    0.2526626816824678D+02   -0.3720958859914145D+01
   -0.2544948839262425D+02    0.2475680813169160D+02   -0.4339247656932789D+01
   -0.2609795663539633D+02    0.2474781588638462D+02   -0.2913030077464264D+01
    0.1503453956111879D+01   -0.1665744038173183D+02    0.2638701314038850D+02
    0.8252870416723062D+00   -0.1727330169140736D+02    0.2624086903595490D+02
    0.1621915237955869D+01   -0.1659340882534741D+02    0.2737551594551577D+02
    0.1694165518194592D+02    0.1620037647380133D+02   -0.2030524171634696D+02
    0.1674220454879474D+02    0.1596714165077416D+02   -0.2126347341769457D+02
    0.1685818521004039D+02    0.1713516133903771D+02   -0.2009246991614885D+02
   -0.7853172172042126D+01    0.6225238907411748D+01    0.1599100343198269D+02
   -0.7395488037389778D+01    0.5387154746132639D+01    0.1588780812540333D+02
   -0.8784366126920549D+01    0.6234472162506467D+01    0.1567145576903970D+02
   -0.1649916945647266D+02    0.3163379109245629D+01    0.2727440504682726D+02
   -0.1569288439405562D+02    0.3658566580673901D+01    0.2691270924797940D+02
   -0.1723771739551315D+02    0.3737642706461242D+01    0.2730329436547454D+02
   -0.1435759615437837D+02    0.1944979179435943D+02    0.2149578486208045D+02
   -0.1431408307963441D+02    0.1958032640153943D+02    0.2243389136185934D+02
   -0.1378060788086994D+02    0.1873339647328274D+02    0.2144186391024506D+02
   -0.4064094410755032D+01   -0.2685092444034429D+02   -0.1348419185969572D+02
   -0.4952901381392552D+01   -0.2665729260343623D+02   -0.1329812692818569D+02
   -0.3910792004615673D+01   -0.2659787966567578D+02   -0.1439838967481919D+02
    0.2224084355938476D+02   -0.2204351865752377D+02    0.2022958130476281D+02
    0.2218620750305296D+02   -0.2114548414812605D+02    0.2053863483518860D+02
    0.2290704296070684D+02   -0.2182022233065967D+02    0.1957710689044510D+02
   -0.2431323271091223D+02    0.1254610784646255D+02   -0.1734814472784977D+02
   -0.2340780518770663D+02    0.1283885222884008D+02   -0.1766360186027347D+02
   -0.2487430457265666D+02    0.1333386230211710D+02   -0.1712170263937721D+02
   -0.2506281493341043D+01   -0.6634247546219982D+01    0.2157497387757811D+02
   -0.2609752668475779D+01   -0.7499249952942264D+01    0.2116189501859941D+02
   -0.3301752504676213D+01   -0.6455172737975785D+01    0.2204203968548278D+02
   -0.2057257648707077D+02    0.6508115604411156D+01   -0.4308681016677872D+01
   -0.2150281443574574D+02    0.6579457828214821D+01   -0.4062460878350081D+01
   -0.2035278360118030D+02    0.5770125473029978D+01   -0.4875514408259004D+01
   -0.5882993096678220D+00   -0.2608069459748413D+02   -0.6703213256520126D+01
   -0.9455030068615253D+00   -0.2695124597418124D+02   -0.6458156766592961D+01
   -0.1084064523593320D+01   -0.2572090221572967D+02   -0.7490039960554947D+01
   -0.2234936044740108D+02    0.2492327635936388D+02    0.1688916641618566D+02
   -0.2169129447108971D+02    0.2548005087571592D+02    0.1644253037351337D+02
   -0.2298733623571822D+02    0.2467306662433330D+02    0.1620963312686308D+02
    0.8576981672596689D+01    0.2379259871070990D+02   -0.4961604417961982D+01
    0.9440521071194668D+01    0.2368926616617014D+02   -0.5336066107489096D+01
    0.8011491971493403D+01    0.2405277047260719D+02   -0.5704197572624961D+01
    0.5885575208906752D+01    0.9730146383672546D+01    0.1160519425083792D+02
    0.5981762460935379D+01    0.9043290989229627D+01    0.1230665554956535D+02
    0.6782958588719262D+01    0.1002207609009914D+02    0.1150440088513406D+02
   -0.4984848322606317D+01    0.1224603710644914D+02    0.2643504438341932D+02
   -0.5202969675398852D+01    0.1269565954140725D+02    0.2563651274557547D+02
   -0.5732054922860705D+01    0.1246770720503386D+02    0.2702409785008628D+02
    0.7514972633345464D+01    0.4315202592775364D+01    0.1706054798378408D+02
    0.7246145132996879D+01    0.4836344701768356D+01    0.1630370741457818D+02
    0.7282986504676879D+01    0.4885971338748769D+01    0.1780227103035309D+02
    0.7782468825668719D+01   -0.1756784793800027D+02   -0.3575879817776374D-01
    0.7878526697642175D+01   -0.1668547557607333D+02    0.2916936619375967D+00
    0.7065700245334415D+01   -0.1749695630116508D+02   -0.6280448798529252D+00
    0.2695914829270768D+01   -0.1367510819925176D+02    0.1141804464494070D+02
    0.3435406600191709D+01   -0.1335291784346673D+02    0.1199809384253378D+02
    0.2413727981627033D+01   -0.1457606818939187D+02    0.1160181723802213D+02
    0.2454522885905206D+02    0.1500045430957806D+02    0.2064302412101512D+02
    0.2404032015540779D+02    0.1483809297812179D+02    0.2143543889508093D+02
    0.2389760121890060D+02    0.1542812675699410D+02    0.1998536986564427D+02
   -0.1778122048615543D+02    0.1127677979404013D+01   -0.2198912598458722D+02
   -0.1702076233780218D+02    0.1252655172752169D+01   -0.2147620534675815D+02
   -0.1778708188417560D+02    0.1816695910992905D+01   -0.2266550118066565D+02
    0.1965584408297874D+02    0.2333312681760047D+02   -0.3884962471233519D+01
    0.1938533338697826D+02    0.2242659568922069D+02   -0.3762142087457554D+01
    0.1887690429181597D+02    0.2378736076111078D+02   -0.4200838301676387D+01
   -0.2497792139246968D+01    0.1705684537454574D+02   -0.1275012197009716D+02
   -0.1632112125498400D+01    0.1665927198341462D+02   -0.1269741005651298D+02
   -0.3163663659789349D+01    0.1640012320318616D+02   -0.1249232722446220D+02
    0.7816653537834762D+01    0.2791854487004376D+01    0.2596322576862724D+02
    0.8093469782231672D+01    0.2698219201895040D+01    0.2692011675130536D+02
    0.7673709341312323D+01    0.1921364433691750D+01    0.2562030682179174D+02
   -0.9124439566856919D+01    0.1565880048332973D+02    0.2236139228654042D+02
   -0.8859669758656569D+01    0.1650887762957282D+02    0.2273994153266248D+02
   -0.9374071734427810D+01    0.1588712972108263D+02    0.2146264888781895D+02
    0.4802366051830101D+01   -0.8457345036482481D+01   -0.2142435400970771D+02
    0.5348817834164804D+01   -0.9162095083239322D+01   -0.2181053616999890D+02
    0.3920777718655265D+01   -0.8874732704801835D+01   -0.2128178977079369D+02
   -0.2037273916172789D+02   -0.1326749212082517D+02   -0.2786746440171477D+01
   -0.2031716588242690D+02   -0.1374979895947198D+02   -0.1966321261641250D+01
   -0.1948967550305920D+02   -0.1334042970191052D+02   -0.3163945851511039D+01
    0.9077585651537806D+00   -0.9666443800138335D+01   -0.1149321931506587D+02
    0.3897746544212768D+00   -0.9120743123314707D+01   -0.1213278497453572D+02
    0.6745999195010925D+00   -0.9327105521291191D+01   -0.1064538812154061D+02
    0.1890816878508383D+01    0.1130729364971595D+02    0.1496134903129367D+02
    0.1657901456548512D+01    0.1133365141363112D+02    0.1590459525484980D+02
    0.1391225806485724D+01    0.1204170465980273D+02    0.1458107153410345D+02
   -0.1384993906434384D+02   -0.1253336368326027D+02   -0.4012773242875106D+01
   -0.1345210641393033D+02   -0.1239203956938416D+02   -0.4881834873694154D+01
   -0.1339283053705895D+02   -0.1194360147052331D+02   -0.3437968451114511D+01
   -0.2315091369018925D+02    0.1046118939058436D+02   -0.1464242316415051D+02
   -0.2387565770149174D+02    0.9910276899525043D+01   -0.1432870991602762D+02
   -0.2331573372559546D+02    0.1068514738254312D+02   -0.1556122894576839D+02
   -0.5923914644145553D+01   -0.1284593471695190D+02   -0.7378609869082195D+01
   -0.5746788968720906D+01   -0.1367929005543123D+02   -0.7841031501638543D+01
   -0.6146593795535688D+01   -0.1303948201532472D+02   -0.6442327632167664D+01
    0.6912308781632098D+01    0.2055253464760620D+02    0.2634535463676094D+01
    0.7754297388069203D+01    0.2010502889834959D+02    0.2415753467479672D+01
    0.6136562778581245D+01    0.2014617503645636D+02    0.2138946807108733D+01
   -0.2522253337523277D+02    0.6749293588212389D+01    0.3196646046185045D+01
   -0.2491172077510702D+02    0.7407632575929442D+01    0.2607232328430468D+01
   -0.2464044833242577D+02    0.6031002143723801D+01    0.3071200630963530D+01
   -0.2408284496540965D+02    0.7913466093372469D+01   -0.6212763728099937D+01
   -0.2407587560944621D+02    0.8767292394437408D+01   -0.6706070197112777D+01
   -0.2481005278960770D+02    0.7940016580023112D+01   -0.5582360520045975D+01
   -0.5548271343037249D+00   -0.1435538675913521D+02   -0.1990386662833563D+02
   -0.7465271022762584D+00   -0.1361626551262670D+02   -0.2043186363074421D+02
   -0.7055247644867165D+00   -0.1415410420781363D+02   -0.1898362132321345D+02
    0.1710847592916056D+02    0.2711042466697994D+02   -0.2344092152314484D+02
    0.1747243996461901D+02    0.2627951772105155D+02   -0.2384724239539333D+02
    0.1773967842445018D+02    0.2725299433409903D+02   -0.2269413999475880D+02
   -0.5253231147628003D+01   -0.1423520931602085D+02   -0.2006624966433217D+02
   -0.4728200242991434D+01   -0.1341038177045168D+02   -0.2017788298329803D+02
   -0.5625510982537500D+01   -0.1440230076557954D+02   -0.2098099130761099D+02
    0.2591208792748324D+01   -0.1697971832001481D+02   -0.9839950505388721D+01
    0.3303893949472679D+01   -0.1675147794351361D+02   -0.9221872674567857D+01
    0.2628568008106380D+01   -0.1793181184506940D+02   -0.9949291013526022D+01
   -0.9428331447182206D+01    0.2249046438279182D+01    0.1680374110726959D+02
   -0.9550679647233064D+01    0.1272070421886029D+01    0.1674472240275792D+02
   -0.9849226904235229D+01    0.2636191562511308D+01    0.1606026987134039D+02
    0.2601966288961817D+02   -0.1479406804864087D+02    0.1263330332882260D+02
    0.2602251115805511D+02   -0.1496041487745561D+02    0.1358987429634596D+02
    0.2689861577703194D+02   -0.1498744721571345D+02    0.1229100690074785D+02
    0.1590176498373146D+02    0.1562850771525391D+02    0.7138968161182731D+01
    0.1567905387575551D+02    0.1554418014040172D+02    0.6215590583044247D+01
    0.1525533326343886D+02    0.1510776630968109D+02    0.7550255950492095D+01
    0.2360299028056066D+02   -0.8243973513335662D+01    0.2487849683893284D+02
    0.2417828890599626D+02   -0.8998050611175742D+01    0.2487212593723612D+02
    0.2300487236104152D+02   -0.8445554744948288D+01    0.2561660059485743D+02
    0.2891842036242583D+01   -0.1926184400828140D+02   -0.2329470974839895D+02
    0.3018119701738402D+01   -0.1948225451195636D+02   -0.2420774626044916D+02
    0.2795109619610210D+01   -0.1828219684370459D+02   -0.2329255307753101D+02
   -0.1627430895090268D+02    0.2290951812722701D+02   -0.2598962103800587D+01
   -0.1599306118182046D+02    0.2207492816128173D+02   -0.3034836585438575D+01
   -0.1694581750661792D+02    0.2264182388912936D+02   -0.1932267532022956D+01
   -0.3010783505608451D+01   -0.7477006487703132D+01    0.1813021407722288D+02
   -0.3221576405175930D+01   -0.8398739472787112D+01    0.1791753235276992D+02
   -0.2119488978250506D+01   -0.7479342783849293D+01    0.1856957691756454D+02
   -0.5128624783414206D+01   -0.3023067110015183D+01   -0.2648883690640066D+02
   -0.4896149270935885D+01   -0.2194485346039495D+01   -0.2699001077234764D+02
   -0.4298477725043079D+01   -0.3359322612797353D+01   -0.2616902901243957D+02
   -0.2311542764179899D+02    0.4399619712574596D+01    0.3532284784007388D+01
   -0.2383812923502553D+02    0.3815724680878376D+01    0.3883412230458135D+01
   -0.2245065192768517D+02    0.4438563387939116D+01    0.4210642297896602D+01
   -0.2160195393779462D+02   -0.2116412307173170D+02   -0.2377894194338789D+02
   -0.2201672958250778D+02   -0.2038091335490219D+02   -0.2414245351404812D+02
   -0.2115169266974462D+02   -0.2168185310675786D+02   -0.2448409904641170D+02
    0.2591741759975062D+02   -0.5665500652343217D+01    0.2032864225723235D+02
    0.2519724803695232D+02   -0.5353668058452210D+01    0.1982740827505276D+02
    0.2578390061582047D+02   -0.5305518990275440D+01    0.2121740033560876D+02
   -0.1464393274732123D+02    0.1415577723803546D+02    0.2440718218201522D+02
   -0.1438132253419180D+02    0.1446682112763466D+02    0.2355589425233119D+02
   -0.1554766018803818D+02    0.1429956853274790D+02    0.2442207288722495D+02
    0.1286343214932231D+02   -0.2591227265066638D+01    0.1630110598866466D+02
    0.1282243671001950D+02   -0.2076987587919381D+01    0.1548628429553351D+02
    0.1295639661173200D+02   -0.3532459160926951D+01    0.1603771063641915D+02
   -0.1586002024288824D+02    0.1433633930080086D+02   -0.1316962856747065D+02
   -0.1529867413886744D+02    0.1352488525543372D+02   -0.1314001866311168D+02
   -0.1675435801111971D+02    0.1387267888303219D+02   -0.1300193823389549D+02
    0.1270449220148010D+02   -0.1234298071048474D+02   -0.6740201248849221D+01
    0.1290149047472827D+02   -0.1323142892920963D+02   -0.6608337064389773D+01
    0.1359281460282276D+02   -0.1186824825418330D+02   -0.6742426797147604D+01
   -0.1910890744055561D+02    0.1643959605025534D+02    0.2505501876648793D+02
   -0.1989218414391389D+02    0.1595609388125135D+02    0.2520360101513815D+02
   -0.1887866144567968D+02    0.1663471033559075D+02    0.2598077056731027D+02
    0.1939142958699939D+02    0.1601211462907025D+02   -0.6116810036917895D+01
    0.1842664097226134D+02    0.1595306603894297D+02   -0.6107313161636962D+01
    0.1957758408734780D+02    0.1581173974334765D+02   -0.5210250730404804D+01
    0.1844497603357307D+01   -0.1649927657228786D+02   -0.2588394571743060D+02
    0.1047523600528417D+01   -0.1646102663008008D+02   -0.2542635703907576D+02
    0.2381397452296301D+01   -0.1724682189245267D+02   -0.2553709113696266D+02
   -0.2615066660870427D+02    0.1488864835437872D+02   -0.2750914143015957D+02
   -0.2637130179615625D+02    0.1543498521632270D+02   -0.2830969866825679D+02
   -0.2687438147721455D+02    0.1514907902438631D+02   -0.2685875215378380D+02
    0.3906300701804808D+01    0.1861861429168306D+01   -0.2100795024426786D+02
    0.4182187422200044D+01    0.1518273680544900D+01   -0.2186599785395518D+02
    0.4228994512278319D+01    0.1208926394681641D+01   -0.2044251134528764D+02
    0.3743713569526709D+01    0.1018099037587096D+02    0.1888872503971256D+02
    0.3611914622968722D+01    0.1064425420167205D+02    0.1972508828837845D+02
    0.4331678092785463D+01    0.1065524728637931D+02    0.1826346140473476D+02
   -0.4936074920042545D+01    0.9289599841946170D+01    0.1258590962892579D+02
   -0.4459369534216138D+01    0.9412093533283569D+01    0.1175029840965157D+02
   -0.5509625554160829D+01    0.1006488413134849D+02    0.1269598254652917D+02
   -0.1158114143958962D+02   -0.1423504220552797D+02   -0.3517812202613714D+00
   -0.1120150766123784D+02   -0.1401273791232836D+02    0.5246526372520941D+00
   -0.1242289184399596D+02   -0.1382016489743096D+02   -0.3358462023650419D+00
   -0.4333830057030966D+01   -0.3841093902138985D+01   -0.1848394922010867D+02
   -0.4948023021040364D+01   -0.4536117188627841D+01   -0.1834005500858702D+02
   -0.4786910870264138D+01   -0.3232254014421021D+01   -0.1903627336029291D+02
   -0.1019582279094487D+02   -0.1124876210364343D+02   -0.5942885774368478D+01
   -0.9323999389730512D+01   -0.1150819064468000D+02   -0.6311026125689040D+01
   -0.1006410716737116D+02   -0.1113133091384858D+02   -0.4969177371022078D+01
   -0.6598490851113985D+01   -0.1411116850808042D+02   -0.2263014546471995D+02
   -0.7307189588810468D+01   -0.1375366606305265D+02   -0.2203208160938144D+02
   -0.6751458298338394D+01   -0.1498723080781467D+02   -0.2301225052593554D+02
    0.5736018015203655D+01   -0.4100195917341227D+01   -0.7853617862984723D+01
    0.5751705600233830D+01   -0.5038125445645906D+01   -0.7563533347121707D+01
    0.5763496484156634D+01   -0.3538404993033832D+01   -0.7035712662606931D+01
   -0.2549989268452185D+02    0.8713568391950510D+01   -0.8896533584078039D+01
   -0.2475497784092937D+02    0.9344398211474619D+01   -0.8876011061418099D+01
   -0.2524369857484228D+02    0.7954174745969621D+01   -0.9391482082180007D+01
    0.4351125943355489D+01    0.9688594528694384D+01   -0.1183344196133910D+02
    0.3490141155582326D+01    0.9928423911581072D+01   -0.1148086160209708D+02
    0.4676512842076494D+01    0.1056845472199253D+02   -0.1205632449764834D+02
   -0.1772836563025200D+02    0.5168242337335145D-01   -0.1119437537234481D+02
   -0.1787284744421809D+02    0.2981009987036571D+00   -0.1023031201196654D+02
   -0.1736534668260135D+02   -0.8062221548286593D+00   -0.1104374116602112D+02
    0.1184644446910411D+02   -0.2610281470824469D+02   -0.9974891876763426D+01
    0.1197980616817691D+02   -0.2571878914661274D+02   -0.1087432722620892D+02
    0.1091710699186448D+02   -0.2631935050032933D+02   -0.9861164154612663D+01
   -0.2052306055362670D+02    0.1124135031768902D+02   -0.1093012152478805D+02
   -0.2094552370798780D+02    0.1205386871409436D+02   -0.1118042013062747D+02
   -0.2107113238655640D+02    0.1093685198581412D+02   -0.1022557765082458D+02
    0.2332448576262512D+02    0.4782914477276142D+00    0.1981446353582058D+02
    0.2250020988810318D+02    0.7160324926165262D+00    0.1939316427945290D+02
    0.2395681992327612D+02    0.5846714632559677D+00    0.1910168075134415D+02
    0.2416904909426982D+02    0.1355845060401687D+02    0.1274986206521490D+02
    0.2448063833222162D+02    0.1278182067148820D+02    0.1330806893225515D+02
    0.2499055799656433D+02    0.1389588539280164D+02    0.1235244130453410D+02
   -0.5257423252549762D+01    0.6234997288255994D+01   -0.7870877565718196D+01
   -0.6096184469995980D+01    0.5966891862649709D+01   -0.7477735043640640D+01
   -0.5272392519549184D+01    0.7178154141196790D+01   -0.7668805374355455D+01
    0.2238271294241546D+02    0.2040744814302077D+02   -0.1310952292211108D+02
    0.2227182002513588D+02    0.2129754915270795D+02   -0.1275732446405214D+02
    0.2185661186189649D+02    0.1977475212860595D+02   -0.1259182898303190D+02
    0.2167523027122400D+01    0.2125372690212747D+02   -0.2667030909179579D+02
    0.2684487407837655D+01    0.2092709036256118D+02   -0.2739997096386075D+02
    0.2839100784646136D+01    0.2160381192257677D+02   -0.2606296208669359D+02
    0.1825431431638439D+01    0.6679109363045814D+01    0.1716956313886164D+02
    0.2350036028789592D+01    0.5821380399197534D+01    0.1716211742152809D+02
    0.1761867830395236D+01    0.7065089742625117D+01    0.1619753484874907D+02
    0.8724142720574521D+01   -0.1892386646992553D+02    0.2676238552892467D+02
    0.7933651134213026D+01   -0.1894402805179925D+02    0.2730749447638824D+02
    0.9033557895060785D+01   -0.1987956557598256D+02    0.2663239259861815D+02
   -0.7595280892112410D+01    0.5395413688014092D+01   -0.1365361752847775D+02
   -0.8249841640478351D+01    0.5576943182913954D+01   -0.1299408752195854D+02
   -0.8014399868676364D+01    0.4946295104500466D+01   -0.1445349739623998D+02
   -0.1969718186924275D+02   -0.1639909263251222D+02   -0.1244959689877977D+02
   -0.1944562997381134D+02   -0.1588970776762694D+02   -0.1323788010662487D+02
   -0.2065890254929576D+02   -0.1637632653757756D+02   -0.1241886573763179D+02
    0.1703240947630535D+02   -0.1119928400544820D+02    0.3260592602478011D+00
    0.1702435073969746D+02   -0.1165712242014063D+02   -0.4989804081407722D+00
    0.1765675133233456D+02   -0.1165065793306574D+02    0.8559665451324066D+00
   -0.2558563585443772D+02    0.1826573838257290D+02   -0.2272556305299991D+02
   -0.2490634725742035D+02    0.1833443127905830D+02   -0.2333587374560514D+02
   -0.2619762032714267D+02    0.1753276512051594D+02   -0.2296559762799494D+02
    0.1378746107002473D+02   -0.2021759379527191D+02   -0.2370694486679611D+01
    0.1289382152748144D+02   -0.2061483834470334D+02   -0.2017406142778056D+01
    0.1363721525393061D+02   -0.1963976236622302D+02   -0.3118443037592384D+01
    0.2682404420032971D+02    0.2353802238955429D+01   -0.3958696746803962D+01
    0.2723857704187351D+02    0.3059339799218181D+01   -0.3412612439527316D+01
    0.2666772359783370D+02    0.1675882131877671D+01   -0.3303654212773408D+01
    0.1861551867458850D+02    0.1040571404035224D+02    0.7686866003302979D+01
    0.1827697305352473D+02    0.1011132120880097D+02    0.8596830329026734D+01
    0.1926170810441958D+02    0.1104825726197180D+02    0.7920379354176400D+01
    0.2014998929300211D+02    0.1004213793739375D+02   -0.2739891243136700D+02
    0.2019431399728201D+02    0.9399435161309754D+01   -0.2667845535159179D+02
    0.2086192744829794D+02    0.9694000959400649D+01   -0.2794964803886622D+02
    0.1326484861781581D+02    0.2060463050800947D+02   -0.1514486693707703D+02
    0.1306805784317010D+02    0.2027169144512534D+02   -0.1603495757055206D+02
    0.1317009843398319D+02    0.2153999482292907D+02   -0.1500056243369710D+02
    0.1621886403715135D+02    0.1192209459833506D+02   -0.7063237748881000D+01
    0.1591349555549037D+02    0.1162356204847950D+02   -0.7891092371420370D+01
    0.1552039532646705D+02    0.1246257792341548D+02   -0.6631355767731083D+01
    0.2740901478921868D+02    0.1698490447691829D+02   -0.2532862535411637D+01
    0.2779336977318775D+02    0.1630004761927795D+02   -0.1939743040791636D+01
    0.2721089174466038D+02    0.1774921692654005D+02   -0.1972129836858185D+01
   -0.2214305042760271D+02    0.2181117999368423D+02    0.1121579518319503D+02
   -0.2309659169955197D+02    0.2197474320556653D+02    0.1102473059464540D+02
   -0.2161362114557184D+02    0.2238045433047663D+02    0.1058681806567402D+02
    0.1411767168154254D+02   -0.2688212507176895D+02   -0.1018758251233311D+01
    0.1320585457446503D+02   -0.2704450137829343D+02   -0.7585227524348871D+00
    0.1461025124086176D+02   -0.2634974955372358D+02   -0.3691689818272292D+00
    0.1977576469022406D+02    0.2022397363644228D+02   -0.1484099058442263D+02
    0.1952145482451018D+02    0.1979535409777136D+02   -0.1406694920853351D+02
    0.2022388697421626D+02    0.1964374948667102D+02   -0.1542880624621353D+02
    0.7172932844221084D+01    0.1309282507605687D+02   -0.1951116763284399D+02
    0.7064696317025118D+01    0.1215090815121450D+02   -0.1931010779460331D+02
    0.7492269277852046D+01    0.1362679457912345D+02   -0.1884712332824484D+02
    0.2465197458134260D+02    0.1435657488117771D+02   -0.2648271799722596D+02
    0.2480862614574678D+02    0.1390101727710237D+02   -0.2732571636270546D+02
    0.2375057818552884D+02    0.1473674851421951D+02   -0.2655344626861873D+02
    0.7077588402816407D+01    0.9822581884315234D+01   -0.7516926112878874D+01
    0.6868213556816642D+01    0.1072740143525487D+02   -0.7089478507754758D+01
    0.7557659800845951D+01    0.9272275294948315D+01   -0.6916965708274699D+01
    0.2720331049416418D+02   -0.1521327573048663D+02   -0.1152717319747501D+02
    0.2751417478649768D+02   -0.1584848066499437D+02   -0.1090213742546938D+02
    0.2772666280535514D+02   -0.1536664821861149D+02   -0.1232669892679257D+02
   -0.1973305566791200D+01   -0.4987996595479371D+01    0.2510413964059910D+02
   -0.2503291076917231D+01   -0.5314070945442972D+01    0.2589839560566775D+02
   -0.1757816227686697D+01   -0.5839509300517801D+01    0.2464414072601743D+02
   -0.1023050304643727D+02    0.2094815988586701D+01    0.1965320200055532D+02
   -0.9601254498407291D+01    0.2839646884404468D+01    0.1965694421067106D+02
   -0.1078298565779295D+02    0.2242296097339729D+01    0.2044360720226323D+02
   -0.2687434767384863D+02    0.1066687331536554D+02   -0.1573122864890247D+02
   -0.2632834050646643D+02    0.1005727740662247D+02   -0.1526706497741442D+02
   -0.2710701793145420D+02    0.1021851582243889D+02   -0.1653616756093938D+02
   -0.1581342281003214D+02   -0.1906563203511453D+02    0.1477643997837008D+02
   -0.1526498652906905D+02   -0.1838369287757054D+02    0.1438247400475429D+02
   -0.1563588010330361D+02   -0.1916465340276988D+02    0.1569077723837881D+02
    0.1442981716009399D+02    0.2374531996762515D+02   -0.2057779458039494D+02
    0.1451335475074365D+02    0.2283799825060470D+02   -0.2074050007224393D+02
    0.1361019019333532D+02    0.2393373452740691D+02   -0.2005046863797277D+02
   -0.2994052023826930D+01    0.1022721218296829D+02    0.2108566774070461D+02
   -0.2833187385403960D+01    0.9542942441046639D+01    0.2168467301004982D+02
   -0.3323166762589550D+01    0.9790651696401801D+01    0.2025169136408362D+02
   -0.7518080694602315D+00    0.1186459353667651D+02    0.3676872724267773D+00
   -0.1579975297719393D+01    0.1137345437142176D+02    0.3410704799162770D+00
   -0.9754937831941527D+00    0.1269212482547024D+02    0.8228014124817744D+00
    0.3303213330091569D+01   -0.2391067477026561D+02   -0.5309177202598685D+00
    0.3790879610505895D+01   -0.2464420159500746D+02   -0.2655235810547101D+00
    0.4002801023858837D+01   -0.2323471507543889D+02   -0.5745074971143774D+00
   -0.1406574238712176D+02   -0.4023531929476118D+01    0.2071845763546441D+02
   -0.1427753561251141D+02   -0.3650973121783897D+01    0.2155998955365168D+02
   -0.1362649704772810D+02   -0.3273338796486887D+01    0.2026783998151874D+02
   -0.2729693258185342D+01    0.1533433447285629D+02    0.1436087525255647D+02
   -0.1896498040143105D+01    0.1569599512732136D+02    0.1468308172499346D+02
   -0.2475208527793575D+01    0.1460920232273838D+02    0.1381913632699429D+02
   -0.1808991304050585D+02   -0.3605754627274442D+00    0.1675580925100740D+02
   -0.1820370013499620D+02   -0.6334742959474200D+00    0.1768788352229306D+02
   -0.1841381205278985D+02    0.5526532441109386D+00    0.1663960025685779D+02
   -0.1177146355869645D+02    0.2433652195455109D+02    0.1769242699736057D+02
   -0.1270844504139485D+02    0.2418819271198644D+02    0.1775787833120347D+02
   -0.1154107245094831D+02    0.2454045635549422D+02    0.1675583551370339D+02
   -0.1898891942337571D+02    0.1383190772900396D+02    0.1919819796703358D+02
   -0.1844406198406412D+02    0.1313255335011170D+02    0.1958569894574883D+02
   -0.1990901848095054D+02    0.1372051028513287D+02    0.1956344173056242D+02
    0.8810665148816483D+01    0.1311939390028061D+02    0.1242807896036109D+02
    0.8666039528118384D+01    0.1290619147210797D+02    0.1337634258070717D+02
    0.8842739225360134D+01    0.1407109627999207D+02    0.1228588443927864D+02
   -0.1246350999135089D+02   -0.2069012805380676D+02   -0.1514476394070861D+02
   -0.1244631987126625D+02   -0.2053977122943814D+02   -0.1421315574631656D+02
   -0.1266242725739021D+02   -0.1980856291856300D+02   -0.1541945141538880D+02
   -0.9719101691478294D+01    0.7770057964577102D+01   -0.2517640322986140D+02
   -0.1012350257922684D+02    0.7400430930921049D+01   -0.2596120111626892D+02
   -0.9619794266318543D+01    0.8717167320553166D+01   -0.2532401349754282D+02
    0.6443350177401190D+01    0.8098400944033173D+01    0.2198315807096468D+02
    0.7101328329698470D+01    0.7460131903668914D+01    0.2196350193509063D+02
    0.6563971611811022D+01    0.8480863160087274D+01    0.2287449472853018D+02
   -0.7555170703041613D+01    0.2266043442864038D+02   -0.1124685803224508D+02
   -0.7544097786632016D+01    0.2192269454312892D+02   -0.1189265087534621D+02
   -0.8390369458627490D+01    0.2261913087750139D+02   -0.1079611861534373D+02
   -0.2590067431858322D+02    0.9115827138428942D+01   -0.4356773495867479D+01
   -0.2634983620482037D+02    0.8804782365486940D+01   -0.3589088352107344D+01
   -0.2651231449913947D+02    0.9540538290418388D+01   -0.4993186511425463D+01
    0.1823763367072693D+02    0.1875389764839444D+02    0.2593758046837381D+02
    0.1913444398856932D+02    0.1859215361773066D+02    0.2624114811663021D+02
    0.1792903827909894D+02    0.1935969533566137D+02    0.2663250014330994D+02
   -0.8866305654519312D+01   -0.1728393495786520D+02   -0.2183360204309865D+02
   -0.9432413908982177D+01   -0.1783246565753151D+02   -0.2232314681053051D+02
   -0.8357379247174359D+01   -0.1796742888241568D+02   -0.2128732846318112D+02
    0.2439338878542672D+02   -0.1910600677597334D+02   -0.8543548400749595D+01
    0.2349364538974148D+02   -0.1935062285652287D+02   -0.8561722099453684D+01
    0.2496769575775091D+02   -0.1989416679573137D+02   -0.8263826324405013D+01
   -0.5503895102603622D+01    0.1237145894991929D+01    0.1944156891646335D+02
   -0.5306486057041936D+01    0.1894910043077507D+01    0.1877955541402300D+02
   -0.6439962016867859D+01    0.1394276956883072D+01    0.1970510222973525D+02
   -0.1818317173871895D+02   -0.2361556098360712D+02    0.1264417086303687D+02
   -0.1743204251523308D+02   -0.2390743670556090D+02    0.1319926082054145D+02
   -0.1876390661144013D+02   -0.2305686007931358D+02    0.1313986953325228D+02
    0.2805302638028594D+01   -0.9199206599120668D+01    0.2545492905348371D+02
    0.3346569920842788D+01   -0.9393623591426650D+01    0.2467409265322503D+02
    0.2395407268443891D+01   -0.8338458122913554D+01    0.2531061850889571D+02
   -0.2636019670355727D+02    0.2077569877069937D+02   -0.1861739860512498D+02
   -0.2588086820763736D+02    0.2050924274163269D+02   -0.1938279814798971D+02
   -0.2731113919780349D+02    0.2057117584567840D+02   -0.1868500827426506D+02
   -0.2378107289461059D+02    0.2373975520817815D+02   -0.1475471396302626D+02
   -0.2462485798079264D+02    0.2344321692643300D+02   -0.1440030492025258D+02
   -0.2361967892127036D+02    0.2449437853282384D+02   -0.1418673213769484D+02
   -0.7815124196092616D+01   -0.3482281227499842D+01    0.1002790225840728D+02
   -0.8295738597243822D+01   -0.2853653998056101D+01    0.1057458283168222D+02
   -0.7488406435049463D+01   -0.3021112400547888D+01    0.9237551473959345D+01
    0.2446029717932463D+02    0.1385081870327288D+02   -0.4737834070434748D+01
    0.2415195735037065D+02    0.1391655464275476D+02   -0.3824646182751981D+01
    0.2363411773754320D+02    0.1388550004791084D+02   -0.5162789966243660D+01
    0.4791234159137725D+01    0.4070572492160454D+01    0.2744632720555343D+01
    0.4400389179290018D+01    0.4651149952315778D+01    0.3394146491746811D+01
    0.5739439426793513D+01    0.4233095130631651D+01    0.2775035672650992D+01
    0.2437672143785673D+02    0.1613997230401277D+02   -0.2330461984184893D+02
    0.2396381130107914D+02    0.1584146210892810D+02   -0.2251624896775480D+02
    0.2445194284169271D+02    0.1709597249205459D+02   -0.2322865434947263D+02
   -0.3893465927826067D+01   -0.1016052468028262D+02    0.2392336510896242D+01
   -0.3983113120152834D+01   -0.9228843888652397D+01    0.2599572389438640D+01
   -0.4372433649597980D+01   -0.1076460002068547D+02    0.3059299850447782D+01
   -0.2892032600759735D+01    0.1008891976357505D+02    0.3184111674999379D+00
   -0.3311900166108844D+01    0.1003730693209781D+02    0.1159209023537170D+01
   -0.3463012351722622D+01    0.9930116685252372D+01   -0.4160646960090120D+00
   -0.1792590912399395D+02    0.1506716116161101D+02    0.1170341537342475D+02
   -0.1881765069007145D+02    0.1467683383015828D+02    0.1189960194900044D+02
   -0.1775030198522825D+02    0.1571250378686079D+02    0.1240248422144331D+02
   -0.9660631254264121D+01    0.1948785255648125D+02    0.9009277479210301D+01
   -0.8987687128494640D+01    0.2013822976883141D+02    0.9277737763280191D+01
   -0.9663293626246256D+01    0.1945309928934383D+02    0.8029041206998730D+01
    0.1592297359557046D+02   -0.6706521984956488D+01    0.2300261283599627D+02
    0.1533382854082003D+02   -0.6457048503904149D+01    0.2370850673067691D+02
    0.1575745529866919D+02   -0.6002181449442336D+01    0.2237446095456041D+02
    0.2425373625821699D+02   -0.1103677805525322D+02    0.1570234584073665D+02
    0.2379277038299319D+02   -0.1117872428635701D+02    0.1649585178730135D+02
    0.2488016774968576D+02   -0.1030701649342039D+02    0.1581874122717077D+02
    0.2253971197128460D+02   -0.2352143803808432D+02    0.2671600708441726D+02
    0.2232248301822527D+02   -0.2255189884172487D+02    0.2674272293610038D+02
    0.2194808839439153D+02   -0.2390793615163782D+02    0.2612992880781127D+02
    0.2662368328463119D+02   -0.1726964907770260D+02   -0.1820742247939639D+02
    0.2678326215419869D+02   -0.1658569970256757D+02   -0.1885082496603868D+02
    0.2660674329503989D+02   -0.1809135992981994D+02   -0.1861802707624277D+02
   -0.5234619028500127D+01    0.2225178094799122D+02   -0.1258753658021710D+02
   -0.5161631430894408D+01    0.2311595425573195D+02   -0.1227517885308628D+02
   -0.4574244994549104D+01    0.2163023672568185D+02   -0.1209822022536434D+02
   -0.2336096337142380D+02   -0.1551895513065335D+02    0.2157644502794527D+02
   -0.2343244726154472D+02   -0.1479794897882762D+02    0.2215330052331332D+02
   -0.2344537223794743D+02   -0.1511698988655772D+02    0.2074159212019170D+02
    0.8851773384727817D+01   -0.2230146645738988D+02   -0.1995093286212667D+02
    0.8500098252872744D+01   -0.2320318965875803D+02   -0.1982925617566935D+02
    0.9366113082004457D+01   -0.2227298237601578D+02   -0.2079178922785543D+02
    0.6995306949637935D+01    0.7701803774700910D+01    0.6166554577263017D+01
    0.7386548274704237D+01    0.8416588407856711D+01    0.6657530446078360D+01
    0.6348222815685353D+01    0.7994815282872905D+01    0.5529217266794635D+01
    0.1635804923194796D+02    0.1572815905067868D+02    0.1582187166180888D+02
    0.1568996469178791D+02    0.1508711353540091D+02    0.1579591819638653D+02
    0.1714453268821536D+02    0.1538708476427620D+02    0.1626442823013427D+02
   -0.7417400472086126D+01    0.3611646532150537D+01   -0.2045069364423938D+02
   -0.7076056906721088D+01    0.4527347312028647D+01   -0.2056468988547859D+02
   -0.8469476145693264D+01    0.3621875506915514D+01   -0.2045467529979575D+02
   -0.2427533124287552D+02   -0.1289182339623627D+01   -0.9731088821135522D+01
   -0.2367994516300906D+02   -0.8847479049035774D+00   -0.1038517588799967D+02
   -0.2491690109524869D+02   -0.1836409663107271D+01   -0.1017633676728738D+02
    0.6033790842073987D+01    0.1678733585004239D+02    0.1391630872947357D+02
    0.6539139793778003D+01    0.1669625293145927D+02    0.1312620909469701D+02
    0.6252624787740431D+01    0.1763893653467332D+02    0.1425609541350469D+02
   -0.5051996208110475D+01   -0.1426152425791722D+01    0.1880048082780533D+02
   -0.4143461515573997D+01   -0.1425387397309254D+01    0.1853278603104386D+02
   -0.5232535372326707D+01   -0.4765036751385077D+00    0.1900030435127258D+02
   -0.2032414638570663D+02    0.1136075228657834D+02   -0.1809543273573648D+02
   -0.2127900079151025D+02    0.1110347001958936D+02   -0.1814136045428129D+02
   -0.1992848459666955D+02    0.1067735532809308D+02   -0.1756105357911241D+02
   -0.1052529854755775D+02    0.1416260364869029D+02   -0.1488242681218052D+02
   -0.1077712532584507D+02    0.1387198140158322D+02   -0.1575536513105784D+02
   -0.9623359402955240D+01    0.1388613673206824D+02   -0.1478665292177464D+02
   -0.1339832749833215D+02   -0.1401743738360451D+01   -0.6122910957854137D+01
   -0.1295837475500318D+02   -0.2050976488304544D+01   -0.6783053161666785D+01
   -0.1369683454507614D+02   -0.1850635705474040D+01   -0.5329829140932473D+01
    0.8426106919387397D+00   -0.2475675877926389D+02   -0.1008203865175603D+02
    0.1693366521739743D+01   -0.2467545925268938D+02   -0.9734137619634541D+01
    0.3513919110481570D+00   -0.2387212698196908D+02   -0.1005909557909404D+02
   -0.1965210616712881D+02   -0.9446534212804108D+01   -0.2432945648669780D+02
   -0.1889756922175310D+02   -0.9981862711004432D+01   -0.2397918831723086D+02
   -0.1963214628744332D+02   -0.9590618741174104D+01   -0.2534248749321866D+02
    0.2678943421541638D+02    0.1896587146501070D+02    0.1749779479999890D+02
    0.2597160805357182D+02    0.1940228216925273D+02    0.1719596757800756D+02
    0.2661340547701192D+02    0.1801328200209325D+02    0.1741683404490412D+02
    0.4325000830375198D+01   -0.5678788870408921D+01    0.2530326232794808D+02
    0.4898212468388184D+01   -0.5079755799397978D+01    0.2485700990346913D+02
    0.4921221564609726D+01   -0.6309632467466715D+01    0.2575780317771421D+02
    0.1043787185585957D+02    0.5460378393377880D+01   -0.2670623253418931D+02
    0.1097203736698682D+02    0.4623333214553344D+01   -0.2678855704892687D+02
    0.1054263398378628D+02    0.5847811116078222D+01   -0.2581922242755246D+02
    0.1503469458445152D+02    0.1903570527631339D+01   -0.7174379706853470D+01
    0.1449674581840686D+02    0.2490562629620599D+01   -0.6555692276629621D+01
    0.1552527285846591D+02    0.2458108594636676D+01   -0.7795940550209679D+01
    0.7052106277047641D+01    0.1264535252049046D+02    0.1540151060169476D+02
    0.7680255346000840D+01    0.1343867643306073D+02    0.1547590580121442D+02
    0.7522061913588706D+01    0.1184176754033831D+02    0.1533995730569901D+02
    0.4563710510947955D+01    0.1207291433865886D+02    0.1685248549365768D+02
    0.3830071645482321D+01    0.1222733675934102D+02    0.1626212309164971D+02
    0.5325060104605012D+01    0.1260374692624542D+02    0.1659417542613703D+02
    0.1916814722940692D+02   -0.9853124923556845D+01   -0.2761768333368019D+01
    0.1892467968858955D+02   -0.8926696896202575D+01   -0.2935737046113727D+01
    0.1940511987096646D+02   -0.9831458973953609D+01   -0.1824334423170879D+01
    0.2605600879005422D+02    0.2207716936848850D+02   -0.1409268786005887D+02
    0.2670739211197742D+02    0.2275670317150900D+02   -0.1407281685840654D+02
    0.2528787427325889D+02    0.2252389841891207D+02   -0.1365098357705922D+02
    0.2311518629358327D+01   -0.2748213590269033D+02   -0.1968129773410174D+02
    0.1642117968789817D+01   -0.2744448384641989D+02   -0.1902303187457326D+02
    0.2981184125278872D+01   -0.2678701841206530D+02   -0.1941794798549093D+02
    0.2744839232999207D+02   -0.2130152774054238D+02   -0.2338003141731907D+02
    0.2831649304188117D+02   -0.2137247899049449D+02   -0.2375066246432399D+02
    0.2748609572006803D+02   -0.2056493525515728D+02   -0.2277128214743835D+02
   -0.1710120151543956D+01    0.4767148218660767D+01   -0.1161332879617883D+02
   -0.2510370270531489D+01    0.4434527660597996D+01   -0.1129374248754266D+02
   -0.1781589055020917D+01    0.5411355698502838D+01   -0.1226617482027199D+02
    0.2456496489024277D+02    0.1281516935757565D+02    0.4062906044416327D+01
    0.2441005150442923D+02    0.1367900585755389D+02    0.4441365511284174D+01
    0.2439484083980377D+02    0.1293164418844412D+02    0.3122640165870775D+01
   -0.1524161934425224D+02   -0.9155717027819712D+01   -0.2501437555837658D+01
   -0.1457395114482800D+02   -0.9838753196938324D+01   -0.2363903822519743D+01
   -0.1582210515616915D+02   -0.9368470332992297D+01   -0.1734303394492659D+01
    0.3761579175662581D+01    0.2151863540726966D+02    0.3069641020826637D+01
    0.3947280406235065D+01    0.2093366088949382D+02    0.2334474362734807D+01
    0.4143355981738901D+01    0.2121825288413464D+02    0.3869332448312444D+01
   -0.1023902817017846D+01    0.1194716454170898D+02   -0.2404392142878541D+02
   -0.1532357580539634D+01    0.1131494977758369D+02   -0.2455229924313575D+02
   -0.9877896451320957D+00    0.1155471153489781D+02   -0.2313351243072036D+02
   -0.2032938249458947D+02    0.2306060100560483D+02    0.2663757137413938D+02
   -0.2107794578067498D+02    0.2358178597599825D+02    0.2665106495620228D+02
   -0.2002753800156611D+02    0.2310405065227117D+02    0.2572578033628722D+02
   -0.1170419701811413D+02   -0.8984483486260260D+01   -0.2425918001462578D+02
   -0.1095927494507743D+02   -0.8979258473543416D+01   -0.2360709705214894D+02
   -0.1223657378291101D+02   -0.9830685820597981D+01   -0.2431035460906611D+02
    0.1476015595474164D+02   -0.1327323652307111D+01    0.1805820571879195D+02
    0.1398806165047550D+02   -0.1861539162681228D+01    0.1776833735556449D+02
    0.1525823719538450D+02   -0.9376848935890635D+00    0.1734022316209403D+02
    0.2736432560923834D+02    0.9698541408879294D+01   -0.2049900434851033D+02
    0.2752493883365734D+02    0.8807009087596871D+01   -0.2085920090594730D+02
    0.2642048728124148D+02    0.9890385890901385D+01   -0.2061706128695064D+02
    0.3431715772249574D+01   -0.1382712774480309D+02   -0.6181804114618163D+00
    0.3524141793178888D+01   -0.1475187498501640D+02   -0.4267848820610143D+00
    0.4047032475600512D+01   -0.1324810611781001D+02   -0.1113203516994479D+00
    0.1832593830959111D+02    0.1156337655902051D+02   -0.2555955950885194D+02
    0.1796542438640510D+02    0.1134160183695157D+02   -0.2471236019184084D+02
    0.1884569237405286D+02    0.1078553050565749D+02   -0.2589812833881660D+02
    0.4296412732830195D+00   -0.1706608640854519D+02   -0.1543228239974218D+02
    0.7019196924576170D+00   -0.1720030949038249D+02   -0.1635095627695571D+02
   -0.3835022461497817D+00   -0.1661132457928228D+02   -0.1544049976797086D+02
   -0.6244060001341859D+01    0.2242583998616537D+02   -0.8826455966426133D+01
   -0.6439172250958730D+01    0.2249712489387490D+02   -0.9842263888501364D+01
   -0.5900561452146661D+01    0.2152173417715013D+02   -0.8742175243671838D+01
    0.6212176080526939D+01   -0.9111960695204633D+01    0.2183496990105516D+02
    0.5932320318136588D+01   -0.8293574837686801D+01    0.2142057541647021D+02
    0.5896733095821459D+01   -0.9170292722135411D+01    0.2271760814652551D+02
    0.1221203972483513D+02   -0.1918463261825917D+01    0.2289697941360593D+02
    0.1281153632332579D+02   -0.1210498325572729D+01    0.2268262092305870D+02
    0.1187796690618341D+02   -0.1640373304036455D+01    0.2378996661868797D+02
    0.2298857599935234D+02   -0.2235328517549336D+02    0.2388289981421842D+02
    0.2217540609225527D+02   -0.2284173973585690D+02    0.2401976613786107D+02
    0.2283653072917663D+02   -0.2140654256512526D+02    0.2392758847997279D+02
    0.5226985529215221D+01   -0.6906016115049171D+01    0.1111205377804347D+02
    0.5769209901080870D+01   -0.7687329546090126D+01    0.1103775869341702D+02
    0.5853486227901838D+01   -0.6134223889129983D+01    0.1106142804553999D+02
   -0.2542155486195126D+02   -0.1711243945121799D+02    0.1368220869553963D+02
   -0.2598741778966469D+02   -0.1715549090774998D+02    0.1445372689697074D+02
   -0.2500591397073818D+02   -0.1796353867147354D+02    0.1358281697676618D+02
   -0.1257582495857467D+02    0.7453424251041761D+01   -0.6430177371263511D+01
   -0.1192428991692505D+02    0.6978925310157468D+01   -0.7024108115741211D+01
   -0.1340851154047290D+02    0.6923341153500177D+01   -0.6396000777664739D+01
    0.7212340161470346D+01   -0.9045143060529988D+01    0.3365434616932703D+01
    0.7253982214873295D+01   -0.8198734605674654D+01    0.2969322436121360D+01
    0.6348609058005829D+01   -0.9145817814037519D+01    0.3844222630978186D+01
   -0.2304765048606933D+02   -0.1359984368964442D+02    0.2344317219248039D+02
   -0.2370981114724875D+02   -0.1298699293836047D+02    0.2374848900017452D+02
   -0.2225477098045313D+02   -0.1311267971698178D+02    0.2315139007523482D+02
    0.6272022773964339D+01   -0.2620175175150703D+02   -0.9412694228983895D+01
    0.5948304217066888D+01   -0.2576139867860173D+02   -0.1022989980583348D+02
    0.5819690840098050D+01   -0.2702776026248097D+02   -0.9445471643030547D+01
   -0.2510873745933147D+02   -0.2685291819342569D+02   -0.2006163313552060D+02
   -0.2539353757352962D+02   -0.2599952290243894D+02   -0.2029101242776756D+02
   -0.2448204934011995D+02   -0.2695562756775104D+02   -0.2077868900517500D+02
   -0.2706947087490556D+02   -0.3525260714192460D+01   -0.1636502717829251D+02
   -0.2627182318049910D+02   -0.3002783699837758D+01   -0.1628706435822488D+02
   -0.2773128190687681D+02   -0.3325194199515014D+01   -0.1572207024243764D+02
    0.2638892721728656D+02    0.8921481335151913D+01    0.1404461822787594D+02
    0.2591201413435288D+02    0.8991960343173790D+01    0.1484283156051748D+02
    0.2620270409662261D+02    0.9629757715573552D+01    0.1343397430619580D+02
    0.1425127822348329D+02    0.5753163006122191D+01    0.2730274305189014D+02
    0.1487139917311875D+02    0.5131101509349036D+01    0.2699905775916942D+02
    0.1348956401543955D+02    0.5596769623721300D+01    0.2672017741074826D+02
   -0.1678876911789367D+02    0.6792680983473266D+01   -0.1689570317902984D+01
   -0.1669407149251406D+02    0.6429562618260688D+01   -0.7401687233457773D+00
   -0.1745270894802955D+02    0.7428695499925269D+01   -0.1548935327743976D+01
   -0.5012588843401363D+01   -0.1946052441231464D+02    0.1770180621604671D+00
   -0.5117096986005115D+01   -0.1887522389505362D+02    0.9255107787017950D+00
   -0.4071983464605814D+01   -0.1980884802001576D+02    0.1405079076201090D+00
   -0.5543655052021262D+01    0.1220551442368950D+02   -0.1563899095854232D+02
   -0.5383037605815725D+01    0.1143786187539701D+02   -0.1620594504803321D+02
   -0.5076019606010213D+01    0.1293843043949897D+02   -0.1612615727757774D+02
   -0.8572429361372798D+01    0.1746064290532599D+02    0.1454187114587273D+02
   -0.8711406083672355D+01    0.1839908094083594D+02    0.1432917563539238D+02
   -0.8292943560508602D+01    0.1715765328801141D+02    0.1368225296101242D+02
   -0.1427234508375105D+02    0.6531270229961995D+01   -0.2484632215904585D+02
   -0.1358340208392475D+02    0.6365243848766593D+01   -0.2556986944366135D+02
   -0.1503230324153041D+02    0.6932065798824933D+01   -0.2516606581257637D+02
   -0.1602144727764606D+02    0.3457021653238409D+01   -0.7494583046303350D+01
   -0.1510820079470926D+02    0.3329437404741364D+01   -0.7740871996207538D+01
   -0.1657406805740261D+02    0.3586575129452628D+01   -0.8196707882335083D+01
    0.2566684475823896D+02   -0.8355249218976288D+01   -0.1774239787316888D+02
    0.2616702663850922D+02   -0.7809475590204865D+01   -0.1830610885748364D+02
    0.2522610953129077D+02   -0.7801159640666278D+01   -0.1709960977833504D+02
    0.1529081208453058D+02   -0.7756423060355658D+01   -0.1215461252251515D+02
    0.1583901521621812D+02   -0.7565196871351782D+01   -0.1138268180024198D+02
    0.1441632846723086D+02   -0.7860146139155871D+01   -0.1172595180252141D+02
   -0.6353170026919739D+01   -0.9594327316226300D+00   -0.1707795233095094D+02
   -0.6714388769204686D+01   -0.1149597463102808D+01   -0.1621874667166846D+02
   -0.5438676174964620D+01   -0.1171869529635492D+01   -0.1692648138562664D+02
    0.2246573086279187D+02   -0.2539425325990605D+01    0.2062607541281912D+02
    0.2231422839929511D+02   -0.2044097123504645D+01    0.1976867897104995D+02
    0.2316613215607025D+02   -0.2215882480976437D+01    0.2120047238685891D+02
   -0.1813893074560638D+02   -0.1292842606774694D+02   -0.2481448827360120D+02
   -0.1841238863194855D+02   -0.1377287399064478D+02   -0.2524093644870367D+02
   -0.1783453711293706D+02   -0.1231013209884676D+02   -0.2550232518055000D+02
   -0.5559151938154759D+01   -0.2663281447219046D+02   -0.2290932286126312D+02
   -0.5690423349732240D+01   -0.2730113697521716D+02   -0.2225571353975066D+02
   -0.6368534321887807D+01   -0.2609294063468774D+02   -0.2285228108431664D+02
    0.1905125881010082D+02    0.1159382056961897D+02    0.1179332104475796D+02
    0.1861581088197072D+02    0.1236490844052249D+02    0.1149998684404080D+02
    0.1995407532449889D+02    0.1182894574881999D+02    0.1178718196415942D+02
   -0.9862830798728156D+01   -0.5427433345238281D+00    0.1890522170259191D+02
   -0.1015557616425557D+02   -0.7416476079426645D+00    0.1798555390263355D+02
   -0.1002610671724280D+02    0.3911819096321800D+00    0.1899700751770859D+02
   -0.5442626288994937D+01   -0.1615866654395981D+02    0.2548294670955289D+02
   -0.6312010036145375D+01   -0.1575441734680662D+02    0.2565299626703294D+02
   -0.4786053745732515D+01   -0.1545359303499672D+02    0.2542314232490975D+02
   -0.1172126545930201D+02   -0.8418511770430745D+01   -0.6734808585880086D+01
   -0.1088858417625057D+02   -0.8006295760866497D+01   -0.6513012287157226D+01
   -0.1152349133782594D+02   -0.9080361472723636D+01   -0.7427281169928896D+01
   -0.1596677358603474D+02    0.2132895638401365D+02    0.9537865223349246D+00
   -0.1534224852601126D+02    0.2210091662744372D+02    0.8625477634048508D+00
   -0.1545972726909449D+02    0.2056841707617886D+02    0.1218261817962766D+01
    0.1395363831022882D+02    0.9621232790852133D+01    0.2565358109698303D+02
    0.1398676789325384D+02    0.8732642764826489D+01    0.2518278461546340D+02
    0.1411822322262649D+02    0.9500494926540215D+01    0.2659268859097767D+02
    0.1226968902599904D+02   -0.2233065878147497D+02   -0.1023420831197452D+01
    0.1200587107905608D+02   -0.2187751218884010D+02   -0.2135141343146560D+00
    0.1316199706699358D+02   -0.2268103763462748D+02   -0.1067026745993874D+01
    0.2987472494760755D+01   -0.1263471606829175D+01   -0.5803546446145075D+01
    0.3922922240914448D+01   -0.1571318604179142D+01   -0.5949550312996858D+01
    0.2458404922580583D+01   -0.1508663408452134D+01   -0.6518154384815771D+01
    0.2837800766402754D+01   -0.4869976659441219D+01    0.2069961830867721D+02
    0.2182711715092319D+01   -0.4782415805677448D+01    0.2142438675750509D+02
    0.2578387283056548D+01   -0.5737853228557295D+01    0.2028155887299044D+02
   -0.1660862501912279D+02   -0.2721711251317861D+02   -0.1837309554748261D+02
   -0.1670751206330070D+02   -0.2816393716889639D+02   -0.1868667932327636D+02
   -0.1734880964573520D+02   -0.2687043088342802D+02   -0.1786963101860222D+02
   -0.1332070696250651D+02    0.1856275290624934D+02    0.2428218484792655D+02
   -0.1361316532582690D+02    0.1909810813959736D+02    0.2507093140869614D+02
   -0.1251910771471374D+02    0.1900814920367995D+02    0.2399663409838330D+02
   -0.1299442553198347D+02    0.1154761671165582D+02   -0.2064044467604985D+02
   -0.1282155775789103D+02    0.1066054910217596D+02   -0.2093847936424448D+02
   -0.1386726225956366D+02    0.1148953113972163D+02   -0.2031499355662437D+02
   -0.2253233524714820D+02    0.1780170239859718D+02   -0.2143369086851328D+02
   -0.2261498167809557D+02    0.1869868245217552D+02   -0.2110682423538860D+02
   -0.2153602231843732D+02    0.1773458703198917D+02   -0.2153995649665438D+02
   -0.3579997347324904D+01    0.1229525843110600D+01    0.1548502859368428D+02
   -0.3804078394276697D+01    0.7158304621514395D+00    0.1468454344787182D+02
   -0.2890267821708820D+01    0.1874494789310231D+01    0.1527448952506175D+02
   -0.2579039986310808D+02    0.1473768497252928D+02   -0.6275152342883488D+01
   -0.2519808305892975D+02    0.1509093924900849D+02   -0.6945568989657881D+01
   -0.2618330544059857D+02    0.1558001675022109D+02   -0.5838543291851085D+01
    0.1755283901169875D+02    0.2677927547083230D+01   -0.8924953240446861D+01
    0.1746307961353623D+02    0.3369037500979474D+01   -0.9523311854064762D+01
    0.1827108374276515D+02    0.2863450910555434D+01   -0.8319850601161328D+01
    0.4074831289742700D+00   -0.1700703451714001D+02   -0.7645103884849280D+01
    0.1086040408802853D+01   -0.1764793250713068D+02   -0.7842788319271957D+01
   -0.3341413564305131D+00   -0.1712446036150118D+02   -0.8282863868790995D+01
    0.1995603426817278D+02    0.1999080821605016D+02   -0.9691459827238697D+01
    0.1932725422316899D+02    0.2061608171101804D+02   -0.1008435650954654D+02
    0.2062113421180804D+02    0.2047271638176689D+02   -0.9188871633389283D+01
    0.6493202780452288D+01   -0.6281318431442143D+01    0.2443427087249185D+01
    0.6802072979194137D+01   -0.5727024501605188D+01    0.3149254930671948D+01
    0.5576136829837579D+01   -0.6350283060609623D+01    0.2450659330105998D+01
   -0.2379547415627906D+02   -0.1872618355216633D+02   -0.8816014476079495D+01
   -0.2393218903255537D+02   -0.1954355408526649D+02   -0.8327753600340252D+01
   -0.2441730663119435D+02   -0.1872189726358345D+02   -0.9561716962390111D+01
    0.2599584818819699D+01    0.1608857244385064D+02   -0.8312747290090149D+01
    0.3570821994566062D+01    0.1595536433236986D+02   -0.8298435051094250D+01
    0.2271751227711537D+01    0.1540955542714243D+02   -0.7684157722963125D+01
   -0.1906832539083124D+02   -0.2511802100619303D+01    0.1078569400332419D+02
   -0.1835726100425687D+02   -0.2633963105826609D+01    0.1140538972089425D+02
   -0.1870887747477617D+02   -0.1865308343197643D+01    0.1013991170390194D+02
   -0.1063579265220979D+02    0.5543034504743926D+01    0.2150657002789523D+01
   -0.1040610988125197D+02    0.6483366630415458D+01    0.1987257497769658D+01
   -0.1003249559118773D+02    0.5189247612125343D+01    0.2875512131385555D+01
   -0.1972952201889130D+02    0.6270756048910096D+01    0.1412262017056925D+02
   -0.1916171712558419D+02    0.6183429760565838D+01    0.1331607916339768D+02
   -0.1925310924172114D+02    0.6091703256567770D+01    0.1497052536143681D+02
   -0.1748343314369518D+01   -0.1225305160982647D+02    0.2515096544191762D+01
   -0.1114316673472936D+01   -0.1285261378020564D+02    0.2939466054805640D+01
   -0.2575000570546586D+01   -0.1243703941887074D+02    0.3005388889061019D+01
   -0.2173387149816823D+02    0.4236807769054612D+01    0.7928419780401524D+01
   -0.2264535050323908D+02    0.4067660267060346D+01    0.8024985434594063D+01
   -0.2127225588002807D+02    0.3347003482786691D+01    0.8025556398713332D+01
    0.6924826202057145D+01   -0.2688802257289655D+02   -0.5900668975622672D+01
    0.6488432219089250D+01   -0.2698588610207582D+02   -0.6783827788557660D+01
    0.6833421261009369D+01   -0.2775192825379124D+02   -0.5412506632924310D+01
   -0.5008333494173266D+01   -0.4226338343571262D+01   -0.2134097295436737D+02
   -0.5787927222318932D+01   -0.4743259517993688D+01   -0.2086105938264049D+02
   -0.4201171925672891D+01   -0.4401867797941444D+01   -0.2094187843408487D+02
    0.6217238865465438D+01    0.2612103017883678D+02   -0.7426980846896375D+01
    0.5672579828903705D+01    0.2605172456619315D+02   -0.8217232164112268D+01
    0.6949188573103532D+01    0.2551326751899184D+02   -0.7537320444899181D+01
   -0.9019451505194024D+01    0.2725598096628768D+02    0.3317419754441447D+00
   -0.9943271552540926D+01    0.2734052358894245D+02    0.1967869929180528D+00
   -0.8795589592696480D+01    0.2690439123245480D+02    0.1168221017962860D+01
   -0.1484833780976478D+01   -0.1226150400138476D+02   -0.2135168604635170D+02
   -0.2389573850344516D+01   -0.1247496491484109D+02   -0.2164941620662267D+02
   -0.1651190807921643D+01   -0.1150354023204300D+02   -0.2079028190284341D+02
    0.3015798244234898D+01    0.1885343807314262D+02   -0.7583788174905984D+01
    0.2826014903171663D+01    0.1791105344000418D+02   -0.7590194120115157D+01
    0.2212448548481668D+01    0.1929244047269583D+02   -0.7942508790598553D+01
   -0.7661349712240534D+01   -0.1623708516866312D+02   -0.2648022633815627D+02
   -0.8043677316248562D+01   -0.1699170505486426D+02   -0.2697941911909741D+02
   -0.7767270559294693D+01   -0.1554333635877542D+02   -0.2713793718024154D+02
    0.2798652332403880D+01    0.1751209872525143D+01    0.4660307963702238D+01
    0.3356306061571359D+01    0.2469799360651948D+01    0.4384741113473512D+01
    0.2580370466387489D+01    0.1891208653965204D+01    0.5618158712443960D+01
   -0.2262933948038446D+02   -0.1641106775534676D+02    0.1156360768374666D+02
   -0.2275901100204101D+02   -0.1631385901569747D+02    0.1250922831038628D+02
   -0.2223652687280635D+02   -0.1561911704931120D+02    0.1134563382987524D+02
    0.2462432554869931D+02    0.1098355507858249D+02   -0.7480550792672709D+01
    0.2521884506505521D+02    0.1050677447281177D+02   -0.8062413539104902D+01
    0.2462105715529045D+02    0.1045282335033033D+02   -0.6661128668184054D+01
    0.1413631201152232D+01   -0.5741686987775336D+01    0.1532544069321660D+01
    0.1257880753034587D+01   -0.6579417766655480D+01    0.1946618685432256D+01
    0.1790266605019105D+01   -0.6011343052914270D+01    0.7119571134668715D+00
   -0.2190626801060468D+02    0.1593298084114248D+02    0.4729111601104881D+01
   -0.2255906799713769D+02    0.1531083394359168D+02    0.4517033233738965D+01
   -0.2240626369410319D+02    0.1675505621806204D+02    0.4920615056267695D+01
    0.2734370211822741D+02   -0.2528876432676300D+02    0.1148508958862832D+02
    0.2797502370293238D+02   -0.2501180771718010D+02    0.1218418789467615D+02
    0.2716470194604868D+02   -0.2622713456111804D+02    0.1159183925753468D+02
    0.2550764445529978D+02    0.1992999134528759D+02   -0.2387244669390438D+01
    0.2604070695130662D+02    0.1978007654315530D+02   -0.1537411389551557D+01
    0.2520043770885131D+02    0.2088276688197092D+02   -0.2476348155006705D+01
    0.1836584639244028D+02    0.2151964614546278D+02   -0.1120465470252380D+02
    0.1793541642441136D+02    0.2230241828122134D+02   -0.1088507850763807D+02
    0.1798114061317553D+02    0.2145099101778390D+02   -0.1210097692364197D+02
   -0.1076651465319527D+02   -0.1199637676115823D+02    0.9619225814108043D+01
   -0.1004430805607411D+02   -0.1150174521349724D+02    0.1003089697121650D+02
   -0.1132874909317980D+02   -0.1249273349137680D+02    0.1028074753142491D+02
    0.2257761418436582D+02   -0.8216034050190931D+01    0.6647728958132615D+01
    0.2340906201284959D+02   -0.8352102106578283D+01    0.7092972605747446D+01
    0.2207190251731343D+02   -0.9040986064064596D+01    0.6925624080466459D+01
    0.8319903948835524D+01    0.9036361230662292D+01   -0.1422319031428966D+02
    0.8708992033118239D+01    0.8258499311753246D+01   -0.1455248234576124D+02
    0.8245744517671483D+01    0.8944323830194330D+01   -0.1327032521799922D+02
    0.1705146547659231D+01    0.2600684514373714D+02   -0.5989982392927433D+01
    0.2186633770635326D+01    0.2687644387634327D+02   -0.6201699815291482D+01
    0.7331882687120600D+00    0.2616287423414365D+02   -0.6085624752862651D+01
    0.5709211044253000D+01   -0.2624997496618082D+01    0.1479125232032326D+02
    0.6580052588421413D+01   -0.2907125011610024D+01    0.1514779028734653D+02
    0.5679705965747281D+01   -0.2646449416971258D+01    0.1378447003995536D+02
    0.1447227016025112D+02   -0.1906587625681025D+02   -0.6440440060105421D+01
    0.1386305761438222D+02   -0.1840391860525573D+02   -0.6718395949831987D+01
    0.1407325628998087D+02   -0.1994856956578847D+02   -0.6493622015334072D+01
    0.1870116743168702D+02   -0.1661932936210870D+02   -0.4429962796187643D+01
    0.1921523435948533D+02   -0.1681708800221886D+02   -0.5246296647368364D+01
    0.1853153039417986D+02   -0.1751235638376211D+02   -0.3973270236881388D+01
   -0.2326174025436128D+02   -0.2318428895912716D+02    0.1539382116190229D+01
   -0.2227974517208053D+02   -0.2332085278734581D+02    0.1453410008638735D+01
   -0.2361054230425335D+02   -0.2300780004225443D+02    0.2438363960034921D+01
    0.5099716654570032D+01    0.2302894788507250D+02   -0.1420165211810374D+02
    0.5394861879992598D+01    0.2306403779463755D+02   -0.1513304622584492D+02
    0.4829501553409213D+01    0.2400826639142953D+02   -0.1395347932939209D+02
    0.2544223494302514D+02   -0.1167142000783372D+02    0.9372460523903468D+01
    0.2510076486432989D+02   -0.1249228503535514D+02    0.9664382946802354D+01
    0.2614487519295545D+02   -0.1181435626836443D+02    0.8703041375535886D+01
   -0.1561664411329407D+02   -0.8609850055802826D+00    0.3575465456804112D+00
   -0.1496509042056331D+02   -0.1549337222139717D+01    0.3976588150624703D+00
   -0.1611616048847909D+02   -0.1011603280275810D+01    0.1146776765283652D+01
   -0.1183462196624494D+02    0.9305783237442929D+01    0.6297979142487415D+01
   -0.1131930785516503D+02    0.8656624811844235D+01    0.5762241234959030D+01
   -0.1280636811333281D+02    0.9285138981878358D+01    0.6093958574884005D+01
   -0.2737678422405835D+01    0.3422011474093611D+01   -0.5528962958489225D+01
   -0.3672786202752352D+01    0.3595652277512586D+01   -0.5220195447938884D+01
   -0.2864021685998955D+01    0.3600966912569485D+01   -0.6444785170071588D+01
    0.2447911175694742D+02   -0.1614935072434374D+02    0.2726628560294822D+02
    0.2508472584215244D+02   -0.1553282840121362D+02    0.2756466860982285D+02
    0.2406845428117100D+02   -0.1565924858633884D+02    0.2656788666217868D+02
    0.7554654035233978D+01    0.4433775756428620D+01    0.2120959503761485D+02
    0.6962055538059112D+01    0.4751294041180832D+01    0.2186228535178162D+02
    0.7508898661247608D+01    0.4975372639764008D+01    0.2043175516072554D+02
   -0.1549947787203255D+02    0.1847195699307018D+01    0.1697423954617879D+02
   -0.1539971549018304D+02    0.2435128360060828D+01    0.1768571177622030D+02
   -0.1507070945732415D+02    0.2225557809615623D+01    0.1622541144943873D+02
    0.2571637856112674D+02    0.4746141613712790D+01    0.1107969997666407D+02
    0.2550349280922984D+02    0.4127700000363338D+01    0.1178075939687679D+02
    0.2525802339381598D+02    0.5576348409548672D+01    0.1135028760003989D+02
    0.9799609199328756D+01    0.5884206073908203D+01    0.9301315710356649D+01
    0.9632661521846028D+01    0.5636274865303207D+01    0.1021992471477759D+02
    0.9143799529112249D+01    0.6552167727630690D+01    0.9052639127080575D+01
    0.1789994898385171D+02   -0.2629462644410176D+02   -0.2537641149877909D+02
    0.1770159971181068D+02   -0.2671003785633095D+02   -0.2450057598470242D+02
    0.1885606521566784D+02   -0.2602940456697118D+02   -0.2528663996569032D+02
   -0.5475797078309559D+01    0.2753276507057496D+02   -0.3842758613587350D+00
   -0.5990867134602400D+01    0.2770522488711943D+02   -0.1145660838350793D+01
   -0.5418124658732615D+01    0.2655309461475915D+02   -0.1052693167014751D+00
   -0.1745190115816839D+02    0.2579894819844664D+02    0.1308803983577939D+02
   -0.1700420135725149D+02    0.2658474744875697D+02    0.1349123064908021D+02
   -0.1761170995650080D+02    0.2515860659681243D+02    0.1375456343224704D+02
    0.1836395435566025D+02   -0.1189747835690937D+02    0.6019942034627794D+01
    0.1844547428703361D+02   -0.1253906398777746D+02    0.6716875164461237D+01
    0.1839245000414507D+02   -0.1234921125249842D+02    0.5128131898220397D+01
   -0.7356119957728259D+00    0.8776485833450392D+01   -0.5182035248611826D+01
   -0.1536870416501201D+01    0.8304555205343181D+01   -0.4959695862754979D+01
   -0.2017177332839520D+00    0.8211779532053468D+01   -0.5719589738631917D+01
    0.2029246790802217D+02   -0.2318386421455219D+02   -0.1184755861799649D+02
    0.2045214277330935D+02   -0.2407885854577217D+02   -0.1217872341305121D+02
    0.2062057470427488D+02   -0.2329030133796238D+02   -0.1091942717737857D+02
    0.2506356507682327D+02    0.5307835871554277D+01    0.8637539475178389D+01
    0.2532124767524171D+02    0.4855220098017636D+01    0.7807495147618372D+01
    0.2522083413129441D+02    0.4649708171936206D+01    0.9346059282814526D+01
    0.2391673509849542D+02    0.9632995292235579D+01   -0.2503424439704812D+02
    0.2428338994321442D+02    0.1028644096812873D+02   -0.2444688796290642D+02
    0.2442502458666394D+02    0.9602139821076182D+01   -0.2586159900319484D+02
    0.1537663131330365D+02   -0.2350456580224980D+02    0.1691923196125065D+02
    0.1625062414876629D+02   -0.2335098519349727D+02    0.1654964525462187D+02
    0.1513944226689252D+02   -0.2419383243524495D+02    0.1632108994492340D+02
   -0.2400052757002928D+02   -0.2707172112666993D+02   -0.6683677772463263D+01
   -0.2355820758180143D+02   -0.2621832701612963D+02   -0.6634017882258392D+01
   -0.2495182108667982D+02   -0.2689657853930395D+02   -0.6438606764701097D+01
   -0.1051548067276253D+02   -0.1629823674240386D+02    0.1133039620538315D+02
   -0.1030817410370577D+02   -0.1638810947598569D+02    0.1042501037921189D+02
   -0.1083820699304643D+02   -0.1716705347324153D+02    0.1173698618819235D+02
   -0.5905958228235475D+01    0.4822071727395631D+01   -0.2501546384990369D+02
   -0.5909304052611881D+01    0.4397906889736656D+01   -0.2416656082494460D+02
   -0.5108328736651569D+01    0.5304042672995075D+01   -0.2500170102766391D+02
   -0.1746500688329360D+02    0.2618563672310330D+02    0.7380373127597858D+01
   -0.1664910309264045D+02    0.2617373297041541D+02    0.6861373145171370D+01
   -0.1793476996243999D+02    0.2544029975037234D+02    0.6966013667252893D+01
    0.2450746127391890D+02    0.1730921615179895D+02   -0.1609920944382115D+02
    0.2469663028015096D+02    0.1672824033823523D+02   -0.1532256371316200D+02
    0.2406640736395463D+02    0.1806337880154035D+02   -0.1575431948081295D+02
   -0.1022699722713659D+02    0.3051048295024735D+01   -0.8091216141885853D+01
   -0.1026067405074240D+02    0.2989401308390810D+01   -0.7129583020478744D+01
   -0.9456057189279012D+01    0.3539512048113289D+01   -0.8371065658933199D+01
   -0.1294418968706467D+01   -0.2751550775364249D+02    0.3727713014085487D+01
   -0.1422099848803410D+01   -0.2670799285369522D+02    0.4242465284885395D+01
   -0.1202053448496030D+01   -0.2716753557341800D+02    0.2818249302148373D+01
    0.1662937770791816D+02   -0.4288276976317380D+01   -0.3883717309035019D+01
    0.1720169600030413D+02   -0.4561459622078127D+01   -0.4686387177010136D+01
    0.1632056457709960D+02   -0.5149018999822941D+01   -0.3491914583057808D+01
    0.2596674934448897D+02   -0.1806537587873936D+02    0.1602924741673704D+02
    0.2661229413421327D+02   -0.1860784793498439D+02    0.1554969983528552D+02
    0.2618238478511482D+02   -0.1836037388563405D+02    0.1695777059901017D+02
   -0.1168355424409141D+02    0.6818248510168808D+01   -0.2687566683113135D+02
   -0.1188654995347284D+02    0.7748140640201542D+01   -0.2717978614345300D+02
   -0.1149513523729268D+02    0.6247468045277452D+01   -0.2763300139710153D+02
   -0.3692337447204936D+01   -0.1210270116451038D+02   -0.1883314023663945D+02
   -0.4445195383006926D+01   -0.1173890434272572D+02   -0.1837412919025540D+02
   -0.3065911234395919D+01   -0.1128526440166347D+02   -0.1893135933173376D+02
   -0.1526712985186422D+02   -0.8279285648094824D+01   -0.9441456245262849D+01
   -0.1454297385098334D+02   -0.7885962018842450D+01   -0.9976986046136865D+01
   -0.1489913940753713D+02   -0.8356661089264358D+01   -0.8538888078378173D+01
    0.1429355889056610D+02    0.2516335150092317D+02    0.7562888462651040D+01
    0.1521892043553192D+02    0.2544318476561540D+02    0.7732264374442086D+01
    0.1432641109868008D+02    0.2417865513557934D+02    0.7760018297485001D+01
   -0.6767497307186070D+01   -0.2017647909889122D+02    0.5004359213551635D+01
   -0.7326066100770233D+01   -0.2094356127587925D+02    0.4999925460229158D+01
   -0.5948505673446507D+01   -0.2040077212601507D+02    0.5389610285217150D+01
   -0.1315668853623775D+02   -0.1283949478335465D+01    0.1504135580471806D+02
   -0.1273155658827314D+02   -0.2086527667003574D+01    0.1479388442271882D+02
   -0.1405305584787791D+02   -0.1447789081537502D+01    0.1477499884864305D+02
    0.2216293917192441D+02   -0.3307139376027556D+01   -0.1691256265981361D+02
    0.2206751039304020D+02   -0.3990626229983775D+01   -0.1760806694028263D+02
    0.2193667926880396D+02   -0.3624127577290595D+01   -0.1602209506916317D+02
    0.4016623494053381D+01   -0.1750672579657744D+02    0.1893553360434766D+01
    0.4365399074832863D+01   -0.1840401834986856D+02    0.1716103387306896D+01
    0.4640696056950594D+01   -0.1715127221156578D+02    0.2567800946723029D+01
    0.2602373227013964D+02    0.1574820849683363D+02   -0.1790097535476939D+02
    0.2630072619360287D+02    0.1567282594701260D+02   -0.1882964805423558D+02
    0.2526222982085382D+02    0.1631313393193049D+02   -0.1786151464931765D+02
   -0.1595490954781157D+02   -0.5848265377210148D+01   -0.2265290749490291D+02
   -0.1526377563952061D+02   -0.5244175452670332D+01   -0.2235720532194795D+02
   -0.1614772980993430D+02   -0.5574835517283297D+01   -0.2355887193013143D+02
   -0.9819194768244508D+01   -0.1434154885139713D+02    0.5003920798556873D+01
   -0.9704421994803484D+01   -0.1413437534021317D+02    0.5988126800598361D+01
   -0.8935167520154518D+01   -0.1455887960480057D+02    0.4624769100165050D+01
   -0.1451330666838440D+02   -0.8603521286972324D+01    0.1973404194601660D+02
   -0.1529275210170726D+02   -0.8131248119710852D+01    0.2014683980038492D+02
   -0.1496556770434253D+02   -0.9020636058186202D+01    0.1891662599397508D+02
   -0.1383749138371766D+01   -0.2456941156934140D+01    0.2363630719832754D+02
   -0.7263118181285793D+00   -0.3168311161587719D+01    0.2359459973598046D+02
   -0.1945628488249756D+01   -0.2683899322955678D+01    0.2440838845829222D+02
   -0.8120881709174903D+01    0.2431997337367928D+02   -0.1611009912253867D+01
   -0.7912508541921955D+01    0.2338301200487781D+02   -0.1823506971801666D+01
   -0.9093518394997849D+01    0.2443326770686015D+02   -0.1654801951030862D+01
    0.6782571628675956D+01   -0.1031844260307260D+02   -0.2636153568826789D+02
    0.6987092500100213D+01   -0.1111146885163561D+02   -0.2584801829081271D+02
    0.7662660621881571D+01   -0.9891113737206902D+01   -0.2655323590752114D+02
    0.4665607835903765D+01    0.1358967007310645D+02    0.1380224407315269D+02
    0.5610952377053213D+01    0.1337952416345772D+02    0.1405199715484375D+02
    0.4195519087373250D+01    0.1415993069517673D+02    0.1442804096049468D+02
   -0.2667976437919823D+02   -0.6758055473492520D+01   -0.1976437226204761D+02
   -0.2596263342141404D+02   -0.6269686789628161D+01   -0.2016085969893212D+02
   -0.2752236969058587D+02   -0.6389138713462479D+01   -0.2009181820082196D+02
    0.1136248258139902D+02   -0.1632057803399181D+02    0.4879764236333877D+00
    0.1183557446880707D+02   -0.1546933197993524D+02    0.3910892618421700D+00
    0.1066288182984260D+02   -0.1611957784194114D+02    0.1073435921142567D+01
   -0.1197419236027358D+02   -0.3527597187767374D+01    0.1397013562248765D+02
   -0.1108730185620827D+02   -0.3587155304555864D+01    0.1442096000624164D+02
   -0.1240464586545303D+02   -0.4363737199053869D+01    0.1416834358554209D+02
   -0.1835541346486095D+02    0.2608321847138930D+02    0.2505170309786704D+02
   -0.1861850646555321D+02    0.2631798821477234D+02    0.2597288178424987D+02
   -0.1907922630741212D+02    0.2562885215168493D+02    0.2460672210003952D+02
    0.1521258567713101D+02   -0.2511046528651132D+02    0.2250427555186251D+02
    0.1432570383914911D+02   -0.2488751135683250D+02    0.2214870677679616D+02
    0.1513055166251266D+02   -0.2475102845881582D+02    0.2341612099754007D+02
   -0.2311372252758712D+01    0.3790798156241616D+01    0.2262481591962600D+02
   -0.3169354234795963D+01    0.3364264351440532D+01    0.2234166137062571D+02
   -0.2116309771010599D+01    0.4369528005275793D+01    0.2184627460337109D+02
    0.4819204206047702D+01    0.2085644548794195D+02   -0.8213737509598833D+01
    0.4380367179519350D+01    0.2152768099063021D+02   -0.8700048890837952D+01
    0.4098237650810980D+01    0.2017174500896983D+02   -0.8100114263984153D+01
   -0.1649812918382651D+02    0.1232410206313783D+01   -0.4054357097556829D+01
   -0.1652197204432792D+02    0.2247766343746098D+01   -0.3891113903156354D+01
   -0.1574839815010551D+02    0.1070351388244777D+01   -0.4626243045465008D+01
   -0.7850254941958772D+01    0.8053195004241347D+00    0.2051278689575849D+02
   -0.8692135745535488D+01    0.1242327789704529D+01    0.2031988342319020D+02
   -0.8071077021679812D+01   -0.9040338836063444D-01    0.2055880238806667D+02
    0.8523132574891795D+01    0.8868056095799666D+01   -0.1150396024720131D+02
    0.9347071050928045D+01    0.8301022158498331D+01   -0.1157298690369151D+02
    0.7765254884888359D+01    0.8311115071735093D+01   -0.1136193939366198D+02
    0.2349368668601198D+02   -0.3093620196073126D+00   -0.5166373883461922D+01
    0.2262216115252927D+02   -0.2828316259650521D-01   -0.5319059799059509D+01
    0.2353446305915396D+02   -0.1249157934842057D+01   -0.5157761004959901D+01
   -0.6874104613427470D+01    0.1466867552131621D+02   -0.8464331890041912D+01
   -0.6044117795212374D+01    0.1431305362965371D+02   -0.8179349834424849D+01
   -0.7493641626649454D+01    0.1408307436679336D+02   -0.8056859382580669D+01
    0.1032872623166104D+02    0.2146468675208068D+02   -0.1236279233453253D+02
    0.1078450669037369D+02    0.2055171906080912D+02   -0.1233282001896590D+02
    0.9607194757913700D+01    0.2129178864241453D+02   -0.1305063402292989D+02
   -0.2260523500944580D+01   -0.3253040459117123D+01   -0.1545305663169081D+01
   -0.3023190433939041D+01   -0.3775211391906953D+01   -0.1761821330731554D+01
   -0.2116838164614758D+01   -0.2557686301877660D+01   -0.2226412701764449D+01
    0.2004482585153091D+02    0.1337522117805229D+02    0.1411245001782268D+02
    0.2025471774710541D+02    0.1432065716128803D+02    0.1418583991798612D+02
    0.1910521162816695D+02    0.1327662155445508D+02    0.1378982196314898D+02
    0.2687314544586239D+02    0.1855038745763620D+02    0.7186961464380776D+01
    0.2777165822235472D+02    0.1882673374127367D+02    0.7013422476090122D+01
    0.2627462113248399D+02    0.1930942584425193D+02    0.7193006099926875D+01
   -0.2334518038974047D+02    0.1658928460797031D+02   -0.1900163577655590D+02
   -0.2258809459418897D+02    0.1652673334985086D+02   -0.1957834959767315D+02
   -0.2394996210838863D+02    0.1722592892575519D+02   -0.1944609233101448D+02
    0.1352759088483392D+02    0.7104523241826344D+01    0.1135027281606072D+02
    0.1272390929770029D+02    0.7336100428592775D+01    0.1178457430275690D+02
    0.1369357073320011D+02    0.7861401995417737D+01    0.1074310307938198D+02
   -0.1304043314843637D+02    0.1602662943462097D+02    0.1477761660766955D+01
   -0.1255936467095657D+02    0.1627065980481034D+02    0.6891619207604073D+00
   -0.1315954459006969D+02    0.1682466511484506D+02    0.1940839824742760D+01
    0.1736306611591310D+01   -0.2699766764912026D+02   -0.2230748238216852D+02
    0.1743700327376411D+01   -0.2719098784967606D+02   -0.2135991503094265D+02
    0.2462226405803540D+01   -0.2749767739299357D+02   -0.2262938685625535D+02
    0.8912636447801367D+01   -0.8944172611346369D+01    0.2210780642935467D+02
    0.7966196310549381D+01   -0.9127778367046130D+01    0.2195563570753885D+02
    0.9467870770477422D+01   -0.9583004596898180D+01    0.2160339313810843D+02
   -0.1618503998260750D+02    0.2463095416329018D+02   -0.2390363407223702D+02
   -0.1640407436253185D+02    0.2527381580882791D+02   -0.2319662243326231D+02
   -0.1552175657274740D+02    0.2512608855896814D+02   -0.2445787935505547D+02
    0.1111472868176654D+02    0.1591896687995508D+02    0.2064004450850611D+02
    0.1126166784232783D+02    0.1639555340749656D+02    0.1980413717555137D+02
    0.1170983106458600D+02    0.1513008922899092D+02    0.2070219739012963D+02
    0.2626265840274637D+02    0.1133563888416553D+02   -0.2644481313881221D+02
    0.2659175423939807D+02    0.1202605243045620D+02   -0.2582005648100242D+02
    0.2573048817706294D+02    0.1186345589899297D+02   -0.2710047440437874D+02
   -0.1347907221799006D+02    0.4879469569351027D+01    0.1371513493601799D+02
   -0.1306429003987483D+02    0.4021612923088122D+01    0.1405101918880574D+02
   -0.1390517546311001D+02    0.4832823669822481D+01    0.1286640000914465D+02
   -0.5127503247368901D+01    0.4740541396010376D+01   -0.1261727715138422D+02
   -0.4800250967715307D+01    0.4219954046094321D+01   -0.1340077794992300D+02
   -0.5991911201745035D+01    0.5067449741664973D+01   -0.1286222685391780D+02
   -0.7425609159422168D+01    0.2226123569187739D+02   -0.2291256513628491D+02
   -0.7155186352816145D+01    0.2271365625152389D+02   -0.2370993347086940D+02
   -0.7358505260352389D+01    0.2136403798840256D+02   -0.2309378917372122D+02
    0.1624794639959531D+02    0.1011206698797265D+02    0.1561733032755040D+02
    0.1620708353971505D+02    0.9301899132810838D+01    0.1614198142951280D+02
    0.1714800457955219D+02    0.1005665966869961D+02    0.1519753222160460D+02
   -0.1841728622002332D+01    0.1295732063509335D+02   -0.1879511042176656D+02
   -0.1102707623297359D+01    0.1350597230121388D+02   -0.1884918803765680D+02
   -0.1670248914706467D+01    0.1234615759147693D+02   -0.1806641212092442D+02
   -0.2104151784982376D+02    0.3621225586277951D+01    0.1374201721272365D+02
   -0.2110278889508966D+02    0.2775023159307940D+01    0.1326729711762967D+02
   -0.2023032645247340D+02    0.3676924137578246D+01    0.1419929756291957D+02
    0.1859993579929557D+02    0.3531321494263375D+01   -0.2396284906339872D+02
    0.1823630036151209D+02    0.2575699636195214D+01   -0.2380364135111761D+02
    0.1946274516839185D+02    0.3610318166953819D+01   -0.2349844260102495D+02
    0.2192443846063120D+02    0.1672694139866113D+01    0.5493806180587174D+00
    0.2249798582402692D+02    0.1507498298999790D+01    0.1276772853923173D+01
    0.2214183420975742D+02    0.2559748335273535D+01    0.1995937860610537D+00
    0.7802925995066696D+01   -0.1315096259038072D+02    0.1620522352268726D+02
    0.6890951412094868D+01   -0.1294546377069769D+02    0.1609012650702688D+02
    0.7989777154260431D+01   -0.1332359493463316D+02    0.1715481054000201D+02
    0.4292731993201802D+01   -0.1490583893341476D+02   -0.1593877526205888D+02
    0.4654078750321440D+01   -0.1565616326839530D+02   -0.1538625767808957D+02
    0.4787690544148027D+01   -0.1476525140466650D+02   -0.1681275464780623D+02
    0.2700484862119853D+02    0.2701377321775691D+02   -0.4378762080307984D+01
    0.2621768735942420D+02    0.2648147032109828D+02   -0.4212477495463655D+01
    0.2780274275661350D+02    0.2648735739768679D+02   -0.4155380421212405D+01
   -0.2100479374743616D+02    0.2372391145243108D+02    0.9339783579145397D+01
   -0.2047566167193522D+02    0.2413529041072544D+02    0.1005941487494321D+02
   -0.2128079875332877D+02    0.2447420122758482D+02    0.8765507687606762D+01
    0.1895324465065650D+02    0.1620645424736834D+02   -0.3331760527049864D+01
    0.1966256248509825D+02    0.1666985937293142D+02   -0.2884596530237963D+01
    0.1814135333003319D+02    0.1673177930769722D+02   -0.3139455079059297D+01
   -0.2505161394797685D+02    0.5226637281245544D+01   -0.2338738212433496D+02
   -0.2600260528872545D+02    0.5304947042133557D+01   -0.2319819383654049D+02
   -0.2500980560925150D+02    0.5691829538165951D+01   -0.2420485332536182D+02
   -0.1878467733092441D+02    0.1112139958924585D+02    0.1575041269966954D+02
   -0.1902216862113514D+02    0.1124908385520703D+02    0.1668033573130129D+02
   -0.1819005843373929D+02    0.1172192093116103D+02    0.1531128886360264D+02
   -0.3149218835134444D+01   -0.4926852274465853D+01   -0.2567326760404683D+02
   -0.2337445425909007D+01   -0.4536777647719212D+01   -0.2541750208637072D+02
   -0.3632369280391354D+01   -0.5317266845933192D+01   -0.2493506781193917D+02
    0.5643279162262252D+01    0.2110464474512301D+02    0.1384415740354143D+02
    0.5899168894271530D+01    0.2189939926816529D+02    0.1425832551185544D+02
    0.4673441675467989D+01    0.2101938092967417D+02    0.1378190238927988D+02
   -0.5694896296783237D+01   -0.2336765775133242D+02   -0.1348318941459246D+02
   -0.5416403008402704D+01   -0.2374273124505125D+02   -0.1267892681774120D+02
   -0.6436722665190342D+01   -0.2387201578656643D+02   -0.1384294160378563D+02
   -0.5203714120518939D+01   -0.1985680999884224D+01    0.2460266917090056D+02
   -0.5138606452353373D+01   -0.1536743331001425D+01    0.2545398868543288D+02
   -0.4588662458709274D+01   -0.1503756781157546D+01    0.2408703637545841D+02
    0.9465503601486759D+01   -0.1172585503550259D+02   -0.1339848581126590D+02
    0.9854367679359356D+01   -0.1088102964006557D+02   -0.1362487826475485D+02
    0.9882835053545110D+01   -0.1250031811697673D+02   -0.1384365763133728D+02
   -0.2352519696261709D+01    0.1912712127382195D+02    0.2123901735577662D+01
   -0.2293997036464694D+01    0.1860107622102453D+02    0.1312284147785677D+01
   -0.3011254013415349D+01    0.1878216274403857D+02    0.2768078957541785D+01
    0.2637948321315622D+02   -0.8846257567695178D+01    0.7400302398710512D+01
    0.2697589204256376D+02   -0.8566831560899736D+01    0.6678659924354951D+01
    0.2686129990005679D+02   -0.9004639888047699D+01    0.8291206433228702D+01
    0.1698764173068088D+02   -0.8015222401727899D+01   -0.6580760049937247D+01
    0.1776996192346310D+02   -0.7464271652202022D+01   -0.6397148796463048D+01
    0.1734082930828069D+02   -0.8852469966073476D+01   -0.6905396019004051D+01
   -0.1679972385401579D+02    0.1664275127572415D+02   -0.2504491074513567D+02
   -0.1640547356284332D+02    0.1580936013157485D+02   -0.2477394780605162D+02
   -0.1627101598052681D+02    0.1700607601660393D+02   -0.2573833132769337D+02
    0.1778879764648957D+01    0.2014458617579447D+02   -0.1173251458012892D+02
    0.1615120988992091D+01    0.1976768586537758D+02   -0.1086616941622563D+02
    0.9449861017419935D+00    0.2021544951700567D+02   -0.1222843402868912D+02
   -0.9859149741329180D+01    0.1706615660613922D+02   -0.1424095181426005D+02
   -0.1029086943256230D+02    0.1647211635065050D+02   -0.1488738555629176D+02
   -0.9614927955662109D+01    0.1783301573199600D+02   -0.1478174531399673D+02
   -0.6839355648864869D+01    0.8153392171076913D+01   -0.4681178415384499D+01
   -0.6353833422087967D+01    0.8484315610023875D+01   -0.5427962375066761D+01
   -0.7765673284344982D+01    0.7913287611218125D+01   -0.4937781533311089D+01
    0.2330658368906852D+02    0.2343346426484676D+02    0.1911252244237578D+02
    0.2403098664528002D+02    0.2346217423517575D+02    0.1978399927509879D+02
    0.2269290355513087D+02    0.2416440728751377D+02    0.1934397165983395D+02
    0.2462039893228238D+01   -0.5632775438881455D+01    0.1710788286238746D+02
    0.2733906230824996D+01   -0.4983232642958313D+01    0.1648817762372362D+02
    0.2647434087817269D+01   -0.6485768602525227D+01    0.1682937006840210D+02
   -0.8682731776878834D+00   -0.2368189988525440D+02   -0.1570020745222281D+02
   -0.1421880309183854D+01   -0.2361399084552294D+02   -0.1490610150561468D+02
   -0.1333087743281758D+01   -0.2398166181040983D+02   -0.1649649916868844D+02
   -0.1078295618214337D+02   -0.1537831549069651D+02    0.1791981255818219D+02
   -0.1108598369841354D+02   -0.1541241057351305D+02    0.1886843804509972D+02
   -0.9893672939203505D+01   -0.1499190281874629D+02    0.1796164848200734D+02
    0.2097884524114169D+02   -0.1054924461800692D+02    0.7108423740071414D+01
    0.2009287797546761D+02   -0.1060556744661248D+02    0.6618545830593052D+01
    0.2154217770553737D+02   -0.1108248697827443D+02    0.6516957392853002D+01
   -0.1966586366131615D+02    0.1547573417277200D+02   -0.1320188613370533D+02
   -0.2038585394337700D+02    0.1611411448411358D+02   -0.1311435114019026D+02
   -0.1897264958640327D+02    0.1596974290555853D+02   -0.1361298322595116D+02
   -0.5469689041479645D+01   -0.1031288479701138D+02   -0.5030390446200665D+01
   -0.4836668114640641D+01   -0.1011689422484223D+02   -0.5773167908022804D+01
   -0.6328678797377080D+01   -0.1041841709550476D+02   -0.5509050293949031D+01
   -0.1461704920737966D+02    0.8185837901167309D+01    0.1728268467290243D+01
   -0.1390451691419003D+02    0.8517835625767034D+01    0.2277387860669826D+01
   -0.1426933385784180D+02    0.8293136478177521D+01    0.7938748113670073D+00
   -0.1353451866208540D+02   -0.1938091569079885D+02    0.3015986165703203D+01
   -0.1281504924495376D+02   -0.1972475298672530D+02    0.2525740323442484D+01
   -0.1421247038639926D+02   -0.1906340479134041D+02    0.2458739545049022D+01
   -0.1834268409064784D+02    0.1462102382761068D+01    0.2384155451236595D+02
   -0.1739941063756092D+02    0.1584971520743317D+01    0.2402013121273446D+02
   -0.1863627351564279D+02    0.2269125398572286D+01    0.2428225891193435D+02
   -0.2619411654389764D+02    0.1694680152384905D+02    0.2014455986520557D+02
   -0.2681604575115734D+02    0.1628675430620287D+02    0.2038554670236591D+02
   -0.2663206113531426D+02    0.1777777400393402D+02    0.2027515384451683D+02
   -0.1916180535571878D+02   -0.1015899197137365D+02    0.1653431412103031D+01
   -0.1992688080811316D+02   -0.1066631308471377D+02    0.1334367670338793D+01
   -0.1922050577610509D+02   -0.1018894887768608D+02    0.2606038870046826D+01
   -0.8375695114660287D+01   -0.1183031809100236D+02   -0.4115026873430304D+01
   -0.8644390808680988D+01   -0.1194080652766734D+02   -0.3202054857620339D+01
   -0.8640942393887681D+01   -0.1261244137697651D+02   -0.4546049307140207D+01
    0.6089743965279842D+01   -0.1823783458479850D+02   -0.2420223418458966D+02
    0.5253888408449817D+01   -0.1819936816351329D+02   -0.2478368868816194D+02
    0.6591160209908730D+01   -0.1889756264569057D+02   -0.2469217335330121D+02
    0.1250319762961021D+02   -0.1370137536979454D+02   -0.9684217578650516D+01
    0.1159326709517992D+02   -0.1391801315178010D+02   -0.9930354358833503D+01
    0.1303836144287786D+02   -0.1446178816298257D+02   -0.9799980565154875D+01
    0.1569453591986184D+02    0.5139576328935091D+01   -0.1836142175120057D+02
    0.1588898479478823D+02    0.4255156481494815D+01   -0.1806852293344479D+02
    0.1550854420478515D+02    0.4993536708819079D+01   -0.1927836767491193D+02
    0.2745007470570305D+02    0.2167773480637537D+01   -0.2404606648977008D+02
    0.2749543518040602D+02    0.1183887572121137D+01   -0.2394530114228386D+02
    0.2719427438644124D+02    0.2601368359313418D+01   -0.2324341931849002D+02
   -0.3323159532345238D+01   -0.5808776393190226D+01   -0.4175159190649876D+01
   -0.4143408614741922D+01   -0.5348330781953389D+01   -0.3905326849356876D+01
   -0.3286264722091219D+01   -0.5720106414311714D+01   -0.5111391477411669D+01
   -0.1691144713665214D+02   -0.5275789324242496D+01   -0.6258870945680106D+01
   -0.1682307618180176D+02   -0.6099692244176474D+01   -0.5734217642427234D+01
   -0.1698816946188344D+02   -0.4493744782734718D+01   -0.5617458505185363D+01
   -0.1306264709252606D+02   -0.4030897984778130D+00    0.2240621130705264D+02
   -0.1260211916956112D+02   -0.9131960528696568D+00    0.2303578672099655D+02
   -0.1290070563940992D+02   -0.7785830158601954D+00    0.2152468768901614D+02
   -0.1760028184675533D+01   -0.2445886499290262D+02   -0.1109381266304567D-02
   -0.1826535709602185D+01   -0.2507095456318113D+02    0.7662056583174656D+00
   -0.2279130977658903D+01   -0.2497339831956770D+02   -0.6412448805528774D+00
    0.1174854101941125D+02    0.2391810140448596D+02   -0.8558883682096983D+01
    0.1193110668412294D+02    0.2431165552292150D+02   -0.9422215021839609D+01
    0.1145614806321596D+02    0.2299927818861415D+02   -0.8788210552469453D+01
    0.8837616226644966D+01    0.1147264006288626D+02    0.2167457539225089D+02
    0.7909159673798679D+01    0.1111453529367775D+02    0.2167437390884496D+02
    0.9284764702933881D+01    0.1064533551538960D+02    0.2191508665306877D+02
    0.1930295966236370D+02   -0.2436726193416998D+02    0.1644454417519666D+02
    0.2023126435130309D+02   -0.2443088002881600D+02    0.1643311301784258D+02
    0.1896635861242795D+02   -0.2476274290477422D+02    0.1725914708378330D+02
    0.2396718083845571D+02    0.1144176335101440D+02    0.1472726707178980D+02
    0.2376376226320770D+02    0.1063689341473265D+02    0.1432953625645802D+02
    0.2386001232512915D+02    0.1122301449940763D+02    0.1569488028756352D+02
    0.1350279134922075D+02   -0.1453170358090173D+02   -0.5322043505950263D+01
    0.1448425270127778D+02   -0.1449445537905507D+02   -0.5327442204057580D+01
    0.1319195221844365D+02   -0.1434303798695597D+02   -0.4415492247378301D+01
   -0.7694718086055151D+01    0.2733539032804894D+02   -0.2176364594934325D+01
   -0.8110080371355082D+01    0.2742617876303780D+02   -0.1311468735924048D+01
   -0.7695093049082821D+01    0.2641701817138141D+02   -0.2319975302873716D+01
    0.1060711244947510D+01    0.1113561865554654D+02    0.2585725629126356D+01
    0.7496326767452168D+00    0.1032061408184474D+02    0.2974269713031911D+01
    0.5010859258720005D+00    0.1120559606123220D+02    0.1791092533466012D+01
   -0.1920236440070982D+02    0.1861077534237863D+02    0.5889524709173730D+01
   -0.1963677372973584D+02    0.1926648660318675D+02    0.5300506542784233D+01
   -0.1827623227779360D+02    0.1882435200819161D+02    0.5893357283508025D+01
   -0.7793700897693875D+01    0.7963121458609677D+00   -0.2774607170566749D+01
   -0.7853434541467011D+01    0.6345869049276857D+00   -0.3737474927749960D+01
   -0.7840048055784184D+01    0.1731119977901857D+01   -0.2676650144302813D+01
   -0.2594492238031172D+02    0.2698410152980365D+02    0.5418011886948800D+01
   -0.2572653698558537D+02    0.2715934806614888D+02    0.4429484626481163D+01
   -0.2647710619914978D+02    0.2782385661347487D+02    0.5746419306675168D+01
    0.1802567712409678D+02    0.2726802866414522D+01   -0.8870058372588159D-01
    0.1901834950238585D+02    0.2846747920740777D+01    0.2796202727702551D-01
    0.1772953719019281D+02    0.3631273404554805D+01   -0.3684236342847357D+00
   -0.2269827118447386D+02   -0.1948118623364005D+02   -0.2623266723811578D+02
   -0.2184729629239444D+02   -0.1915554564254841D+02   -0.2667837454884934D+02
   -0.2332468201809770D+02   -0.1881545019393188D+02   -0.2595853396192025D+02
    0.3048931552529837D+01   -0.1959987977933380D+02   -0.1012980937582553D+02
    0.3035423137490650D+01   -0.2033985900650955D+02   -0.9506780023558726D+01
    0.2880527008731944D+01   -0.2000051829946541D+02   -0.1101519134119135D+02
   -0.2322645755707511D+02    0.2767721397103851D+01    0.2325022893183445D+02
   -0.2315526831892148D+02    0.3334802725589794D+01    0.2245784412332594D+02
   -0.2399176729867550D+02    0.2199013031442036D+01    0.2324625120190411D+02
   -0.2815233685490403D+01   -0.2130383780279699D+02   -0.9124609253124580D+01
   -0.2967319419836863D+01   -0.2161116773106494D+02   -0.1004720757000594D+02
   -0.1898805432412135D+01   -0.2167639855483382D+02   -0.8910678529895771D+01
    0.1467280981199478D+02   -0.2700629610018631D+02   -0.4375713574954498D+01
    0.1439943766331439D+02   -0.2732695471789068D+02   -0.3476708373165181D+01
    0.1499346503579977D+02   -0.2780041530935091D+02   -0.4852353712179573D+01
   -0.1668653420442490D+02   -0.7033292037033330D+01   -0.1787183016869290D+02
   -0.1636788269136498D+02   -0.7591674521317563D+01   -0.1858476623521527D+02
   -0.1610212977798817D+02   -0.6244333240038777D+01   -0.1786688146790022D+02
    0.1692343335247023D+02   -0.2473571006101498D+02   -0.9039131795442654D+00
    0.1619440829247019D+02   -0.2418661762058681D+02   -0.5642928754102924D+00
    0.1690142311143043D+02   -0.2460571372353248D+02   -0.1865845810399275D+01
   -0.1834240772611700D+02    0.1339905203617657D+02   -0.1215051060670520D+02
   -0.1880104772149064D+02    0.1273484027676593D+02   -0.1160374139873091D+02
   -0.1901455348876799D+02    0.1410815839132695D+02   -0.1232863308060984D+02
   -0.2695535118627785D+02    0.3794583529270982D+01   -0.1536758126430346D+02
   -0.2735544728698726D+02    0.3267688391297920D+01   -0.1469874143757904D+02
   -0.2755088051844467D+02    0.3809937743107487D+01   -0.1604131350254504D+02
    0.1682407992320794D+02   -0.2130887829937391D+02   -0.9195039815586881D+00
    0.1624430678071217D+02   -0.2054463715662944D+02   -0.6822028023616935D+00
    0.1627724297701142D+02   -0.2207004585416589D+02   -0.1068328792958959D+01
    0.1493870979781381D+02    0.8869750005573882D+01    0.6109737380733597D+01
    0.1559419815458184D+02    0.8950911458071342D+01    0.5463115528289313D+01
    0.1505452420981551D+02    0.9469400194781098D+01    0.6917041072542585D+01
   -0.1447032132033756D+02    0.8334091952104503D+01    0.2083980051259818D+02
   -0.1510733026047351D+02    0.7712846652782546D+01    0.2115667257957874D+02
   -0.1364596020404081D+02    0.7912354623299317D+01    0.2107498898286875D+02
    0.2685737281498708D+02   -0.1366032731761719D+02   -0.6564178441158615D+01
    0.2640586438552547D+02   -0.1343606620213575D+02   -0.7382348408563201D+01
    0.2730580450057033D+02   -0.1449712986995340D+02   -0.6713378564448387D+01
   -0.6700948738982273D+01   -0.2664190872202415D+02   -0.1289604281419940D+02
   -0.7302303585743096D+01   -0.2588292700062019D+02   -0.1313626183394088D+02
   -0.7191851500281718D+01   -0.2740627381500208D+02   -0.1322057377628083D+02
   -0.8641987971686003D+01   -0.1609230695427773D+02    0.1684938635363426D+01
   -0.8545772880842014D+01   -0.1572155008530733D+02    0.8291472468750752D+00
   -0.7770072079331923D+01   -0.1629976901269684D+02    0.2077975567671549D+01
    0.1037762093903579D+01    0.2059324142756721D+02    0.1958211401912310D+01
    0.3910555135718317D+00    0.2127965830957639D+02    0.2078284753340310D+01
    0.1089612045326467D+01    0.2018450104397158D+02    0.2877805798273716D+01
   -0.2079439626390446D+02   -0.1581120104113344D+02   -0.1868925474247385D+02
   -0.2165228621246721D+02   -0.1550658081985765D+02   -0.1825340438637643D+02
   -0.2031775151387262D+02   -0.1496698186748822D+02   -0.1888459855080061D+02
    0.6232947269712302D+01   -0.7980672744939980D+01   -0.2445048737619582D+02
    0.6432741367013440D+01   -0.8774919722576383D+01   -0.2504947502748889D+02
    0.7139189718883319D+01   -0.7710024872039622D+01   -0.2415934561028242D+02
    0.9016380416485251D+01    0.2496427628620377D+02   -0.2375315465139345D+01
    0.8882690666528569D+01    0.2443414025118495D+02   -0.3217311099148663D+01
    0.9180451129809539D+01    0.2587868874709402D+02   -0.2698130557874730D+01
   -0.2471410628475720D+02    0.1571263783182611D+02   -0.1661242754287077D+02
   -0.2545526562186638D+02    0.1632310090372563D+02   -0.1652946860172099D+02
   -0.2411297205296513D+02    0.1584450283719115D+02   -0.1735241256248143D+02
   -0.8829822125274042D+01    0.2471814018480828D+01   -0.2690294118188119D+02
   -0.9463874661978380D+01    0.1846860578806154D+01   -0.2726667624183126D+02
   -0.8306010741339211D+01    0.1870634713524738D+01   -0.2632080984980123D+02
    0.1774908837506165D+02   -0.9479905371284271D+01   -0.1271335400642610D+02
    0.1773671290811592D+02   -0.9976815034078625D+01   -0.1354799053409519D+02
    0.1747300398049494D+02   -0.8574535243183059D+01   -0.1286617097506407D+02
    0.2911688912747022D+01    0.1642289572351173D+02    0.1149113317681216D+01
    0.3871687684198962D+01    0.1655854755991519D+02    0.1125959910023226D+01
    0.2658528608629761D+01    0.1682002086675659D+02    0.1964712998905084D+01
   -0.2475659708780586D+02   -0.1484196665697878D+02   -0.5814247359711537D+01
   -0.2405404717116993D+02   -0.1455880364548717D+02   -0.5165600782083743D+01
   -0.2425236026026006D+02   -0.1493390285884982D+02   -0.6630430142243221D+01
    0.1816114687794501D+02   -0.3491632457725966D+01    0.1294010334803939D+02
    0.1734089286764393D+02   -0.3700316158127956D+01    0.1252589651779658D+02
    0.1863025559178899D+02   -0.2854282896243185D+01    0.1237577389240261D+02
   -0.1843288555497089D+02   -0.2254325037185050D+02   -0.1030736404056862D+02
   -0.1913863412172148D+02   -0.2310903171834311D+02   -0.1034478604717738D+02
   -0.1763376627448163D+02   -0.2302869737759014D+02   -0.1056956929094248D+02
    0.2521989216929535D+02    0.1324252750424332D+01   -0.1786734175918801D+02
    0.2476492047086271D+02    0.4400725633153371D+00   -0.1768464572725730D+02
    0.2565905640583500D+02    0.1206443333361726D+01   -0.1872497443577200D+02
    0.1315095692540729D+02    0.1160718755474278D+02   -0.2262426086543862D+02
    0.1240121611762579D+02    0.1213133568943600D+02   -0.2303821851369830D+02
    0.1405201890194367D+02    0.1182791723387053D+02   -0.2297369253128861D+02
    0.2029122984598467D+02    0.6841086122624381D+01    0.2485076929466397D+02
    0.2002419254181329D+02    0.6955054531260632D+01    0.2389916537719793D+02
    0.1945397649769658D+02    0.6593236767570503D+01    0.2526205470272226D+02
    0.1306472843333714D+02    0.1250191856502255D+02   -0.9641211093959972D+01
    0.1243946157146763D+02    0.1311348594318803D+02   -0.1009312637715866D+02
    0.1259166781708586D+02    0.1239186849154904D+02   -0.8806935820437232D+01
    0.2016633223057046D+01   -0.1896779610155976D+02   -0.6140326085613268D+01
    0.1277940320656703D+01   -0.1847762846584982D+02   -0.5759281285146518D+01
    0.2781534993145151D+01   -0.1878709090779916D+02   -0.5530740119297182D+01
    0.8397924553318525D+01    0.1036802374113971D+02    0.3610789017991680D+01
    0.9329409315782343D+01    0.1052596294820437D+02    0.3680332609484611D+01
    0.8159671181370587D+01    0.1094430252929673D+02    0.4379820929972747D+01
   -0.2659803600062982D+02   -0.2206502128120846D+02    0.7427120812053463D+01
   -0.2628947738701194D+02   -0.2209247003040524D+02    0.8366664542559821D+01
   -0.2745791330011718D+02   -0.2171084588662473D+02    0.7333821961569893D+01
   -0.1456120197846157D+02    0.1059595922837094D+02    0.1415815183191028D+02
   -0.1460566291434646D+02    0.1069539560246004D+02    0.1315297791123947D+02
   -0.1539338083258649D+02    0.1027427392042585D+02    0.1455314281851156D+02
   -0.1992591189974564D+01   -0.1717157146229935D+02    0.2543173451519788D+02
   -0.2555433358231767D+01   -0.1745544806729272D+02    0.2462216460208617D+02
   -0.1315959405065755D+01   -0.1785449845095073D+02    0.2568039804164316D+02
   -0.2601880537153704D+02   -0.1456881350396373D+02    0.8226650095462844D+01
   -0.2695093247134096D+02   -0.1490074605864697D+02    0.8339123893480814D+01
   -0.2551403446165695D+02   -0.1542494488466541D+02    0.8190263809774970D+01
    0.2185636254931660D+02   -0.2106462928589566D+02    0.1412723954068525D+02
    0.2207121968667224D+02   -0.2198456988073947D+02    0.1384376430327543D+02
    0.2111214462696734D+02   -0.2112745904368890D+02    0.1478903804484808D+02
   -0.2408933148429577D+02    0.1804729365014218D+02   -0.2341265208027067D+01
   -0.2380996538638989D+02    0.1836111118586133D+02   -0.3216595676117917D+01
   -0.2432144736250478D+02    0.1716707362453167D+02   -0.2408621374365219D+01
   -0.1346851916289519D+02   -0.2854872816120640D+01    0.9128170627743396D+01
   -0.1345003978089316D+02   -0.3750345777775945D+01    0.8755880776742025D+01
   -0.1438151320684604D+02   -0.2561402021783220D+01    0.9059463431750361D+01
    0.7960297737149581D+00   -0.3023014322985837D+01    0.8187857706296613D+01
    0.1292683450993500D+01   -0.2485491674823757D+01    0.7569282816056308D+01
    0.7668838518579882D+00   -0.2431842219488184D+01    0.8922424555860113D+01
   -0.1136598361415778D+02    0.1166892585211455D+02    0.2455351852998799D+02
   -0.1126846565800116D+02    0.1099373749100177D+02    0.2525506815350701D+02
   -0.1226007393240415D+02    0.1160204989515610D+02    0.2426294280492574D+02
   -0.7914065457932544D+01    0.7702713829500103D+01    0.7388644558594007D+01
   -0.7271910652846112D+01    0.7039624979576430D+01    0.7061973801275774D+01
   -0.7573555224507911D+01    0.8440944352856693D+01    0.7951913882300326D+01
    0.1943588158809815D+02   -0.1371572317874363D+02    0.7895874586728760D+01
    0.1894889497141071D+02   -0.1447779257871308D+02    0.8233530084425748D+01
    0.2015364553949634D+02   -0.1405982270135397D+02    0.7327585527208933D+01
    0.1758883814375883D+02   -0.2130138277157054D+02    0.9044277063959019D+01
    0.1682466045457344D+02   -0.2075515596698309D+02    0.9230614155103334D+01
    0.1721367466141765D+02   -0.2221137339327693D+02    0.8989578606967672D+01
    0.8338532398358303D+00    0.7100419460028411D+01   -0.7217021170439615D+01
    0.1634679153611029D+01    0.6857199836131127D+01   -0.6803993478214968D+01
    0.1001522772211678D+01    0.7106626567769220D+01   -0.8176681576626441D+01
   -0.3420812619307029D+01    0.8916730224656661D+01    0.3225868604501504D+01
   -0.2919131588434563D+01    0.9670897179221599D+01    0.3711357540209660D+01
   -0.3083586398671127D+01    0.8104211946066092D+01    0.3702336485199814D+01
    0.1915734393111142D+02    0.1399075872187946D+02    0.1085117666990691D+02
    0.1913888920302716D+02    0.1492086681211256D+02    0.1112028893576152D+02
    0.1917704141023723D+02    0.1400623734238358D+02    0.9867079968600297D+01
   -0.1897565540579512D+02   -0.2470959592960977D+02   -0.2014913681812195D+02
   -0.1894205417710408D+02   -0.2382305510146958D+02   -0.2053996148826960D+02
   -0.1814035708715420D+02   -0.2518067260946203D+02   -0.2025665097621933D+02
    0.1910306202647518D+02    0.1600943987270920D+02    0.1798444791091023D+02
    0.1991619805836459D+02    0.1644403706780280D+02    0.1791282593312556D+02
    0.1913457360405373D+02    0.1524406607979574D+02    0.1738757098439681D+02
    0.9988209172088846D+01   -0.2715017352183205D+02   -0.7062202771089725D+01
    0.9172165403097125D+01   -0.2721512150911184D+02   -0.6566031538627462D+01
    0.1067627307440807D+02   -0.2759629240390457D+02   -0.6660088617605455D+01
    0.1287511854352517D+01    0.1415868866096312D+02   -0.1569337517130860D+02
    0.3956529790126699D+00    0.1458644789171860D+02   -0.1557113396826853D+02
    0.2002536573227508D+01    0.1471514133696997D+02   -0.1532573206259182D+02
   -0.1408823188900962D+02   -0.1287135153019724D+02   -0.1427181785615705D+00
   -0.1386077407978770D+02   -0.1219028486232150D+02   -0.8414821597466617D+00
   -0.1489063231659739D+02   -0.1333673390088481D+02   -0.5265778449514615D+00
    0.9420914339433008D+01   -0.2094465101557188D+02   -0.9306664572665087D+01
    0.9718040621770871D+01   -0.2182586012071135D+02   -0.9221719331433029D+01
    0.9820997712052916D+01   -0.2078461519526794D+02   -0.1017265033359634D+02
   -0.2117631921181299D+02    0.1195829150369979D+02    0.5607823367538107D+01
   -0.2164269813014195D+02    0.1262228002479409D+02    0.6134909247623762D+01
   -0.2174404668405434D+02    0.1112920846196397D+02    0.5658216483926736D+01
    0.2238065296225107D+02   -0.6157088006552281D+01   -0.1188045005609444D+02
    0.2180888367393413D+02   -0.6825182283486717D+01   -0.1218487098651643D+02
    0.2303009945224137D+02   -0.6727871433455501D+01   -0.1154685956418297D+02
   -0.3990311319778656D+01   -0.1506779621731892D+01   -0.1416754462160166D+02
   -0.3260820788651245D+01   -0.1026389036909311D+01   -0.1378002596683447D+02
   -0.4736941289434031D+01   -0.1231612448651256D+01   -0.1360279528851676D+02
    0.4529337459487753D+01   -0.1181659741628691D+02    0.9428577645934033D+00
    0.3835777631622092D+01   -0.1139224853548237D+02    0.3907052162919048D+00
    0.4341835850079575D+01   -0.1158170028303331D+02    0.1899465829819557D+01
   -0.2484678501675215D+02   -0.7367998603357721D+01   -0.3505123361515335D+01
   -0.2506722787661885D+02   -0.8281542861953621D+01   -0.3329500748580950D+01
   -0.2459654810727311D+02   -0.7267711393006973D+01   -0.4440066529002639D+01
   -0.9168803033047785D+01   -0.9412537832322306D+01    0.1437539730994290D+02
   -0.9218755897907348D+01   -0.1011086536841994D+02    0.1498115108756283D+02
   -0.9403409484141186D+01   -0.8522246650887329D+01    0.1477398875938776D+02
    0.1965039161540527D+02    0.4372915328469611D+01   -0.1161059557953500D+02
    0.1874491601633872D+02    0.4393347487001029D+01   -0.1127021865973059D+02
    0.2019169818574195D+02    0.3790808053211441D+01   -0.1108830923323762D+02
    0.2616199969189124D+02    0.8826090613810784D+01   -0.8563396749982886D+01
    0.2627115081126756D+02    0.8581011486060508D+01   -0.9470367402849670D+01
    0.2533577565845189D+02    0.8426197725509606D+01   -0.8277284342923528D+01
   -0.1283876377960985D+02   -0.1004832959719949D+02    0.8066340567013988D+01
   -0.1361105163422656D+02   -0.1049663724137348D+02    0.8411717267304329D+01
   -0.1209928585831708D+02   -0.1045003916320644D+02    0.8517783446191482D+01
    0.3027067278731543D+01   -0.1651204393826034D+02   -0.3929884375731585D+00
    0.3069613431811624D+01   -0.1690172313582318D+02    0.4738326281596362D+00
    0.2939405231737629D+01   -0.1723047904027705D+02   -0.1023001544125542D+01
    0.2464951883818170D+02    0.2754865612538457D+02    0.4461143240468671D+00
    0.2457301859497904D+02    0.2696841826699803D+02    0.1198168356867840D+01
    0.2549539117819184D+02    0.2796289336962269D+02    0.5557471459682056D+00
   -0.2363398136501773D+02    0.1378027724204945D+02    0.1508522532579411D+02
   -0.2293461638835484D+02    0.1412534032974565D+02    0.1570525457692536D+02
   -0.2333533578902368D+02    0.1291267336238247D+02    0.1495552693018629D+02
   -0.1856226740053397D+02    0.7052741100514587D+01   -0.1280127055763423D+02
   -0.1858579848046762D+02    0.6238261101611388D+01   -0.1226008679448398D+02
   -0.1800360082701797D+02    0.6809579557827349D+01   -0.1359050875120082D+02
   -0.1523993396986638D+02    0.1466329569818221D+02    0.1963658966856651D+02
   -0.1603129297363656D+02    0.1442600422992142D+02    0.2016970791772823D+02
   -0.1492113668219755D+02    0.1543844822625421D+02    0.2010877024521593D+02
    0.1582759817054928D+02    0.1331665847898045D+02   -0.2217145925338194D+02
    0.1570174989417468D+02    0.1400298087406248D+02   -0.2284227888442232D+02
    0.1669862618292703D+02    0.1295898425856743D+02   -0.2239239190892824D+02
    0.1428538912208404D+02    0.6064104482732472D+00   -0.1172502313235559D+02
    0.1481841561308216D+02    0.2219537149221716D+00   -0.1237066468986180D+02
    0.1338309607052004D+02    0.6786929616375479D+00   -0.1208036566361037D+02
    0.1593988942289617D+02    0.1794026047260787D+02    0.2520328478681813D+01
    0.1639329183876222D+02    0.1703883424305647D+02    0.2519800023395911D+01
    0.1510380448729854D+02    0.1775627775904972D+02    0.2047239447407393D+01
    0.2073206030714320D+02   -0.2792943542715360D+00    0.2190536648396715D+02
    0.2121876937796427D+02   -0.1080065555662904D+01    0.2196172732163681D+02
    0.2047466486839349D+02   -0.8982579057959084D-01    0.2276670165822371D+02
   -0.1307945811188943D+02   -0.1694074246758491D+02   -0.3089206034000238D+01
   -0.1341689847604216D+02   -0.1748990363664449D+02   -0.2347888083764998D+01
   -0.1322548753015470D+02   -0.1752036567487380D+02   -0.3845186207759633D+01
   -0.1493338994961393D+02    0.2318588874180526D+02    0.2240505112505695D+02
   -0.1575725292651682D+02    0.2367688652231280D+02    0.2233453732268802D+02
   -0.1476925433813993D+02    0.2287499892656262D+02    0.2148922281433922D+02
   -0.8150850162325531D+01   -0.2470763856832303D+01    0.7181493957134813D+01
   -0.7615966973260377D+01   -0.3266111464652120D+01    0.7174757542290534D+01
   -0.9062974027126032D+01   -0.2790713934832859D+01    0.7177491441899184D+01
   -0.2720911478399597D+01    0.6010766363303803D+01   -0.2646625086744050D+02
   -0.2086210898642785D+01    0.5741051329290234D+01   -0.2709742381850539D+02
   -0.2851581553564375D+01    0.6957341931923345D+01   -0.2653503455053709D+02
    0.2386898575266819D+02    0.3087788543861214D+01   -0.2180715412018688D+02
    0.2356937696363981D+02    0.2733275302696193D+01   -0.2094447940780739D+02
    0.2471372065790906D+02    0.3499008340963695D+01   -0.2157968484171909D+02
    0.2334154916544756D+02    0.2990951433064611D+01   -0.2448787193119822D+02
    0.2356902658308303D+02    0.2977550095248059D+01   -0.2357580699104529D+02
    0.2240856462113929D+02    0.3106685943017539D+01   -0.2469073982973619D+02
    0.1822179301910616D+02    0.2630599538510858D+02   -0.1999338662348654D+01
    0.1822768814396661D+02    0.2591996694546464D+02   -0.2875139004552939D+01
    0.1877869085046406D+02    0.2707833748982912D+02   -0.2031287549193725D+01
    0.2585882865746694D+02   -0.1913625612621069D+02   -0.1087375221272367D+02
    0.2521632620527574D+02   -0.1908014997624128D+02   -0.1015494193480830D+02
    0.2542289926846754D+02   -0.1919568677510533D+02   -0.1172739220164186D+02
   -0.1107035601401807D+02    0.1144350137451100D+02    0.1362084857258236D+02
   -0.1092570043819123D+02    0.1051607050551114D+02    0.1369852025814509D+02
   -0.1181824475364114D+02    0.1159609425489913D+02    0.1312381644970635D+02
    0.2890245557762630D+00   -0.7079970107927651D+01   -0.4216594553671169D+01
    0.2346942471183516D+00   -0.6685759575143672D+01   -0.5085089388142774D+01
   -0.3213775128218627D-01   -0.6429435480596488D+01   -0.3610318486752480D+01
   -0.1210359697252101D+01    0.2332718579689739D+02    0.7308202340421480D+01
   -0.1306197356000507D+01    0.2419878319625125D+02    0.7653994935501994D+01
   -0.1803798059079101D+01    0.2275922663636486D+02    0.7820438939231732D+01
   -0.2272950079719437D+01   -0.1466106371165437D+02   -0.5884472608944368D+01
   -0.2066126149475264D+01   -0.1539907935426558D+02   -0.6464632737769781D+01
   -0.2384929325074508D+01   -0.1492226530851190D+02   -0.4962155915790140D+01
    0.4326491403958182D+01    0.1683309271073188D+02    0.1765123456487579D+02
    0.5257471278007105D+01    0.1681392338844998D+02    0.1734699911489535D+02
    0.4290825371205116D+01    0.1748958612616288D+02    0.1844232969401061D+02
    0.2369431125316430D+02   -0.2656816133970858D+02   -0.2463553659004207D+02
    0.2296979264573233D+02   -0.2654812725089036D+02   -0.2394772580339020D+02
    0.2385816773665990D+02   -0.2566641125576180D+02   -0.2477638056615626D+02
    0.1956551771000389D+02   -0.2582194604415405D+02   -0.1952508590023634D+02
    0.1881162452102574D+02   -0.2578589024356155D+02   -0.1894063118028675D+02
    0.1945750715545398D+02   -0.2642314536811896D+02   -0.2025451148199715D+02
   -0.2558980014953999D+02    0.1132011113288620D+01   -0.8682250672274078D+01
   -0.2641158946387842D+02    0.6979820590962805D+00   -0.8413812312635516D+01
   -0.2486990706447399D+02    0.4890662642445478D+00   -0.8715180404325162D+01
    0.2444324692214218D+02    0.8063416736141026D+01    0.6250310348076143D+01
    0.2483739819283780D+02    0.7642286057486590D+01    0.5459822843039995D+01
    0.2374257319094268D+02    0.7488145062951237D+01    0.6675293119526933D+01
   -0.1976344553492764D+02   -0.1270312204106659D+02   -0.1058236807791117D+02
   -0.2075912428871015D+02   -0.1282522796567667D+02   -0.1072894112228927D+02
   -0.1954574764093695D+02   -0.1312458657641209D+02   -0.9743972431811265D+01
   -0.4338780488167373D-01    0.1138311815303185D+02    0.2443942589874296D+02
    0.7579664179687884D+00    0.1191716098216469D+02    0.2458216065510674D+02
   -0.7055018834621263D+00    0.1194734857723741D+02    0.2397913735767507D+02
   -0.3016485852233555D+01    0.1408849447915404D+02   -0.2913604096635597D+01
   -0.3264627603591507D+01    0.1456906024510745D+02   -0.2087076773404286D+01
   -0.3665470713833446D+01    0.1337564912056333D+02   -0.2798269774694964D+01
   -0.1707582095213286D+02   -0.2630988598849970D+02    0.9415835228330275D+00
   -0.1629875659612220D+02   -0.2660537124818747D+02    0.4117879572193679D+00
   -0.1735714821246617D+02   -0.2715703825021870D+02    0.1376205632223561D+01
   -0.5600673206258088D+01    0.3466501738303454D+01   -0.5650593695744893D+01
   -0.6237467357381532D+01    0.3165201504745577D+01   -0.5001545706115649D+01
   -0.5884362151629931D+01    0.3046800622899168D+01   -0.6459668301652886D+01
   -0.7560815239930621D+01    0.2602649017543839D+02    0.2922233743785686D+01
   -0.7627766966225836D+01    0.2532865276741453D+02    0.3580829109893493D+01
   -0.6917953989548405D+01    0.2574902633270080D+02    0.2251592242685521D+01
   -0.1716329378001429D+02   -0.2314103939468308D+02   -0.1949350224676082D-01
   -0.1676014954253741D+02   -0.2360091425433225D+02   -0.7954009405125018D+00
   -0.1637464008415290D+02   -0.2308194358977297D+02    0.6293958080698696D+00
    0.2517333988853196D+02    0.2073792162973871D+02    0.3936071772727684D+00
    0.2418620593266518D+02    0.2086376322343023D+02    0.5778143329376733D+00
    0.2550551185559806D+02    0.2161304615083006D+02    0.4273613655264924D+00
    0.6494581748932083D+01    0.8659896495049324D+01   -0.2653035523334162D+02
    0.6958696725907881D+01    0.7842981839103913D+01   -0.2641626793362165D+02
    0.5649964381000758D+01    0.8516016908989014D+01   -0.2612236558166742D+02
   -0.3322686491837199D+01   -0.1895896676642030D+01   -0.1694438312218360D+02
   -0.3448741376632180D+01   -0.1706795557544383D+01   -0.1600394202743742D+02
   -0.3435177808928105D+01   -0.2865390482896365D+01   -0.1719735904181748D+02
   -0.2690052405306626D+02    0.7274021427543635D+01    0.5225360556730214D+01
   -0.2721303582809814D+02    0.8163056231060956D+01    0.5546049877282868D+01
   -0.2637991760791638D+02    0.7317273804676739D+01    0.4433094900961787D+01
    0.9454753765743844D+01   -0.6463427336067259D+01   -0.4141620615433049D+01
    0.9065050324227871D+01   -0.5913954703724483D+01   -0.4830536389373530D+01
    0.9189532064518929D+01   -0.5955297106083256D+01   -0.3341781338997410D+01
    0.2691751667199703D+02   -0.2680258270954218D+02   -0.1211774701127779D+02
    0.2697562470205674D+02   -0.2732200811342251D+02   -0.1293643522330818D+02
    0.2733510646493614D+02   -0.2723518270122185D+02   -0.1141653994735012D+02
   -0.2577923134385997D+02    0.5364840928588460D+01    0.2494853570527934D+02
   -0.2513663600458962D+02    0.5181752125917402D+01    0.2424857077682456D+02
   -0.2622451211676656D+02    0.6177467780089625D+01    0.2478299325043067D+02
   -0.1421978735278543D+02   -0.3643020053059780D+01   -0.2635048496771875D+02
   -0.1418686087678355D+02   -0.2914351256205941D+01   -0.2573097422961014D+02
   -0.1395720522326769D+02   -0.3298070437965286D+01   -0.2717798753806435D+02
    0.2551428879027589D+02    0.1662521542973860D+01   -0.6011401613024803D+01
    0.2570013706563529D+02    0.1832408022534705D+01   -0.5123744162113986D+01
    0.2482774721483395D+02    0.9421319803898638D+00   -0.5972987331589316D+01
   -0.1173876607802679D+02    0.2043847186515028D+02   -0.1538906307229015D+02
   -0.1243211381398876D+02    0.2080577230655308D+02   -0.1599388545751617D+02
   -0.1163011589159357D+02    0.2105822986051203D+02   -0.1465578745335294D+02
    0.8704519043931096D+01    0.2431540237138609D+01   -0.2648646380395662D+02
    0.8023793723956320D+01    0.2768355539721256D+01   -0.2596081793214468D+02
    0.9530159195779984D+01    0.2958451411711536D+01   -0.2640952579102627D+02
   -0.1038755978777194D+02   -0.9955449568528181D+01    0.1819094146288883D+02
   -0.9500458233080801D+01   -0.1034909573695191D+02    0.1820165795438964D+02
   -0.1067881481415455D+02   -0.1011705346558575D+02    0.1903226350813018D+02
   -0.1321321853633352D+02   -0.1102146305051184D+02    0.1436167572658302D+02
   -0.1255680991569091D+02   -0.1166484314090244D+02    0.1408921101347354D+02
   -0.1295848474016233D+02   -0.1074658571059447D+02    0.1522210789361435D+02
    0.2057631704896495D+02   -0.2344368182224159D+02   -0.2007455626985552D+02
    0.2029290547363015D+02   -0.2426300280003886D+02   -0.1966194876877461D+02
    0.1981229126552321D+02   -0.2288524604230215D+02   -0.2002550925447054D+02
    0.2370886319105927D+02   -0.3584346866557410D+01   -0.7728538400325881D+01
    0.2290478248950354D+02   -0.3952149929034838D+01   -0.7443149063384472D+01
    0.2356051129050962D+02   -0.3095112882761105D+01   -0.8571062547612556D+01
    0.1822863653043268D+02   -0.1390240133758058D+02   -0.1429961090000067D+01
    0.1893494823677476D+02   -0.1430438788180656D+02   -0.1953315340806614D+01
    0.1869175365496264D+02   -0.1347600651588978D+02   -0.6943101074032618D+00
    0.2267150332375089D+02   -0.7706994104585788D+01    0.1258602344249677D+02
    0.2204086759365497D+02   -0.6944211919344231D+01    0.1271494946717146D+02
    0.2212775068051477D+02   -0.8487991520989583D+01    0.1226027988956627D+02
   -0.1188439000709878D+02   -0.8207994390281524D+01   -0.3965237968630898D+01
   -0.1185137987131469D+02   -0.7240551068884956D+01   -0.3654631180801768D+01
   -0.1253321743049268D+02   -0.8238375527385250D+01   -0.4685559851847426D+01
   -0.1844452637590248D+02    0.1186370324084645D+02    0.4307398981550816D+01
   -0.1881232787935910D+02    0.1100554699548019D+02    0.4124811638609049D+01
   -0.1909764896277246D+02    0.1217744745996558D+02    0.4886033794840261D+01
    0.1574028520290646D+02    0.2678752354888898D+02   -0.1037467794542356D+02
    0.1537531605065735D+02    0.2598151815649612D+02   -0.9879879646883019D+01
    0.1591843642446726D+02    0.2745215757606640D+02   -0.9674451513559408D+01
    0.1230997827383156D+02   -0.4742731993136601D+01   -0.7163684971994261D+01
    0.1179539783873110D+02   -0.4556313542571877D+01   -0.7995118293364098D+01
    0.1257381438612425D+02   -0.3847637304521121D+01   -0.6875323922582174D+01
    0.2669895060217662D+02    0.7645723443426890D+01    0.5924500768341250D+00
    0.2575178708412659D+02    0.7715555245209682D+01    0.6227678958842543D+00
    0.2711110259749821D+02    0.7613216634908342D+01   -0.2592859940416899D+00
   -0.1169950421465095D+02    0.1362720426987634D+02   -0.4976028996984645D+01
   -0.1217686260698819D+02    0.1365725657738720D+02   -0.4111052354210657D+01
   -0.1128619468446999D+02    0.1275578099982253D+02   -0.5034503623320189D+01
   -0.2328989665707991D+02   -0.2037458793311782D+01    0.2597227673959849D+02
   -0.2317747323973324D+02   -0.1070883068338875D+01    0.2590481452707558D+02
   -0.2236015752252389D+02   -0.2347878094397377D+01    0.2611962297637289D+02
   -0.1451504946505505D+02   -0.1868625029956401D+02   -0.1544449119530938D+01
   -0.1506101999315975D+02   -0.1898421153523077D+02   -0.7665005769605475D+00
   -0.1394897976231580D+02   -0.1949928982919760D+02   -0.1746918338665467D+01
    0.2507007478300471D+02    0.2110961664310559D+02    0.1512191932387317D+02
    0.2435337276313728D+02    0.2145831481293079D+02    0.1456016612616658D+02
    0.2474781683038897D+02    0.2026464715622572D+02    0.1549129297547124D+02
    0.1396913539176408D+02    0.1344027193530027D+02    0.2386181041343651D+02
    0.1444035299167227D+02    0.1340167230759971D+02    0.2300927900991116D+02
    0.1450988850656741D+02    0.1300837875785035D+02    0.2451504323996566D+02
    0.2451021041082905D+01   -0.1304920447348345D+02    0.5832763536816845D+01
    0.1650430187309531D+01   -0.1259759893193527D+02    0.6050736759382837D+01
    0.3021702571229427D+01   -0.1306092082935448D+02    0.6638233485864713D+01
   -0.1815470825351368D+02   -0.6657572657326446D+01    0.1668778314336198D+02
   -0.1820506899162170D+02   -0.6920150270751697D+01    0.1761298310247066D+02
   -0.1795573284728563D+02   -0.7472139914970296D+01    0.1610749776072935D+02
    0.1088374601849020D+02    0.1795642582593675D+02   -0.1186142433948248D+01
    0.1068626576671495D+02    0.1860035833616480D+02   -0.1896569067406481D+01
    0.1106059275910552D+02    0.1851718896217855D+02   -0.4739480592924354D+00
   -0.1903410969387806D+02    0.8596822710437054D+01   -0.5665328394270104D+01
   -0.1894592452232440D+02    0.7662277419776608D+01   -0.6065115561894161D+01
   -0.1839357290117474D+02    0.9179963321688390D+01   -0.6236005611341042D+01
    0.2255648989670523D+01   -0.1030853031510179D+02   -0.2054462638300921D+02
    0.1611190146407105D+01   -0.1020434527354706D+02   -0.2126032716228999D+02
    0.1849174330707750D+01   -0.1012539052060330D+02   -0.1972964615546067D+02
    0.1298190900445209D+02   -0.1148536376503191D+02    0.3156133590384467D+01
    0.1223214427862650D+02   -0.1200265352030912D+02    0.3027552938253794D+01
    0.1339519216956186D+02   -0.1128490790148524D+02    0.2292126053724924D+01
    0.1964872152438047D+02   -0.1242188595230264D+02    0.2123043403984023D+02
    0.2041828163705371D+02   -0.1265096388966198D+02    0.2176951709338448D+02
    0.1978339123932448D+02   -0.1154593271851140D+02    0.2084022184866589D+02
    0.4723193657361917D+01   -0.7037031572893076D+01   -0.1072924361079628D+02
    0.5276890978249161D+01   -0.6482416203818288D+01   -0.1132395174486718D+02
    0.3949676181009454D+01   -0.6494218563829500D+01   -0.1045662539702432D+02
   -0.1870360494504872D+02   -0.4314336196650433D+01    0.1566149068898374D+02
   -0.1926390632653592D+02   -0.3779917227595081D+01    0.1632087315807605D+02
   -0.1850842178205471D+02   -0.5162895045487101D+01    0.1604471487988646D+02
    0.2727518718519495D+02    0.4565790988403998D+01   -0.9575967235737455D+01
    0.2694233585435326D+02    0.5070902825383895D+01   -0.1026990097822311D+02
    0.2645985116848973D+02    0.4516245734513688D+01   -0.9020274333125339D+01
    0.1636778616867876D+02   -0.1311496465511422D+02    0.1780802647044490D+02
    0.1602126104180370D+02   -0.1292212138544934D+02    0.1694245635095580D+02
    0.1590721852466833D+02   -0.1393187200263793D+02    0.1801452588836777D+02
   -0.1658218523591706D+02    0.1389249033944955D+02    0.9861360275847499D+01
   -0.1707014673820995D+02    0.1309130424710861D+02    0.9703951096689927D+01
   -0.1717012365345321D+02    0.1442588887719747D+02    0.1045265461517317D+02
   -0.2287878388829163D+02    0.2188229539020604D+02    0.2681606725913890D+01
   -0.2335033655418423D+02    0.2225802633203594D+02    0.1902535701342144D+01
   -0.2333232054315144D+02    0.2206341145783226D+02    0.3502167414612171D+01
   -0.1474831512541157D+02   -0.4857253469923705D+01    0.1808159200721242D+01
   -0.1496827709786027D+02   -0.4727534294483696D+01    0.2726474863131685D+01
   -0.1534226152549893D+02   -0.5591802712033073D+01    0.1518984965167164D+01
   -0.2084360037581965D+02   -0.2283406975963628D+02   -0.1593043558196155D+02
   -0.2052871993687478D+02   -0.2195560711814523D+02   -0.1603087315709785D+02
   -0.2171343061461356D+02   -0.2276077113846286D+02   -0.1558684271485047D+02
   -0.5575381024249222D+01    0.9267070726211005D+01    0.1653142342655624D+01
   -0.4812830805229678D+01    0.9103934964013051D+01    0.2243286219373958D+01
   -0.6257292548450271D+01    0.8599952462509155D+01    0.1951156065651960D+01
    0.2075191968259987D+02    0.3611173904472056D+01    0.1635575733507137D+02
    0.1989502394608882D+02    0.3641689624651067D+01    0.1683009609861881D+02
    0.2059762778046360D+02    0.4142791659323213D+01    0.1561070599391461D+02
   -0.1074207116267825D+02   -0.1005085710490195D+02    0.2693601395325569D+02
   -0.9773867530027813D+01   -0.1010403880455705D+02    0.2673893046355540D+02
   -0.1096084195651096D+02   -0.1073287019781467D+02    0.2758224978929440D+02
    0.1428552617995017D+02    0.1062983619602586D+02   -0.1726007812122070D+02
    0.1365390005125330D+02    0.1086623402007292D+02   -0.1798247807060476D+02
    0.1400573622941530D+02    0.9856257746890034D+01   -0.1675985519755538D+02
    0.1142745174388644D+02    0.1143655011711554D+02   -0.1223531672190313D+02
    0.1161681521606738D+02    0.1236042517541238D+02   -0.1252394049784309D+02
    0.1090345688696934D+02    0.1157604166909080D+02   -0.1144401301148971D+02
    0.1545286577659612D+02    0.2766319355159408D+01   -0.1712326093604000D+02
    0.1516914845613141D+02    0.3320547247311300D+01   -0.1637067724039600D+02
    0.1620508611612205D+02    0.2218446062983789D+01   -0.1682380241430129D+02
    0.2616778454226142D+02    0.3898831973550241D+01   -0.1719259402774516D+02
    0.2641054642449656D+02    0.4313187186385512D+01   -0.1801371637943226D+02
    0.2567768527837618D+02    0.3097369827950025D+01   -0.1747323862141642D+02
    0.2389428041484713D+02   -0.4276987753179326D+00    0.9874648719032951D+01
    0.2386619905504070D+02    0.2276567809961446D+00    0.9195587557440646D+01
    0.2350359659893204D+02   -0.1256617580680476D+01    0.9508838293057561D+01
   -0.2748581452759831D+02   -0.6305476208036360D+01    0.8419980503268754D+01
   -0.2724946608119882D+02   -0.6499987500061890D+01    0.7536011904176863D+01
   -0.2722752628354050D+02   -0.5376783000104794D+01    0.8457514924729388D+01
    0.1260073914798071D+02    0.2008040361924608D+02   -0.8460258664234486D+01
    0.1244957916721835D+02    0.1912338541664163D+02   -0.8489120109915964D+01
    0.1175238887534439D+02    0.2052349803818647D+02   -0.8706731255063787D+01
   -0.2141149442437303D+02    0.2180083633582527D+02    0.1632293556192376D+02
   -0.2153640993423037D+02    0.2203651810392980D+02    0.1538200140807327D+02
   -0.2198606339667013D+02    0.2227744340576272D+02    0.1691054784247133D+02
    0.1823405131641642D+01    0.3899637790976311D+01    0.1378999740936338D+02
    0.1888649665990704D+01    0.2979368274094641D+01    0.1354827544597388D+02
    0.1251803921563390D+01    0.4017158167081256D+01    0.1455025036132324D+02
    0.6893580857308868D+01   -0.4530997460787075D+01   -0.4084559901982932D+01
    0.7165313137804138D+01   -0.3555451150081999D+01   -0.4122571096342411D+01
    0.6820548065856051D+01   -0.4790123424152865D+01   -0.3160708693866454D+01
   -0.1139186274471139D+02   -0.4558866708595251D+01    0.2284456616842369D+02
   -0.1225228748620476D+02   -0.5032856538173914D+01    0.2265486631299779D+02
   -0.1090383906876426D+02   -0.5070518527509997D+01    0.2346358264374954D+02
    0.1830987342870676D+02   -0.2658071836637074D+02    0.1481282284614090D+02
    0.1765368691989302D+02   -0.2708075061335315D+02    0.1529956070563797D+02
    0.1850880309522025D+02   -0.2571777290631018D+02    0.1534113290517677D+02
    0.9307049271179103D+01   -0.1649461867804145D+01   -0.2479024006804234D+02
    0.1023709612757004D+02   -0.1937373661332735D+01   -0.2495031406069505D+02
    0.8974018102347953D+01   -0.1085077462427025D+01   -0.2551004618482686D+02
   -0.2203434801975306D+02    0.1100198197710014D+02    0.1823261435532951D+02
   -0.2206516335916545D+02    0.1117030779506799D+02    0.1916498425979056D+02
   -0.2112761821217024D+02    0.1102048174871211D+02    0.1796498966747964D+02
    0.3749954316910372D+01   -0.1057432440790961D+02   -0.2851525143126949D+01
    0.4671195686910186D+01   -0.1037696477108858D+02   -0.3005511428094363D+01
    0.3627369106473397D+01   -0.1131237651608927D+02   -0.3458131564311932D+01
   -0.2136428262990822D+02   -0.3372568394214868D+00    0.1967814008562298D+02
   -0.2080162574143731D+02   -0.1138634518223936D+01    0.1954854940508509D+02
   -0.2171925188202266D+02   -0.4517638074635849D+00    0.2058494901791691D+02
    0.7512658436916571D+01    0.1911322227696950D+02    0.1311775717541596D+02
    0.6741969256961251D+01    0.1980652802614183D+02    0.1308217931155021D+02
    0.7674457737814769D+01    0.1880113948062330D+02    0.1224063329792977D+02
    0.1731141647121380D+02    0.3912332139142907D-01   -0.9630719918207362D+01
    0.1736674452858180D+02    0.9429689890162055D+00   -0.9391647177814281D+01
    0.1684501084523379D+02   -0.4874583403502388D+00   -0.8981195776050754D+01
   -0.1284039137433671D+02   -0.7237735482696029D+01    0.1588361794202476D+02
   -0.1321957995028039D+02   -0.6641822461813958D+01    0.1659239506630774D+02
   -0.1301223131614266D+02   -0.8149546435707331D+01    0.1620082795711724D+02
    0.1111995494504157D+02   -0.1541043572351349D+02   -0.2107726456489659D+02
    0.1117541123192661D+02   -0.1520592767512414D+02   -0.2012869135415214D+02
    0.1038174683627593D+02   -0.1500682554484367D+02   -0.2157805656982942D+02
    0.4300406063337769D+01    0.1131216786845616D+02   -0.1912358940899024D+02
    0.3540168456741088D+01    0.1159073898838195D+02   -0.1856577767958287D+02
    0.4064917464559625D+01    0.1056630496471669D+02   -0.1970548099675203D+02
    0.2021939024481093D+02    0.8920654871621190D+01   -0.8480093815316271D+01
    0.2068070293397036D+02    0.9705202478087713D+01   -0.8835724735093411D+01
    0.1929994305303399D+02    0.8848160248483683D+01   -0.8886848684732241D+01
   -0.5566509158044698D+01    0.1364865951438595D+02    0.2392596429924209D+02
   -0.4812794862278261D+01    0.1408465185108530D+02    0.2348585104647676D+02
   -0.5870556934057859D+01    0.1303976262191720D+02    0.2332610870178385D+02
    0.2494233346690381D+02   -0.2383449863682297D+02    0.1677604025112312D+02
    0.2531525307311622D+02   -0.2461733231213473D+02    0.1718196651935001D+02
    0.2577303442516567D+02   -0.2337793156005765D+02    0.1654663140180674D+02
    0.2469130205195149D+02   -0.8509048239091147D+01    0.2083997773665670D+02
    0.2478896166391627D+02   -0.7581029122910345D+01    0.2117867496023320D+02
    0.2371366843821567D+02   -0.8697027901852360D+01    0.2089357399192411D+02
    0.7651391183036960D+01    0.6110684745098117D+01   -0.2629375377874956D+02
    0.6943425032070960D+01    0.5479856687554317D+01   -0.2645884124830972D+02
    0.8490522340932383D+01    0.5758860277527173D+01   -0.2663569783857900D+02
    0.7427752019880615D+01    0.4326618731471161D+01    0.2925279503500069D+01
    0.7629648721323194D+01    0.4664488889673976D+01    0.3837432667450924D+01
    0.7702753798947973D+01    0.5022940691484904D+01    0.2277960283634417D+01
   -0.1596995786465093D+02    0.2027371342406929D+02   -0.3849488054593150D+01
   -0.1546372342204149D+02    0.2006120281483655D+02   -0.4646771382838340D+01
   -0.1669230533832935D+02    0.1965524794916730D+02   -0.3868758514500103D+01
   -0.1092315263172243D+02   -0.2013708547878275D+01    0.2377315126208837D+02
   -0.1085767217587420D+02   -0.2103340453300787D+01    0.2476885803037150D+02
   -0.1115019744060230D+02   -0.2870602499878344D+01    0.2337123340830025D+02
   -0.3311645419809878D+01    0.2263933555303895D+02   -0.2238316659272900D+02
   -0.3060911700862243D+01    0.2344305060151171D+02   -0.2287894610904520D+02
   -0.3704096413276632D+01    0.2190691856015235D+02   -0.2291370265130685D+02
   -0.2419888930268570D+02    0.4096812544743496D+01   -0.1588562822239945D+02
   -0.2517079430880393D+02    0.3933106184011014D+01   -0.1579786455250446D+02
   -0.2400380838848885D+02    0.4027725991632910D+01   -0.1681619690867467D+02
    0.1257086425146547D+02    0.2143528016118963D+02   -0.5224203151909250D+01
    0.1240407561476294D+02    0.2049990039045802D+02   -0.5217644460108918D+01
    0.1353572617494105D+02    0.2151206146215515D+02   -0.5109169989158595D+01
   -0.2706207166232593D+02    0.2430788980429503D+02   -0.1164465356079618D+02
   -0.2687998765680210D+02    0.2519467845249624D+02   -0.1154987026966442D+02
   -0.2754152850616456D+02    0.2407548536971731D+02   -0.1081087221852131D+02
   -0.5964897635553309D+01    0.2482639712913273D+02    0.7479385208514806D+00
   -0.5244520013261391D+01    0.2420626703601181D+02    0.9765980766407629D+00
   -0.6685931256823451D+01    0.2441555130754112D+02    0.2524840975363596D+00
    0.2259030175746327D+02    0.3760220634207183D+01    0.1306554623918732D+02
    0.2270747989002965D+02    0.2787975411111745D+01    0.1330307062952705D+02
    0.2247284662392800D+02    0.3884845068803296D+01    0.1211447245459593D+02
    0.2086056682898140D+02   -0.1911226819242136D+02    0.4496545124815890D+01
    0.2006364116966649D+02   -0.1856005589296694D+02    0.4394274798584534D+01
    0.2154141864172146D+02   -0.1842333735275846D+02    0.4767091863960189D+01
    0.2578059869089679D+02   -0.2562292487050597D+02    0.2530488954557781D+02
    0.2604052933210931D+02   -0.2495398862776599D+02    0.2462417146142797D+02
    0.2658270419887745D+02   -0.2595493901354102D+02    0.2576265465356707D+02
    0.2217708974264531D+02    0.1356764386032481D+02    0.6568976714697391D+01
    0.2195190540727323D+02    0.1454471445250561D+02    0.6462294015691455D+01
    0.2314018655473607D+02    0.1355773452362822D+02    0.6753979596460987D+01
    0.1836051250260429D+02   -0.1040912421573972D+01    0.2440694241778688D+02
    0.1818094315743847D+02   -0.9756289388332031D+00    0.2536150744488816D+02
    0.1906242246232778D+02   -0.1614897450828304D+01    0.2423169783251181D+02
   -0.3738268931391179D+01   -0.1647061821844231D+02   -0.4540901405925480D+01
   -0.3668573568819716D+01   -0.1707226671332187D+02   -0.3844846209161678D+01
   -0.3712008918362315D+01   -0.1702530835373577D+02   -0.5301603558480542D+01
   -0.5840685179546675D+01    0.1275018545017782D+02   -0.1269365083897078D+02
   -0.5778648439777888D+01    0.1235380054560545D+02   -0.1356791747834794D+02
   -0.6104243934004217D+01    0.1211345992826893D+02   -0.1198566994140848D+02
    0.1999718073366315D+02    0.1248354195308769D+02   -0.1648198365516552D+02
    0.1909067708099486D+02    0.1273721297154215D+02   -0.1622538008877484D+02
    0.2005252478222186D+02    0.1236833215984318D+02   -0.1744742145245182D+02
   -0.2617687232077692D+02   -0.1233642485223250D+02   -0.3806674519458776D+01
   -0.2705794339115340D+02   -0.1204326829977603D+02   -0.3585969679880775D+01
   -0.2622037295173159D+02   -0.1260594606015890D+02   -0.4757883785550007D+01
    0.1098934991383545D+02    0.6733445020161828D+00   -0.1524460867925042D+01
    0.1086287266988001D+02    0.4313239174911710D+00   -0.6124455853704894D+00
    0.1008886629400160D+02    0.6411129193648595D+00   -0.1885376407969449D+01
   -0.2161616024404290D+02   -0.1402559951901697D+00   -0.2300424959456688D+02
   -0.2180968147116785D+02   -0.1048057792887482D+01   -0.2286841033918833D+02
   -0.2148478766899457D+02    0.2789870611143377D+00   -0.2213931130834040D+02
   -0.1006679386385173D+02    0.1982148532354724D+02    0.1301381069565758D+02
   -0.9959557204793386D+01    0.2050698561059739D+02    0.1367461835864891D+02
   -0.1095920618571913D+02    0.1954250206817183D+02    0.1316416309245400D+02
    0.1775361068682508D+02    0.1127659616371240D+02    0.7578061827580453D+00
    0.1835777226956639D+02    0.1123107079376207D+02    0.1478689263796126D+01
    0.1758895131233139D+02    0.1038890750746080D+02    0.3825867520085178D+00
    0.2450158277686525D+02   -0.1561926278938875D+01    0.3929317135924052D+01
    0.2497856386577934D+02   -0.1044952854766476D+01    0.4612221385117630D+01
    0.2519650335176096D+02   -0.2007385206197783D+01    0.3429142131688431D+01
   -0.2462923830400346D+02    0.2384539294984559D+01   -0.4916046283225828D+01
   -0.2481167415701383D+02    0.1721832636150356D+01   -0.4187598264085908D+01
   -0.2488572351136639D+02    0.3195421196520291D+01   -0.4540688949349819D+01
    0.1473206505873558D+02    0.1020204417817345D+02    0.1992442237231432D+01
    0.1501534349234401D+02    0.9789849189187331D+01    0.1163164129074517D+01
    0.1390087517521203D+02    0.1074082007577870D+02    0.1878952886755358D+01
    0.1442999789888107D+02    0.3531919182232048D+01    0.2292274834042602D+02
    0.1460140151643718D+02    0.3451195787067540D+01    0.2383201805444213D+02
    0.1525084315523135D+02    0.3290496647956468D+01    0.2242486971057392D+02
    0.1964742754508807D+01    0.2255719956862120D+01    0.7140851966626396D+01
    0.1064270960591425D+01    0.1932350549070796D+01    0.7059332544348260D+01
    0.2467717918844675D+01    0.1733791208119394D+01    0.7741819687177499D+01
    0.2858238702278401D+01    0.2282206186910087D+02   -0.5195014568027821D+01
    0.2849796765674579D+01    0.2192841213461412D+02   -0.4807822910639072D+01
    0.3582369123453260D+01    0.2314338999375309D+02   -0.4673376932458204D+01
   -0.3538793341744962D+01   -0.1778844509343540D+02   -0.1758973678994762D+02
   -0.3376059068175194D+01   -0.1874624165974088D+02   -0.1732639682335998D+02
   -0.3109943291913790D+01   -0.1772893501741953D+02   -0.1844966051187624D+02
   -0.2151579712178044D+02   -0.9621253924683751D+01    0.5830995994172659D+01
   -0.2159737211089530D+02   -0.1030413233314924D+02    0.6523721741623266D+01
   -0.2145340129033197D+02   -0.8795016185842229D+01    0.6281317667424275D+01
   -0.3759485467233529D+01    0.9218116187862455D+01   -0.2404283881837421D+01
   -0.4542520925993351D+01    0.8835307648974251D+01   -0.1996976116465860D+01
   -0.4062292650960975D+01    0.1005768330738337D+02   -0.2721382387429788D+01
    0.2075906724660576D+02   -0.1319665628523596D+02   -0.1398782006003903D+02
    0.2173753867281910D+02   -0.1342673999520273D+02   -0.1380618417433188D+02
    0.2074855850372484D+02   -0.1226693066660948D+02   -0.1414981857351855D+02
    0.1942091555696580D+02    0.3101755656270647D+00   -0.1718544463610084D+02
    0.2033392142467450D+02    0.5608549795348327D+00   -0.1713674004246761D+02
    0.1957848476705655D+02   -0.5771898016019552D+00   -0.1741823914948327D+02
    0.2270088811275743D+01   -0.6107746565426289D+01   -0.9951139759334042D+01
    0.1901252211669149D+01   -0.5846365278845133D+01   -0.1077319252247752D+02
    0.2228741475896674D+01   -0.5408728341941394D+01   -0.9254072112372166D+01
    0.1600258495584932D+02    0.2629107185814428D+02   -0.2548078392986117D+00
    0.1663655053159557D+02    0.2619902705983240D+02   -0.9824488849637594D+00
    0.1531818820926752D+02    0.2698462300729987D+02   -0.4673356695947651D+00
    0.9852470915223579D+01   -0.7325693438467717D+01    0.6440548791572873D+01
    0.1073044753639608D+02   -0.7195982445897765D+01    0.6032854160646663D+01
    0.9462366042928949D+01   -0.8105656992401261D+01    0.6082155760471985D+01
    0.2236333358204905D+02   -0.3707965404985841D+01   -0.2579835246828418D+02
    0.2256724350848271D+02   -0.2756322682485807D+01   -0.2605660869333139D+02
    0.2295553184094512D+02   -0.3854504251832477D+01   -0.2501421131812937D+02
    0.3597267358377465D+01    0.9041813790671593D+01   -0.2061960433071423D+02
    0.2847131970765724D+01    0.9035500861319546D+01   -0.2120246949563332D+02
    0.4389241508959859D+01    0.9049337649007105D+01   -0.2119401055398560D+02
   -0.8915244560423736D+00   -0.4866294719962346D+01    0.9448255786165033D+01
   -0.9285501706917374D+00   -0.5718524180297791D+01    0.9882194897061375D+01
   -0.9062210019369576D+00   -0.4189821489487970D+01    0.1014445941032258D+02
   -0.2157368383969540D+02   -0.5329080648704021D+01   -0.2712784962271622D+02
   -0.2130908143946618D+02   -0.4448021608307086D+01   -0.2737930664882758D+02
   -0.2091406937699931D+02   -0.5989713617283361D+01   -0.2732001913067982D+02
   -0.1451140608684603D+02   -0.8965925633874162D+01    0.2506253974072105D+02
   -0.1440733386239972D+02   -0.9759035736633459D+01    0.2560278679463029D+02
   -0.1517935652848034D+02   -0.8390651344226301D+01    0.2553479917238703D+02
   -0.7400441323677791D+01    0.4313363333483765D+00   -0.2557443002518594D+02
   -0.7245080650681309D+01   -0.4549660621316928D+00   -0.2525556786886064D+02
   -0.6756421466917387D+01    0.9401476775343904D+00   -0.2509468908719867D+02
   -0.2573701861510672D+02    0.2520793702058891D+01    0.1547292374291303D+02
   -0.2609303545466583D+02    0.3084288677405923D+01    0.1476172376225908D+02
   -0.2599656524319452D+02    0.1610988135734996D+01    0.1534123375138824D+02
    0.8880904585883167D+01   -0.1990301905006802D+01   -0.1317511844207012D+02
    0.9478803780857294D+01   -0.1386358030244649D+01   -0.1361809133368782D+02
    0.9032039170927490D+01   -0.2913759002899314D+01   -0.1351516471265240D+02
   -0.8970857003700628D+01    0.1037929310808789D+02   -0.2517391171163492D+02
   -0.9292318061750702D+01    0.1105645974585667D+02   -0.2563901311710966D+02
   -0.8038137117094163D+01    0.1045865384302574D+02   -0.2514361676183317D+02
    0.1305147346678824D+02    0.6291750683385401D+01   -0.1764367282050873D+02
    0.1397842409773250D+02    0.6050361160337022D+01   -0.1784599509827713D+02
    0.1319196435735040D+02    0.6816720464801396D+01   -0.1679252605488627D+02
   -0.2117805795296358D+02    0.2322536470398883D+01   -0.1850958310583106D+02
   -0.2109649836969980D+02    0.2273116953806324D+01   -0.1759996072264280D+02
   -0.2180478299003772D+02    0.3093847202386360D+01   -0.1870104837093269D+02
   -0.2428091640292802D+01   -0.1446432681716109D+02    0.2566338944051846D+02
   -0.1868134942567764D+01   -0.1394541924800510D+02    0.2505758830156228D+02
   -0.2189431070903160D+01   -0.1540254592688845D+02    0.2562145028885056D+02
   -0.2547139011680080D+02   -0.9860082390422558D+00    0.8045989644024736D+01
   -0.2544223583236406D+02   -0.1587742223724904D+01    0.7264091606236796D+01
   -0.2503332711286497D+02   -0.1964280973283161D+00    0.7724610757313641D+01
    0.1537849810003798D+02   -0.2361679946877211D+01    0.1220208334958388D+02
    0.1493599998327110D+02   -0.1876362084724851D+01    0.1290520412312118D+02
    0.1574303641374697D+02   -0.1579992941528209D+01    0.1174533556910248D+02
    0.2203407830364774D+02    0.1490302301618684D+02    0.1137883600984237D+02
    0.2278023277928435D+02    0.1448167317964739D+02    0.1184177386444777D+02
    0.2133496033155727D+02    0.1429281644051300D+02    0.1145773986726995D+02
    0.2743855366889024D+02    0.9807458942927456D+01    0.2017166811213686D+02
    0.2740288019086308D+02    0.9880885184933403D+01    0.1920490562979704D+02
    0.2657322350824546D+02    0.9491360539984122D+01    0.2045468726707256D+02
    0.1413164114585766D+02   -0.2516994559015140D+02    0.2629733725509856D+01
    0.1365965517508669D+02   -0.2563123363643117D+02    0.1933124962740646D+01
    0.1350761602193460D+02   -0.2518372648957350D+02    0.3338957921411362D+01
   -0.4767360862862760D+01    0.1204257578028065D+01    0.9085965089899465D+01
   -0.5596006986792919D+01    0.1591859491213367D+01    0.9285337788483794D+01
   -0.4338920220084556D+01    0.9819578058999481D+00    0.9905365296957475D+01
    0.2438735832188513D+02   -0.1193604142604590D+02    0.3335142019186564D+01
    0.2497790749711315D+02   -0.1152554464246623D+02    0.4027328933221174D+01
    0.2351110048065848D+02   -0.1149320103548901D+02    0.3369888105213883D+01
   -0.5689779684948253D+01    0.1740838869206214D+02    0.9401140777989314D+01
   -0.6477094327312144D+01    0.1786425338300240D+02    0.9094511293601357D+01
   -0.5698495715080099D+01    0.1709449392466695D+02    0.1038139753098944D+02
    0.3015462210106063D+01   -0.4808091958943115D+01   -0.1641681001524076D+02
    0.2213879724992086D+01   -0.5238618901299079D+01   -0.1618353974027232D+02
    0.2977484981966303D+01   -0.4510124384074891D+01   -0.1731242029686377D+02
   -0.8850682152776281D+01    0.1502495031578691D+02    0.1274523740834617D+02
   -0.8162881460905185D+01    0.1445157053094400D+02    0.1309553947133571D+02
   -0.8659716172347341D+01    0.1520607415273339D+02    0.1176389771163523D+02
   -0.9915542310366533D+01    0.2744538205608093D+02    0.9062116940386732D+01
   -0.9052649443936101D+01    0.2726518269997214D+02    0.9326955634344452D+01
   -0.1013295361866883D+02    0.2710143976055994D+02    0.8246189088716216D+01
   -0.1583447565857034D+02   -0.1500737783951548D+02   -0.6303446480695576D+00
   -0.1540477232715911D+02   -0.1585083379040997D+02   -0.5356183467507614D+00
   -0.1649604390448896D+02   -0.1518422338906633D+02   -0.1373973973762888D+01
    0.1507092548384425D+02   -0.1563500477952077D+02    0.1799981673383214D+02
    0.1411974768660153D+02   -0.1557184183461714D+02    0.1779430476837232D+02
    0.1526364336298907D+02   -0.1643749935687733D+02    0.1754229327715185D+02
   -0.6178660128631450D+01    0.1508654350407158D+02    0.2122251458880116D+02
   -0.5243822365650356D+01    0.1511252879289776D+02    0.2148376418842203D+02
   -0.6598314529701194D+01    0.1589039654062561D+02    0.2149446539844710D+02
    0.2003113314400972D+02   -0.4609192777583188D+00   -0.9815053333189985D+01
    0.2000453160212738D+02   -0.8589283180906122D+00   -0.1066701689694141D+02
    0.1919519756565181D+02   -0.6507222042298226D+00   -0.9481194062238737D+01
   -0.2149728783382869D+02   -0.5078045026228096D+01   -0.1968338315289002D+02
   -0.2087799576622290D+02   -0.4729808339456800D+01   -0.1900326798017808D+02
   -0.2113464783415981D+02   -0.4820862803216590D+01   -0.2055821495177247D+02
    0.2146290481383692D+02   -0.1672732275587414D+02   -0.1264392379184735D+01
    0.2137884353244529D+02   -0.1607193756308670D+02   -0.2001143450676639D+01
    0.2204006349798618D+02   -0.1743476291189696D+02   -0.1688906130487551D+01
    0.1318280574259864D+02    0.1386462302485776D+02    0.2057867182604911D+02
    0.1403448442922927D+02    0.1424552751966250D+02    0.2079648101203888D+02
    0.1334325791893649D+02    0.1327817916546481D+02    0.1975655565709718D+02
   -0.1008941184702413D+02   -0.1238712984369476D+02   -0.2275119368111678D+02
   -0.9516249032848691D+01   -0.1158763538109085D+02   -0.2260465231596649D+02
   -0.9520633625100926D+01   -0.1316496500456148D+02   -0.2239471092514929D+02
    0.1811094839991619D+02   -0.3474109368212133D+01    0.1701429561072492D+02
    0.1891649555471144D+02   -0.4030743128901666D+01    0.1698397211076003D+02
    0.1818870543693681D+02   -0.2745207406195081D+01    0.1637827441319142D+02
   -0.1759954666187939D+02    0.4633784001288857D+01   -0.9256983180897814D+01
   -0.1830379072700271D+02    0.4783116547241117D+01   -0.8653163601575415D+01
   -0.1786802730682598D+02    0.4782457553322573D+01   -0.1016745335487215D+02
    0.2405745102737360D+02   -0.2749431710049905D+02    0.5680843874688621D+01
    0.2406560654950438D+02   -0.2843715038435365D+02    0.5336609682616261D+01
    0.2315594438550447D+02   -0.2723508894163296D+02    0.5445971002247887D+01
    0.8443359755642611D+01    0.1193330451838471D+02   -0.1478614540731933D+02
    0.8190639496007929D+01    0.1096762549862028D+02   -0.1477866235593826D+02
    0.9004485706209232D+01    0.1218442015424336D+02   -0.1550798863193367D+02
   -0.1857398586575284D+02   -0.1556445035677496D+02   -0.1469450657151505D+02
   -0.1899881209080023D+02   -0.1468358273992542D+02   -0.1481951752592504D+02
   -0.1764592868781772D+02   -0.1543641093785343D+02   -0.1449651330458530D+02
   -0.1143094242500624D+02   -0.7232982316365691D+01    0.2716715245223700D+02
   -0.1158663304965246D+02   -0.7014158094688499D+01    0.2813312634899754D+02
   -0.1107939249954703D+02   -0.8164310021037949D+01    0.2723426327899922D+02
   -0.1612276869722528D+02    0.4105921767440762D+01   -0.3571719804543062D+01
   -0.1542191914112487D+02    0.4693596624680421D+01   -0.3144521166735807D+01
   -0.1703038004897271D+02    0.4277971502471714D+01   -0.3280083103251358D+01
    0.1552655432363333D+02    0.8535410185368320D+01   -0.1912927004527036D+02
    0.1478702558626241D+02    0.7939438016237851D+01   -0.1898036717910896D+02
    0.1601038941554821D+02    0.8151611289576092D+01   -0.1990134597235395D+02
   -0.2580535913212759D+02    0.6135709216372469D+01   -0.1457022092265070D+02
   -0.2664437065499724D+02    0.5743491734362321D+01   -0.1488080126660186D+02
   -0.2511991045895421D+02    0.5667954831656189D+01   -0.1510635676683051D+02
   -0.7306707862790774D+01    0.1878930129823347D+02   -0.5024906448631995D+01
   -0.6735165207198829D+01    0.1889327286600495D+02   -0.5793275010734151D+01
   -0.6730057615172625D+01    0.1909163199511140D+02   -0.4339254865355628D+01
    0.1192287039783565D+02    0.2565075755393456D+02   -0.1104325525511106D+02
    0.1108393428316852D+02    0.2531824325359554D+02   -0.1134607661673536D+02
    0.1177901113842194D+02    0.2660427592480687D+02   -0.1102770920919325D+02
   -0.7715458812882416D+01   -0.2637168890458044D+02    0.3395429791487598D+01
   -0.7744776957670168D+01   -0.2723627157271549D+02    0.2933070719088657D+01
   -0.8577264472376445D+01   -0.2588925102697266D+02    0.3014392753900984D+01
   -0.2573758867427575D+02    0.5849117924339327D+01   -0.8060821851406823D+01
   -0.2582186944787064D+02    0.5095054056848983D+01   -0.8611150091798281D+01
   -0.2658637059741066D+02    0.6298600358465754D+01   -0.8188794332732691D+01
   -0.7729759838647848D+01   -0.1542985604110079D+01   -0.1463794914069035D+02
   -0.8533555294088409D+01   -0.1033405913628894D+01   -0.1486673729339740D+02
   -0.8049258732966280D+01   -0.2457995952396312D+01   -0.1462110561497587D+02
   -0.6074431931316970D+01    0.4625273548346391D+01    0.2134074945375849D+02
   -0.6749093960575907D+01    0.5149352221396778D+01    0.2181237036567827D+02
   -0.5585866452953939D+01    0.5258890472560399D+01    0.2082936159372134D+02
   -0.5602650897294255D+01   -0.7289290537079832D+01    0.2119652389464571D+02
   -0.5949438174633146D+01   -0.7934380517460713D+01    0.2055833609628722D+02
   -0.5245524120014377D+01   -0.7833433022921038D+01    0.2193425708008185D+02
   -0.2552262162143466D+02    0.3458991606461144D+01   -0.2547214027404402D+02
   -0.2616419730097655D+02    0.3088723895888165D+01   -0.2492049459223423D+02
   -0.2471707578264130D+02    0.3507285591667050D+01   -0.2493693890175862D+02
   -0.1409424677909784D+02   -0.2721914778328538D+02    0.5929002970328058D+01
   -0.1316463582560889D+02   -0.2691460598707015D+02    0.5974401488225495D+01
   -0.1439520829863682D+02   -0.2731796016279860D+02    0.5045507373526731D+01
   -0.1099799306920151D+02    0.8202321313395228D+01   -0.4239644569079580D+01
   -0.1094606913429581D+02    0.9204251117008299D+01   -0.4125318248133123D+01
   -0.1176311206508628D+02    0.7929098480570808D+01   -0.4747498965007934D+01
   -0.9212591069047067D+00   -0.4940981570684050D+01   -0.3504237213493483D+01
   -0.5645685158887364D+00   -0.4478098378169114D+01   -0.4267313791617148D+01
   -0.1835540419572000D+01   -0.5168628601048471D+01   -0.3791358245709592D+01
   -0.2330980639986719D+02    0.3536312725581799D+01    0.2010346946181343D-01
   -0.2322143720060329D+02    0.3629555128545917D+01   -0.9760104070057880D+00
   -0.2251065589236006D+02    0.3102760038886941D+01    0.3086528340668865D+00
    0.2292269861064085D+02   -0.2283661227181321D+02   -0.3560939673146750D+01
    0.2340596298396104D+02   -0.2242226236669638D+02   -0.4306816263141553D+01
    0.2283586641177815D+02   -0.2377625431560170D+02   -0.3780939495744858D+01
    0.2107699903379644D+02   -0.6761728762918009D+01    0.1173114615305773D+01
    0.2092258749965187D+02   -0.6856699549198111D+01    0.2110674323406202D+01
    0.2194442230366993D+02   -0.6233550817641318D+01    0.1240516206274644D+01
    0.2626030300655812D+02    0.2375395655644079D+02    0.1579583860105650D+02
    0.2576279320835238D+02    0.2291111043201438D+02    0.1587991278291054D+02
    0.2721845511642794D+02    0.2355944425067108D+02    0.1563749838874332D+02
    0.4681900726619322D+01    0.2037514924684027D+02    0.5455082900909530D+01
    0.4499051432695715D+01    0.2097437709772881D+02    0.6233265600557365D+01
    0.3958176171686158D+01    0.1967912399661139D+02    0.5621341967886154D+01
   -0.2079080573944457D+02   -0.1489390738333492D+02    0.2525030349310002D+02
   -0.2120797501990469D+02   -0.1471008378902206D+02    0.2437939284449557D+02
   -0.1999217355583080D+02   -0.1543380812919930D+02    0.2508941961917053D+02
    0.1335358288250088D+02    0.1829949320749146D+02    0.2703586123962266D+02
    0.1285869113843118D+02    0.1831154423661573D+02    0.2618853689433396D+02
    0.1326428992831351D+02    0.1756375079911994D+02    0.2754603912942521D+02
   -0.2321049751588911D+02    0.4175664258699509D+01   -0.1887655370477816D+02
   -0.2266426193264406D+02    0.4665712723466359D+01   -0.1949528178434361D+02
   -0.2360100782526355D+02    0.3536490528496373D+01   -0.1946051033355514D+02
    0.4705147516016843D+01    0.3199010326432674D+01   -0.1035322503179015D+02
    0.4690616909262213D+01    0.3971884887729097D+01   -0.1097150341046643D+02
    0.4953185491102304D+01    0.2404725438156824D+01   -0.1095497646037561D+02
    0.2352523750860892D+01   -0.2870970397221398D+01    0.1861274775934018D+02
    0.2725179591796201D+01   -0.3274442005183922D+01    0.1783127314531090D+02
    0.2596506395441257D+01   -0.3448382999035135D+01    0.1933017477424545D+02
   -0.2528198226267327D+02    0.1808603008998951D+02    0.1455978603033457D+01
   -0.2578876536620016D+02    0.1774245016605955D+02    0.2211779229461960D+01
   -0.2509658216865984D+02    0.1741211482878340D+02    0.8308946784781186D+00
    0.1969530801879945D+02    0.2081706926826481D+02   -0.1897559291128596D+02
    0.2024381858185123D+02    0.2155253183191854D+02   -0.1926128259342225D+02
    0.2022771003396325D+02    0.2008018852448954D+02   -0.1852128407871489D+02
   -0.1311394792638251D+02    0.2437802662833609D+02    0.1325897333961540D+02
   -0.1227727776263699D+02    0.2419438274471038D+02    0.1372500410707013D+02
   -0.1334575436317738D+02    0.2530398627438065D+02    0.1349264770873581D+02
   -0.1247669252559479D+02    0.7027459284122911D+01    0.9471881101370585D+01
   -0.1179428807747161D+02    0.6323020492195242D+01    0.9347423774224220D+01
   -0.1204835290641580D+02    0.7830729355780832D+01    0.9693277357725663D+01
    0.7780284713862303D+01    0.3753741910062155D+01    0.7992492227131855D+01
    0.7117880514060727D+01    0.4383288295381284D+01    0.7928516182856211D+01
    0.7549336845741889D+01    0.3083636579666260D+01    0.8637465509631646D+01
   -0.2695913698282310D+01   -0.8778547590289641D+01    0.9620954965007872D+01
   -0.2669764047942413D+01   -0.9708863104920013D+01    0.9662060866930972D+01
   -0.1812572782648322D+01   -0.8465170922926397D+01    0.9951455982402781D+01
   -0.1052713232346487D+02   -0.1897544935576089D+02   -0.4327478068849970D+01
   -0.1002685137115123D+02   -0.1866228555969976D+02   -0.3528923962300785D+01
   -0.1075285470408194D+02   -0.1818558081205397D+02   -0.4893599960429087D+01
    0.6948372737937721D+01   -0.7014892640236560D+01   -0.1491696975308485D+02
    0.6856219835583720D+01   -0.7953677012057128D+01   -0.1475182925942375D+02
    0.6109411097413176D+01   -0.6619582147408100D+01   -0.1517077988947972D+02
   -0.5075067182545907D+00    0.2008610718187165D+02   -0.5244430999362031D+01
    0.3569100885982113D-02    0.1983831549761363D+02   -0.4385870885125842D+01
   -0.1667958778305726D+00    0.2088293880403435D+02   -0.5641020254643778D+01
   -0.7575988914247307D+01    0.1778331911504331D+02   -0.2054955012138603D+02
   -0.7231115612381171D+01    0.1688275728881333D+02   -0.2084665332046806D+02
   -0.6834489023101725D+01    0.1836755110761635D+02   -0.2064493512259619D+02
    0.1872819251664916D+02   -0.5782549882851439D+01   -0.5507135110400903D+01
    0.1944535479447830D+02   -0.5295433162247897D+01   -0.6058224001766018D+01
    0.1909300110151703D+02   -0.5924020600915880D+01   -0.4634083181567610D+01
   -0.1608622038242096D+02    0.4286255383032663D+01   -0.1601193692144645D+02
   -0.1651336743949906D+02    0.3496567810386376D+01   -0.1560381670362729D+02
   -0.1639428372533495D+02    0.4164396946648201D+01   -0.1691935906609966D+02
    0.1815985245459640D+01    0.1685540558121392D+02    0.2707879240730582D+02
    0.1986723930927391D+01    0.1730022827885098D+02    0.2790741233612756D+02
    0.2054637011178368D+01    0.1590609163719129D+02    0.2715181207510905D+02
    0.2710183074325463D+02    0.1846204069149801D+02    0.1433967190495472D+02
    0.2708043781927617D+02    0.1893434145375150D+02    0.1516012239748988D+02
    0.2660568788432330D+02    0.1898702756511459D+02    0.1376709298045419D+02
   -0.2155356824179339D+02    0.1316052314172434D+02    0.2305624653024192D+02
   -0.2128203024340774D+02    0.1264664469707504D+02    0.2385866695531122D+02
   -0.2169849041803303D+02    0.1254676423479846D+02    0.2229866321017453D+02
   -0.1945814394732852D+02    0.1935260655718072D+02   -0.8157176909759312D+00
   -0.2030428929480307D+02    0.1893181520211523D+02   -0.6143281522185094D+00
   -0.1874517288767655D+02    0.1878058244614099D+02   -0.5917365796747801D+00
   -0.1224178400619059D+02   -0.1393417335034374D+02    0.1148816104701591D+02
   -0.1180035591841431D+02   -0.1482017291937279D+02    0.1147522316771515D+02
   -0.1215605479834408D+02   -0.1364717878084094D+02    0.1240234436784622D+02
    0.6414573578847751D+01   -0.6312901632033835D+01   -0.6242920474235421D+01
    0.6662023278876038D+01   -0.5593758593293714D+01   -0.5617639635290135D+01
    0.5658736497976705D+01   -0.6826825854813355D+01   -0.5909146000304077D+01
    0.2694326845525085D+01    0.1642384206379457D+02    0.7752942569424889D+01
    0.2258601861122894D+01    0.1615993817306541D+02    0.8602198592579647D+01
    0.2267766075322593D+01    0.1585695239713622D+02    0.7121597844322481D+01
   -0.2509865756458236D+02   -0.2597629257223393D+02   -0.1505987215149731D+02
   -0.2485224244686980D+02   -0.2530762952682920D+02   -0.1443721991861640D+02
   -0.2465293032305884D+02   -0.2577861011501593D+02   -0.1590395461714483D+02
   -0.1387487244380037D+02    0.1452688781593200D+02   -0.9881693982872171D+01
   -0.1306083756027336D+02    0.1463527074873275D+02   -0.1044788103778129D+02
   -0.1357537025317825D+02    0.1456892105040559D+02   -0.8963587982950758D+01
   -0.1818040720938168D+01   -0.9269012367760338D+01   -0.2278389586136296D+02
   -0.1695934709367023D+01   -0.8329920416236902D+01   -0.2287870917935469D+02
   -0.1043973763386332D+01   -0.9645912045105119D+01   -0.2239315400524611D+02
    0.1111820642713668D+02    0.2393218820363808D+02    0.1254925258741018D+02
    0.1187859834497717D+02    0.2455462331037876D+02    0.1244262489518516D+02
    0.1098620266116253D+02    0.2344484561015592D+02    0.1173715081767013D+02
   -0.2274848899212731D+02    0.1120385120459646D+02    0.1557759809086863D+02
   -0.2236043042131336D+02    0.1136033828184521D+02    0.1638846526115638D+02
   -0.2222953310131102D+02    0.1052803558036503D+02    0.1507017623650484D+02
   -0.1455760921755224D+02    0.1474929476607436D+02   -0.2045090304161702D+02
   -0.1431844008479978D+02    0.1474820315067052D+02   -0.1950384836573489D+02
   -0.1552268441645656D+02    0.1465651971063096D+02   -0.2036098512003607D+02
   -0.2686715530206425D+02   -0.2472559330616294D+02    0.6466985364939045D+01
   -0.2699593220203656D+02   -0.2377565039088707D+02    0.6370303011733379D+01
   -0.2711476061778673D+02   -0.2500728825315052D+02    0.7362046151095869D+01
    0.6065886565707936D+01   -0.1151974306774797D+02   -0.1209496506442048D+02
    0.5622105619770137D+01   -0.1075603911583639D+02   -0.1180755358663429D+02
    0.7033451208465106D+01   -0.1126404299028534D+02   -0.1200696007889864D+02
    0.1687594139298187D+02   -0.1458337972818940D+02   -0.4757254613594756D+01
    0.1707043291850146D+02   -0.1363486285657004D+02   -0.4416343248085922D+01
    0.1758415797978979D+02   -0.1517224421740165D+02   -0.4413401062324120D+01
   -0.1580463761735411D+02   -0.2435235943492093D+02    0.1377948120222729D+02
   -0.1590197047834081D+02   -0.2508121447464595D+02    0.1431263567915446D+02
   -0.1488000312620588D+02   -0.2405452790484512D+02    0.1383010576701758D+02
    0.2494814700330079D+02   -0.2235210031880555D+02    0.2610929587242492D+02
    0.2547990022957320D+02   -0.2269623262840105D+02    0.2541411839934840D+02
    0.2404883110977417D+02   -0.2246338817457845D+02    0.2579321591620367D+02
    0.4569332637184104D+01    0.2058284837209781D+02    0.8537414949083455D+00
    0.4584956057062706D+01    0.1975687390547358D+02    0.4559383065940089D+00
    0.4737198557890597D+01    0.2122661400913766D+02    0.1393063933175640D+00
    0.1944614447319519D+02    0.2380485255014567D+02    0.1958032172889114D+01
    0.1942687420000928D+02    0.2443587958525123D+02    0.1214266190687244D+01
    0.1856666834813802D+02    0.2353240351490848D+02    0.2147934224952018D+01
    0.2403373856323604D+02    0.4451577114817954D+01    0.1657535840315413D+02
    0.2443271256696609D+02    0.5255115307834858D+01    0.1691227418779064D+02
    0.2361957401848764D+02    0.4539375992829511D+01    0.1569695260472350D+02
   -0.2312508693725411D+02    0.2681829599961112D+02   -0.1786891924845217D+02
   -0.2358586246437527D+02    0.2715976519979238D+02   -0.1860118708269986D+02
   -0.2263194913779979D+02    0.2606817392370838D+02   -0.1826237030474818D+02
    0.5787234457391396D+01   -0.2079385398343609D+02   -0.4598266671775346D+01
    0.6579665874094307D+01   -0.2091134447921017D+02   -0.4080269054661443D+01
    0.6083258386273852D+01   -0.2055418049947001D+02   -0.5484214354599519D+01
   -0.8123555262157256D+01   -0.4427831414438297D+01   -0.1538589338630840D+01
   -0.7230930675692199D+01   -0.4671657133894115D+01   -0.1585163504767431D+01
   -0.8234914507332098D+01   -0.3415747719068851D+01   -0.1627040776546575D+01
    0.2720986619030145D+02   -0.1523091502796795D+02   -0.2546289108745040D+01
    0.2785254327726844D+02   -0.1457234743963089D+02   -0.2123241674352726D+01
    0.2631310706347329D+02   -0.1498731845688087D+02   -0.2204309489857532D+01
   -0.9570273302082057D+00    0.1569229651445221D+02   -0.7886341129532624D+01
   -0.5340008275720205D+00    0.1640544342903605D+02   -0.8370051430688443D+01
   -0.2998568891710460D+00    0.1499572112777931D+02   -0.7805232992674568D+01
    0.2650056160357359D+02   -0.2189311525929608D+02    0.1558488866392813D+02
    0.2612377334994240D+02   -0.2222245926516826D+02    0.1472981911023683D+02
    0.2610895332992735D+02   -0.2111330691975234D+02    0.1588951858891597D+02
   -0.2162795442710728D+02   -0.7684849290449247D+01   -0.4238113938631721D+01
   -0.2254213585812676D+02   -0.7424790732873703D+01   -0.4176478482184497D+01
   -0.2112567226395144D+02   -0.6925164331879204D+01   -0.4670110873787046D+01
    0.1934776408784478D+01   -0.1856504544753470D+01    0.5905239760833666D+01
    0.1751831477419336D+01   -0.2720017162140438D+01    0.5436289124730420D+01
    0.2848493014861671D+01   -0.1609325136884737D+01    0.5610082856196411D+01
   -0.6060437813504677D+01   -0.2586147887779915D+02   -0.1016273251682341D+02
   -0.5131052088558426D+01   -0.2566078863868987D+02   -0.1000294953308377D+02
   -0.6193587297539155D+01   -0.2627019587740186D+02   -0.1105011249913881D+02
   -0.2674754193892651D+02   -0.1446750330596472D+02    0.2482777977015566D+02
   -0.2626487368130155D+02   -0.1511182098590259D+02    0.2427762429523623D+02
   -0.2657823896552405D+02   -0.1357317458004975D+02    0.2445094261215211D+02
   -0.1699987174091149D+02    0.2117435170341687D+02   -0.1837437041548675D+02
   -0.1793388378885713D+02    0.2095342591038454D+02   -0.1852675621015162D+02
   -0.1656109339583305D+02    0.2033497835647444D+02   -0.1813307115516831D+02
   -0.1586090366535451D+02    0.1947705387798619D+02    0.7450761442505062D+01
   -0.1574111097651859D+02    0.2009121262581638D+02    0.6743071447368254D+01
   -0.1659793163858163D+02    0.1994636467367252D+02    0.8005060905207820D+01
    0.1577867448652772D+02   -0.8358504344602506D+01   -0.2656428781756478D+02
    0.1523794373363419D+02   -0.7609570801811480D+01   -0.2682915752866722D+02
    0.1524095192653852D+02   -0.9139097895261441D+01   -0.2649022415857666D+02
    0.3512461326313048D+01   -0.1190230184446182D+02   -0.2696801310185302D+02
    0.4127824432404109D+01   -0.1143731674251955D+02   -0.2751106063714824D+02
    0.3285222745555907D+01   -0.1120450660560899D+02   -0.2627802179153539D+02
   -0.2455654196081815D+02    0.1708022004997226D+02    0.1347119647300908D+02
   -0.2534710381969981D+02    0.1685159457061194D+02    0.1397528094507566D+02
   -0.2482693435869666D+02    0.1787460380005308D+02    0.1306650277229639D+02
   -0.9426106963005823D+01    0.1075290310968773D+02    0.1458146879328035D+01
   -0.8770035922790933D+01    0.1114359459626346D+02    0.8745545486146510D+00
   -0.9821503333575052D+01    0.1148237092173523D+02    0.1948983336958820D+01
    0.2459810866300629D+01    0.2213097119958893D+02   -0.9369447557731078D+01
    0.2571130299784615D+01    0.2273117590196755D+02   -0.8600854685650782D+01
    0.1840010604161271D+01    0.2143784133820132D+02   -0.8980512193461134D+01
   -0.1764916562779138D+02    0.6903722086426648D+01   -0.7393439501047921D+01
   -0.1673943727083991D+02    0.7060911758873591D+01   -0.7018425086361015D+01
   -0.1782967970971183D+02    0.7667027735673723D+01   -0.7902753365792089D+01
    0.1019787311345838D+02   -0.1598152618924704D+02    0.2256057887927575D+02
    0.9442892861904102D+01   -0.1550431985220619D+02    0.2292743216819685D+02
    0.1024757219092896D+02   -0.1553043111021453D+02    0.2170208620745279D+02
   -0.3269785563673312D+01    0.1529345148201130D+02   -0.9405435982798362D+01
   -0.3707395974547540D+01    0.1482078916157620D+02   -0.8663218779865346D+01
   -0.2467394740069430D+01    0.1572076646133663D+02   -0.9059145023847801D+01
   -0.2713116057769483D+02   -0.4173409143244037D+01    0.2406416916959333D+02
   -0.2647367387852579D+02   -0.4003943842564311D+01    0.2472120080912536D+02
   -0.2796000742076184D+02   -0.4463798148044303D+01    0.2447702588159075D+02
   -0.1705776039655579D+02    0.8422329511336724D+01    0.2702830520427508D+02
   -0.1682845555850911D+02    0.7505789772911336D+01    0.2728485544075625D+02
   -0.1801887538028214D+02    0.8409787655843722D+01    0.2686642821579390D+02
    0.9586139432547306D+01    0.1758489366797527D+02    0.8547736881452076D+01
    0.8752943598127615D+01    0.1795990278907842D+02    0.8212101252561180D+01
    0.9623301790539658D+01    0.1671667909384177D+02    0.8127196196699408D+01
    0.2405061389918968D+02   -0.1605107909680397D+02   -0.1739643777371008D+02
    0.2476337411793777D+02   -0.1664539134198819D+02   -0.1766887105143237D+02
    0.2372738620777813D+02   -0.1562798247509413D+02   -0.1817823478617573D+02
   -0.9901660753937527D+01   -0.2516142312222031D+02    0.4038313440206353D+01
   -0.1069474749907005D+02   -0.2510803176205604D+02    0.3473225534076783D+01
   -0.9649027296084538D+01   -0.2424950822964689D+02    0.4263207765896429D+01
    0.2609075121472354D+02   -0.6763849602438077D+01   -0.7722729839256643D+01
    0.2607745613285029D+02   -0.7654713961802567D+01   -0.7408729539066780D+01
    0.2523424867500779D+02   -0.6310062936560610D+01   -0.7492962672055656D+01
   -0.1249286790600751D+02   -0.7464727277729835D+01   -0.2134890284466149D+02
   -0.1335118253168948D+02   -0.7479064025676704D+01   -0.2080447445539475D+02
   -0.1195227902539928D+02   -0.8093033793122210D+01   -0.2082178314948232D+02
    0.2374140071743500D+02    0.2115716780576443D+02   -0.5021993024075885D+01
    0.2367753758682590D+02    0.2212344799905300D+02   -0.5279306740214376D+01
    0.2473019462177367D+02    0.2101900575696677D+02   -0.5071015316048600D+01
    0.3126586954737976D+01   -0.2085839391116342D+01    0.2600137355140171D+01
    0.2570838728579657D+01   -0.2332850121089841D+01    0.1820848807415876D+01
    0.2624740663083386D+01   -0.1488384118438786D+01    0.3231339217248012D+01
    0.1929611068934494D+02   -0.1475357870914939D+02   -0.2666727867116140D+02
    0.1956292506708249D+02   -0.1392891736185188D+02   -0.2703585213231089D+02
    0.1931689301076374D+02   -0.1462673412155340D+02   -0.2569639175161274D+02
    0.1768768666500806D+02    0.1348872067288105D+02   -0.9908842274289754D+01
    0.1701719363353538D+02    0.1299960293701523D+02   -0.9379156322384731D+01
    0.1765700975805292D+02    0.1315179649967305D+02   -0.1084355590138406D+02
   -0.1281236700286457D+02   -0.4072088135339845D+01   -0.1603714557294441D+01
   -0.1281015415328674D+02   -0.3656030879457130D+01   -0.6896963778367845D+00
   -0.1331814572293812D+02   -0.4938497007808898D+01   -0.1609161179350162D+01
   -0.2110106953024562D+02    0.2031601750691791D+02   -0.1667999371611989D+02
   -0.2051613372753331D+02    0.2024465054025377D+02   -0.1741784045381648D+02
   -0.2188863018057802D+02    0.1976881501612874D+02   -0.1671766678113186D+02
    0.1798459184738888D+02   -0.2529276223588718D+02   -0.2271103223668581D+02
    0.1855890811522596D+02   -0.2610764073958749D+02   -0.2257125683974677D+02
    0.1839003554270820D+02   -0.2478611808071646D+02   -0.2338970153025392D+02
    0.1112475483071772D+02    0.7894144404755646D+01   -0.5008434602484823D+01
    0.1177008353952069D+02    0.8476511439310693D+01   -0.5354923257429530D+01
    0.1109376456163745D+02    0.6920985848545424D+01   -0.5341959423193466D+01
    0.2120907091620154D+02   -0.9631695615632051D-01    0.2461607278626202D+02
    0.2215138215605942D+02   -0.7260064329661377D-01    0.2453295423309205D+02
    0.2095548205532380D+02   -0.7936252331369889D+00    0.2522244565523591D+02
    0.2148337769316409D+02   -0.1314650375462810D+02   -0.2219032681707895D+02
    0.2144356473616455D+02   -0.1277521739131515D+02   -0.2309008745265555D+02
    0.2218479333223004D+02   -0.1382508952018966D+02   -0.2236314892282071D+02
   -0.1312663587046247D+02   -0.1457474280009834D+02    0.2206249988527108D+02
   -0.1278376112963704D+02   -0.1368610425880760D+02    0.2198773276656050D+02
   -0.1235443842924128D+02   -0.1508189138995224D+02    0.2174779582762912D+02
   -0.2314689219787017D+02   -0.1387927359340103D+02   -0.1382870672458284D+02
   -0.2284570226942558D+02   -0.1361585992447104D+02   -0.1470514722601740D+02
   -0.2404214751161814D+02   -0.1344065755482773D+02   -0.1374917345728532D+02
   -0.2326697812814415D+02   -0.3767585267809197D+00   -0.1579774388325413D+02
   -0.2295938362012089D+02    0.4067689894884294D+00   -0.1529253332410754D+02
   -0.2248186546013067D+02   -0.9698854595797015D+00   -0.1578300205977660D+02
   -0.2532627375041866D+02    0.4983024359979138D+01   -0.4550427090117231D+01
   -0.2580379922864025D+02    0.5379402547204724D+01   -0.5282299111037683D+01
   -0.2463797972846237D+02    0.5582724438342071D+01   -0.4173919798644076D+01
    0.4736955099734211D+01   -0.6964419795559039D+01   -0.1671385614933415D+02
    0.5198230984850558D+01   -0.7090188154830197D+01   -0.1750558052647989D+02
    0.4095027595677889D+01   -0.6285540980262969D+01   -0.1694290698978417D+02
    0.1847849456068051D+02    0.1575206199208973D+02   -0.2739579170521212D+02
    0.1804552623614986D+02    0.1486836901050182D+02   -0.2757738749703246D+02
    0.1773265011145427D+02    0.1639594410365821D+02   -0.2726753747046781D+02
   -0.2093586755885663D+02    0.5200410618860328D+01    0.5483842297523424D+01
   -0.2130649055447293D+02    0.4892280489256830D+01    0.6315987702322450D+01
   -0.2052567251921872D+02    0.6033735492360610D+01    0.5574413751042115D+01
    0.3233674678746645D+01    0.1666488774288636D+02    0.1333508451123452D+02
    0.4211988151902379D+01    0.1657452605883668D+02    0.1347266444232296D+02
    0.2848114032935054D+01    0.1722731139350347D+02    0.1406455663050059D+02
    0.1560679346233296D+02   -0.5926162336130115D+01   -0.1446457038573213D+02
    0.1515413788152101D+02   -0.6341894578969866D+01   -0.1521364297287707D+02
    0.1544347502488947D+02   -0.6416469999751513D+01   -0.1366597259051621D+02
   -0.9096371677373980D+01   -0.2755612092316800D+00    0.2420065168567023D+02
   -0.9736215610083097D+01   -0.8580453318761909D+00    0.2378491785164793D+02
   -0.8883949255034414D+01    0.5662044007342317D+00    0.2369313252357919D+02
    0.2714831939646889D+02    0.4272805966200549D+01    0.3655233078538914D+00
    0.2800232195961657D+02    0.4426251056850798D+01    0.8878542994190386D-02
    0.2699777201443746D+02    0.4828956882816341D+01    0.1121971463672777D+01
   -0.1432265958043948D+02    0.1286653143598833D+02   -0.1619193418552939D+02
   -0.1496673676391120D+02    0.1211330450851842D+02   -0.1635441210484176D+02
   -0.1353292029268388D+02    0.1268586326926279D+02   -0.1670183979521435D+02
   -0.2341108516529560D+01   -0.5704015017092861D+00    0.1855555561322855D+02
   -0.2217705772928216D+01   -0.1436136778636118D+00    0.1772156739659685D+02
   -0.1668989636898744D+01   -0.1220176421517577D+01    0.1854859992793254D+02
   -0.1591543511262961D+02    0.2221410370999282D+01   -0.1208332368577480D+02
   -0.1665707585793098D+02    0.1698264293542802D+01   -0.1172305468281657D+02
   -0.1613273264989758D+02    0.2587877633842167D+01   -0.1296860080630059D+02
   -0.1161297323905900D+02   -0.2221454253259202D+02    0.5859904278833049D+01
   -0.1191652913129210D+02   -0.2296351850704754D+02    0.6419076439142242D+01
   -0.1075214776845813D+02   -0.2208937550079978D+02    0.6128431071761184D+01
   -0.1547810030438231D+02    0.9356187821139283D+01   -0.6278510124074552D+01
   -0.1533051212790566D+02    0.8843630598757025D+01   -0.7113465672585320D+01
   -0.1526769713799638D+02    0.8812961772385648D+01   -0.5501925599696288D+01
    0.1299538777826356D+02    0.1274588521912999D+02   -0.2641567333590399D+02
    0.1379597020650672D+02    0.1223116136493780D+02   -0.2627589996309860D+02
    0.1246800004649452D+02    0.1222351324432450D+02   -0.2707607773861601D+02
    0.1671854888589542D+02    0.2313382979182530D+02    0.1453683555904833D+02
    0.1645690359752458D+02    0.2245216721221711D+02    0.1394622528338344D+02
    0.1741500966748044D+02    0.2273100117713626D+02    0.1512737966440034D+02
    0.1377519549924419D+02   -0.1592126624051241D+02    0.2743613497633568D+02
    0.1311115886289992D+02   -0.1663540838190387D+02    0.2729309311586733D+02
    0.1443085860068904D+02   -0.1595898209910864D+02    0.2674030527035967D+02
   -0.2594859032203235D+02    0.1974997812337612D+02    0.5373129530962752D+01
   -0.2602730703042246D+02    0.1956963877933668D+02    0.4424053151642296D+01
   -0.2565460265654899D+02    0.2063992588202582D+02    0.5411637221742960D+01
    0.1154903819769841D+02   -0.1880122173841923D+02    0.2184098736649428D+02
    0.1137505383222546D+02   -0.1936505971673142D+02    0.2105652523209490D+02
    0.1251413107068948D+02   -0.1898262643783947D+02    0.2190912329499223D+02
    0.4522106309076798D+01   -0.4709220947022692D+01   -0.2516000910107568D+02
    0.5265297895409583D+01   -0.5193914786144846D+01   -0.2562545675842763D+02
    0.4461989942388594D+01   -0.5007349143871677D+01   -0.2426102704501435D+02
   -0.2299616997432987D+01   -0.2118715171204936D+01   -0.2308080832094086D+02
   -0.3243651134122192D+01   -0.1916400568881571D+01   -0.2300866214050678D+02
   -0.1818432619687691D+01   -0.1325592553147940D+01   -0.2270694723333853D+02
    0.2238701729957981D+02    0.1132077350124509D+02    0.1566806089746764D+01
    0.2146421925348833D+02    0.1113767871218110D+02    0.1360073627601691D+01
    0.2252570479557918D+02    0.1212816724082653D+02    0.2065349315713143D+01
    0.6930252263039165D+01    0.6330169469944807D+01   -0.2175873718948213D+02
    0.7322858079945296D+01    0.6243371942044024D+01   -0.2090667853252370D+02
    0.6397912583255512D+01    0.5507325113501129D+01   -0.2187687657480248D+02
   -0.7559270945290129D+01    0.2715857022622248D+02    0.1010127264125607D+02
   -0.6750873753044448D+01    0.2761903543767925D+02    0.1006475344411326D+02
   -0.7374080448635858D+01    0.2633666422389751D+02    0.1063344216856501D+02
   -0.6430008008278424D+01   -0.5779470929653347D+01   -0.1974473575220014D+02
   -0.7345801779093325D+01   -0.6026723548289818D+01   -0.1994382382372824D+02
   -0.5989935653914020D+01   -0.6610469050152091D+01   -0.1980145613421359D+02
   -0.2387309304238006D+01   -0.5142322646773738D+00    0.2624758394788662D+02
   -0.3296349288931280D+01   -0.6125047189715132D+00    0.2654224015891798D+02
   -0.2147612679513604D+01    0.3187066397712006D+00    0.2658037589096790D+02
   -0.1258925461277180D+02    0.4522761244784813D+01   -0.2549030888283130D+02
   -0.1323434310233661D+02    0.4118603092565123D+01   -0.2487373632076840D+02
   -0.1180392023538466D+02    0.4611377325843903D+01   -0.2492158969705062D+02
   -0.1307339033474535D+02    0.6431482910264588D+01    0.2466846238606868D+02
   -0.1284906270965298D+02    0.6078867532583650D+01    0.2379799057270972D+02
   -0.1323725309949780D+02    0.7397887983153506D+01    0.2459664593826512D+02
   -0.2676302364168859D+02    0.4571806320127146D+01    0.1342941517625697D+02
   -0.2700488068993885D+02    0.4417144011960878D+01    0.1249424996565672D+02
   -0.2704443556084181D+02    0.5444267921882607D+01    0.1351935655379455D+02
    0.1114467718842146D+02    0.9776384559015680D+01   -0.1450169858522597D+02
    0.1116280832934454D+02    0.1015961911359490D+02   -0.1362823382388944D+02
    0.1039655592395509D+02    0.9203879659682817D+01   -0.1454797415775756D+02
    0.1811607310468075D+02   -0.1833451905155001D+02    0.1199185241068561D+02
    0.1775091279776149D+02   -0.1875328788036830D+02    0.1282454291070853D+02
    0.1758775102468845D+02   -0.1755850619559315D+02    0.1192950925616753D+02
   -0.4474496217128494D+01   -0.2342532759185521D+02   -0.1015182053320460D-01
   -0.4832055926453647D+01   -0.2430659775114951D+02    0.1788680632060378D+00
   -0.3557045819400857D+01   -0.2364560575556440D+02   -0.2407964234250674D+00
    0.9008185432844548D+00    0.1418957414439921D+02   -0.2650832703784046D+02
    0.1203914384930479D+01    0.1329471426708548D+02   -0.2642936705758807D+02
    0.1286634273746150D+01    0.1457460685391977D+02   -0.2567724042795850D+02
   -0.1502648539302024D+02    0.1043186463063948D+02   -0.2288316219543395D+02
   -0.1426868686824380D+02    0.9855289007859982D+01   -0.2316025088228508D+02
   -0.1483346983726424D+02    0.1077032094864285D+02   -0.2201244579478432D+02
   -0.1912354254463942D+02    0.1434930469885735D+02    0.2755902451249205D+01
   -0.1891262137373795D+02    0.1478258307326435D+02    0.3651067166207816D+01
   -0.2003260934502921D+02    0.1465616307354596D+02    0.2589442232718255D+01
    0.2069473382589437D+02   -0.2560335711350344D+02   -0.2535475082119689D+02
    0.2078015263783867D+02   -0.2465423310446315D+02   -0.2546233271467797D+02
    0.2112888728958425D+02   -0.2596217445509781D+02   -0.2452092478204591D+02
   -0.5366271042114430D+01    0.2607374117285746D+02   -0.2101130363442636D+02
   -0.5603060573598653D+01    0.2529316965313629D+02   -0.2155034134751306D+02
   -0.5988593667980633D+01    0.2609354442783077D+02   -0.2030116898729922D+02
   -0.1786990987606787D+02   -0.1919202960571512D+02    0.1852172067046401D+02
   -0.1850510010585193D+02   -0.1863925103624123D+02    0.1890358372940000D+02
   -0.1826217138235977D+02   -0.2008183754603777D+02    0.1861617209087168D+02
    0.7513132532632422D+01    0.2472267183614457D+01   -0.9593349850699793D+01
    0.6597783653171279D+01    0.2680117851728676D+01   -0.9755278136785808D+01
    0.7710113952603145D+01    0.1838706494242452D+01   -0.1031382971484344D+02
   -0.2474051722659995D+02    0.3386710967273048D+01   -0.1002229827829240D+02
   -0.2465950475469462D+02    0.3856166345103526D+01   -0.1089729452718945D+02
   -0.2544836430516391D+02    0.2746331283120976D+01   -0.9984195073129889D+01
   -0.5235980055501788D+00    0.2365582809670292D+02   -0.2647932680793848D+02
    0.1375760397177900D-01    0.2390183323756020D+02   -0.2569581952043558D+02
   -0.4174793643465031D+00    0.2431916860392990D+02   -0.2714660920879625D+02
    0.2565144096109319D+02   -0.2353009784314272D+02    0.1302594816085193D+02
    0.2621069756903323D+02   -0.2432146350871516D+02    0.1320305698030753D+02
    0.2472831661911088D+02   -0.2381673810819293D+02    0.1308655810269625D+02
    0.1756467760650203D+02   -0.8060297090517208D+01   -0.2067563181297706D+02
    0.1725181702847172D+02   -0.8492720464248293D+01   -0.1989715740689421D+02
    0.1713094469620672D+02   -0.8554916068943120D+01   -0.2145888936599065D+02
   -0.2391176977456243D+02   -0.5693185659190877D+01   -0.1425954317323330D+01
   -0.2422823993258889D+02   -0.6104656076416902D+01   -0.2255370166531966D+01
   -0.2393740244378332D+02   -0.6396648029577467D+01   -0.6970490199864876D+00
   -0.1555626861044323D+02    0.3925125918459310D+01    0.2918054341639795D+01
   -0.1464827948514411D+02    0.4234870918664056D+01    0.3173262350237363D+01
   -0.1555769789148569D+02    0.3527106425127146D+01    0.1995484073217205D+01
    0.1376015726244022D+02    0.9521667084721454D+01   -0.4839305778003695D+01
    0.1379746267567996D+02    0.1039164054415079D+02   -0.4444748843492254D+01
    0.1351133630104017D+02    0.8830317180533012D+01   -0.4196714809339284D+01
   -0.2698501782854979D+02   -0.1419203048885304D+02    0.2061647773281084D+02
   -0.2720927570761429D+02   -0.1482258531994469D+02    0.1994622603711423D+02
   -0.2689830836661259D+02   -0.1460980272812931D+02    0.2151204052219338D+02
   -0.2323724752474961D+02    0.5469070797657727D+01    0.2312592492489862D+02
   -0.2303027290306554D+02    0.4914905037616062D+01    0.2392815489968229D+02
   -0.2313592790515770D+02    0.6435912192687687D+01    0.2333793643046605D+02
   -0.2732746296922313D+01    0.7413789417649250D+01    0.9287326524552725D+01
   -0.2938123129089738D+01    0.8373650526346864D+01    0.9235006530118628D+01
   -0.1854636412381530D+01    0.7256890475501248D+01    0.9660213898623180D+01
    0.1289507528635030D+02   -0.2410674077875859D+02   -0.2290258216410943D+02
    0.1189625792119791D+02   -0.2389112025038992D+02   -0.2286880996476748D+02
    0.1339980109117400D+02   -0.2336142747716184D+02   -0.2251913959935377D+02
    0.2273777386591094D+02    0.2197412430896019D+02    0.1003137310182980D+01
    0.2263598911226951D+02    0.2284811143750468D+02    0.6597243970602316D+00
    0.2195533768294447D+02    0.2185581728721293D+02    0.1522790297596370D+01
    0.2538861578173792D+02    0.7508223890737358D+01   -0.1744307428098010D+02
    0.2520168437427614D+02    0.7372247355360378D+01   -0.1653911687721851D+02
    0.2511963071055574D+02    0.6682072826863941D+01   -0.1783686099775532D+02
   -0.2118983911280381D+02    0.4312620630330917D+01    0.1739142583726315D+02
   -0.2041997147627232D+02    0.5039555250554659D+01    0.1731331085221478D+02
   -0.2088601860180776D+02    0.3697445024039602D+01    0.1809829847288082D+02
    0.1523125686607450D+02   -0.7820503469660480D+01    0.3144856674916229D+01
    0.1608548396700841D+02   -0.7854882191920649D+01    0.3660311428133990D+01
    0.1521591720382723D+02   -0.6855702822282288D+01    0.2828944194891017D+01
   -0.5118636189232268D+01   -0.1152732276185386D+01    0.7617425658287743D+01
   -0.5166216325044763D+01   -0.2482672412875317D+00    0.8026927609736637D+01
   -0.5023529605537205D+01   -0.1720425077156954D+01    0.8394964570686936D+01
   -0.2211829533722842D+02    0.1591633502068253D+02   -0.2517579323241746D+02
   -0.2239608402393172D+02    0.1577844314049869D+02   -0.2604166637601448D+02
   -0.2278287557258828D+02    0.1558098505446875D+02   -0.2458582709935492D+02
    0.3190774757138846D+01    0.7610242674529015D+01   -0.8550764395031343D+00
    0.2645686362867194D+01    0.7835772285557826D+01   -0.1111909208883521D+00
    0.3817731907087539D+01    0.8342440904549731D+01   -0.9414211632223444D+00
   -0.2252807248995082D+02    0.5786517953407126D+01   -0.7575581202705867D+01
   -0.2166962509019325D+02    0.5785928743176470D+01   -0.7136508012787919D+01
   -0.2309840002908638D+02    0.6433303679370520D+01   -0.7230866189149321D+01
    0.1812424922792615D+02    0.3867570924232898D+01    0.1679843561124084D+02
    0.1764040585229218D+02    0.3863326374451212D+01    0.1596483809810242D+02
    0.1777344550822731D+02    0.4723437987740436D+01    0.1725373119028171D+02
    0.2609061271661567D+02    0.9971291659940171D+01    0.1153640719172665D+02
    0.2704479103560236D+02    0.1024254110348952D+02    0.1144113845909416D+02
    0.2567476628243402D+02    0.1074222520460173D+02    0.1109511576426955D+02
    0.3033939342957751D+00    0.4075784220175019D+01    0.1607159315492181D+02
    0.7409275244892610D+00    0.3518623662491059D+01    0.1675397931468162D+02
   -0.1093050811574460D+00    0.4846638484777006D+01    0.1644231724293723D+02
    0.1537857149663262D+02   -0.2269972811422435D+02   -0.2506457672614629D+01
    0.1488621965563325D+02   -0.2195033326469907D+02   -0.2734215138048716D+01
    0.1476228129538398D+02   -0.2338763971586923D+02   -0.2616275299318583D+01
   -0.7608612397860406D+00    0.1790323817082951D+02    0.9401235322187164D+01
   -0.4000986762191621D+00    0.1882914751604907D+02    0.9415025360875683D+01
   -0.1194276563466991D+00    0.1751065855803421D+02    0.1001477171089379D+02
   -0.1275300801032677D+02    0.1716989700318058D+02    0.2041816986244723D+02
   -0.1229053995662263D+02    0.1629298999103516D+02    0.2071475346978078D+02
   -0.1197981316730591D+02    0.1781529578563184D+02    0.2027963710629504D+02
   -0.2599399998470886D+02    0.1251926949185654D+02    0.1035466087019944D+02
   -0.2671431995656250D+02    0.1198195412160507D+02    0.1000737982198206D+02
   -0.2594669492879370D+02    0.1216700377003515D+02    0.1126435930922948D+02
   -0.1649015947821970D+02   -0.2670162048601049D+01    0.8887724838244514D+01
   -0.1636987042464040D+02   -0.2411216427290773D+01    0.7975074380508748D+01
   -0.1661747825372323D+02   -0.3607928008261657D+01    0.8780070635668267D+01
   -0.2455543068314715D+02    0.1928676040746592D+02    0.2238756392307243D+02
   -0.2506712402813814D+02    0.1972666092392626D+02    0.2171752952230746D+02
   -0.2362939746620570D+02    0.1942783069184335D+02    0.2217872363014192D+02
   -0.1441787704066917D+02    0.2709534245808759D+02   -0.2156922942538674D+00
   -0.1355501037390630D+02    0.2737023706916905D+02   -0.3523966859486469D+00
   -0.1451875515697466D+02    0.2711081783646519D+02    0.7309340558951620D+00
   -0.1277954059880074D+02   -0.1000940603929194D+02    0.1678436433856696D+02
   -0.1201832016013959D+02   -0.9922905987311365D+01    0.1733706504556772D+02
   -0.1345672569774900D+02   -0.9903658264904191D+01    0.1746603575728173D+02
   -0.2249479351425911D+02   -0.1110163620809290D+01   -0.5487503185505590D+01
   -0.2167235057100573D+02   -0.1436472041612360D+01   -0.5302642409934872D+01
   -0.2294124886078888D+02   -0.7783034027511595D+00   -0.4670195634502152D+01
    0.1856367145427314D+02   -0.3540401169209212D+01    0.2158454632714308D+02
    0.1867817558051888D+02   -0.2784193807213348D+01    0.2102328438072886D+02
    0.1932315849103739D+02   -0.3379875080187393D+01    0.2224155349902871D+02
    0.1176411287983464D+01    0.3530276400142325D+01    0.2185425601192070D+02
    0.1135670691911887D+01    0.4499436368885277D+01    0.2211146191907576D+02
    0.7558555976105319D+00    0.3446988986392627D+01    0.2089010998641199D+02
   -0.2189255724754524D+02    0.1770889822364689D+02   -0.6875440545562189D+00
   -0.2268897877027615D+02    0.1810552448264729D+02   -0.1109851553151751D+01
   -0.2222229359856179D+02    0.1720683228282974D+02    0.7424159870540403D-01
    0.5316240445964250D+00    0.1420827480832437D+02   -0.1838444043837660D+02
    0.8757548868098027D+00    0.1413681612589054D+02   -0.1746654943494072D+02
    0.5458684811441410D+00    0.1516496091924074D+02   -0.1865931521587144D+02
   -0.7890346677563867D+01    0.2171166017448569D+02    0.1998201110057357D+01
   -0.7173739732970551D+01    0.2220330834293744D+02    0.2371250930282594D+01
   -0.8419379769018953D+01    0.2235997813841232D+02    0.1449457607116090D+01
   -0.2424147593173155D+02    0.2092724215283741D+02   -0.8432335613354912D+01
   -0.2334208942386471D+02    0.2049639979828026D+02   -0.8263087377817074D+01
   -0.2411929838815898D+02    0.2162108684028845D+02   -0.7816643500922749D+01
    0.2737681023746751D+02   -0.5242604889528642D+01   -0.2714384383591275D+02
    0.2661763419288981D+02   -0.5105065280414562D+01   -0.2666793124223675D+02
    0.2775560965545490D+02   -0.4389086035619896D+01   -0.2738539779845861D+02
   -0.7174337125651104D+01   -0.2597203150878034D+02   -0.1647229969550725D+02
   -0.6316502005432663D+01   -0.2563807134754899D+02   -0.1671955975712944D+02
   -0.7917538260806420D+01   -0.2566294316564754D+02   -0.1713328578712571D+02
   -0.1057321412793616D+02   -0.5040335601259857D+01   -0.6596131672017998D+01
   -0.1057444643830951D+02   -0.4353523495062071D+01   -0.7234202675558393D+01
   -0.1000751185300394D+02   -0.5786576737499971D+01   -0.6949169762332616D+01
   -0.2454587246788442D+02    0.8193613487357435D+01   -0.2720098919175571D+02
   -0.2488054330760695D+02    0.7274066169025572D+01   -0.2733413698344146D+02
   -0.2536921361868597D+02    0.8651616354273877D+01   -0.2712597537867714D+02
   -0.2419364766032165D+02   -0.9787195725348711D+01    0.5367107036422149D+01
   -0.2417658209201584D+02   -0.1048581157934961D+02    0.6048288424936265D+01
   -0.2336700868858907D+02   -0.9294979808579757D+01    0.5586478063824774D+01
    0.2058672641881024D+02    0.1446417429417298D+02   -0.2221996941690274D+02
    0.2021104275465693D+02    0.1488109356848058D+02   -0.2298614095404265D+02
    0.1994896787165980D+02    0.1375681962939989D+02   -0.2197634479504039D+02
   -0.1498942915546238D+02   -0.8472199708374433D+01   -0.2319562038279892D+02
   -0.1519972762542742D+02   -0.7538819619837866D+01   -0.2297663534164850D+02
   -0.1417229700951723D+02   -0.8704332342798327D+01   -0.2277656801061778D+02
   -0.1322062507943345D+02    0.4418607755412786D+01   -0.1217185510320473D+02
   -0.1423357375179189D+02    0.4400586327365883D+01   -0.1212418099791890D+02
   -0.1294807490578014D+02    0.5134889009376153D+01   -0.1159350012950397D+02
    0.2247126617199230D+02   -0.2181801655268895D+02   -0.1629606013968883D+02
    0.2179735086908240D+02   -0.2201435818921991D+02   -0.1559586058891033D+02
    0.2318140239015618D+02   -0.2127312356209514D+02   -0.1593414498648490D+02
    0.4704227909085195D+01    0.2203086498144572D+02   -0.1633781227059258D+01
    0.4236369483366679D+01    0.2287225052035848D+02   -0.1602763155780676D+01
    0.4248246435740136D+01    0.2146498235399249D+02   -0.2253628612283632D+01
   -0.4938446231593365D+01   -0.5620729873812018D+01   -0.2364748953995371D+02
   -0.5705614161932652D+01   -0.5179079115132201D+01   -0.2404587416464554D+02
   -0.4738606382536890D+01   -0.5243441465749756D+01   -0.2278363206458780D+02
   -0.4609203783468717D+01   -0.2530387505942626D+02   -0.1956840031987459D+02
   -0.4283756822815815D+01   -0.2616701878229536D+02   -0.1942302346870739D+02
   -0.4208044161934282D+01   -0.2451679765393521D+02   -0.1914539890335375D+02
   -0.2442728667521386D+02   -0.1239375018404633D+02    0.6508709492363499D+01
   -0.2356377144449600D+02   -0.1235946947994372D+02    0.6122948482253848D+01
   -0.2434730484272347D+02   -0.1295558183081869D+02    0.7294737660545128D+01
   -0.1019819311191356D+02   -0.3030505011886023D+01   -0.8571133088144734D+01
   -0.1013252149471178D+02   -0.2189473574966914D+01   -0.8056086708373144D+01
   -0.1107311667497856D+02   -0.3238641206216317D+01   -0.8913093431567695D+01
   -0.2584785489260238D+02   -0.7489746180205676D+01    0.1333488778235202D+02
   -0.2594659416806536D+02   -0.6962094309374053D+01    0.1253438485733346D+02
   -0.2497013011038124D+02   -0.7724874099002125D+01    0.1357015880509298D+02
   -0.2209201160363052D+02   -0.1737685769168738D+02    0.1420526400212401D+02
   -0.2205804050252652D+02   -0.1739695812054165D+02    0.1514861829600926D+02
   -0.2131603722173039D+02   -0.1778539028875723D+02    0.1389722502126527D+02
   -0.1470390624684716D+02    0.7379733028667992D+01    0.7512441644768674D+01
   -0.1487064700849813D+02    0.8351266897492138D+01    0.7501231898169374D+01
   -0.1402762291340194D+02    0.7282921668360224D+01    0.8187481886910554D+01
   -0.2040443568134679D+02   -0.2288198937672638D+02    0.2498925395021680D+02
   -0.2122514107115136D+02   -0.2316627218635661D+02    0.2452535916285102D+02
   -0.2013724118534395D+02   -0.2203992807027441D+02    0.2460406523705288D+02
    0.2163458271392610D+02    0.6918916622797112D+00    0.1616202942546034D+02
    0.2094565989228668D+02    0.1854785599570974D+00    0.1665293657234957D+02
    0.2132320203881666D+02    0.1624400944877814D+01    0.1616634479901878D+02
    0.2736492478270063D+02   -0.2153501033480464D+02   -0.1006270156885276D+02
    0.2743517488527520D+02   -0.2197724347563348D+02   -0.1094548133564420D+02
    0.2695408380381345D+02   -0.2061883522649691D+02   -0.1024185047198784D+02
   -0.2602252111223748D+02    0.5699382239462789D+00    0.1045066616680360D+02
   -0.2627324479402739D+02    0.8433776313957086D-02    0.1121529113558894D+02
   -0.2619761596247638D+02   -0.4869508226539521D-01    0.9713753395177998D+01
   -0.1702507934358644D+02    0.2038378469700516D+02   -0.2553809752689647D+02
   -0.1629850798058054D+02    0.2032440781321900D+02   -0.2491067885667436D+02
   -0.1680759054594744D+02    0.2092087935155444D+02   -0.2635094620707984D+02
   -0.2766311088345880D+01    0.5735151369975497D+01    0.1781379002346022D+02
   -0.2319795778943494D+01    0.6529527138059892D+01    0.1742229472325563D+02
   -0.3533594546879931D+01    0.5440617474993972D+01    0.1722218429150535D+02
   -0.2463369914495692D+02   -0.2511393565682355D+02   -0.1763894811634361D+02
   -0.2462436217080540D+02   -0.2584842751518346D+02   -0.1820834950049088D+02
   -0.2376181861474410D+02   -0.2463562442607684D+02   -0.1761746651359679D+02
    0.5754868634985293D+01   -0.1619113781047199D+02   -0.6168684066363818D+01
    0.5725737361785819D+01   -0.1622634954855265D+02   -0.7137631958154565D+01
    0.5551695661208631D+01   -0.1715638762494047D+02   -0.5925362427532320D+01
    0.6916452996933421D+00    0.9585039026023498D+01   -0.2002641152029312D+02
   -0.1743797024887430D+00    0.9465708582375060D+01   -0.1972760637366598D+02
    0.1067558533713075D+01    0.1017202563339816D+02   -0.1936665710576495D+02
   -0.1825402643405836D+02    0.1349320807848937D+02    0.7772641113042742D+01
   -0.1760282438153299D+02    0.1280868620764411D+02    0.7652949787423962D+01
   -0.1887847482976818D+02    0.1347382637674087D+02    0.6985959811373354D+01
   -0.1375942623916758D+02    0.2735237113527731D+02   -0.4634856946349013D+01
   -0.1287061120758580D+02    0.2725307898050688D+02   -0.5071248038463417D+01
   -0.1370727340788339D+02    0.2703066693737448D+02   -0.3774958751735050D+01
    0.6758300163726762D+01    0.2316090819808207D+02    0.1503668366096881D+02
    0.6806500006179491D+01    0.2379674868685682D+02    0.1571581751519443D+02
    0.7739149854012549D+01    0.2301973969359419D+02    0.1480336498924753D+02
    0.9219135311644830D+01   -0.2292474254417957D+02   -0.1142041698921786D+01
    0.9691481165095551D+01   -0.2342278615033727D+02   -0.1843842433418801D+01
    0.9612402419103020D+01   -0.2200742497750761D+02   -0.1168835162915319D+01
    0.1164720062398579D+02    0.4918022379227251D+01   -0.8093552785537174D+01
    0.1186482624765821D+02    0.5850579444998654D+01   -0.8418506980800503D+01
    0.1183808154096587D+02    0.4376152928751845D+01   -0.8910500049366211D+01
   -0.1886415189756272D+02    0.5830640282003030D+01   -0.2521369399871494D+02
   -0.1971641521723865D+02    0.6235371530665199D+01   -0.2507126076745675D+02
   -0.1825844578064351D+02    0.6530734899225747D+01   -0.2498610724391160D+02
   -0.2132003014971630D+02    0.2460637451860644D+02   -0.6538011349932560D+01
   -0.2128325658171374D+02    0.2467053472007116D+02   -0.5612436801775077D+01
   -0.2182950291701173D+02    0.2386333250595419D+02   -0.6730847825193420D+01
    0.2012194885578132D+02    0.9248930321548043D+01   -0.5535881376793294D+01
    0.1951139252624337D+02    0.8696594329185524D+01   -0.5040063748128346D+01
    0.2015220365239135D+02    0.8957935437475571D+01   -0.6574205243472815D+01
   -0.1491889198614927D+02    0.2235072054958773D+02   -0.1390257922890286D+02
   -0.1529901497508498D+02    0.2146866708574333D+02   -0.1381433902863704D+02
   -0.1545436024211149D+02    0.2302326088208789D+02   -0.1361591706956042D+02
    0.2381095989991791D+02    0.1764562116412446D+02    0.1966703662993442D+02
    0.2466350811995737D+02    0.1747140572757214D+02    0.1921788382170124D+02
    0.2393718829728626D+02    0.1844220210782048D+02    0.2014705622621057D+02
    0.1800661996116346D+02    0.1874982749076979D+02   -0.7105434814554513D+01
    0.1862234836307354D+02    0.1888638383761890D+02   -0.6358945587419460D+01
    0.1720130908649655D+02    0.1846391097392885D+02   -0.6667956513336156D+01
   -0.2452438799005412D+02   -0.2734325134785083D+01   -0.1519502957229859D+02
   -0.2429843717718409D+02   -0.2059663443514405D+01   -0.1453086107837408D+02
   -0.2376751086860086D+02   -0.2703650872251421D+01   -0.1586890543755728D+02
    0.1229173941019600D+02    0.1868426076285978D+02   -0.4964928958735720D+01
    0.1295331552414052D+02    0.1857722245440278D+02   -0.4269982734879953D+01
    0.1268826499427551D+02    0.1827594205784268D+02   -0.5770588641446513D+01
   -0.1057414153569014D+02    0.2225542622803097D+02    0.6494773962628876D+00
   -0.1079528626908441D+02    0.2259870926983950D+02   -0.2443807814785667D+00
   -0.1130076096803318D+02    0.2258953261244847D+02    0.1234663681181639D+01
    0.1969501709685209D+02   -0.5347956452107294D+01    0.9893914919646802D+01
    0.2003087626268337D+02   -0.4740246233783803D+01    0.9206890935819997D+01
    0.1888362694616606D+02   -0.4975043348387235D+01    0.1011075033672191D+02
    0.2523575535250386D+02    0.2328330290791774D+01    0.2620983600387509D+02
    0.2512666372475332D+02    0.2232877966280587D+01    0.2716295720164283D+02
    0.2610475251857002D+02    0.2703805736858675D+01    0.2607303069001494D+02
   -0.1007921133992974D+02   -0.1235520350398511D+02   -0.1031070965825323D+02
   -0.9253827000935022D+01   -0.1195259143277670D+02   -0.1018154434346931D+02
   -0.9997180487765270D+01   -0.1297271309552024D+02   -0.1100183544539526D+02
   -0.1580476671972415D+02    0.9842949974952935D+01    0.2344706693444700D+02
   -0.1575025803296917D+02    0.9445206885202436D+01    0.2250572895595930D+02
   -0.1674378539569781D+02    0.9822385716710595D+01    0.2369105327406035D+02
    0.3523321093326131D+01   -0.9761968381353044D+00   -0.8523782501041653D+01
    0.3570857498814680D+01   -0.1758281119992273D+01   -0.9090563991127887D+01
    0.4276232789808421D+01   -0.4412319083954118D+00   -0.8808406936196688D+01
   -0.2230343619776568D+02   -0.1033624637611632D+01    0.9185365998044366D+01
   -0.2245348666595171D+02   -0.6603208933134969D+00    0.1007373266067975D+02
   -0.2318115618241038D+02   -0.1273117455960886D+01    0.8954936838950163D+01
   -0.1418549495984869D+02   -0.3959396912934479D+01   -0.2196063653804470D+02
   -0.1324570561394178D+02   -0.4213044958571178D+01   -0.2185408414753477D+02
   -0.1435748965929322D+02   -0.3420015703335055D+01   -0.2116854423722243D+02
   -0.1126562678541989D+01    0.9557060517364863D+00    0.9294564366975081D+01
   -0.1626582564974893D+01    0.3695510180667418D+00    0.8673730385427699D+01
   -0.1562411933503674D+01    0.9194150764742614D+00    0.1012345833934758D+02
   -0.1446162000610158D+02   -0.2023202331953536D+02    0.2018018448154537D+02
   -0.1404632613376880D+02   -0.2106874728399140D+02    0.1999746450709759D+02
   -0.1538373245151365D+02   -0.2034764652163715D+02    0.2055009011914012D+02
    0.1532948581292854D+02    0.1496905227860776D+02   -0.1324677503950144D+02
    0.1588000374880972D+02    0.1420980756215784D+02   -0.1295864416058182D+02
    0.1552611855452203D+02    0.1510797939378520D+02   -0.1421947661789080D+02
   -0.2459338334457328D+02   -0.2010891581391666D+02   -0.3282628154680011D+01
   -0.2436964032807059D+02   -0.1923048142552638D+02   -0.3594700820655957D+01
   -0.2460314214466227D+02   -0.2051198517052342D+02   -0.4197306691389000D+01
    0.1111677551562796D+02   -0.2532920398579794D+02   -0.1606756754451110D+02
    0.1018157585514862D+02   -0.2531210825446540D+02   -0.1584057408398085D+02
    0.1169015831346949D+02   -0.2495755243146752D+02   -0.1529109650235865D+02
    0.1386942569372872D+02   -0.2577742068615054D+01   -0.6112478299568517D+01
    0.1444998280607750D+02   -0.2644833194532034D+01   -0.5327720087241291D+01
    0.1420488868035217D+02   -0.1756792636581053D+01   -0.6541672719384754D+01
   -0.2256494006576377D+02    0.9618197571605538D+01    0.2645824171355900D+02
   -0.2271606127648234D+02    0.1053885399992752D+02    0.2621273319723885D+02
   -0.2308502636655728D+02    0.9372965407163383D+01    0.2723627234006451D+02
   -0.1536166229520198D+02   -0.1408271314120623D+02    0.2064441477762497D+02
   -0.1457595194555838D+02   -0.1453547422257201D+02    0.2098289469128924D+02
   -0.1544288546319133D+02   -0.1443052240899945D+02    0.1969129325611198D+02
    0.2149025015049598D+02    0.1599941656873156D+01   -0.5297819963472912D+01
    0.2181925615562968D+02    0.1970035695036996D+01   -0.4477454069998005D+01
    0.2149123747237025D+02    0.2180902474176674D+01   -0.6040152060228204D+01
    0.2512349079317885D+02   -0.1043035480095369D+02    0.2541610668695542D+02
    0.2598351031686109D+02   -0.1092142211195597D+02    0.2509707605511728D+02
    0.2531623018139103D+02   -0.1002907770396765D+02    0.2630902950232776D+02
   -0.3062783417401528D+01   -0.2547331738186084D+02    0.2093645194631271D+01
   -0.3369583639023817D+01   -0.2493582928695976D+02    0.2828639333303248D+01
   -0.3818340865218267D+01   -0.2574301286420644D+02    0.1532511529211876D+01
    0.2224544906408161D+02   -0.3599058713459028D+01    0.4393802625119604D+01
    0.2183780559269491D+02   -0.3152901667688468D+01    0.3643590324218394D+01
    0.2290344874350900D+02   -0.3009683378454731D+01    0.4695889283890264D+01
   -0.1687211137615105D+02   -0.1561451544835113D+02   -0.2142956942691340D+02
   -0.1634855141081625D+02   -0.1555891810369884D+02   -0.2058243222473499D+02
   -0.1644596299126710D+02   -0.1498899216599869D+02   -0.2196578595045174D+02
   -0.1631382112828004D+02   -0.9817956368611492D+01    0.1447377059669448D+01
   -0.1582773512901456D+02   -0.1046744624005605D+02    0.1959606001847174D+01
   -0.1723741180540315D+02   -0.1018576563675567D+02    0.1535489201207525D+01
   -0.2281599696767199D+02   -0.1056428773110677D+02    0.1279265315877205D+02
   -0.2281516646585381D+02   -0.9583864879051371D+01    0.1291603216813659D+02
   -0.2372761755535334D+02   -0.1101622983758402D+02    0.1269744043509376D+02
   -0.2700236975679904D+02   -0.9968456102467405D+01    0.1310224392593256D+02
   -0.2650875411112670D+02   -0.1082463849239095D+02    0.1300368318736115D+02
   -0.2634278492987174D+02   -0.9252143504756793D+01    0.1300079361871169D+02
    0.2622331280549956D+02    0.2473529611487647D+02   -0.2026594312368436D+02
    0.2615443627571897D+02    0.2570418872310505D+02   -0.2013827121071331D+02
    0.2560719548821765D+02    0.2468889989775012D+02   -0.2097408321933886D+02
    0.2010119998366826D+02    0.1275298788812718D+02    0.8332275972815603D+01
    0.2085017302912354D+02    0.1207978099252995D+02    0.8431580415943692D+01
    0.2032039109081673D+02    0.1335431830102499D+02    0.7637794371026326D+01
   -0.2291798510803813D+02    0.2384979953393862D+02    0.2723686544281156D+02
   -0.2281645274906056D+02    0.2412384133461754D+02    0.2819778106828076D+02
   -0.2346125070969533D+02    0.2452903680356226D+02    0.2678785050748104D+02
    0.1232889896767643D+02    0.9042547949887712D+01   -0.2330670025744364D+02
    0.1264218245992953D+02    0.9932186957236048D+01   -0.2306709717107047D+02
    0.1140145620931835D+02    0.9021883435035935D+01   -0.2306248596844202D+02
   -0.8522625575228943D+01   -0.1886207910079929D+02   -0.1112887095766623D+02
   -0.8041577835563295D+01   -0.1963318052267802D+02   -0.1087847661579454D+02
   -0.8019738201837667D+01   -0.1807139061096634D+02   -0.1074412210046567D+02
    0.2481451388740092D+02    0.1876356627787076D+02    0.2207371945851770D+02
    0.2433326260513652D+02    0.1813698466666192D+02    0.2268396881523216D+02
    0.2441359341886869D+02    0.1958540809316559D+02    0.2214602883339314D+02
   -0.2659544550644473D+02   -0.2106811658499741D+02    0.1292630061507404D+02
   -0.2650572007055053D+02   -0.2046969434255558D+02    0.1215464904162518D+02
   -0.2683771801880139D+02   -0.2195821064685839D+02    0.1256926038461999D+02
    0.7903688834456948D+01   -0.1968321818124630D+02   -0.2568577449211014D+02
    0.8710256898302125D+01   -0.1946179874394302D+02   -0.2517778277747918D+02
    0.8109963766214134D+01   -0.2051808542550104D+02   -0.2611404017440830D+02
    0.2133075002553363D+02    0.1636505889005304D+02   -0.2380947513945332D+01
    0.2160572086795736D+02    0.1549736162390318D+02   -0.2693694519889068D+01
    0.2213442135098695D+02    0.1688653138419028D+02   -0.2330916517255579D+01
   -0.1658000313331396D+02    0.2525536917691903D+02   -0.4226829330230802D+01
   -0.1669367284482122D+02    0.2442606262701447D+02   -0.3757151894584959D+01
   -0.1616987699557479D+02    0.2592234994446639D+02   -0.3603749592233210D+01
   -0.1351060072378343D+01   -0.1327273117622782D+02   -0.2716646735008104D+02
   -0.1783689535000814D+01   -0.1376750726112556D+02   -0.2791642733933296D+02
   -0.6323231712071956D+00   -0.1282964914462713D+02   -0.2763206618135375D+02
    0.1139629110040690D+02   -0.1770608413657821D+02    0.2435696018357022D+02
    0.1107105824466891D+02   -0.1697844914842372D+02    0.2494454105854659D+02
    0.1149000862246331D+02   -0.1852623299591155D+02    0.2494526466165592D+02
   -0.1589706925014074D+02   -0.1079483644941104D+02   -0.1024526906032020D+02
   -0.1553672067097228D+02   -0.9866801304704484D+01   -0.1017646252338169D+02
   -0.1682487217420748D+02   -0.1067198870526509D+02   -0.1001726328975539D+02
   -0.1167372266619399D+01    0.1769156031003819D+02    0.1459207386305103D+02
   -0.1114604267978826D+01    0.1808474776283379D+02    0.1369240144817827D+02
   -0.1059547451561023D+01    0.1847736530195926D+02    0.1514691110319676D+02
    0.2605101846718544D+02   -0.3230574333326374D+01   -0.1843080296561288D+02
    0.2665355281832428D+02   -0.2793962234376509D+01   -0.1907511445948935D+02
    0.2657510835151327D+02   -0.3544467056046940D+01   -0.1765988795671686D+02
    0.9090683840737812D+01    0.1111608995279951D+02   -0.1012788132591361D+02
    0.8257146604095331D+01    0.1151489198595257D+02   -0.9842423438717802D+01
    0.8721211299187532D+01    0.1026060537028857D+02   -0.1049580936446316D+02
   -0.1563229483528190D+02    0.2415383492033521D+02   -0.2005259811813675D+02
   -0.1622314789219021D+02    0.2339713521607421D+02   -0.2010798272483223D+02
   -0.1482673070292843D+02    0.2396920078258636D+02   -0.2064431700065476D+02
    0.3072639484051933D+01    0.1853203540678110D+02   -0.2624653806744063D+02
    0.4010628465913692D+01    0.1871208598268223D+02   -0.2622815900341187D+02
    0.2679245556604485D+01    0.1933664937343974D+02   -0.2597680133697164D+02
    0.1257404197810451D+02    0.1768742457939146D+02    0.2258262564138002D+02
    0.1203403925064427D+02    0.1714736713999035D+02    0.2197721561630324D+02
    0.1332025555794741D+02    0.1716476479131752D+02    0.2287774423278901D+02
    0.3782553537480021D+01   -0.2641507954848377D+00    0.2114961846312044D+02
    0.4530294813675592D+01   -0.8218140183990845D+00    0.2073813416750489D+02
    0.3113609052426413D+01   -0.1529739847749393D+00    0.2047747002450253D+02
   -0.1426581162001070D+02    0.5379922062120815D+01    0.1096768229947143D+02
   -0.1501177796016152D+02    0.5881150432434009D+01    0.1074804548921959D+02
   -0.1354796714740303D+02    0.5802667524141055D+01    0.1049864478649243D+02
   -0.6886067686067359D+01    0.1988444062458463D+02   -0.2385477746759181D+02
   -0.6111850977270129D+01    0.1985088597760855D+02   -0.2449289230784572D+02
   -0.7590993229768494D+01    0.1925203946701579D+02   -0.2407053295489347D+02
   -0.2535218732881786D+02   -0.2175979345319483D+02    0.2047363964492300D+02
   -0.2491846078786021D+02   -0.2086959725601879D+02    0.2040904467293005D+02
   -0.2462043908783203D+02   -0.2236249958658846D+02    0.2041750125128790D+02
   -0.1370180692976619D+02    0.1319882661382496D+02    0.1548146216762521D+01
   -0.1349299017561917D+02    0.1415871526765445D+02    0.1809650586886818D+01
   -0.1329506133171346D+02    0.1265516761156040D+02    0.2167911630484327D+01
   -0.2553141286550010D+02    0.1594605222336346D+02   -0.1191692842201888D+02
   -0.2644229233772870D+02    0.1617093557000591D+02   -0.1215224573977215D+02
   -0.2514672479444199D+02    0.1574164014287147D+02   -0.1278297484514948D+02
   -0.4284796221342106D+01    0.6153538112975143D+01    0.1117630688580282D+02
   -0.4391692612265472D+01    0.6831710303987537D+01    0.1192523232921847D+02
   -0.3819329495082743D+01    0.6598477467054062D+01    0.1047233088743383D+02
   -0.1001486189598869D+02    0.9729878494098905D+01    0.8752499094726602D+01
   -0.1055486197244001D+02    0.9165793922332927D+01    0.8229137717543759D+01
   -0.9105856940643513D+01    0.9723946577007554D+01    0.8385513178525864D+01
   -0.3582943283741666D+01   -0.6165105559893933D+01    0.2711271351900081D+02
   -0.3215087990845226D+01   -0.7010838690541178D+01    0.2696089436546306D+02
   -0.3338002147107848D+01   -0.5949271970511724D+01    0.2799820830021271D+02
   -0.1080078677050939D+02    0.2553942190643737D+02    0.7289698388744741D+01
   -0.1062739758613761D+02    0.2543759373358203D+02    0.6280292249888831D+01
   -0.1025015400844225D+02    0.2497727687000717D+02    0.7954459613785575D+01
   -0.2596135630657452D+02    0.1240932176335196D+02    0.5311966592374309D+01
   -0.2647679366997815D+02    0.1192631079564951D+02    0.4671267141774192D+01
   -0.2544433162979138D+02    0.1172163003741757D+02    0.5766744694058354D+01
   -0.1467268349553262D+02    0.2138138476990095D+02   -0.2020603340621586D+02
   -0.1480707965505742D+02    0.2186756527056674D+02   -0.2100888793952208D+02
   -0.1546657896366070D+02    0.2141706505344490D+02   -0.1962866156594401D+02
    0.9058739905002723D+01   -0.2357706018046963D+02   -0.5722024879360488D+01
    0.8970830540399024D+01   -0.2299606134789837D+02   -0.4974768378339626D+01
    0.9922115160979613D+01   -0.2369027781525838D+02   -0.6165496014405921D+01
   -0.1859601841606777D+02    0.2436758349506804D+02   -0.7556314499037482D+01
   -0.1941474860920373D+02    0.2430850933109105D+02   -0.7119139642093090D+01
   -0.1823433296409942D+02    0.2518353298085290D+02   -0.7277540365641928D+01
    0.2546101652010945D+02    0.9335839048318652D+01    0.1664683512119097D+02
    0.2453652216150647D+02    0.9481632034363910D+01    0.1698210964830472D+02
    0.2600038533998718D+02    0.1008321767246105D+02    0.1682788553586052D+02
    0.9399222180107905D+01   -0.9360680114733803D+01   -0.2660454520692375D+02
    0.9853779361882255D+01   -0.1023856108790729D+02   -0.2682284453650605D+02
    0.9762160086226887D+01   -0.8623730785318898D+01   -0.2714727283155831D+02
   -0.1515622053692449D+02   -0.1088693405252506D+02   -0.2516260076828671D+02
   -0.1464146861190366D+02   -0.1156772536923717D+02   -0.2472048545048273D+02
   -0.1483812572084291D+02   -0.1006750688050440D+02   -0.2463097741420762D+02
   -0.1459804861628338D+02    0.1275822824190498D+02    0.5847979391442470D+01
   -0.1442094138181988D+02    0.1313715473920376D+02    0.6758617892070231D+01
   -0.1504097736223889D+02    0.1346156671197357D+02    0.5407136352288466D+01
    0.1178165179681883D+02    0.1020917621544932D+02    0.6954718461290364D+01
    0.1179970104960552D+02    0.9223026164377149D+01    0.7079860316509377D+01
    0.1243547939699929D+02    0.1054363410220828D+02    0.7597815522538455D+01
   -0.1107944097201422D+02    0.2330379614920191D+02   -0.7927028134137402D+01
   -0.1033401867961865D+02    0.2333007347230274D+02   -0.7242256344238874D+01
   -0.1148078717313396D+02    0.2418775485372008D+02   -0.7993672160723659D+01
    0.2320045692740495D+02   -0.8251933326846443D+01    0.1636153638481011D+02
    0.2250859684725319D+02   -0.8550251090725542D+01    0.1693425092631443D+02
    0.2299217439507624D+02   -0.8614417484534133D+01    0.1546716262230538D+02
    0.1372129375376040D+02    0.5286905986159146D+01    0.9127256523119563D+01
    0.1372483060069726D+02    0.5577599420989687D+01    0.1005071418044096D+02
    0.1382239598563205D+02    0.6111343252360181D+01    0.8644186208214315D+01
   -0.7429694613744849D+01   -0.2325731938853885D+02   -0.1080363637576626D+02
   -0.8233991353123951D+01   -0.2372915944201646D+02   -0.1104783975215235D+02
   -0.6996204139346684D+01   -0.2382332025669030D+02   -0.1022953581101694D+02
   -0.2217312064089044D+02    0.7874335500922729D+01    0.1404722797759169D+02
   -0.2279898105273419D+02    0.7247307099831157D+01    0.1439052702156635D+02
   -0.2168518192168816D+02    0.8118873414381714D+01    0.1485198333722913D+02
    0.1084363889859883D+02    0.2002154004910419D+02    0.1323749410791843D+02
    0.1154508949503079D+02    0.2029036116208120D+02    0.1259558755701169D+02
    0.1001413889562698D+02    0.2013785747456504D+02    0.1279525173761272D+02
   -0.2632968329584617D+02    0.5486667530817490D+01    0.9781899650656204D+01
   -0.2720376349012822D+02    0.5670963213754781D+01    0.1008916040211218D+02
   -0.2623949138558751D+02    0.5883422537496671D+01    0.8942568849182445D+01
    0.2361525804713962D+02   -0.4904604751400235D+01    0.1930263455338700D+02
    0.2296233208369691D+02   -0.5568015966999670D+01    0.1939880632560292D+02
    0.2311610901724734D+02   -0.4161473331842559D+01    0.1964045671224709D+02
    0.1317012583340545D+02   -0.4561679414290666D+00   -0.1837546707154143D+02
    0.1302570390388559D+02    0.4846888409914494D+00   -0.1827521534744123D+02
    0.1256982052932810D+02   -0.8611000967855602D+00   -0.1768641592665155D+02
    0.1114112142554312D+02   -0.2054293528733309D+02   -0.2219114264769141D+02
    0.1113442137184357D+02   -0.2049223494557079D+02   -0.2123310653444133D+02
    0.1078418919636826D+02   -0.2145565507398779D+02   -0.2237548765874661D+02
   -0.1942203010280995D+02   -0.2323145110967066D+02    0.7736249801807078D+01
   -0.1869442962133966D+02   -0.2264500419813929D+02    0.7990281459398675D+01
   -0.1922197956824853D+02   -0.2358243373515578D+02    0.6796228737058481D+01
   -0.1678546704874786D+02    0.6521024281686865D+01   -0.2065388140069643D+02
   -0.1722453397751675D+02    0.7183088849605509D+01   -0.2114987533819278D+02
   -0.1647382929611434D+02    0.5916418649874176D+01   -0.2138161411906970D+02
    0.4265616761772265D+01    0.8243501549933155D+01   -0.2460817127567928D+02
    0.3561210562972969D+01    0.8833001896922296D+01   -0.2493492184563311D+02
    0.4787412883398966D+01    0.8799537775439926D+01   -0.2404671088274579D+02
    0.1467936683120143D+02   -0.1186591504840866D+02   -0.2078349825405248D+02
    0.1492817337673849D+02   -0.1176555602571084D+02   -0.2172016910822205D+02
    0.1403555314519059D+02   -0.1114672503799575D+02   -0.2056972035935878D+02
    0.1241571956782499D+02    0.7860964848231265D+01   -0.8911350064845099D+01
    0.1332806735722995D+02    0.7818518645839555D+01   -0.8767195888311628D+01
    0.1200349518074790D+02    0.8453547491970383D+01   -0.8262093881916659D+01
    0.7079624043781577D+01    0.1945630542337444D+01    0.1797793394166621D+02
    0.7134681543776041D+01    0.2752046446454059D+01    0.1745093315582838D+02
    0.6588899411727151D+01    0.1333689400474470D+01    0.1744792353061866D+02
   -0.1772307894701972D+02   -0.1511324300265306D+02   -0.1065097678194772D+02
   -0.1834993733682977D+02   -0.1577034543924173D+02   -0.1101578257990847D+02
   -0.1816210479859372D+02   -0.1487432850094274D+02   -0.9854375941453089D+01
   -0.7087651497929767D+01    0.2146686579635170D+02   -0.1440062302311555D+01
   -0.7573465825139330D+01    0.2093268989701654D+02   -0.2034737719845690D+01
   -0.7121647314159124D+01    0.2112717615191540D+02   -0.5558611224953774D+00
    0.2279415300344284D+02   -0.1643481554882612D+02   -0.4869775112886290D+01
    0.2356265394720150D+02   -0.1578887144055562D+02   -0.4910600775456729D+01
    0.2304592707454775D+02   -0.1716474878598876D+02   -0.4285375478297064D+01
   -0.1517527809991793D+02    0.1466367801796768D+02    0.4125906069254565D+01
   -0.1590007080323633D+02    0.1528301093202488D+02    0.4392401621832362D+01
   -0.1537344954499835D+02    0.1433931549814372D+02    0.3275778642172831D+01
   -0.1738734553574785D+02   -0.5379271944754374D+01    0.8061501896204902D+01
   -0.1768440779499904D+02   -0.6149446564447861D+01    0.8549058760533423D+01
   -0.1818847589410650D+02   -0.5106666433433639D+01    0.7623917222426209D+01
    0.2209982902687969D+02    0.1164041733833327D+02   -0.2617729988840290D+02
    0.2170569803929090D+02    0.1138190613637245D+02   -0.2698295973905097D+02
    0.2260106989420846D+02    0.1087872116354597D+02   -0.2584811411609890D+02
   -0.4130014456862568D+01    0.2352206418206011D+02   -0.7505137665624640D+01
   -0.4914212862433990D+01    0.2343678292847569D+02   -0.7933694258083114D+01
   -0.4069892053110742D+01    0.2450891440898236D+02   -0.7463238680889995D+01
   -0.1451026564088977D+02   -0.2080101479033270D+02   -0.4957263887237446D+01
   -0.1483380754642793D+02   -0.2161896856643116D+02   -0.5455820201831921D+01
   -0.1517156300987483D+02   -0.2045949288363989D+02   -0.4398880118944413D+01
   -0.7900740484452759D+01    0.1842821908476869D+02    0.1200134995677317D+02
   -0.8650624747202215D+01    0.1895886581710970D+02    0.1232583808051057D+02
   -0.8152828678990989D+01    0.1826158301629965D+02    0.1112849572655599D+02
    0.1261419276663388D+02   -0.1112513999436591D+02   -0.2490412125786335D+01
    0.1244120161240232D+02   -0.1071675222955736D+02   -0.3337580631572646D+01
    0.1340505186642575D+02   -0.1167638013941025D+02   -0.2619757332660808D+01
   -0.1131971817699876D+02   -0.1741878367852769D+02    0.2188723514698524D+01
   -0.1134402973521420D+02   -0.1829812013450134D+02    0.1868099091908447D+01
   -0.1043893006129910D+02   -0.1698657607610147D+02    0.1916691250016068D+01
   -0.3686699586531806D+01    0.8731392440712057D+01    0.1479992346734636D+02
   -0.3992657668346955D+01    0.9090551338242600D+01    0.1390287145337462D+02
   -0.2690891046013998D+01    0.8794159010740259D+01    0.1486504135133652D+02
   -0.5976978259811231D+01    0.8960871480155623D+01    0.2213150974432371D+02
   -0.5949840850389898D+01    0.9171012053409685D+01    0.2119060528037949D+02
   -0.5078018410836813D+01    0.8981699075074253D+01    0.2247668577539129D+02
    0.9794435917973997D+01   -0.5197436963051087D+01    0.2307824946065432D+02
    0.9728529653161466D+01   -0.4855612951284095D+01    0.2219811468563679D+02
    0.1068811870274794D+02   -0.5348014881363958D+01    0.2343397723891256D+02
   -0.1447832157068019D+02   -0.1246899075612245D+02    0.6821870919659968D+01
   -0.1530375765477740D+02   -0.1206890851249506D+02    0.7083049435110668D+01
   -0.1441926438498761D+02   -0.1330669444315835D+02    0.7314238211679993D+01
    0.9941733499813679D+01   -0.2389493797460664D+02   -0.9361895461195694D+01
    0.1016351916274577D+02   -0.2426299537495720D+02   -0.1024379882850859D+02
    0.1075352508413354D+02   -0.2418357166641554D+02   -0.8877118204671614D+01
    0.2160039542641029D+02    0.6666640335726816D+01   -0.1537642039465803D+02
    0.2156704658686586D+02    0.7476770519221557D+01   -0.1587456497691356D+02
    0.2095683116522209D+02    0.6104641597447972D+01   -0.1588134672999550D+02
    0.8135996070135247D+01    0.1066044743863837D+02   -0.2150703011161943D+02
    0.8225102809966044D+01    0.1138955301468088D+02   -0.2208774070308519D+02
    0.8674002991754421D+01    0.1081640965742433D+02   -0.2075387833520186D+02
    0.9007314538467863D+01    0.2510068183969801D+02    0.4543307398011946D+01
    0.8262892892381231D+01    0.2575356165952191D+02    0.4834853487373381D+01
    0.9283965318439552D+01    0.2534605513759298D+02    0.3650049402247771D+01
    0.1559082927227252D+01    0.2138439460795373D+02    0.5891308074411026D+01
    0.2374985048213954D+01    0.2133232831927976D+02    0.6465111600235541D+01
    0.1756285520136636D+01    0.2202886779744681D+02    0.5222491971670711D+01
    0.2504089746140182D+02   -0.1981337782051350D+02   -0.3057291579646193D+01
    0.2586750215995196D+02   -0.1982988879428620D+02   -0.3457459710898069D+01
    0.2525712374492275D+02   -0.2009468944470764D+02   -0.2117583485034287D+01
    0.1129712029083701D+02    0.6639161844346576D+00   -0.1066938170121119D+02
    0.1137546112414815D+02    0.7632531133981058D-01   -0.9893488328409218D+01
    0.1034709614966659D+02    0.7680871837415388D+00   -0.1085173418926475D+02
    0.1101766309977022D+02   -0.3564815487416208D+01    0.2090099047463523D+02
    0.1129342922808806D+02   -0.2810261007421593D+01    0.2141194636730592D+02
    0.1041373301819785D+02   -0.3241707560759322D+01    0.2015625883417031D+02
   -0.6822037858836565D-01   -0.1860370021062192D+02   -0.2169059812625622D+02
    0.7762843727640123D+00   -0.1817388688104911D+02   -0.2164785423311621D+02
   -0.3075083587344363D+00   -0.1872004771028853D+02   -0.2262467574899300D+02
   -0.2123402229497056D+02   -0.1449403077525999D+02    0.1380189383561899D+02
   -0.2109958983313874D+02   -0.1540909342298007D+02    0.1375641220930192D+02
   -0.2043075805649761D+02   -0.1420319177085563D+02    0.1347634614139638D+02
   -0.2078494878344434D+02    0.2739377575639586D+02    0.1280040295319918D+02
   -0.2075476546691222D+02    0.2779593360137975D+02    0.1187555921642224D+02
   -0.2036434009115654D+02    0.2793943707284902D+02    0.1346622847073443D+02
   -0.2451107301195287D+02    0.2285978502330217D+02   -0.1740984794442852D+02
   -0.2433237916165441D+02    0.2332393890056034D+02   -0.1654242163427710D+02
   -0.2490050611880422D+02    0.2358064909506476D+02   -0.1794245409086880D+02
    0.1923744991825787D+02   -0.1831541124092843D+02   -0.1872947594522883D+01
    0.1982488953423103D+02   -0.1901096027156282D+02   -0.1904044752906291D+01
    0.1965661037388396D+02   -0.1751495088685746D+02   -0.1525739613032045D+01
   -0.1579576222258444D+02   -0.2258336719532695D+02    0.5535818324836094D+01
   -0.1520792331573734D+02   -0.2194476959984397D+02    0.5946128640637221D+01
   -0.1595946505333690D+02   -0.2330360761818162D+02    0.6160097629661517D+01
   -0.4204599174111589D+01   -0.1017269693330031D+02    0.1312806703205144D+02
   -0.5063234016484684D+01   -0.9717896345048290D+01    0.1310713836303818D+02
   -0.3499535254051018D+01   -0.9468247920607867D+01    0.1313446004427115D+02
    0.1192262246081905D+02   -0.2567989508258238D+02    0.1755272655194708D+02
    0.1151118188730814D+02   -0.2597050992477752D+02    0.1834242425530363D+02
    0.1194670673410027D+02   -0.2466906037056776D+02    0.1770314597256272D+02
    0.4874163954697657D+01   -0.9564129283794443D+01    0.5064795651538280D+01
    0.5177160451784368D+01   -0.9254725957018922D+01    0.5906470639577839D+01
    0.4271337435230970D+01   -0.8874503318929330D+01    0.4791863612127859D+01
    0.2682839021119722D+02    0.1565235445495360D+02    0.1449420316687161D+02
    0.2696222005536373D+02    0.1660195249610289D+02    0.1453134551242897D+02
    0.2710921756171230D+02    0.1525208091426263D+02    0.1365833773230122D+02
   -0.2698242439521183D+02    0.1344938342711334D+02   -0.1873470777435110D+02
   -0.2691095208480539D+02    0.1423458500977671D+02   -0.1920448877753511D+02
   -0.2755606356296459D+02    0.1371692040135016D+02   -0.1803680923528181D+02
    0.1406430450078915D+02   -0.6338792137495649D+00    0.1379213598619701D+02
    0.1450388860270351D+02   -0.1646764810305550D+00    0.1452340261199032D+02
    0.1340620989727335D+02    0.1558869520971173D-03    0.1338339490882038D+02
    0.7033632000654161D+01    0.1418090152478202D+02    0.9087551667371178D+01
    0.6639155397790448D+01    0.1479093476521249D+02    0.8468293048943599D+01
    0.6521058096374715D+01    0.1412079307571526D+02    0.9933061629376382D+01
    0.2004703514094332D+02   -0.7531175198362851D+01    0.1461086998257774D+02
    0.2075907543185447D+02   -0.6916257549486676D+01    0.1476504041395112D+02
    0.1938884358002153D+02   -0.7419936157339484D+01    0.1525412446275141D+02
   -0.9486771696663291D+00    0.7049232219880140D+01    0.2336399510488137D+02
   -0.7297256912449868D-01    0.7060459583272912D+01    0.2294156544896290D+02
   -0.8709321612206905D+00    0.6511004022944978D+01    0.2415302084688980D+02
   -0.2038137189340429D+02    0.1605819810446904D+02    0.1021186702437521D+02
   -0.2113072773563067D+02    0.1667350397794265D+02    0.1041299280426633D+02
   -0.1961304312779247D+02    0.1643189222110418D+02    0.1068666751393853D+02
    0.2237663641830381D+02   -0.1251561304378838D+02   -0.1177436611950435D+02
    0.2169732557156604D+02   -0.1288995368901720D+02   -0.1115243876303355D+02
    0.2321241290304090D+02   -0.1295132655965873D+02   -0.1166421249671642D+02
   -0.2012354273476361D+02   -0.9552169808429531D+01   -0.6681110129837987D+01
   -0.1991595222171118D+02   -0.8693718665035053D+01   -0.7156929005966437D+01
   -0.2106608254039649D+02   -0.9624176610550521D+01   -0.6815347223832889D+01
    0.1988828541694853D+02   -0.1021046123847300D+02   -0.1830222644832888D+02
    0.1916217776907193D+02   -0.9577220389473556D+01   -0.1804101142368657D+02
    0.2071788277128174D+02   -0.9779575834046689D+01   -0.1823801593469674D+02
   -0.8816963930934942D+00    0.1721356198653650D+02   -0.2152568864041338D+01
   -0.6401918935341222D+00    0.1807714484585793D+02   -0.2487153418631113D+01
   -0.9934657679577582D+00    0.1660943527126546D+02   -0.2885400998630643D+01
   -0.4378438957572500D+01    0.2624899657604665D+02   -0.7846540518924882D+01
   -0.4398015941132511D+01    0.2619977122156496D+02   -0.8809061827633974D+01
   -0.4178473155495045D+01    0.2717545969967087D+02   -0.7719921671784259D+01
   -0.6740480076720872D+01    0.2751895188948693D+01    0.1034270378685379D+02
   -0.6394375396262975D+01    0.3644507405450916D+01    0.1054296291460615D+02
   -0.7567127563864521D+01    0.3030088300259974D+01    0.9937893409171577D+01
   -0.1465206103657863D+02    0.2395836002812916D+00    0.8674128167974315D+01
   -0.1480412183313030D+02   -0.2423850899695641D+00    0.9457210331213300D+01
   -0.1546394385966521D+02    0.3177603488436317D+00    0.8042915720594799D+01
   -0.7454456806465173D+01    0.1866173512767421D+01   -0.1143177726263366D+02
   -0.7068599526401806D+01    0.2421844277627585D+01   -0.1072012535653664D+02
   -0.8205709355911379D+01    0.1457113152997022D+01   -0.1101281724288206D+02
    0.1107951515150469D+02    0.8021846630208207D+01   -0.1942744333739182D+02
    0.1035863748265218D+02    0.8655258657474628D+01   -0.1930131868509136D+02
    0.1096029417199276D+02    0.7321860648667112D+01   -0.1882859116799368D+02
    0.1528465758745418D+02   -0.4062243407405841D+01   -0.1106402836697473D+02
    0.1587342143312761D+02   -0.4134457693084443D+01   -0.1031535159438072D+02
    0.1461360415592076D+02   -0.4753001256337664D+01   -0.1104148460933660D+02
    0.3978059921517790D+01    0.1480878770742135D+02   -0.2530014336571501D+02
    0.3929834698295402D+01    0.1386344016562314D+02   -0.2505381806833093D+02
    0.3172473638223965D+01    0.1521437710727345D+02   -0.2497055523980681D+02
   -0.2536989888072836D+02   -0.2631154010453113D+01   -0.2251654467406609D+02
   -0.2452553352842583D+02   -0.2693213249043323D+01   -0.2211905106871821D+02
   -0.2577037979822531D+02   -0.3474562125844334D+01   -0.2244528761847119D+02
   -0.2751495466909832D+02   -0.6059899033220043D+00   -0.9328749715085475D+01
   -0.2842927737893802D+02   -0.7033757415771993D+00   -0.9049433643350250D+01
   -0.2705913363876043D+02   -0.1446267650318138D+01   -0.9588928479914671D+01
    0.3451281962111314D+01    0.1540020693820622D+02   -0.1442621239098981D+02
    0.3267382697277095D+01    0.1496135717741115D+02   -0.1356748260152303D+02
    0.3168363165869323D+01    0.1633708705958628D+02   -0.1434671855771576D+02
   -0.3529946136812756D+01   -0.1485283471557082D+01   -0.3551656337972676D+01
   -0.3341252296174567D+01   -0.6268449487859187D+00   -0.4054799453123536D+01
   -0.3905890778296859D+01   -0.2088660969993462D+01   -0.4209897875601639D+01
    0.1956967826310494D+02   -0.1978311484802379D+02    0.2346647844875065D+02
    0.1894592850228757D+02   -0.2047821225406288D+02    0.2304724658361031D+02
    0.1983106670071134D+02   -0.2021313029377771D+02    0.2435002275853853D+02
   -0.2064477857727244D+02   -0.1252158421991347D+02    0.2247946421565205D+02
   -0.2060404371817362D+02   -0.1232408071807383D+02    0.2159408515331679D+02
   -0.1979837226474153D+02   -0.1285756244324109D+02    0.2272278723441214D+02
    0.1553620830931363D+02   -0.1751800408678278D+02   -0.1651707130605426D+02
    0.1556027294349370D+02   -0.1731345970618142D+02   -0.1556707688831555D+02
    0.1624110811416901D+02   -0.1690436409859547D+02   -0.1684423297811164D+02
    0.2180319581132844D+00    0.9041575186862543D+01   -0.2488659604627071D+02
    0.9888621788341386D+00    0.9198893836828848D+01   -0.2544116603628521D+02
   -0.5650747443925273D+00    0.9142234101375896D+01   -0.2538560539298993D+02
   -0.9174923847586310D+01   -0.3337845124518759D+01   -0.2072031583558195D+02
   -0.8477930732809986D+01   -0.2956148694529859D+01   -0.2010991632582535D+02
   -0.9868799465591719D+01   -0.2722431658984055D+01   -0.2070274774561839D+02
    0.4757570966817964D+01    0.2303432106033446D+02    0.2671577607073859D+02
    0.5344184370304565D+01    0.2265975045445687D+02    0.2738522700908568D+02
    0.4225848918867478D+01    0.2227117452559741D+02    0.2657485391316326D+02
   -0.1965864404818947D+02    0.1433907562424403D+02   -0.9042831924944927D+01
   -0.1906081107293547D+02    0.1456708906293340D+02   -0.9743655149710706D+01
   -0.1998791598729752D+02    0.1346801963820096D+02   -0.9340033356485561D+01
   -0.6822021028112688D+01    0.1236978335511002D+02   -0.2249384926774615D+02
   -0.7283932758081296D+01    0.1206322317202733D+02   -0.2168133062205851D+02
   -0.5906172227836305D+01    0.1264844938652186D+02   -0.2223128668293818D+02
    0.4054108293370487D+01    0.1179602673136923D+02    0.2403405056601174D+02
    0.3997817007184525D+01    0.1162023796747978D+02    0.2307555555489708D+02
    0.3496051270021899D+01    0.1264489860809971D+02    0.2410930212212574D+02
    0.7161637358067462D+01    0.1311549950093674D+02    0.2348648752833408D+02
    0.6689074678631597D+01    0.1313163696684679D+02    0.2431702752713538D+02
    0.6778153795308677D+01    0.1240222600987411D+02    0.2288753982727652D+02
    0.2381642992342656D+02    0.1219294024241951D+02    0.2445492331367900D+02
    0.2343073201685926D+02    0.1296685779217012D+02    0.2400347505997950D+02
    0.2391897208025850D+02    0.1147050984613560D+02    0.2385417242079079D+02
    0.2377200011947118D+02   -0.9505123043882746D+01   -0.2533459214965072D+02
    0.2390301908770447D+02   -0.8644551200974021D+01   -0.2496119876526572D+02
    0.2333069767984189D+02   -0.1008799071466409D+02   -0.2472276110474638D+02
   -0.2719242653425833D+02    0.1415093393492023D+02    0.2435578095829056D+02
   -0.2733365213756140D+02    0.1435728528740089D+02    0.2344770036199334D+02
   -0.2676434705660317D+02    0.1498005887901994D+02    0.2474928906922039D+02
    0.4478694541562978D+01    0.2512859818183009D+02   -0.4852828782512543D+01
    0.4670012717740192D+01    0.2544933121352362D+02   -0.5760743572774404D+01
    0.4392981825985380D+01    0.2583452708673929D+02   -0.4228144432392637D+01
   -0.3135717027343029D+00    0.1885285557759939D+02    0.1187850311715218D+02
    0.4018814189006212D+00    0.1820178684713197D+02    0.1178015721626491D+02
   -0.1952656308305664D-01    0.1967231848077413D+02    0.1144968527273485D+02
    0.5967142118468238D+01   -0.3234747365432741D+01    0.7856157430471125D+01
    0.6741585681735971D+01   -0.2776588143122339D+01    0.7404427502885056D+01
    0.6384275770789459D+01   -0.3662337072499674D+01    0.8673961964484903D+01
    0.1874310083668759D+02   -0.3685161311440262D+01    0.3185621936027949D+01
    0.1825521862495620D+02   -0.3978999770402091D+01    0.2420308912139115D+01
    0.1954272346245395D+02   -0.3435918059949676D+01    0.2691605979628850D+01
   -0.8344392176882343D+01    0.1315866374728218D+02    0.2092050661003418D+00
   -0.7491135422335786D+01    0.1360298985019388D+02    0.2542048608551549D+00
   -0.8929189629447869D+01    0.1388089997316797D+02   -0.1315575441275497D+00
   -0.1939955791247711D+02    0.2309350086541386D+01   -0.6107261666163119D+01
   -0.2031242742833840D+02    0.2012330582115446D+01   -0.6379975374127293D+01
   -0.1871348059151702D+02    0.1822867815661174D+01   -0.6523112478655154D+01
    0.2045221693820899D+02    0.2020441089976920D+02    0.1972657293750006D+02
    0.2057255191207049D+02    0.2060056559051662D+02    0.1883702430805662D+02
    0.2044510068273618D+02    0.1926146068428929D+02    0.1961110232451407D+02
    0.2253187619047631D+02    0.1774430754876203D+02    0.2154533773660801D+01
    0.2191126139680306D+02    0.1830046599816677D+02    0.1628287047643916D+01
    0.2202788860561903D+02    0.1692523367365251D+02    0.2424487379812488D+01
   -0.2360539647825661D+02   -0.5815307294586915D+01    0.1141787194429698D+02
   -0.2422579068794671D+02   -0.6039748406579402D+01    0.1067605992488277D+02
   -0.2287481594441614D+02   -0.5150056279528261D+01    0.1124168023529574D+02
   -0.2655077987613281D+02   -0.9203212753190067D+01   -0.6872552561941970D+01
   -0.2686401745231613D+02   -0.8486689833211974D+01   -0.6327302622008807D+01
   -0.2561736788321218D+02   -0.9258281857320743D+01   -0.6563398590403160D+01
   -0.1647010997192876D+02   -0.4799145880364185D+01    0.2683709245259947D+02
   -0.1703870493547611D+02   -0.4164870587780459D+01    0.2639679552368094D+02
   -0.1559018804574173D+02   -0.4663681756777461D+01    0.2641758573140730D+02
   -0.1530400041733918D+02   -0.2747888193347153D+02   -0.1583942239573688D+02
   -0.1468645309661165D+02   -0.2753317327743883D+02   -0.1509871935384880D+02
   -0.1588638435824335D+02   -0.2814137226435650D+02   -0.1547033841669770D+02
    0.1144880357630393D+02    0.1331903522826220D+02   -0.2415278119166805D+02
    0.1196128384026296D+02    0.1316446688446346D+02   -0.2496152987408808D+02
    0.1131266427671184D+02    0.1430451130979350D+02   -0.2401871459981374D+02
    0.1689658299647431D+02   -0.1157867565308209D+02   -0.1098814388399408D+02
    0.1714423347508844D+02   -0.1079363758210644D+02   -0.1161165732972322D+02
    0.1607519544384453D+02   -0.1202061736625674D+02   -0.1125471442390773D+02
   -0.1177473782251024D+02   -0.2562013596078210D+02   -0.2233793701834857D+01
   -0.1123434408903432D+02   -0.2614995855277566D+02   -0.2916097116389934D+01
   -0.1250316303079809D+02   -0.2540375811530151D+02   -0.2795190378252918D+01
   -0.2191553881056357D+02    0.2157516434607403D+02   -0.1438546875651427D+02
   -0.2262266342494261D+02    0.2211654559536179D+02   -0.1478894006592614D+02
   -0.2159771661346931D+02    0.2101286562146489D+02   -0.1508339271623523D+02
    0.2568253193730592D+02   -0.4694168708022380D+01   -0.4241595517678058D+01
    0.2619280905599327D+02   -0.4365981174573008D+01   -0.4960623909656262D+01
    0.2635283090356489D+02   -0.4550592871020317D+01   -0.3562147298962228D+01
    0.2515748220782759D+02    0.8662344320866101D+01   -0.1426304940775332D+02
    0.2547586250068852D+02    0.9563353507500088D+01   -0.1431161200336026D+02
    0.2436047272638226D+02    0.8842587539155179D+01   -0.1371192907714612D+02
   -0.6462574418105861D+01    0.1728527657143653D+02   -0.2609897767371463D+02
   -0.6003622386265770D+01    0.1803174527047224D+02   -0.2598596065551749D+02
   -0.7382996108749002D+01    0.1748645051958086D+02   -0.2602162698830463D+02
    0.2170617742671714D+02    0.6857437111124429D+01    0.1113858395291165D+02
    0.2256170679572183D+02    0.7066186439569602D+01    0.1153607277653828D+02
    0.2179074976936057D+02    0.5958862533622351D+01    0.1076427323363064D+02
   -0.2654443018762261D+02    0.1368020961765087D+02   -0.1062931280180713D+02
   -0.2620323274696748D+02    0.1449753007563423D+02   -0.1103813590402190D+02
   -0.2669763167580500D+02    0.1391377367049282D+02   -0.9679369673060693D+01
   -0.2729828972711383D+02    0.1217701949975405D+02    0.2133198907140727D+02
   -0.2753448900018773D+02    0.1133306855811703D+02    0.2098036583382425D+02
   -0.2716890848090810D+02    0.1214861927471652D+02    0.2232160522916848D+02
   -0.1475260433714768D+02    0.2642435634896151D+02    0.1163510585572302D+02
   -0.1536346017480302D+02    0.2593273991751387D+02    0.1102310833627158D+02
   -0.1384576102398628D+02    0.2636959441373766D+02    0.1126567109792006D+02
   -0.1106367067614270D+02    0.1198738131273326D+02   -0.8004833610935030D+01
   -0.1156654156868115D+02    0.1135701717997796D+02   -0.7426352848495232D+01
   -0.1163286432306501D+02    0.1271171681177315D+02   -0.8221158317578871D+01
   -0.2750021640976112D+02    0.8698336475734587D+01   -0.2719918168575931D+02
   -0.2805848713819362D+02    0.9405825193354211D+01   -0.2685040107511965D+02
   -0.2770513117900889D+02    0.7928704006193022D+01   -0.2659423112248801D+02
    0.2321499481875996D+02   -0.5079746499249310D+01    0.1658883015145721D+01
    0.2303464184752496D+02   -0.4176602871229401D+01    0.1333102368154347D+01
    0.2342781967589688D+02   -0.4915549022447326D+01    0.2594827310217073D+01
    0.2797898874931780D+01    0.1089706918683102D+02   -0.2364541330253709D+01
    0.2245202226151874D+01    0.1169294656281912D+02   -0.2426828833691328D+01
    0.2245755599198462D+01    0.1025536875360993D+02   -0.2807323546608387D+01
   -0.1345163931533012D+01    0.1962095910805883D+02   -0.2203007165811379D+02
   -0.1187999644960859D+01    0.2028119467326382D+02   -0.2271073001847405D+02
   -0.9965252610611597D+00    0.2001843546252423D+02   -0.2115947491126546D+02
    0.2321866249841371D+02   -0.1772306611002192D+02    0.4818535097644571D+01
    0.2373095362353775D+02   -0.1851048727960654D+02    0.4502942895881199D+01
    0.2351567942574326D+02   -0.1688912883576045D+02    0.4436169013841959D+01
    0.2013718148650944D+02   -0.3230417891186114D+01    0.7950580949407204D+01
    0.2107561096025884D+02   -0.3043373579830860D+01    0.7702022268875096D+01
    0.1960609686633095D+02   -0.2953997060756770D+01    0.7185942317218485D+01
   -0.1008066597936573D+02    0.3952115312429037D+01   -0.2146314778371381D+02
   -0.1012407882879949D+02    0.4345931600305352D+01   -0.2231057597964146D+02
   -0.1063769539456176D+02    0.4380680946355994D+01   -0.2081888006829890D+02
   -0.2649554121120371D+02   -0.2259778520609548D+02   -0.2035639232266882D+02
   -0.2655580809985167D+02   -0.2167173098612907D+02   -0.2057023064623519D+02
   -0.2670760190435454D+02   -0.2277169362079301D+02   -0.1942852367915478D+02
    0.1380096172545607D+02   -0.2206839969255900D+02   -0.2101923142520191D+02
    0.1383945568496751D+02   -0.2118993837178227D+02   -0.2076762382810477D+02
    0.1451663348647049D+02   -0.2256113195070125D+02   -0.2053109190283322D+02
    0.1709020713323541D+02    0.1223081250608772D+02    0.6299397202679462D+01
    0.1667145274794506D+02    0.1202852332026732D+02    0.5482229441147093D+01
    0.1762451123587792D+02    0.1150182420404352D+02    0.6529480063942492D+01
   -0.3537017801958812D+00    0.1543621804455072D+02    0.2558220798712133D+02
   -0.4693850952159822D+00    0.1558343484734826D+02    0.2465456687975224D+02
    0.4104734416293915D+00    0.1590134850628351D+02    0.2592626425414296D+02
    0.1903899954083595D+02    0.2724368991971368D+02   -0.6724923532796596D+01
    0.1858735801509942D+02    0.2793822445631069D+02   -0.6317734078126386D+01
    0.1889971764430350D+02    0.2743935115400452D+02   -0.7695083477709949D+01
    0.1170632073219989D+02    0.1206797039396718D+02    0.2229934527090253D+02
    0.1263888096306015D+02    0.1186039425778198D+02    0.2251320421273291D+02
    0.1173776521736213D+02    0.1260401335219030D+02    0.2146695276790997D+02
    0.2516506604504007D+02    0.1974864646337037D+02   -0.1277694199680954D+02
    0.2460078881714234D+02    0.2050015473969366D+02   -0.1305515501916227D+02
    0.2470974862666503D+02    0.1926142116159627D+02   -0.1213010062159362D+02
   -0.4427870477904969D-01    0.2939901481380609D+01    0.1148279210875312D+01
   -0.5129115540134952D+00    0.2054110044757707D+01    0.1361325443963778D+01
    0.2652197426359100D+00    0.3252186337482405D+01    0.1966019866087943D+01
   -0.2321174832793101D+02   -0.1583954428191505D+02   -0.1327759542928588D+01
   -0.2393095543380178D+02   -0.1606509710418270D+02   -0.7446675176791129D+00
   -0.2340726117158913D+02   -0.1489259037561515D+02   -0.1605467300343316D+01
   -0.1689580227311777D+02   -0.1263352627687018D+02    0.1002810186888797D+02
   -0.1625774022688748D+02   -0.1339471242204776D+02    0.1018009974248603D+02
   -0.1629604349113256D+02   -0.1186987867154505D+02    0.9984242707653246D+01
   -0.3431846867600437D+01   -0.1358237729116902D+02    0.4438010525334622D+01
   -0.3282633816205943D+01   -0.1294449781861708D+02    0.5219633983254610D+01
   -0.3543622179301602D+01   -0.1447022355568152D+02    0.4751221175039059D+01
    0.1412113969901864D+02   -0.2118122091435092D+02    0.1627871081517899D+02
    0.1386802632614885D+02   -0.2134389248622375D+02    0.1539809563641902D+02
    0.1459453001830584D+02   -0.2198258927400988D+02    0.1652812799316605D+02
    0.1083245309285300D+02    0.2761336342732148D+02   -0.1339154546072603D+02
    0.1171405436606279D+02    0.2722719382198371D+02   -0.1344501469377337D+02
    0.1027759398438856D+02    0.2693519265801182D+02   -0.1379051043503495D+02
   -0.2017647203262326D+02   -0.2330377050316057D+01    0.1720965564202464D+02
   -0.2110709302442553D+02   -0.2333069878549147D+01    0.1698512400601686D+02
   -0.1980429017716870D+02   -0.1527314766784406D+01    0.1685366028325464D+02
   -0.1454779804873709D+02   -0.1670939604298632D+02   -0.7041474483639323D+01
   -0.1539146465012294D+02   -0.1688793731627645D+02   -0.7506775296620575D+01
   -0.1471128360329164D+02   -0.1606709151624909D+02   -0.6320345037039052D+01
   -0.2626006377687300D+02    0.1455476593661098D+02    0.7537924708666950D+01
   -0.2716048281433272D+02    0.1478369778122425D+02    0.7682389105862176D+01
   -0.2620749136934054D+02    0.1366754583910039D+02    0.7230070374667650D+01
    0.2538436697906624D+02   -0.1819916212088507D+02    0.2485189909589220D+02
    0.2616341034718539D+02   -0.1804270432630248D+02    0.2419357413528398D+02
    0.2513125578498987D+02   -0.1741399613872710D+02    0.2540820466026832D+02
    0.2217350985148832D+02   -0.2505244666749583D+01   -0.2090168764542641D+02
    0.2276271244491161D+02   -0.1793553189636182D+01   -0.2055596541246838D+02
    0.2195015808744086D+02   -0.3185940992020115D+01   -0.2029223216717294D+02
   -0.2228785252195563D+02   -0.9214939670422730D+01    0.2332358188399041D+02
   -0.2311282725335149D+02   -0.9364863497707065D+01    0.2272127962929237D+02
   -0.2150106092258626D+02   -0.9306211488985692D+01    0.2275289429081862D+02
    0.2431691066231318D+02   -0.1402350719353874D+02    0.1069622835984485D+02
    0.2486277424570802D+02   -0.1453966118738851D+02    0.1129008194487288D+02
    0.2421803279134451D+02   -0.1463320484942924D+02    0.9997298308923240D+01
   -0.2468233934000254D+02    0.2052994675815795D+02   -0.1100316526565275D+02
   -0.2470396735037067D+02    0.2113008804806811D+02   -0.1017832721717091D+02
   -0.2440857179224452D+02    0.1968194652210336D+02   -0.1055827864991447D+02
    0.2080319542624612D+02   -0.1306101272148883D+02   -0.9291615360380646D+01
    0.1989398744232368D+02   -0.1301419922601819D+02   -0.9015110971148193D+01
    0.2141867203973645D+02   -0.1280097333102863D+02   -0.8591934006006495D+01
    0.1658435216444962D+02   -0.1064332947404863D+02    0.1171313426867320D+02
    0.1670036600493729D+02   -0.1074951851686709D+02    0.1075576022892608D+02
    0.1715183085995249D+02   -0.1135955931798184D+02    0.1205447605749291D+02
   -0.2369775931841102D+02   -0.6678877794583710D+01   -0.2288883888654095D+02
   -0.2297882169507914D+02   -0.6375125919781396D+01   -0.2348710811443616D+02
   -0.2437549901967926D+02   -0.7054404078707567D+01   -0.2342914964442779D+02
   -0.1786124569534248D+02    0.2593039396165206D+02    0.1053168446727757D+01
   -0.1826509228830487D+02    0.2565903175492977D+02    0.2133194599578346D+00
   -0.1848895843767758D+02    0.2565065941323592D+02    0.1744791786019582D+01
    0.6524579190618255D+01    0.2424487564060826D+02   -0.1131616357353865D+02
    0.6541144290965454D+01    0.2338806131175469D+02   -0.1171847937972611D+02
    0.7358851047042376D+01    0.2471247712365854D+02   -0.1160678267586644D+02
   -0.1919619874111701D+02   -0.2060926840670175D+02    0.2425181651595500D+02
   -0.1926557199766476D+02   -0.1969416764653260D+02    0.2463323697074373D+02
   -0.1827308416877491D+02   -0.2090126945057503D+02    0.2429005184313372D+02
   -0.1305943201386292D+02   -0.1473655001182541D+02   -0.1041174418405926D+02
   -0.1266223834971260D+02   -0.1472428815517852D+02   -0.1128782047602117D+02
   -0.1398661354829120D+02   -0.1447613860227869D+02   -0.1059676654095664D+02
   -0.2055958500178330D+02   -0.1075852374031997D+02   -0.1804643766196439D+02
   -0.2119998149769304D+02   -0.1100449434712362D+02   -0.1734792552672117D+02
   -0.1967947566170442D+02   -0.1067363872946811D+02   -0.1754910514639826D+02
    0.1350888341273875D+02    0.2478119499143995D+02   -0.2304647563005849D+02
    0.1275794830281770D+02    0.2423021408564742D+02   -0.2326115004642280D+02
    0.1391417409745469D+02    0.2441778765339523D+02   -0.2221151312332073D+02
    0.1661578618188404D+02    0.2513086814579871D+02   -0.2106119818622425D+02
    0.1587154371027890D+02    0.2463885307116512D+02   -0.2066116729487575D+02
    0.1692716038954040D+02    0.2469355271587880D+02   -0.2182199025249036D+02
    0.2227026556310857D+02   -0.2614572150351579D+02   -0.3365677228439175D+01
    0.2295432395726073D+02   -0.2586241261838673D+02   -0.2749138659385592D+01
    0.2267501482782886D+02   -0.2585040855492838D+02   -0.4243901803679791D+01
   -0.2452890032989847D+01    0.1454611643579051D+02   -0.2347895892123811D+02
   -0.2865090259807030D+01    0.1492769185038170D+02   -0.2428149232906521D+02
   -0.2095821683403808D+01    0.1366443211459726D+02   -0.2371641530892652D+02
   -0.2269119775456272D+02    0.9868025213703637D+01   -0.1818148850939041D+02
   -0.2275841973146894D+02    0.9775447182140649D+01   -0.1912677115119143D+02
   -0.2251816610088252D+02    0.8881927929590944D+01   -0.1806817331275337D+02
   -0.2508508102330262D+02    0.2921158622576951D+01    0.4890818864991266D+01
   -0.2496602191519812D+02    0.2255277398714631D+01    0.5625881103103468D+01
   -0.2594904143207561D+02    0.3368526488750216D+01    0.5101923310833522D+01
    0.2277986325729994D+02   -0.2393820171852088D+02    0.7552977275639572D+01
    0.2355068870140082D+02   -0.2435193371052720D+02    0.7116249231669155D+01
    0.2290723411609602D+02   -0.2302416967157390D+02    0.7640759055974732D+01
   -0.2392636931821005D+02    0.2699697785353532D+02    0.7174761598522250D+01
   -0.2460143312011131D+02    0.2698694972311212D+02    0.6501314375045351D+01
   -0.2391388995472566D+02    0.2789080058966882D+02    0.7554505216008182D+01
   -0.2185965043730305D+02   -0.1845359246861361D+02   -0.1090506567681637D+02
   -0.2199728809049643D+02   -0.1754521835140060D+02   -0.1136960344567254D+02
   -0.2247548709911240D+02   -0.1847740131324759D+02   -0.1014114427049056D+02
    0.1835817142841091D+02    0.9382966029864573D+01    0.1019886140205261D+02
    0.1880809823815094D+02    0.1015506620024396D+02    0.1058059653958900D+02
    0.1824359845247301D+02    0.8725751809357979D+01    0.1086118079111251D+02
    0.2469273550374718D+02    0.7703910341081223D+01   -0.2340807647667333D+02
    0.2421886549876588D+02    0.6886668310753255D+01   -0.2322013273903274D+02
    0.2421575945878297D+02    0.8278242987767428D+01   -0.2405813286239279D+02
    0.5018250422229946D+00   -0.8019421730363825D+00    0.2361805781910131D+01
    0.1100070069588980D+01   -0.4283807060935511D+00    0.1685365603500309D+01
   -0.3203712732381099D+00   -0.1086869494852064D+01    0.1987359922511540D+01
    0.1443568071952492D+02    0.2147790385165208D+02   -0.2369232761336024D+02
    0.1443614151255965D+02    0.2082625347239032D+02   -0.2443980145842299D+02
    0.1359018526982753D+02    0.2189653641514656D+02   -0.2393676792476711D+02
   -0.2172576691166376D+02   -0.1231175043390820D+01    0.1193848602741711D+02
   -0.2193264454226208D+02   -0.1945076191825779D+01    0.1256295029855043D+02
   -0.2087371322954901D+02   -0.1428540838011740D+01    0.1155548417098343D+02
    0.1603077302138825D+02   -0.1783591484949969D+02   -0.1114799935027082D+02
    0.1627399559885145D+02   -0.1864081764624385D+02   -0.1064591263441097D+02
    0.1523970714421627D+02   -0.1747490776845450D+02   -0.1075825497181439D+02
   -0.2381187305699716D+02    0.1979786215878643D+01    0.1075994674253060D+02
   -0.2453885842803991D+02    0.1299115563657557D+01    0.1099379228397564D+02
   -0.2383335580336733D+02    0.2243315534292591D+01    0.9800015216573373D+01
    0.1937632592933180D+02   -0.1171237986733980D+02    0.1327781552774316D+02
    0.1947262974847468D+02   -0.1078027291374198D+02    0.1295388465580572D+02
    0.1986231768137165D+02   -0.1175652617532244D+02    0.1417399914498574D+02
    0.1910065456945507D+02    0.2665016272175086D+02    0.2210382415064058D+02
    0.1907806929248537D+02    0.2571695350626997D+02    0.2242505413632572D+02
    0.1834582760368610D+02    0.2710574876454105D+02    0.2249345586192896D+02
   -0.1661900722207313D+02    0.5806688680585893D+01    0.1299333872081161D+02
   -0.1639665712076201D+02    0.4847285036022264D+01    0.1304778999459675D+02
   -0.1593000570379268D+02    0.6263839711311894D+01    0.1347013358803700D+02
   -0.2434511279046031D+02    0.2040275351059181D+02   -0.6537169258573795D+00
   -0.2452703125436338D+02    0.1985760526963315D+02   -0.1447702678023442D+01
   -0.2336490730809750D+02    0.2031107715456444D+02   -0.4213188700173581D+00
   -0.2544132449416416D+02   -0.2475802740185043D+02    0.1274388822046435D+02
   -0.2482353364536464D+02   -0.2514137843479853D+02    0.1336504040587660D+02
   -0.2504511026544554D+02   -0.2485130494929944D+02    0.1185296525329422D+02
   -0.8094839219730853D+01    0.2361330918603290D+02   -0.1892280291755966D+02
   -0.7472299601861260D+01    0.2358443051492810D+02   -0.1966748395703861D+02
   -0.8700506725398824D+01    0.2286144717864843D+02   -0.1916385257493338D+02
   -0.9045722410695941D+01   -0.7945525768037525D+01   -0.2267651314755227D+02
   -0.8837873646008909D+01   -0.7214267924222712D+01   -0.2325135273562143D+02
   -0.9014352164588997D+01   -0.7478839426451489D+01   -0.2172553522080738D+02
    0.1891105958867887D+01   -0.2632361161063724D+02   -0.3719767758264863D+01
    0.1043614130082858D+01   -0.2662357625217427D+02   -0.3346593590321516D+01
    0.1757547824051354D+01   -0.2621048764589748D+02   -0.4699368969230017D+01
   -0.1344294388820322D+02    0.2204511914615270D+02    0.9300885728678255D+01
   -0.1372549217303497D+02    0.2203298406973555D+02    0.1023210768442801D+02
   -0.1277009881026060D+02    0.2270967889701685D+02    0.9224787994728644D+01
    0.1114004878159547D+02    0.1517859630890628D+02   -0.5771339170320866D+01
    0.1020225722430912D+02    0.1542958744405876D+02   -0.5786326019114229D+01
    0.1123296850142498D+02    0.1437461652763435D+02   -0.6241749827277139D+01
    0.1968157386961928D+02    0.7330166063151641D+01    0.2227283226929092D+02
    0.1871577104455750D+02    0.7221446185376339D+01    0.2236344942142253D+02
    0.1980585820705409D+02    0.8264715218983994D+01    0.2188790569981164D+02
    0.2262301938015154D+02    0.4129304968865259D+01    0.7637905736601396D+01
    0.2281613731723339D+02    0.4006967556873260D+01    0.6688829279014030D+01
    0.2218658002905954D+02    0.5000000001788321D+01    0.7724680604211495D+01
   -0.1483505194834375D+02    0.1400394750973580D+02    0.1198486156773133D+02
   -0.1518112439320086D+02    0.1415035202432482D+02    0.1112663458595180D+02
   -0.1452204737901327D+02    0.1488941420673159D+02    0.1218343781345350D+02
   -0.2975089001737491D+01   -0.2356791092323624D+01   -0.1081629168828485D+02
   -0.2446970741865299D+01   -0.2942612782648860D+01   -0.1029739944225931D+02
   -0.2821894516820044D+01   -0.1545686738627776D+01   -0.1031309151848164D+02
   -0.2730111450951067D+02    0.2704193035855811D+01    0.1143369202551010D+02
   -0.2691132005785502D+02    0.1946322896835986D+01    0.1088502299051799D+02
   -0.2772431736780706D+02    0.3255595729596534D+01    0.1079943924058284D+02
   -0.1519726163839452D+02    0.1767448912103269D+02   -0.2726130553947371D+02
   -0.1603932671512036D+02    0.1797570033150256D+02   -0.2760844092246046D+02
   -0.1498071517377506D+02    0.1693709542438644D+02   -0.2777595435129295D+02
   -0.2237062684474871D+02    0.2508581823626823D+02    0.1259438391674202D+02
   -0.2197424176504018D+02    0.2440841257050984D+02    0.1209980877036337D+02
   -0.2175416317538723D+02    0.2579868575089714D+02    0.1271235621126917D+02
   -0.1549383682194830D+02   -0.2299677890136887D+02   -0.1976366619114788D+02
   -0.1575546663508278D+02   -0.2377454198721881D+02   -0.2024956146962912D+02
   -0.1578575385071878D+02   -0.2306475288315231D+02   -0.1884791147945082D+02
   -0.2735228094688498D+02    0.2028969705232922D+02   -0.2277593826710331D+02
   -0.2807494602658002D+02    0.2015406586751205D+02   -0.2208015111191921D+02
   -0.2688792396211598D+02    0.1943655808778983D+02   -0.2285370345226679D+02
    0.2136002912478736D+02   -0.1337843559035994D+02   -0.5194873690402811D+01
    0.2126165765296825D+02   -0.1243537754121101D+02   -0.4994341031610337D+01
    0.2225544556554297D+02   -0.1366643911094285D+02   -0.4954541694620812D+01
    0.7418206065462965D+01    0.1848640780317313D+02    0.2287614892399425D+02
    0.8115585701607356D+01    0.1845684884735401D+02    0.2355963755330713D+02
    0.6655897014807470D+01    0.1822318791866615D+02    0.2339272835188265D+02
    0.8713372659931784D+00   -0.8144876122280237D+01    0.5621277367459244D+01
    0.1713062605280304D+01   -0.7976112802532332D+01    0.5250156708211181D+01
    0.9615882901691856D+00   -0.9059346651930325D+01    0.6017480728528052D+01
    0.2175115181732397D+02   -0.4379932147703073D+01    0.2264473208360462D+02
    0.2214562391312045D+02   -0.5241504449150542D+01    0.2276897379017822D+02
    0.2218334298337868D+02   -0.3956930764964206D+01    0.2185914607226251D+02
   -0.1937460838898303D+02   -0.1278469140646248D+02   -0.1355625284381452D+02
   -0.1905082100576486D+02   -0.1319888846255813D+02   -0.1272521126393256D+02
   -0.2012802676077277D+02   -0.1219577027734579D+02   -0.1333256115546267D+02
   -0.1558823326140015D+02    0.1734167081843200D+02   -0.9741637000437516D+01
   -0.1543982303684206D+02    0.1638018403168158D+02   -0.9559286251058689D+01
   -0.1570363163738179D+02    0.1739078862454777D+02   -0.1073473551325808D+02
   -0.4207767546359994D+01    0.4151253973733299D-01   -0.2491288353020146D+02
   -0.4534373041533507D+01   -0.3265845496333942D+00   -0.2412221478560285D+02
   -0.4098552682448565D+01    0.9820346638521376D+00   -0.2476610097886449D+02
   -0.9828592620216529D+01    0.6981027834257008D+01    0.9651412995443225D+01
   -0.9448695339104923D+01    0.7089043905899247D+01    0.8733800229908779D+01
   -0.9930880567468844D+01    0.7882875788094546D+01    0.1006113888635679D+02
    0.4718888221635227D+01    0.5057674260144410D+01   -0.1113285796316984D+00
    0.4847428562988045D+01    0.5344415855174211D+01    0.7873279141059991D+00
    0.4220139811968706D+01    0.5688470564937663D+01   -0.6300562793775140D+00
   -0.6982484617111896D+01   -0.1328461306507755D+02    0.2756458986201223D+02
   -0.6276851766741156D+01   -0.1321787188109072D+02    0.2817105016370757D+02
   -0.6761443665461040D+01   -0.1273118204874393D+02    0.2680457290512697D+02
    0.1854790342678241D+02    0.1486632159745252D+02    0.7357843642139675D+01
    0.1778307233327968D+02    0.1521149464150517D+02    0.7731985336038436D+01
    0.1826917966383684D+02    0.1398632091699922D+02    0.7115035760594623D+01
    0.2829669458704918D+01    0.9574800061453717D+01   -0.5084240808416588D+01
    0.3488123185976203D+01    0.8893821803790649D+01   -0.4997968308798428D+01
    0.3200863722245952D+01    0.1039140979303112D+02   -0.4707555639199208D+01
    0.9046213036209826D+01    0.2989799888577425D+01   -0.2255834442653005D+02
    0.8438157213381794D+01    0.3157081622869634D+01   -0.2323679629112010D+02
    0.8576812365330143D+01    0.3118245707296210D+01   -0.2169932384861516D+02
    0.3548597567068638D+01    0.2423953668733054D+02   -0.7909605283245938D+01
    0.3621172360272676D+01    0.2493188017355542D+02   -0.8648930612576940D+01
    0.3011090941988631D+01    0.2462842749460663D+02   -0.7177602693247001D+01
   -0.1210423351127793D+02    0.2177572966626406D+02   -0.1971588340928309D+02
   -0.1305051136720710D+02    0.2160062607260478D+02   -0.1995916185903940D+02
   -0.1165059501046581D+02    0.2170133744501635D+02   -0.2055898985039801D+02
    0.8253838237131685D+01    0.1337313273170153D+02    0.1161359113517599D+01
    0.7755032911044014D+01    0.1414571962469963D+02    0.8664523286848174D+00
    0.8354382935166772D+01    0.1278870442908077D+02    0.3167287908156413D+00
   -0.6469743555213825D+00    0.1743449189682153D+02   -0.2364547357165116D+02
   -0.1237639804024051D+01    0.1762367509684523D+02   -0.2434257215367277D+02
   -0.7883204906451047D+00    0.1804266251022390D+02   -0.2285151625860109D+02
    0.1599047469213446D+02   -0.1684230815621588D+02    0.9879921350162094D+01
    0.1662991962970515D+02   -0.1621361972181415D+02    0.9553669068301950D+01
    0.1515203322209806D+02   -0.1633938197452129D+02    0.9801612754310645D+01
    0.2182624126388205D+02   -0.2701457334967794D+02   -0.2732568390925131D+02
    0.2260357735824812D+02   -0.2635529759697674D+02   -0.2744714286180878D+02
    0.2130112283161418D+02   -0.2661736268053103D+02   -0.2662566686127758D+02
   -0.2522623170530097D+02   -0.2462499476030426D+02   -0.1288236611167101D+01
   -0.2544312159729255D+02   -0.2372556722651207D+02   -0.1491412998972269D+01
   -0.2429853721499609D+02   -0.2453280420803656D+02   -0.1503540432860603D+01
    0.1307655736123480D+02    0.2320730784255283D+02    0.1566954208340253D+02
    0.1301663457544772D+02    0.2415117895411045D+02    0.1588500235814240D+02
    0.1362413600864335D+02    0.2272495588723584D+02    0.1627454254164672D+02
    0.2703561840173079D+02    0.1724098615099394D+02   -0.8958983336681518D+01
    0.2757287647990762D+02    0.1753013797751010D+02   -0.8288099724010177D+01
    0.2685251579168854D+02    0.1808821321446985D+02   -0.9430309442107978D+01
    0.1000214365946487D+02    0.1289269573057787D+02    0.1968153024084215D+02
    0.9667812407437822D+01    0.1368919653072787D+02    0.2000477309695911D+02
    0.9737307264342860D+01    0.1233424257520034D+02    0.2042343848619393D+02
    0.1324016475834169D+01   -0.3492750319776997D+01    0.2327316509467054D+02
    0.2102459872811687D+01   -0.2889908692368830D+01    0.2337254259883023D+02
    0.1303265581476354D+01   -0.3940974019012174D+01    0.2408557409230449D+02
    0.9203808336543348D+01   -0.6454718040900759D+01   -0.1726864762195341D+02
    0.8350991453735579D+01   -0.6758428256323961D+01   -0.1698069220880201D+02
    0.9265877838696831D+01   -0.6253753635799918D+01   -0.1825011878713770D+02
    0.1590321067347234D+01    0.2503661516878327D+02   -0.1334066596335818D+02
    0.2346393831917227D+01    0.2550966993768826D+02   -0.1289526848297188D+02
    0.2052630098108712D+01    0.2432643113201067D+02   -0.1380403835574642D+02
    0.7291730952427256D+01   -0.2171851522161635D+02    0.3750843493581472D+01
    0.6906655114904242D+01   -0.2100227902383087D+02    0.4318266861752819D+01
    0.8060842877817644D+01   -0.2218582975221967D+02    0.4198984562690969D+01
    0.1486261857044138D+02   -0.1825637860153560D+02   -0.2603184753186619D+02
    0.1572028616166399D+02   -0.1867128257480256D+02   -0.2601325010175773D+02
    0.1488279714871345D+02   -0.1750607968982098D+02   -0.2658570554236725D+02
    0.5551726319224161D+01   -0.1681523459168917D+02   -0.1431560943394005D+01
    0.4974056652010198D+01   -0.1656301777655867D+02   -0.7194969569215811D+00
    0.5942830593353303D+01   -0.1601788057996897D+02   -0.1743532222863322D+01
   -0.7858615635521117D+01   -0.9195215098899515D+01   -0.6328548463642040D+01
   -0.7307600295109856D+01   -0.8414118653869622D+01   -0.6431716855313049D+01
   -0.8264715979767825D+01   -0.9004539249422415D+01   -0.5477293036698776D+01
   -0.1546833414457345D+02    0.2296576152586090D+02    0.7626224424904352D+01
   -0.1618296305329842D+02    0.2268270870624390D+02    0.8218168352636082D+01
   -0.1465538362674084D+02    0.2261402278273584D+02    0.7975801646326022D+01
   -0.1396116391332400D+02   -0.1349989813688166D+02   -0.2749440198660523D+02
   -0.1412803981043061D+02   -0.1255097817847728D+02   -0.2739804196528508D+02
   -0.1410402263892605D+02   -0.1388084445023536D+02   -0.2836902586843981D+02
    0.7081793423936914D+01   -0.3734596336862467D+01   -0.1006049829253020D+02
    0.6595390673617040D+01   -0.4031064266968446D+01   -0.9317783921265084D+01
    0.6523205882396776D+01   -0.3920167325113624D+01   -0.1085363394694576D+02
   -0.1352434362094217D+02    0.3168099623203448D+01    0.6514512470502388D+01
   -0.1363028852547925D+02    0.4062987594307506D+01    0.6295844605696533D+01
   -0.1393497325376321D+02    0.2996449417749617D+01    0.7356567059850129D+01
    0.1136357068686505D+02    0.7885741750815745D+01   -0.1167822075585595D+02
    0.1157141680166416D+02    0.7960088522594369D+01   -0.1075076585378443D+02
    0.1205662003103131D+02    0.8427469472683931D+01   -0.1211644835794994D+02
   -0.1827455875021936D+02    0.1622958374787401D+02   -0.1055028052491377D+02
   -0.1891820521732367D+02    0.1658238085292132D+02   -0.1111624133699180D+02
   -0.1803794186254155D+02    0.1703910575589821D+02   -0.1012340351087684D+02
   -0.2196296033436568D+02   -0.1133159044393641D+02    0.7854406040062715D+01
   -0.2278446085045423D+02   -0.1093229668692816D+02    0.8077401858512667D+01
   -0.2154291075099170D+02   -0.1141908441385674D+02    0.8726783769907653D+01
    0.2336795035288085D+02    0.2874398104564178D+01    0.5090753986018128D+01
    0.2407205658581283D+02    0.2993283112854856D+01    0.4556309127793416D+01
    0.2297179807084925D+02    0.2137459217848294D+01    0.4609265164521100D+01
   -0.2353123506014682D+01    0.4215993462397046D+01   -0.2044964695109601D+02
   -0.2480610931998120D+01    0.4431753118841503D+01   -0.2137580725208081D+02
   -0.3042005882132331D+01    0.4595961855585537D+01   -0.1992228089991886D+02
   -0.2505680779597138D+02   -0.1357556770173593D+02   -0.2688926948198722D+02
   -0.2577103187889543D+02   -0.1410390815940046D+02   -0.2719636374789364D+02
   -0.2434886661912662D+02   -0.1405830562850412D+02   -0.2728402048241162D+02
    0.2904788995418811D+01   -0.2131261672433745D+02   -0.7945445511097956D+01
    0.3606097535568507D+01   -0.2183907547910838D+02   -0.7566064684003621D+01
    0.2375868270294970D+01   -0.2079995389750244D+02   -0.7230234256443417D+01
    0.2429362751513536D+02    0.1577379272189133D+01   -0.9830914812522009D+01
    0.2407794080171353D+02    0.2011394524070221D+01   -0.9012514354574494D+01
    0.2485978619439937D+02    0.2159657687427946D+01   -0.1036095358690935D+02
   -0.4020830256175611D+01    0.1814458561173301D+02   -0.5455544753645243D+01
   -0.4269956996239229D+01    0.1875832520842041D+02   -0.4768366977917633D+01
   -0.4654926301120847D+01    0.1826155132132915D+02   -0.6143654709098923D+01
   -0.7702203237569873D+01    0.1650339191865519D+02   -0.1081747218302658D+01
   -0.7322682821871717D+01    0.1631157966276711D+02   -0.2006632366882106D+01
   -0.6917027927933369D+01    0.1663071199388017D+02   -0.5629999280982437D+00
   -0.5259872899017665D+01   -0.7817054072944735D+01   -0.1846826426150385D+02
   -0.4481429845851912D+01   -0.7400426892388783D+01   -0.1811799849709978D+02
   -0.5993883611435805D+01   -0.7625695218773108D+01   -0.1788000679751157D+02
   -0.6789550259209556D+01    0.1139492388509029D+02    0.1308128273676361D+02
   -0.7239489571520634D+01    0.1123038793164022D+02    0.1392838196602581D+02
   -0.7473456653399966D+01    0.1165379995104405D+02    0.1242527133139911D+02
    0.1526724220409947D+02    0.7479838752760850D+01    0.1688581321645048D+02
    0.1512341275999975D+02    0.7312003256841355D+01    0.1595262370291357D+02
    0.1600436803634081D+02    0.6881705692551103D+01    0.1708690895128851D+02
   -0.2793830857465115D+00    0.1311582252717987D+00   -0.1905942882600634D+01
   -0.3655419994091891D-01    0.6743141843953739D+00   -0.2686836507395515D+01
   -0.1207518348739306D+01    0.4215175014455792D+00   -0.1701495720368022D+01
   -0.1976806206729753D+02    0.8284345690262233D+01    0.2623694720389162D+02
   -0.2052678670364640D+02    0.8809447673452750D+01    0.2648829230270667D+02
   -0.2008295421664200D+02    0.7321852007807701D+01    0.2619453071521470D+02
   -0.1621384997104289D+02    0.1053084435366311D+02   -0.3714113403018911D+01
   -0.1701245659544501D+02    0.1008100484641486D+02   -0.3446148842813826D+01
   -0.1596946314727914D+02    0.1034428554652374D+02   -0.4622939565286486D+01
    0.9990796963692367D+00    0.1778915182238755D+02   -0.5806479336955469D+01
    0.2049128597097515D+00    0.1752118582679605D+02   -0.5298008253572209D+01
    0.7582856044245381D+00    0.1868066245431217D+02   -0.6090344243418348D+01
   -0.4119073766223300D+01    0.9062598520397618D+01   -0.1287246836186869D+02
   -0.3899420448345463D+01    0.8245802177097875D+01   -0.1329046160150185D+02
   -0.5074895664333364D+01    0.8964137789538530D+01   -0.1267798625090518D+02
    0.9667245404181134D+01    0.2365516942889193D+01    0.1669558247473285D+02
    0.9081662002182664D+01    0.3021782252064595D+01    0.1692947285108020D+02
    0.1052935007782680D+02    0.2689213304002194D+01    0.1695550159930136D+02
   -0.1584596409028267D+02    0.1487423218808239D+01   -0.2581238295001182D+02
   -0.1621957884609765D+02    0.2114613111093080D+01   -0.2640899464217312D+02
   -0.1657982194168513D+02    0.8817801270183808D+00   -0.2564223448588440D+02
   -0.2749732766252027D+02   -0.7606263810369847D+01    0.2681997897269344D+01
   -0.2660484654405857D+02   -0.7861554652019825D+01    0.2827304720074826D+01
   -0.2778886789938442D+02   -0.8164082146169118D+01    0.2012733589516371D+01
   -0.1717675838915891D+01    0.1447548719622629D+02    0.8221691034075867D+01
   -0.1698267005621735D+01    0.1415728281634733D+02    0.7238465656785840D+01
   -0.2619556767555382D+01    0.1467165806999548D+02    0.8386813078691530D+01
   -0.6910088031432510D+01   -0.2404436285932547D+02   -0.1979961727925537D+01
   -0.6481017568347569D+01   -0.2450261624449419D+02   -0.2706606900586066D+01
   -0.7748151942293435D+01   -0.2445097605201050D+02   -0.1860622845155941D+01
    0.8865665729266299D+01    0.3959924208517037D+01   -0.1470783133529099D+01
    0.9454122577044210D+01    0.3543553182043060D+01   -0.8584520971347112D+00
    0.8089896597759083D+01    0.3384277023994445D+01   -0.1600396049770863D+01
    0.1786872166515493D+02   -0.1088098104547485D+02   -0.6841643232925565D+01
    0.1867026165401536D+02   -0.1082898208677439D+02   -0.6284085943893166D+01
    0.1806907175161161D+02   -0.1129287840419323D+02   -0.7648970598187861D+01
   -0.1848956814764108D+02   -0.2468154306740487D+02    0.2549842399467834D+02
   -0.1909758228126373D+02   -0.2392740019208799D+02    0.2535679951212654D+02
   -0.1768290818465328D+02   -0.2428209638299805D+02    0.2584140629467738D+02
    0.1467301129574882D+02   -0.9720921296364958D+01    0.1908109575240801D+02
    0.1387575659658444D+02   -0.9998754661249372D+01    0.1869443335456637D+02
    0.1514637251357441D+02   -0.1053433599804673D+02    0.1932490825092528D+02
    0.4709083073164098D+01   -0.1587371506921476D+02    0.1433884251529195D+02
    0.5373611251479518D+01   -0.1580882258844285D+02    0.1507776128110129D+02
    0.4822001927977829D+01   -0.1678928257213322D+02    0.1397613741444547D+02
   -0.1260512248934850D+02    0.1032270823254780D+02   -0.6155340163081907D+01
   -0.1259901010363393D+02    0.9357697411915469D+01   -0.6362558890178545D+01
   -0.1345512330623282D+02    0.1070081501095799D+02   -0.6264969444558134D+01
   -0.1842205132403310D+02    0.8730306408157380D+01    0.2357791147656764D+02
   -0.1909931753298945D+02    0.9095357001192216D+01    0.2308322685770358D+02
   -0.1885849026151389D+02    0.8556213361531485D+01    0.2442522640099626D+02
   -0.1368607976041713D+02    0.9692537901000602D+01   -0.1424922106084422D+01
   -0.1366439865855188D+02    0.8718996964820533D+01   -0.1020383623544479D+01
   -0.1408699676954162D+02    0.9686250660875450D+01   -0.2322370646244919D+01
   -0.1362730077228414D+02    0.1797200313364015D+02    0.1517000896100367D+02
   -0.1282439216689263D+02    0.1754663435773000D+02    0.1540795943251847D+02
   -0.1392529601102514D+02    0.1844666682386600D+02    0.1597306241328329D+02
    0.9346260821987615D+01    0.5303966989101693D+01   -0.4086179529495464D+01
    0.1032968407971419D+02    0.5204535646153425D+01   -0.4112304129210634D+01
    0.9059022870362433D+01    0.4724333808876673D+01   -0.3345277389268958D+01
    0.2338669018715573D+02    0.2011861677114560D+02   -0.1933293678232635D+02
    0.2354612680171160D+02    0.2008413918395764D+02   -0.2026074732160759D+02
    0.2265371011776299D+02    0.2072730666037169D+02   -0.1903712528810911D+02
    0.2542391318123446D+02   -0.2595353446717301D+02   -0.2269018989826629D+02
    0.2463994124059544D+02   -0.2544273806110316D+02   -0.2248706165917516D+02
    0.2607951729696232D+02   -0.2520734663461892D+02   -0.2276185962976005D+02
    0.9999342730125205D+01    0.1505874643921201D+02    0.7258463179686079D+01
    0.9825214434904272D+01    0.1422543630506795D+02    0.7767221343355230D+01
    0.1097845842910961D+02    0.1502112474027641D+02    0.7010237877204933D+01
    0.1979560220294023D+02    0.1006687982501029D+02   -0.1394874498968072D+02
    0.2012460433880565D+02    0.1040640859567902D+02   -0.1482615632252190D+02
    0.1900594308447547D+02    0.9575563178778951D+01   -0.1424399251574493D+02
    0.9626920117339235D+01    0.3474973874442877D+01   -0.1299074463734046D+02
    0.9188351421816632D+01    0.3896048647464897D+01   -0.1223270734605548D+02
    0.9196068749420640D+01    0.3789623579312073D+01   -0.1377536397315144D+02
    0.2579368525818215D+02   -0.2590482455881380D+01   -0.1503168622549518D+02
    0.2509723252780033D+02   -0.3123681912074444D+01   -0.1468208845547804D+02
    0.2547205958801364D+02   -0.2368366872425538D+01   -0.1589669503934313D+02
   -0.1409785242077541D+02    0.2257991509449640D+02   -0.7458220199787273D+01
   -0.1389658615306954D+02    0.2308436255429328D+02   -0.8211955936264744D+01
   -0.1507507116000861D+02    0.2236942909359524D+02   -0.7491061493082190D+01
   -0.1250879376441597D+02   -0.7842986092204054D+01    0.1165985228674052D+02
   -0.1255034482402333D+02   -0.7626411088162490D+01    0.1070408935795813D+02
   -0.1286682201983728D+02   -0.7120095226285218D+01    0.1208979787844171D+02
    0.1671078558281962D+02   -0.3156425856580419D+01    0.6861072755194057D+01
    0.1618382971434703D+02   -0.2405148546097138D+01    0.7161606452373570D+01
    0.1747925875953473D+02   -0.2811672427780015D+01    0.6433337856320769D+01
    0.4508694767293995D+01   -0.1204077386763464D+02    0.3785959076176243D+01
    0.3772692131315971D+01   -0.1247303014006198D+02    0.4248950607340647D+01
    0.4579024264244225D+01   -0.1116208716372706D+02    0.4156232966650903D+01
    0.1883410412934962D+02    0.9168292036150213D+01   -0.1769497841559097D+02
    0.1969758652819490D+02    0.8813441595269783D+01   -0.1748977405227737D+02
    0.1837267800356436D+02    0.8351400107148486D+01   -0.1807151134388234D+02
   -0.2337813157719954D+02    0.1563125374703950D+02    0.2746497965074750D+02
   -0.2333552516082260D+02    0.1655608027431816D+02    0.2715148235355235D+02
   -0.2429296824790473D+02    0.1543780516404293D+02    0.2763124014827439D+02
   -0.1068124829461392D+02   -0.2252824703141229D+02    0.3074918309745881D+01
   -0.1119342892867050D+02   -0.2235431475025786D+02    0.3830177785402491D+01
   -0.1021510014167036D+02   -0.2174224506041200D+02    0.2826960805841839D+01
    0.8462121415837133D+01    0.1156038394942816D+02    0.1026648275122539D+02
    0.8746253194836155D+01    0.1181524814453007D+02    0.9363706173402598D+01
    0.8330868004668798D+01    0.1233623399413343D+02    0.1078581125916605D+02
    0.2335058460834134D+02   -0.3229968511229492D+01    0.8477321713157819D+01
    0.2424404723345570D+02   -0.3228502914312047D+01    0.8103395402501748D+01
    0.2329344985425514D+02   -0.4065711087139691D+01    0.8797620602307294D+01
    0.1567682123375231D+02   -0.2123121548348981D+02    0.1820164081435167D+01
    0.1556725540047719D+02   -0.2032734728801375D+02    0.2132570929015210D+01
    0.1649281846479735D+02   -0.2120953936049465D+02    0.1335484057226011D+01
    0.2254906200667311D+02   -0.1855678514845042D+02   -0.2966021147834924D+01
    0.2349072574412576D+02   -0.1883001883413038D+02   -0.2969052863380149D+01
    0.2202943138384614D+02   -0.1933913801106672D+02   -0.2947557882928877D+01
    0.5813787993133448D+01    0.2561851456293351D+01   -0.5854248169611238D+01
    0.5596137582729669D+01    0.1957510760715043D+01   -0.5168975273701912D+01
    0.6622463365247447D+01    0.2980794433336501D+01   -0.5518983486191683D+01
    0.2220645938129579D+02   -0.2076509390482623D+02    0.2662874020144238D+02
    0.2248150933658803D+02   -0.2022374301414545D+02    0.2586351626825238D+02
    0.2126594540745494D+02   -0.2060191154549965D+02    0.2655285659855336D+02
   -0.2362685122327385D+01    0.2175842496560824D+02    0.1229094296209981D+01
   -0.2563558765590134D+01    0.2171208844711231D+02    0.3043532717989665D+00
   -0.2427121969484381D+01    0.2085244326829743D+02    0.1571848717143021D+01
    0.2095621843848608D+02   -0.1354641432832206D+02   -0.1686818463417640D+02
    0.2027859575294008D+02   -0.1382772375963691D+02   -0.1746276607125339D+02
    0.2058501533105856D+02   -0.1302483742659309D+02   -0.1615538486724660D+02
    0.7476028730580186D+00    0.1557320009155746D+02   -0.3276579879963624D+00
    0.1641984494028072D+01    0.1574706119206928D+02    0.6960311879537995D-01
    0.5798327900362205D+00    0.1627857004175983D+02   -0.9993390115491096D+00
   -0.2419378674610840D+02    0.1114358683739202D+01    0.6581575123823470D+01
   -0.2366618773739537D+02    0.6357238288432061D+00    0.5851968972461955D+01
   -0.2354440960860169D+02    0.1438544107560133D+01    0.7192236243226882D+01
   -0.1952326690593232D+02   -0.2565520142159215D+02   -0.6221612457886982D+01
   -0.1959581209841306D+02   -0.2520727843191484D+02   -0.5396601024107174D+01
   -0.1901579996146537D+02   -0.2507930048716921D+02   -0.6846059414871702D+01
    0.1463481069453122D+02   -0.1307626714702056D+02    0.1160938627754828D+02
    0.1491551278887624D+02   -0.1226408516832862D+02    0.1116695520068698D+02
    0.1520404055574605D+02   -0.1306652872695902D+02    0.1246344595392134D+02
    0.2733339571120576D+02   -0.2388430569515547D+02   -0.2268630101366015D+02
    0.2675986318734998D+02   -0.2312991400440417D+02   -0.2286817764015485D+02
    0.2765628678778114D+02   -0.2375482135561792D+02   -0.2177454086481829D+02
   -0.6895224511739788D+01    0.1633092950067675D+02   -0.3872153181039603D+01
   -0.6912974633835507D+01    0.1717869081073813D+02   -0.4349081439856581D+01
   -0.6279812291755817D+01    0.1573112624345279D+02   -0.4342718845173652D+01
   -0.2751268892964654D+02   -0.2549741381843782D+02    0.1513800932110870D+02
   -0.2713456089277991D+02   -0.2491849671483683D+02    0.1575374385680164D+02
   -0.2844988712219730D+02   -0.2536768949741166D+02    0.1521410673281386D+02
   -0.1096768594652893D+01    0.2294092937687676D+02   -0.8714831749757721D+01
   -0.1865324851375366D+01    0.2297282898309897D+02   -0.8139657372212513D+01
   -0.1522953309634264D+01    0.2254174366492350D+02   -0.9473829841865465D+01
    0.8858476626576863D+01    0.4727440646970043D+01   -0.1032781616968657D+02
    0.8719525768179667D+01    0.5472194832148978D+01   -0.9700567713529914D+01
    0.8275003944497877D+01    0.4039647026157626D+01   -0.9947741134778648D+01
   -0.1099342174840554D+02   -0.2003387710084806D+02   -0.6964131781827779D+01
   -0.1021182594970455D+02   -0.1963259724706563D+02   -0.6613447738122994D+01
   -0.1171567973922655D+02   -0.1960204422845373D+02   -0.6511357791833579D+01
    0.2023457137087040D+02   -0.2577859454126700D+02   -0.1567369374252830D+02
    0.2114477609486028D+02   -0.2582414837322406D+02   -0.1592908078052465D+02
    0.1982480788106802D+02   -0.2663921775728235D+02   -0.1531146245836793D+02
   -0.4211422954231199D+01   -0.5288680789299418D+01    0.7091835269729867D+01
   -0.4302126918559805D+01   -0.4839091959950654D+01    0.7956481747095311D+01
   -0.4918008724036239D+01   -0.5917802064744813D+01    0.7069546315636877D+01
    0.2689620802519820D+02   -0.5289887323135472D+01   -0.1003120165568544D+02
    0.2652364945622512D+02   -0.5726494088486374D+01   -0.9286601094552337D+01
    0.2606527411106945D+02   -0.4924451273198912D+01   -0.1037526459541431D+02
    0.2207468319111858D+02   -0.2136697676045670D+02    0.5507885348608266D+01
    0.2217229029883208D+02   -0.2240642993295481D+02    0.5598315544748092D+01
    0.2137734249459000D+02   -0.2118569001999215D+02    0.4927411962487741D+01
   -0.2419903801943647D+02   -0.2055647775492498D+02    0.7334833499525241D+01
   -0.2413212463552691D+02   -0.2073564415288019D+02    0.8270887769860579D+01
   -0.2503418818973041D+02   -0.2090973198682897D+02    0.7088768954129846D+01
   -0.1778425415731036D+01   -0.6970595523313872D+01    0.1575609950020912D+01
   -0.9666407404223922D+00   -0.7389560712593282D+01    0.1871794977525939D+01
   -0.2175002446398724D+01   -0.6671344079866346D+01    0.2365070823372027D+01
   -0.1641483386381978D+02    0.4941322320680308D+01    0.5322444198081200D+01
   -0.1555304478961167D+02    0.5026043130199321D+01    0.5730971474199002D+01
   -0.1616912518748278D+02    0.4698961750279945D+01    0.4454403822759057D+01
    0.2628621867281716D+02    0.2043727779838926D+02    0.1257271707820379D+02
    0.2689211246132262D+02    0.2091052730510975D+02    0.1198748628793676D+02
    0.2611229610357464D+02    0.2106440594964922D+02    0.1329136693550165D+02
   -0.1898093885608650D+02   -0.5051312712862719D+01   -0.1462609585229463D+02
   -0.1825440560810837D+02   -0.5678454618815481D+01   -0.1466646475157865D+02
   -0.1948051326190330D+02   -0.5211189606766949D+01   -0.1547620076780544D+02
   -0.3441836626278077D+01    0.2345743032241320D+02    0.3051962063331364D+01
   -0.2870104792023664D+01    0.2335160623554284D+02    0.3834053084398327D+01
   -0.2982778521012114D+01    0.2291983874761113D+02    0.2367394031886413D+01
    0.1580046393126566D+02    0.3006151822831223D+01    0.2525995048172351D+02
    0.1618477552538492D+02    0.2421441449625659D+01    0.2462946042909237D+02
    0.1619908166832995D+02    0.3875914068910042D+01    0.2514193085670005D+02
    0.1134649366303941D+02   -0.1655897985576720D+02    0.1954880081694452D+02
    0.1190571884971489D+02   -0.1617190983422308D+02    0.1888430495328324D+02
    0.1071275225547157D+02   -0.1592814958276267D+02    0.1994717199998516D+02
    0.7499779930843802D+01    0.1511145528353208D+02   -0.8450673903708736D+01
    0.7900882360059430D+01    0.1523180753745483D+02   -0.9309609919057214D+01
    0.6589645388029834D+01    0.1540715341772403D+02   -0.8481346825174315D+01
   -0.2737797900722418D+02   -0.2312881535019943D+02   -0.4396382064520877D+01
   -0.2666003281328448D+02   -0.2374355533476764D+02   -0.4400285249209968D+01
   -0.2732823019855685D+02   -0.2284549764420574D+02   -0.3463395070543693D+01
   -0.2185431878538059D+02    0.1948196247237043D+02    0.1890343988349050D+02
   -0.2151087353308106D+02    0.1862102728611156D+02    0.1865667209850903D+02
   -0.2255383528797879D+02    0.1955484688710809D+02    0.1829534019116024D+02
   -0.2087440850412190D+02   -0.2051488296224446D+02   -0.1873366974851166D+02
   -0.2095767157073780D+02   -0.2092813009949399D+02   -0.1954709710713109D+02
   -0.2182430306182076D+02   -0.2042277883963483D+02   -0.1846678480045058D+02
    0.1694508530981191D+02    0.1323564056847520D+02   -0.2730039154962514D+02
    0.1739911894593098D+02    0.1264356712647043D+02   -0.2662544576558231D+02
    0.1645642962673030D+02    0.1381859668474440D+02   -0.2663717287283860D+02
    0.1215556251083082D+02    0.5063301025481129D+01   -0.4033127921430923D+01
    0.1258893779942986D+02    0.4788822771718230D+01   -0.4801805478498567D+01
    0.1229116106275054D+02    0.4302598839214346D+01   -0.3436111961059719D+01
    0.1334520923825749D+02    0.2639674241412742D+02   -0.1362321067786629D+02
    0.1348029550784288D+02    0.2581298267071578D+02   -0.1284884380473870D+02
    0.1340056334222910D+02    0.2602395186426824D+02   -0.1448460648589727D+02
    0.1546264042601561D+02    0.1741182760642223D+02    0.2091507796845691D+02
    0.1637224488656638D+02    0.1707674468974614D+02    0.2092631830242169D+02
    0.1513479801021993D+02    0.1707459302941845D+02    0.2177645812614955D+02
   -0.1560486591738679D+02    0.5185181945751964D+01   -0.2279971671644727D+02
   -0.1550134838352328D+02    0.4213966605875660D+01   -0.2296434090512502D+02
   -0.1508646538874685D+02    0.5640274646579565D+01   -0.2346761786499465D+02
   -0.1480376455745388D+02    0.1220596939432736D+02    0.2213509242429111D+02
   -0.1529007155340614D+02    0.1308190012471860D+02    0.2210319745681553D+02
   -0.1528171351110838D+02    0.1162801288477999D+02    0.2269921281563324D+02
   -0.2421758991325330D+02   -0.5115919569468117D+01   -0.2051417950913620D+02
   -0.2345098446545341D+02   -0.5398950423623148D+01   -0.1998914629035008D+02
   -0.2416364396469041D+02   -0.5714358533831324D+01   -0.2122808248360803D+02
   -0.1985327175441184D+02   -0.3180423787028887D+01   -0.1777308723254898D+02
   -0.2003739921073288D+02   -0.2760801835473762D+01   -0.1859727068071446D+02
   -0.1898820885858605D+02   -0.3574113751872846D+01   -0.1793126517190077D+02
   -0.1885935548968174D+02    0.1126452464666030D+02    0.1162688072468932D+02
   -0.1937119688903127D+02    0.1204747621906747D+02    0.1125871783252975D+02
   -0.1833184481445539D+02    0.1157344436206513D+02    0.1237006525352092D+02
   -0.1353975202323409D+02    0.2065929618840279D+00    0.5891398079820698D+01
   -0.1345878784645586D+02    0.1120754125578364D+01    0.6205098032764711D+01
   -0.1432243568894205D+02   -0.1745085626576095D+00    0.6299497649049861D+01
   -0.7164363099503996D+01   -0.1514739192587928D+02   -0.7535038760179449D+00
   -0.6835982032095106D+01   -0.1491453501246679D+02   -0.1657409490251613D+01
   -0.6366325409025101D+01   -0.1509684067689576D+02   -0.2127343273843483D+00
    0.1659688469941004D+02    0.1838594587135877D+02    0.1777720626484335D+02
    0.1662632249255283D+02    0.1870855901837679D+02    0.1685811741169222D+02
    0.1732930243387380D+02    0.1776970136798776D+02    0.1785634715943538D+02
   -0.2590754151024613D+02    0.2231330358414457D+02   -0.1331051604520288D+02
   -0.2534440462392983D+02    0.2181343992949587D+02   -0.1269032670935256D+02
   -0.2634675709079409D+02    0.2295080827920819D+02   -0.1270299101707083D+02
    0.3836773506406124D+01    0.2306711804523936D+02   -0.2533699551755784D+02
    0.4758086300604712D+01    0.2292129534705632D+02   -0.2503788604293936D+02
    0.3908576265667651D+01    0.2345606549583251D+02   -0.2618822091859042D+02
    0.1519363157740851D+01    0.2330974739291182D+02    0.2621674035736802D+02
    0.9378512581412178D+00    0.2400317154759822D+02    0.2665482501217196D+02
    0.1634083702028350D+01    0.2271628708548867D+02    0.2691601538649200D+02
    0.1363787252875609D+02    0.1589374362092119D+02   -0.4940260877574513D+01
    0.1370457408845422D+02    0.1640951306429551D+02   -0.4065558651460650D+01
    0.1264152304000944D+02    0.1572762231719330D+02   -0.5059157557137927D+01
    0.2446727311002324D+02    0.2522077129357039D+02   -0.1716263268448801D+01
    0.2437207517333758D+02    0.2593903764411483D+02   -0.1098436106464604D+01
    0.2491763585641090D+02    0.2449760619719893D+02   -0.1227484920716435D+01
    0.1273206832272784D+02    0.2070293324277090D+02    0.1134085112858723D+02
    0.1239570224887046D+02    0.2138416384868959D+02    0.1074357859353005D+02
    0.1354071884670253D+02    0.2097325157301204D+02    0.1183541640760949D+02
    0.9302965114485664D+01   -0.1224344564620033D+02    0.1398865903126620D+02
    0.9283980054681448D+01   -0.1300614436291837D+02    0.1338206024769896D+02
    0.8869888793260818D+01   -0.1250696079466427D+02    0.1480899211321224D+02
    0.3480497555074613D+01    0.1496649390365185D+02    0.1590892447709211D+02
    0.2732385175703878D+01    0.1529952735083915D+02    0.1542657105563109D+02
    0.3547369112968454D+01    0.1545241223852053D+02    0.1674465306931250D+02
    0.2420348245961948D+02   -0.2556963290597322D+02   -0.1483379117646021D+01
    0.2388451944491342D+02   -0.2624904189971445D+02   -0.8277313344424396D+00
    0.2505654278114611D+02   -0.2575751763567328D+02   -0.1769333351352234D+01
   -0.2680999464056877D+02   -0.5034296456769103D+01   -0.2228359812418055D+02
   -0.2763911291175190D+02   -0.4624453519306435D+01   -0.2209087078331433D+02
   -0.2672794142866789D+02   -0.5165642156212486D+01   -0.2321379263296672D+02
    0.2133555786209316D+02   -0.3925641591409087D+01    0.1739314278490596D+02
    0.2155768802260975D+02   -0.4727623219395323D+01    0.1680337196359462D+02
    0.2120336778444418D+02   -0.4246789792722087D+01    0.1829222772107837D+02
   -0.1177621504576859D+02   -0.3628778561250547D+00    0.6358228350618109D-01
   -0.1249535155130857D+02   -0.1054534772807459D+01    0.4863860926092643D-01
   -0.1188570655222779D+02    0.3547172534600120D+00   -0.6067978782643142D+00
   -0.9222283122525262D+01   -0.1299234864350662D+02    0.9471522593022832D+00
   -0.8924397702812854D+01   -0.1384320346932353D+02    0.6122402400927760D+00
   -0.8749712464721387D+01   -0.1233372599645338D+02    0.3944496248102853D+00
   -0.1762451996865543D+02   -0.2083115935351963D+02   -0.1422668680379348D+02
   -0.1677928561884437D+02   -0.2120806132571309D+02   -0.1435091909800768D+02
   -0.1776151404699253D+02   -0.2021368660128284D+02   -0.1499553110225966D+02
   -0.1496918597932463D+02    0.2585307272738867D+02   -0.1812672322451332D+02
   -0.1416786333181487D+02    0.2544833564693455D+02   -0.1856207089057483D+02
   -0.1540471874227326D+02    0.2502174713263211D+02   -0.1805380698069520D+02
   -0.9332707409589618D+01    0.2358754829710407D+02   -0.1356513172363866D+02
   -0.1025352969490269D+02    0.2374147868344746D+02   -0.1329177125590869D+02
   -0.9144737469723228D+01    0.2271685079759875D+02   -0.1318318061577511D+02
    0.1858174251658209D+02   -0.2494114342994308D+02    0.2383625232789041D+02
    0.1794200074674070D+02   -0.2546585400380301D+02    0.2435976134893116D+02
    0.1800032075351159D+02   -0.2467632455713713D+02    0.2310968896315030D+02
   -0.1626858919170908D+02   -0.1251775427148977D+01    0.1476735955592724D+02
   -0.1645746522081531D+02   -0.2173924365994849D+01    0.1464362696910292D+02
   -0.1687436770497812D+02   -0.9167366679513659D+00    0.1549709970754008D+02
    0.2059665956417087D+02    0.9973357570988622D+01    0.2173561033981172D+02
    0.2107158536119187D+02    0.1019752738010070D+02    0.2253562813061731D+02
    0.2124671942535330D+02    0.1016024443777112D+02    0.2104612708732442D+02
   -0.1150857476656369D+02   -0.2438949323569969D+02   -0.7618136661594052D+01
   -0.1121505427574379D+02   -0.2530060725047869D+02   -0.7664555384724565D+01
   -0.1237305976230309D+02   -0.2430685742673305D+02   -0.8038208778461122D+01
   -0.1531637625949972D+02    0.1554592711832396D+02   -0.1552145091730658D+02
   -0.1557158795141022D+02    0.1519249247146045D+02   -0.1468276853745009D+02
   -0.1462391794661190D+02    0.1491984965342496D+02   -0.1578447910433164D+02
   -0.1325982206189602D+01    0.1103500126934999D+02    0.1345167025267256D+02
   -0.1644291403976606D+01    0.1066330557166520D+02    0.1258334972391127D+02
   -0.6073068887211044D+00    0.1044058847025904D+02    0.1375974665162252D+02
   -0.2090539702427062D+02    0.2213159670415968D+02    0.1359311538836852D+02
   -0.2111562400540927D+02    0.2182887867411703D+02    0.1270344079321199D+02
   -0.2008510000407930D+02    0.2175646593294970D+02    0.1387180025613151D+02
   -0.1429507791395191D+02    0.1897505130207964D+02    0.1372406898878871D+01
   -0.1477447893120957D+02    0.1816281600999738D+02    0.1696836410558901D+01
   -0.1438275068616358D+02    0.1909835736024593D+02    0.4327361048209240D+00
   -0.4940205132082293D+01    0.5256910804700783D+01    0.1580694699858771D+02
   -0.4448661344874881D+01    0.5380580117374850D+01    0.1499899843309069D+02
   -0.5136320516627261D+01    0.4313125593555541D+01    0.1583038960959982D+02
   -0.2345506940381212D+02   -0.1980284232376053D+02    0.3185397846799940D+01
   -0.2358610572749922D+02   -0.1897364665529514D+02    0.2669921615015419D+01
   -0.2425994025621712D+02   -0.2014275641568655D+02    0.3628478636353760D+01
    0.2056084785207653D+02    0.2621389144745673D+02    0.1666004775014261D+02
    0.1977963729526926D+02    0.2615317620632698D+02    0.1606674519723151D+02
    0.2020012622635169D+02    0.2675351700875735D+02    0.1743417811343028D+02
    0.2742791042706600D+02    0.1670504498637358D+02   -0.2350560870683699D+02
    0.2705488409368458D+02    0.1594789884699247D+02   -0.2307178168805580D+02
    0.2731442574178844D+02    0.1657535821002297D+02   -0.2448361523938039D+02
    0.1595471773393487D+02    0.6583528271486617D+01    0.3637142900453972D+01
    0.1619009085828419D+02    0.7490464291613011D+01    0.3560586506781878D+01
    0.1622947849238320D+02    0.6274063865479671D+01    0.4507496305256000D+01
   -0.1509011578099441D+02    0.1295473540167861D+02   -0.8186521780826984D+00
   -0.1528691141148300D+02    0.1201967386584811D+02   -0.1035952553300485D+01
   -0.1476092983796960D+02    0.1295159811768260D+02    0.7324559090233496D-01
    0.3708285334095063D-02    0.1126231795200112D+02    0.1072142027178708D+02
   -0.6540619596240508D+00    0.1054863443331065D+02    0.1079070513973013D+02
   -0.6712282284489787D-01    0.1190962421743103D+02    0.1144440766677550D+02
    0.1813976961400969D+02    0.1760184929821532D+02   -0.1620630292096249D+02
    0.1891043525519445D+02    0.1816387807121031D+02   -0.1639981066929088D+02
    0.1752837864011117D+02    0.1779193310202609D+02   -0.1698228135345314D+02
    0.2826157915758007D+01    0.2339624168878288D+01    0.2377152869375211D+02
    0.3428679910190779D+01    0.1886756907865277D+01    0.2323825334812375D+02
    0.2063621271034269D+01    0.2534471338852896D+01    0.2320187925949604D+02
   -0.2000461105059589D+01   -0.1378013734521364D+02    0.1740741413548255D+00
   -0.1152617739218912D+01   -0.1432150993690365D+02    0.3180502430939146D+00
   -0.2018997461836214D+01   -0.1316998502067277D+02    0.9133330592116635D+00
   -0.3577239807377609D+01   -0.1351770516017337D+02   -0.2283879537518735D+02
   -0.3049477880529228D+01   -0.1325561572638266D+02   -0.2362327615571645D+02
   -0.3662170057987894D+01   -0.1448127230618888D+02   -0.2296609535347364D+02
   -0.2717625069950466D+02    0.2725484388340791D+02   -0.1462503630846942D+02
   -0.2724405034730004D+02    0.2627470618583827D+02   -0.1467367738587945D+02
   -0.2633747514264963D+02    0.2753675199090138D+02   -0.1444547333248293D+02
    0.2977870936713725D+00   -0.1071315246354653D+02   -0.2249384984638733D+02
    0.6501525244219458D+00   -0.1072835312354217D+02   -0.2339668314365242D+02
   -0.1425195126117538D+00   -0.1162185063459144D+02   -0.2229050241164250D+02
    0.1591783661846778D+02    0.1699513424825465D+02   -0.2746820025638485D+02
    0.1529430726623566D+02    0.1674353016787059D+02   -0.2679558397296791D+02
    0.1556636313239588D+02    0.1761133459168965D+02   -0.2816127253999514D+02
    0.1862953115969724D+01    0.1909479388156567D+02   -0.2198705621986030D+02
    0.2663428891022607D+01    0.1891621952844910D+02   -0.2256835537843413D+02
    0.1148593907578561D+01    0.1886548143881738D+02   -0.2259661093666722D+02
    0.1662449553507195D+02    0.1015536271939263D+02   -0.2330404065340851D+02
    0.1663935692312702D+02    0.9296022398023881D+01   -0.2281957019370181D+02
    0.1639971410716158D+02    0.1081567876548059D+02   -0.2268249759705358D+02
   -0.2407683333857180D+01    0.1970648208910614D+02   -0.1243966056209212D+02
   -0.1556341426851749D+01    0.1979112376419085D+02   -0.1287924330584141D+02
   -0.2482857048444210D+01    0.1871931488594650D+02   -0.1226262609691056D+02
   -0.1314467859582982D+02    0.2025137600689141D+02    0.2651170805343455D+02
   -0.1318844622886739D+02    0.1992566626420237D+02    0.2746629335450212D+02
   -0.1213011617251710D+02    0.2037592753467376D+02    0.2630650795816785D+02
   -0.1274517651398668D+02    0.1952670241096047D+02    0.1277071251157312D+02
   -0.1340904488764397D+02    0.1903623749177326D+02    0.1340903998061976D+02
   -0.1305725401681293D+02    0.2038020239826685D+02    0.1263850525246332D+02
    0.2245118834604641D+02    0.1003702662258524D+02    0.2008000119963959D+02
    0.2315815321077245D+02    0.1060557868701343D+02    0.2041034880332812D+02
    0.2270162843487022D+02    0.9114509446983893D+01    0.2013463946375030D+02
    0.1988063755383467D+00   -0.1152818958632264D+02    0.5680989883924511D+01
   -0.1506269582276505D+00   -0.1138642940701267D+02    0.6571895390473744D+01
   -0.3215696518887883D+00   -0.1096925369731004D+02    0.5123662870192435D+01
    0.1027539052256749D+02    0.6387132398320737D+01    0.1826864236706427D+02
    0.1011037432834224D+02    0.5937095149988732D+01    0.1740638828773383D+02
    0.1125086252491227D+02    0.6529519849463992D+01    0.1833698965014394D+02
    0.1232943039869800D+02   -0.2503401788158970D+02    0.5408649186776433D+00
    0.1200873805205406D+02   -0.2432800997332684D+02   -0.6143947570351749D-03
    0.1151870081194074D+02   -0.2544736988535066D+02    0.8103505287507308D+00
   -0.2382045894635537D+02   -0.2687263002379929D+02    0.1344094885031412D+02
   -0.2289066573830633D+02   -0.2694617635836801D+02    0.1314418433894045D+02
   -0.2380840787501210D+02   -0.2696592702885662D+02    0.1443300245011496D+02
   -0.1003935315634962D+02    0.1675140451790731D+02   -0.2292831805423377D+02
   -0.1095267094478935D+02    0.1655803445963702D+02   -0.2306803901961091D+02
   -0.9957657234824598D+01    0.1728178506761437D+02   -0.2207545975076657D+02
    0.1354524762660553D+02   -0.2499714275773801D+02    0.2014738838285680D+02
    0.1277869505402853D+02   -0.2569899856354025D+02    0.2033051527949727D+02
    0.1333139344935901D+02   -0.2432503993332438D+02    0.1950485619258657D+02
    0.2435772466209351D+02    0.2555468644929210D+02    0.2230922263918123D+01
    0.2344453324393757D+02    0.2519438990367915D+02    0.2112865558090373D+01
    0.2458440484611304D+02    0.2526484594657627D+02    0.3105925641260461D+01
   -0.6736358635387112D+01   -0.6603548709534469D+01   -0.7147448570053178D+01
   -0.6751849852427833D+01   -0.5935157949660757D+01   -0.6473338728136511D+01
   -0.5898834681285024D+01   -0.6807715676508160D+01   -0.7570221881780959D+01
    0.1844409459920467D+02   -0.2337444591881875D+02    0.2659348781534863D+02
    0.1758703605439199D+02   -0.2376606686905660D+02    0.2696458710957286D+02
    0.1863782621403507D+02   -0.2379689142696824D+02    0.2578596789853312D+02
    0.2520506840859496D+02   -0.1505095046658509D+02    0.1929205680660353D+02
    0.2530992304411005D+02   -0.1454632159854743D+02    0.2015000284943753D+02
    0.2589211406826615D+02   -0.1457123864050222D+02    0.1878429316828929D+02
   -0.5778917200402924D+01    0.8199657530693194D+01   -0.9385917967645535D+00
   -0.5624219895214922D+01    0.8811386371269670D+01   -0.2114912924445211D+00
   -0.6613584347930085D+01    0.8544689115231565D+01   -0.1315321985867166D+01
    0.1887508047260576D+02   -0.2446588223914184D+02    0.1005421592108719D+02
    0.1812684164066131D+02   -0.2437535782830514D+02    0.9431296779026937D+01
    0.1880162926195128D+02   -0.2540121499524544D+02    0.1034155157054579D+02
    0.2480815360433316D+02    0.2647403570948466D+02   -0.1675747810513149D+02
    0.2428308560288587D+02    0.2667813271763729D+02   -0.1593347050937021D+02
    0.2513019533006770D+02    0.2740171374643953D+02   -0.1694323489091702D+02
    0.1010516997115520D+02    0.9815067792790309D+01    0.1722209440338636D+02
    0.1062499550348674D+02    0.9178177927961309D+01    0.1670830775326096D+02
    0.1059853191452296D+02    0.1011717485110092D+02    0.1795817420741173D+02
   -0.4288301099317265D+01    0.7122220705662144D+01   -0.1449453070270851D+02
   -0.4811483910076303D+01    0.6290653899151533D+01   -0.1443982358721303D+02
   -0.4588307960518081D+01    0.7576460638544607D+01   -0.1527409789553750D+02
   -0.1453236054099796D+02   -0.1900799029242582D+02   -0.2143251478691482D+02
   -0.1490317741824474D+02   -0.1824542858776736D+02   -0.2098213209801726D+02
   -0.1487554121907182D+02   -0.1976325143817084D+02   -0.2084448467538203D+02
   -0.1290181763654271D+02    0.1459337933815112D+02   -0.7308480404494110D+01
   -0.1269184671416978D+02    0.1550059949267193D+02   -0.7106362735974860D+01
   -0.1262533332878183D+02    0.1420906937125087D+02   -0.6478251222336665D+01
    0.5358344016690278D+01    0.1666568526111672D+01    0.2209093521265222D+02
    0.4778744478519531D+01    0.1075900109270810D+01    0.2167463534039460D+02
    0.5144045330595639D+01    0.2549478034579987D+01    0.2179569187583653D+02
    0.2404718013947285D+02   -0.1052811262213584D+02   -0.1223526389880958D+02
    0.2468637812165747D+02   -0.1111469543762205D+02   -0.1186921151883146D+02
    0.2321631344790125D+02   -0.1083108111973733D+02   -0.1189722656048337D+02
    0.2003787513093269D+02   -0.2320472825652279D+02   -0.1475669171821136D+02
    0.2020916921293018D+02   -0.2319575391992624D+02   -0.1379750219312699D+02
    0.1989785080573865D+02   -0.2409541680647828D+02   -0.1504715531978793D+02
    0.1771396666271098D+02   -0.3628584591675752D+01   -0.1266736268446756D+02
    0.1789643874939743D+02   -0.3406179325346154D+01   -0.1171068547024784D+02
    0.1820614912120350D+02   -0.2981419365440015D+01   -0.1327516529895695D+02
   -0.1148358596087663D+02   -0.1987734884987649D+02    0.6467962433273503D+00
   -0.1187487739511171D+02   -0.2077914733272322D+02    0.7090950544231561D+00
   -0.1121729143081724D+02   -0.1970533643062384D+02   -0.2654552097821108D+00
    0.3363573602608372D+00   -0.1518450715800985D+02    0.6020223826942440D+00
    0.3937728078025099D+00   -0.1608004282310262D+02    0.9932049335088390D+00
    0.1082600444278351D+01   -0.1472241249563892D+02    0.9275257455961575D+00
   -0.2372606292419883D+02    0.9222296283856302D+01   -0.2467544170817999D+02
   -0.2386753361780642D+02    0.8834260353044217D+01   -0.2557361667703155D+02
   -0.2458154968197106D+02    0.9529517744704760D+01   -0.2442694603649158D+02
   -0.1690671107390086D+02   -0.1691155830785488D+02   -0.4505973171273344D+01
   -0.1764451732600755D+02   -0.1679375232243952D+02   -0.5145149621590810D+01
   -0.1624610642033505D+02   -0.1617618747080034D+02   -0.4612236410924599D+01
    0.1961765509195929D+02   -0.8074257651803759D+01   -0.8585183590703860D+01
    0.1992519435341199D+02   -0.8837570422654530D+01   -0.9053509368597169D+01
    0.2022054007237837D+02   -0.7308153823765145D+01   -0.8606724531542808D+01
    0.1435716315965605D+02    0.6075039078318362D+01    0.6340411694614440D+01
    0.1490608804531827D+02    0.6782027069264039D+01    0.6568629532380284D+01
    0.1384263042813363D+02    0.6367393844453874D+01    0.5595088177165724D+01
    0.1071189393840398D+02   -0.6716264162127466D+01    0.9818234425300345D+01
    0.1155708239104569D+02   -0.6695304417281680D+01    0.9313280840623822D+01
    0.1027562343291084D+02   -0.5850848379708490D+01    0.9650692674943473D+01
    0.4850059342533258D+01   -0.2006704558174421D+02    0.2290560724602720D+01
    0.5509360810951544D+01   -0.2057204488134127D+02    0.1860412787705596D+01
    0.4153340342261836D+01   -0.2070503521477051D+02    0.2520088842567966D+01
   -0.2298489975146596D+00    0.3642454752403957D+01    0.9046843836826152D+01
    0.1771413338864054D+00    0.4276902960467787D+01    0.8399428647824582D+01
   -0.4084994686745216D+00    0.2890306861911216D+01    0.8441637691753472D+01
   -0.1049332354104286D+02   -0.1639886186982449D+02   -0.1909252203424744D+01
   -0.1071621080464320D+02   -0.1569947017684914D+02   -0.1294964007407270D+01
   -0.1132290987626978D+02   -0.1655079993504352D+02   -0.2460797338633386D+01
   -0.6998065552475268D+01   -0.1593131964950556D+02    0.4140832606636469D+01
   -0.7652567467547887D+01   -0.1664138635451202D+02    0.4456599107316538D+01
   -0.6286417528141644D+01   -0.1581491277860414D+02    0.4797450848132516D+01
    0.1112198821607471D+02    0.1094213091484316D+02    0.4555790072681329D+01
    0.1179363037176789D+02    0.1067240258094421D+02    0.5163008826298942D+01
    0.1159051434979141D+02    0.1087015227982323D+02    0.3715917789213535D+01
   -0.5203033025986033D+01    0.3802061609100028D+01    0.5337751409834685D+01
   -0.5976396177747724D+01    0.3218449167562206D+01    0.5264305630736366D+01
   -0.5013955402397140D+01    0.4163284364276524D+01    0.4468058490684186D+01
   -0.2418532058229959D+02    0.2664586446031161D+02    0.2688654357817545D+02
   -0.2438548840248506D+02    0.2712543241205021D+02    0.2608802446040132D+02
   -0.2323022095822853D+02    0.2658923736664728D+02    0.2676764128307526D+02
   -0.1136683041121602D+02   -0.3345603680282060D+01   -0.2454649867369996D+02
   -0.1228935568744575D+02   -0.2988545392119466D+01   -0.2456923511654726D+02
   -0.1106870342316392D+02   -0.2996656976062596D+01   -0.2538076362228340D+02
   -0.2650041807493572D+02   -0.2180962804379107D+02   -0.2185294772770786D+01
   -0.2721001430333664D+02   -0.2136375538564495D+02   -0.1706025066531097D+01
   -0.2598902814976299D+02   -0.2110874716416423D+02   -0.2522965474854998D+01
   -0.2316753558791612D+02    0.7233597915027404D+01   -0.1443046636127897D+02
   -0.2244121344371484D+02    0.7819177512516982D+01   -0.1433103547961661D+02
   -0.2393066825776533D+02    0.7592210282761354D+01   -0.1410864903966376D+02
   -0.6376896914208735D+01    0.2161650094238582D+02   -0.1536382448475095D+02
   -0.6618265079166205D+01    0.2240132524170179D+02   -0.1590695261586083D+02
   -0.6210479533236325D+01    0.2198608762032883D+02   -0.1450825173444339D+02
    0.1025957940342044D+01   -0.1105140334649731D+02   -0.2537145152552441D+02
    0.1536048163926143D+00   -0.1101627566194370D+02   -0.2573356789607011D+02
    0.1282025009192502D+01   -0.1192620375764061D+02   -0.2536545786480157D+02
   -0.2286392883103135D+02    0.3200111103449788D+00    0.1754002480244334D+02
   -0.2260469234499012D+02    0.1171442040629512D+00    0.1842056535266458D+02
   -0.2207390784930242D+02    0.7331585616200147D+00    0.1712585957293433D+02
   -0.4557811145824871D+00    0.7134823781284995D+01    0.1383309287178137D+02
    0.4411672235395562D+00    0.7078979334038582D+01    0.1342440067071448D+02
   -0.8855149352572482D+00    0.6346304361317941D+01    0.1353355263193694D+02
   -0.1413426125044623D+02    0.1661531970887285D+02   -0.1821062789941812D+02
   -0.1370474061576936D+02    0.1665268967321248D+02   -0.1902754922437685D+02
   -0.1361691813125486D+02    0.1696617086537826D+02   -0.1749984449951709D+02
   -0.6135940232191910D+01    0.1472992724258302D+02    0.3011518958697145D+00
   -0.5500080016112156D+01    0.1461479108748295D+02   -0.4469434058028352D+00
   -0.5696741793886165D+01    0.1496897729148796D+02    0.1082420512908450D+01
    0.1061779716256925D+02   -0.2306547058844270D+02   -0.1757075411305017D+02
    0.1091601111807747D+02   -0.2332197475496262D+02   -0.1844785843495248D+02
    0.1075947396853030D+02   -0.2384046915771805D+02   -0.1704012922129374D+02
   -0.1496680370030220D+01    0.1256123897860422D+02   -0.6286174480487562D+01
   -0.8168266593461024D+00    0.1190025518125283D+02   -0.6426353926495527D+01
   -0.1189898411264301D+01    0.1310613188970745D+02   -0.5601622157007039D+01
   -0.1618201261761187D+02    0.2120866482359251D+02    0.2702674638008648D+02
   -0.1605743412146588D+02    0.2194245935969157D+02    0.2642035569021418D+02
   -0.1525271530400368D+02    0.2079630283320187D+02    0.2718021235277210D+02
    0.1636210562245029D+02   -0.8470075499768056D+00   -0.1229705593644869D+02
    0.1656816133234664D+02   -0.4987015521107556D+00   -0.1140824960744093D+02
    0.1720571118284634D+02   -0.1255428956322466D+01   -0.1254965008861604D+02
   -0.1337711006644559D+02   -0.2501925860540904D+00    0.1772020853640672D+02
   -0.1429396246166468D+02    0.1680343229666005D+00    0.1771032989360735D+02
   -0.1328990644522418D+02   -0.7493049719042217D+00    0.1693482657183221D+02
    0.1413574543078775D+02   -0.2465650675824793D+02   -0.6532455038247299D+01
    0.1448776123342824D+02   -0.2508486997577775D+02   -0.7255572113807017D+01
    0.1472617098336844D+02   -0.2491955001476130D+02   -0.5882226606041632D+01
    0.2032591245875501D+02    0.3846829239514572D+01   -0.1286892394556390D+01
    0.2091654535051258D+02    0.3411530354951321D+01   -0.1857960893192152D+01
    0.1962329097888695D+02    0.4160284542687673D+01   -0.1877216927958498D+01
   -0.6875955929884323D+01   -0.2526732060719465D+02   -0.6764089074296781D+01
   -0.7609868450576978D+01   -0.2568653965576980D+02   -0.7264110232955891D+01
   -0.7171953261731041D+01   -0.2436705418954970D+02   -0.6808889682107210D+01
    0.9660135265771736D+01   -0.1568122415604528D+02    0.1671828252982288D+02
    0.9438428907198437D+01   -0.1530594870440216D+02    0.1590244768894524D+02
    0.9431415285268988D+01   -0.1505271823888474D+02    0.1738651727632740D+02
   -0.2472482073052562D+02   -0.1453851090773512D+02   -0.1040143720743981D+02
   -0.2488951696536467D+02   -0.1524079061431878D+02   -0.1105196504580710D+02
   -0.2559832859436622D+02   -0.1416818294011056D+02   -0.1014073326396605D+02
    0.2516143967759189D+01    0.2194928329247023D+02   -0.2176231974196962D+02
    0.2118517994778245D+01    0.2273606447543841D+02   -0.2186292620111136D+02
    0.2085744389277597D+01    0.2119495234383444D+02   -0.2208863793568918D+02
    0.2670116623021297D+02    0.9556506274642688D+01    0.6702197298299056D+01
    0.2686860736153704D+02    0.9972027892419883D+01    0.7570036204087219D+01
    0.2577682742128624D+02    0.9193057727534473D+01    0.6648403882973499D+01
   -0.5192373216224089D+00   -0.9246463888048943D+01   -0.6069392558978829D+01
    0.1706922817615870D+00   -0.8571976979921001D+01   -0.6225686821502012D+01
   -0.1070417620505533D+01   -0.9065900329772651D+01   -0.5308033305273574D+01
    0.2202933284369243D+02    0.8648225001179867D+01   -0.1301428729405063D+02
    0.2150774401696377D+02    0.7954490836725332D+01   -0.1257081171102471D+02
    0.2219928276368821D+02    0.8519693208516911D+01   -0.1392411661795225D+02
   -0.1978315510588265D+02   -0.5627230642412132D+01   -0.4960826923529213D+01
   -0.1950585716199095D+02   -0.5289475290070691D+01   -0.4080261121120427D+01
   -0.1899857535477453D+02   -0.5887103310112097D+01   -0.5411260441345878D+01
    0.1599575654614048D+02   -0.1712151905800997D+02   -0.1379197138786104D+02
    0.1576610245137809D+02   -0.1624208118802726D+02   -0.1348626933450553D+02
    0.1608137888649079D+02   -0.1768584814476757D+02   -0.1300250679865481D+02
    0.1226457538056878D+02   -0.7365878040689033D+01   -0.3907232000154568D+01
    0.1131387102179423D+02   -0.7094107595170120D+01   -0.3933048805722932D+01
    0.1266209357823018D+02   -0.6746927300546350D+01   -0.3259397998327243D+01
   -0.2619088974074167D+01    0.1704484692046018D+02    0.1146925385816841D+00
   -0.2609132053673229D+01    0.1609071633777690D+02    0.8477481138153660D-01
   -0.1935350556088572D+01    0.1722695956261335D+02   -0.5199239731404197D+00
   -0.2018932203640719D+02    0.1822260747084754D+02    0.1320921362459385D+02
   -0.1943227651400892D+02    0.1771769210440192D+02    0.1344307834798939D+02
   -0.2087782218548781D+02    0.1750534352692365D+02    0.1345788970597045D+02
   -0.1623250648419812D+02    0.5653101693479768D+01    0.8999371596073409D+01
   -0.1653281413944027D+02    0.6505763490511594D+01    0.9499007872706997D+01
   -0.1583451154191643D+02    0.5891338771620957D+01    0.8198887517717731D+01
    0.2024980093005373D+02    0.1281447468124665D+02    0.4734708654707434D+01
    0.2081930513499587D+02    0.1240895440770990D+02    0.5435409439696360D+01
    0.1938949947787143D+02    0.1268491907533729D+02    0.5183983763974231D+01
    0.1474773016110436D+02    0.2352151216630935D+02   -0.1235078784732770D+02
    0.1566646962479731D+02    0.2366586126173355D+02   -0.1237294035219939D+02
    0.1450167548394068D+02    0.2361874107653756D+02   -0.1148369659471829D+02
    0.2296445680390440D+02   -0.1636314752562405D+02    0.1822215458121935D+02
    0.2374764032900954D+02   -0.1584343049136612D+02    0.1859350946854341D+02
    0.2287814922960759D+02   -0.1721927802615398D+02    0.1862920150164659D+02
   -0.8565754055992720D+01    0.1186780489855137D+02   -0.2037223904033265D+02
   -0.9061866394080045D+01    0.1261631870920774D+02   -0.1991138555978358D+02
   -0.8627453993608000D+01    0.1102983988959754D+02   -0.1975111960834234D+02
    0.1585916823804578D+02   -0.4625683117395775D+01   -0.7063085946050475D+01
    0.1489817151545362D+02   -0.4533963172699431D+01   -0.6868297453872742D+01
    0.1586094580206632D+02   -0.5399538417545149D+01   -0.7641683314179271D+01
    0.7360894557818990D+01    0.7393116593921280D+01    0.1043056198924691D+02
    0.6474648049758119D+01    0.7174349145090423D+01    0.1022818639021916D+02
    0.7714079887389242D+01    0.6627574206279095D+01    0.1084761189692383D+02
   -0.2687951237520523D+01    0.1326488332315860D+02    0.2072375176443569D+02
   -0.2424889748891426D+01    0.1361701884595383D+02    0.2154711187147971D+02
   -0.2592162516670380D+01    0.1232967462653724D+02    0.2087954925976226D+02
   -0.4159619655691283D+01   -0.7157034653861158D+01    0.1549702812417158D+02
   -0.5092181404844585D+01   -0.7314913229621203D+01    0.1579635536226600D+02
   -0.3777794790538248D+01   -0.7154329034290198D+01    0.1633690049081003D+02
    0.2115574720200021D+01   -0.2640999043443373D+02   -0.6533243896487778D+01
    0.2593118436827222D+01   -0.2623671919984130D+02   -0.7350716322732923D+01
    0.1185843014409675D+01   -0.2637018747552419D+02   -0.6753922238355900D+01
   -0.2165931489299595D+02    0.1624056192969711D+02   -0.9273038106589004D+01
   -0.2111237915980356D+02    0.1540691293461583D+02   -0.9213841060735723D+01
   -0.2122282436960009D+02    0.1681421904052862D+02   -0.9964818915316673D+01
   -0.1239200100860355D+02   -0.3625611866717547D+01   -0.1408265633977774D+02
   -0.1269007788193226D+02   -0.4101607135852049D+01   -0.1487019717754953D+02
   -0.1214220188413578D+02   -0.2707129467900223D+01   -0.1442264774905203D+02
   -0.2667892100014206D+02    0.2588644767473016D+01    0.7323600125999184D+01
   -0.2725935866178837D+02    0.2191302380671670D+01    0.8043789338141238D+01
   -0.2707870533799864D+02    0.3436677240821883D+01    0.6994795624216430D+01
   -0.2405281942602132D+02    0.5815507627682530D+01    0.1519100731870915D+02
   -0.2430598916379191D+02    0.5865999621486362D+01    0.1614810336627265D+02
   -0.2488117773948865D+02    0.5984201231079596D+01    0.1476122880872370D+02
   -0.9161433655018644D+01   -0.1896247401289738D+02   -0.1603891728574883D+02
   -0.9597589505352603D+01   -0.1880463076426006D+02   -0.1516160230085110D+02
   -0.8323323300049418D+01   -0.1938803493849416D+02   -0.1591624354270366D+02
   -0.1134983687069446D+02   -0.1661571520163486D+02    0.4957289079878485D+01
   -0.1138921486016471D+02   -0.1682342233226240D+02    0.3972821697153893D+01
   -0.1080131931553374D+02   -0.1587310975313816D+02    0.5014025065087479D+01
   -0.1562143229150408D+02   -0.7603621192228378D+01   -0.4647046943795730D+01
   -0.1481932738481378D+02   -0.7030872351361785D+01   -0.4606403626412219D+01
   -0.1559829246513448D+02   -0.8261900520067503D+01   -0.3944913627135656D+01
    0.1739695558937696D+02    0.9192635061431759D+00   -0.2412334197811473D+02
    0.1778404309430971D+02    0.3272872000470295D-01   -0.2428292977759733D+02
    0.1672358917556452D+02    0.1032978464802188D+01   -0.2473568960127609D+02
   -0.5670117191203476D+01    0.2486521369473369D+01    0.1309970551656953D+02
   -0.5006501099646836D+01    0.3163896031361461D+01    0.1299457663867062D+02
   -0.5091498341489968D+01    0.1716594306340609D+01    0.1310513477397499D+02
   -0.3445064943084188D+01    0.2534952505508986D+02    0.1306691187173922D+02
[truncated: 4,767,667 more chars]
