# Supplementary material for: Measuring Zn Transference with Precision: Insights for Dendrite‐Free Zinc Metal Anodes
Source: Adv Mater. 2025 Aug 23;37(46):e02245. doi: 10.1002/adma.202502245 (PMC12631524; doi:10.1002/adma.202502245)
Supplement: Supplementary file 2 — Supporting Information [file ADMA-37-e02245-s002.gz › restarts/60Zn_r4.xyz]

 16352  Built with Packmol
    54.500000   54.500000   54.500000   90.000000   90.000000   90.000000
     1  O      1.479579   -3.443620   14.096284     1     2     3
     2  H      0.993373   -3.191725   14.897593     2     1
     3  H      1.677705   -2.637311   13.606043     2     1
     4  O     14.088775   -1.967007  -12.792718     1     5     6
     5  H     14.916138   -1.882740  -13.285879     2     4
     6  H     14.343312   -1.842756  -11.867873     2     4
     7  O    -13.308100  -26.568715   14.072406     1     8     9
     8  H    -12.516252  -26.543439   14.630727     2     7
     9  H    -13.340672  -25.722233   13.603263     2     7
    10  O    -18.356754   -9.245880  -17.981369     1    11    12
    11  H    -17.977015  -10.057329  -18.352594     2    10
    12  H    -17.668243   -8.577774  -18.125908     2    10
    13  O     -8.776204  -16.363308   -7.616187     1    14    15
    14  H     -8.679219  -17.138649   -7.040121     2    13
    15  H     -8.511079  -16.697594   -8.485826     2    13
    16  O     20.372916  -15.148442   -4.302863     1    17    18
    17  H     19.787497  -15.825800   -4.677812     2    16
    18  H     20.024529  -15.039184   -3.399558     2    16
    19  O    -23.484505   22.891505   12.004105     1    20    21
    20  H    -23.626844   23.086507   11.064897     2    19
    21  H    -23.550507   23.736816   12.481333     2    19
    22  O      4.017901   16.425100  -11.790812     1    23    24
    23  H      4.824695   16.100460  -11.365664     2    22
    24  H      3.854647   15.795560  -12.505205     2    22
    25  O    -16.988581    1.320245  -26.650642     1    26    27
    26  H    -16.533593    0.465850  -26.629243     2    25
    27  H    -17.725534    1.222279  -26.030830     2    25
    28  O     -7.906905   14.028465   -5.503351     1    29    30
    29  H     -8.803925   13.944162   -5.144099     2    28
    30  H     -7.434489   14.640203   -4.917489     2    28
    31  O     25.196500  -13.863951   16.505948     1    32    33
    32  H     25.755856  -14.658848   16.529235     2    31
    33  H     25.772722  -13.137696   16.799918     2    31
    34  O    -16.373831   19.662750   10.550848     1    35    36
    35  H    -15.585143   20.101951   10.192718     2    34
    36  H    -17.004830   20.362005   10.747903     2    34
    37  O      1.502368   13.027896  -18.157412     1    38    39
    38  H      1.690977   13.076089  -17.204053     2    37
    39  H      1.908508   12.187049  -18.423889     2    37
    40  O     -1.496425    4.644934    0.856280     1    41    42
    41  H     -2.021596    3.990608    1.324985     2    40
    42  H     -1.837766    4.675705   -0.045939     2    40
    43  O    -15.950706   23.595339  -23.041182     1    44    45
    44  H    -15.184023   23.040414  -23.229837     2    43
    45  H    -16.299747   23.894081  -23.895753     2    43
    46  O    -15.221348   -5.682725  -27.100517     1    47    48
    47  H    -14.965864   -6.616705  -27.079226     2    46
    48  H    -14.391233   -5.222747  -27.270672     2    46
    49  O      1.328817  -25.511305  -23.832455     1    50    51
    50  H      1.227553  -24.578379  -24.066193     2    49
    51  H      2.122409  -25.518026  -23.277693     2    49
    52  O     -2.107759   23.136054   -1.061654     1    53    54
    53  H     -1.631948   22.447507   -1.551204     2    52
    54  H     -2.996018   22.770945   -0.970240     2    52
    55  O     21.171258    5.685627  -26.638111     1    56    57
    56  H     20.415103    5.599136  -26.040677     2    55
    57  H     21.820456    5.040952  -26.323726     2    55
    58  O     13.094402  -12.089257  -12.017210     1    59    60
    59  H     12.895786  -12.236480  -12.955050     2    58
    60  H     14.056808  -12.200577  -11.988630     2    58
    61  O    -18.851624  -25.993011  -17.347537     1    62    63
    62  H    -18.305015  -25.751022  -16.587690     2    61
    63  H    -19.751898  -25.997387  -16.992884     2    61
    64  O     -4.758433   -9.925127   17.244055     1    65    66
    65  H     -5.098160   -9.311113   17.915417     2    64
    66  H     -3.888594   -9.583387   16.980183     2    64
    67  O    -24.175465  -25.900677   25.756183     1    68    69
    68  H    -24.372439  -25.728995   26.687867     2    67
    69  H    -23.272626  -25.570176   25.628792     2    67
    70  O      2.774837   -3.438003  -23.215921     1    71    72
    71  H      2.322754   -3.269425  -22.370880     2    70
    72  H      2.546250   -2.685189  -23.770520     2    70
    73  O     12.359564  -13.439411   17.948917     1    74    75
    74  H     12.880144  -12.668086   18.217878     2    73
    75  H     12.482300  -13.486021   16.992850     2    73
    76  O      1.953701   -2.163710    8.177141     1    77    78
    77  H      2.863124   -1.832858    8.129483     2    76
    78  H      1.575832   -2.049046    7.293319     2    76
    79  O     -1.472362  -15.890634    3.200867     1    80    81
    80  H     -2.369729  -15.897855    3.569449     2    79
    81  H     -1.329832  -16.767500    2.816550     2    79
    82  O      7.519812    5.286517  -10.858517     1    83    84
    83  H      7.891790    5.714981  -11.642151     2    82
    84  H      6.611020    5.028088  -11.080352     2    82
    85  O     -9.420510   25.348015  -24.709549     1    86    87
    86  H     -9.014973   25.039110  -23.881594     2    85
    87  H    -10.362530   25.467414  -24.483796     2    85
    88  O    -14.609815    2.203411   14.622972     1    89    90
    89  H    -15.031146    3.068819   14.720932     2    88
    90  H    -13.674419    2.395748   14.475633     2    88
    91  O    -10.576997    8.042286  -21.112519     1    92    93
    92  H    -11.033964    8.747933  -20.630342     2    91
    93  H    -11.035069    7.235955  -20.833595     2    91
    94  O     26.645966    3.833717    8.756998     1    95    96
    95  H     25.973669    3.169553    8.976053     2    94
    96  H     26.544182    4.052201    7.818423     2    94
    97  O     -5.168787  -10.897080   20.358800     1    98    99
    98  H     -5.507370  -10.082577   19.940298     2    97
    99  H     -5.105164  -11.542599   19.637476     2    97
   100  O     16.605317  -22.632871    5.257139     1   101   102
   101  H     15.814291  -23.014591    4.849974     2   100
   102  H     16.407673  -22.663977    6.204069     2   100
   103  O     -4.539443   -1.755640   -2.053865     1   104   105
   104  H     -4.714652   -1.922456   -2.990871     2   103
   105  H     -4.270990   -0.826314   -2.030396     2   103
   106  O    -15.677756   16.384373    3.683117     1   107   108
   107  H    -15.814830   15.861852    4.486291     2   106
   108  H    -14.843368   16.852952    3.815611     2   106
   109  O    -22.401926   -4.925144   15.792608     1   110   111
   110  H    -22.014064   -4.073922   15.512358     2   109
   111  H    -21.767440   -5.622208   15.550095     2   109
   112  O    -14.412848   -9.905893    1.277885     1   113   114
   113  H    -14.625488  -10.748804    0.858381     2   112
   114  H    -14.106623  -10.132114    2.166201     2   112
   115  O     21.206209  -12.613649   -3.720955     1   116   117
   116  H     21.786239  -11.868651   -3.953405     2   115
   117  H     21.696841  -13.160164   -3.088206     2   115
   118  O     24.642341  -24.497098   22.302919     1   119   120
   119  H     24.133461  -25.053113   21.690658     2   118
   120  H     25.246296  -25.107786   22.757275     2   118
   121  O     21.373792  -14.792925  -23.997813     1   122   123
   122  H     21.770455  -15.646257  -24.235306     2   121
   123  H     21.385480  -14.249533  -24.801823     2   121
   124  O     -8.667334    7.587296  -13.151196     1   125   126
   125  H     -7.839163    7.669990  -12.654070     2   124
   126  H     -9.012600    6.701662  -12.951229     2   124
   127  O     14.959894  -23.687103   -4.814628     1   128   129
   128  H     14.446209  -23.183240   -5.460862     2   127
   129  H     14.525204  -24.553270   -4.785506     2   127
   130  O     18.258218   -8.315114  -18.470559     1   131   132
   131  H     17.694507   -7.547325  -18.307910     2   130
   132  H     18.675777   -8.508733  -17.614289     2   130
   133  O     -3.768517    6.987542   -4.341730     1   134   135
   134  H     -3.624835    7.761215   -4.910636     2   133
   135  H     -3.620919    7.308269   -3.438324     2   133
   136  O     26.477208  -10.207983  -16.657259     1   137   138
   137  H     26.239000  -10.524695  -15.774027     2   136
   138  H     25.735293  -10.467165  -17.223398     2   136
   139  O     25.275645   -2.982753   14.409986     1   140   141
   140  H     26.098359   -2.534144   14.168548     2   139
   141  H     25.531126   -3.554780   15.147324     2   139
   142  O     27.086896   -9.363748   11.022135     1   143   144
   143  H     26.876301   -9.617121   11.933540     2   142
   144  H     28.040300   -9.206008   11.050222     2   142
   145  O      6.311335   24.390368  -20.744281     1   146   147
   146  H      6.803561   24.735999  -19.990864     2   145
   147  H      5.450675   24.141516  -20.377561     2   145
   148  O      9.388644   -3.237706   20.465998     1   149   150
   149  H      8.899259   -3.555650   21.242195     2   148
   150  H      9.385731   -2.271027   20.557786     2   148
   151  O    -22.399174  -20.166975  -22.446288     1   152   153
   152  H    -21.556709  -20.644884  -22.399524     2   151
   153  H    -22.973724  -20.640755  -21.825100     2   151
   154  O    -18.383689   26.262695  -18.923498     1   155   156
   155  H    -18.522506   26.937342  -18.240775     2   154
   156  H    -17.681153   26.640948  -19.470927     2   154
   157  O    -21.671899  -15.785722   24.600403     1   158   159
   158  H    -22.515546  -16.209902   24.809746     2   157
   159  H    -21.833296  -14.837222   24.676846     2   157
   160  O     11.200277   18.986440  -25.997031     1   161   162
   161  H     10.757828   19.826756  -25.805323     2   160
   162  H     10.782821   18.354881  -25.393075     2   160
   163  O      0.246567  -26.676385   -7.683132     1   164   165
   164  H      0.695644  -26.152746   -7.001845     2   163
   165  H      0.458733  -26.215978   -8.508166     2   163
   166  O    -23.141211  -18.155147   16.739672     1   167   168
   167  H    -23.696258  -18.487408   17.454228     2   166
   168  H    -23.383502  -17.223396   16.631739     2   166
   169  O     -2.723752   16.884283   -6.532737     1   170   171
   170  H     -3.342038   17.595064   -6.306522     2   169
   171  H     -2.226029   16.756216   -5.708556     2   169
   172  O     15.628288    9.479653    8.712284     1   173   174
   173  H     16.250688    8.813783    8.373386     2   172
   174  H     15.945626   10.293012    8.280298     2   172
   175  O    -22.111528   26.436622    2.566997     1   176   177
   176  H    -21.185888   26.616569    2.782577     2   175
   177  H    -22.456526   25.851545    3.257730     2   175
   178  O    -24.525968   15.915110  -13.622808     1   179   180
   179  H    -25.271933   16.410668  -13.250175     2   178
   180  H    -24.940092   15.246020  -14.185084     2   178
   181  O    -17.099415   -7.551604   19.858527     1   182   183
   182  H    -16.195371   -7.404263   20.174089     2   181
   183  H    -17.135349   -8.494399   19.651399     2   181
   184  O    -25.619788   -8.740073  -16.809423     1   185   186
   185  H    -25.676459   -8.217772  -17.617312     2   184
   186  H    -26.222641   -9.482407  -16.944423     2   184
   187  O     22.121493    3.516303  -23.069733     1   188   189
   188  H     21.253536    3.092194  -22.996684     2   187
   189  H     22.693788    3.034465  -22.459138     2   187
   190  O    -24.253179  -22.564470   10.300905     1   191   192
   191  H    -24.453763  -22.402562    9.364851     2   190
   192  H    -24.236541  -23.531605   10.353271     2   190
   193  O     -1.330724  -18.632818  -21.822811     1   194   195
   194  H     -1.697583  -17.741438  -21.699192     2   193
   195  H     -0.960152  -18.622469  -22.716083     2   193
   196  O     -7.820732   18.760877  -15.117878     1   197   198
   197  H     -8.420370   18.952399  -14.380187     2   196
   198  H     -7.950072   17.825789  -15.338569     2   196
   199  O    -16.503078   24.378915   16.181545     1   200   201
   200  H    -16.607347   24.530961   17.133281     2   199
   201  H    -17.414111   24.312026   15.849271     2   199
   202  O     -9.544765   -5.430165   11.837878     1   203   204
   203  H     -8.730347   -5.029181   12.183494     2   202
   204  H    -10.250944   -4.929005   12.287013     2   202
   205  O     14.398392    0.541075   24.093153     1   206   207
   206  H     14.657849    0.925121   24.941986     2   205
   207  H     15.217027    0.350414   23.604196     2   205
   208  O     -0.928741   14.190914   10.014403     1   209   210
   209  H     -1.706196   14.763249    9.893488     2   208
   210  H     -0.330766   14.373731    9.274058     2   208
   211  O     14.058952   -1.616694  -23.830770     1   212   213
   212  H     14.980784   -1.913330  -23.863450     2   211
   213  H     14.081393   -0.743440  -23.411219     2   211
   214  O      9.334455   -2.422124  -19.352463     1   215   216
   215  H      9.738309   -1.604337  -19.042530     2   214
   216  H      9.814700   -2.597288  -20.168770     2   214
   217  O     24.849827    8.200556  -14.712245     1   218   219
   218  H     24.911936    9.146307  -14.910272     2   217
   219  H     24.012838    8.109331  -14.227234     2   217
   220  O      4.866134   23.263761   21.900200     1   221   222
   221  H      3.941307   22.993455   22.015059     2   220
   222  H      5.292766   22.503045   21.489308     2   220
   223  O      4.362433   15.132993   18.322555     1   224   225
   224  H      5.144665   14.647544   18.634381     2   223
   225  H      3.586117   14.633807   18.615363     2   223
   226  O    -18.625691   -0.128215   -5.641811     1   227   228
   227  H    -18.982495    0.626095   -5.153321     2   226
   228  H    -19.059502   -0.907420   -5.264045     2   226
   229  O    -13.532312   12.928762   -2.450432     1   230   231
   230  H    -14.349127   12.413734   -2.520503     2   229
   231  H    -13.278062   13.136228   -3.363476     2   229
   232  O    -19.562419   16.905288  -18.367088     1   233   234
   233  H    -20.498560   17.156882  -18.347391     2   232
   234  H    -19.508472   16.097254  -17.836426     2   232
   235  O     -7.131745   25.991641  -18.718966     1   236   237
   236  H     -6.491769   25.718068  -18.043365     2   235
   237  H     -7.578068   26.775591  -18.357586     2   235
   238  O     -9.803409   16.900513    7.299817     1   239   240
   239  H    -10.636373   16.410033    7.258469     2   238
   240  H     -9.956716   17.664837    6.736351     2   238
   241  O      6.432128  -10.475888    8.398107     1   242   243
   242  H      6.208842  -10.074404    7.544841     2   241
   243  H      6.472055  -11.429393    8.228224     2   241
   244  O    -20.864340   19.412704   25.579852     1   245   246
   245  H    -20.943337   20.043785   26.308132     2   244
   246  H    -21.277106   18.599275   25.906933     2   244
   247  O     19.384608   -9.355318   -7.719165     1   248   249
   248  H     19.235203   -8.424744   -7.484680     2   247
   249  H     20.340324   -9.503998   -7.633296     2   247
   250  O      9.268885   14.972782   -2.595791     1   251   252
   251  H      8.668143   15.653962   -2.264860     2   250
   252  H     10.146889   15.230277   -2.277317     2   250
   253  O    -10.203300  -17.962629   27.089273     1   254   255
   254  H     -9.563868  -17.361970   27.500359     2   253
   255  H    -11.054130  -17.517009   27.208830     2   253
   256  O     -9.448071   12.178912  -21.608151     1   257   258
   257  H    -10.013769   12.901471  -21.289276     2   256
   258  H     -9.349474   11.593266  -20.834977     2   256
   259  O     -7.022447   11.750859   15.729197     1   260   261
   260  H     -7.832576   11.333266   15.397069     2   259
   261  H     -6.961410   11.575435   16.679378     2   259
   262  O    -12.989989    9.938174   16.514100     1   263   264
   263  H    -13.388438    9.401112   15.810816     2   262
   264  H    -12.857135   10.818808   16.137734     2   262
   265  O     -3.563953    8.020601   24.978476     1   266   267
   266  H     -3.400712    8.549656   24.182638     2   265
   267  H     -3.680492    8.688037   25.670708     2   265
   268  O    -17.249332   11.931251  -11.067525     1   269   270
   269  H    -17.720935   12.616292  -10.574314     2   268
   270  H    -17.873398   11.190138  -11.097662     2   268
   271  O     -8.857415   -1.810851  -23.219174     1   272   273
   272  H     -8.730081   -2.467155  -23.924261     2   271
   273  H     -9.600424   -2.139954  -22.699909     2   271
   274  O      8.129233  -14.920910  -15.305546     1   275   276
   275  H      8.156853  -15.168269  -14.367623     2   274
   276  H      7.354872  -14.352631  -15.405983     2   274
   277  O    -26.080254    1.734326    8.922286     1   278   279
   278  H    -25.187382    1.756492    8.544580     2   277
   279  H    -26.500639    2.576782    8.697573     2   277
   280  O     12.044680    1.647443   27.258793     1   281   282
   281  H     11.706462    1.520852   26.354296     2   280
   282  H     11.295550    1.455201   27.849964     2   280
   283  O    -24.243553   22.612961    9.321974     1   284   285
   284  H    -25.154019   22.905505    9.186745     2   283
   285  H    -24.281224   21.645420    9.380347     2   283
   286  O     10.346385  -23.640287    4.923565     1   287   288
   287  H      9.615042  -24.138457    5.317181     2   286
   288  H     10.756641  -24.272937    4.314000     2   286
   289  O    -22.895779   24.884943    8.003286     1   290   291
   290  H    -23.251004   24.083062    8.406624     2   289
   291  H    -21.936797   24.782449    8.000882     2   289
   292  O     -1.569888  -15.271683   20.627626     1   293   294
   293  H     -1.710033  -15.207816   21.584680     2   292
   294  H     -1.766229  -16.196555   20.403468     2   292
   295  O    -22.711902    6.667906    4.029545     1   296   297
   296  H    -22.152604    7.440234    4.187648     2   295
   297  H    -23.212151    6.529374    4.840933     2   295
   298  O     13.356972   10.917257    9.191748     1   299   300
   299  H     13.318213   11.288405    8.295695     2   298
   300  H     12.473035   11.106162    9.552068     2   298
   301  O    -21.721193    1.790178  -24.558038     1   302   303
   302  H    -22.448280    1.222080  -24.264333     2   301
   303  H    -22.167086    2.481590  -25.069615     2   301
   304  O     22.797877  -26.817776   24.057596     1   305   306
   305  H     22.786621  -27.787447   24.056866     2   304
   306  H     23.100027  -26.592972   23.167364     2   304
   307  O     10.841614  -24.259590  -13.566178     1   308   309
   308  H     10.782220  -24.958801  -12.897094     2   307
   309  H     10.878086  -23.440035  -13.050300     2   307
   310  O    -15.055166   -6.855657   15.429984     1   311   312
   311  H    -15.529699   -6.563760   16.226431     2   310
   312  H    -14.415872   -6.157157   15.229324     2   310
   313  O     17.755681   24.102894  -25.216630     1   314   315
   314  H     16.866145   23.721065  -25.232979     2   313
   315  H     18.020740   24.137602  -24.292969     2   313
   316  O     24.852820    1.809666    9.485752     1   317   318
   317  H     25.237565    0.975580    9.175585     2   316
   318  H     24.044394    1.936857    8.969542     2   316
   319  O    -14.571103   -9.878207  -19.895959     1   320   321
   320  H    -14.105344   -9.034558  -19.817168     2   319
   321  H    -13.985593  -10.503442  -19.442001     2   319
   322  O     23.825064   14.143937   12.711350     1   323   324
   323  H     23.399648   13.314585   12.973459     2   322
   324  H     24.068851   14.025009   11.781679     2   322
   325  O    -22.255166   11.194606    4.135282     1   326   327
   326  H    -23.088649   10.717054    4.125805     2   325
   327  H    -21.597478   10.491443    4.222648     2   325
   328  O      2.037511   -2.420046   11.186995     1   329   330
   329  H      1.741989   -2.340739   10.271192     2   328
   330  H      2.898374   -1.977809   11.209541     2   328
   331  O      9.978120   26.607128    7.314453     1   332   333
   332  H     10.182285   25.670572    7.451634     2   331
   333  H      9.162955   26.600429    6.788500     2   331
   334  O     12.591769    4.509559   26.812346     1   335   336
   335  H     13.231797    5.222429   26.642296     2   334
   336  H     11.804910    4.989877   27.099026     2   334
   337  O     16.216793    6.914596   -6.565452     1   338   339
   338  H     15.615229    6.426560   -7.146741     2   337
   339  H     16.991175    6.345195   -6.479242     2   337
   340  O    -14.554938   10.899174    8.252950     1   341   342
   341  H    -14.822265   10.074342    8.676194     2   340
   342  H    -14.639078   11.557931    8.959642     2   340
   343  O     19.484439  -11.553306   25.074500     1   344   345
   344  H     18.891661  -10.863732   25.402053     2   343
   345  H     20.365200  -11.153202   25.098616     2   343
   346  O     25.774884   -8.547780  -19.168586     1   347   348
   347  H     25.025270   -8.350295  -18.591333     2   346
   348  H     25.621669   -9.434670  -19.513964     2   346
   349  O     -5.265039   22.440929   16.239271     1   350   351
   350  H     -4.531960   21.798783   16.270184     2   349
   351  H     -6.050687   21.959557   16.555470     2   349
   352  O     26.274182   -6.037658    1.583970     1   353   354
   353  H     26.645109   -6.929766    1.511783     2   352
   354  H     25.926177   -5.977802    2.487401     2   352
   355  O     10.528891    0.678258   19.027386     1   356   357
   356  H     10.052546    0.350795   19.805940     2   355
   357  H      9.858647    1.046795   18.435561     2   355
   358  O     14.324755   14.217950    5.266986     1   359   360
   359  H     15.170394   14.191687    4.794948     2   358
   360  H     14.144000   15.135325    5.516898     2   358
   361  O     -3.177979  -12.599827   -5.457161     1   362   363
   362  H     -2.665277  -12.711358   -4.645169     2   361
   363  H     -2.776670  -13.195720   -6.108919     2   361
   364  O     -6.010351  -20.421372  -21.420514     1   365   366
   365  H     -6.175329  -21.289328  -21.028510     2   364
   366  H     -6.479010  -19.801255  -20.843651     2   364
   367  O     17.278218    2.240201  -12.573700     1   368   369
   368  H     16.874256    3.104093  -12.743116     2   367
   369  H     16.672174    1.768802  -11.982696     2   367
   370  O     16.534394    5.782131   20.842075     1   371   372
   371  H     16.599101    6.460916   21.529246     2   370
   372  H     16.834180    4.960721   21.257989     2   370
   373  O     20.240091  -26.222556   24.947672     1   374   375
   374  H     19.819148  -25.689055   24.251971     2   373
   375  H     21.078457  -26.517043   24.566397     2   373
   376  O    -18.814730  -11.153911    1.603079     1   377   378
   377  H    -18.020954  -11.637740    1.874460     2   376
   378  H    -19.004247  -11.431491    0.693998     2   376
   379  O    -10.543052   21.781819  -11.206965     1   380   381
   380  H    -11.096265   22.276060  -10.584927     2   379
   381  H     -9.640320   21.981843  -10.920360     2   379
   382  O     -6.352712   21.208646   11.179658     1   383   384
   383  H     -6.242314   20.442849   11.764148     2   382
   384  H     -7.238461   21.162913   10.782548     2   382
   385  O      9.062816   -7.509783    2.746073     1   386   387
   386  H      8.953039   -8.163418    2.034677     2   385
   387  H      9.096121   -6.640272    2.312397     2   385
   388  O    -10.260934    7.234942   15.103432     1   389   390
   389  H    -10.255085    7.965463   15.739947     2   388
   390  H     -9.863865    7.622764   14.307342     2   388
   391  O    -25.699084  -14.504851   18.507803     1   392   393
   392  H    -25.123172  -14.735978   17.762615     2   391
   393  H    -25.564770  -13.558152   18.666689     2   391
   394  O      2.600692   19.919069   -1.930206     1   395   396
   395  H      2.859986   19.771755   -2.851595     2   394
   396  H      2.592591   20.877937   -1.817190     2   394
   397  O     12.696101  -13.590570    4.627491     1   398   399
   398  H     13.126699  -13.953333    5.417870     2   397
   399  H     12.361621  -14.353807    4.132706     2   397
   400  O    -23.800742   -7.832355   16.124201     1   401   402
   401  H    -22.865808   -7.697201   15.913828     2   400
   402  H    -24.244365   -7.035524   15.794187     2   400
   403  O     -6.642131   20.543868   21.745455     1   404   405
   404  H     -6.401668   20.332121   22.660563     2   403
   405  H     -7.381623   19.948926   21.537670     2   403
   406  O    -16.911658   -4.563059  -21.512192     1   407   408
   407  H    -16.332751   -4.110060  -20.877956     2   406
   408  H    -17.034758   -3.935010  -22.239887     2   406
   409  O     27.126984  -23.849252  -26.689851     1   410   411
   410  H     26.534985  -24.530199  -26.330229     2   409
   411  H     26.992069  -23.817096  -27.645304     2   409
   412  O     23.915746   -5.892837   20.845428     1   413   414
   413  H     24.454271   -6.700581   20.867284     2   412
   414  H     24.155750   -5.378569   21.634574     2   412
   415  O     13.044709  -15.692476  -10.329701     1   416   417
   416  H     13.842798  -16.242449  -10.335743     2   415
   417  H     12.477542  -16.058260  -11.018338     2   415
   418  O     11.162806   -4.561389   -2.296850     1   419   420
   419  H     11.047431   -5.334201   -2.867262     2   418
   420  H     10.325683   -4.415963   -1.836087     2   418
   421  O    -14.833178   24.250803  -14.153586     1   422   423
   422  H    -15.543301   23.907367  -13.592462     2   421
   423  H    -14.372903   24.897551  -13.599579     2   421
   424  O     -2.002584  -24.699354   16.263356     1   425   426
   425  H     -2.791954  -24.139918   16.228387     2   424
   426  H     -1.580101  -24.582849   15.398651     2   424
   427  O     -8.522371   18.246163  -26.147705     1   428   429
   428  H     -7.818483   18.689611  -25.646854     2   427
   429  H     -8.728091   17.479767  -25.584575     2   427
   430  O     26.900093   24.677330    4.330341     1   431   432
   431  H     27.069786   25.503451    3.849774     2   430
   432  H     25.996798   24.432225    4.082505     2   430
   433  O    -18.027042  -25.320802  -23.521967     1   434   435
   434  H    -18.021622  -24.351935  -23.465794     2   433
   435  H    -18.840654  -25.586860  -23.080909     2   433
   436  O    -22.059529  -26.731128  -18.845968     1   437   438
   437  H    -23.002592  -26.943348  -18.827120     2   436
   438  H    -21.797820  -26.605153  -17.925643     2   436
   439  O    -17.860297  -27.020151    7.061333     1   440   441
   440  H    -18.168786  -27.838909    6.650277     2   439
   441  H    -18.649025  -26.490064    7.248088     2   439
   442  O     20.772336  -14.304129   16.958624     1   443   444
   443  H     20.510780  -14.568056   17.854493     2   442
   444  H     21.359942  -13.538525   17.061868     2   442
   445  O      0.535704    5.338769  -10.768126     1   446   447
   446  H     -0.408749    5.170745  -10.863802     2   445
   447  H      0.714168    5.289034   -9.820912     2   445
   448  O    -24.590824  -24.689448   16.046761     1   449   450
   449  H    -25.249597  -24.910355   15.370268     2   448
   450  H    -24.276864  -25.549289   16.375375     2   448
   451  O     26.384612    7.321148    6.510418     1   452   453
   452  H     26.407881    6.357865    6.402087     2   451
   453  H     26.198590    7.673796    5.626097     2   451
   454  O      8.452010  -24.756035   -7.210775     1   455   456
   455  H      7.871662  -24.784788   -6.436155     2   454
   456  H      8.411215  -23.832430   -7.489699     2   454
   457  O      9.375501  -11.865532   24.536510     1   458   459
   458  H      9.236942  -11.563236   25.444598     2   457
   459  H      8.519677  -11.726499   24.109992     2   457
   460  O     17.575806   22.296899    5.336506     1   461   462
   461  H     16.942912   22.510944    6.030938     2   460
   462  H     17.467206   21.356862    5.133905     2   460
   463  O     15.376719    7.854874  -10.248008     1   464   465
   464  H     15.624783    8.429442  -10.986421     2   463
   465  H     14.865355    8.402277   -9.634107     2   463
   466  O     -5.671455  -16.552281   21.270315     1   467   468
   467  H     -5.033945  -16.859127   21.934202     2   466
   468  H     -5.818676  -15.619814   21.481079     2   466
   469  O    -20.832718   -5.694304   24.552105     1   470   471
   470  H    -21.085618   -6.061596   25.408718     2   469
   471  H    -20.326982   -4.887038   24.719347     2   469
   472  O    -12.214038  -17.867074   17.775480     1   473   474
   473  H    -11.703739  -18.618306   18.110514     2   472
   474  H    -11.799402  -17.077804   18.154902     2   472
   475  O     -5.897083   14.270251  -22.773197     1   476   477
   476  H     -5.578317   15.147307  -22.513602     2   475
   477  H     -6.124982   13.847628  -21.929765     2   475
   478  O    -26.229400  -18.968607   13.021493     1   479   480
   479  H    -25.921930  -18.092920   12.753614     2   478
   480  H    -25.497066  -19.581841   12.864918     2   478
   481  O    -21.393043  -22.332579   25.705384     1   482   483
   482  H    -21.479098  -23.296892   25.647204     2   481
   483  H    -21.882179  -21.964989   24.954222     2   481
   484  O      8.822292   24.879303   22.609925     1   485   486
   485  H      8.628369   23.931336   22.596217     2   484
   486  H      8.059384   25.245555   23.075965     2   484
   487  O      2.263924   -5.260165   19.634645     1   488   489
   488  H      2.782879   -6.027185   19.919794     2   487
   489  H      1.877015   -4.888534   20.441383     2   487
   490  O    -18.023079   -3.128342   -5.381209     1   491   492
   491  H    -17.899377   -3.645787   -4.573624     2   490
   492  H    -17.147704   -2.845673   -5.656053     2   490
   493  O     13.859328   10.526188  -15.555910     1   494   495
   494  H     13.558822    9.692500  -15.162040     2   493
   495  H     14.753980   10.657126  -15.204696     2   493
   496  O      2.910153   -8.980225   11.066759     1   497   498
   497  H      3.504047   -9.722073   11.285931     2   496
   498  H      2.063716   -9.196131   11.494853     2   496
   499  O      2.258779  -17.728732  -25.440395     1   500   501
   500  H      1.890758  -17.316631  -24.643298     2   499
   501  H      2.303955  -18.680249  -25.241831     2   499
   502  O     14.007950  -16.139563  -20.380849     1   503   504
   503  H     13.503443  -16.578354  -19.686672     2   502
   504  H     14.840557  -16.625083  -20.448001     2   502
   505  O    -21.632930   -4.649743  -17.632569     1   506   507
   506  H    -21.605742   -4.347435  -18.551438     2   505
   507  H    -21.024356   -4.071519  -17.163032     2   505
   508  O    -17.331232   -9.558527   12.023578     1   509   510
   509  H    -16.974746  -10.360357   12.427950     2   508
   510  H    -17.256132   -8.863745   12.698258     2   508
   511  O     -2.767311  -13.019292  -17.104839     1   512   513
   512  H     -2.416864  -12.618218  -17.915275     2   511
   513  H     -2.557959  -13.963776  -17.201088     2   511
   514  O     22.216288   23.767789   -9.682988     1   515   516
   515  H     23.107039   24.013527   -9.974314     2   514
   516  H     22.323303   23.315571   -8.837192     2   514
   517  O      6.200073   -0.920302   -4.063195     1   518   519
   518  H      7.139509   -1.139132   -4.144311     2   517
   519  H      5.864197   -1.442861   -3.313862     2   517
   520  O    -20.707519    3.305841    4.709606     1   521   522
   521  H    -21.338134    2.638845    5.012581     2   520
   522  H    -20.764220    4.032732    5.349200     2   520
   523  O     -8.072035   13.060596   23.303435     1   524   525
   524  H     -7.964818   12.739808   22.393979     2   523
   525  H     -8.963566   12.790015   23.570142     2   523
   526  O     24.370830  -12.454380   -1.964841     1   527   528
   527  H     23.681580  -13.131699   -1.978991     2   526
   528  H     24.898197  -12.606274   -2.761392     2   526
   529  O      5.936020   19.794879  -14.701097     1   530   531
   530  H      5.265230   19.163185  -14.405924     2   529
   531  H      6.374974   20.086872  -13.888857     2   529
   532  O    -17.817390    6.826758   22.933654     1   533   534
   533  H    -18.428407    6.310763   23.481051     2   532
   534  H    -18.370735    7.468566   22.462068     2   532
   535  O     24.678110  -17.740695   -2.268040     1   536   537
   536  H     23.851056  -17.695843   -2.757940     2   535
   537  H     24.786712  -18.664107   -1.995215     2   535
   538  O    -18.447309  -11.980002  -25.746645     1   539   540
   539  H    -17.816258  -12.073471  -25.013316     2   538
   540  H    -18.360381  -11.059361  -26.038773     2   538
   541  O     17.030675  -26.020623    8.250149     1   542   543
   542  H     16.939184  -26.706243    8.929950     2   541
   543  H     16.185441  -25.554595    8.291515     2   541
   544  O    -13.879154   18.483029   19.796625     1   545   546
   545  H    -13.910715   19.438044   19.587410     2   544
   546  H    -13.574788   18.051807   18.977749     2   544
   547  O     24.384378   23.105031   11.464234     1   548   549
   548  H     25.295847   23.057337   11.798590     2   547
   549  H     24.183864   22.197254   11.191617     2   547
   550  O     26.846955   23.946960  -13.872705     1   551   552
   551  H     26.482878   23.315281  -13.233657     2   550
   552  H     26.447439   23.690543  -14.717927     2   550
   553  O     25.917892   25.898691  -18.874483     1   554   555
   554  H     25.202168   25.696499  -18.247562     2   553
   555  H     25.663501   26.740393  -19.277272     2   553
   556  O     17.184168   -7.478544  -23.617118     1   557   558
   557  H     16.354077   -7.235083  -23.200122     2   556
   558  H     17.436239   -8.349900  -23.281569     2   556
   559  O      8.355873  -23.646159  -11.887358     1   560   561
   560  H      8.258755  -24.355351  -12.534670     2   559
   561  H      7.556113  -23.697502  -11.346579     2   559
   562  O      9.656841   27.055901   -4.180723     1   563   564
   563  H      9.600481   26.936976   -3.221977     2   562
   564  H     10.214809   26.320402   -4.482660     2   562
   565  O     25.255578  -16.556177   -8.850727     1   566   567
   566  H     25.235353  -17.140611   -8.080508     2   565
   567  H     25.604523  -17.135359   -9.542697     2   565
   568  O      0.272666  -13.074708  -10.207020     1   569   570
   569  H      0.118611  -13.890640   -9.703340     2   568
   570  H      0.219432  -13.312380  -11.148894     2   568
   571  O      8.046306   15.036259    3.536057     1   572   573
   572  H      7.106727   15.114941    3.758725     2   571
   573  H      8.485839   14.701064    4.332030     2   571
   574  O     23.176389   -7.078420   -2.225464     1   575   576
   575  H     23.496642   -6.966992   -3.128183     2   574
   576  H     23.771627   -6.563182   -1.657403     2   574
   577  O    -11.729520  -26.988921   -9.336821     1   578   579
   578  H    -11.878165  -26.628399  -10.218993     2   577
   579  H    -12.577254  -26.893868   -8.871491     2   577
   580  O     -2.753214   20.947840  -26.319514     1   581   582
   581  H     -2.671723   20.967914  -25.354611     2   580
   582  H     -3.681549   20.737283  -26.486216     2   580
   583  O     -4.739866   13.862422  -15.177186     1   584   585
   584  H     -4.578508   14.800096  -15.351787     2   583
   585  H     -5.123257   13.523909  -15.999341     2   583
   586  O     -4.563160   15.815909   17.643207     1   587   588
   587  H     -4.484031   14.967576   18.107060     2   586
   588  H     -3.736444   15.928466   17.154245     2   586
   589  O     -4.115167   27.174595   22.067751     1   590   591
   590  H     -3.375267   27.713964   22.391416     2   589
   591  H     -4.837245   27.796790   21.880087     2   589
   592  O    -24.010953   20.821788  -26.540410     1   593   594
   593  H    -24.600554   20.287000  -25.987204     2   592
   594  H    -24.056009   21.727117  -26.195609     2   592
   595  O    -24.758577   -0.154360   16.799130     1   596   597
   596  H    -25.024921   -0.999854   16.418815     2   595
   597  H    -24.255240   -0.359538   17.602522     2   595
   598  O      0.716069  -13.776389   -5.672775     1   599   600
   599  H      1.467138  -13.466858   -6.196734     2   598
   600  H      1.028974  -14.586121   -5.247730     2   598
   601  O     15.661202  -13.612359  -14.878775     1   602   603
   602  H     16.092598  -14.464876  -14.715802     2   601
   603  H     16.220820  -13.148031  -15.519488     2   601
   604  O      3.676115   20.891305  -16.042827     1   605   606
   605  H      4.520224   20.629369  -15.642280     2   604
   606  H      3.399134   21.675978  -15.540884     2   604
   607  O    -15.071544  -21.054107   -5.314575     1   608   609
   608  H    -15.558950  -21.121247   -4.481899     2   607
   609  H    -15.624060  -21.468351   -5.992491     2   607
   610  O    -16.248711   26.886894  -23.629063     1   611   612
   611  H    -16.639814   26.225566  -24.218643     2   610
   612  H    -16.847133   27.645485  -23.591179     2   610
   613  O     12.310011   -8.839269   17.834833     1   614   615
   614  H     12.796172   -8.255852   17.235496     2   613
   615  H     12.476672   -8.464840   18.712423     2   613
   616  O     11.423952    7.462951   13.131265     1   617   618
   617  H     12.380005    7.519244   13.273386     2   616
   618  H     11.342646    6.800675   12.431600     2   616
   619  O     -4.067640   -4.641700  -17.990481     1   620   621
   620  H     -3.549656   -5.401287  -17.677973     2   619
   621  H     -3.516277   -3.857037  -17.851017     2   619
   622  O     10.503079  -26.665092  -26.861028     1   623   624
   623  H      9.838269  -26.741152  -26.160636     2   622
   624  H     10.179801  -27.210641  -27.592500     2   622
   625  O    -16.513239  -24.394546    1.900411     1   626   627
   626  H    -16.015501  -23.658861    1.518553     2   625
   627  H    -15.888267  -25.133115    1.935421     2   625
   628  O     17.389302   24.549167  -11.490968     1   629   630
   629  H     17.987613   25.210438  -11.881634     2   628
   630  H     16.540977   25.024300  -11.453144     2   628
   631  O    -21.644318   -6.584188   27.228923     1   632   633
   632  H    -22.050805   -5.709227   27.313488     2   631
   633  H    -22.347703   -7.190382   27.498784     2   631
   634  O    -18.191083   -5.253930    2.956847     1   635   636
   635  H    -18.874692   -4.648765    3.266492     2   634
   636  H    -17.396457   -4.712235    2.890085     2   634
   637  O    -18.075799    7.047859   12.870826     1   638   639
   638  H    -18.308060    7.230268   11.947437     2   637
   639  H    -18.037823    6.079358   12.930032     2   637
   640  O    -23.065615  -22.937046  -25.200950     1   641   642
   641  H    -23.478059  -22.800946  -24.333234     2   640
   642  H    -22.199291  -23.333470  -25.018128     2   640
   643  O    -24.378499  -16.410734    3.876477     1   644   645
   644  H    -25.258606  -16.801013    4.064900     2   643
   645  H    -24.308129  -16.431672    2.902979     2   643
   646  O     24.088809    3.206937   19.560737     1   647   648
   647  H     24.820925    2.643868   19.852302     2   646
   648  H     23.924749    2.941690   18.647054     2   646
   649  O     11.769985  -19.023167   -9.537016     1   650   651
   650  H     11.030531  -19.627221   -9.712534     2   649
   651  H     12.460804  -19.587659   -9.150673     2   649
   652  O    -17.078871   10.557239    0.653101     1   653   654
   653  H    -16.916764   11.510149    0.682744     2   652
   654  H    -16.858498   10.236459    1.540347     2   652
   655  O      1.126064   17.113450    9.606173     1   656   657
   656  H      1.238865   17.880769    9.029593     2   655
   657  H      0.940405   16.355787    9.044789     2   655
   658  O     24.117215  -17.171645   25.602675     1   659   660
   659  H     24.206328  -16.341386   26.093941     2   658
   660  H     24.964691  -17.320928   25.155912     2   658
   661  O    -13.979550    2.104334   -8.859388     1   662   663
   662  H    -14.091414    2.869410   -9.440252     2   661
   663  H    -14.664290    2.138349   -8.179397     2   661
   664  O      8.022084   16.762418   26.404635     1   665   666
   665  H      8.435206   15.944727   26.078183     2   664
   666  H      8.736611   17.401002   26.255655     2   664
   667  O    -13.950261   15.435182   -1.308613     1   668   669
   668  H    -14.107678   15.364921   -0.353448     2   667
   669  H    -13.743870   14.532376   -1.605636     2   667
   670  O      4.358757  -14.901872   10.272541     1   671   672
   671  H      3.746373  -15.651807   10.314766     2   670
   672  H      4.517982  -14.789532    9.320793     2   670
   673  O     12.957391   17.903028  -17.120406     1   674   675
   674  H     13.573460   18.587200  -16.824851     2   673
   675  H     12.699075   17.437327  -16.317142     2   673
   676  O     -2.165745  -12.093166  -19.606985     1   677   678
   677  H     -2.546441  -12.797310  -20.160383     2   676
   678  H     -2.666617  -11.295576  -19.836551     2   676
   679  O      3.204951  -18.235210  -21.279151     1   680   681
   680  H      2.440002  -18.792590  -21.084235     2   679
   681  H      3.375029  -17.770813  -20.451703     2   679
   682  O    -24.646050   12.621148  -24.713489     1   683   684
   683  H    -24.771869   13.384779  -25.306560     2   682
   684  H    -24.003231   12.927295  -24.048513     2   682
   685  O    -21.555112  -22.550930   14.791357     1   686   687
   686  H    -21.094067  -22.478517   13.936879     2   685
   687  H    -20.824030  -22.582963   15.433178     2   685
   688  O     16.303779   -8.009422   16.047023     1   689   690
   689  H     16.839188   -7.725609   15.288903     2   688
   690  H     16.762125   -7.645235   16.816454     2   688
   691  O    -21.219915  -24.941130   10.090081     1   692   693
   692  H    -20.448574  -25.343369   10.510926     2   691
   693  H    -21.096384  -25.164614    9.157013     2   691
   694  O     -9.524492  -14.592614   22.988874     1   695   696
   695  H    -10.490509  -14.582964   23.066139     2   694
   696  H     -9.184953  -14.785427   23.876563     2   694
   697  O    -14.251053   -7.853914  -23.309970     1   698   699
   698  H    -14.138209   -6.908786  -23.475802     2   697
   699  H    -13.372534   -8.179405  -23.060818     2   697
   700  O    -19.273826  -19.463032  -16.508598     1   701   702
   701  H    -19.066532  -20.300055  -16.953265     2   700
   702  H    -20.144743  -19.605043  -16.110335     2   700
   703  O    -20.541707   -1.730585   -4.366693     1   704   705
   704  H    -21.018845   -0.942891   -4.076414     2   703
   705  H    -20.233525   -2.146405   -3.551430     2   703
   706  O      3.818818   18.442835  -13.563004     1   707   708
   707  H      3.019185   18.019605  -13.903348     2   706
   708  H      4.081959   17.866843  -12.832330     2   706
   709  O     19.341816   23.696581   21.411092     1   710   711
   710  H     19.864204   23.734053   22.221648     2   709
   711  H     18.820963   22.889353   21.499119     2   709
   712  O      4.445302   19.861088    3.676333     1   713   714
   713  H      3.545767   20.215335    3.613753     2   712
   714  H      4.970321   20.598621    4.024342     2   712
   715  O      2.417951   -3.167992   -1.978539     1   716   717
   716  H      1.948064   -2.809605   -1.219788     2   715
   717  H      2.144114   -4.099906   -2.032416     2   715
   718  O     10.308015   20.642549  -16.753188     1   719   720
   719  H     10.982017   20.798675  -16.075354     2   718
   720  H      9.629829   20.108275  -16.310348     2   718
   721  O      5.204526  -19.432366  -24.703131     1   722   723
   722  H      5.396964  -19.436410  -23.753898     2   721
   723  H      4.311095  -19.798059  -24.799976     2   721
   724  O     17.609746    6.450207   -9.150325     1   725   726
   725  H     17.409832    5.526444   -9.357712     2   724
   726  H     16.855518    6.956306   -9.481591     2   724
   727  O      8.047266  -14.965263  -22.264526     1   728   729
   728  H      8.805439  -14.895022  -21.663049     2   727
   729  H      7.411078  -15.566403  -21.847364     2   727
   730  O    -12.132468   -2.110825   25.624810     1   731   732
   731  H    -11.186187   -1.891542   25.635227     2   730
   732  H    -12.232482   -2.859076   26.228117     2   730
   733  O    -24.627062  -18.320133  -13.218560     1   734   735
   734  H    -24.479785  -18.988387  -13.902177     2   733
   735  H    -24.278141  -18.711257  -12.402448     2   733
   736  O    -14.907815  -11.614733   15.731973     1   737   738
   737  H    -14.102420  -11.148103   16.001202     2   736
   738  H    -14.770367  -12.511589   16.068565     2   736
   739  O     -6.143385   15.516891   21.546520     1   740   741
   740  H     -5.772159   14.722536   21.955161     2   739
   741  H     -7.063161   15.569627   21.851042     2   739
   742  O      4.139218   27.222515  -15.434401     1   743   744
   743  H      4.053242   28.097031  -15.024860     2   742
   744  H      4.271756   26.584733  -14.718122     2   742
   745  O     24.176373  -19.989232  -18.319850     1   746   747
   746  H     24.964594  -20.198821  -17.798273     2   745
   747  H     23.804572  -20.834655  -18.608456     2   745
   748  O     -4.383147  -25.622745    2.083694     1   749   750
   749  H     -4.996548  -26.352091    2.239019     2   748
   750  H     -3.908973  -25.473546    2.911658     2   748
   751  O     21.313349   -6.623984   20.930071     1   752   753
   752  H     21.438181   -7.566821   21.124994     2   751
   753  H     22.212771   -6.276469   20.813643     2   751
   754  O     13.398160    9.225686   11.168531     1   755   756
   755  H     13.733905    8.564073   11.795293     2   754
   756  H     13.678699   10.070611   11.565634     2   754
   757  O      6.734112   12.152937   -2.578676     1   758   759
   758  H      6.303616   11.284815   -2.538945     2   757
   759  H      7.656065   11.972866   -2.791148     2   757
   760  O     15.374406   -0.952331  -20.079489     1   761   762
   761  H     16.052217   -1.200448  -19.433262     2   760
   762  H     15.255757    0.001333  -19.985582     2   760
   763  O     26.274461  -18.179058   -4.602423     1   764   765
   764  H     26.605071  -19.057049   -4.367851     2   763
   765  H     25.859563  -17.827006   -3.805100     2   763
   766  O    -16.038516    1.854942  -17.152557     1   767   768
   767  H    -16.913849    2.254815  -17.052691     2   766
   768  H    -15.678958    2.239912  -17.964140     2   766
   769  O      2.062197  -13.591923  -26.017839     1   770   771
   770  H      2.666943  -14.288002  -26.311177     2   769
   771  H      2.157666  -13.618006  -25.054294     2   769
   772  O    -20.675746    1.693698   -7.196261     1   773   774
   773  H    -20.632201    1.848172   -6.235888     2   772
   774  H    -21.518576    2.107177   -7.474737     2   772
   775  O     13.704234  -20.092443    3.869187     1   776   777
   776  H     14.555080  -20.062485    4.335782     2   775
   777  H     13.116649  -20.618324    4.432134     2   775
   778  O    -14.502213    6.925477   -1.579489     1   779   780
   779  H    -14.509854    6.028966   -1.204894     2   778
   780  H    -13.618527    7.269034   -1.380553     2   778
   781  O     12.234489  -18.038698  -12.079651     1   782   783
   782  H     12.224698  -18.328402  -11.153641     2   781
   783  H     11.356524  -18.289030  -12.409014     2   781
   784  O     12.691503  -24.052365   22.214170     1   785   786
   785  H     12.740076  -25.022643   22.240699     2   784
   786  H     13.521592  -23.774431   21.793241     2   784
   787  O     15.820198   -7.078053   -2.184235     1   788   789
   788  H     15.913089   -6.187809   -1.808249     2   787
   789  H     16.672235   -7.510622   -2.012370     2   787
   790  O     -7.023435    7.086927    2.635983     1   791   792
   791  H     -6.426858    7.000506    1.874738     2   790
   792  H     -7.934969    7.095808    2.308419     2   790
   793  O      7.670398   -4.192416   18.601125     1   794   795
   794  H      8.388449   -3.868359   19.163566     2   793
   795  H      7.033819   -3.467169   18.584643     2   793
   796  O    -12.530708    9.794003   -9.856202     1   797   798
   797  H    -12.475757   10.521646   -9.220384     2   796
   798  H    -12.287605    9.015059   -9.330463     2   796
   799  O     -2.430513  -23.676880   20.839471     1   800   801
   800  H     -1.748962  -23.817483   20.159650     2   799
   801  H     -2.247342  -22.819063   21.263604     2   799
   802  O     -6.337316   13.052758   -9.800587     1   803   804
   803  H     -6.639972   12.199701  -10.149294     2   802
   804  H     -7.119102   13.622981   -9.867714     2   802
   805  O     27.136842    6.607555  -14.522103     1   806   807
   806  H     26.354806    7.145751  -14.712869     2   805
   807  H     27.129816    6.510208  -13.560773     2   805
   808  O    -15.813462    7.690644  -22.968843     1   809   810
   809  H    -15.106570    7.323871  -22.417873     2   808
   810  H    -16.624301    7.331103  -22.577976     2   808
   811  O      4.384110  -24.551699    5.100540     1   812   813
   812  H      4.440775  -25.453259    4.751117     2   811
   813  H      4.845766  -24.514683    5.948031     2   811
   814  O     14.562426  -26.475138  -24.233150     1   815   816
   815  H     15.147763  -27.138718  -23.842263     2   814
   816  H     15.143438  -25.801501  -24.599304     2   814
   817  O     -1.399735   10.722813   15.692612     1   818   819
   818  H     -1.230450   11.113870   14.822003     2   817
   819  H     -1.594592   11.500748   16.238619     2   817
   820  O     13.632200   -9.144795  -22.403418     1   821   822
   821  H     14.507623   -9.370082  -22.043190     2   820
   822  H     13.814676   -8.578270  -23.171881     2   820
   823  O      4.801779  -14.432338   25.893090     1   824   825
   824  H      5.760947  -14.442348   25.762805     2   823
   825  H      4.633206  -14.942748   26.699451     2   823
   826  O     16.171696    1.760705   13.011801     1   827   828
   827  H     15.704901    1.978273   12.197261     2   826
   828  H     16.922343    1.214191   12.736385     2   826
   829  O    -18.328900   24.944629    5.987544     1   830   831
   830  H    -18.318467   24.240479    5.327933     2   829
   831  H    -18.986124   24.648391    6.636460     2   829
   832  O    -20.603602   21.943783   21.619915     1   833   834
   833  H    -21.394937   22.111212   21.089840     2   832
   834  H    -19.876639   21.801564   20.991494     2   832
   835  O     24.186574  -25.647709    6.800442     1   836   837
   836  H     25.104066  -25.651749    7.105001     2   835
   837  H     24.083294  -24.937729    6.151794     2   835
   838  O      0.746483   27.096618   15.261477     1   839   840
   839  H      1.373851   27.687307   14.827372     2   838
   840  H      0.973447   26.206599   14.948075     2   838
   841  O      4.331370   -7.943282  -10.395720     1   842   843
   842  H      3.993116   -7.534089   -9.585755     2   841
   843  H      3.578088   -7.904002  -11.003784     2   841
   844  O      3.832268    7.085210   10.730231     1   845   846
   845  H      3.777104    8.018034   10.991378     2   844
   846  H      4.587893    7.030531   10.126545     2   844
   847  O     -8.178099  -12.322680   22.063567     1   848   849
   848  H     -8.022480  -11.588629   22.677692     2   847
   849  H     -8.727710  -12.987499   22.508654     2   847
   850  O     -9.572383   19.263392  -12.855130     1   851   852
   851  H    -10.295598   18.656502  -13.062027     2   850
   852  H     -9.957092   19.941147  -12.285045     2   850
   853  O    -16.588461   15.574837  -17.758260     1   854   855
   854  H    -16.952635   16.060173  -17.002801     2   853
   855  H    -16.488459   14.676462  -17.418578     2   853
   856  O     10.645102   -2.938999  -11.530785     1   857   858
   857  H      9.691052   -2.965729  -11.386605     2   856
   858  H     11.051298   -2.948799  -10.654892     2   856
   859  O     -4.246392   24.391065   22.576581     1   860   861
   860  H     -3.953426   24.263343   23.486906     2   859
   861  H     -4.281670   25.356176   22.461488     2   859
   862  O      2.191031  -14.743134   25.142381     1   863   864
   863  H      1.804722  -14.426887   24.315084     2   862
   864  H      3.148430  -14.760082   25.012847     2   862
   865  O    -22.624673   22.974587   20.058815     1   866   867
   866  H    -22.471231   23.917512   20.200745     2   865
   867  H    -23.321706   22.909509   19.392500     2   865
   868  O    -11.879258   -4.757572    1.776770     1   869   870
   869  H    -11.831929   -3.844017    2.090707     2   868
   870  H    -12.823836   -4.963275    1.691151     2   868
   871  O     -7.520803   -4.158107   13.381478     1   872   873
   872  H     -6.565369   -4.251677   13.454780     2   871
   873  H     -7.854552   -4.206940   14.291772     2   871
   874  O    -23.526850    6.355092  -14.790057     1   875   876
   875  H    -23.391859    5.425898  -15.032486     2   874
   876  H    -24.034180    6.332156  -13.967741     2   874
   877  O    -10.767627  -24.100770  -25.836640     1   878   879
   878  H    -11.469463  -24.216094  -25.178632     2   877
   879  H    -11.192839  -24.003852  -26.704621     2   877
   880  O    -10.345739   15.367377    3.714442     1   881   882
   881  H     -9.800304   14.750557    4.225159     2   880
   882  H    -11.047292   14.841163    3.299116     2   880
   883  O     21.742025   -5.135069  -14.591905     1   884   885
   884  H     21.586933   -5.875397  -13.987086     2   883
   885  H     20.856633   -4.888342  -14.892355     2   883
   886  O      1.856244   -4.846703    7.696025     1   887   888
   887  H      2.284311   -4.962321    6.831478     2   886
   888  H      2.026257   -3.924700    7.948296     2   886
   889  O      7.607955   19.903949   13.832827     1   890   891
   890  H      7.107029   20.365509   13.142900     2   889
   891  H      8.528917   19.899617   13.529150     2   889
   892  O     19.901226   -0.861577  -18.632664     1   893   894
   893  H     20.294414   -1.245570  -17.836674     2   892
   894  H     20.222935   -1.404885  -19.367413     2   892
   895  O      3.040496  -25.902527   14.245378     1   896   897
   896  H      3.607900  -26.685505   14.344036     2   895
   897  H      2.745249  -25.877113   13.319709     2   895
   898  O    -14.748433    2.976003  -14.968458     1   899   900
   899  H    -15.145029    2.503046  -15.717136     2   898
   900  H    -13.880073    2.575780  -14.814165     2   898
   901  O     -6.671328   15.288808   24.502575     1   902   903
   902  H     -5.822413   14.967587   24.161544     2   901
   903  H     -7.297083   14.602848   24.221411     2   901
   904  O     14.210094  -12.024710   -2.992175     1   905   906
   905  H     14.619251  -12.326440   -2.170318     2   904
   906  H     13.505644  -11.415780   -2.716334     2   904
   907  O    -17.708525  -14.278904    7.939255     1   908   909
   908  H    -18.358322  -14.637876    7.317841     2   907
   909  H    -16.960965  -13.960117    7.410913     2   907
   910  O      1.848507  -17.463512   13.402499     1   911   912
   911  H      1.727219  -17.332165   12.455879     2   910
   912  H      1.857178  -18.423183   13.550136     2   910
   913  O    -17.865122  -22.544499  -26.505851     1   914   915
   914  H    -16.935561  -22.326229  -26.651339     2   913
   915  H    -18.022197  -22.453629  -25.558231     2   913
   916  O     -9.324908  -15.640494   -2.758335     1   917   918
   917  H     -8.882250  -15.265562   -1.985431     2   916
   918  H     -9.204871  -16.593992   -2.658037     2   916
   919  O      1.930350  -11.663636  -21.658966     1   920   921
   920  H      2.719484  -11.976913  -21.195350     2   919
   921  H      1.260953  -11.583203  -20.965092     2   919
   922  O    -25.441257  -19.814945   -6.055395     1   923   924
   923  H    -26.000993  -20.195955   -5.361764     2   922
   924  H    -24.561152  -20.196303   -5.908727     2   922
   925  O     25.667012  -21.316929  -26.744279     1   926   927
   926  H     26.127640  -22.168984  -26.776072     2   925
   927  H     25.491790  -21.177001  -25.800373     2   925
   928  O     -5.763400   10.224825   22.203702     1   929   930
   929  H     -5.825340   10.530847   23.121174     2   928
   930  H     -6.336544   10.824342   21.703223     2   928
   931  O    -20.723293  -12.837051  -16.868921     1   932   933
   932  H    -20.449026  -12.787246  -15.941080     2   931
   933  H    -20.351991  -13.675088  -17.180249     2   931
   934  O     23.440885  -10.263552   15.313023     1   935   936
   935  H     24.283224   -9.966138   15.685155     2   934
   936  H     22.940434   -9.445826   15.175685     2   934
   937  O     14.167703    7.616823   13.217483     1   938   939
   938  H     14.875191    6.984982   13.016561     2   937
   939  H     14.511825    8.142925   13.955310     2   937
   940  O     25.746426   -8.467418   -1.049602     1   941   942
   941  H     26.393689   -8.123455   -1.680021     2   940
   942  H     26.219438   -8.602048   -0.217005     2   940
   943  O     12.408521  -12.728198   -9.504729     1   944   945
   944  H     11.599787  -13.078112   -9.099779     2   943
   945  H     12.775775  -13.483943   -9.988758     2   943
   946  O    -24.029671  -21.822861   15.945218     1   947   948
   947  H    -24.980714  -21.636560   15.836791     2   946
   948  H    -23.846178  -21.703739   16.891236     2   946
   949  O    -11.467424   -1.745634  -24.847047     1   950   951
   950  H    -10.661816   -2.145249  -25.188673     2   949
   951  H    -11.353430   -0.785718  -24.923283     2   949
   952  O     14.164038   25.348658    3.738252     1   953   954
   953  H     15.064087   25.098318    3.478494     2   952
   954  H     13.892378   26.080469    3.158996     2   952
   955  O    -16.514058  -19.689653  -21.323708     1   956   957
   956  H    -15.685820  -19.818992  -20.839884     2   955
   957  H    -16.950395  -18.941602  -20.894143     2   955
   958  O     18.428968   -8.168342   -1.875527     1   959   960
   959  H     19.076235   -7.455514   -1.783245     2   958
   960  H     18.651659   -8.617065   -2.697827     2   958
   961  O    -23.731595  -25.395752  -22.810882     1   962   963
   962  H    -23.847207  -24.441039  -22.654866     2   961
   963  H    -22.777062  -25.559973  -22.736845     2   961
   964  O      4.928198   25.637806   11.776433     1   965   966
   965  H      4.119607   25.892099   11.302948     2   964
   966  H      5.631495   25.641665   11.105382     2   964
   967  O     23.620284   -0.302092  -12.174280     1   968   969
   968  H     22.732298   -0.408175  -11.799641     2   967
   969  H     23.971914    0.519797  -11.804695     2   967
   970  O    -26.834640   10.866022    1.457865     1   971   972
   971  H    -27.295481   10.746205    0.615193     2   970
   972  H    -26.778412    9.987486    1.861586     2   970
   973  O     10.364071   17.208050  -21.771122     1   974   975
   974  H     10.117415   16.965604  -20.864255     2   973
   975  H     11.304115   16.980581  -21.841371     2   973
   976  O      2.389833   12.254754  -25.005561     1   977   978
   977  H      2.162851   12.022429  -24.094806     2   976
   978  H      3.327371   12.028165  -25.068542     2   976
   979  O     -5.319692  -10.825209    6.785807     1   980   981
   980  H     -6.162232  -11.289439    6.819707     2   979
   981  H     -4.697627  -11.427383    7.217161     2   979
   982  O     20.871887  -25.252892  -10.442490     1   983   984
   983  H     20.703481  -25.335485  -11.392710     2   982
   984  H     20.547174  -26.081141  -10.060171     2   982
   985  O    -15.238487   22.516127   -5.013150     1   986   987
   986  H    -14.354447   22.280294   -5.319564     2   985
   987  H    -15.217509   23.479372   -4.884031     2   985
   988  O     -6.972681   -6.249315   -1.511198     1   989   990
   989  H     -7.338578   -7.109059   -1.769380     2   988
   990  H     -6.327574   -6.457520   -0.822221     2   988
   991  O     12.385207    3.311168  -25.080793     1   992   993
   992  H     11.939698    4.173510  -25.027916     2   991
   993  H     11.680911    2.665052  -24.913895     2   991
   994  O     23.193659   19.934215   22.253371     1   995   996
   995  H     24.091194   20.252165   22.065500     2   994
   996  H     22.641356   20.202184   21.503700     2   994
   997  O     12.558696   -3.020817   -4.046068     1   998   999
   998  H     12.164850   -3.490644   -3.292238     2   997
   999  H     12.039925   -3.326862   -4.807317     2   997
  1000  O      5.381927  -22.173472   -1.833516     1  1001  1002
  1001  H      5.532142  -23.102926   -1.619147     2  1000
  1002  H      4.680839  -22.169967   -2.501043     2  1000
  1003  O     22.619818   -4.374800   -7.029439     1  1004  1005
  1004  H     21.773974   -4.092572   -6.643734     2  1003
  1005  H     23.196561   -4.483583   -6.261219     2  1003
  1006  O     15.158640  -23.411188   21.017584     1  1007  1008
  1007  H     15.647311  -24.152095   21.409634     2  1006
  1008  H     15.574571  -22.626380   21.401781     2  1006
  1009  O    -19.474702  -12.128170   17.986606     1  1010  1011
  1010  H    -19.896330  -11.750016   17.203424     2  1009
  1011  H    -18.518519  -12.100537   17.830850     2  1009
  1012  O     24.014881  -19.103595  -27.037806     1  1013  1014
  1013  H     24.001164  -18.379685  -27.686057     2  1012
  1014  H     24.553247  -18.745809  -26.311286     2  1012
  1015  O      9.599064   18.277166   -6.988478     1  1016  1017
  1016  H      8.819026   17.734491   -7.157279     2  1015
  1017  H      9.478294   19.115179   -7.458913     2  1015
  1018  O    -18.500965   -8.410242    1.875162     1  1019  1020
  1019  H    -18.416093   -8.270319    2.827784     2  1018
  1020  H    -18.562443   -9.365140    1.730106     2  1018
  1021  O    -10.197745  -20.752557   27.017777     1  1022  1023
  1022  H     -9.308963  -20.884068   26.661298     2  1021
  1023  H    -10.212949  -19.806976   27.237529     2  1021
  1024  O     -7.923078   22.429850  -10.525365     1  1025  1026
  1025  H     -7.582983   22.101907  -11.370215     2  1024
  1026  H     -7.629119   23.350694  -10.453456     2  1024
  1027  O      5.508355    9.719187   -2.772696     1  1028  1029
  1028  H      5.579899    9.565396   -3.727159     2  1027
  1029  H      6.036776    9.019801   -2.357637     2  1027
  1030  O    -13.298547   -6.861665    8.510599     1  1031  1032
  1031  H    -13.144915   -7.415376    9.282684     2  1030
  1032  H    -13.924239   -7.334059    7.942938     2  1030
  1033  O    -17.759438  -18.559482   15.910039     1  1034  1035
  1034  H    -17.266321  -17.904818   15.395070     2  1033
  1035  H    -17.128061  -19.230931   16.207462     2  1033
  1036  O     20.663135   20.575559   -5.461079     1  1037  1038
  1037  H     21.243946   19.830833   -5.251629     2  1036
  1038  H     20.960726   20.927348   -6.315633     2  1036
  1039  O    -17.125491   -8.027303  -13.227862     1  1040  1041
  1040  H    -16.405309   -8.595525  -12.919675     2  1039
  1041  H    -16.723935   -7.458735  -13.892397     2  1039
  1042  O      9.267350   -4.858799  -21.702279     1  1043  1044
  1043  H      9.656416   -3.973634  -21.770325     2  1042
  1044  H      8.864537   -4.923324  -20.818115     2  1042
  1045  O     -2.695346   11.954814    7.215087     1  1046  1047
  1046  H     -2.290579   12.787992    6.926590     2  1045
  1047  H     -3.563413   12.214405    7.555590     2  1045
  1048  O     12.933832  -20.254112  -16.339821     1  1049  1050
  1049  H     12.782869  -20.219194  -15.382098     2  1048
  1050  H     12.374365  -20.979858  -16.645376     2  1048
  1051  O     10.338973    1.518071  -24.949783     1  1052  1053
  1052  H      9.667655    2.208059  -24.818951     2  1051
  1053  H     10.315826    0.972268  -24.149132     2  1051
  1054  O     -4.796506   -6.269539    4.222531     1  1055  1056
  1055  H     -5.256148   -7.109571    4.089193     2  1054
  1056  H     -4.553592   -6.277057    5.160144     2  1054
  1057  O     -7.705897  -20.261200   12.637241     1  1058  1059
  1058  H     -6.961139  -20.379865   12.036381     2  1057
  1059  H     -8.464168  -20.056245   12.066734     2  1057
  1060  O     -7.710240  -10.062577   -4.005381     1  1061  1062
  1061  H     -7.889341   -9.551268   -3.204212     2  1060
  1062  H     -6.973095   -9.600031   -4.431601     2  1060
  1063  O     -4.432576  -27.041789  -24.276950     1  1064  1065
  1064  H     -4.042554  -27.208435  -23.411399     2  1063
  1065  H     -4.158466  -26.142867  -24.524549     2  1063
  1066  O    -10.568729   16.955434   -4.496005     1  1067  1068
  1067  H    -10.389654   16.013776   -4.388992     2  1066
  1068  H    -11.211892   17.181548   -3.810431     2  1066
  1069  O    -26.253778   16.819667    4.384294     1  1070  1071
  1070  H    -26.005495   15.910625    4.152232     2  1069
  1071  H    -26.863066   17.094952    3.680658     2  1069
  1072  O    -14.864289  -26.529301    2.662915     1  1073  1074
  1073  H    -14.646924  -27.363383    2.219736     2  1072
  1074  H    -15.570204  -26.737959    3.293753     2  1072
  1075  O      3.853639   23.971090  -22.717238     1  1076  1077
  1076  H      2.911060   24.020772  -22.920604     2  1075
  1077  H      3.893736   23.635299  -21.812407     2  1075
  1078  O      6.876231   -8.475829   17.655365     1  1079  1080
  1079  H      6.545373   -7.568020   17.624509     2  1078
  1080  H      7.331662   -8.561530   18.501376     2  1078
  1081  O     13.103452   -5.411330   -8.973047     1  1082  1083
  1082  H     12.945152   -6.073873   -9.662253     2  1081
  1083  H     14.041064   -5.169695   -9.039551     2  1081
  1084  O    -25.057921  -22.313437    7.771125     1  1085  1086
  1085  H    -24.717874  -21.644537    7.163900     2  1084
  1086  H    -25.077285  -23.140449    7.264956     2  1084
  1087  O     17.545995    8.930591  -15.983694     1  1088  1089
  1088  H     17.186941    9.666398  -15.463898     2  1087
  1089  H     17.064586    8.150127  -15.673982     2  1087
  1090  O     11.220302  -10.153963  -23.475882     1  1091  1092
  1091  H     10.271485  -10.189584  -23.253381     2  1090
  1092  H     11.336824   -9.283154  -23.896741     2  1090
  1093  O     -3.152615    7.420860   -1.649867     1  1094  1095
  1094  H     -2.301140    7.893421   -1.660627     2  1093
  1095  H     -3.656395    7.805411   -0.924102     2  1093
  1096  O      7.118654    9.932142   13.998284     1  1097  1098
  1097  H      6.598375   10.267296   13.254728     2  1096
  1098  H      7.962741    9.636156   13.625075     2  1096
  1099  O    -19.210752  -15.762077   15.926309     1  1100  1101
  1100  H    -19.006589  -16.037794   16.831103     2  1099
  1101  H    -18.389102  -15.846908   15.417434     2  1099
  1102  O      2.667270  -23.317843   -8.090023     1  1103  1104
  1103  H      3.625607  -23.451998   -8.075077     2  1102
  1104  H      2.546085  -22.363979   -7.971581     2  1102
  1105  O    -18.478466    4.934843   15.315535     1  1106  1107
  1106  H    -18.580569    4.596455   16.218803     2  1105
  1107  H    -18.610713    5.890464   15.390632     2  1105
  1108  O     16.214209  -16.565718   18.651849     1  1109  1110
  1109  H     17.092247  -16.943444   18.565115     2  1108
  1110  H     15.671353  -17.215193   19.118582     2  1108
  1111  O     -5.102037  -14.458351   -4.861552     1  1112  1113
  1112  H     -4.367355  -13.841170   -4.999269     2  1111
  1113  H     -4.847973  -15.254590   -5.361729     2  1111
  1114  O    -11.430448    2.969408  -23.292188     1  1115  1116
  1115  H    -11.145108    2.669247  -22.414095     2  1114
  1116  H    -12.147191    3.605666  -23.153412     2  1114
  1117  O     11.873745    3.542110   20.815325     1  1118  1119
  1118  H     12.598301    3.137487   21.308420     2  1117
  1119  H     12.013697    4.496103   20.903669     2  1117
  1120  O    -11.121100    8.371101    6.171570     1  1121  1122
  1121  H    -11.168789    9.306582    5.925586     2  1120
  1122  H    -12.000145    8.033042    5.944011     2  1120
  1123  O    -21.516816  -17.122178  -15.287650     1  1124  1125
  1124  H    -21.436795  -16.743356  -14.398002     2  1123
  1125  H    -21.416075  -18.073721  -15.147411     2  1123
  1126  O      1.915107    9.713696    6.984293     1  1127  1128
  1127  H      1.819023    8.796058    7.281928     2  1126
  1128  H      1.752010    9.691114    6.029096     2  1126
  1129  O    -17.714407   17.859440    2.632209     1  1130  1131
  1130  H    -17.240912   18.116334    1.824867     2  1129
  1131  H    -17.065200   17.328390    3.116477     2  1129
  1132  O      6.499112  -19.724903   23.717560     1  1133  1134
  1133  H      7.003925  -20.506011   23.441887     2  1132
  1134  H      5.801954  -19.613498   23.045977     2  1132
  1135  O      4.439707   -0.270956   20.664598     1  1136  1137
  1136  H      3.898744   -0.867032   21.204476     2  1135
  1137  H      4.155228    0.626867   20.893018     2  1135
  1138  O      7.565746   26.620150   -5.909054     1  1139  1140
  1139  H      8.180459   26.892693   -5.212563     2  1138
  1140  H      8.128955   26.141329   -6.536677     2  1138
  1141  O      5.953676  -18.570751   -9.186225     1  1142  1143
  1142  H      5.094054  -18.889069   -9.503801     2  1141
  1143  H      6.137347  -19.103363   -8.394988     2  1141
  1144  O     22.903836   -0.058190  -20.820075     1  1145  1146
  1145  H     23.314355   -0.403536  -20.011934     2  1144
  1146  H     23.359168    0.775190  -21.009987     2  1144
  1147  O     -5.171772    2.986098   26.073336     1  1148  1149
  1148  H     -6.090485    2.703695   26.208174     2  1147
  1149  H     -5.183188    3.951594   26.091933     2  1147
  1150  O     18.369045   -9.695988  -22.515636     1  1151  1152
  1151  H     18.883278  -10.250882  -23.120310     2  1150
  1152  H     19.023986   -9.291772  -21.920770     2  1150
  1153  O    -12.346709   12.401863   15.608503     1  1154  1155
  1154  H    -12.375268   12.330381   14.640634     2  1153
  1155  H    -11.434530   12.639161   15.828310     2  1153
  1156  O     -2.249596   25.146694  -13.300990     1  1157  1158
  1157  H     -2.250043   24.562113  -12.528330     2  1156
  1158  H     -2.914867   25.816539  -13.064971     2  1156
  1159  O     26.486663   18.879838  -22.711325     1  1160  1161
  1160  H     26.380179   19.805860  -22.990073     2  1159
  1161  H     27.440164   18.703729  -22.689399     2  1159
  1162  O      1.813811    5.366458   11.793932     1  1163  1164
  1163  H      2.342847    6.003280   11.290480     2  1162
  1164  H      0.932298    5.335044   11.398365     2  1162
  1165  O     -7.713551  -23.104199   26.735606     1  1166  1167
  1166  H     -8.250290  -23.550770   26.064719     2  1165
  1167  H     -7.538324  -22.239279   26.337004     2  1165
  1168  O      7.750764   26.418252    5.709273     1  1169  1170
  1169  H      7.870385   26.143193    4.788681     2  1168
  1170  H      7.251515   25.680535    6.086468     2  1168
  1171  O     22.849106    4.983241    9.198439     1  1172  1173
  1172  H     23.732375    5.267524    9.483329     2  1171
  1173  H     22.981269    4.230178    8.602779     2  1171
  1174  O      8.249218    5.799469   -3.994905     1  1175  1176
  1175  H      7.699071    5.834929   -4.788693     2  1174
  1176  H      8.456468    4.867337   -3.817469     2  1174
  1177  O     -1.805047    5.877825   24.507608     1  1178  1179
  1178  H     -2.187281    6.671844   24.908602     2  1177
  1179  H     -1.690239    6.113988   23.575952     2  1177
  1180  O      2.068020    4.767635   -5.516566     1  1181  1182
  1181  H      2.843724    5.341211   -5.490670     2  1180
  1182  H      2.273485    4.051711   -4.902605     2  1180
  1183  O     12.757510  -19.066284   -2.319491     1  1184  1185
  1184  H     12.866641  -19.872010   -1.789750     2  1183
  1185  H     13.445301  -19.110519   -3.001469     2  1183
  1186  O      4.232661  -24.298805   17.925245     1  1187  1188
  1187  H      3.496169  -24.027877   17.356565     2  1186
  1188  H      4.007114  -25.207541   18.168072     2  1186
  1189  O     11.594594   19.323629   18.776411     1  1190  1191
  1190  H     11.637171   20.291335   18.743149     2  1189
  1191  H     11.979281   19.029252   17.937533     2  1189
  1192  O      0.920946  -19.502123  -20.217191     1  1193  1194
  1193  H      0.075351  -19.324188  -20.657522     2  1192
  1194  H      0.939840  -20.436722  -19.964343     2  1192
  1195  O    -22.009336   -6.968850   -8.559890     1  1196  1197
  1196  H    -21.166350   -6.703445   -8.955915     2  1195
  1197  H    -21.762535   -7.155127   -7.642626     2  1195
  1198  O    -15.675042    4.331862   24.618037     1  1199  1200
  1199  H    -16.253114    4.900500   25.151538     2  1198
  1200  H    -16.036663    3.440341   24.747467     2  1198
  1201  O    -21.783439   11.196948  -25.002314     1  1202  1203
  1202  H    -22.454444   11.215275  -25.704249     2  1201
  1203  H    -20.954872   11.443236  -25.437171     2  1201
  1204  O     23.111186   19.004028   -0.513477     1  1205  1206
  1205  H     23.115958   18.762330    0.423082     2  1204
  1206  H     22.400454   18.506706   -0.945712     2  1204
  1207  O     -9.366278   -4.769730    5.075359     1  1208  1209
  1208  H     -9.461565   -3.904148    4.637426     2  1207
  1209  H     -9.580470   -5.406406    4.367567     2  1207
  1210  O     -7.212042   -9.252898    9.878276     1  1211  1212
  1211  H     -6.981821   -9.792922   10.651350     2  1210
  1212  H     -7.785434   -9.814901    9.333319     2  1210
  1213  O      3.626235   22.631853    8.173556     1  1214  1215
  1214  H      3.951846   23.539538    8.285780     2  1213
  1215  H      4.240913   22.050872    8.650913     2  1213
  1216  O    -22.090659   25.676123  -12.459053     1  1217  1218
  1217  H    -21.840462   26.488000  -12.921171     2  1216
  1218  H    -23.018875   25.839875  -12.234082     2  1216
  1219  O    -23.692206  -13.170418    8.244707     1  1220  1221
  1220  H    -23.128327  -12.380170    8.225820     2  1219
  1221  H    -23.495640  -13.576613    9.102592     2  1219
  1222  O    -17.247375  -17.874226   -5.050716     1  1223  1224
  1223  H    -17.711022  -18.677546   -5.344783     2  1222
  1224  H    -16.359345  -17.978162   -5.418172     2  1222
  1225  O    -16.755597  -10.317449   19.991007     1  1226  1227
  1226  H    -17.334617  -10.500085   20.743673     2  1225
  1227  H    -15.872375  -10.193797   20.366473     2  1225
  1228  O     13.968317   18.752249  -25.572650     1  1229  1230
  1229  H     14.041390   18.845737  -24.609366     2  1228
  1230  H     13.036407   18.932831  -25.769103     2  1228
  1231  O    -21.227472  -16.952930   14.360406     1  1232  1233
  1232  H    -20.711727  -16.586484   15.089070     2  1231
  1233  H    -20.544964  -17.248125   13.743423     2  1231
  1234  O    -23.412230   15.244281  -19.531181     1  1235  1236
  1235  H    -23.037369   16.005933  -19.067540     2  1234
  1236  H    -24.368282   15.304181  -19.422498     2  1234
  1237  O     13.832088    1.416231    8.094017     1  1238  1239
  1238  H     14.647781    1.363256    7.562109     2  1237
  1239  H     14.124765    1.778671    8.944469     2  1237
  1240  O     17.123617    1.533552  -25.818461     1  1241  1242
  1241  H     17.283776    2.098524  -26.588510     2  1240
  1242  H     17.266766    2.125710  -25.064235     2  1240
  1243  O      7.246223  -16.364906    6.655102     1  1244  1245
  1244  H      7.051803  -16.232643    7.594302     2  1243
  1245  H      6.636934  -17.043129    6.327945     2  1243
  1246  O    -18.693527   15.673949   15.004321     1  1247  1248
  1247  H    -18.335932   14.831381   14.710403     2  1246
  1248  H    -19.599071   15.716084   14.663573     2  1246
  1249  O     15.552650  -22.420141   13.504454     1  1250  1251
  1250  H     15.092646  -23.138222   13.045143     2  1249
  1251  H     15.648259  -21.732543   12.828749     2  1249
  1252  O      9.337607  -10.322195   -1.615175     1  1253  1254
  1253  H      9.100153  -10.039130   -0.720636     2  1252
  1254  H      8.649465   -9.955253   -2.188733     2  1252
  1255  O      5.661405   13.141055   13.815535     1  1256  1257
  1256  H      6.553636   13.019693   14.188979     2  1255
  1257  H      5.616834   12.486613   13.094676     2  1255
  1258  O      6.744830  -17.313702  -14.028181     1  1259  1260
  1259  H      7.163868  -16.824720  -13.304627     2  1258
  1260  H      6.487778  -18.175076  -13.669424     2  1258
  1261  O      8.159706   -8.728015   20.240517     1  1262  1263
  1262  H      7.609590   -8.895432   21.024301     2  1261
  1263  H      9.074264   -8.699154   20.566711     2  1261
  1264  O    -21.569442  -25.116670   25.561343     1  1265  1266
  1265  H    -21.133569  -25.597657   24.840082     2  1264
  1266  H    -21.297129  -25.557087   26.382852     2  1264
  1267  O      5.013595   11.533241  -24.918042     1  1268  1269
  1268  H      5.708253   11.626498  -25.581902     2  1267
  1269  H      5.463204   11.710791  -24.081544     2  1267
  1270  O     25.514684  -11.346652   25.872206     1  1271  1272
  1271  H     25.540837  -10.417870   25.606394     2  1270
  1272  H     24.879331  -11.415805   26.596914     2  1270
  1273  O     12.317457   25.094860   25.227594     1  1274  1275
  1274  H     12.816600   24.348418   25.583523     2  1273
  1275  H     12.308208   24.988990   24.264602     2  1273
  1276  O    -14.372185  -20.016318  -19.569856     1  1277  1278
  1277  H    -13.572833  -19.524628  -19.800609     2  1276
  1278  H    -14.754992  -19.560359  -18.803070     2  1276
  1279  O     12.436141   14.695609   15.937078     1  1280  1281
  1280  H     11.578339   14.760301   16.382177     2  1279
  1281  H     13.077384   14.685875   16.663669     2  1279
  1282  O    -13.955483   -6.443115  -12.313721     1  1283  1284
  1283  H    -13.261215   -7.118580  -12.330162     2  1282
  1284  H    -13.561763   -5.613442  -12.625482     2  1282
  1285  O      8.124216    9.175029   27.170987     1  1286  1287
  1286  H      8.155511    8.682095   28.008148     2  1285
  1287  H      8.941610    8.983063   26.692651     2  1285
  1288  O      8.538825   -3.878387  -14.043348     1  1289  1290
  1289  H      8.439868   -4.643866  -13.466037     2  1288
  1290  H      9.456208   -3.940046  -14.364166     2  1288
  1291  O     24.575797   17.199325  -16.630000     1  1292  1293
  1292  H     25.117212   16.418799  -16.800100     2  1291
  1293  H     23.814522   17.117517  -17.225300     2  1291
  1294  O      4.554564   23.115633   12.697796     1  1295  1296
  1295  H      5.165140   22.493969   12.272494     2  1294
  1296  H      4.741017   23.986026   12.312905     2  1294
  1297  O    -22.415254   15.276431   24.591414     1  1298  1299
  1298  H    -23.092918   15.437006   23.918890     2  1297
  1299  H    -22.380604   14.312986   24.686403     2  1297
  1300  O      5.785215   -5.984979   17.147794     1  1301  1302
  1301  H      5.340412   -5.362151   17.747335     2  1300
  1302  H      6.461779   -5.462181   16.706805     2  1300
  1303  O     -9.926738   23.173613   -3.584882     1  1304  1305
  1304  H     -9.586380   23.611399   -4.383775     2  1303
  1305  H    -10.210856   23.923251   -3.034500     2  1303
  1306  O    -14.670050   14.921334    1.404177     1  1307  1308
  1307  H    -15.019557   15.479534    2.117014     2  1306
  1308  H    -15.412442   14.348867    1.161750     2  1306
  1309  O    -25.383608  -17.176788   -6.751542     1  1310  1311
  1310  H    -25.498921  -18.061218   -6.366104     2  1309
  1311  H    -25.999489  -16.598465   -6.268807     2  1309
  1312  O    -16.013158  -14.030139  -15.229948     1  1313  1314
  1313  H    -15.062834  -14.219382  -15.152978     2  1312
  1314  H    -16.052102  -13.494275  -16.036795     2  1312
  1315  O     22.443638   17.270883   25.225491     1  1316  1317
  1316  H     21.688249   17.512309   24.670161     2  1315
  1317  H     22.945310   16.578994   24.768677     2  1315
  1318  O      5.952865   -5.286702   13.738568     1  1319  1320
  1319  H      5.139666   -5.151168   14.251926     2  1318
  1320  H      6.678500   -5.204158   14.370757     2  1318
  1321  O     -5.481128   10.491685  -25.746460     1  1322  1323
  1322  H     -5.906673   11.247844  -26.181277     2  1321
  1323  H     -6.146685    9.789064  -25.771689     2  1321
  1324  O    -24.493445  -12.512075  -25.524408     1  1325  1326
  1325  H    -24.126001  -13.099434  -26.201121     2  1324
  1326  H    -24.321746  -11.633951  -25.888550     2  1324
  1327  O      0.198729   18.557960   -1.988236     1  1328  1329
  1328  H      1.076533   18.944875   -1.867437     2  1327
  1329  H     -0.025223   18.087045   -1.181518     2  1327
  1330  O     26.213377   -2.875566   -4.999207     1  1331  1332
  1331  H     26.037955   -2.081602   -4.470347     2  1330
  1332  H     26.267219   -2.603059   -5.932495     2  1330
  1333  O     16.185741    5.892404   12.410574     1  1334  1335
  1334  H     16.690487    6.380897   11.740300     2  1333
  1335  H     16.842858    5.384852   12.911789     2  1333
  1336  O     25.328819  -17.299028    3.314957     1  1337  1338
  1337  H     25.475159  -16.431352    2.899899     2  1336
  1338  H     24.507726  -17.213815    3.826565     2  1336
  1339  O      4.746565    9.664693  -22.236111     1  1340  1341
  1340  H      5.549471   10.180035  -22.381344     2  1339
  1341  H      5.026855    8.908195  -21.699007     2  1339
  1342  O     24.169655  -18.831614   15.690434     1  1343  1344
  1343  H     25.130516  -18.813999   15.537131     2  1342
  1344  H     24.129733  -18.963273   16.656170     2  1342
  1345  O     -5.178065    2.918885    9.870584     1  1346  1347
  1346  H     -4.748464    3.773317   10.042725     2  1345
  1347  H     -5.688607    2.714075   10.669681     2  1345
  1348  O     16.070092   17.255657    7.390534     1  1349  1350
  1349  H     16.463957   18.029224    7.821732     2  1348
  1350  H     16.604169   17.110489    6.602107     2  1348
  1351  O     17.553124    7.464175   10.585074     1  1352  1353
  1352  H     17.500389    7.365028    9.621910     2  1351
  1353  H     17.391355    8.407233   10.748100     2  1351
  1354  O      4.011028   -7.418126   19.786284     1  1355  1356
  1355  H      3.915211   -8.070315   20.496048     2  1354
  1356  H      4.905776   -7.057265   19.876810     2  1354
  1357  O     16.147203  -10.645673   16.963742     1  1358  1359
  1358  H     16.724843  -10.383365   17.698867     2  1357
  1359  H     16.080638   -9.835640   16.431601     2  1357
  1360  O     -7.235669  -21.752838  -13.095036     1  1361  1362
  1361  H     -6.506044  -21.528789  -12.496418     2  1360
  1362  H     -7.843083  -22.308435  -12.597721     2  1360
  1363  O     11.741964   -5.749214  -18.001840     1  1364  1365
  1364  H     11.852047   -6.297018  -18.791847     2  1363
  1365  H     12.550258   -5.219199  -17.938777     2  1363
  1366  O    -10.088361   17.365050   26.290006     1  1367  1368
  1367  H    -10.728263   17.993269   25.904307     2  1366
  1368  H    -10.117620   16.596564   25.686461     2  1366
  1369  O     10.943392   11.792847   -7.466846     1  1370  1371
  1370  H     10.188738   11.220337   -7.665747     2  1369
  1371  H     11.604987   11.227047   -7.034933     2  1369
  1372  O      1.484539   24.588958   14.466691     1  1373  1374
  1373  H      1.008695   23.802247   14.778624     2  1372
  1374  H      1.605754   24.410876   13.522758     2  1372
  1375  O    -11.076835  -25.044586   21.591230     1  1376  1377
  1376  H    -10.365863  -25.688345   21.706980     2  1375
  1377  H    -10.755708  -24.367832   20.981125     2  1375
  1378  O     12.421923  -21.837492    5.614270     1  1379  1380
  1379  H     12.554139  -21.593670    6.545344     2  1378
  1380  H     11.607497  -22.361494    5.576048     2  1378
  1381  O     -0.750336   -5.879986  -24.980248     1  1382  1383
  1382  H     -1.050417   -6.305203  -25.799906     2  1381
  1383  H      0.209989   -5.834699  -25.056206     2  1381
  1384  O     17.066461    1.139013  -15.072306     1  1385  1386
  1385  H     17.183705    1.457713  -14.163429     2  1384
  1386  H     16.233748    0.639982  -15.066930     2  1384
  1387  O    -15.997182  -23.415355   13.381213     1  1388  1389
  1388  H    -15.892909  -22.478355   13.612097     2  1387
  1389  H    -15.980242  -23.894885   14.224678     2  1387
  1390  O     26.415767   19.816320  -26.530049     1  1391  1392
  1391  H     26.668466   20.129805  -27.409871     2  1390
  1392  H     25.985137   20.557101  -26.092282     2  1390
  1393  O      4.699637   17.557717   16.743232     1  1394  1395
  1394  H      4.553794   16.717312   17.197390     2  1393
  1395  H      4.109332   18.187741   17.179097     2  1393
  1396  O    -25.880768   17.487391   12.983989     1  1397  1398
  1397  H    -25.647803   16.822063   13.652550     2  1396
  1398  H    -25.153600   18.125297   12.987765     2  1396
  1399  O     21.570718  -10.857493  -11.074295     1  1400  1401
  1400  H     20.621381  -10.789576  -11.236296     2  1399
  1401  H     21.843097  -11.688676  -11.486704     2  1399
  1402  O    -10.658381   17.667345   23.582781     1  1403  1404
  1403  H    -10.968776   17.199937   22.795545     2  1402
  1404  H    -10.890467   18.586389   23.410131     2  1402
  1405  O     23.820097   10.123577  -20.205129     1  1406  1407
  1406  H     23.831684   10.276830  -19.247072     2  1405
  1407  H     22.984732   10.514178  -20.504411     2  1405
  1408  O     20.889118   24.266945    9.019628     1  1409  1410
  1409  H     20.641258   24.084956    9.942843     2  1408
  1410  H     21.829660   24.494951    9.069856     2  1408
  1411  O     -5.029970   -3.774736  -12.174407     1  1412  1413
  1412  H     -4.254154   -3.769521  -12.756514     2  1411
  1413  H     -5.398156   -2.885835  -12.279538     2  1411
  1414  O     -7.972624  -25.594769    1.817285     1  1415  1416
  1415  H     -8.873787  -25.937284    1.927181     2  1414
  1416  H     -7.381400  -26.323555    2.047483     2  1414
  1417  O    -23.728782   10.934588    7.179332     1  1418  1419
  1418  H    -22.785142   10.728164    7.115380     2  1417
  1419  H    -24.088788   10.918493    6.284811     2  1417
  1420  O    -12.508890  -17.187915   -1.524485     1  1421  1422
  1421  H    -12.131098  -17.575733   -2.324475     2  1420
  1422  H    -13.466981  -17.309911   -1.590917     2  1420
  1423  O     15.463050   -5.364276   18.230658     1  1424  1425
  1424  H     15.190818   -5.455307   19.155265     2  1423
  1425  H     16.331552   -5.783343   18.163264     2  1423
  1426  O     19.714494   -6.510328   -9.561667     1  1427  1428
  1427  H     20.522834   -6.734499   -9.079070     2  1426
  1428  H     19.949087   -5.724285  -10.075973     2  1426
  1429  O     21.524144  -13.642520   14.111973     1  1430  1431
  1430  H     21.104079  -13.931686   14.932763     2  1429
  1431  H     21.304099  -14.312154   13.446982     2  1429
  1432  O     12.647464   20.783741    8.289226     1  1433  1434
  1433  H     11.709820   20.861663    8.515417     2  1432
  1434  H     12.693382   21.153058    7.396923     2  1432
  1435  O     23.466500  -15.537344    8.390139     1  1436  1437
  1436  H     23.801008  -16.358019    8.006276     2  1435
  1437  H     24.041564  -15.369429    9.149732     2  1435
  1438  O     21.950971    8.530848  -17.831152     1  1439  1440
  1439  H     22.266209    9.446051  -17.838490     2  1438
  1440  H     22.749176    8.004338  -17.662602     2  1438
  1441  O    -27.090453    9.573528  -13.507670     1  1442  1443
  1442  H    -27.980458    9.206096  -13.492502     2  1441
  1443  H    -27.179746   10.513918  -13.721706     2  1441
  1444  O     15.102123  -12.806527   21.651569     1  1445  1446
  1445  H     15.805013  -12.157807   21.836032     2  1444
  1446  H     15.386094  -13.198437   20.803321     2  1444
  1447  O     16.737946  -19.016594    7.642687     1  1448  1449
  1448  H     15.849795  -18.767348    7.943564     2  1447
  1449  H     17.029129  -19.709158    8.256049     2  1447
  1450  O      3.880768   -8.104006    0.898804     1  1451  1452
  1451  H      3.855624   -7.797036   -0.019002     2  1450
  1452  H      3.602670   -7.357727    1.446214     2  1450
  1453  O     14.760789  -25.957396  -15.780982     1  1454  1455
  1454  H     15.374724  -25.434776  -15.242662     2  1453
  1455  H     14.587539  -26.767837  -15.279579     2  1453
  1456  O     -4.239490  -13.416275    2.861160     1  1457  1458
  1457  H     -4.074132  -14.088073    3.538980     2  1456
  1458  H     -5.085872  -13.678230    2.470366     2  1456
  1459  O      4.906024   26.493853   14.419139     1  1460  1461
  1460  H      4.833448   25.664193   14.913116     2  1459
  1461  H      4.978899   26.229180   13.488229     2  1459
  1462  O    -21.781405   17.093051   26.562635     1  1463  1464
  1463  H    -22.565592   17.116072   27.130436     2  1462
  1464  H    -21.972764   16.428607   25.877563     2  1462
  1465  O      6.375644   -7.680335  -12.321040     1  1466  1467
  1466  H      7.136023   -7.232961  -11.920770     2  1465
  1467  H      5.753446   -7.809782  -11.587994     2  1465
  1468  O     -1.816603   -7.250812    6.831484     1  1469  1470
  1469  H     -1.388910   -6.597834    7.406688     2  1468
  1470  H     -1.955413   -8.040069    7.374970     2  1468
  1471  O     -7.944924   11.516261   -1.376391     1  1472  1473
  1472  H     -8.470096   11.625278   -2.182493     2  1471
  1473  H     -8.201744   12.237101   -0.790630     2  1471
  1474  O     18.719413  -13.717074   23.646348     1  1475  1476
  1475  H     19.540543  -14.007438   23.226719     2  1474
  1476  H     18.919973  -12.820864   23.951328     2  1474
  1477  O    -14.103401  -23.706823  -17.171403     1  1478  1479
  1478  H    -13.726219  -24.410599  -17.721378     2  1477
  1479  H    -13.574171  -22.919466  -17.373666     2  1477
  1480  O    -25.497430  -23.845549   -2.147686     1  1481  1482
  1481  H    -25.997374  -24.469215   -2.698873     2  1480
  1482  H    -25.000864  -24.381715   -1.523751     2  1480
  1483  O     -4.108737  -22.933251   16.578500     1  1484  1485
  1484  H     -3.858714  -21.997536   16.534388     2  1483
  1485  H     -4.266465  -23.112059   17.512546     2  1483
  1486  O     12.550734  -18.614350  -21.492473     1  1487  1488
  1487  H     12.658508  -18.368397  -20.563772     2  1486
  1488  H     11.792214  -19.216845  -21.509317     2  1486
  1489  O    -26.744143  -17.345841    4.731749     1  1490  1491
  1490  H    -26.966649  -17.175717    5.657898     2  1489
  1491  H    -27.591600  -17.372751    4.264055     2  1489
  1492  O    -23.670872   -7.618531    7.820568     1  1493  1494
  1493  H    -23.021198   -7.675713    8.540100     2  1492
  1494  H    -24.422076   -7.112912    8.169222     2  1492
  1495  O     13.167350  -14.355882  -22.336273     1  1496  1497
  1496  H     13.484669  -14.929225  -21.618850     2  1495
  1497  H     12.836931  -14.973538  -23.004748     2  1495
  1498  O     20.348675   17.682824  -12.847716     1  1499  1500
  1499  H     20.803834   16.854845  -13.028635     2  1498
  1500  H     20.962479   18.393291  -13.094047     2  1498
  1501  O     -5.392062   16.124720   14.467444     1  1502  1503
  1502  H     -6.335422   16.319502   14.484761     2  1501
  1503  H     -5.124294   16.118891   13.532965     2  1501
  1504  O     22.708987   22.356671   15.176702     1  1505  1506
  1505  H     23.381667   21.774390   14.812220     2  1504
  1506  H     22.594911   23.054875   14.521599     2  1504
  1507  O      8.152969   14.486503  -15.677800     1  1508  1509
  1508  H      7.822659   14.273267  -14.791506     2  1507
  1509  H      7.344645   14.681596  -16.179877     2  1507
  1510  O     18.936271  -24.437140   -3.501911     1  1511  1512
  1511  H     18.973337  -24.900442   -2.649012     2  1510
  1512  H     19.849390  -24.316091   -3.804105     2  1510
  1513  O     24.713238   10.838599    3.914983     1  1514  1515
  1514  H     25.070545    9.966228    4.136205     2  1513
  1515  H     24.451611   10.737655    2.985836     2  1513
  1516  O     18.814965    6.782901   -0.631662     1  1517  1518
  1517  H     18.643523    7.564733   -0.093838     2  1516
  1518  H     17.957117    6.440389   -0.922523     2  1516
  1519  O    -25.514155   17.684064  -22.968700     1  1520  1521
  1520  H    -24.545916   17.634791  -22.946454     2  1519
  1521  H    -25.799468   16.805116  -23.261294     2  1519
  1522  O     -6.153939   -1.730950  -22.677112     1  1523  1524
  1523  H     -5.919245   -1.851501  -21.746084     2  1522
  1524  H     -7.120037   -1.656789  -22.700161     2  1522
  1525  O     -2.773689  -26.350927   -3.053403     1  1526  1527
  1526  H     -3.317991  -25.779706   -2.483993     2  1525
  1527  H     -1.990749  -26.575647   -2.537746     2  1525
  1528  O    -12.673855   10.750485  -12.386402     1  1529  1530
  1529  H    -12.987031    9.908478  -12.773925     2  1528
  1530  H    -12.563522   11.344124  -13.141324     2  1528
  1531  O     -1.953005   14.376037    6.211444     1  1532  1533
  1532  H     -2.592128   14.432554    5.488617     2  1531
  1533  H     -1.091123   14.526812    5.803293     2  1531
  1534  O     23.413569   12.841565   -2.991196     1  1535  1536
  1535  H     23.447475   12.162899   -2.299282     2  1534
  1536  H     22.820976   13.522805   -2.641421     2  1534
  1537  O      7.833874  -19.419737  -11.038041     1  1538  1539
  1538  H      8.443273  -20.004702  -10.560770     2  1537
  1539  H      7.243108  -19.044186  -10.368230     2  1537
  1540  O     16.305313   -2.871858   14.937686     1  1541  1542
  1541  H     17.216717   -2.695667   15.224716     2  1540
  1542  H     16.184489   -2.338443   14.141193     2  1540
  1543  O     24.984531  -20.472595   -1.812415     1  1544  1545
  1544  H     25.841565  -20.868219   -1.588448     2  1543
  1545  H     24.314528  -20.927329   -1.277327     2  1543
  1546  O    -23.192021   18.437726   19.640328     1  1547  1548
  1547  H    -23.595489   17.574095   19.806406     2  1546
  1548  H    -22.277085   18.250329   19.406800     2  1546
  1549  O      7.727347   18.993132  -25.240581     1  1550  1551
  1550  H      8.254509   19.802375  -25.132627     2  1549
  1551  H      8.360132   18.287859  -25.034358     2  1549
  1552  O      7.699328   10.185728    6.053899     1  1553  1554
  1553  H      8.005164    9.985890    5.153240     2  1552
  1554  H      7.220709   11.021960    5.973698     2  1552
  1555  O     15.383049    4.516810  -18.993140     1  1556  1557
  1556  H     15.260126    5.133889  -18.248781     2  1555
  1557  H     14.770581    4.867442  -19.661917     2  1555
  1558  O     -6.536561  -17.265015   24.774385     1  1559  1560
  1559  H     -6.280572  -16.330879   24.734140     2  1558
  1560  H     -6.337996  -17.567595   25.671999     2  1558
  1561  O      1.931127   16.948883   24.254581     1  1562  1563
  1562  H      2.133280   16.859112   25.196355     2  1561
  1563  H      1.801021   16.032498   23.955632     2  1561
  1564  O    -22.464527   12.745463   -2.735549     1  1565  1566
  1565  H    -23.354198   13.064892   -2.525204     2  1564
  1566  H    -21.868076   13.251129   -2.166041     2  1564
  1567  O     16.711445   25.408032  -20.593349     1  1568  1569
  1568  H     17.507414   25.790969  -20.194460     2  1567
  1569  H     16.018033   25.451136  -19.912580     2  1567
  1570  O     11.449479  -12.327529  -21.677670     1  1571  1572
  1571  H     11.180050  -12.493695  -20.757034     2  1570
  1572  H     11.884493  -13.160075  -21.923431     2  1570
  1573  O    -16.449780  -10.548152    7.223953     1  1574  1575
  1574  H    -15.985058  -11.391071    7.117965     2  1573
  1575  H    -17.126132  -10.763695    7.879017     2  1573
  1576  O     22.020874    7.456350    8.194238     1  1577  1578
  1577  H     22.920115    7.754573    7.998389     2  1576
  1578  H     22.132026    6.540554    8.490511     2  1576
  1579  O      8.948856   23.654219  -15.201172     1  1580  1581
  1580  H      8.614807   23.337128  -14.350136     2  1579
  1581  H      8.503220   23.134349  -15.878238     2  1579
  1582  O    -14.105033   25.566423    1.425555     1  1583  1584
  1583  H    -14.250602   24.666961    1.763563     2  1582
  1584  H    -14.054319   25.493787    0.467469     2  1582
  1585  O    -11.653860   16.851252   21.123891     1  1586  1587
  1586  H    -11.266428   16.069486   20.701389     2  1585
  1587  H    -11.419148   17.579681   20.528517     2  1585
  1588  O     26.197867   23.625300   -6.692571     1  1589  1590
  1589  H     25.260233   23.871040   -6.593744     2  1588
  1590  H     26.348233   22.851125   -6.130344     2  1588
  1591  O    -20.730876   10.864119  -13.012798     1  1592  1593
  1592  H    -20.408438   11.755433  -12.809600     2  1591
  1593  H    -21.620959   10.827486  -12.634783     2  1591
  1594  O      4.606244   -1.887517   -6.078954     1  1595  1596
  1595  H      3.773845   -1.840467   -5.591065     2  1594
  1596  H      5.256042   -1.556690   -5.442474     2  1594
  1597  O     22.622733   21.441584    1.106766     1  1598  1599
  1598  H     23.485003   21.426713    1.551727     2  1597
  1599  H     22.723997   20.872176    0.331273     2  1597
  1600  O     -9.997824    9.883529  -25.935653     1  1601  1602
  1601  H    -10.409018   10.154754  -25.099766     2  1600
  1602  H     -9.737053   10.700884  -26.391685     2  1600
  1603  O     14.882399  -22.952523   26.187442     1  1604  1605
  1604  H     14.613479  -23.646347   26.810735     2  1603
  1605  H     14.166010  -22.968359   25.536281     2  1603
  1606  O     -0.660710   -7.652928   18.123828     1  1607  1608
  1607  H     -1.081321   -7.078611   18.779842     2  1606
  1608  H     -0.392949   -7.082443   17.391207     2  1606
  1609  O    -24.701133   26.527321  -12.282669     1  1610  1611
  1610  H    -24.796317   27.493691  -12.290991     2  1609
  1611  H    -25.018216   26.231531  -13.150530     2  1609
  1612  O     24.677849   -4.148188   18.818428     1  1613  1614
  1613  H     25.451918   -3.843636   19.314521     2  1612
  1614  H     24.287089   -4.824398   19.389015     2  1612
  1615  O     -4.319831   15.321732  -19.090759     1  1616  1617
  1616  H     -5.006700   15.793508  -18.597737     2  1615
  1617  H     -3.814516   14.831310  -18.422795     2  1615
  1618  O    -26.034484  -19.313428    8.338340     1  1619  1620
  1619  H    -26.397884  -20.111294    8.749622     2  1618
  1620  H    -25.600705  -19.607811    7.521215     2  1618
  1621  O     11.011987   26.767872  -19.145863     1  1622  1623
  1622  H     11.652718   27.381440  -18.759087     2  1621
  1623  H     11.339589   25.893730  -18.888269     2  1621
  1624  O    -16.889350   -3.378439   17.720228     1  1625  1626
  1625  H    -16.832232   -3.277349   18.682333     2  1624
  1626  H    -16.945935   -4.333078   17.563730     2  1624
  1627  O    -15.143481  -11.038580  -14.696547     1  1628  1629
  1628  H    -14.324172  -11.560990  -14.725907     2  1627
  1629  H    -15.034474  -10.343050  -15.364235     2  1627
  1630  O      0.955217    4.833570   20.112497     1  1631  1632
  1631  H      0.840839    4.912641   21.073298     2  1630
  1632  H      0.059457    4.758506   19.750142     2  1630
  1633  O    -16.716299    9.499518  -14.371810     1  1634  1635
  1634  H    -16.451691   10.384006  -14.079198     2  1633
  1635  H    -16.040086    9.262929  -15.024351     2  1633
  1636  O    -10.656982  -12.664631  -19.836390     1  1637  1638
  1637  H    -10.244635  -12.351447  -20.653267     2  1636
  1638  H    -10.274450  -13.546060  -19.715875     2  1636
  1639  O      5.061381  -27.139017  -18.944889     1  1640  1641
  1640  H      5.052867  -27.152187  -19.905119     2  1639
  1641  H      5.618705  -27.876247  -18.665204     2  1639
  1642  O     24.854464  -13.034981  -11.097869     1  1643  1644
  1643  H     24.044906  -13.022236  -11.629527     2  1642
  1644  H     25.106099  -12.114271  -10.944474     2  1642
  1645  O    -17.772321   16.238757   12.319846     1  1646  1647
  1646  H    -18.451892   16.730908   12.806120     2  1645
  1647  H    -18.072324   15.317013   12.256313     2  1645
  1648  O      1.581803  -18.494039   16.586836     1  1649  1650
  1649  H      1.783791  -19.147740   17.271919     2  1648
  1650  H      1.849343  -18.945701   15.770110     2  1648
  1651  O     18.220050    3.831600   10.750707     1  1652  1653
  1652  H     19.178856    3.936144   10.693673     2  1651
  1653  H     18.024281    3.892319   11.693669     2  1651
  1654  O      5.388882    4.386830   -7.565123     1  1655  1656
  1655  H      4.838611    5.003060   -8.075174     2  1654
  1656  H      6.212306    4.272199   -8.062380     2  1654
  1657  O      4.791421   24.014773   -9.344260     1  1658  1659
  1658  H      5.420166   23.289739   -9.218539     2  1657
  1659  H      3.989168   23.663396   -9.760852     2  1657
  1660  O      3.173200  -24.340184    9.480658     1  1661  1662
  1661  H      3.280588  -23.386067    9.360932     2  1660
  1662  H      2.466627  -24.611243    8.873473     2  1660
  1663  O     -8.088677  -25.946240  -24.542410     1  1664  1665
  1664  H     -7.325399  -25.470378  -24.912223     2  1663
  1665  H     -8.003061  -25.904845  -23.570699     2  1663
  1666  O     19.797152    9.975306  -24.858623     1  1667  1668
  1667  H     20.451478    9.296541  -25.092278     2  1666
  1668  H     20.117637   10.791119  -25.262136     2  1666
  1669  O     -1.032441   26.863015  -15.368711     1  1670  1671
  1670  H     -1.409530   26.342245  -14.650025     2  1669
  1671  H     -1.274492   26.419441  -16.192311     2  1669
  1672  O    -12.148323   21.446156   -3.499203     1  1673  1674
  1673  H    -12.450868   21.225562   -4.392354     2  1672
  1674  H    -11.521408   22.172537   -3.623132     2  1672
  1675  O     24.361291  -15.340352   -5.532255     1  1676  1677
  1676  H     23.958876  -16.198105   -5.324306     2  1675
  1677  H     25.294391  -15.526733   -5.724689     2  1675
  1678  O      9.041274    5.265830   12.649668     1  1679  1680
  1679  H      9.883477    5.222120   12.173644     2  1678
  1680  H      8.465575    5.819811   12.116096     2  1678
  1681  O    -11.671385    3.853810    5.303260     1  1682  1683
  1682  H    -11.751247    4.702193    4.837643     2  1681
  1683  H    -11.398143    3.249632    4.597442     2  1681
  1684  O     24.870338   26.638923    5.218350     1  1685  1686
  1685  H     24.497057   27.401995    5.681711     2  1684
  1686  H     24.932820   26.868789    4.277446     2  1684
  1687  O      2.248255  -16.504371   -7.428702     1  1688  1689
  1688  H      2.301392  -17.261889   -6.824313     2  1687
  1689  H      3.046583  -15.998889   -7.237408     2  1687
  1690  O     19.748966   -4.097936   25.393910     1  1691  1692
  1691  H     20.278777   -4.431016   24.654576     2  1690
  1692  H     18.868961   -3.941326   25.020498     2  1690
  1693  O    -10.172929  -11.540215   -3.452051     1  1694  1695
  1694  H    -10.489784  -12.120258   -4.161251     2  1693
  1695  H     -9.713882  -10.814543   -3.893458     2  1693
  1696  O     24.706891  -16.541808   14.251543     1  1697  1698
  1697  H     25.422441  -16.467258   14.907949     2  1696
  1698  H     24.566758  -15.630269   13.942106     2  1696
  1699  O     18.078797   14.603115    1.648432     1  1700  1701
  1700  H     18.999938   14.404680    1.865169     2  1699
  1701  H     17.801930   13.868731    1.083957     2  1699
  1702  O    -22.439943   10.375420  -20.367579     1  1703  1704
  1703  H    -23.168597   10.272567  -19.743479     2  1702
  1704  H    -22.783119   10.193365  -21.253725     2  1702
  1705  O     -7.021378   -5.671995  -12.327514     1  1706  1707
  1706  H     -6.348337   -4.974714  -12.260376     2  1705
  1707  H     -6.505277   -6.490438  -12.294609     2  1705
  1708  O     -7.054255   20.773459   -2.119973     1  1709  1710
  1709  H     -7.207830   20.045820   -1.497939     2  1708
  1710  H     -6.310015   21.261627   -1.743102     2  1708
  1711  O     25.112713  -26.928745   19.383194     1  1712  1713
  1712  H     25.587663  -27.637482   19.853098     2  1711
  1713  H     24.396531  -26.679959   19.990343     2  1711
  1714  O     19.229348  -20.230292  -24.368631     1  1715  1716
  1715  H     18.309702  -19.922003  -24.407722     2  1714
  1716  H     19.666035  -19.674151  -23.704637     2  1714
  1717  O     20.984301   -2.298983  -16.524746     1  1718  1719
  1718  H     21.001693   -3.076395  -17.102818     2  1717
  1719  H     20.409554   -2.517352  -15.784420     2  1717
  1720  O    -26.716442   -3.884894    2.419748     1  1721  1722
  1721  H    -27.160562   -4.601860    1.947199     2  1720
  1722  H    -25.781979   -4.011214    2.207813     2  1720
  1723  O     19.881453  -23.096856   19.884061     1  1724  1725
  1724  H     20.311599  -22.439465   20.452185     2  1723
  1725  H     20.309469  -23.937445   20.112421     2  1723
  1726  O     15.306236    8.923407   15.289818     1  1727  1728
  1727  H     16.141873    9.221788   14.893981     2  1726
  1728  H     14.978783    9.679689   15.798629     2  1726
  1729  O     15.745603  -16.134239    5.064058     1  1730  1731
  1730  H     15.123876  -16.653122    4.532459     2  1729
  1731  H     15.195135  -15.598043    5.652287     2  1729
  1732  O     13.601986   -9.971564  -10.190621     1  1733  1734
  1733  H     14.355195   -9.923985  -10.802673     2  1732
  1734  H     13.354285   -9.046849  -10.058746     2  1732
  1735  O     11.620778   -7.727585  -24.628886     1  1736  1737
  1736  H     11.499633   -7.112686  -23.887920     2  1735
  1737  H     12.563907   -7.635470  -24.834615     2  1735
  1738  O      4.795174  -20.629503   27.114551     1  1739  1740
  1739  H      4.284140  -21.330932   26.685496     2  1738
  1740  H      5.170584  -21.089440   27.883199     2  1738
  1741  O    -17.216548   26.803864    9.663918     1  1742  1743
  1742  H    -17.333154   27.007284    8.722966     2  1741
  1743  H    -17.536898   25.894936    9.775854     2  1741
  1744  O    -19.874341  -24.447136   -5.187092     1  1745  1746
  1745  H    -19.343677  -25.086604   -5.691657     2  1744
  1746  H    -20.566119  -24.125508   -5.783511     2  1744
  1747  O     -8.777929   20.873858   14.516079     1  1748  1749
  1748  H     -8.475554   20.045352   14.114681     2  1747
  1749  H     -9.742869   20.781127   14.554731     2  1747
  1750  O     21.907594    8.067836  -25.301113     1  1751  1752
  1751  H     22.223547    7.508213  -24.575413     2  1750
  1752  H     21.623061    7.449061  -25.989681     2  1750
  1753  O      5.448259   -2.871363   16.337775     1  1754  1755
  1754  H      4.793606   -3.419977   15.883770     2  1753
  1755  H      5.201820   -2.944910   17.269540     2  1753
  1756  O    -17.450601   -4.823876  -25.861954     1  1757  1758
  1757  H    -16.594426   -5.110302  -26.228836     2  1756
  1758  H    -17.762436   -4.154522  -26.493617     2  1756
  1759  O    -23.162494  -23.704524    3.979751     1  1760  1761
  1760  H    -22.492238  -23.803506    3.285203     2  1759
  1761  H    -22.738157  -23.220962    4.702852     2  1759
  1762  O     -9.594429   11.503598   -3.581427     1  1763  1764
  1763  H     -9.924811   12.347766   -3.929407     2  1762
  1764  H    -10.391803   11.049044   -3.271406     2  1762
  1765  O     -5.225545   18.550464   -9.353579     1  1766  1767
  1766  H     -4.291493   18.800656   -9.464251     2  1765
  1767  H     -5.585124   19.062073   -8.615778     2  1765
  1768  O    -11.783339  -13.678840   10.621347     1  1769  1770
  1769  H    -12.060554  -13.578396   11.547832     2  1768
  1770  H    -10.879756  -13.325536   10.589016     2  1768
  1771  O    -24.679054  -16.319989   -1.635673     1  1772  1773
  1772  H    -24.728617  -16.326806   -0.671275     2  1771
  1773  H    -24.137794  -15.557705   -1.885187     2  1771
  1774  O     12.353580   15.467133    1.641702     1  1775  1776
  1775  H     12.911691   15.524944    0.848269     2  1774
  1776  H     12.542536   14.615317    2.067013     2  1774
  1777  O     19.495411  -21.300340  -18.726298     1  1778  1779
  1778  H     20.277131  -21.014278  -18.225551     2  1777
  1779  H     19.507538  -22.271603  -18.742043     2  1777
  1780  O     -8.731984    0.831935  -23.977023     1  1781  1782
  1781  H     -9.525404    0.981436  -24.505721     2  1780
  1782  H     -8.817178   -0.070801  -23.643876     2  1780
  1783  O      6.727893   17.007143   24.004395     1  1784  1785
  1784  H      7.164263   16.188955   23.719014     2  1783
  1785  H      5.892725   17.014126   23.502689     2  1783
  1786  O    -19.882062   -3.213591    3.906035     1  1787  1788
  1787  H    -19.300299   -2.497853    3.607105     2  1786
  1788  H    -19.567828   -3.369040    4.812127     2  1786
  1789  O     12.272773   13.296739   -4.034152     1  1790  1791
  1790  H     12.303926   13.628872   -4.943444     2  1789
  1791  H     13.093732   12.801532   -3.885674     2  1789
  1792  O     16.508721  -27.002668   -9.047065     1  1793  1794
  1793  H     15.624764  -27.318588   -8.801400     2  1792
  1794  H     17.117632  -27.660365   -8.677986     2  1792
  1795  O     18.727617  -20.466548  -21.172350     1  1796  1797
  1796  H     19.225845  -19.707426  -21.501523     2  1795
  1797  H     19.144497  -20.704529  -20.329971     2  1795
  1798  O     -5.665259  -14.022990   -9.306813     1  1799  1800
  1799  H     -6.089255  -14.524336  -10.021353     2  1798
  1800  H     -4.713312  -14.169800   -9.428926     2  1798
  1801  O    -15.718899   24.836793   -1.827954     1  1802  1803
  1802  H    -15.569830   24.786779   -2.782246     2  1801
  1803  H    -15.118860   25.543946   -1.556897     2  1801
  1804  O     23.120630  -11.620232  -14.751086     1  1805  1806
  1805  H     22.739043  -10.826429  -15.151721     2  1804
  1806  H     24.056790  -11.415018  -14.596487     2  1804
  1807  O    -12.229370   10.166639   11.013635     1  1808  1809
  1808  H    -11.774163    9.316896   11.097746     2  1807
  1809  H    -11.966752   10.505077   10.144928     2  1807
  1810  O     23.018323  -21.627979  -26.173789     1  1811  1812
  1811  H     23.116513  -22.592296  -26.081575     2  1810
  1812  H     23.402376  -21.254773  -25.362909     2  1810
  1813  O      2.473579   26.290161   10.692035     1  1814  1815
  1814  H      2.262771   27.153629   11.078851     2  1813
  1815  H      2.387911   26.413601    9.734183     2  1813
  1816  O    -15.616993   13.420022   -6.015806     1  1817  1818
  1817  H    -15.882925   14.347552   -5.937885     2  1816
  1818  H    -14.717397   13.392541   -5.661446     2  1816
  1819  O     -8.097620    1.344612   -4.339782     1  1820  1821
  1820  H     -7.507636    1.989035   -4.754346     2  1819
  1821  H     -7.693950    0.489030   -4.538867     2  1819
  1822  O     -7.006253   -5.452467   -7.569784     1  1823  1824
  1823  H     -6.045541   -5.371933   -7.491406     2  1822
  1824  H     -7.149940   -6.392377   -7.746797     2  1822
  1825  O     20.955639   17.945623  -10.133307     1  1826  1827
  1826  H     20.487291   17.329504   -9.546563     2  1825
  1827  H     20.499232   17.882474  -10.984920     2  1825
  1828  O      0.344966  -27.231888  -25.926221     1  1829  1830
  1829  H      0.749943  -26.764550  -25.180752     2  1828
  1830  H     -0.144457  -27.982479  -25.560407     2  1828
  1831  O    -25.699610  -26.320270  -20.946137     1  1832  1833
  1832  H    -24.993176  -26.163562  -21.583792     2  1831
  1833  H    -25.311916  -26.857929  -20.239971     2  1831
  1834  O    -21.097141   24.072655   -8.119459     1  1835  1836
  1835  H    -20.290681   23.571091   -7.931929     2  1834
  1836  H    -21.199503   23.979111   -9.078104     2  1834
  1837  O     17.267331   15.591866  -27.031715     1  1838  1839
  1838  H     16.365189   15.906565  -26.882430     2  1837
  1839  H     17.361147   14.796423  -26.480818     2  1837
  1840  O     -2.005977   13.140162   16.917140     1  1841  1842
  1841  H     -2.913293   13.287299   16.606378     2  1840
  1842  H     -2.006136   13.130816   17.885954     2  1840
  1843  O    -15.957765   -1.217734  -26.870487     1  1844  1845
  1844  H    -16.636633   -1.872634  -27.093675     2  1843
  1845  H    -15.260283   -1.694255  -26.394042     2  1843
  1846  O    -11.974400    4.102554   22.780463     1  1847  1848
  1847  H    -11.115874    3.997369   22.339965     2  1846
  1848  H    -12.549735    3.469100   22.328185     2  1846
  1849  O    -10.828043   25.628890   -2.907978     1  1850  1851
  1850  H    -11.697939   25.568177   -2.504787     2  1849
  1851  H    -10.396635   26.378456   -2.478274     2  1849
  1852  O    -19.302484  -11.672900   -1.095048     1  1853  1854
  1853  H    -20.216141  -11.758532   -1.409007     2  1852
  1854  H    -18.937834  -10.876968   -1.512988     2  1852
  1855  O     10.240963  -15.649652  -26.447323     1  1856  1857
  1856  H      9.868906  -16.183857  -27.166860     2  1855
  1857  H      9.925545  -16.074589  -25.635535     2  1855
  1858  O    -19.601122   11.011952   -8.410535     1  1859  1860
  1859  H    -18.902050   10.634363   -7.850704     2  1858
  1860  H    -19.505775   10.576566   -9.271378     2  1858
  1861  O    -11.521176  -13.171564   -5.321016     1  1862  1863
  1862  H    -12.303868  -12.601876   -5.393476     2  1861
  1863  H    -11.377773  -13.558941   -6.199446     2  1861
  1864  O     27.064701    0.812470   26.753312     1  1865  1866
  1865  H     27.336693    0.973542   25.840327     2  1864
  1866  H     26.620158   -0.045599   26.721661     2  1864
  1867  O    -16.129153  -24.888888   -7.001851     1  1868  1869
  1868  H    -16.959939  -25.315537   -6.731766     2  1867
  1869  H    -15.623589  -24.794832   -6.178115     2  1867
  1870  O     -1.457899    8.800322  -26.836543     1  1871  1872
  1871  H     -2.010966    9.405161  -27.352292     2  1870
  1872  H     -1.067097    9.346927  -26.135994     2  1870
  1873  O      4.464487  -16.244578  -15.020100     1  1874  1875
  1874  H      4.192395  -16.916516  -15.664491     2  1873
  1875  H      5.356341  -16.519513  -14.759269     2  1873
  1876  O    -17.364804  -14.341914   19.753695     1  1877  1878
  1877  H    -16.713184  -15.032344   19.964458     2  1876
  1878  H    -16.954866  -13.753882   19.102075     2  1876
  1879  O    -15.408241   19.873656  -12.614702     1  1880  1881
  1880  H    -15.050230   19.628037  -13.485021     2  1879
  1881  H    -16.372299   19.934325  -12.728595     2  1879
  1882  O     -3.920333   -3.401552  -26.297902     1  1883  1884
  1883  H     -3.968736   -4.174958  -26.883153     2  1882
  1884  H     -4.633757   -3.540484  -25.655617     2  1882
  1885  O     27.021130   -6.871295   15.172593     1  1886  1887
  1886  H     27.889465   -6.484818   14.975429     2  1885
  1887  H     27.188879   -7.716376   15.603784     2  1885
  1888  O     -8.912700   19.264809    1.820056     1  1889  1890
  1889  H     -8.764708   18.307069    1.794532     2  1888
  1890  H     -9.024859   19.491472    2.754104     2  1888
  1891  O    -26.128118   24.420952   -2.452483     1  1892  1893
  1892  H    -26.129290   25.263552   -2.926881     2  1891
  1893  H    -27.015897   24.041129   -2.497781     2  1891
  1894  O     14.346622   -7.444336  -24.604492     1  1895  1896
  1895  H     14.896177   -8.030696  -25.149675     2  1894
  1896  H     14.704025   -6.551938  -24.749050     2  1894
  1897  O     27.121255   13.211282   -1.721852     1  1898  1899
  1898  H     27.007809   12.267833   -1.522354     2  1897
  1899  H     26.529419   13.689338   -1.122006     2  1897
  1900  O    -22.390456   -9.438875   20.619996     1  1901  1902
  1901  H    -21.657306  -10.062933   20.526755     2  1900
  1902  H    -22.565006   -9.414206   21.570834     2  1900
  1903  O    -19.514281    1.840665  -19.473323     1  1904  1905
  1904  H    -20.115324    1.289346  -18.949816     2  1903
  1905  H    -18.915559    2.235544  -18.826521     2  1903
  1906  O     -9.774729   -3.332229   -2.716399     1  1907  1908
  1907  H     -9.012745   -2.876456   -2.322149     2  1906
  1908  H     -9.775793   -2.971702   -3.620208     2  1906
  1909  O      5.363429  -19.492483    8.297567     1  1910  1911
  1910  H      6.244606  -19.702798    7.953368     2  1909
  1911  H      5.501997  -19.200115    9.213289     2  1909
  1912  O    -15.372846   -2.337486  -12.580733     1  1913  1914
  1913  H    -15.978836   -2.963333  -13.009046     2  1912
  1914  H    -15.647265   -1.451669  -12.834632     2  1912
  1915  O     -5.051691  -19.786698    4.100530     1  1916  1917
  1916  H     -5.088432  -20.384325    3.337161     2  1915
  1917  H     -5.527637  -20.253158    4.805777     2  1915
  1918  O    -20.204703   22.684756   18.719966     1  1919  1920
  1919  H    -19.961918   23.620659   18.663214     2  1918
  1920  H    -21.097401   22.682564   19.080445     2  1918
  1921  O     -4.126877   19.856205   20.745136     1  1922  1923
  1922  H     -4.272165   18.968494   20.379901     2  1921
  1923  H     -5.018436   20.142750   20.996550     2  1921
  1924  O    -20.409350  -15.928539    8.694370     1  1925  1926
  1925  H    -19.654013  -16.522392    8.575630     2  1924
  1926  H    -20.534382  -15.854172    9.653230     2  1924
  1927  O     -9.517610   -5.278636  -11.079273     1  1928  1929
  1928  H     -9.978467   -4.629919  -11.639545     2  1927
  1929  H     -8.626069   -5.340971  -11.459506     2  1927
  1930  O     25.024980   10.680468   -4.563699     1  1931  1932
  1931  H     24.396513   11.383426   -4.348978     2  1930
  1932  H     24.713150   10.280980   -5.393250     2  1930
  1933  O     -1.518276    1.825217  -10.463393     1  1934  1935
  1934  H     -0.684761    1.826671  -10.952769     2  1933
  1935  H     -1.767253    2.758179  -10.436806     2  1933
  1936  O    -19.544353  -19.351010   10.913998     1  1937  1938
  1937  H    -20.482983  -19.219277   11.107366     2  1936
  1938  H    -19.384260  -18.989475   10.031923     2  1936
  1939  O    -16.778949  -25.832811   -9.661288     1  1940  1941
  1940  H    -16.481223  -25.592275   -8.772537     2  1939
  1941  H    -16.257772  -25.270447  -10.258215     2  1939
  1942  O     23.529871   24.332267    6.006133     1  1943  1944
  1943  H     23.994489   25.123685    5.686473     2  1942
  1944  H     24.134282   23.930649    6.648693     2  1942
  1945  O     12.415865   -7.439632  -20.141486     1  1946  1947
  1946  H     12.230297   -7.052197  -21.011703     2  1945
  1947  H     13.375842   -7.405181  -20.013003     2  1945
  1948  O     -8.705187    4.625407  -26.694880     1  1949  1950
  1949  H     -8.857807    4.875262  -27.617411     2  1948
  1950  H     -9.586238    4.490084  -26.318836     2  1948
  1951  O    -19.550137   15.495686   -7.954274     1  1952  1953
  1952  H    -18.999407   16.269922   -7.778038     2  1951
  1953  H    -19.673349   15.110905   -7.073419     2  1951
  1954  O     -7.143561   10.318150  -22.344932     1  1955  1956
  1955  H     -6.699877   10.420106  -21.491312     2  1954
  1956  H     -7.870373   10.947673  -22.341320     2  1954
  1957  O     18.604367  -16.354074  -16.912337     1  1958  1959
  1958  H     18.677879  -16.955411  -16.156012     2  1957
  1959  H     19.030848  -16.850705  -17.627289     2  1957
  1960  O     16.650040  -19.657752  -25.029173     1  1961  1962
  1961  H     16.813885  -18.761305  -25.361428     2  1960
  1962  H     15.912568  -19.559637  -24.406359     2  1960
  1963  O     -3.728850   -2.110369    2.369869     1  1964  1965
  1964  H     -4.255495   -1.303052    2.390328     2  1963
  1965  H     -3.668324   -2.433117    3.282903     2  1963
  1966  O     20.089483    7.839213   -2.762715     1  1967  1968
  1967  H     19.629746    7.348389   -2.059357     2  1966
  1968  H     19.451470    7.936263   -3.488375     2  1966
  1969  O    -19.786956    9.952723    0.767706     1  1970  1971
  1970  H    -19.577166    9.262659    1.415072     2  1969
  1971  H    -18.919923   10.230634    0.444664     2  1969
  1972  O     19.919279   19.399146  -15.976333     1  1973  1974
  1973  H     19.239671   18.834050  -15.583690     2  1972
  1974  H     20.086854   19.068941  -16.864816     2  1972
  1975  O    -14.832246   21.624831   13.581336     1  1976  1977
  1976  H    -14.852723   20.668660   13.427718     2  1975
  1977  H    -15.725383   21.907265   13.333418     2  1975
  1978  O     -8.614308  -12.332645  -14.186985     1  1979  1980
  1979  H     -8.407167  -12.583138  -13.274752     2  1978
  1980  H     -7.807573  -11.936573  -14.552508     2  1978
  1981  O      7.226131   20.257592  -12.286308     1  1982  1983
  1982  H      8.064054   19.885827  -11.970357     2  1981
  1983  H      6.596471   20.117518  -11.563756     2  1981
  1984  O    -15.668136   11.201361   -3.017037     1  1985  1986
  1985  H    -16.489337   11.584613   -3.351898     2  1984
  1986  H    -15.926372   10.400560   -2.531444     2  1984
  1987  O     -2.167234   19.151297  -21.789657     1  1988  1989
  1988  H     -1.477646   19.298889  -21.124043     2  1987
  1989  H     -2.060757   18.230669  -22.082260     2  1987
  1990  O     22.243789   -6.531505   25.798392     1  1991  1992
  1991  H     22.416627   -7.312073   26.347011     2  1990
  1992  H     22.183982   -5.798271   26.426344     2  1990
  1993  O    -17.729878   15.688506  -20.337906     1  1994  1995
  1994  H    -17.429559   15.624419  -19.416534     2  1993
  1995  H    -18.602783   16.113509  -20.303320     2  1993
  1996  O    -18.539331   20.028112  -16.512580     1  1997  1998
  1997  H    -18.151520   19.444197  -17.178669     2  1996
  1998  H    -18.636653   19.495551  -15.706452     2  1996
  1999  O    -14.248568  -13.897311    9.417954     1  2000  2001
  2000  H    -14.411196  -14.811967    9.138181     2  1999
  2001  H    -13.337789  -13.886232    9.747883     2  1999
  2002  O     -9.024690  -21.401383    6.640682     1  2003  2004
  2003  H     -9.004665  -22.099754    7.310088     2  2002
  2004  H     -9.397364  -20.605989    7.046361     2  2002
  2005  O      4.037377    2.160330  -19.489325     1  2006  2007
  2006  H      3.874275    1.314339  -19.051554     2  2005
  2007  H      4.396001    2.687043  -18.763272     2  2005
  2008  O      5.497192  -24.482059   13.864461     1  2009  2010
  2009  H      4.618670  -24.857789   14.015824     2  2008
  2010  H      5.995781  -25.179837   13.409554     2  2008
  2011  O    -26.216477   20.681870    4.107088     1  2012  2013
  2012  H    -26.664669   20.584940    3.254920     2  2011
  2013  H    -25.500078   20.030445    4.079464     2  2011
  2014  O    -11.618365  -23.903116   26.037024     1  2015  2016
  2015  H    -10.813688  -23.887683   25.499139     2  2014
  2016  H    -12.096845  -23.102575   25.803050     2  2014
  2017  O    -22.517960   13.073760  -23.065520     1  2018  2019
  2018  H    -22.100653   12.418472  -23.644234     2  2017
  2019  H    -21.997796   13.887196  -23.146160     2  2017
  2020  O    -20.699951   19.521104   22.835967     1  2021  2022
  2021  H    -20.752552   20.444749   22.550131     2  2020
  2022  H    -20.991989   19.520291   23.759256     2  2020
  2023  O     23.502569   -1.684635  -15.337487     1  2024  2025
  2024  H     22.695552   -1.724409  -15.863635     2  2023
  2025  H     23.990710   -2.486387  -15.556464     2  2023
  2026  O    -14.947753    9.461001   10.612796     1  2027  2028
  2027  H    -15.056336    8.624853   11.088084     2  2026
  2028  H    -14.050140    9.755271   10.819966     2  2026
  2029  O      7.618159  -12.650344  -20.422490     1  2030  2031
  2030  H      8.357614  -12.146911  -20.060880     2  2029
  2031  H      7.222837  -13.131533  -19.676938     2  2029
  2032  O     13.932730    9.092469   23.958379     1  2033  2034
  2033  H     14.867724    9.297659   24.124036     2  2032
  2034  H     13.427614    9.752010   24.451670     2  2032
  2035  O     16.018284   -6.799807  -15.307295     1  2036  2037
  2036  H     15.943343   -7.759401  -15.220438     2  2035
  2037  H     16.740611   -6.556173  -14.712032     2  2035
  2038  O     20.703701   -7.175607   18.147661     1  2039  2040
  2039  H     20.872990   -6.984523   19.080357     2  2038
  2040  H     21.458948   -6.784887   17.680656     2  2038
  2041  O    -13.161745   14.245477  -23.927467     1  2042  2043
  2042  H    -12.297525   14.122189  -24.346415     2  2041
  2043  H    -13.315361   13.415498  -23.446465     2  2041
  2044  O     19.436669    0.624506    5.089273     1  2045  2046
  2045  H     19.783955    1.254334    5.736916     2  2044
  2046  H     18.558976    0.376350    5.393604     2  2044
  2047  O     -3.194980   20.696144   16.201391     1  2048  2049
  2048  H     -2.730867   20.615448   17.048379     2  2047
  2049  H     -3.526004   19.807570   16.012091     2  2047
  2050  O      2.067151   -8.728778   -6.067611     1  2051  2052
  2051  H      1.409575   -8.931567   -5.387650     2  2050
  2052  H      2.665994   -8.087520   -5.673814     2  2050
  2053  O    -22.308455  -25.308672   14.700056     1  2054  2055
  2054  H    -22.520857  -25.517926   13.774016     2  2053
  2055  H    -22.564233  -26.098862   15.205845     2  2053
  2056  O     -1.460632   12.118561   13.298974     1  2057  2058
  2057  H     -2.380842   12.385182   13.163592     2  2056
  2058  H     -1.166400   11.753038   12.451918     2  2056
  2059  O     20.683717    8.667663   19.284878     1  2060  2061
  2060  H     20.097463    9.190604   18.708199     2  2059
  2061  H     21.588978    8.938082   19.042670     2  2059
  2062  O     16.352767   -0.817266   -6.947579     1  2063  2064
  2063  H     16.612960   -0.620485   -6.035419     2  2062
  2064  H     16.912484   -1.554741   -7.239452     2  2062
  2065  O    -14.081982  -25.884035  -13.150182     1  2066  2067
  2066  H    -14.639163  -25.343462  -12.569471     2  2065
  2067  H    -13.555067  -25.241282  -13.651246     2  2065
  2068  O    -22.909498   -4.609073   23.082963     1  2069  2070
  2069  H    -22.579681   -4.440689   22.185363     2  2068
  2070  H    -22.186800   -5.087888   23.520232     2  2068
  2071  O     17.411312   24.048713    8.896658     1  2072  2073
  2072  H     17.800193   24.918301    8.724985     2  2071
  2073  H     16.805786   23.855048    8.172540     2  2071
  2074  O     -4.426161   10.224566   -7.985187     1  2075  2076
  2075  H     -5.116523   10.792212   -7.619329     2  2074
  2076  H     -4.020027    9.786206   -7.219366     2  2074
  2077  O    -12.628563   -2.613797   22.949176     1  2078  2079
  2078  H    -12.481040   -2.480595   23.898357     2  2077
  2079  H    -11.842828   -3.093554   22.642183     2  2077
  2080  O     -7.239575  -22.877519   -6.641223     1  2081  2082
  2081  H     -7.708266  -22.225625   -7.183841     2  2080
  2082  H     -6.341188  -22.539320   -6.526706     2  2080
  2083  O      6.974953  -24.318779   -4.926243     1  2084  2085
  2084  H      6.271848  -24.933321   -4.664116     2  2083
  2085  H      6.524830  -23.476242   -5.092458     2  2083
  2086  O     22.205747  -17.420683  -24.411974     1  2087  2088
  2087  H     21.568070  -17.962440  -23.931468     2  2086
  2088  H     23.002950  -17.434926  -23.861801     2  2086
  2089  O     11.119455    1.803678    8.435163     1  2090  2091
  2090  H     10.602385    2.373111    9.035143     2  2089
  2091  H     10.432842    1.296338    7.964935     2  2089
  2092  O     -2.560517   25.882954   11.156753     1  2093  2094
  2093  H     -2.446130   26.426242   11.955482     2  2092
  2094  H     -2.467549   24.966270   11.457966     2  2092
  2095  O      9.573636   14.366096  -24.553139     1  2096  2097
  2096  H      9.475284   13.400518  -24.575440     2  2095
  2097  H      8.816601   14.689729  -24.039228     2  2095
  2098  O     18.490336  -10.820823   15.474246     1  2099  2100
  2099  H     19.021104  -11.023752   14.686030     2  2098
  2100  H     19.136579  -10.617528   16.171878     2  2098
  2101  O    -12.375020   17.293742  -19.329927     1  2102  2103
  2102  H    -12.552711   16.725149  -18.565298     2  2101
  2103  H    -12.571549   16.757750  -20.111928     2  2101
  2104  O      1.084097    1.836547   -2.034231     1  2105  2106
  2105  H      1.129935    2.294977   -1.184895     2  2104
  2106  H      0.180059    1.981218   -2.345270     2  2104
  2107  O     18.350069  -22.132063   24.371702     1  2108  2109
  2108  H     18.175966  -22.981365   24.800788     2  2107
  2109  H     18.387251  -21.497905   25.102698     2  2107
  2110  O    -26.982430  -20.200685   25.963223     1  2111  2112
  2111  H    -27.547793  -20.187998   26.745045     2  2110
  2112  H    -27.102043  -21.092090   25.606632     2  2110
  2113  O     -6.692881    2.264144  -15.718822     1  2114  2115
  2114  H     -7.467722    2.169833  -16.297064     2  2113
  2115  H     -7.046623    2.355598  -14.822447     2  2113
  2116  O     -0.812941   -1.757065  -20.086837     1  2117  2118
  2117  H     -1.471380   -2.071061  -20.725323     2  2116
  2118  H     -0.866277   -0.787331  -20.104053     2  2116
  2119  O    -24.077024    3.596979  -11.520661     1  2120  2121
  2120  H    -23.306350    3.040443  -11.702662     2  2119
  2121  H    -23.942370    3.950036  -10.628115     2  2119
  2122  O     -8.137625    9.611787   25.691089     1  2123  2124
  2123  H     -7.380492   10.038958   25.269190     2  2122
  2124  H     -8.590909   10.348809   26.126738     2  2122
  2125  O    -16.883195   13.379257    0.799762     1  2126  2127
  2126  H    -17.647992   13.708928    1.304116     2  2125
  2127  H    -17.108698   13.530061   -0.133004     2  2125
  2128  O    -15.773823   -7.541246    1.627315     1  2129  2130
  2129  H    -15.349095   -8.384579    1.398712     2  2128
  2130  H    -16.725405   -7.707828    1.554525     2  2128
  2131  O     12.616142   15.770247   25.262969     1  2132  2133
  2132  H     12.767956   14.826801   25.107579     2  2131
  2133  H     13.252781   16.022616   25.940383     2  2131
  2134  O      6.122407    8.294907   25.403233     1  2135  2136
  2135  H      6.226671    7.336711   25.504622     2  2134
  2136  H      6.791240    8.673361   25.990734     2  2134
  2137  O      9.637954   20.921725  -24.710926     1  2138  2139
  2138  H      9.420346   21.847797  -24.514955     2  2137
  2139  H      9.940997   20.559196  -23.863193     2  2137
  2140  O     23.814728   23.567060  -23.415744     1  2141  2142
  2141  H     24.421047   23.855273  -22.714482     2  2140
  2142  H     24.346741   23.460255  -24.218865     2  2140
  2143  O     27.055902    4.019495  -15.233218     1  2144  2145
  2144  H     27.192921    3.987685  -16.192207     2  2143
  2145  H     27.037882    4.966224  -15.028225     2  2143
  2146  O    -16.590760   18.410606   21.709173     1  2147  2148
  2147  H    -17.501246   18.395755   21.363942     2  2146
  2148  H    -16.613563   17.828649   22.488874     2  2146
  2149  O     10.031618    6.712187   19.630166     1  2150  2151
  2150  H     10.745707    6.509906   20.249013     2  2149
  2151  H     10.177055    7.635470   19.381961     2  2149
  2152  O      4.618509   10.937513   17.797033     1  2153  2154
  2153  H      4.587804   11.741781   17.254581     2  2152
  2154  H      3.767839   10.944139   18.266034     2  2152
  2155  O     22.758502    0.731917  -16.967511     1  2156  2157
  2156  H     23.497497    1.330202  -16.786189     2  2155
  2157  H     23.189697   -0.028102  -17.381888     2  2155
  2158  O    -13.922187    9.892302   19.102142     1  2159  2160
  2159  H    -13.744425    9.989332   18.154017     2  2158
  2160  H    -14.856132   10.116402   19.233428     2  2158
  2161  O     -9.489447   26.013990   -8.292906     1  2162  2163
  2162  H    -10.259223   26.423778   -8.715544     2  2161
  2163  H     -9.311334   26.531083   -7.498698     2  2161
  2164  O     13.739507   -6.942760   16.387238     1  2165  2166
  2165  H     14.535843   -7.386597   16.059935     2  2164
  2166  H     14.093303   -6.268205   16.985508     2  2164
  2167  O     -6.188936   20.347047    4.879314     1  2168  2169
  2168  H     -6.747966   19.597151    4.613095     2  2167
  2169  H     -6.738962   20.869668    5.487860     2  2167
  2170  O     -4.832742    4.537047   -3.744522     1  2171  2172
  2171  H     -4.173823    4.325955   -3.070977     2  2170
  2172  H     -4.576581    5.410999   -4.073187     2  2170
  2173  O     -5.105557    2.802459  -24.674570     1  2174  2175
  2174  H     -5.262150    2.879980  -23.720412     2  2173
  2175  H     -5.776255    2.176634  -24.980169     2  2173
  2176  O     13.511160   13.060448   25.082669     1  2177  2178
  2177  H     13.816143   13.148964   25.998805     2  2176
  2178  H     12.959740   12.268849   25.060611     2  2176
  2179  O     -8.373508    7.452361  -19.607099     1  2180  2181
  2180  H     -9.167489    7.848432  -19.998169     2  2179
  2181  H     -7.926856    8.170271  -19.130419     2  2179
  2182  O     16.571369  -17.371812  -19.843274     1  2183  2184
  2183  H     16.719083  -18.250990  -19.461716     2  2182
  2184  H     16.412820  -16.774078  -19.098182     2  2182
  2185  O     -6.477725   -4.242362    4.814345     1  2186  2187
  2186  H     -5.836673   -4.909434    4.519425     2  2185
  2187  H     -5.937831   -3.553873    5.245789     2  2185
  2188  O     22.437325   18.762867   14.165992     1  2189  2190
  2189  H     22.578193   17.989650   13.597985     2  2188
  2190  H     22.300510   18.398980   15.051325     2  2188
  2191  O     -3.468277  -12.586170   22.035873     1  2192  2193
  2192  H     -4.293076  -13.085416   21.906199     2  2191
  2193  H     -3.279108  -12.717978   22.982439     2  2191
  2194  O    -14.360913   21.267364    9.474016     1  2195  2196
  2195  H    -14.955861   22.013970    9.317551     2  2194
  2196  H    -13.497757   21.626094    9.709204     2  2194
  2197  O     23.282599   21.795638    4.836919     1  2198  2199
  2198  H     23.371341   22.727768    5.079654     2  2197
  2199  H     23.979675   21.626796    4.188375     2  2197
  2200  O     16.686606  -14.963737  -11.284274     1  2201  2202
  2201  H     16.773825  -15.272145  -12.196374     2  2200
  2202  H     17.574557  -14.721698  -10.977739     2  2200
  2203  O    -21.113754   19.426942  -20.200819     1  2204  2205
  2204  H    -21.739794   19.834305  -20.816871     2  2203
  2205  H    -21.186700   19.890027  -19.350512     2  2203
  2206  O     24.585569   -4.166152   22.883626     1  2207  2208
  2207  H     25.540134   -4.030650   22.989202     2  2206
  2208  H     24.196260   -3.858826   23.714171     2  2206
  2209  O      1.859764  -13.180292   22.742264     1  2210  2211
  2210  H      2.010166  -12.253739   22.987073     2  2209
  2211  H      2.738076  -13.550539   22.579831     2  2209
  2212  O      1.055399   -2.829068    5.495283     1  2213  2214
  2213  H      0.875738   -3.773666    5.458837     2  2212
  2214  H      1.250528   -2.570942    4.589770     2  2212
  2215  O    -24.389396  -20.462089   -0.628698     1  2216  2217
  2216  H    -23.789933  -19.705552   -0.521056     2  2215
  2217  H    -24.248302  -21.042218    0.134972     2  2215
  2218  O    -11.235462    2.456928    3.022656     1  2219  2220
  2219  H    -11.936371    1.804212    3.170642     2  2218
  2220  H    -11.663180    3.117597    2.456145     2  2218
  2221  O     -1.580604  -17.381747   -8.511119     1  2222  2223
  2222  H     -1.086543  -16.550476   -8.458791     2  2221
  2223  H     -0.925636  -18.079378   -8.597135     2  2221
  2224  O    -11.945198   -9.161794   -9.696870     1  2225  2226
  2225  H    -11.619117   -9.903044   -9.162585     2  2224
  2226  H    -11.301129   -8.458495   -9.534959     2  2224
  2227  O     -2.380191   19.780511    5.567584     1  2228  2229
  2228  H     -2.202125   19.948397    6.510131     2  2227
  2229  H     -2.034149   18.884852    5.411681     2  2227
  2230  O      6.358342   20.384529   -0.946188     1  2231  2232
  2231  H      6.091619   19.652291   -1.524743     2  2230
  2232  H      6.253305   20.053496   -0.040029     2  2230
  2233  O     -3.158112   -9.658171  -23.805713     1  2234  2235
  2234  H     -3.199974  -10.562061  -23.453915     2  2233
  2235  H     -4.069213   -9.325170  -23.782550     2  2233
  2236  O     27.181370   20.864778  -14.765938     1  2237  2238
  2237  H     26.653823   21.524373  -15.242675     2  2236
  2238  H     26.586491   20.119118  -14.593338     2  2236
  2239  O     23.964559   -9.850427   22.667067     1  2240  2241
  2240  H     23.954478  -10.774828   22.951971     2  2239
  2241  H     24.493111   -9.404086   23.348260     2  2239
  2242  O    -22.579655   -2.899586  -14.861863     1  2243  2244
  2243  H    -21.897654   -2.709611  -14.205132     2  2242
  2244  H    -22.655335   -3.864717  -14.914392     2  2242
  2245  O     -6.508584   15.968886   -4.167125     1  2246  2247
  2246  H     -6.641611   15.918247   -3.208271     2  2245
  2247  H     -6.920388   16.809550   -4.421891     2  2245
  2248  O     -9.737673   -5.900106   -3.654463     1  2249  2250
  2249  H     -9.063005   -5.524458   -4.245206     2  2248
  2250  H     -9.514795   -6.833117   -3.553070     2  2248
  2251  O     12.207854  -10.152066  -20.396748     1  2252  2253
  2252  H     12.790158  -10.614990  -19.765379     2  2251
  2253  H     12.324732   -9.196436  -20.236105     2  2251
  2254  O    -15.253989  -25.488487   -1.021282     1  2255  2256
  2255  H    -14.666995  -24.801665   -1.362134     2  2254
  2256  H    -15.889651  -25.682551   -1.723454     2  2254
  2257  O    -10.476282   12.878669  -15.910862     1  2258  2259
  2258  H     -9.625014   12.523709  -16.202997     2  2257
  2259  H    -11.020165   12.900557  -16.709841     2  2257
  2260  O    -10.379150  -14.105523   14.859110     1  2261  2262
  2261  H     -9.791888  -14.306468   14.118324     2  2260
  2262  H     -9.892939  -14.418722   15.632301     2  2260
  2263  O     -5.237218    6.475995    5.943551     1  2264  2265
  2264  H     -5.133621    6.868091    6.821998     2  2263
  2265  H     -4.682532    7.032144    5.375730     2  2263
  2266  O     17.217411   20.667944   19.329182     1  2267  2268
  2267  H     17.582133   20.776391   20.220556     2  2266
  2268  H     17.711391   21.300944   18.784518     2  2266
  2269  O     11.021949    3.362557    6.195656     1  2270  2271
  2270  H     10.242158    3.740161    6.634907     2  2269
  2271  H     10.658347    2.916135    5.412916     2  2269
  2272  O     19.808165  -13.084317    4.249308     1  2273  2274
  2273  H     19.725679  -12.590971    5.075008     2  2272
  2274  H     20.052819  -12.455095    3.557417     2  2272
  2275  O    -25.240368  -14.955498  -15.652685     1  2276  2277
  2276  H    -24.422567  -14.691753  -16.101010     2  2275
  2277  H    -25.031972  -15.020586  -14.707122     2  2275
  2278  O    -15.656423   24.733145    6.765076     1  2279  2280
  2279  H    -15.370996   24.032916    6.158598     2  2278
  2280  H    -16.567771   24.928899    6.502108     2  2278
  2281  O    -13.322559   -9.054379   -6.735219     1  2282  2283
  2282  H    -13.666476   -9.573131   -7.475514     2  2281
  2283  H    -12.378013   -9.260011   -6.657603     2  2281
  2284  O     -6.331697   23.283869   21.062269     1  2285  2286
  2285  H     -6.524431   22.351987   21.260144     2  2284
  2286  H     -5.736834   23.584853   21.766866     2  2284
  2287  O     10.103816  -22.920753   12.623463     1  2288  2289
  2288  H      9.839798  -23.831260   12.416937     2  2287
  2289  H     10.183483  -22.469604   11.778252     2  2287
  2290  O     25.307588  -18.662334   -7.094091     1  2291  2292
  2291  H     24.494941  -19.186543   -7.058451     2  2290
  2292  H     25.541149  -18.450056   -6.175746     2  2290
  2293  O     -3.678779   25.314360  -21.308157     1  2294  2295
  2294  H     -4.607688   25.581781  -21.393306     2  2293
  2295  H     -3.275528   26.045491  -20.812763     2  2293
  2296  O     11.281536   -0.526373   -4.140653     1  2297  2298
  2297  H     11.746874   -1.342216   -3.926496     2  2296
  2298  H     10.353811   -0.774650   -4.227262     2  2296
  2299  O    -22.106437  -18.460650   11.847766     1  2300  2301
  2300  H    -21.819718  -17.549436   11.686757     2  2299
  2301  H    -22.944147  -18.558428   11.378177     2  2299
  2302  O    -14.209246   -0.315321   25.656027     1  2303  2304
  2303  H    -13.531502   -1.007005   25.679392     2  2302
  2304  H    -14.928295   -0.624298   26.225106     2  2302
  2305  O     24.798411  -26.396333   26.130465     1  2306  2307
  2306  H     23.975718  -26.574505   25.659431     2  2305
  2307  H     25.003758  -27.195302   26.641975     2  2305
  2308  O      6.851677   -1.905907  -12.841396     1  2309  2310
  2309  H      6.062852   -1.512956  -12.428206     2  2308
  2310  H      7.250123   -2.426827  -12.125313     2  2308
  2311  O     23.349821   -2.283169   21.132586     1  2312  2313
  2312  H     22.675457   -2.083311   21.792222     2  2311
  2313  H     23.921602   -2.924940   21.570391     2  2311
  2314  O     -0.744890    0.904928   -7.821958     1  2315  2316
  2315  H     -1.132736    1.091803   -8.693801     2  2314
  2316  H     -0.836078   -0.048310   -7.665015     2  2314
  2317  O    -15.650114   10.398026  -23.100166     1  2318  2319
  2318  H    -15.783908    9.444156  -22.982820     2  2317
  2319  H    -16.516975   10.743860  -23.361615     2  2317
  2320  O     18.930324  -16.381989   26.891533     1  2321  2322
  2321  H     18.196246  -16.617596   27.478183     2  2320
  2322  H     18.833083  -16.937738   26.105305     2  2320
  2323  O    -25.214765   22.211476   -9.672445     1  2324  2325
  2324  H    -24.721311   22.861760   -9.151701     2  2323
  2325  H    -26.071710   22.632033   -9.822202     2  2323
  2326  O     16.199013  -26.263584   25.057830     1  2327  2328
  2327  H     15.283225  -26.446952   25.323325     2  2326
  2328  H     16.547700  -25.600657   25.671117     2  2326
  2329  O      7.731226  -15.549518   12.133953     1  2330  2331
  2330  H      8.197446  -15.098386   12.852399     2  2329
  2331  H      7.900087  -16.485507   12.341286     2  2329
  2332  O     14.102741    6.071743  -11.874942     1  2333  2334
  2333  H     13.219833    6.403940  -12.090598     2  2332
  2334  H     14.465503    6.696713  -11.228493     2  2332
  2335  O      8.506708   23.451115    9.395087     1  2336  2337
  2336  H      7.975495   22.772259    8.964088     2  2335
  2337  H      9.189249   23.669070    8.747596     2  2335
  2338  O      4.723864    7.104768   -0.464382     1  2339  2340
  2339  H      3.853460    7.504455   -0.614962     2  2338
  2340  H      5.306160    7.858132   -0.275182     2  2338
  2341  O     10.134354   -3.626751   14.613613     1  2342  2343
  2342  H     10.234299   -4.147593   13.798042     2  2341
  2343  H      9.241985   -3.838012   14.937499     2  2341
  2344  O      8.747070  -20.792604   18.345449     1  2345  2346
  2345  H      8.249755  -20.884417   19.175164     2  2344
  2346  H      9.238984  -21.622083   18.263918     2  2344
  2347  O    -23.918768    3.868038   -4.268645     1  2348  2349
  2348  H    -23.495333    4.448178   -4.922801     2  2347
  2349  H    -23.467165    4.056419   -3.427310     2  2347
  2350  O    -15.658651  -16.384253   20.437710     1  2351  2352
  2351  H    -15.575675  -17.125705   19.826831     2  2350
  2352  H    -14.746799  -16.203516   20.698359     2  2350
  2353  O     26.010183   21.465958  -23.303538     1  2354  2355
  2354  H     25.662373   21.741217  -24.160595     2  2353
  2355  H     26.658646   22.143545  -23.065888     2  2353
  2356  O      0.932317   -3.975016    2.663588     1  2357  2358
  2357  H      0.558045   -4.506878    3.376798     2  2356
  2358  H      0.199598   -3.754318    2.070549     2  2356
  2359  O     14.436343   10.970783   16.890300     1  2360  2361
  2360  H     15.242546   11.332651   17.292650     2  2359
  2361  H     13.974549   10.531272   17.619999     2  2359
  2362  O     19.939132   14.206145   11.752395     1  2363  2364
  2363  H     19.835773   15.076062   12.164645     2  2362
  2364  H     19.926180   13.565376   12.477936     2  2362
  2365  O     -6.143781  -16.193621  -23.242336     1  2366  2367
  2366  H     -6.569303  -15.343850  -23.050949     2  2365
  2367  H     -5.638349  -16.047341  -24.052426     2  2365
  2368  O      3.655100  -27.028525   26.257314     1  2369  2370
  2369  H      3.927907  -26.895367   27.174424     2  2368
  2370  H      2.971913  -27.710799   26.303600     2  2368
  2371  O    -23.172709   -7.465534  -19.099741     1  2372  2373
  2372  H    -24.061070   -7.816442  -19.265241     2  2371
  2373  H    -22.862195   -7.158391  -19.966898     2  2371
  2374  O    -19.346499  -17.000051   -7.010696     1  2375  2376
  2375  H    -19.972179  -17.619983   -6.603566     2  2374
  2376  H    -19.284658  -17.311120   -7.932714     2  2374
  2377  O     -9.711677  -21.579013  -22.930810     1  2378  2379
  2378  H     -9.469649  -20.839294  -23.506137     2  2377
  2379  H     -9.663337  -21.215955  -22.035238     2  2377
  2380  O     14.248265   27.073885   -0.663691     1  2381  2382
  2381  H     14.672746   26.336241   -1.120862     2  2380
  2382  H     13.512004   27.368010   -1.215223     2  2380
  2383  O    -21.926752  -23.838427  -18.781513     1  2384  2385
  2384  H    -22.099783  -24.784774  -18.847044     2  2383
  2385  H    -21.321043  -23.667618  -19.514186     2  2383
  2386  O     -2.696996   23.300389    1.959941     1  2387  2388
  2387  H     -2.058863   23.196554    1.241577     2  2386
  2388  H     -2.261216   23.032110    2.787992     2  2386
  2389  O      5.183210  -16.792337   23.232663     1  2390  2391
  2390  H      5.285497  -17.153334   24.121580     2  2389
  2391  H      4.972425  -17.554378   22.674478     2  2389
  2392  O     19.099324  -14.051474  -10.371090     1  2393  2394
  2393  H     19.097583  -13.185223   -9.954026     2  2392
  2394  H     19.780482  -14.569822   -9.918543     2  2392
  2395  O    -17.629450    7.843312   -5.102377     1  2396  2397
  2396  H    -16.768674    7.487406   -4.827688     2  2395
  2397  H    -18.128294    7.924744   -4.274089     2  2395
  2398  O     24.725826    1.998614  -11.035082     1  2399  2400
  2399  H     24.049051    2.575528  -10.657107     2  2398
  2400  H     25.253465    1.659562  -10.295913     2  2398
  2401  O     16.153962  -15.744547   15.286122     1  2402  2403
  2402  H     15.914262  -15.854116   14.352327     2  2401
  2403  H     16.308366  -16.643757   15.614844     2  2401
  2404  O     13.094420  -15.111716   22.977753     1  2405  2406
  2405  H     12.279615  -14.583111   22.879698     2  2404
  2406  H     12.994779  -15.856164   22.359183     2  2404
  2407  O     10.314101    5.512334    1.332355     1  2408  2409
  2408  H     11.163620    5.173511    1.659327     2  2407
  2409  H      9.770659    4.736555    1.167950     2  2407
  2410  O     -1.877592  -15.994760   16.500372     1  2411  2412
  2411  H     -2.461236  -15.811928   15.749994     2  2410
  2412  H     -2.266936  -15.496839   17.238468     2  2410
  2413  O     -7.552548    8.612500  -26.224726     1  2414  2415
  2414  H     -8.394731    8.974532  -25.915356     2  2413
  2415  H     -7.596242    8.719990  -27.185817     2  2413
  2416  O    -17.832711   -3.224202   11.678465     1  2417  2418
  2417  H    -17.858640   -4.185392   11.561995     2  2416
  2418  H    -17.716914   -2.834561   10.802753     2  2416
  2419  O     -8.208318  -22.941226   13.431997     1  2420  2421
  2420  H     -8.130233  -21.977024   13.444301     2  2419
  2421  H     -9.009007  -23.170640   13.922967     2  2419
  2422  O     22.593360    6.894133   21.729199     1  2423  2424
  2423  H     23.339782    6.701997   21.138653     2  2422
  2424  H     22.812274    7.735727   22.161975     2  2422
  2425  O     11.260063    6.815597  -19.354201     1  2426  2427
  2426  H     10.487152    6.247101  -19.508473     2  2425
  2427  H     11.202236    7.121574  -18.434340     2  2425
  2428  O     16.079074   25.402141   -1.853817     1  2429  2430
  2429  H     16.416319   25.881478   -2.625838     2  2428
  2430  H     16.147144   24.455217   -2.057773     2  2428
  2431  O    -17.817019  -25.948226   20.026343     1  2432  2433
  2432  H    -17.316098  -26.776264   20.026641     2  2431
  2433  H    -17.317520  -25.390502   20.638214     2  2431
  2434  O      2.151352  -16.599720    9.443605     1  2435  2436
  2435  H      1.342817  -17.134552    9.419417     2  2434
  2436  H      2.670491  -16.904600    8.684328     2  2434
  2437  O     13.805926    4.303439   14.943854     1  2438  2439
  2438  H     14.407064    5.008694   15.236263     2  2437
  2439  H     13.804336    4.332118   13.974841     2  2437
  2440  O     14.444195    0.247358  -14.999361     1  2441  2442
  2441  H     13.759133    0.420791  -15.655140     2  2440
  2442  H     14.108950    0.650794  -14.186034     2  2440
  2443  O     21.101360   23.672318  -23.231594     1  2444  2445
  2444  H     22.053238   23.835854  -23.336268     2  2443
  2445  H     20.838422   24.238352  -22.486382     2  2443
  2446  O      1.347336   17.263839  -13.953040     1  2447  2448
  2447  H      1.199616   17.524258  -13.029627     2  2446
  2448  H      1.336776   16.296903  -13.915101     2  2446
  2449  O      7.385987  -21.047046   20.691358     1  2450  2451
  2450  H      7.791864  -21.404977   21.493174     2  2449
  2451  H      6.643114  -21.641663   20.497237     2  2449
  2452  O     12.352535   12.849940  -15.667659     1  2453  2454
  2453  H     12.867688   12.033349  -15.577742     2  2452
  2454  H     12.390329   13.282490  -14.801263     2  2452
  2455  O     15.074932   25.846339   26.678661     1  2456  2457
  2456  H     14.315245   26.191048   27.175213     2  2455
  2457  H     15.843133   26.142088   27.188837     2  2455
  2458  O    -18.679434   20.375418    3.165660     1  2459  2460
  2459  H    -18.491612   20.750471    2.289943     2  2458
  2460  H    -18.295454   19.485763    3.128005     2  2458
  2461  O      0.239842    9.417887   17.818432     1  2462  2463
  2462  H     -0.211418    9.877885   17.095972     2  2461
  2463  H      0.786642    8.737111   17.396722     2  2461
  2464  O    -21.197521  -15.139511   -6.455226     1  2465  2466
  2465  H    -21.688270  -15.859875   -6.881110     2  2464
  2466  H    -21.737211  -14.367158   -6.693511     2  2464
  2467  O      0.620258   24.521296  -14.043097     1  2468  2469
  2468  H      1.000779   25.167095  -13.428031     2  2467
  2469  H     -0.331686   24.568523  -13.892772     2  2467
  2470  O    -12.477836   22.927215   13.571863     1  2471  2472
  2471  H    -12.034831   22.179725   13.999647     2  2470
  2472  H    -13.372144   22.589615   13.412788     2  2470
  2473  O    -17.787408   -5.969415   11.587557     1  2474  2475
  2474  H    -17.505465   -6.445519   12.385615     2  2473
  2475  H    -17.087184   -6.103567   10.932679     2  2473
  2476  O    -18.185113   11.499319   24.039092     1  2477  2478
  2477  H    -17.983560   11.163520   24.927924     2  2476
  2478  H    -19.059427   11.149393   23.815215     2  2476
  2479  O     20.973880   23.632482    1.087591     1  2480  2481
  2480  H     21.779296   23.094416    1.151479     2  2479
  2481  H     20.290436   22.968148    0.899097     2  2479
  2482  O     26.965737  -22.804958   25.222052     1  2483  2484
  2483  H     27.589541  -23.331956   24.703398     2  2482
  2484  H     26.110207  -22.862878   24.783343     2  2482
  2485  O    -14.134254    8.456486   -6.317203     1  2486  2487
  2486  H    -13.954050    9.320879   -5.917392     2  2485
  2487  H    -14.477276    7.923679   -5.582994     2  2485
  2488  O    -11.106942  -15.481293  -24.420428     1  2489  2490
  2489  H    -10.375197  -14.904010  -24.691149     2  2488
  2490  H    -11.640850  -14.932189  -23.824591     2  2488
  2491  O     15.919202   18.861963  -13.124937     1  2492  2493
  2492  H     14.961436   18.826892  -13.272490     2  2491
  2493  H     16.072190   19.726238  -12.721585     2  2491
  2494  O    -16.844854   24.688536  -25.392893     1  2495  2496
  2495  H    -16.080184   24.627311  -25.985624     2  2494
  2496  H    -17.519198   24.160281  -25.845482     2  2494
  2497  O    -27.234376   23.244971   27.076363     1  2498  2499
  2498  H    -27.070587   22.354902   26.725037     2  2497
  2499  H    -27.648964   23.706412   26.332247     2  2497
  2500  O    -21.461030    3.849882  -18.458217     1  2501  2502
  2501  H    -20.768299    3.446149  -18.997129     2  2500
  2502  H    -21.451430    3.336348  -17.637258     2  2500
  2503  O    -14.932407  -15.336843  -18.882751     1  2504  2505
  2504  H    -14.372750  -15.300027  -19.669684     2  2503
  2505  H    -14.537320  -15.981212  -18.285927     2  2503
  2506  O     -7.799190  -10.646093    4.716240     1  2507  2508
  2507  H     -8.759967  -10.552100    4.621539     2  2506
  2508  H     -7.698927  -11.228788    5.478713     2  2506
  2509  O    -20.825418   21.479317    0.159164     1  2510  2511
  2510  H    -21.113427   20.694116    0.649526     2  2509
  2511  H    -21.049862   22.258485    0.688026     2  2509
  2512  O      2.202907  -25.013621  -15.562063     1  2513  2514
  2513  H      1.734713  -25.181399  -14.735013     2  2512
  2514  H      2.089472  -24.073774  -15.762857     2  2512
  2515  O     20.052568   19.901650  -23.218999     1  2516  2517
  2516  H     19.646092   19.606579  -22.387071     2  2515
  2517  H     19.417396   19.638973  -23.907011     2  2515
  2518  O     22.391269    2.289465   26.453377     1  2519  2520
  2519  H     22.148579    1.372263   26.604281     2  2518
  2520  H     22.539779    2.682351   27.328764     2  2518
  2521  O      4.675704   26.582731  -22.964182     1  2522  2523
  2522  H      5.625434   26.628894  -22.767259     2  2521
  2523  H      4.421501   25.655193  -22.836518     2  2521
  2524  O     24.329350  -17.815937    7.148362     1  2525  2526
  2525  H     23.755511  -18.436610    7.623141     2  2524
  2526  H     23.886579  -17.616044    6.309452     2  2524
  2527  O    -26.853987   16.839873   -0.370252     1  2528  2529
  2528  H    -27.242810   15.958237   -0.412057     2  2527
  2529  H    -27.475421   17.383385   -0.877105     2  2527
  2530  O     -3.191107   23.676552  -17.541941     1  2531  2532
  2531  H     -2.477629   24.308960  -17.719878     2  2530
  2532  H     -3.962095   24.233587  -17.351351     2  2530
  2533  O     -8.624751   -9.543153  -20.738300     1  2534  2535
  2534  H     -8.789679  -10.369645  -21.215654     2  2533
  2535  H     -8.870002   -9.748368  -19.821539     2  2533
  2536  O     27.038411   12.249877    3.740388     1  2537  2538
  2537  H     27.165537   11.880632    2.852779     2  2536
  2538  H     26.155568   11.939060    3.991290     2  2536
  2539  O     -2.270939   -9.783899  -12.082018     1  2540  2541
  2540  H     -2.593716   -9.496036  -12.949550     2  2539
  2541  H     -2.530379   -9.053973  -11.504511     2  2539
  2542  O    -23.506592    8.087728  -11.235745     1  2543  2544
  2543  H    -22.623234    7.731687  -11.021167     2  2542
  2544  H    -23.939283    7.365049  -11.724719     2  2542
  2545  O    -27.155760   10.094561  -18.894313     1  2546  2547
  2546  H    -27.469255   10.531657  -19.698412     2  2545
  2547  H    -26.198046   10.235593  -18.866963     2  2545
  2548  O     18.979536  -12.402231   10.966829     1  2549  2550
  2549  H     19.368438  -12.066852   11.788874     2  2548
  2550  H     18.448922  -11.669155   10.632063     2  2548
  2551  O      5.448177   22.722636   -1.974918     1  2552  2553
  2552  H      4.489745   22.809861   -1.887814     2  2551
  2553  H      5.675722   21.898077   -1.519133     2  2551
  2554  O     -4.969776  -12.921108  -25.576939     1  2555  2556
  2555  H     -4.371709  -12.574110  -26.257649     2  2554
  2556  H     -5.837368  -12.507086  -25.692819     2  2554
  2557  O    -16.526817  -21.572460   24.880338     1  2558  2559
  2558  H    -17.426081  -21.300014   25.135444     2  2557
  2559  H    -16.040142  -21.668441   25.716145     2  2557
  2560  O     -3.215219  -17.272214  -24.183100     1  2561  2562
  2561  H     -3.639973  -16.604049  -24.740712     2  2560
  2562  H     -3.077450  -16.835046  -23.326901     2  2560
  2563  O     20.203428  -26.979967   15.583605     1  2564  2565
  2564  H     20.512622  -26.698244   16.456074     2  2563
  2565  H     20.778499  -26.502386   14.966709     2  2563
  2566  O      6.250122   16.826306    0.267771     1  2567  2568
  2567  H      6.849092   17.039957   -0.462776     2  2566
  2568  H      5.355285   16.968507   -0.070678     2  2566
  2569  O    -14.952001  -12.701456    0.913382     1  2570  2571
  2570  H    -15.518159  -12.535200    1.680038     2  2569
  2571  H    -14.127946  -13.073500    1.263283     2  2569
  2572  O     -3.801272   25.336784   16.135088     1  2573  2574
  2573  H     -2.971741   25.763168   16.409549     2  2572
  2574  H     -4.228943   26.066036   15.656705     2  2572
  2575  O    -22.750949  -14.256505  -12.090578     1  2576  2577
  2576  H    -22.626784  -13.351667  -12.408355     2  2575
  2577  H    -21.976736  -14.750130  -12.386304     2  2575
  2578  O     23.891698  -20.542432   20.784729     1  2579  2580
  2579  H     24.365172  -21.065813   21.444548     2  2578
  2580  H     22.967403  -20.826075   20.844327     2  2578
  2581  O     -3.037737   14.508149   21.149227     1  2582  2583
  2582  H     -2.901407   15.466484   21.176518     2  2581
  2583  H     -3.665457   14.325226   20.433861     2  2581
  2584  O    -27.177251   10.399857   13.963089     1  2585  2586
  2585  H    -27.870756   11.028235   14.211926     2  2584
  2586  H    -27.494338    9.517202   14.201717     2  2584
  2587  O     -8.606506   14.678680   -9.881598     1  2588  2589
  2588  H     -8.540971   15.472595  -10.433986     2  2587
  2589  H     -9.536144   14.416591   -9.964151     2  2587
  2590  O     13.831347   16.376121   -0.624783     1  2591  2592
  2591  H     14.753872   16.264638   -0.909421     2  2590
  2592  H     13.701764   17.329378   -0.497176     2  2590
  2593  O    -20.573639    5.241887    6.709300     1  2594  2595
  2594  H    -20.861681    6.169077    6.735942     2  2593
  2595  H    -19.601902    5.254443    6.729156     2  2593
  2596  O     25.589894   18.616753  -14.201551     1  2597  2598
  2597  H     24.941477   18.925251  -13.553154     2  2596
  2598  H     25.084133   18.218531  -14.926662     2  2596
  2599  O     14.170876    8.289926   21.294289     1  2600  2601
  2600  H     15.108950    8.102514   21.425934     2  2599
  2601  H     13.895026    8.673338   22.138985     2  2599
  2602  O     24.358151   21.806132  -18.140407     1  2603  2604
  2603  H     23.389872   21.790631  -18.102995     2  2602
  2604  H     24.659780   20.939155  -17.828296     2  2602
  2605  O     22.667872   24.325692   13.227325     1  2606  2607
  2606  H     23.369068   23.967235   12.662667     2  2605
  2607  H     23.076664   24.995790   13.795715     2  2605
  2608  O     -8.257871  -14.962140   16.576309     1  2609  2610
  2609  H     -7.397773  -14.795353   16.171994     2  2608
  2610  H     -8.168146  -14.573927   17.458746     2  2608
  2611  O     -5.570754  -14.161589   15.534888     1  2612  2613
  2612  H     -4.684808  -14.363930   15.206949     2  2611
  2613  H     -5.900385  -13.410801   15.014443     2  2611
  2614  O     -1.241842  -26.983073    2.500385     1  2615  2616
  2615  H     -1.290562  -26.534322    1.652018     2  2614
  2616  H     -2.017167  -27.565975    2.527582     2  2614
  2617  O     22.004238  -13.703661  -16.120941     1  2618  2619
  2618  H     22.428921  -12.940207  -15.704406     2  2617
  2619  H     22.399571  -14.455195  -15.654715     2  2617
  2620  O     17.262752   14.912811   -7.127133     1  2621  2622
  2621  H     17.630630   15.574419   -6.527606     2  2620
  2622  H     16.307213   14.981230   -7.022533     2  2620
  2623  O    -19.941070   20.156110    9.100639     1  2624  2625
  2624  H    -20.221897   19.243043    8.928501     2  2623
  2625  H    -20.610367   20.705402    8.666624     2  2623
  2626  O     -3.379274   -1.062882    7.902947     1  2627  2628
  2627  H     -2.886788   -0.954468    8.734369     2  2626
  2628  H     -3.064629   -0.361003    7.316165     2  2626
  2629  O    -20.748704   22.812858  -19.624041     1  2630  2631
  2630  H    -20.659974   22.193912  -18.887949     2  2629
  2631  H    -21.584806   22.564623  -20.034781     2  2629
  2632  O    -13.650390  -24.383806   12.372093     1  2633  2634
  2633  H    -13.821958  -24.905476   11.577390     2  2632
  2634  H    -14.515687  -24.034325   12.633591     2  2632
  2635  O    -24.938081   20.090506   18.269207     1  2636  2637
  2636  H    -24.807761   21.039897   18.411195     2  2635
  2637  H    -24.344305   19.622753   18.881200     2  2635
  2638  O     13.090996   -7.839932   20.296220     1  2639  2640
  2639  H     13.423585   -6.935027   20.371211     2  2638
  2640  H     13.807729   -8.382338   20.661648     2  2638
  2641  O    -13.962844  -10.442835    4.080508     1  2642  2643
  2642  H    -14.842232  -10.093837    4.289046     2  2641
  2643  H    -13.384150  -10.149338    4.799389     2  2641
  2644  O    -24.132601  -23.421294   13.631968     1  2645  2646
  2645  H    -23.748442  -24.002259   12.952126     2  2644
  2646  H    -25.046660  -23.744856   13.707056     2  2644
  2647  O      5.556628  -13.548366  -15.223266     1  2648  2649
  2648  H      5.611736  -13.722505  -14.269617     2  2647
  2649  H      5.076173  -14.296698  -15.606457     2  2647
  2650  O      1.728598   -8.892927  -24.890371     1  2651  2652
  2651  H      2.208523   -9.690308  -25.179738     2  2650
  2652  H      1.612888   -8.989517  -23.930157     2  2650
  2653  O     10.712615   23.678741   -0.996855     1  2654  2655
  2654  H     11.457563   23.278421   -1.472524     2  2653
  2655  H     10.015593   23.005239   -1.013289     2  2653
  2656  O     -8.763716   23.537468    4.414343     1  2657  2658
  2657  H     -9.226092   23.007446    5.078246     2  2656
  2658  H     -7.821609   23.328537    4.502742     2  2656
  2659  O     -9.520552    4.080020   -4.643718     1  2660  2661
  2660  H    -10.268752    4.579669   -4.292803     2  2659
  2661  H     -9.870696    3.198541   -4.850579     2  2659
  2662  O     15.497686  -12.807250   -0.426631     1  2663  2664
  2663  H     15.308818  -13.628679    0.052266     2  2662
  2664  H     15.355907  -12.098667    0.208002     2  2662
  2665  O     26.591364  -23.931881    2.644207     1  2666  2667
  2666  H     26.574344  -22.997839    2.393098     2  2665
  2667  H     27.472719  -24.255644    2.400626     2  2665
  2668  O      9.379872  -19.459115   -6.355747     1  2669  2670
  2669  H      9.702958  -19.733643   -5.487500     2  2668
  2670  H      9.225186  -20.282460   -6.842972     2  2668
  2671  O      6.929866    9.360823   16.650255     1  2672  2673
  2672  H      6.784231    9.567517   15.717119     2  2671
  2673  H      6.366748    9.956695   17.153048     2  2671
  2674  O      9.300787   -0.585610   21.111922     1  2675  2676
  2675  H      9.693611   -0.668744   21.993697     2  2674
  2676  H      8.386631   -0.314452   21.287834     2  2674
  2677  O    -17.004577   24.597015   18.861897     1  2678  2679
  2678  H    -16.572320   25.203968   19.481662     2  2677
  2679  H    -17.938547   24.861087   18.869359     2  2677
  2680  O     19.205883  -16.640241    2.532077     1  2681  2682
  2681  H     18.573836  -15.936091    2.736893     2  2680
  2682  H     18.737952  -17.472085    2.693403     2  2680
  2683  O      1.369873   24.692161   21.554086     1  2684  2685
  2684  H      1.232778   25.227679   22.347741     2  2683
  2685  H      1.671547   23.833309   21.884447     2  2683
  2686  O    -18.663851  -21.509581    4.233922     1  2687  2688
  2687  H    -17.881877  -21.159274    3.782134     2  2686
  2688  H    -18.387982  -22.361387    4.594715     2  2686
  2689  O     12.909505   -2.881961   10.613318     1  2690  2691
  2690  H     12.997262   -3.815089   10.851460     2  2689
  2691  H     12.107652   -2.844044   10.069659     2  2689
  2692  O    -25.701388    4.764753    4.483531     1  2693  2694
  2693  H    -25.065803    4.099776    4.176142     2  2692
  2694  H    -26.057882    5.139076    3.663632     2  2692
  2695  O     -3.958738    0.928352   -2.761300     1  2696  2697
  2696  H     -4.065321    0.864506   -3.721088     2  2695
  2697  H     -3.100103    1.360357   -2.643351     2  2695
  2698  O     -6.362625  -22.535616  -17.749147     1  2699  2700
  2699  H     -6.125248  -22.601838  -18.686542     2  2698
  2700  H     -6.995563  -21.804935  -17.700011     2  2698
  2701  O      1.510086   -8.451344   15.508647     1  2702  2703
  2702  H      1.811509   -8.071856   14.672499     2  2701
  2703  H      1.814645   -7.821996   16.178267     2  2701
  2704  O     19.358672    2.427515    2.899867     1  2705  2706
  2705  H     19.383560    1.758362    3.598791     2  2704
  2706  H     18.767401    3.121678    3.213647     2  2704
  2707  O     19.630246  -22.526553    9.984240     1  2708  2709
  2708  H     20.010838  -23.417863    9.947030     2  2707
  2709  H     19.975872  -22.057439    9.207523     2  2707
  2710  O     25.308985   17.628603   -1.635261     1  2711  2712
  2711  H     25.298712   17.865214   -2.575489     2  2710
  2712  H     24.623505   18.187796   -1.237945     2  2710
  2713  O     11.857700  -13.822664   -3.640847     1  2714  2715
  2714  H     12.391511  -13.191241   -4.145502     2  2713
  2715  H     12.343038  -13.999528   -2.822311     2  2713
  2716  O     21.294078  -19.099213   18.195867     1  2717  2718
  2717  H     20.772907  -18.860420   18.975988     2  2716
  2718  H     21.055417  -20.020339   18.010685     2  2716
  2719  O     17.249912  -19.536448   20.402481     1  2720  2721
  2720  H     16.366025  -19.231044   20.144821     2  2719
  2721  H     17.084434  -20.289647   20.995543     2  2719
  2722  O     13.318551   10.037241   19.298472     1  2723  2724
  2723  H     13.645141   10.877565   19.651626     2  2722
  2724  H     13.663053    9.361067   19.901806     2  2722
  2725  O      6.414840   22.841386   -4.574108     1  2726  2727
  2726  H      6.017715   22.640417   -3.714440     2  2725
  2727  H      5.996380   23.677147   -4.829415     2  2725
  2728  O     25.033131  -20.447975  -21.577433     1  2729  2730
  2729  H     25.732757  -19.777778  -21.554410     2  2728
  2730  H     25.409819  -21.248725  -21.178398     2  2728
  2731  O     -3.132739  -19.736641   -9.558606     1  2732  2733
  2732  H     -3.467942  -20.639630   -9.600917     2  2731
  2733  H     -2.432728  -19.720437  -10.224049     2  2731
  2734  O    -21.759022   20.887043   12.780081     1  2735  2736
  2735  H    -22.342377   20.152022   12.541757     2  2734
  2736  H    -22.258854   21.683602   12.545285     2  2734
  2737  O     11.082870   -4.320066  -14.915607     1  2738  2739
  2738  H     11.561236   -4.684928  -14.158864     2  2737
  2739  H     11.637260   -3.564024  -15.147489     2  2737
  2740  O    -11.965419   10.278081   21.039203     1  2741  2742
  2741  H    -11.081117    9.953421   20.817890     2  2740
  2742  H    -12.537112   10.124544   20.274067     2  2740
  2743  O     18.249103  -24.209007    1.710782     1  2744  2745
  2744  H     17.324412  -23.921907    1.667789     2  2743
  2745  H     18.262110  -24.930935    2.352006     2  2743
  2746  O    -14.500755   22.161371   16.255635     1  2747  2748
  2747  H    -14.547110   21.951312   15.311808     2  2746
  2748  H    -15.198600   22.817586   16.383907     2  2746
  2749  O    -22.475657  -20.724705  -26.792709     1  2750  2751
  2750  H    -22.025876  -21.304959  -27.424310     2  2749
  2751  H    -22.760794  -21.327315  -26.092653     2  2749
  2752  O     22.718160   -8.793245  -27.087043     1  2753  2754
  2753  H     23.684602   -8.714721  -27.067293     2  2752
  2754  H     22.406938   -8.725348  -26.169959     2  2752
  2755  O     22.890859   -8.469566  -11.221821     1  2756  2757
  2756  H     23.150580   -8.482558  -10.291081     2  2755
  2757  H     22.478101   -9.341292  -11.337344     2  2755
  2758  O    -10.050228    5.476943  -12.233110     1  2759  2760
  2759  H    -10.132071    4.531963  -12.408631     2  2758
  2760  H    -10.957565    5.813757  -12.170457     2  2758
  2761  O     -1.136227   -5.519399   22.690555     1  2762  2763
  2762  H     -1.802433   -4.970170   23.128751     2  2761
  2763  H     -0.859417   -6.123524   23.396578     2  2761
  2764  O      7.271412   24.695005   17.138799     1  2765  2766
  2765  H      6.843427   24.481757   16.297271     2  2764
  2766  H      6.544251   24.641795   17.775874     2  2764
  2767  O     15.497842  -15.215883   -7.872261     1  2768  2769
  2768  H     16.075456  -15.982886   -7.780356     2  2767
  2769  H     16.086290  -14.449627   -7.907120     2  2767
  2770  O     18.812966   -1.932721   22.477293     1  2771  2772
  2771  H     18.468764   -1.034294   22.464701     2  2770
  2772  H     18.311293   -2.398158   23.160552     2  2770
  2773  O     -3.413328  -15.507136   14.168864     1  2774  2775
  2774  H     -4.184385  -15.983285   13.832468     2  2773
  2775  H     -3.062565  -15.013070   13.409207     2  2773
  2776  O    -20.831872  -13.762856   13.073199     1  2777  2778
  2777  H    -21.017831  -13.988347   13.993438     2  2776
  2778  H    -19.877638  -13.634001   12.992044     2  2776
  2779  O      5.907135  -24.106198  -10.566387     1  2780  2781
  2780  H      5.155579  -23.803719  -11.095865     2  2779
  2781  H      5.696411  -25.026812  -10.354640     2  2779
  2782  O      7.110859  -24.359511  -16.981669     1  2783  2784
  2783  H      6.320265  -23.837971  -16.773461     2  2782
  2784  H      6.944258  -25.252637  -16.640883     2  2782
  2785  O    -10.096959  -21.285487    3.934671     1  2786  2787
  2786  H     -9.904165  -21.161311    4.872122     2  2785
  2787  H     -9.552945  -22.049839    3.698608     2  2785
  2788  O      3.713387   14.413593   -8.682786     1  2789  2790
  2789  H      3.285174   15.267020   -8.529860     2  2788
  2790  H      3.202097   13.765612   -8.178134     2  2788
  2791  O      5.950459    6.014372   21.922364     1  2792  2793
  2792  H      6.144225    6.954601   21.820277     2  2791
  2793  H      6.709675    5.626004   22.387928     2  2791
  2794  O     -3.151526   -7.392438  -10.920523     1  2795  2796
  2795  H     -3.980592   -7.469603  -11.416773     2  2794
  2796  H     -2.625352   -6.770769  -11.454937     2  2794
  2797  O     17.404909  -27.140670  -17.556390     1  2798  2799
  2798  H     17.956591  -27.615083  -18.198804     2  2797
  2799  H     16.930544  -27.817743  -17.047457     2  2797
  2800  O     -0.465033   -7.409466   -1.829979     1  2801  2802
  2801  H     -0.305029   -8.094376   -2.496358     2  2800
  2802  H     -1.400840   -7.168851   -1.859129     2  2800
  2803  O     -0.681190  -21.799786   12.771762     1  2804  2805
  2804  H     -0.833915  -21.367696   11.921186     2  2803
  2805  H     -0.916983  -21.150749   13.443882     2  2803
  2806  O     -3.738640  -24.386931   -5.476640     1  2807  2808
  2807  H     -3.082750  -24.874147   -5.996563     2  2806
  2808  H     -4.097971  -23.711385   -6.069434     2  2806
  2809  O    -17.265036   18.661838  -26.258135     1  2810  2811
  2810  H    -16.966077   19.448940  -26.741266     2  2809
  2811  H    -18.235399   18.659697  -26.282427     2  2809
  2812  O     15.554757  -23.435405    1.834953     1  2813  2814
  2813  H     15.065586  -23.496172    2.669420     2  2812
  2814  H     15.303273  -22.571742    1.474652     2  2812
  2815  O      9.716752   17.229086  -24.463695     1  2816  2817
  2816  H      9.732406   16.314687  -24.770831     2  2815
  2817  H      9.833906   17.173627  -23.500424     2  2815
  2818  O     -2.961543    8.747743  -16.027489     1  2819  2820
  2819  H     -2.977430    7.865828  -16.437089     2  2818
  2820  H     -2.701937    8.576926  -15.114091     2  2818
  2821  O      4.067608  -20.525489   24.540081     1  2822  2823
  2822  H      3.169563  -20.158269   24.558026     2  2821
  2823  H      4.046347  -21.197445   23.834301     2  2821
  2824  O     16.083095   -7.007703  -10.725293     1  2825  2826
  2825  H     16.245541   -6.263590  -10.128955     2  2824
  2826  H     16.921344   -7.469646  -10.849825     2  2824
  2827  O     19.654465   23.484672    3.713396     1  2828  2829
  2828  H     20.051168   22.606345    3.574927     2  2827
  2829  H     19.932665   23.731817    4.613176     2  2827
  2830  O     17.545899   13.406913   10.573151     1  2831  2832
  2831  H     18.437152   13.683444   10.822271     2  2830
  2832  H     17.118086   13.203652   11.414347     2  2830
  2833  O    -26.966090   -5.115032   10.725837     1  2834  2835
  2834  H    -27.741802   -5.694468   10.776543     2  2833
  2835  H    -27.298101   -4.271283   10.376723     2  2833
  2836  O     12.297165  -20.472502   25.812955     1  2837  2838
  2837  H     12.722503  -20.503569   26.683441     2  2836
  2838  H     12.456449  -21.339630   25.408067     2  2836
  2839  O    -23.147682    4.779369   26.504885     1  2840  2841
  2840  H    -22.960551    4.552287   27.426806     2  2839
  2841  H    -23.975356    4.316105   26.305277     2  2839
  2842  O    -16.877457   -2.638802   20.401895     1  2843  2844
  2843  H    -17.629124   -2.363372   20.948647     2  2842
  2844  H    -16.233638   -3.028457   21.012771     2  2842
  2845  O     11.521242   -2.018140   26.096476     1  2846  2847
  2846  H     11.952248   -1.576688   26.840128     2  2845
  2847  H     11.091686   -2.787026   26.496280     2  2845
  2848  O    -16.480750  -21.311764   -2.878021     1  2849  2850
  2849  H    -16.036454  -21.834049   -2.203150     2  2848
  2850  H    -17.270654  -21.808250   -3.149732     2  2848
  2851  O     27.202592  -15.375285   -5.547530     1  2852  2853
  2852  H     27.557934  -14.509782   -5.793136     2  2851
  2853  H     27.261037  -15.422791   -4.580985     2  2851
  2854  O     16.509850  -26.048700  -11.671644     1  2855  2856
  2855  H     15.928001  -26.802927  -11.836055     2  2854
  2856  H     16.619233  -26.061208  -10.712240     2  2854
  2857  O     10.517524  -14.999798  -21.142583     1  2858  2859
  2858  H     11.089980  -15.524841  -21.710006     2  2857
  2859  H     10.661246  -15.316373  -20.240999     2  2857
  2860  O     -8.293343   -9.998093    0.523273     1  2861  2862
  2861  H     -7.601674  -10.387150    1.078262     2  2860
  2862  H     -8.752754  -10.760062    0.140071     2  2860
  2863  O     13.041926  -12.564856  -14.734039     1  2864  2865
  2864  H     12.289813  -13.128722  -14.976101     2  2863
  2865  H     13.847403  -13.080195  -14.896815     2  2863
  2866  O      9.823238   -7.464761   13.390942     1  2867  2868
  2867  H     10.107117   -7.268942   14.292775     2  2866
  2868  H      9.978284   -6.633987   12.916339     2  2866
  2869  O      6.241531   12.370126    4.849653     1  2870  2871
  2870  H      6.781964   12.199591    4.065877     2  2869
  2871  H      5.810519   13.213749    4.645415     2  2869
  2872  O      2.470922    4.344217    2.432872     1  2873  2874
  2873  H      2.043477    3.968775    1.649711     2  2872
  2874  H      3.359088    4.596256    2.141219     2  2872
  2875  O     26.081262    4.995182   26.040484     1  2876  2877
  2876  H     26.468205    4.589863   26.831351     2  2875
  2877  H     25.585204    4.295919   25.585041     2  2875
  2878  O      3.337095  -22.668680   -3.846705     1  2879  2880
  2879  H      2.470652  -22.354537   -4.152420     2  2878
  2880  H      3.188025  -23.611082   -3.678812     2  2878
  2881  O     -8.260115   14.126380    0.128405     1  2882  2883
  2882  H     -8.447135   14.873112    0.721390     2  2881
  2883  H     -7.933008   14.561682   -0.671657     2  2881
  2884  O     17.144574  -17.664132   22.637206     1  2885  2886
  2885  H     17.262796  -18.196815   21.840333     2  2884
  2886  H     16.578268  -18.206118   23.210045     2  2884
  2887  O      3.822709   -7.588925   -1.898107     1  2888  2889
  2888  H      3.653290   -8.498711   -2.189030     2  2887
  2889  H      4.606930   -7.308625   -2.394751     2  2887
  2890  O    -12.672134   -9.604429    6.460006     1  2891  2892
  2891  H    -13.467901   -9.157953    6.777246     2  2890
  2892  H    -12.348341  -10.138432    7.197625     2  2890
  2893  O     17.416792   10.188627   11.120235     1  2894  2895
  2894  H     16.787045   10.725725   10.625903     2  2893
  2895  H     18.292334   10.526813   10.876671     2  2893
  2896  O      1.340697  -20.156946    2.049062     1  2897  2898
  2897  H      1.157675  -20.403798    1.137753     2  2896
  2898  H      2.149522  -19.621685    2.024298     2  2896
  2899  O    -15.349137   -6.629988  -14.761332     1  2900  2901
  2900  H    -14.791719   -6.686444  -13.971618     2  2899
  2901  H    -15.061984   -7.344237  -15.351229     2  2899
  2902  O    -23.038868  -10.867429   11.261698     1  2903  2904
  2903  H    -23.730033  -10.194316   11.335159     2  2902
  2904  H    -22.533590  -10.824367   12.086487     2  2902
  2905  O     -5.762914  -18.718366   27.030727     1  2906  2907
  2906  H     -4.889051  -18.308862   26.957135     2  2905
  2907  H     -6.050448  -18.557586   27.942002     2  2905
  2908  O      9.705307   26.814386   20.858390     1  2909  2910
  2909  H      9.324578   26.042811   21.308925     2  2908
  2910  H     10.449909   26.487129   20.338153     2  2908
  2911  O     19.494525  -25.552350  -16.755915     1  2912  2913
  2912  H     18.682877  -26.078045  -16.823290     2  2911
  2913  H     19.364512  -24.943996  -16.012901     2  2911
  2914  O      7.390219   -1.161143   24.376779     1  2915  2916
  2915  H      8.323964   -1.205316   24.119578     2  2914
  2916  H      7.412709   -0.934025   25.319406     2  2914
  2917  O     19.687085    3.225708   20.434854     1  2918  2919
  2918  H     19.446598    2.720681   19.638173     2  2917
  2919  H     20.522358    2.841012   20.753067     2  2917
  2920  O    -21.203847  -10.440133  -26.742325     1  2921  2922
  2921  H    -21.165299  -11.343176  -26.397136     2  2920
  2922  H    -21.316276   -9.898153  -25.946205     2  2920
  2923  O     -9.596411    8.360362    8.483385     1  2924  2925
  2924  H    -10.250121    8.350987    7.767034     2  2923
  2925  H     -9.215694    9.253338    8.466262     2  2923
  2926  O    -10.597657   -7.541622   25.416224     1  2927  2928
  2927  H     -9.913258   -6.952682   25.774987     2  2926
  2928  H    -11.102073   -7.856497   26.184992     2  2926
  2929  O     13.094516   18.874997  -13.317420     1  2930  2931
  2930  H     12.722778   19.525721  -13.927014     2  2929
  2931  H     12.825547   19.188745  -12.441721     2  2929
  2932  O     16.386542    9.416778    1.915996     1  2933  2934
  2933  H     16.772208    9.200028    2.777034     2  2932
  2934  H     17.130869    9.371785    1.300754     2  2932
  2935  O    -15.988224   20.075666   -9.997500     1  2936  2937
  2936  H    -16.247565   20.873071  -10.473925     2  2935
  2937  H    -16.813019   19.630198   -9.748824     2  2935
  2938  O     22.389660  -17.593137   13.281661     1  2939  2940
  2939  H     21.737657  -16.929152   12.987793     2  2938
  2940  H     23.030288  -17.652496   12.551263     2  2938
  2941  O     23.788745   12.617326  -13.339842     1  2942  2943
  2942  H     23.320358   13.095328  -14.039166     2  2941
  2943  H     23.097171   12.375391  -12.702047     2  2941
  2944  O     10.841665   22.300652  -12.419630     1  2945  2946
  2945  H      9.884528   22.430656  -12.511524     2  2944
  2946  H     11.126733   23.072258  -11.906582     2  2944
  2947  O    -23.550526    4.009644   16.774052     1  2948  2949
  2948  H    -23.578999    3.230745   16.196196     2  2947
  2949  H    -24.419027    4.420297   16.720951     2  2947
  2950  O     16.188166   22.791536   -9.664405     1  2951  2952
  2951  H     15.896335   22.301323  -10.445453     2  2950
  2952  H     16.366071   22.105577   -9.000459     2  2950
  2953  O     10.079288    2.764084   22.854094     1  2954  2955
  2954  H     10.534545    3.048443   22.049336     2  2953
  2955  H      9.383402    3.417139   23.006425     2  2953
  2956  O      8.130383    5.021671   18.595281     1  2957  2958
  2957  H      8.047130    5.411210   17.714459     2  2956
  2958  H      8.758619    5.598853   19.062253     2  2956
  2959  O     14.279204  -17.003849   -0.867180     1  2960  2961
  2960  H     15.082362  -17.380325   -1.260927     2  2959
  2961  H     13.608643  -17.674715   -1.042240     2  2959
  2962  O      3.268024    6.576254    5.098883     1  2963  2964
  2963  H      2.599629    6.787288    4.427637     2  2962
  2964  H      4.115215    6.794638    4.685368     2  2962
  2965  O     -8.289516  -17.102790  -21.479401     1  2966  2967
  2966  H     -7.518479  -16.911437  -22.031902     2  2965
  2967  H     -7.990708  -17.749480  -20.822292     2  2965
  2968  O     12.621458  -17.720893  -25.771472     1  2969  2970
  2969  H     12.615922  -17.262488  -24.918232     2  2968
  2970  H     11.700121  -17.981697  -25.923428     2  2968
  2971  O      5.869874    9.608660   -5.516127     1  2972  2973
  2972  H      6.556008   10.291727   -5.560331     2  2971
  2973  H      6.287233    8.778346   -5.789203     2  2971
  2974  O     -7.531842   -8.993156   25.809164     1  2975  2976
  2975  H     -7.255861   -8.066570   25.902500     2  2974
  2976  H     -8.273797   -9.120478   26.422785     2  2974
  2977  O     10.509454   17.816224   26.066197     1  2978  2979
  2978  H     10.860441   18.196291   26.887285     2  2977
  2979  H     11.001217   16.997582   25.892335     2  2977
  2980  O     23.906563  -18.521819   22.714003     1  2981  2982
  2981  H     23.862143  -19.121168   21.955645     2  2980
  2982  H     24.586820  -17.878358   22.478651     2  2980
  2983  O      1.261525    8.914623  -22.547348     1  2984  2985
  2984  H      1.381489    9.870708  -22.569151     2  2983
  2985  H      1.493728    8.655239  -21.645690     2  2983
  2986  O     24.333625   27.152345   12.514823     1  2987  2988
  2987  H     24.234529   28.092548   12.718648     2  2986
  2988  H     24.428322   26.702961   13.368954     2  2986
  2989  O     17.612121   19.901573   23.975232     1  2990  2991
  2990  H     16.682969   20.169161   24.039737     2  2989
  2991  H     17.586798   18.942240   23.854888     2  2989
  2992  O     15.642916    2.973769  -16.551920     1  2993  2994
  2993  H     14.944045    3.175715  -15.901499     2  2992
  2994  H     16.231184    2.376513  -16.059632     2  2992
  2995  O     16.508974   17.272489   23.493155     1  2996  2997
  2996  H     15.863629   17.576031   24.151384     2  2995
  2997  H     16.876823   16.453092   23.859114     2  2995
  2998  O     -5.567708   27.004313   -7.234124     1  2999  3000
  2999  H     -6.316194   27.549009   -7.521982     2  2998
  3000  H     -5.862631   26.084159   -7.205926     2  2998
  3001  O     -6.334406  -11.366172  -15.417050     1  3002  3003
  3002  H     -5.459016  -11.435688  -15.004047     2  3001
  3003  H     -6.192867  -11.724360  -16.304990     2  3001
  3004  O    -27.100478  -13.314574    4.993025     1  3005  3006
  3005  H    -27.696133  -14.059382    4.839216     2  3004
  3006  H    -27.631513  -12.678994    5.499879     2  3004
  3007  O    -18.184464   21.932111  -24.270149     1  3008  3009
  3008  H    -18.245901   22.251722  -25.181643     2  3007
  3009  H    -19.104368   21.804342  -24.003750     2  3007
  3010  O    -18.540698    2.159208   14.533668     1  3011  3012
  3011  H    -18.089091    1.855881   13.734431     2  3010
  3012  H    -18.601786    3.122017   14.446405     2  3010
  3013  O     24.305113    7.212038  -17.239586     1  3014  3015
  3014  H     25.039462    7.285231  -17.869005     2  3013
  3015  H     24.637996    7.555054  -16.395007     2  3013
  3016  O     -2.805081   -9.489881    7.952171     1  3017  3018
  3017  H     -2.266569  -10.034366    8.545508     2  3016
  3018  H     -3.555052   -9.181878    8.485184     2  3016
  3019  O     23.444570    4.628620  -16.889135     1  3020  3021
  3020  H     23.770532    5.530939  -17.023929     2  3019
  3021  H     23.090754    4.629702  -15.985477     2  3019
  3022  O     -3.588313   -9.754608  -19.936437     1  3023  3024
  3023  H     -4.386630   -9.709462  -20.482417     2  3022
  3024  H     -3.879191   -9.511622  -19.046536     2  3022
  3025  O    -24.785718  -24.810334  -26.166647     1  3026  3027
  3026  H    -24.172011  -24.071900  -25.994418     2  3025
  3027  H    -25.658297  -24.392791  -26.296164     2  3025
  3028  O     17.754315   -1.391445    8.540599     1  3029  3030
  3029  H     17.069811   -1.902516    9.000413     2  3028
  3030  H     17.582677   -0.478009    8.815435     2  3028
  3031  O     -2.484235   -1.606635   24.201039     1  3032  3033
  3032  H     -2.648684   -1.261538   25.087062     2  3031
  3033  H     -2.446758   -2.565513   24.298870     2  3031
  3034  O     12.580653  -12.102577   -5.705021     1  3035  3036
  3035  H     11.655001  -11.976437   -5.965528     2  3034
  3036  H     13.064268  -12.325596   -6.506814     2  3034
  3037  O     11.444791  -12.082929    7.958601     1  3038  3039
  3038  H     12.079971  -12.728872    8.289641     2  3037
  3039  H     10.748228  -12.590321    7.520228     2  3037
  3040  O     20.716965    6.598654   -9.654168     1  3041  3042
  3041  H     20.157370    6.490343  -10.431202     2  3040
  3042  H     20.427059    5.887348   -9.063877     2  3040
  3043  O     21.298292  -15.331914    1.126506     1  3044  3045
  3044  H     20.600606  -15.921506    1.448747     2  3043
  3045  H     22.036227  -15.865148    0.805004     2  3043
  3046  O    -16.384036   16.019753   -2.548589     1  3047  3048
  3047  H    -16.995105   15.350095   -2.206108     2  3046
  3048  H    -15.543176   15.852986   -2.097432     2  3046
  3049  O     25.303557   25.768444  -26.942091     1  3050  3051
  3050  H     24.646743   25.126982  -27.247109     2  3049
  3051  H     25.178360   25.869045  -25.988213     2  3049
  3052  O    -20.312174   13.093053   13.928309     1  3053  3054
  3053  H    -20.937058   12.356750   13.833484     2  3052
  3054  H    -20.852182   13.884802   14.080073     2  3052
  3055  O    -22.599479   20.085236  -15.493490     1  3056  3057
  3056  H    -22.729987   19.126907  -15.430604     2  3055
  3057  H    -23.394493   20.482179  -15.108373     2  3055
  3058  O     10.387966  -20.305222  -21.366396     1  3059  3060
  3059  H     10.266968  -20.184634  -20.412149     2  3058
  3060  H     10.856851  -21.149094  -21.433895     2  3058
  3061  O      1.135139  -11.108619   15.903423     1  3062  3063
  3062  H      0.966590  -11.237557   16.852016     2  3061
  3063  H      1.272910  -10.148412   15.801185     2  3061
  3064  O    -10.328292   -6.900446   -6.992630     1  3065  3066
  3065  H    -10.532480   -7.784576   -6.639746     2  3064
  3066  H     -9.922490   -7.095689   -7.852879     2  3064
  3067  O    -11.065197   10.970544  -23.546205     1  3068  3069
  3068  H    -11.963542   11.109380  -23.209323     2  3067
  3069  H    -10.486052   11.257442  -22.824413     2  3067
  3070  O    -26.859258   -9.333534   20.722603     1  3071  3072
  3071  H    -26.788534   -9.632711   21.640699     2  3070
  3072  H    -26.214094   -8.632889   20.601684     2  3070
  3073  O     -4.253492   14.251922  -11.228683     1  3074  3075
  3074  H     -5.009902   13.762972  -10.874232     2  3073
  3075  H     -4.638561   14.916208  -11.818499     2  3073
  3076  O     11.198143   -5.959721    9.088564     1  3077  3078
  3077  H     10.338869   -6.317168    9.341285     2  3076
  3078  H     11.064546   -5.000998    9.026076     2  3076
  3079  O    -17.486811  -10.084180  -10.917302     1  3080  3081
  3080  H    -17.652502   -9.176614  -10.621935     2  3079
  3081  H    -16.532060  -10.113124  -11.081927     2  3079
  3082  O     11.718622   24.505744   16.897943     1  3083  3084
  3083  H     11.886052   25.271969   17.461960     2  3082
  3084  H     11.069014   24.807255   16.243604     2  3082
  3085  O    -16.604782   -8.901120   -7.582059     1  3086  3087
  3086  H    -16.964429   -9.713129   -7.210622     2  3085
  3087  H    -15.899597   -9.186853   -8.178910     2  3085
  3088  O     22.970636   -2.171466    7.171686     1  3089  3090
  3089  H     22.259071   -1.821732    7.726363     2  3088
  3090  H     23.304870   -2.947438    7.642085     2  3088
  3091  O    -24.148739  -20.822561   12.612058     1  3092  3093
  3092  H    -24.148524  -21.198954   11.721538     2  3091
  3093  H    -24.166945  -21.595918   13.186991     2  3091
  3094  O     26.272002   12.287533   21.401529     1  3095  3096
  3095  H     25.666636   13.005489   21.641116     2  3094
  3096  H     27.164007   12.668575   21.445660     2  3094
  3097  O     13.028634   19.075156   -0.239730     1  3098  3099
  3098  H     12.221242   19.158676    0.285476     2  3097
  3099  H     13.541117   19.884761   -0.093785     2  3097
  3100  O     -0.758676   20.070442    3.222787     1  3101  3102
  3101  H     -0.347777   19.521465    3.905468     2  3100
  3102  H     -1.405630   20.605804    3.696774     2  3100
  3103  O    -16.465659   17.584583  -11.402569     1  3104  3105
  3104  H    -16.234495   16.645232  -11.338614     2  3103
  3105  H    -17.131436   17.749467  -10.716172     2  3103
  3106  O    -15.855145    4.767971   -6.970965     1  3107  3108
  3107  H    -15.070393    5.058449   -6.487393     2  3106
  3108  H    -15.856606    3.803805   -6.862609     2  3106
  3109  O     -6.152884  -25.673905   24.121600     1  3110  3111
  3110  H     -5.426480  -25.111283   23.809252     2  3109
  3111  H     -6.935045  -25.216071   23.784563     2  3109
  3112  O    -15.935112   -8.905928    9.762126     1  3113  3114
  3113  H    -16.440933   -9.081621   10.569005     2  3112
  3114  H    -15.480069   -9.742209    9.602816     2  3112
  3115  O    -15.525037   -8.045303   24.915842     1  3116  3117
  3116  H    -15.034940   -8.162609   25.747620     2  3115
  3117  H    -15.492243   -8.898660   24.459951     2  3115
  3118  O     -8.517342   25.631621  -12.462009     1  3119  3120
  3119  H     -8.367228   26.585005  -12.321464     2  3118
  3120  H     -8.256779   25.272737  -11.597583     2  3118
  3121  O     11.576307   -8.142561    3.856566     1  3122  3123
  3122  H     11.317537   -7.985805    4.772840     2  3121
  3123  H     10.785050   -7.928449    3.344145     2  3121
  3124  O     22.748329   19.684207  -20.712533     1  3125  3126
  3125  H     22.054421   19.574136  -20.045189     2  3124
  3126  H     23.553857   19.287109  -20.348804     2  3124
  3127  O    -12.698921  -13.445473   13.273569     1  3128  3129
  3128  H    -12.082739  -13.789332   13.938700     2  3127
  3129  H    -13.536479  -13.922264   13.404137     2  3127
  3130  O     16.900840  -18.768637   13.001531     1  3131  3132
  3131  H     16.363597  -19.405828   12.506363     2  3130
  3132  H     17.762633  -18.775303   12.558680     2  3130
  3133  O     12.401848   -4.933781   25.856359     1  3134  3135
  3134  H     11.776228   -4.930017   26.597942     2  3133
  3135  H     11.919318   -4.459500   25.164623     2  3133
  3136  O    -23.100424  -13.661494    3.994066     1  3137  3138
  3137  H    -23.858060  -13.249483    3.529529     2  3136
  3138  H    -22.760458  -12.965747    4.591692     2  3136
  3139  O      9.393521  -14.919989   14.216387     1  3140  3141
  3140  H     10.252454  -15.218103   13.881405     2  3139
  3141  H      9.564313  -14.031443   14.560484     2  3139
  3142  O    -17.875938  -10.811305  -13.732931     1  3143  3144
  3143  H    -16.982177  -11.022374  -14.049750     2  3142
  3144  H    -17.768093  -10.477309  -12.828943     2  3142
  3145  O     -5.919026  -26.820885  -14.440066     1  3146  3147
  3146  H     -6.784131  -26.433802  -14.638135     2  3145
  3147  H     -5.383299  -26.674203  -15.233647     2  3145
  3148  O      1.708701   -5.815095   -2.168222     1  3149  3150
  3149  H      2.440083   -6.441023   -2.032485     2  3148
  3150  H      0.917041   -6.290720   -1.866495     2  3148
  3151  O     12.568887  -18.779124   -5.868601     1  3152  3153
  3152  H     13.372066  -19.040000   -5.389894     2  3151
  3153  H     11.882399  -19.323314   -5.451431     2  3151
  3154  O    -19.210204    3.897820   17.738167     1  3155  3156
  3155  H    -18.438532    3.488139   18.156476     2  3154
  3156  H    -19.774537    3.174580   17.429741     2  3154
  3157  O     -0.250342   -3.285595   16.199264     1  3158  3159
  3158  H     -0.359484   -3.306578   17.159531     2  3157
  3159  H     -1.028496   -2.785846   15.902035     2  3157
  3160  O     15.927082  -16.262910   12.536066     1  3161  3162
  3161  H     15.273737  -16.378823   11.831314     2  3160
  3162  H     16.282689  -17.152768   12.684005     2  3160
  3163  O    -14.186259    6.282342  -21.300432     1  3164  3165
  3164  H    -13.442113    6.378669  -20.686021     2  3163
  3165  H    -14.950073    6.040464  -20.754044     2  3163
  3166  O     24.968725   10.882538  -15.187782     1  3167  3168
  3167  H     24.638283   11.451905  -14.474773     2  3166
  3168  H     25.732607   11.341658  -15.573087     2  3166
  3169  O    -15.467827   15.609427   13.668226     1  3170  3171
  3170  H    -16.264842   15.944106   13.231696     2  3169
  3171  H    -14.745288   16.157944   13.336752     2  3169
  3172  O     12.044292   -1.577027   18.657619     1  3173  3174
  3173  H     12.439872   -1.733862   19.524573     2  3172
  3174  H     11.550082   -0.746721   18.733648     2  3172
  3175  O    -18.225963    9.679727  -21.489861     1  3176  3177
  3176  H    -17.934450    8.763071  -21.393698     2  3175
  3177  H    -17.552860   10.236005  -21.074116     2  3175
  3178  O      9.455626  -26.748587   -9.127094     1  3179  3180
  3179  H      9.604934  -27.515261   -8.551512     2  3178
  3180  H      9.102022  -26.061969   -8.540270     2  3178
  3181  O    -16.517289   -9.322460   16.794978     1  3182  3183
  3182  H    -16.250255   -9.905735   16.078727     2  3181
  3183  H    -17.294408   -8.831880   16.492127     2  3181
  3184  O     -1.522728    9.973647    8.765081     1  3185  3186
  3185  H     -1.921704   10.685497    8.240264     2  3184
  3186  H     -1.381179    9.255937    8.131467     2  3184
  3187  O     -1.113563   -3.710742   -9.296491     1  3188  3189
  3188  H     -0.414259   -3.500593   -9.934981     2  3187
  3189  H     -1.080009   -3.027023   -8.610743     2  3187
  3190  O     -5.795061  -18.281109   -7.788332     1  3191  3192
  3191  H     -5.472514  -19.118104   -8.152228     2  3190
  3192  H     -6.548063  -18.517756   -7.224586     2  3190
  3193  O     15.913056   -8.286138    4.523597     1  3194  3195
  3194  H     15.168885   -8.693528    4.057354     2  3193
  3195  H     16.462381   -7.895621    3.828323     2  3193
  3196  O    -22.377939  -23.644733   17.135005     1  3197  3198
  3197  H    -22.773049  -24.285220   17.750106     2  3196
  3198  H    -21.413783  -23.671242   17.261060     2  3196
  3199  O    -13.632466    1.110160    3.449787     1  3200  3201
  3200  H    -14.325701    1.671998    3.070247     2  3199
  3201  H    -13.853950    0.211512    3.170730     2  3199
  3202  O     -1.763300   11.292801   -4.952291     1  3203  3204
  3203  H     -2.570441   11.783399   -4.731838     2  3202
  3204  H     -1.272081   11.231643   -4.117013     2  3202
  3205  O     13.913324  -25.958302    5.698914     1  3206  3207
  3206  H     14.752168  -26.440601    5.627448     2  3205
  3207  H     13.213452  -26.586642    5.459767     2  3205
  3208  O     11.781831   -4.451926   19.926346     1  3209  3210
  3209  H     10.890326   -4.080293   20.014141     2  3208
  3210  H     12.349013   -3.796094   20.354222     2  3208
  3211  O      2.363463   -1.506627  -12.729023     1  3212  3213
  3212  H      2.704132   -2.346651  -13.068229     2  3211
  3213  H      2.331360   -0.904578  -13.488960     2  3211
  3214  O     12.093318  -16.015937   18.816467     1  3215  3216
  3215  H     12.359734  -15.101538   18.648604     2  3214
  3216  H     12.583475  -16.305252   19.596896     2  3214
  3217  O     20.036560    6.970971   11.558797     1  3218  3219
  3218  H     20.644957    7.635428   11.203752     2  3217
  3219  H     19.179110    7.122831   11.132976     2  3217
  3220  O    -11.791267    5.560990    9.372446     1  3221  3222
  3221  H    -11.135770    5.283420    8.711785     2  3220
  3222  H    -12.628917    5.626436    8.889577     2  3220
  3223  O      2.715911   14.065391   -4.956480     1  3224  3225
  3224  H      2.571410   13.523883   -5.747309     2  3223
  3225  H      3.658662   13.990755   -4.748414     2  3223
  3226  O     -8.161139  -19.091999  -12.878036     1  3227  3228
  3227  H     -7.823427  -19.956399  -13.151523     2  3226
  3228  H     -8.604266  -19.272795  -12.035437     2  3226
  3229  O    -16.781900    0.194777   23.063525     1  3230  3231
  3230  H    -16.747357    0.696989   23.891813     2  3229
  3231  H    -15.894006   -0.169533   22.916076     2  3229
  3232  O     -6.561709   -8.725878  -16.024768     1  3233  3234
  3233  H     -5.769185   -8.651731  -16.588043     2  3232
  3234  H     -6.548147   -9.658553  -15.747948     2  3232
  3235  O    -15.639453    6.674638  -17.502915     1  3236  3237
  3236  H    -15.752445    6.497227  -18.446463     2  3235
  3237  H    -16.497356    6.426282  -17.130891     2  3235
  3238  O    -19.600503  -10.092142    7.854577     1  3239  3240
  3239  H    -19.313057  -10.597353    7.083884     2  3238
  3240  H    -19.209213  -10.562255    8.602983     2  3238
  3241  O      3.451549  -16.689427   15.539923     1  3242  3243
  3242  H      3.064338  -16.882714   14.671071     2  3241
  3243  H      4.057590  -17.427387   15.731615     2  3241
  3244  O      8.390919  -23.801318   -2.655711     1  3245  3246
  3245  H      8.058586  -24.022337   -3.538601     2  3244
  3246  H      7.712205  -24.140092   -2.052965     2  3244
  3247  O      1.900784  -24.544695  -20.037912     1  3248  3249
  3248  H      2.400710  -24.907805  -20.781997     2  3247
  3249  H      2.137862  -25.103769  -19.284233     2  3247
  3250  O    -11.729330  -24.634576  -11.141135     1  3251  3252
  3251  H    -12.326639  -23.872242  -11.172164     2  3250
  3252  H    -11.211252  -24.520672  -10.339755     2  3250
  3253  O     26.892861  -14.432158    8.164431     1  3254  3255
  3254  H     27.025084  -14.425313    9.122802     2  3253
  3255  H     27.122038  -15.331881    7.887827     2  3253
  3256  O     -7.921245   23.534873   14.198236     1  3257  3258
  3257  H     -7.734193   23.727845   13.269653     2  3256
  3258  H     -8.177017   22.599199   14.226728     2  3256
  3259  O    -20.048158   -9.990051   -6.483159     1  3260  3261
  3260  H    -19.178311  -10.350454   -6.695385     2  3259
  3261  H    -20.214226  -10.225390   -5.558120     2  3259
  3262  O      8.774189  -13.874961    3.123614     1  3263  3264
  3263  H      9.078598  -14.540839    3.759069     2  3262
  3264  H      8.049567  -14.316182    2.655428     2  3262
  3265  O     20.876160  -21.794933   -7.465415     1  3266  3267
  3266  H     20.779956  -21.819730   -8.428062     2  3265
  3267  H     19.988570  -21.642356   -7.115967     2  3265
  3268  O     15.556254   -8.891786   25.747274     1  3269  3270
  3269  H     15.319279   -9.107752   26.660904     2  3268
  3270  H     16.492820   -9.130534   25.688248     2  3268
  3271  O     -4.554723   19.379374    7.078519     1  3272  3273
  3272  H     -4.205168   18.489127    7.245974     2  3271
  3273  H     -5.462822   19.354315    7.416678     2  3271
  3274  O    -24.826964    6.045829  -12.384352     1  3275  3276
  3275  H    -24.465053    5.175685  -12.160777     2  3274
  3276  H    -25.768998    5.973337  -12.158572     2  3274
  3277  O     19.815296    7.816159   14.123667     1  3278  3279
  3278  H     19.853442    7.458561   13.225117     2  3277
  3279  H     20.145464    7.084161   14.669890     2  3277
  3280  O     12.079007    2.101812  -21.079538     1  3281  3282
  3281  H     11.891831    2.927659  -21.556628     2  3280
  3282  H     11.448472    2.126753  -20.340254     2  3280
  3283  O     20.787259   23.946842    6.201770     1  3284  3285
  3284  H     21.729441   24.153068    6.088990     2  3283
  3285  H     20.605778   24.128194    7.134115     2  3283
  3286  O    -20.552229  -21.523983    2.283628     1  3287  3288
  3287  H    -19.991182  -21.583368    3.069565     2  3286
  3288  H    -20.732270  -22.444588    2.043771     2  3286
  3289  O    -19.776740  -19.623298  -19.931453     1  3290  3291
  3290  H    -19.074254  -18.956658  -20.019396     2  3289
  3291  H    -19.597370  -20.304432  -20.599575     2  3289
  3292  O     26.506358    2.814863   22.799065     1  3293  3294
  3293  H     25.769039    3.004813   23.399970     2  3292
  3294  H     26.934034    3.664407   22.607278     2  3292
  3295  O     10.071539   -1.177751   23.683596     1  3296  3297
  3296  H     10.565539   -0.571153   24.255407     2  3295
  3297  H     10.437990   -2.061432   23.837990     2  3295
  3298  O     12.069834   20.192124  -11.157746     1  3299  3300
  3299  H     11.634553   20.987139  -11.503956     2  3298
  3300  H     12.311051   20.387566  -10.239059     2  3298
  3301  O     24.420596   19.066958   25.825937     1  3302  3303
  3302  H     25.072689   18.870425   25.136485     2  3301
  3303  H     23.676118   18.489215   25.610764     2  3301
  3304  O     -5.685152   19.688699   24.231138     1  3305  3306
  3305  H     -4.912070   20.127619   24.618413     2  3304
  3306  H     -5.342345   18.838193   23.906266     2  3304
  3307  O      8.638797   15.675384   -7.048004     1  3308  3309
  3308  H      9.224324   15.286010   -7.701662     2  3307
  3309  H      7.909822   15.049133   -6.931171     2  3307
  3310  O    -18.948375   12.531525   16.232382     1  3311  3312
  3311  H    -19.416905   12.685693   15.399815     2  3310
  3312  H    -18.021515   12.732978   16.045836     2  3310
  3313  O     -7.047312  -18.063758  -25.148197     1  3314  3315
  3314  H     -7.456064  -17.360353  -25.673611     2  3313
  3315  H     -6.752080  -17.632136  -24.336672     2  3313
  3316  O    -20.555892  -18.791737   24.422712     1  3317  3318
  3317  H    -19.819706  -18.265586   24.076681     2  3316
  3318  H    -20.871926  -18.335372   25.220528     2  3316
  3319  O      7.787472    3.535057    3.451131     1  3320  3321
  3320  H      7.676479    3.703407    2.501590     2  3319
  3321  H      8.609569    3.027319    3.536777     2  3319
  3322  O    -25.579961  -23.846841   21.529516     1  3323  3324
  3323  H    -25.599748  -24.172811   22.442671     2  3322
  3324  H    -24.638756  -23.738442   21.327761     2  3322
  3325  O      5.815985   17.409060  -26.709222     1  3326  3327
  3326  H      5.684443   16.672951  -26.089288     2  3325
  3327  H      6.470431   17.972703  -26.267943     2  3325
  3328  O      5.370216  -22.922491   20.219916     1  3329  3330
  3329  H      5.517873  -23.840481   20.494069     2  3328
  3330  H      4.944541  -23.009913   19.355344     2  3328
  3331  O     20.039235   11.449479   24.201826     1  3332  3333
  3332  H     20.357466   12.020238   23.488450     2  3331
  3333  H     20.680306   11.495692   24.926688     2  3331
  3334  O     14.376412   -2.797860    6.953854     1  3335  3336
  3335  H     13.456413   -2.765339    6.642802     2  3334
  3336  H     14.353654   -3.536972    7.587420     2  3334
  3337  O      2.107236   12.504750    4.379519     1  3338  3339
  3338  H      1.786940   11.615235    4.168977     2  3337
  3339  H      2.771898   12.718707    3.705671     2  3337
  3340  O    -12.031477  -18.825021  -20.320867     1  3341  3342
  3341  H    -11.819522  -17.971657  -19.910407     2  3340
  3342  H    -11.197469  -19.321276  -20.349172     2  3340
  3343  O     -8.745037   -1.151503    6.266065     1  3344  3345
  3344  H     -8.999667   -1.540932    5.418479     2  3343
  3345  H     -9.411259   -1.415018    6.914238     2  3343
  3346  O      8.604093  -22.938932  -24.376710     1  3347  3348
  3347  H      9.038073  -23.707849  -23.988813     2  3346
  3348  H      7.978266  -22.615938  -23.707394     2  3346
  3349  O     -8.521137   22.941037   -1.142789     1  3350  3351
  3350  H     -9.402288   23.289193   -0.916249     2  3349
  3351  H     -7.898394   23.672444   -0.993523     2  3349
  3352  O     16.118526   25.965829  -23.243443     1  3353  3354
  3353  H     17.024544   26.041032  -23.568513     2  3352
  3354  H     16.236814   25.875730  -22.288243     2  3352
  3355  O     14.473256   -9.164335    8.353774     1  3356  3357
  3356  H     13.822919   -9.274370    7.645557     2  3355
  3357  H     15.105525   -9.883878    8.223990     2  3355
  3358  O     20.863501   26.427062  -25.397811     1  3359  3360
  3359  H     21.542571   26.421021  -24.707988     2  3358
  3360  H     20.916848   25.555648  -25.817301     2  3358
  3361  O     15.797081   26.519154   16.800302     1  3362  3363
  3362  H     15.055791   26.807738   16.241742     2  3361
  3363  H     15.424282   26.195836   17.636909     2  3361
  3364  O     12.337585  -23.490055   14.182317     1  3365  3366
  3365  H     12.940995  -23.910651   13.554053     2  3364
  3366  H     11.570383  -23.215408   13.657565     2  3364
  3367  O     25.094264  -14.598633    5.967211     1  3368  3369
  3368  H     25.459849  -14.453974    6.851552     2  3367
  3369  H     24.535688  -15.381228    6.014727     2  3367
  3370  O     11.151224  -26.104227  -11.433155     1  3371  3372
  3371  H     11.500362  -26.943285  -11.770024     2  3370
  3372  H     10.593886  -26.323902  -10.669393     2  3370
  3373  O    -11.429028    6.574448  -17.036671     1  3374  3375
  3374  H    -12.129713    5.983791  -16.717243     2  3373
  3375  H    -11.612766    7.422114  -16.605107     2  3373
  3376  O     25.919716   18.119795   13.050704     1  3377  3378
  3377  H     25.478745   17.434738   13.577504     2  3376
  3378  H     26.858393   17.875920   13.015474     2  3376
  3379  O    -18.900911  -12.379080  -11.012399     1  3380  3381
  3380  H    -18.538718  -11.493878  -10.813696     2  3379
  3381  H    -19.410932  -12.640836  -10.224335     2  3379
  3382  O      3.581699   -7.397992  -23.640539     1  3383  3384
  3383  H      4.371386   -7.932524  -23.825034     2  3382
  3384  H      3.111142   -7.892281  -22.947871     2  3382
  3385  O      6.229066   27.177810   25.331227     1  3386  3387
  3386  H      5.287646   27.127618   25.557938     2  3385
  3387  H      6.635157   26.401904   25.748648     2  3385
  3388  O      2.016089   10.672509   27.146363     1  3389  3390
  3389  H      1.641229    9.786059   27.269699     2  3388
  3390  H      1.981628   11.118367   28.006374     2  3388
  3391  O    -22.497013   22.390553   -6.507021     1  3392  3393
  3392  H    -22.246712   23.021525   -7.195748     2  3391
  3393  H    -23.432524   22.535509   -6.345051     2  3391
  3394  O    -26.905126  -25.669963   -3.708928     1  3395  3396
  3395  H    -27.087601  -25.398057   -4.618028     2  3394
  3396  H    -26.367685  -26.471361   -3.808628     2  3394
  3397  O    -23.516200   18.843216   12.201227     1  3398  3399
  3398  H    -23.790624   19.200202   11.342418     2  3397
  3399  H    -23.231168   17.930841   12.037060     2  3397
  3400  O     15.465000    0.951710  -10.912955     1  3401  3402
  3401  H     15.428093   -0.005729  -10.782352     2  3400
  3402  H     15.558125    1.297452  -10.013903     2  3400
  3403  O     26.963996    5.790578  -11.893837     1  3404  3405
  3404  H     26.510158    6.212453  -11.146773     2  3403
  3405  H     26.357462    5.094130  -12.191446     2  3403
  3406  O    -16.228008  -11.465980   -3.962565     1  3407  3408
  3407  H    -16.472618  -12.237113   -3.429506     2  3406
  3408  H    -15.277499  -11.543811   -4.134730     2  3406
  3409  O      9.579333    3.009873   -6.079126     1  3410  3411
  3410  H      9.074904    3.681307   -6.549314     2  3409
  3411  H      9.336602    3.083708   -5.142638     2  3409
  3412  O     -2.972893    9.059841   -5.988576     1  3413  3414
  3413  H     -2.274174    8.567849   -6.449157     2  3412
  3414  H     -2.508973    9.788088   -5.548947     2  3412
  3415  O     -7.647366   19.772449   26.148494     1  3416  3417
  3416  H     -8.170823   20.595787   26.141246     2  3415
  3417  H     -7.109716   19.784881   25.332142     2  3415
  3418  O    -12.069703    3.307702   13.907716     1  3419  3420
  3419  H    -11.209524    2.982413   14.190577     2  3418
  3420  H    -12.048248    3.336619   12.938851     2  3418
  3421  O     -2.634499   23.933934  -23.449276     1  3422  3423
  3422  H     -2.617197   22.984809  -23.243801     2  3421
  3423  H     -2.925447   24.396283  -22.647503     2  3421
  3424  O     -8.362961   -8.561722   -1.791406     1  3425  3426
  3425  H     -9.309884   -8.366330   -1.689849     2  3424
  3426  H     -8.146279   -9.069355   -0.995142     2  3424
  3427  O    -13.719505   27.128471   18.737412     1  3428  3429
  3428  H    -13.099910   26.403477   18.915896     2  3427
  3429  H    -14.072093   26.937898   17.854523     2  3427
  3430  O      5.723235  -22.447585   11.889461     1  3431  3432
  3431  H      5.608756  -22.984460   12.689075     2  3430
  3432  H      6.467551  -21.852138   12.072094     2  3430
  3433  O     -1.607057   16.931763   -3.911351     1  3434  3435
  3434  H     -2.111695   17.705936   -3.621600     2  3433
  3435  H     -0.688487   17.145066   -3.712453     2  3433
  3436  O    -26.282329    6.052572   24.699000     1  3437  3438
  3437  H    -25.758789    6.584068   25.320549     2  3436
  3438  H    -27.134843    5.885413   25.126711     2  3436
  3439  O     -3.030538   23.256374   11.900379     1  3440  3441
  3440  H     -2.665761   22.812133   12.683060     2  3439
  3441  H     -3.055204   22.561590   11.226129     2  3439
  3442  O    -18.778592   22.388132   -2.503395     1  3443  3444
  3443  H    -17.880027   22.052123   -2.662486     2  3442
  3444  H    -18.733548   23.352053   -2.646033     2  3442
  3445  O    -14.524337  -18.635956   -8.915973     1  3446  3447
  3446  H    -14.178282  -19.539740   -8.987631     2  3445
  3447  H    -15.159485  -18.534764   -9.642414     2  3445
  3448  O     11.575190   -9.678041  -11.955092     1  3449  3450
  3449  H     11.801737   -8.807348  -11.597585     2  3448
  3450  H     12.065243   -9.732601  -12.793370     2  3448
  3451  O     13.176175   -2.528265  -20.026482     1  3452  3453
  3452  H     13.955782   -1.951362  -20.097472     2  3451
  3453  H     13.433914   -3.198787  -19.373994     2  3451
  3454  O      7.054347  -26.965033   22.718139     1  3455  3456
  3455  H      6.697001  -27.116311   23.606649     2  3454
  3456  H      7.961542  -26.675157   22.883581     2  3454
  3457  O      4.357762    8.377419  -14.514256     1  3458  3459
  3458  H      4.125816    7.891330  -13.708779     2  3457
  3459  H      5.320336    8.272427  -14.577143     2  3457
  3460  O     14.310433   13.800989   -8.892053     1  3461  3462
  3461  H     13.409669   13.498970   -9.084817     2  3460
  3462  H     14.262605   14.327673   -8.078740     2  3460
  3463  O    -21.169692  -15.434609  -26.277394     1  3464  3465
  3464  H    -21.146779  -14.534721  -25.913388     2  3463
  3465  H    -20.638901  -15.969559  -25.666846     2  3463
  3466  O     -9.510229    2.001561    8.427432     1  3467  3468
  3467  H    -10.403452    1.736177    8.160412     2  3466
  3468  H     -9.501443    2.960910    8.297294     2  3466
  3469  O     10.846114   19.097244   23.636718     1  3470  3471
  3470  H     11.259700   18.331555   23.209932     2  3469
  3471  H     10.650127   18.785355   24.531670     2  3469
  3472  O     -9.710956    7.244592    3.078011     1  3473  3474
  3473  H    -10.529131    6.738505    3.190976     2  3472
  3474  H     -9.944628    8.157422    3.266577     2  3472
  3475  O      3.809494  -10.899111   19.668656     1  3476  3477
  3476  H      3.957600  -10.229079   18.985886     2  3475
  3477  H      3.811618  -10.423574   20.511998     2  3475
  3478  O    -20.260737  -13.643421    3.473879     1  3479  3480
  3479  H    -19.621400  -14.104730    2.914590     2  3478
  3480  H    -21.131896  -13.973029    3.229538     2  3478
  3481  O    -13.578916  -21.176003   -8.519058     1  3482  3483
  3482  H    -14.330764  -21.591736   -8.067253     2  3481
  3483  H    -12.842405  -21.185315   -7.888722     2  3481
  3484  O    -23.348828  -13.722583  -17.235447     1  3485  3486
  3485  H    -23.567100  -13.824178  -18.177357     2  3484
  3486  H    -22.431865  -13.411237  -17.180673     2  3484
  3487  O      7.781538   -1.364131  -15.216194     1  3488  3489
  3488  H      8.020311   -0.958857  -14.372497     2  3487
  3489  H      8.620242   -1.526616  -15.681677     2  3487
  3490  O    -15.629385  -24.926798   15.617132     1  3491  3492
  3491  H    -16.185967  -24.768684   16.397943     2  3490
  3492  H    -14.735922  -24.645152   15.873641     2  3490
  3493  O    -12.032673   -5.462023   24.377905     1  3494  3495
  3494  H    -11.472227   -5.022433   23.715921     2  3493
  3495  H    -11.537987   -6.252992   24.639342     2  3493
  3496  O     21.936696  -13.672907    6.979315     1  3497  3498
  3497  H     22.621047  -14.272585    7.303989     2  3496
  3498  H     21.592712  -13.230799    7.768670     2  3496
  3499  O     11.926281   22.034631    6.040047     1  3500  3501
  3500  H     12.221288   22.419246    5.201490     2  3499
  3501  H     11.255318   21.380314    5.789141     2  3499
  3502  O      6.628004   13.845448   -6.643305     1  3503  3504
  3503  H      6.047660   14.118680   -5.918937     2  3502
  3504  H      7.036793   13.025215   -6.327909     2  3502
  3505  O     14.880520   -4.224753   23.547948     1  3506  3507
  3506  H     14.432681   -5.078108   23.665217     2  3505
  3507  H     14.240092   -3.540223   23.804799     2  3505
  3508  O     24.253901    9.645464   -6.958992     1  3509  3510
  3509  H     23.313314    9.809664   -7.111086     2  3508
  3510  H     24.706351   10.248083   -7.570435     2  3508
  3511  O      1.978691    7.547980   16.654685     1  3512  3513
  3512  H      2.640817    8.173815   16.326995     2  3511
  3513  H      1.750483    7.020174   15.878162     2  3511
  3514  O     24.006693    2.567368  -21.030665     1  3515  3516
  3515  H     23.467021    3.011454  -20.356554     2  3514
  3516  H     24.440329    3.285585  -21.521291     2  3514
  3517  O    -10.864619    1.764292   -5.410137     1  3518  3519
  3518  H    -10.899173    0.842050   -5.132195     2  3517
  3519  H    -11.794575    2.006202   -5.538537     2  3517
  3520  O     26.656870  -26.454593   17.153331     1  3521  3522
  3521  H     26.936633  -27.376490   17.297353     2  3520
  3522  H     27.395460  -26.028293   16.701076     2  3520
  3523  O     -7.151368   23.150128   -3.585455     1  3524  3525
  3524  H     -7.446556   23.715086   -4.320936     2  3523
  3525  H     -6.713263   23.735423   -2.946690     2  3523
  3526  O    -19.350310   20.236511   -4.819346     1  3527  3528
  3527  H    -18.626695   20.552422   -5.388844     2  3526
  3528  H    -19.934724   19.746224   -5.427599     2  3526
  3529  O      4.075680    6.925147  -26.881907     1  3530  3531
  3530  H      4.539530    7.680427  -26.498530     2  3529
  3531  H      4.246401    6.211957  -26.252915     2  3529
  3532  O     13.600008    8.897961  -27.126112     1  3533  3534
  3533  H     13.980758    9.394468  -26.382676     2  3532
  3534  H     13.199910    9.556280  -27.712839     2  3532
  3535  O    -23.975639   14.302023    1.637647     1  3536  3537
  3536  H    -23.850602   13.347015    1.532801     2  3535
  3537  H    -24.687930   14.371705    2.288154     2  3535
  3538  O     -5.946549   -9.205641  -21.217508     1  3539  3540
  3539  H     -5.880688   -8.962444  -22.154377     2  3538
  3540  H     -6.889789   -9.376228  -21.065420     2  3538
  3541  O     14.892862   16.729663   16.247191     1  3542  3543
  3542  H     15.093530   16.030666   15.604306     2  3541
  3543  H     15.330244   16.489483   17.077179     2  3541
  3544  O     18.559968   -6.738362   20.973917     1  3545  3546
  3545  H     18.636822   -7.634991   21.337269     2  3544
  3546  H     19.465588   -6.397741   20.982323     2  3544
  3547  O    -10.289356    9.455024   16.661136     1  3548  3549
  3548  H     -9.984296   10.046772   15.953652     2  3547
  3549  H    -11.242630    9.613425   16.738518     2  3547
  3550  O     -1.250055  -17.306729   13.479105     1  3551  3552
  3551  H     -1.121163  -18.189135   13.857856     2  3550
  3552  H     -1.993276  -16.914577   13.946519     2  3550
  3553  O    -13.127147   23.327735   20.986447     1  3554  3555
  3554  H    -12.768904   24.065552   20.469997     2  3553
  3555  H    -13.847640   23.682955   21.525768     2  3553
  3556  O     24.140615  -23.004029   -7.236015     1  3557  3558
  3557  H     24.746461  -23.028868   -6.479650     2  3556
  3558  H     23.794153  -22.097414   -7.183494     2  3556
  3559  O     17.639476  -10.820314   -9.263193     1  3560  3561
  3560  H     17.880954  -10.828787  -10.202014     2  3559
  3561  H     18.333933  -10.300285   -8.828133     2  3559
  3562  O      4.767815    5.223887   -2.428613     1  3563  3564
  3563  H      4.936023    5.894075   -1.747142     2  3562
  3564  H      5.506302    4.599112   -2.358580     2  3562
  3565  O     -6.546977   13.573368  -13.130752     1  3566  3567
  3566  H     -5.933037   13.802227  -13.840358     2  3565
  3567  H     -6.650971   12.618472  -13.221464     2  3565
  3568  O    -24.380471   11.196416  -14.352033     1  3569  3570
  3569  H    -25.247183   11.525120  -14.071411     2  3568
  3570  H    -23.834640   11.261861  -13.556727     2  3568
  3571  O     11.544225    6.769921   -6.518949     1  3572  3573
  3572  H     11.627927    5.864268   -6.843290     2  3571
  3573  H     11.581843    6.682653   -5.553600     2  3571
  3574  O    -10.995036   -5.030731   19.540650     1  3575  3576
  3575  H    -10.438034   -4.397240   19.062648     2  3574
  3576  H    -10.805757   -4.901322   20.481260     2  3574
  3577  O    -26.661804   -0.650230   11.508799     1  3578  3579
  3578  H    -25.859359   -0.990444   11.084301     2  3577
  3579  H    -26.492008    0.289837   11.628820     2  3577
  3580  O     -1.044855   13.144880  -25.026407     1  3581  3582
  3581  H     -0.804552   14.080901  -24.931633     2  3580
  3582  H     -1.892659   13.062632  -24.570972     2  3580
  3583  O    -18.043248   -7.474606    4.498841     1  3584  3585
  3584  H    -18.700577   -7.265298    5.178890     2  3583
  3585  H    -17.989883   -6.657092    3.977751     2  3583
  3586  O     -6.660823    1.997994   11.997781     1  3587  3588
  3587  H     -7.189262    1.312059   11.561694     2  3586
  3588  H     -7.299437    2.559863   12.456471     2  3586
  3589  O    -26.866399   22.669365   15.176788     1  3590  3591
  3590  H    -26.331198   23.377749   15.559111     2  3589
  3591  H    -27.564375   22.457162   15.814937     2  3589
  3592  O      6.795509   22.118652   -9.143717     1  3593  3594
  3593  H      6.317394   21.415348   -9.605256     2  3592
  3594  H      6.995879   21.771139   -8.260045     2  3592
  3595  O     18.150341  -19.785970   17.701262     1  3596  3597
  3596  H     17.953106  -19.735888   18.646702     2  3595
  3597  H     18.909359  -20.386024   17.625706     2  3595
  3598  O    -17.775163  -19.350827  -14.220092     1  3599  3600
  3599  H    -18.217043  -19.214630  -15.070616     2  3598
  3600  H    -16.875330  -19.633273  -14.443286     2  3598
  3601  O      1.301516   22.017794    9.497385     1  3602  3603
  3602  H      1.189739   22.622091   10.244708     2  3601
  3603  H      2.091850   22.327946    9.030790     2  3601
  3604  O    -24.218368   -8.362990  -23.455304     1  3605  3606
  3605  H    -23.398388   -8.818845  -23.710362     2  3604
  3606  H    -23.941791   -7.666886  -22.834470     2  3604
  3607  O     14.297424   -3.432248   27.206418     1  3608  3609
  3608  H     13.664458   -3.925595   26.662599     2  3607
  3609  H     13.822309   -2.638607   27.497629     2  3607
  3610  O     14.344353  -17.650022  -13.811812     1  3611  3612
  3611  H     13.563433  -17.548487  -13.246806     2  3610
  3612  H     14.863897  -18.337082  -13.367725     2  3610
  3613  O    -10.355246  -26.800467  -25.539051     1  3614  3615
  3614  H    -10.409368  -25.851006  -25.735160     2  3613
  3615  H    -11.000261  -27.235009  -26.124200     2  3613
  3616  O      0.151971   -5.729897    4.778488     1  3617  3618
  3617  H      0.646242   -6.567743    4.711760     2  3616
  3618  H     -0.366242   -5.814637    5.584496     2  3616
  3619  O    -15.565679   26.193970  -10.289275     1  3620  3621
  3620  H    -15.989125   27.050908  -10.154866     2  3619
  3621  H    -15.319761   25.911036   -9.395993     2  3619
  3622  O    -19.283741  -26.770907   -1.562216     1  3623  3624
  3623  H    -20.042727  -26.440572   -2.070950     2  3622
  3624  H    -19.200418  -27.708221   -1.787990     2  3622
  3625  O    -13.703946   17.822800    8.013663     1  3626  3627
  3626  H    -13.476819   18.589219    7.468279     2  3625
  3627  H    -13.062932   17.127352    7.798649     2  3625
  3628  O     17.531651   12.266755   24.787824     1  3629  3630
  3629  H     18.430885   11.957279   24.584192     2  3628
  3630  H     16.976740   11.489511   24.643976     2  3628
  3631  O      3.012726  -13.209661   -7.055988     1  3632  3633
  3632  H      2.972053  -13.164351   -8.023061     2  3631
  3633  H      3.636995  -13.920785   -6.859178     2  3631
  3634  O     13.640762   22.519969  -19.644809     1  3635  3636
  3635  H     14.320779   22.168698  -19.049047     2  3634
  3636  H     13.057013   23.061345  -19.095020     2  3634
  3637  O     18.169344   19.449308   -6.207229     1  3638  3639
  3638  H     18.958732   19.900835   -5.873220     2  3637
  3639  H     18.339907   18.506373   -6.052544     2  3637
  3640  O    -16.477330   21.063123   -3.013850     1  3641  3642
  3641  H    -15.985524   21.413742   -3.772169     2  3640
  3642  H    -16.727809   20.146482   -3.226020     2  3640
  3643  O     14.484562   20.390465   18.904881     1  3644  3645
  3644  H     15.407380   20.362145   19.187758     2  3643
  3645  H     14.008682   20.823167   19.627243     2  3643
  3646  O      6.566155    3.035576  -13.835447     1  3647  3648
  3647  H      7.002150    3.387987  -14.624247     2  3646
  3648  H      6.194897    2.192554  -14.132304     2  3646
  3649  O     13.369195   -9.652458   10.855167     1  3650  3651
  3650  H     13.688528   -9.463255    9.961600     2  3649
  3651  H     12.410478   -9.540830   10.836982     2  3649
  3652  O     16.391168  -27.178078    5.823394     1  3653  3654
  3653  H     16.818785  -26.753775    6.584806     2  3652
  3654  H     16.947004  -26.982681    5.050286     2  3652
  3655  O      9.015581  -22.115133    3.128791     1  3656  3657
  3656  H      9.547090  -21.362916    2.806029     2  3655
  3657  H      9.601559  -22.596200    3.738758     2  3655
  3658  O      5.097202  -18.130558   25.831282     1  3659  3660
  3659  H      4.152179  -17.955052   25.982891     2  3658
  3660  H      5.526751  -17.802648   26.642461     2  3658
  3661  O    -26.564079   23.357415  -22.698982     1  3662  3663
  3662  H    -26.364543   23.958854  -23.434420     2  3661
  3663  H    -26.480856   23.882241  -21.885847     2  3661
  3664  O     15.471666  -15.537577   21.837193     1  3665  3666
  3665  H     14.799166  -16.105962   21.428377     2  3664
  3666  H     16.103082  -16.161898   22.226008     2  3664
  3667  O    -12.161989    8.918385  -15.638182     1  3668  3669
  3668  H    -12.533345    8.702846  -14.770232     2  3667
  3669  H    -11.311940    9.342690  -15.455648     2  3667
  3670  O     12.090038   16.845085   22.703528     1  3671  3672
  3671  H     12.429469   16.544075   23.559856     2  3670
  3672  H     11.599540   16.084572   22.355407     2  3670
  3673  O      1.749303  -19.418839   22.169336     1  3674  3675
  3674  H      1.543235  -19.193980   23.084951     2  3673
  3675  H      1.559311  -20.367435   22.126081     2  3673
  3676  O    -11.123343  -17.889714   -3.859257     1  3677  3678
  3677  H    -11.324985  -18.105519   -4.782967     2  3676
  3678  H    -10.164533  -17.989311   -3.769259     2  3676
  3679  O     23.922742  -16.033068   -0.158644     1  3680  3681
  3680  H     24.246475  -16.615555   -0.861901     2  3679
  3681  H     24.662786  -15.433803    0.008192     2  3679
  3682  O     26.158014    9.408494   27.071295     1  3683  3684
  3683  H     26.823468    9.548325   27.759856     2  3682
  3684  H     25.287720    9.582452   27.475425     2  3682
  3685  O     19.022815   17.093503    9.718032     1  3686  3687
  3686  H     19.702407   16.540188    9.306592     2  3685
  3687  H     18.223860   16.549684    9.766253     2  3685
  3688  O     -5.020684   -2.435545  -20.329671     1  3689  3690
  3689  H     -5.368743   -3.336194  -20.270686     2  3688
  3690  H     -4.149406   -2.497683  -20.748065     2  3688
  3691  O     -7.554973    5.206227   20.865786     1  3692  3693
  3692  H     -7.732460    5.119447   19.918678     2  3691
  3693  H     -7.395233    6.149083   21.013786     2  3691
  3694  O      8.778037   -6.931042   22.563315     1  3695  3696
  3695  H      9.719509   -6.734890   22.461738     2  3694
  3696  H      8.644595   -7.182693   23.483337     2  3694
  3697  O      4.367303   25.197126  -13.510966     1  3698  3699
  3698  H      5.091902   24.999522  -12.896256     2  3697
  3699  H      4.030223   24.336520  -13.806668     2  3697
  3700  O     23.015234   -6.169105   16.954886     1  3701  3702
  3701  H     23.077407   -5.243688   16.664975     2  3700
  3702  H     23.887590   -6.411505   17.307759     2  3700
  3703  O     22.197652   13.664595  -15.358825     1  3704  3705
  3704  H     21.567062   14.165606  -14.823583     2  3703
  3705  H     21.726751   12.848895  -15.591594     2  3703
  3706  O     24.131021   10.029640    1.384086     1  3707  3708
  3707  H     23.542844    9.268374    1.489061     2  3706
  3708  H     23.855187   10.458084    0.564893     2  3706
  3709  O     13.624247  -20.712356   -8.433567     1  3710  3711
  3710  H     13.377041  -21.192920   -7.632937     2  3709
  3711  H     14.096344  -21.361521   -8.971402     2  3709
  3712  O    -20.567735   17.011985   18.903681     1  3713  3714
  3713  H    -19.725589   16.834074   18.460170     2  3712
  3714  H    -20.750983   16.216229   19.432226     2  3712
  3715  O     18.360730   -4.180439  -17.469286     1  3716  3717
  3716  H     18.540323   -4.178070  -16.515776     2  3715
  3717  H     19.225315   -4.354735  -17.870642     2  3715
  3718  O     24.183202   24.189002   21.491989     1  3719  3720
  3719  H     23.692449   24.218848   20.658752     2  3718
  3720  H     25.023259   24.618102   21.270331     2  3718
  3721  O    -20.425403    2.256720   12.005168     1  3722  3723
  3722  H    -19.775928    2.666992   11.415780     2  3721
  3723  H    -20.781265    2.978355   12.545625     2  3721
  3724  O     14.410722   19.033405  -22.872003     1  3725  3726
  3725  H     13.870248   19.417428  -22.165744     2  3724
  3726  H     15.126798   19.672762  -23.003802     2  3724
  3727  O      7.402884    4.300266    0.726478     1  3728  3729
  3728  H      7.250363    3.889335   -0.139081     2  3727
  3729  H      7.630172    5.227218    0.536290     2  3727
  3730  O    -23.979426  -15.402569   16.399203     1  3731  3732
  3731  H    -23.153841  -14.927861   16.210469     2  3730
  3732  H    -24.562196  -15.275175   15.635430     2  3730
  3733  O     23.476190   -3.119571   10.519175     1  3734  3735
  3734  H     23.864562   -3.656060    9.806643     2  3733
  3735  H     24.193966   -2.518352   10.801851     2  3733
  3736  O     23.654198  -24.037085    9.182586     1  3737  3738
  3737  H     23.847426  -24.661273    8.469503     2  3736
  3738  H     23.576033  -23.175213    8.743541     2  3736
  3739  O    -16.341288    9.767216    3.160053     1  3740  3741
  3740  H    -16.538336   10.530227    3.715319     2  3739
  3741  H    -15.374488    9.743746    3.086464     2  3739
  3742  O     14.487296  -20.880855    1.267545     1  3743  3744
  3743  H     13.795299  -20.991777    0.599372     2  3742
  3744  H     14.050719  -20.686536    2.110071     2  3742
  3745  O    -11.827436   19.808575   11.760867     1  3746  3747
  3746  H    -12.633321   19.443026   11.363580     2  3745
  3747  H    -11.641779   20.604228   11.243630     2  3745
  3748  O    -17.689655   14.382881  -13.538099     1  3749  3750
  3749  H    -17.090910   14.512077  -12.788659     2  3748
  3750  H    -18.509353   14.031517  -13.156648     2  3748
  3751  O     -9.587889   16.468918  -21.584327     1  3752  3753
  3752  H     -9.852451   15.656833  -21.125935     2  3751
  3753  H     -9.395835   17.105880  -20.879726     2  3751
  3754  O     -8.296732   -3.538723  -25.217539     1  3755  3756
  3755  H     -7.462712   -3.926207  -24.918539     2  3754
  3756  H     -8.044914   -2.968115  -25.956297     2  3754
  3757  O     17.520167    3.407284   22.016597     1  3758  3759
  3758  H     18.297972    3.242867   21.459086     2  3757
  3759  H     16.985192    2.607824   21.991186     2  3757
  3760  O     24.300832  -14.821458   27.025428     1  3761  3762
  3761  H     24.288204  -14.745139   27.989487     2  3760
  3762  H     25.165700  -14.460760   26.773515     2  3760
  3763  O     -7.147810   18.952943    7.796292     1  3764  3765
  3764  H     -7.177772   18.212345    7.171433     2  3763
  3765  H     -7.428117   18.558829    8.633968     2  3763
  3766  O      3.760605    9.648665   25.248601     1  3767  3768
  3767  H      3.311498    9.967451   26.046286     2  3766
  3768  H      4.528110    9.129559   25.539490     2  3766
  3769  O     11.337329   -0.645835  -18.697453     1  3770  3771
  3770  H     11.733174   -0.010606  -18.080810     2  3769
  3771  H     12.055327   -1.185555  -19.057720     2  3769
  3772  O    -19.997828   13.431031  -12.288998     1  3773  3774
  3773  H    -19.787415   13.459098  -11.341723     2  3772
  3774  H    -20.755592   14.022872  -12.406885     2  3772
  3775  O     -7.349946  -26.766298   -2.995286     1  3776  3777
  3776  H     -7.232290  -25.802832   -2.974311     2  3775
  3777  H     -7.643406  -26.969463   -3.895539     2  3775
  3778  O    -16.440459   17.551199  -21.980550     1  3779  3780
  3779  H    -16.769371   16.881314  -21.360854     2  3778
  3780  H    -17.227972   17.900542  -22.426589     2  3778
  3781  O     10.006831   20.712684    8.866629     1  3782  3783
  3782  H      9.990678   19.743674    8.843482     2  3781
  3783  H      9.292973   21.012026    8.281565     2  3781
  3784  O     -9.518609   -5.599507   -0.710595     1  3785  3786
  3785  H     -8.590647   -5.716573   -0.971271     2  3784
  3786  H     -9.899262   -6.495782   -0.691440     2  3784
  3787  O      6.332693    1.067449   -6.007348     1  3788  3789
  3788  H      6.203999    1.936472   -5.595853     2  3787
  3789  H      6.177542    0.440214   -5.286883     2  3787
  3790  O    -25.032228   -5.760085   14.608707     1  3791  3792
  3791  H    -24.832885   -5.867624   13.666315     2  3790
  3792  H    -24.888796   -4.814484   14.775393     2  3790
  3793  O     20.501943   -9.428740   10.005653     1  3794  3795
  3794  H     20.929617   -9.171244   10.833336     2  3793
  3795  H     21.116452   -9.209691    9.288363     2  3793
  3796  O     15.661305  -20.343714  -16.178018     1  3797  3798
  3797  H     14.694912  -20.346440  -16.268757     2  3796
  3798  H     15.818033  -20.638413  -15.268218     2  3796
  3799  O    -13.801145  -11.511915   -5.394698     1  3800  3801
  3800  H    -14.279205  -11.830083   -6.174227     2  3799
  3801  H    -13.623128  -10.579141   -5.570050     2  3799
  3802  O    -11.807642   11.273557    8.434558     1  3803  3804
  3803  H    -11.720982   12.189463    8.736437     2  3802
  3804  H    -12.745774   11.135596    8.235136     2  3802
  3805  O     18.354032  -21.378898   -6.432926     1  3806  3807
  3806  H     17.905588  -21.514303   -5.582488     2  3805
  3807  H     17.662315  -21.200001   -7.093496     2  3805
  3808  O    -21.279827  -10.605188  -10.561032     1  3809  3810
  3809  H    -22.056622  -10.097187  -10.291226     2  3808
  3810  H    -21.520884  -11.040443  -11.388961     2  3808
  3811  O    -12.740029  -19.033260  -22.928613     1  3812  3813
  3812  H    -12.758915  -19.005189  -21.961607     2  3811
  3813  H    -11.859145  -18.675728  -23.123024     2  3811
  3814  O    -15.135531   -0.858017  -19.161302     1  3815  3816
  3815  H    -15.445878   -0.955767  -18.248044     2  3814
  3816  H    -14.300296   -0.370487  -19.124723     2  3814
  3817  O     10.586135   18.923522    1.230492     1  3818  3819
  3818  H      9.979073   19.577639    1.620489     2  3817
  3819  H     10.143063   18.065950    1.358663     2  3817
  3820  O     -6.628505    0.551192  -11.199611     1  3821  3822
  3821  H     -6.364560   -0.170888  -11.790980     2  3820
  3822  H     -7.012690    1.211738  -11.796568     2  3820
  3823  O      6.444085   -9.397804   22.249654     1  3824  3825
  3824  H      5.509253   -9.476953   22.007069     2  3823
  3825  H      6.599297  -10.152016   22.836310     2  3823
  3826  O    -23.348159   -3.503601   -6.532704     1  3827  3828
  3827  H    -23.654236   -3.675912   -5.631491     2  3826
  3828  H    -23.755146   -4.213652   -7.046208     2  3826
  3829  O     17.460040   16.605822  -23.766021     1  3830  3831
  3830  H     18.351123   16.443452  -23.422263     2  3829
  3831  H     17.195197   15.762073  -24.166144     2  3829
  3832  O     26.386975   -2.596884   -7.746031     1  3833  3834
  3833  H     26.345517   -3.435778   -8.233761     2  3832
  3834  H     27.106099   -2.104552   -8.172218     2  3832
  3835  O      9.325074  -16.604629  -23.989301     1  3836  3837
  3836  H      8.849775  -15.939556  -23.470283     2  3835
  3837  H      8.969482  -17.450829  -23.678717     2  3835
  3838  O     -1.215580  -25.213698  -18.848713     1  3839  3840
  3839  H     -1.323995  -24.365966  -19.304449     2  3838
  3840  H     -1.452982  -25.055640  -17.919723     2  3838
  3841  O     15.570961   -4.924070  -25.285811     1  3842  3843
  3842  H     15.922405   -4.230915  -24.706678     2  3841
  3843  H     15.102009   -4.436001  -25.981145     2  3841
  3844  O     11.202850  -12.908290  -18.877559     1  3845  3846
  3845  H     11.186018  -13.861208  -18.698895     2  3844
  3846  H     12.098679  -12.603442  -18.673717     2  3844
  3847  O     26.310149   17.098233   -8.662022     1  3848  3849
  3848  H     25.579635   16.733220   -8.140423     2  3847
  3849  H     26.100310   18.038731   -8.730010     2  3847
  3850  O    -15.798005  -25.949164   11.261160     1  3851  3852
  3851  H    -16.120399  -26.658386   10.685918     2  3850
  3852  H    -16.284546  -25.163230   10.998399     2  3850
  3853  O    -17.988733    3.520592    3.934273     1  3854  3855
  3854  H    -18.101951    4.121504    3.181389     2  3853
  3855  H    -18.869285    3.162152    4.113018     2  3853
  3856  O     25.767420    3.483847   -7.174487     1  3857  3858
  3857  H     26.054155    4.188138   -6.579111     2  3856
  3858  H     25.993116    2.648436   -6.747667     2  3856
  3859  O      7.091668   14.087522  -13.154481     1  3860  3861
  3860  H      6.709470   13.215131  -12.974156     2  3859
  3861  H      6.854449   14.631465  -12.384866     2  3859
  3862  O    -21.079282   21.467963  -13.591607     1  3863  3864
  3863  H    -21.676858   21.390970  -12.838326     2  3862
  3864  H    -21.451493   20.902922  -14.283104     2  3862
  3865  O     19.845659  -19.283334   14.103934     1  3866  3867
  3866  H     19.550181  -20.159564   13.829043     2  3865
  3867  H     19.707176  -18.743066   13.313338     2  3865
  3868  O    -21.000132   22.968095    4.217566     1  3869  3870
  3869  H    -20.142385   22.791170    4.626805     2  3868
  3870  H    -21.402895   22.099404    4.063033     2  3868
  3871  O    -13.673962   17.592072   -5.449748     1  3872  3873
  3872  H    -12.832423   17.391897   -5.871671     2  3871
  3873  H    -13.467654   17.655347   -4.504711     2  3871
  3874  O    -27.035386   23.477471    9.229304     1  3875  3876
  3875  H    -26.958575   24.113259    9.961068     2  3874
  3876  H    -27.204771   22.610810    9.631135     2  3874
  3877  O    -14.665422  -20.284685    7.684239     1  3878  3879
  3878  H    -13.764667  -19.988317    7.496622     2  3877
  3879  H    -15.048884  -20.533136    6.832696     2  3877
  3880  O     14.566607    7.147195    9.854412     1  3881  3882
  3881  H     15.339587    6.626169    9.592671     2  3880
  3882  H     13.814838    6.600664    9.586667     2  3880
  3883  O    -13.802689   -1.089325   17.128965     1  3884  3885
  3884  H    -14.227556   -0.840587   17.967395     2  3883
  3885  H    -12.847446   -1.084114   17.288521     2  3883
  3886  O    -23.788579    0.471310  -13.899652     1  3887  3888
  3887  H    -24.278493   -0.351709  -13.761460     2  3886
  3888  H    -24.459547    1.159620  -13.992634     2  3886
  3889  O     26.574974  -19.627543  -16.835370     1  3890  3891
  3890  H     27.355215  -19.136136  -17.127657     2  3889
  3891  H     26.898716  -20.229651  -16.147069     2  3889
  3892  O     -5.589581   -1.556776   25.537855     1  3893  3894
  3893  H     -4.746494   -1.265830   25.913442     2  3892
  3894  H     -5.403582   -2.389730   25.083984     2  3892
  3895  O     17.195179  -19.797204  -18.485252     1  3896  3897
  3896  H     17.913426  -20.446789  -18.513933     2  3895
  3897  H     16.734213  -19.975060  -17.652488     2  3895
  3898  O     -6.899640    4.246952   23.517543     1  3899  3900
  3899  H     -6.938597    4.554718   22.599619     2  3898
  3900  H     -6.098037    4.625624   23.907338     2  3898
  3901  O     -0.620315  -17.291179   24.847116     1  3902  3903
  3902  H     -0.083898  -18.080957   24.716374     2  3901
  3903  H     -0.640959  -17.140769   25.802501     2  3901
  3904  O     12.888537  -23.991102  -15.408262     1  3905  3906
  3905  H     13.352306  -24.833824  -15.526366     2  3904
  3906  H     12.241805  -24.139833  -14.696699     2  3904
  3907  O     13.516231   -2.094071   13.198082     1  3908  3909
  3908  H     13.170770   -2.186978   12.294615     2  3907
  3909  H     14.407846   -1.736079   13.075352     2  3907
  3910  O     12.465365  -13.553913   11.679191     1  3911  3912
  3911  H     12.848242  -13.614625   10.793163     2  3910
  3912  H     12.843798  -12.764782   12.091139     2  3910
  3913  O      8.642770  -26.375040  -24.687367     1  3914  3915
  3914  H      9.287161  -25.893725  -24.150884     2  3913
  3915  H      8.191181  -26.956934  -24.059047     2  3913
  3916  O      4.806651   -4.157194    9.645136     1  3917  3918
  3917  H      5.344992   -3.876663   10.397981     2  3916
  3918  H      4.054857   -4.603131   10.055115     2  3916
  3919  O      6.520866  -14.071637  -18.304659     1  3920  3921
  3920  H      6.972883  -14.917065  -18.184087     2  3919
  3921  H      5.595434  -14.212132  -18.050151     2  3919
  3922  O     20.254577   -5.369661  -26.773690     1  3923  3924
  3923  H     19.403482   -5.665719  -26.417094     2  3922
  3924  H     20.024219   -5.032079  -27.652411     2  3922
  3925  O      4.464428   -7.682847  -20.574582     1  3926  3927
  3926  H      3.946989   -6.869647  -20.611463     2  3925
  3927  H      4.513684   -7.913101  -19.638395     2  3925
  3928  O     -5.114780   17.489525   19.706882     1  3929  3930
  3929  H     -4.812921   16.912454   18.988014     2  3928
  3930  H     -5.513200   16.888166   20.351262     2  3928
  3931  O     10.851788  -19.095657   18.553718     1  3932  3933
  3932  H     10.059020  -19.637323   18.421378     2  3931
  3933  H     10.780367  -18.818370   19.476567     2  3931
  3934  O     -5.618941    3.040055  -21.993292     1  3935  3936
  3935  H     -6.484254    2.781677  -21.635524     2  3934
  3936  H     -4.960592    2.483972  -21.546623     2  3934
  3937  O     -6.617509  -22.403535   18.140856     1  3938  3939
  3938  H     -6.503878  -21.587151   18.649730     2  3937
  3939  H     -6.019520  -23.038972   18.558844     2  3937
  3940  O     -6.897328   23.581877    8.938277     1  3941  3942
  3941  H     -7.286152   24.041378    8.173653     2  3940
  3942  H     -7.514374   22.844730    9.098752     2  3940
  3943  O      3.762230  -12.055176    8.759035     1  3944  3945
  3944  H      4.072436  -12.270932    7.868445     2  3943
  3945  H      3.130997  -12.755945    8.986836     2  3943
  3946  O    -17.430563  -11.374991   -6.430234     1  3947  3948
  3947  H    -16.739176  -11.825607   -6.940250     2  3946
  3948  H    -17.073864  -11.340502   -5.528169     2  3946
  3949  O     -1.326364   -6.429294   -8.680712     1  3950  3951
  3950  H     -1.180642   -5.480346   -8.824988     2  3949
  3951  H     -2.014293   -6.667598   -9.313188     2  3949
  3952  O     21.007740  -21.663796   23.868439     1  3953  3954
  3953  H     20.073193  -21.906294   23.954850     2  3952
  3954  H     21.487554  -22.503863   23.895695     2  3952
  3955  O     14.235436  -24.536623   12.277208     1  3956  3957
  3956  H     13.837149  -24.667510   11.410445     2  3955
  3957  H     14.771023  -25.331916   12.428393     2  3955
  3958  O      4.558798   -1.225189   11.026551     1  3959  3960
  3959  H      4.698818   -1.212888   10.068060     2  3958
  3960  H      5.236196   -1.818670   11.384518     2  3958
  3961  O     -1.609334    7.704498   19.203720     1  3962  3963
  3962  H     -0.931076    8.332461   18.906492     2  3961
  3963  H     -1.599488    7.701645   20.173638     2  3961
  3964  O      7.864277   11.573829   -5.745958     1  3965  3966
  3965  H      8.563554   11.867490   -5.140262     2  3964
  3966  H      8.296582   11.094049   -6.468920     2  3964
  3967  O    -20.352852  -15.547535   22.218156     1  3968  3969
  3968  H    -20.784980  -15.773802   23.059734     2  3967
  3969  H    -19.994192  -16.370968   21.861162     2  3967
  3970  O     22.845180  -17.707861  -10.546366     1  3971  3972
  3971  H     22.725782  -17.736601   -9.585782     2  3970
  3972  H     22.000046  -17.383148  -10.892829     2  3970
  3973  O     -4.776921   16.556128  -21.698395     1  3974  3975
  3974  H     -3.922909   16.662022  -22.146746     2  3973
  3975  H     -4.567564   16.227423  -20.811336     2  3973
  3976  O     23.025310  -16.836800    4.924017     1  3977  3978
  3977  H     22.718723  -15.988380    4.565984     2  3976
  3978  H     22.221185  -17.380218    4.928514     2  3976
  3979  O      2.626644   -9.594112    8.296619     1  3980  3981
  3980  H      2.708864   -9.516427    7.324888     2  3979
  3981  H      3.003808  -10.469486    8.497102     2  3979
  3982  O     26.634738  -26.693362  -10.965357     1  3983  3984
  3983  H     26.490582  -27.168262  -11.804620     2  3982
  3984  H     27.233421  -27.275696  -10.466478     2  3982
  3985  O     24.468315    8.887645   11.974734     1  3986  3987
  3986  H     24.351595    9.197577   12.886396     2  3985
  3987  H     24.699039    7.952469   12.071868     2  3985
  3988  O     22.362523   26.731896  -23.099562     1  3989  3990
  3989  H     21.936128   27.601243  -23.075213     2  3988
  3990  H     21.897228   26.238020  -22.409000     2  3988
  3991  O    -18.557191   -3.307409    6.328210     1  3992  3993
  3992  H    -17.944545   -2.562236    6.282890     2  3991
  3993  H    -18.033990   -4.056185    6.647045     2  3991
  3994  O     -3.420382    8.891390   15.243626     1  3995  3996
  3995  H     -2.788777    9.610864   15.416825     2  3994
  3996  H     -3.624939    8.551865   16.129991     2  3994
  3997  O    -12.896653    1.661975   27.063389     1  3998  3999
  3998  H    -13.474733    2.083203   27.711167     2  3997
  3999  H    -13.403455    0.942930   26.661375     2  3997
  4000  O     -3.864917  -10.959929   -2.878133     1  4001  4002
  4001  H     -3.270291  -11.716512   -2.815497     2  4000
  4002  H     -3.607054  -10.473698   -3.674153     2  4000
  4003  O      5.379619   15.832082  -24.478709     1  4004  4005
  4004  H      5.145102   16.645922  -24.006099     2  4003
  4005  H      6.106754   15.444352  -23.970613     2  4003
  4006  O      8.074194  -15.152023   -7.367523     1  4007  4008
  4007  H      7.951582  -16.038572   -6.996936     2  4006
  4008  H      7.432785  -15.122093   -8.090415     2  4006
  4009  O     14.066879   26.696328   -8.084434     1  4010  4011
  4010  H     14.330978   26.541211   -7.164499     2  4009
  4011  H     13.789241   25.834387   -8.426744     2  4009
  4012  O     22.963957   12.002623    5.797583     1  4013  4014
  4013  H     23.317103   11.611167    6.608877     2  4012
  4014  H     23.515051   11.636360    5.090330     2  4012
  4015  O      2.896114   -5.397230  -19.997756     1  4016  4017
  4016  H      2.516494   -5.801682  -19.203346     2  4015
  4017  H      2.264358   -4.730310  -20.300198     2  4015
  4018  O     12.501893   16.584955  -14.678991     1  4019  4020
  4019  H     12.535819   17.288239  -14.012416     2  4018
  4020  H     12.327796   15.764520  -14.190485     2  4018
  4021  O    -18.145134    7.746610   -9.632003     1  4022  4023
  4022  H    -17.358317    8.202457   -9.314614     2  4021
  4023  H    -18.394573    7.175557   -8.894652     2  4021
  4024  O      9.680165   16.379209    1.496802     1  4025  4026
  4025  H      9.103558   15.989082    2.168664     2  4024
  4026  H     10.525781   15.910618    1.547393     2  4024
  4027  O      8.847398    3.813430  -24.777827     1  4028  4029
  4028  H      8.211536    3.921645  -25.504084     2  4027
  4029  H      9.525629    4.497710  -24.881627     2  4027
  4030  O     26.942698  -14.901540   20.922834     1  4031  4032
  4031  H     27.292807  -14.892611   20.021524     2  4030
  4032  H     26.930553  -15.828680   21.207436     2  4030
  4033  O     -1.860822   17.189803  -15.970604     1  4034  4035
  4034  H     -1.502244   16.329560  -15.703567     2  4033
  4035  H     -1.947131   17.701962  -15.154095     2  4033
  4036  O     23.056147    7.888733  -10.577619     1  4037  4038
  4037  H     22.342081    7.390261  -10.153646     2  4036
  4038  H     22.995783    8.782380  -10.204671     2  4036
  4039  O     23.586664   -3.989708    1.596134     1  4040  4041
  4040  H     23.358337   -4.748636    2.149146     2  4039
  4041  H     23.887704   -4.356302    0.757022     2  4039
  4042  O    -13.967135  -25.568088   24.250839     1  4043  4044
  4043  H    -13.151375  -25.846542   24.693432     2  4042
  4044  H    -13.933517  -24.599154   24.199530     2  4042
  4045  O     24.971566   -6.984678   -7.516811     1  4046  4047
  4046  H     24.771312   -7.782719   -8.024951     2  4045
  4047  H     25.929539   -6.966316   -7.372217     2  4045
  4048  O    -12.994153   21.591265   -0.695293     1  4049  4050
  4049  H    -12.940667   21.533782   -1.659970     2  4048
  4050  H    -13.914977   21.811076   -0.487885     2  4048
  4051  O      4.898836   24.474985   18.532816     1  4052  4053
  4052  H      4.299936   24.726119   17.816106     2  4051
  4053  H      4.677260   23.548705   18.708711     2  4051
  4054  O     -4.834976  -21.590869    2.101615     1  4055  4056
  4055  H     -4.175526  -22.127564    2.566506     2  4054
  4056  H     -5.408129  -22.227573    1.645134     2  4054
  4057  O     24.286419   13.891707   10.016418     1  4058  4059
  4058  H     24.208431   14.630593    9.390461     2  4057
  4059  H     25.061429   13.370415    9.751989     2  4057
  4060  O    -11.095627   23.707363   -0.864711     1  4061  4062
  4061  H    -11.795444   23.097403   -0.593075     2  4060
  4062  H    -11.293605   24.570444   -0.468498     2  4060
  4063  O     -7.455139   18.144293    3.981092     1  4064  4065
  4064  H     -6.800873   17.891968    3.314010     2  4063
  4065  H     -7.368043   17.508327    4.704491     2  4063
  4066  O     -4.747751   -5.872919   18.837086     1  4067  4068
  4067  H     -5.402905   -5.168134   18.704257     2  4066
  4068  H     -5.233779   -6.699882   18.941610     2  4066
  4069  O     25.496507   16.780739  -24.176013     1  4070  4071
  4070  H     25.025223   17.225915  -24.899750     2  4069
  4071  H     25.775088   17.522821  -23.618782     2  4069
  4072  O     13.327167   -2.526941   21.163948     1  4073  4074
  4073  H     13.138986   -2.338679   22.098602     2  4072
  4074  H     14.282908   -2.419426   21.065287     2  4072
  4075  O    -11.524757   26.303353   -0.072058     1  4076  4077
  4076  H    -10.795327   26.852514   -0.388207     2  4075
  4077  H    -12.308083   26.604237   -0.550643     2  4075
  4078  O     16.860734   24.000420   16.352729     1  4079  4080
  4079  H     16.656425   24.944333   16.298281     2  4078
  4080  H     17.249419   23.737228   15.505447     2  4078
  4081  O      4.649896  -11.116043   11.194672     1  4082  4083
  4082  H      4.519840  -11.519994   10.325930     2  4081
  4083  H      5.239833  -11.716194   11.664545     2  4081
  4084  O     13.721113    6.188825  -20.405111     1  4085  4086
  4085  H     12.857296    6.271599  -19.971765     2  4084
  4086  H     14.218798    6.961768  -20.095617     2  4084
  4087  O    -25.731855   17.309143   10.179374     1  4088  4089
  4088  H    -26.603901   17.072207    9.829386     2  4087
  4089  H    -25.810211   17.212677   11.140513     2  4087
  4090  O      8.875511  -21.430580  -13.473385     1  4091  4092
  4091  H      8.919995  -21.882364  -14.324826     2  4090
  4092  H      8.681209  -22.131659  -12.832195     2  4090
  4093  O      9.388841    4.980450  -20.300120     1  4094  4095
  4094  H      8.443719    5.152427  -20.440399     2  4093
  4095  H      9.461034    4.098537  -19.903367     2  4093
  4096  O    -24.952346   -5.455049   -0.826569     1  4097  4098
  4097  H    -24.879785   -4.620505   -1.306594     2  4096
  4098  H    -24.548241   -6.142426   -1.374310     2  4096
  4099  O      4.655936  -14.873590    7.575420     1  4100  4101
  4100  H      4.161141  -14.287202    6.981893     2  4099
  4101  H      4.361790  -15.773973    7.362795     2  4099
  4102  O    -18.421748  -15.440935    2.690623     1  4103  4104
  4103  H    -17.622587  -15.786914    2.273141     2  4102
  4104  H    -18.989896  -16.219570    2.814966     2  4102
  4105  O     24.297066   -4.389978  -20.712336     1  4106  4107
  4106  H     24.040059   -4.614308  -19.804967     2  4105
  4107  H     25.163190   -4.808156  -20.822191     2  4105
  4108  O    -14.507788   26.395773   16.145969     1  4109  4110
  4109  H    -15.289333   25.835846   16.025519     2  4108
  4110  H    -14.457306   26.984348   15.378609     2  4108
  4111  O     10.745807  -21.393600  -25.321446     1  4112  4113
  4112  H     10.041207  -21.958603  -24.977208     2  4111
  4113  H     11.476227  -21.478545  -24.693634     2  4111
  4114  O      1.427883   14.651421  -12.500584     1  4115  4116
  4115  H      0.782074   14.936795  -11.840345     2  4114
  4116  H      2.197296   14.360176  -11.994341     2  4114
  4117  O    -25.368730    8.914623   -1.847093     1  4118  4119
  4118  H    -24.436248    8.913012   -2.119255     2  4117
  4119  H    -25.590152    7.985055   -1.741595     2  4117
  4120  O     -4.257722   22.235065   -4.095893     1  4121  4122
  4121  H     -4.981247   21.968002   -4.684109     2  4120
  4122  H     -3.432207   22.032038   -4.568259     2  4120
  4123  O     -7.633356  -15.375085   -4.875340     1  4124  4125
  4124  H     -7.013314  -16.030301   -4.513257     2  4123
  4125  H     -8.309286  -15.298245   -4.183255     2  4123
  4126  O     27.131844   11.624220  -10.265496     1  4127  4128
  4127  H     26.719202   12.215147  -10.914462     2  4126
  4128  H     26.468296   11.557712   -9.559896     2  4126
  4129  O      7.993891   -3.374063  -10.765020     1  4130  4131
  4130  H      7.929643   -4.331950  -10.623722     2  4129
  4131  H      8.123441   -2.968617   -9.894567     2  4129
  4132  O     15.976186  -24.545628   -8.008522     1  4133  4134
  4133  H     16.315060  -25.382479   -8.359610     2  4132
  4134  H     16.511584  -24.382479   -7.219745     2  4132
  4135  O    -13.643089    5.975474   23.664114     1  4136  4137
  4136  H    -14.238885    5.310960   24.049311     2  4135
  4137  H    -12.988761    5.450024   23.178484     2  4135
  4138  O     -1.787699   22.974173    4.655897     1  4139  4140
  4139  H     -1.989854   23.869557    4.977364     2  4138
  4140  H     -1.123368   22.628920    5.275551     2  4138
  4141  O    -24.464421   -2.816743   -1.806545     1  4142  4143
  4142  H    -23.631787   -2.706000   -1.321193     2  4141
  4143  H    -24.971604   -1.989770   -1.767215     2  4141
  4144  O     -2.952860  -24.705491  -11.415045     1  4145  4146
  4145  H     -3.152860  -25.468564  -10.849753     2  4144
  4146  H     -1.994898  -24.614148  -11.388904     2  4144
  4147  O     19.438694  -14.868593    7.334793     1  4148  4149
  4148  H     19.045939  -15.644693    6.906521     2  4147
  4149  H     20.253580  -14.666609    6.853523     2  4147
  4150  O     -3.585342   20.932986   10.439714     1  4151  4152
  4151  H     -4.547367   21.026297   10.427823     2  4150
  4152  H     -3.381929   20.314808   11.156447     2  4150
  4153  O     20.889882  -25.469632  -22.844334     1  4154  4155
  4154  H     20.198529  -25.620331  -22.181128     2  4153
  4155  H     20.460285  -24.934701  -23.525720     2  4153
  4156  O     -1.959269  -25.684610   22.695192     1  4157  4158
  4157  H     -2.121403  -24.984514   22.047669     2  4156
  4158  H     -2.008586  -25.262485   23.564359     2  4156
  4159  O     22.881073  -22.466992  -13.503142     1  4160  4161
  4160  H     23.072311  -21.642240  -13.037750     2  4159
  4161  H     21.978420  -22.682940  -13.229829     2  4159
  4162  O    -23.838729   17.138742  -26.094379     1  4163  4164
  4163  H    -24.288080   16.283512  -26.053685     2  4162
  4164  H    -24.543715   17.802299  -26.069310     2  4162
  4165  O     -4.411906    3.849821    5.858132     1  4166  4167
  4166  H     -4.392119    4.815542    5.863768     2  4165
  4167  H     -5.198580    3.650677    6.385594     2  4165
  4168  O    -20.082747   25.616776  -16.334180     1  4169  4170
  4169  H    -20.518340   25.023019  -15.705243     2  4168
  4170  H    -20.419579   26.503740  -16.154361     2  4168
  4171  O      6.746600   20.698903  -19.000569     1  4172  4173
  4172  H      7.073262   21.439927  -18.463160     2  4171
  4173  H      7.196376   19.899054  -18.688745     2  4171
  4174  O     10.508440  -14.069177   -7.970239     1  4175  4176
  4175  H      9.677972  -14.562721   -7.876255     2  4174
  4176  H     11.179438  -14.627161   -7.556942     2  4174
  4177  O    -19.237104   10.332698  -17.918476     1  4178  4179
  4178  H    -18.310116   10.518110  -17.703086     2  4177
  4179  H    -19.727179   10.495459  -17.099108     2  4177
  4180  O    -20.381448   12.971073   -0.843182     1  4181  4182
  4181  H    -20.378291   12.029378   -1.069108     2  4180
  4182  H    -20.690990   13.001822    0.071541     2  4180
  4183  O      7.378468   -6.190145  -23.267936     1  4184  4185
  4184  H      6.636555   -5.568902  -23.278734     2  4183
  4185  H      8.094556   -5.715578  -22.820074     2  4183
  4186  O     12.739530   -4.429174   17.332698     1  4187  4188
  4187  H     12.373815   -4.465336   18.234437     2  4186
  4188  H     13.490529   -3.818636   17.386544     2  4186
  4189  O    -14.495078  -17.653794  -13.242248     1  4190  4191
  4190  H    -15.074051  -17.419627  -13.987331     2  4189
  4191  H    -13.729509  -17.058019  -13.301610     2  4189
  4192  O      3.881004   -7.572006  -13.720201     1  4193  4194
  4193  H      3.227567   -8.287552  -13.691887     2  4192
  4194  H      3.497886   -6.947182  -14.353465     2  4192
  4195  O    -23.616475  -12.785927   14.602338     1  4196  4197
  4196  H    -22.966195  -12.199792   14.195925     2  4195
  4197  H    -23.571916  -12.605452   15.553210     2  4195
  4198  O      0.722666   -9.733199   12.696751     1  4199  4200
  4199  H      0.098477  -10.459004   12.551154     2  4198
  4200  H      0.197714   -9.087187   13.198206     2  4198
  4201  O     -0.633573   -6.039753   15.811538     1  4202  4203
  4202  H     -0.264907   -5.147900   15.761312     2  4201
  4203  H     -1.541960   -5.893061   16.108691     2  4201
  4204  O     -5.255075    0.514034  -19.002205     1  4205  4206
  4205  H     -4.720838    0.085343  -18.316358     2  4204
  4206  H     -4.731883    0.507302  -19.816085     2  4204
  4207  O    -16.591635    1.778969   12.637253     1  4208  4209
  4208  H    -15.751282    1.790232   13.117737     2  4207
  4209  H    -16.400624    1.935972   11.701717     2  4207
  4210  O    -11.345345   19.988180   22.397323     1  4211  4212
  4211  H    -11.099159   20.914271   22.518535     2  4210
  4212  H    -12.293744   19.950297   22.589667     2  4210
  4213  O    -18.179199   21.132441   20.563646     1  4214  4215
  4214  H    -17.675042   21.294768   19.752382     2  4213
  4215  H    -18.439960   20.202410   20.526110     2  4213
  4216  O      0.411074  -13.448159  -12.900371     1  4217  4218
  4217  H      1.180630  -13.953839  -13.193590     2  4216
  4218  H     -0.324778  -13.700741  -13.473493     2  4216
  4219  O     -6.561451   18.534760  -11.797431     1  4220  4221
  4220  H     -6.144873   18.569327  -10.921323     2  4219
  4221  H     -7.367239   18.005853  -11.674611     2  4219
  4222  O    -17.840862   20.994687    7.508693     1  4223  4224
  4223  H    -17.282478   21.624180    7.993588     2  4222
  4224  H    -18.523128   20.713100    8.138426     2  4222
  4225  O     24.690003  -17.859877  -19.955325     1  4226  4227
  4226  H     23.962262  -17.387476  -19.529715     2  4225
  4227  H     24.633288  -18.740105  -19.555688     2  4225
  4228  O      5.596671   -4.429712   -6.458117     1  4229  4230
  4229  H      4.965126   -5.042984   -6.056311     2  4228
  4230  H      5.181532   -3.555945   -6.393452     2  4228
  4231  O    -16.763758   16.233933   27.052221     1  4232  4233
  4232  H    -17.522649   15.637876   27.202303     2  4231
  4233  H    -16.977155   17.056738   27.528031     2  4231
  4234  O      6.724430   24.530457  -23.483735     1  4235  4236
  4235  H      5.923296   24.169729  -23.876908     2  4234
  4236  H      6.558463   24.577667  -22.533251     2  4234
  4237  O      5.603825    7.380349   14.768829     1  4238  4239
  4238  H      5.511813    6.785420   14.010887     2  4237
  4239  H      6.508253    7.256134   15.079053     2  4237
  4240  O     18.084890  -12.722689   17.412825     1  4241  4242
  4241  H     18.862111  -13.215991   17.110729     2  4240
  4242  H     18.348309  -12.342517   18.266101     2  4240
  4243  O    -23.884332    0.873379   12.687517     1  4244  4245
  4244  H    -24.694243    1.317371   12.413726     2  4243
  4245  H    -23.346696    0.805880   11.887899     2  4243
  4246  O     -9.521536    8.187140   -6.486800     1  4247  4248
  4247  H    -10.360003    8.255076   -6.969642     2  4246
  4248  H     -9.173089    7.312113   -6.718157     2  4246
  4249  O     -7.639184  -11.547968  -25.653816     1  4250  4251
  4250  H     -8.232328  -11.200271  -26.333250     2  4249
  4251  H     -7.716257  -10.904085  -24.934036     2  4249
  4252  O     -1.859920   -3.299529  -24.453416     1  4253  4254
  4253  H     -2.567305   -3.316349  -25.114960     2  4252
  4254  H     -1.412932   -4.150556  -24.567314     2  4252
  4255  O     22.567924  -22.138144  -18.980282     1  4256  4257
  4256  H     22.338812  -22.293720  -18.048845     2  4255
  4257  H     23.040936  -22.940743  -19.236341     2  4255
  4258  O      8.788503  -16.875683   25.855498     1  4259  4260
  4259  H      9.291687  -17.046938   25.045878     2  4258
  4260  H      8.303560  -16.050514   25.711597     2  4258
  4261  O      6.352298   -3.364854   11.771425     1  4262  4263
  4262  H      6.169186   -4.005011   12.475281     2  4261
  4263  H      7.225252   -3.608541   11.430732     2  4261
  4264  O     13.342946   19.951838   -2.845151     1  4265  4266
  4265  H     12.834018   19.507550   -2.156574     2  4264
  4266  H     14.253317   19.679048   -2.657807     2  4264
  4267  O    -21.469388   12.217264   19.849593     1  4268  4269
  4268  H    -21.661344   11.810749   18.992309     2  4267
  4269  H    -22.252378   12.770543   20.019832     2  4267
  4270  O     17.801866   18.324355   18.116010     1  4271  4272
  4271  H     17.503607   19.095916   18.622920     2  4270
  4272  H     17.285821   17.572475   18.439186     2  4270
  4273  O      9.244079  -20.784001   14.703971     1  4274  4275
  4274  H      9.348261  -21.639899   15.129886     2  4273
  4275  H      8.568071  -20.293351   15.196483     2  4273
  4276  O      9.930052    2.404223  -19.357841     1  4277  4278
  4277  H      9.265591    1.815270  -19.746889     2  4276
  4278  H      9.911841    2.249292  -18.399763     2  4276
  4279  O    -23.681618   -1.921871  -20.161135     1  4280  4281
  4280  H    -23.893978   -1.783232  -21.095801     2  4279
  4281  H    -24.519413   -2.154650  -19.735920     2  4279
  4282  O     -3.214623   -8.097538    2.328212     1  4283  4284
  4283  H     -2.879430   -7.211443    2.559459     2  4282
  4284  H     -4.014859   -7.921636    1.807892     2  4282
  4285  O    -17.110671  -14.115087    4.799535     1  4286  4287
  4286  H    -16.459332  -14.685352    5.236370     2  4285
  4287  H    -17.571912  -14.678488    4.157684     2  4285
  4288  O      2.664950    5.724125   14.411726     1  4289  4290
  4289  H      2.078192    5.552194   13.662825     2  4288
  4290  H      3.539014    5.702833   13.997392     2  4288
  4291  O     19.750118    8.060409    6.600256     1  4292  4293
  4292  H     20.547832    7.869766    7.115262     2  4291
  4293  H     19.744972    7.428153    5.867938     2  4291
  4294  O    -13.668074    7.131656   19.092502     1  4295  4296
  4295  H    -12.877508    6.824577   18.613895     2  4294
  4296  H    -13.621649    8.101404   19.122763     2  4294
  4297  O     -8.953260  -16.086830    8.415221     1  4298  4299
  4298  H     -9.193550  -15.474295    7.709799     2  4297
  4299  H     -9.243499  -16.954305    8.113325     2  4297
  4300  O     -0.738763    8.528889   -1.944952     1  4301  4302
  4301  H     -0.323973    8.013689   -2.651640     2  4300
  4302  H     -0.602718    9.461593   -2.169130     2  4300
  4303  O     -2.299346   23.510603  -27.157199     1  4304  4305
  4304  H     -2.368541   22.590152  -26.848052     2  4303
  4305  H     -1.632986   23.927473  -26.582590     2  4303
  4306  O    -26.349564   -0.737722   -2.252679     1  4307  4308
  4307  H    -26.254842   -0.382478   -3.149083     2  4306
  4308  H    -27.229706   -1.143239   -2.246935     2  4306
  4309  O    -15.891810   -1.706443   -7.639890     1  4310  4311
  4310  H    -16.834175   -1.871953   -7.757743     2  4309
  4311  H    -15.491960   -2.107468   -8.424792     2  4309
  4312  O     16.230031   -4.854728   11.411380     1  4313  4314
  4313  H     15.568479   -5.040602   12.088634     2  4312
  4314  H     17.054848   -4.781870   11.916465     2  4312
  4315  O    -26.396609   -3.519220  -22.169734     1  4316  4317
  4316  H    -26.803327   -3.460505  -23.044478     2  4315
  4317  H    -25.534912   -3.098725  -22.299885     2  4315
  4318  O      4.325770   21.514012   16.234409     1  4319  4320
  4319  H      4.036277   21.537194   17.159433     2  4318
  4320  H      3.590215   21.201592   15.685149     2  4318
  4321  O     18.696771   15.473471  -11.563800     1  4322  4323
  4322  H     18.784116   15.563038  -10.605587     2  4321
  4323  H     17.783834   15.715188  -11.779059     2  4321
  4324  O    -16.475027   12.584148    7.184076     1  4325  4326
  4325  H    -15.686388   12.035448    7.313438     2  4324
  4326  H    -17.070373   12.263892    7.882833     2  4324
  4327  O     -8.779494   15.987637   22.053069     1  4328  4329
  4328  H     -8.832810   16.932283   21.836642     2  4327
  4329  H     -9.307047   15.524750   21.381068     2  4327
  4330  O    -10.327927  -17.805412  -23.298752     1  4331  4332
  4331  H     -9.687114  -17.612092  -22.595348     2  4330
  4332  H    -10.555802  -16.940505  -23.671871     2  4330
  4333  O     -5.557172   -2.229842    6.475146     1  4334  4335
  4334  H     -4.776628   -2.152605    7.037349     2  4333
  4335  H     -5.656699   -1.334303    6.116581     2  4333
  4336  O     -4.265657   13.774202   15.383454     1  4337  4338
  4337  H     -4.474393   14.710645   15.304455     2  4336
  4338  H     -4.180028   13.483061   14.465126     2  4336
  4339  O    -24.311228  -18.063208   10.081541     1  4340  4341
  4340  H    -24.976465  -18.511892    9.540938     2  4339
  4341  H    -23.545743  -17.996019    9.493080     2  4339
  4342  O     22.934631   24.500394   18.986911     1  4343  4344
  4343  H     22.206399   23.858270   19.001461     2  4342
  4344  H     22.524915   25.361743   18.868700     2  4342
  4345  O    -14.938104   24.203130   22.910677     1  4346  4347
  4346  H    -15.734386   23.675635   22.729162     2  4345
  4347  H    -15.261632   25.100357   23.089874     2  4345
  4348  O    -27.042029   -9.099839   -5.454522     1  4349  4350
  4349  H    -26.944548   -8.359625   -6.073547     2  4348
  4350  H    -26.220773   -9.610457   -5.527260     2  4348
  4351  O     -7.662164  -17.649521   -9.774952     1  4352  4353
  4352  H     -6.899188  -17.880445   -9.224452     2  4351
  4353  H     -8.131663  -18.480483   -9.950004     2  4351
  4354  O    -21.852589   -4.738370    5.337946     1  4355  4356
  4355  H    -21.678873   -4.159786    4.586031     2  4354
  4356  H    -22.667777   -5.229131    5.145056     2  4354
  4357  O     25.085652   -8.380076   20.556597     1  4358  4359
  4358  H     26.005074   -8.685606   20.608095     2  4357
  4359  H     24.601658   -8.991302   21.129740     2  4357
  4360  O     26.817535   19.451226   17.898443     1  4361  4362
  4361  H     27.767317   19.595531   18.047446     2  4360
  4362  H     26.749878   18.710086   17.277010     2  4360
  4363  O     25.871590  -11.332540    9.435228     1  4364  4365
  4364  H     25.885564  -11.977253   10.155932     2  4363
  4365  H     26.354620  -10.575978    9.798466     2  4363
  4366  O    -25.146481  -25.230917  -12.289234     1  4367  4368
  4367  H    -25.215078  -24.771950  -11.438435     2  4366
  4368  H    -24.537700  -24.680730  -12.805220     2  4366
  4369  O    -12.002632   26.204650  -27.058223     1  4370  4371
  4370  H    -11.953873   25.255103  -26.865288     2  4369
  4371  H    -11.891359   26.313378  -28.011434     2  4369
  4372  O     -0.519615    4.399425   10.641985     1  4373  4374
  4373  H     -0.957790    4.880740    9.924715     2  4372
  4374  H     -0.058558    3.646547   10.248792     2  4372
  4375  O     10.364597   -9.355381   23.912146     1  4376  4377
  4376  H      9.659217   -8.870992   24.358798     2  4375
  4377  H     10.143766  -10.292812   24.012615     2  4375
  4378  O      9.241842  -23.231184  -15.628564     1  4379  4380
  4379  H      8.508758  -23.683470  -16.075107     2  4378
  4380  H      9.617407  -23.853564  -14.986021     2  4378
  4381  O     12.011636    0.804031   16.219282     1  4382  4383
  4382  H     12.885874    0.924293   15.814598     2  4381
  4383  H     11.889640   -0.144357   16.335772     2  4381
  4384  O     22.424891    3.637348  -10.381496     1  4385  4386
  4385  H     22.621767    3.344206   -9.477575     2  4384
  4386  H     22.540045    4.592685  -10.375366     2  4384
  4387  O    -24.993919   21.141498  -22.211723     1  4388  4389
  4388  H    -25.578823   20.588572  -21.674745     2  4387
  4389  H    -25.526782   21.901696  -22.490337     2  4387
  4390  O    -12.751541   -5.300618   15.176758     1  4391  4392
  4391  H    -12.317395   -5.883123   15.816889     2  4390
  4392  H    -13.174930   -4.633732   15.737766     2  4390
  4393  O     -4.113288   21.897355    5.679740     1  4394  4395
  4394  H     -3.293463   22.246591    5.293829     2  4393
  4395  H     -4.817495   22.428768    5.273096     2  4393
  4396  O     13.019779   16.636566  -22.084719     1  4397  4398
  4397  H     13.412940   16.815801  -21.218874     2  4396
  4398  H     13.497802   17.236125  -22.672496     2  4396
  4399  O     20.087732   18.309206   24.265798     1  4400  4401
  4400  H     20.433714   19.214950   24.267562     2  4399
  4401  H     19.571067   18.215227   25.083195     2  4399
  4402  O     24.763167   24.471833  -10.760458     1  4403  4404
  4403  H     24.829911   23.815742  -11.468730     2  4402
  4404  H     25.534163   24.266337  -10.209985     2  4402
  4405  O     -8.184882  -18.962854   -6.585660     1  4406  4407
  4406  H     -8.388607  -19.620582   -7.267621     2  4405
  4407  H     -8.257830  -19.463012   -5.758695     2  4405
  4408  O    -21.470415  -10.042240  -16.734783     1  4409  4410
  4409  H    -20.764145   -9.742780  -16.135432     2  4408
  4410  H    -21.207597  -10.941366  -16.998459     2  4408
  4411  O    -22.966714  -13.629037   10.903981     1  4412  4413
  4412  H    -23.044094  -14.212673   11.672705     2  4411
  4413  H    -23.255078  -12.747912   11.180300     2  4411
  4414  O    -17.707985   -1.602182    3.538398     1  4415  4416
  4415  H    -17.105385   -2.296972    3.246927     2  4414
  4416  H    -17.383702   -1.322803    4.403626     2  4414
  4417  O     -1.562351  -13.180330    2.187223     1  4418  4419
  4418  H     -1.289353  -14.056758    2.488477     2  4417
  4419  H     -2.512099  -13.270134    2.036361     2  4417
  4420  O     -6.783205    7.661656   21.950156     1  4421  4422
  4421  H     -7.522401    7.739982   22.572288     2  4420
  4422  H     -6.382879    8.545086   21.947411     2  4420
  4423  O     -4.138277   -2.635071   19.826004     1  4424  4425
  4424  H     -4.996996   -2.990001   19.550574     2  4423
  4425  H     -4.263871   -2.296567   20.728329     2  4423
  4426  O      1.783798    6.125985   25.140704     1  4427  4428
  4427  H      1.585709    6.806280   25.804179     2  4426
  4428  H      2.746776    6.123468   25.018417     2  4426
  4429  O     -8.357103   -6.715209    9.467846     1  4430  4431
  4430  H     -7.564212   -6.152374    9.524539     2  4429
  4431  H     -8.077946   -7.569106    9.837239     2  4429
  4432  O     14.813632    5.333657   18.679161     1  4433  4434
  4433  H     14.815737    4.374472   18.791203     2  4432
  4434  H     15.341075    5.653491   19.422466     2  4432
  4435  O     15.026301   11.744644    2.562070     1  4436  4437
  4436  H     15.485005   10.990283    2.159475     2  4435
  4437  H     15.708769   12.381566    2.812948     2  4435
  4438  O    -21.432641   -7.293216  -17.000155     1  4439  4440
  4439  H    -20.469319   -7.196647  -16.892313     2  4438
  4440  H    -21.690758   -6.392486  -17.267928     2  4438
  4441  O     23.264133   20.473220  -15.680761     1  4442  4443
  4442  H     22.632450   20.660257  -16.385087     2  4441
  4443  H     23.447040   21.330071  -15.270728     2  4441
  4444  O     16.349217    8.875392  -12.672197     1  4445  4446
  4445  H     16.320817    9.679771  -13.209853     2  4444
  4446  H     17.240811    8.842742  -12.291608     2  4444
  4447  O     -6.236861  -21.830833   -3.267728     1  4448  4449
  4448  H     -5.340123  -21.990350   -3.601623     2  4447
  4449  H     -6.079911  -21.342894   -2.446256     2  4447
  4450  O      5.667140    3.165355   11.784709     1  4451  4452
  4451  H      6.510562    2.795905   12.086654     2  4450
  4452  H      5.003664    2.469964   11.934472     2  4450
  4453  O    -21.979346  -13.022097   24.624909     1  4454  4455
  4454  H    -22.534828  -12.817132   23.854629     2  4453
  4455  H    -21.093281  -12.689891   24.427941     2  4453
  4456  O     -9.558597   21.322435  -14.938449     1  4457  4458
  4457  H    -10.287730   20.711290  -15.141341     2  4456
  4458  H     -9.168756   21.586128  -15.786047     2  4456
  4459  O     17.580119    9.680030   13.931233     1  4460  4461
  4460  H     18.388730    9.159513   14.023279     2  4459
  4461  H     17.458285    9.820815   12.981690     2  4459
  4462  O     24.404753   24.374745    2.954859     1  4463  4464
  4463  H     24.588367   25.263136    2.615981     2  4462
  4464  H     23.468805   24.408062    3.191871     2  4462
  4465  O      1.441767    6.864155    3.061121     1  4466  4467
  4466  H      1.671540    5.973775    2.753169     2  4465
  4467  H      1.530612    7.461172    2.309352     2  4465
  4468  O     -4.966009   26.785366   -2.082182     1  4469  4470
  4469  H     -5.832286   27.059105   -2.435854     2  4468
  4470  H     -4.703385   27.525509   -1.511345     2  4468
  4471  O     -7.405415   -1.982328   -2.412286     1  4472  4473
  4472  H     -6.662378   -1.709802   -1.860267     2  4471
  4473  H     -7.239568   -1.575899   -3.278831     2  4471
  4474  O      2.443928  -17.327076   26.324699     1  4475  4476
  4475  H      2.186368  -17.365187   27.260697     2  4474
  4476  H      2.167738  -16.455870   25.993424     2  4474
  4477  O     11.234036   19.086112  -18.897213     1  4478  4479
  4478  H     10.845333   19.704326  -18.266233     2  4477
  4479  H     11.796900   18.524546  -18.348401     2  4477
  4480  O    -14.213290   17.119038   22.014624     1  4481  4482
  4481  H    -13.301676   17.003159   21.688759     2  4480
  4482  H    -14.437918   16.264516   22.420488     2  4480
  4483  O     19.998250   16.079054  -22.860685     1  4484  4485
  4484  H     20.002387   15.354621  -22.217555     2  4483
  4485  H     20.600027   16.722194  -22.467063     2  4483
  4486  O      9.302922   26.382429   17.485523     1  4487  4488
  4487  H      8.490214   25.847769   17.377522     2  4486
  4488  H      9.867485   25.858890   18.073238     2  4486
  4489  O    -26.260886    0.633842   -4.670547     1  4490  4491
  4490  H    -25.369961    0.736244   -5.029948     2  4489
  4491  H    -26.498260    1.517135   -4.351639     2  4489
  4492  O    -24.978148   12.690237  -20.507920     1  4493  4494
  4493  H    -24.958310   11.899209  -19.956724     2  4492
  4494  H    -25.430352   13.379607  -19.998704     2  4492
  4495  O     -6.419509   -3.541238   18.354015     1  4496  4497
  4496  H     -7.372781   -3.462908   18.499507     2  4495
  4497  H     -6.249053   -2.962722   17.592187     2  4495
  4498  O     -1.440630   14.510165  -15.282964     1  4499  4500
  4499  H     -0.846898   13.769156  -15.103598     2  4498
  4500  H     -1.960603   14.229210  -16.048495     2  4498
  4501  O     22.116656   -8.854869    7.770443     1  4502  4503
  4502  H     22.926926   -8.371907    7.988291     2  4501
  4503  H     22.394827   -9.642715    7.274217     2  4501
  4504  O      1.840073   12.823377   -2.611138     1  4505  4506
  4505  H      2.006561   13.243323   -3.469057     2  4504
  4506  H      2.187423   13.465653   -1.971142     2  4504
  4507  O     21.438518    0.280173   -5.613331     1  4508  4509
  4508  H     22.198195    0.873952   -5.506077     2  4507
  4509  H     21.466451    0.055542   -6.553161     2  4507
  4510  O     -1.650940    5.949777  -26.757775     1  4511  4512
  4511  H     -1.240994    6.833842  -26.788626     2  4510
  4512  H     -0.993816    5.338232  -26.374871     2  4510
  4513  O     20.110175    5.176992  -20.284985     1  4514  4515
  4514  H     20.045328    5.705619  -21.094492     2  4513
  4515  H     19.870338    5.798543  -19.581712     2  4513
  4516  O     11.379338  -22.478920  -17.086721     1  4517  4518
  4517  H     10.520333  -22.631643  -16.660694     2  4516
  4518  H     11.981488  -23.029546  -16.562282     2  4516
  4519  O     20.494032   10.198256   -1.518152     1  4520  4521
  4520  H     20.431055    9.364054   -2.011696     2  4519
  4521  H     20.152343   10.874170   -2.110121     2  4519
  4522  O     21.961043  -10.300190   25.199280     1  4523  4524
  4523  H     22.681870  -10.795275   24.787255     2  4522
  4524  H     22.295994   -9.975605   26.050889     2  4522
  4525  O     21.088118   24.004375  -26.646613     1  4526  4527
  4526  H     21.931417   24.038837  -27.124946     2  4525
  4527  H     20.408752   23.960170  -27.336456     2  4525
  4528  O      3.521108   15.897808    8.183938     1  4529  4530
  4529  H      3.642706   16.798211    8.527762     2  4528
  4530  H      4.353646   15.684850    7.734311     2  4528
  4531  O    -16.949883   -6.188928   17.405096     1  4532  4533
  4532  H    -17.665111   -6.582339   16.887570     2  4531
  4533  H    -17.010184   -6.612801   18.275303     2  4531
  4534  O     -2.811068    7.047289    2.121499     1  4535  4536
  4535  H     -3.622607    7.019010    1.597812     2  4534
  4536  H     -2.225601    6.374560    1.752793     2  4534
  4537  O    -12.733077   20.782347  -20.372385     1  4538  4539
  4538  H    -11.947198   20.510814  -20.868717     2  4537
  4539  H    -12.394126   20.943759  -19.481328     2  4537
  4540  O      6.059834    2.757279  -21.329950     1  4541  4542
  4541  H      6.267100    3.687926  -21.142933     2  4540
  4542  H      5.335947    2.518591  -20.726422     2  4540
  4543  O    -16.591087   -6.862384   -5.732827     1  4544  4545
  4544  H    -16.520650   -7.638766   -6.312716     2  4543
  4545  H    -17.191742   -7.107102   -5.013337     2  4543
  4546  O    -19.176332   18.534619   20.835475     1  4547  4548
  4547  H    -19.841184   18.726698   21.515738     2  4546
  4548  H    -19.663453   18.055102   20.150205     2  4546
  4549  O     21.413439   -9.065008   12.623211     1  4550  4551
  4550  H     22.336292   -9.342867   12.550784     2  4549
  4551  H     21.424963   -8.408966   13.333316     2  4549
  4552  O    -19.088987   14.192830    2.222917     1  4553  4554
  4553  H    -19.127767   14.464103    3.152991     2  4552
  4554  H    -19.748824   13.487081    2.149251     2  4552
  4555  O     -2.128217    7.106238   21.859813     1  4556  4557
  4556  H     -2.422216    7.978146   22.159798     2  4555
  4557  H     -2.942583    6.605666   21.715279     2  4555
  4558  O     14.245460   -9.450836  -17.264358     1  4559  4560
  4559  H     14.547816   -8.878298  -17.985317     2  4558
  4560  H     13.408262   -9.058752  -16.965966     2  4558
  4561  O     -9.747016   15.220452   24.642983     1  4562  4563
  4562  H    -10.079665   14.314501   24.669728     2  4561
  4563  H     -9.489863   15.380992   23.723802     2  4561
  4564  O     12.712404   18.871373    5.368770     1  4565  4566
  4565  H     11.841217   19.284313    5.441094     2  4564
  4566  H     12.748717   18.529980    4.462151     2  4564
  4567  O    -26.092819    7.469226   -9.324862     1  4568  4569
  4568  H    -26.152164    7.151234   -8.400642     2  4567
  4569  H    -27.022921    7.605946   -9.583500     2  4567
  4570  O     -9.203966  -19.752738  -24.856238     1  4571  4572
  4571  H     -8.303289  -19.412127  -24.948322     2  4570
  4572  H     -9.692940  -19.017113  -24.463779     2  4570
  4573  O    -15.743429  -20.778518   14.091562     1  4574  4575
  4574  H    -14.823436  -20.526176   14.263321     2  4573
  4575  H    -16.155766  -20.804332   14.967838     2  4573
  4576  O     23.568459   -2.710379   25.151802     1  4577  4578
  4577  H     22.968395   -2.166088   24.621563     2  4576
  4578  H     24.344760   -2.171146   25.378806     2  4576
  4579  O     26.562243    4.583898    6.115489     1  4580  4581
  4580  H     27.362146    4.498665    5.572960     2  4579
  4581  H     25.826905    4.341642    5.532368     2  4579
  4582  O     -4.721363    3.921488    0.394574     1  4583  4584
  4583  H     -5.270816    3.271107   -0.077716     2  4582
  4584  H     -4.697806    3.635839    1.321286     2  4582
  4585  O     10.461829  -24.999252  -23.141483     1  4586  4587
  4586  H     10.845214  -25.783083  -22.712750     2  4585
  4587  H     10.162561  -24.452318  -22.396004     2  4585
  4588  O     18.134198  -14.591589   12.428182     1  4589  4590
  4589  H     18.205260  -13.945156   11.709230     2  4588
  4590  H     17.314658  -15.096548   12.304384     2  4588
  4591  O      7.023743   -1.441209  -20.358404     1  4592  4593
  4592  H      7.803117   -1.895659  -20.006407     2  4591
  4593  H      6.365028   -1.593924  -19.666337     2  4591
  4594  O      5.096954   15.636247   25.696675     1  4595  4596
  4595  H      5.369479   14.715703   25.870269     2  4594
  4596  H      4.230398   15.744683   26.125091     2  4594
  4597  O     -3.144455  -16.948921  -10.745689     1  4598  4599
  4598  H     -3.968932  -17.431060  -10.899392     2  4597
  4599  H     -2.755889  -17.312631   -9.932944     2  4597
  4600  O    -16.252653   12.789262   15.706766     1  4601  4602
  4601  H    -15.641342   13.315950   16.238064     2  4600
  4602  H    -15.830859   12.730168   14.834854     2  4600
  4603  O     23.244055   10.710581   -1.210484     1  4604  4605
  4604  H     23.732876    9.960136   -1.580086     2  4603
  4605  H     22.306791   10.470852   -1.244173     2  4603
  4606  O     -8.788436   -4.408839   15.838098     1  4607  4608
  4607  H     -9.011945   -4.077705   16.727132     2  4606
  4608  H     -9.229313   -5.267343   15.727123     2  4606
  4609  O      1.582787   -2.993235  -20.834024     1  4610  4611
  4610  H      2.162120   -2.629762  -20.148611     2  4609
  4611  H      0.718650   -2.595705  -20.634255     2  4609
  4612  O    -24.171753  -16.924467    1.166216     1  4613  4614
  4613  H    -23.341317  -17.207309    0.764679     2  4612
  4614  H    -24.586770  -17.746154    1.465218     2  4612
  4615  O     -6.942947    4.873890    4.220142     1  4616  4617
  4616  H     -6.508909    5.241134    5.002821     2  4615
  4617  H     -7.007179    5.636523    3.628125     2  4615
  4618  O     14.683213   20.806100    5.614236     1  4619  4620
  4619  H     15.487118   20.269005    5.580318     2  4618
  4620  H     13.960006   20.159903    5.623758     2  4618
  4621  O     -2.812913    8.150872   10.437034     1  4622  4623
  4622  H     -2.429751    8.955415   10.056457     2  4621
  4623  H     -2.328171    7.431539   10.005253     2  4621
  4624  O    -24.241696  -25.303452    9.303065     1  4625  4626
  4625  H    -24.766233  -26.102795    9.173219     2  4624
  4626  H    -23.590931  -25.340014    8.588404     2  4624
  4627  O      7.070636   12.813366  -20.274923     1  4628  4629
  4628  H      7.970562   13.144376  -20.436707     2  4627
  4629  H      7.156378   12.162266  -19.559024     2  4627
  4630  O      6.730072   20.264915   16.490765     1  4631  4632
  4631  H      7.129379   20.213206   15.609128     2  4630
  4632  H      5.868535   20.682877   16.339437     2  4630
  4633  O    -24.644453   11.251499   23.641208     1  4634  4635
  4634  H    -24.240528   10.564529   23.091951     2  4633
  4635  H    -25.390111   10.829305   24.092574     2  4633
  4636  O    -17.890228   -7.864564    8.051257     1  4637  4638
  4637  H    -18.578058   -8.526826    7.894010     2  4636
  4638  H    -17.219174   -8.315807    8.581702     2  4636
  4639  O     22.741256  -20.228526  -11.759796     1  4640  4641
  4640  H     22.873053  -19.349580  -11.372720     2  4639
  4641  H     21.948101  -20.585577  -11.332623     2  4639
  4642  O    -24.812924   -8.821429   11.863771     1  4643  4644
  4643  H    -24.788039   -7.851992   11.855992     2  4642
  4644  H    -24.861256   -9.089006   12.796045     2  4642
  4645  O     15.565820   -6.750256    6.798677     1  4646  4647
  4646  H     16.176976   -7.351944    7.248587     2  4645
  4647  H     15.490158   -7.142937    5.916449     2  4645
  4648  O     11.956140  -14.267877   25.697075     1  4649  4650
  4649  H     12.477541  -15.052022   25.919758     2  4648
  4650  H     11.258783  -14.226649   26.355720     2  4648
  4651  O     26.458241   25.597269   20.773661     1  4652  4653
  4652  H     26.830870   25.846076   21.633107     2  4651
  4653  H     27.185779   25.141427   20.323957     2  4651
  4654  O     -5.938633   16.281986  -25.261319     1  4655  4656
  4655  H     -5.149160   15.759720  -25.483204     2  4654
  4656  H     -6.417446   15.748645  -24.618106     2  4654
  4657  O     -2.748866  -19.895515   -6.838197     1  4658  4659
  4658  H     -2.739604  -19.138255   -6.237854     2  4657
  4659  H     -2.854453  -19.551752   -7.740182     2  4657
  4660  O    -11.994341   13.416249  -18.208471     1  4661  4662
  4661  H    -12.517784   12.733406  -18.655849     2  4660
  4662  H    -12.612801   14.099816  -17.910803     2  4660
  4663  O     25.893393   -1.740683   26.294058     1  4664  4665
  4664  H     26.673455   -2.243603   26.010805     2  4663
  4665  H     25.614564   -2.149707   27.126062     2  4663
  4666  O     13.276692  -24.999429   -7.988138     1  4667  4668
  4667  H     14.224577  -24.823239   -7.905506     2  4666
  4668  H     13.209239  -25.963648   -8.009073     2  4666
  4669  O     20.098814  -11.406807   13.292464     1  4670  4671
  4670  H     20.581975  -10.598728   13.056790     2  4669
  4671  H     20.760019  -12.064316   13.561782     2  4669
  4672  O    -17.187619  -15.859928  -26.363460     1  4673  4674
  4673  H    -16.664177  -15.355141  -25.716326     2  4672
  4674  H    -16.699605  -16.698390  -26.447007     2  4672
  4675  O      3.826483  -23.045075   26.182135     1  4676  4677
  4676  H      3.330626  -23.565485   25.531070     2  4675
  4677  H      3.866172  -23.626349   26.957283     2  4675
  4678  O    -12.190427   15.647626    7.340181     1  4679  4680
  4679  H    -11.993052   14.908205    7.937065     2  4678
  4680  H    -12.630567   15.268150    6.561721     2  4678
  4681  O     21.575784   -9.281303   21.458880     1  4682  4683
  4682  H     21.631746   -9.927878   20.738156     2  4681
  4683  H     22.363463   -9.448727   22.000779     2  4681
  4684  O    -20.997843  -24.219219    2.236600     1  4685  4686
  4685  H    -20.665069  -24.716367    1.479284     2  4684
  4686  H    -20.374039  -24.452183    2.941869     2  4684
  4687  O     -1.815370   20.253447    8.249450     1  4688  4689
  4688  H     -2.521357   20.651685    8.778866     2  4687
  4689  H     -1.525918   19.503362    8.791309     2  4687
  4690  O     23.359006  -24.292242  -26.513438     1  4691  4692
  4691  H     22.583619  -24.871384  -26.601101     2  4690
  4692  H     24.020376  -24.799595  -26.012969     2  4690
  4693  O      4.943405    5.278041    1.542958     1  4694  4695
  4694  H      5.731488    4.767165    1.310736     2  4693
  4695  H      4.827393    5.900854    0.807354     2  4693
  4696  O     24.051358  -17.852692   11.145778     1  4697  4698
  4697  H     24.325374  -16.933093   10.998232     2  4696
  4698  H     24.876179  -18.355754   11.244976     2  4696
  4699  O    -21.959340    1.655966   -1.135747     1  4700  4701
  4700  H    -22.585889    1.169634   -0.594025     2  4699
  4701  H    -21.923819    1.204487   -1.992283     2  4699
  4702  O      1.151774   -5.854898   -4.880361     1  4703  4704
  4703  H      0.473020   -6.508912   -5.118474     2  4702
  4704  H      1.192493   -5.834350   -3.911922     2  4702
  4705  O    -23.821168   -7.567221    2.701331     1  4706  4707
  4706  H    -24.169926   -6.722791    2.378642     2  4705
  4707  H    -22.910885   -7.585244    2.375567     2  4705
  4708  O      1.332901   25.269645   -8.167047     1  4709  4710
  4709  H      1.909398   24.918734   -7.470007     2  4708
  4710  H      0.884752   26.050046   -7.803851     2  4708
  4711  O     19.818554  -13.537641  -19.860915     1  4712  4713
  4712  H     19.299062  -14.276364  -20.206519     2  4711
  4713  H     19.565786  -13.461212  -18.928036     2  4711
  4714  O    -26.380288    6.208177  -24.907717     1  4715  4716
  4715  H    -26.329251    5.431527  -25.483572     2  4714
  4716  H    -27.204230    6.639019  -25.176867     2  4714
  4717  O     11.406670   10.054932    5.423828     1  4718  4719
  4718  H     11.846411    9.323093    4.957001     2  4717
  4719  H     11.002245   10.608236    4.741224     2  4717
  4720  O     24.945247   21.722388    2.531205     1  4721  4722
  4721  H     25.767911   21.357058    2.172349     2  4720
  4722  H     25.014229   22.689285    2.507188     2  4720
  4723  O     16.261053   22.682405   -2.259124     1  4724  4725
  4724  H     17.184470   22.398343   -2.226114     2  4723
  4725  H     15.795578   22.175928   -1.583549     2  4723
  4726  O     -2.283189  -26.846587    9.043918     1  4727  4728
  4727  H     -2.543888  -26.173477    9.684147     2  4726
  4728  H     -2.100683  -27.627884    9.585059     2  4726
  4729  O    -22.172599   -6.634445  -11.782633     1  4730  4731
  4730  H    -21.591011   -6.642655  -12.561395     2  4729
  4731  H    -21.838707   -7.326541  -11.203160     2  4729
  4732  O     -1.197767    8.484420  -10.813487     1  4733  4734
  4733  H     -0.234761    8.583579  -10.885009     2  4732
  4734  H     -1.377830    7.644803  -10.368766     2  4732
  4735  O     -6.698503    8.189965  -11.247623     1  4736  4737
  4736  H     -7.156939    8.980592  -10.931925     2  4735
  4737  H     -5.761887    8.418754  -11.176000     2  4735
  4738  O     -1.754267    2.600872   -5.664117     1  4739  4740
  4739  H     -2.613416    2.154351   -5.679977     2  4738
  4740  H     -1.234301    2.133683   -6.336547     2  4738
  4741  O     23.918125  -12.264877   23.947804     1  4742  4743
  4742  H     24.641425  -12.102015   24.575457     2  4741
  4743  H     24.208055  -13.010444   23.394002     2  4741
  4744  O     12.798493    1.430384    5.639293     1  4745  4746
  4745  H     13.682526    1.062711    5.481167     2  4744
  4746  H     12.620328    1.817778    4.768038     2  4744
  4747  O      0.583711    9.056084  -14.147491     1  4748  4749
  4748  H     -0.294560    8.658314  -14.118003     2  4747
  4749  H      0.976050    8.895489  -13.281821     2  4747
  4750  O     13.137547   -5.896934    4.389013     1  4751  4752
  4751  H     13.036086   -6.720098    3.897607     2  4750
  4752  H     12.721299   -6.096185    5.242430     2  4750
  4753  O    -25.910952   27.200517  -24.097026     1  4754  4755
  4754  H    -25.541426   26.700506  -23.348367     2  4753
  4755  H    -26.019866   26.501783  -24.762489     2  4753
  4756  O    -26.862407   17.261333  -12.683181     1  4757  4758
  4757  H    -27.544832   16.744912  -12.228990     2  4756
  4758  H    -27.371324   17.832272  -13.275006     2  4756
  4759  O      5.794691  -21.457775   17.375626     1  4760  4761
  4760  H      6.354583  -22.208838   17.154624     2  4759
  4761  H      5.037486  -21.518298   16.778536     2  4759
  4762  O    -10.245854   20.896782   17.741359     1  4763  4764
  4763  H    -10.845100   21.647383   17.596256     2  4762
  4764  H     -9.352214   21.264536   17.728553     2  4762
  4765  O     10.279945   12.005574    3.751968     1  4766  4767
  4766  H      9.923297   12.582303    4.446299     2  4765
  4767  H     11.110556   12.427907    3.472861     2  4765
  4768  O     27.169959  -13.662904  -19.356424     1  4769  4770
  4769  H     26.611368  -12.985959  -19.751398     2  4768
  4770  H     27.200200  -13.469016  -18.406883     2  4768
  4771  O     -5.152792  -16.811608   -0.852361     1  4772  4773
  4772  H     -4.574490  -17.459212   -1.284192     2  4771
  4773  H     -5.858063  -17.325446   -0.433680     2  4771
  4774  O     12.710741   17.952005    2.781183     1  4775  4776
  4775  H     12.014897   18.415944    2.293271     2  4774
  4776  H     12.613951   17.025882    2.505901     2  4774
  4777  O    -23.869344   24.619697   22.339708     1  4778  4779
  4778  H    -23.065574   24.938517   21.909678     2  4777
  4779  H    -24.122004   25.315473   22.964637     2  4777
  4780  O    -18.048948   11.638424    9.170342     1  4781  4782
  4781  H    -18.775628   12.259380    9.311632     2  4780
  4782  H    -18.455771   10.794274    8.921541     2  4780
  4783  O      3.478843  -27.056963   18.247243     1  4784  4785
  4784  H      3.365696  -27.419504   19.140323     2  4783
  4785  H      3.232697  -27.780255   17.647092     2  4783
  4786  O      8.433516   10.569249  -14.005300     1  4787  4788
  4787  H      8.989682   10.629903  -13.213355     2  4786
  4788  H      8.891793   11.099506  -14.675265     2  4786
  4789  O     -6.593469   -9.924601  -12.409645     1  4790  4791
  4790  H     -5.918843   -9.230463  -12.487490     2  4789
  4791  H     -6.138399  -10.765488  -12.577749     2  4789
  4792  O      5.471982    3.836128    9.110881     1  4793  4794
  4793  H      6.021501    3.199423    8.627980     2  4792
  4794  H      5.545802    3.579797   10.044967     2  4792
  4795  O     -6.970932    7.046302   -1.551329     1  4796  4797
  4796  H     -7.780123    7.525443   -1.316783     2  4795
  4797  H     -7.252428    6.207232   -1.948538     2  4795
  4798  O     -0.197666   14.568524   12.672610     1  4799  4800
  4799  H     -0.580669   13.777073   13.074989     2  4798
  4800  H     -0.399985   14.504116   11.727825     2  4798
  4801  O     23.008863  -15.840155   16.249207     1  4802  4803
  4802  H     23.652297  -15.122318   16.348410     2  4801
  4803  H     22.153365  -15.433598   16.475589     2  4801
  4804  O     -8.104781   25.441119   20.730331     1  4805  4806
  4805  H     -8.523172   25.427445   19.855032     2  4804
  4806  H     -7.554764   24.645396   20.786178     2  4804
  4807  O      2.042312   -5.462461  -24.925872     1  4808  4809
  4808  H      2.334451   -5.012480  -24.117404     2  4807
  4809  H      2.244568   -4.808696  -25.618445     2  4807
  4810  O    -12.938967  -16.149192   20.958086     1  4811  4812
  4811  H    -12.712384  -15.562690   21.694954     2  4810
  4812  H    -12.375276  -15.872792   20.221282     2  4810
  4813  O    -19.531070   -2.770115   -1.958638     1  4814  4815
  4814  H    -18.911365   -2.147561   -1.567583     2  4813
  4815  H    -18.991510   -3.497565   -2.309001     2  4813
  4816  O      9.454786  -13.962344    7.108808     1  4817  4818
  4817  H      9.832991  -14.458883    7.850170     2  4816
  4818  H      9.624844  -14.496471    6.322305     2  4816
  4819  O      8.271473  -16.315873  -17.715946     1  4820  4821
  4820  H      8.287660  -16.025406  -16.790657     2  4819
  4821  H      8.138164  -17.274320  -17.702521     2  4819
  4822  O     25.355404   11.854562   -8.206408     1  4823  4824
  4823  H     24.550360   12.394852   -8.258310     2  4822
  4824  H     25.871263   12.237051   -7.482598     2  4822
  4825  O     15.159527    2.548733   10.250852     1  4826  4827
  4826  H     15.404736    3.400368    9.856897     2  4825
  4827  H     15.921452    1.972988   10.075817     2  4825
  4828  O    -19.721338   24.356038   22.517516     1  4829  4830
  4829  H    -20.100313   23.490818   22.310596     2  4828
  4830  H    -20.213573   24.676753   23.283802     2  4828
  4831  O    -20.918049    7.482942   13.189313     1  4832  4833
  4832  H    -21.085971    8.231066   12.601019     2  4831
  4833  H    -19.958908    7.427641   13.284980     2  4831
  4834  O    -21.882065    7.683487    6.946834     1  4835  4836
  4835  H    -22.789017    7.446002    6.724777     2  4834
  4836  H    -21.939218    8.091464    7.822616     2  4834
  4837  O     27.042093   -3.839823   20.175628     1  4838  4839
  4838  H     27.074601   -3.971553   21.135757     2  4837
  4839  H     27.371185   -4.654312   19.768180     2  4837
  4840  O      2.426513  -12.530589   -1.703672     1  4841  4842
  4841  H      2.178887  -12.546348   -0.774842     2  4840
  4842  H      2.741156  -13.428556   -1.904138     2  4840
  4843  O    -18.478703   18.912348   24.397173     1  4844  4845
  4844  H    -19.162526   19.028741   25.071904     2  4843
  4845  H    -18.966763   19.099252   23.585389     2  4843
  4846  O     11.531723   16.628608   -7.961534     1  4847  4848
  4847  H     10.882933   17.282856   -7.661666     2  4846
  4848  H     12.369046   16.907611   -7.560901     2  4846
  4849  O    -13.936472  -26.754384   -7.758980     1  4850  4851
  4850  H    -14.337951  -27.629326   -7.637829     2  4849
  4851  H    -14.622788  -26.111080   -7.550442     2  4849
  4852  O     -7.955640   16.878797   15.944383     1  4853  4854
  4853  H     -8.832754   17.203890   16.191704     2  4852
  4854  H     -7.368735   17.386684   16.523913     2  4852
  4855  O     19.083028   11.399452    2.999113     1  4856  4857
  4856  H     18.677859   11.424418    3.878709     2  4855
  4857  H     19.570465   10.561871    2.981649     2  4855
  4858  O      9.285418   18.220003   19.839842     1  4859  4860
  4859  H     10.121684   18.562160   19.485377     2  4858
  4860  H      9.087302   18.774287   20.613070     2  4858
  4861  O      1.391372  -18.616505  -12.806981     1  4862  4863
  4862  H      2.200918  -18.161511  -12.537520     2  4861
  4863  H      0.659685  -18.011163  -12.633110     2  4861
  4864  O     21.388377   17.470835   -2.302622     1  4865  4866
  4865  H     20.435873   17.358767   -2.445819     2  4864
  4866  H     21.750106   17.863738   -3.114518     2  4864
  4867  O      1.530451   17.741016  -11.247678     1  4868  4869
  4868  H      2.415479   17.351261  -11.216523     2  4867
  4869  H      1.594008   18.635620  -10.889250     2  4867
  4870  O     26.070819  -10.571178  -21.294141     1  4871  4872
  4871  H     25.950305   -9.648355  -21.567094     2  4870
  4872  H     27.020157  -10.713465  -21.409461     2  4870
  4873  O     -0.861328  -18.469273  -24.746197     1  4874  4875
  4874  H     -0.993482  -19.347048  -25.112894     2  4873
  4875  H     -1.739585  -18.081709  -24.617841     2  4873
  4876  O     19.894785   -4.186801  -24.350614     1  4877  4878
  4877  H     19.951875   -4.995045  -23.810840     2  4876
  4878  H     19.585054   -3.503454  -23.736775     2  4876
  4879  O     22.087581   15.056423    0.990273     1  4880  4881
  4880  H     21.581507   14.366976    1.446167     2  4879
  4881  H     22.000726   14.872839    0.041649     2  4879
  4882  O      1.546126    7.881805  -27.148502     1  4883  4884
  4883  H      1.043908    7.667138  -26.346954     2  4882
  4884  H      2.439543    7.535961  -26.997844     2  4882
  4885  O    -17.262824   22.778653   22.595574     1  4886  4887
  4886  H    -17.997042   23.409663   22.643323     2  4885
  4887  H    -17.514281   22.163981   21.887153     2  4885
  4888  O      9.916942  -11.900145   -6.443435     1  4889  4890
  4889  H      9.466636  -11.094852   -6.741927     2  4888
  4890  H     10.034376  -12.461852   -7.221126     2  4888
  4891  O    -11.074491   13.806293  -12.897204     1  4892  4893
  4892  H    -10.336241   14.341306  -13.232917     2  4891
  4893  H    -11.143487   14.016629  -11.954203     2  4891
  4894  O      8.238775   23.088981   12.682514     1  4895  4896
  4895  H      8.469176   22.734254   13.553993     2  4894
  4896  H      7.531491   22.523099   12.341040     2  4894
  4897  O     -0.861290   -5.695240   10.847906     1  4898  4899
  4898  H     -0.836547   -4.895621   11.392408     2  4897
  4899  H     -1.586723   -6.200855   11.229628     2  4897
  4900  O      5.481178  -10.891201   -4.577955     1  4901  4902
  4901  H      5.161071  -10.615089   -5.451235     2  4900
  4902  H      5.610781  -11.849012   -4.653472     2  4900
  4903  O     15.229725   -9.028767   21.574160     1  4904  4905
  4904  H     15.898266   -9.690467   21.334841     2  4903
  4905  H     15.712805   -8.289833   21.973967     2  4903
  4906  O    -11.515145   20.464309   14.363739     1  4907  4908
  4907  H    -11.639263   20.161170   13.450602     2  4906
  4908  H    -12.009268   19.822712   14.889580     2  4906
  4909  O    -15.676901    5.881179   -9.509116     1  4910  4911
  4910  H    -16.429617    5.547260  -10.020775     2  4909
  4911  H    -15.740087    5.441339   -8.648971     2  4909
  4912  O      2.582702  -25.213535   20.571254     1  4913  4914
  4913  H      3.507772  -25.317999   20.835257     2  4912
  4914  H      2.050028  -25.445753   21.347236     2  4912
  4915  O     -1.555559    5.459731   -5.356738     1  4916  4917
  4916  H     -2.388588    5.804856   -5.001955     2  4915
  4917  H     -1.669860    4.505820   -5.493432     2  4915
  4918  O     -1.476513  -10.920208    3.748515     1  4919  4920
  4919  H     -1.463112  -11.675892    3.130078     2  4918
  4920  H     -1.521167  -11.347782    4.622727     2  4918
  4921  O    -22.109888   15.411709    3.322536     1  4922  4923
  4922  H    -21.371128   15.889028    2.914462     2  4921
  4923  H    -22.666144   15.113216    2.586553     2  4921
  4924  O     15.699939  -26.234394    1.550002     1  4925  4926
  4925  H     14.802751  -26.603752    1.555016     2  4924
  4926  H     15.572906  -25.285829    1.399623     2  4924
  4927  O      6.844964  -13.215122    7.954450     1  4928  4929
  4928  H      6.232447  -13.914383    7.677704     2  4927
  4929  H      7.713611  -13.453510    7.588815     2  4927
  4930  O    -16.603051   14.045329   18.633240     1  4931  4932
  4931  H    -17.133814   13.294637   18.943429     2  4930
  4932  H    -15.764986   13.682645   18.299112     2  4930
  4933  O     -9.041379    1.583805   14.461163     1  4934  4935
  4934  H     -8.902884    2.382712   13.932798     2  4933
  4935  H     -9.447241    0.948987   13.854934     2  4933
  4936  O     -9.442590    4.971910  -18.281616     1  4937  4938
  4937  H     -9.792175    5.125798  -19.167296     2  4936
  4938  H     -9.959311    5.557577  -17.706006     2  4936
  4939  O     -8.836801  -15.663288   20.414131     1  4940  4941
  4940  H     -8.248711  -14.998354   20.025488     2  4939
  4941  H     -8.984973  -15.384743   21.332129     2  4939
  4942  O      5.390531   14.058331   -4.110428     1  4943  4944
  4943  H      5.824448   13.285693   -3.719156     2  4942
  4944  H      5.376188   14.695411   -3.386256     2  4942
  4945  O    -14.975188  -22.113386    1.448052     1  4946  4947
  4946  H    -15.536035  -21.420826    1.823405     2  4945
  4947  H    -14.586987  -21.748527    0.640639     2  4945
  4948  O     22.258050    0.115086   -8.299928     1  4949  4950
  4949  H     22.875094    0.862431   -8.264542     2  4948
  4950  H     22.778183   -0.682224   -8.486658     2  4948
  4951  O     19.160235  -12.143333   19.859829     1  4952  4953
  4952  H     19.320564  -13.093438   19.942179     2  4951
  4953  H     20.049626  -11.757101   19.846311     2  4951
  4954  O     -9.408936   -1.843419   25.488719     1  4955  4956
  4955  H     -9.126927   -2.675136   25.078338     2  4954
  4956  H     -8.860033   -1.730221   26.278047     2  4954
  4957  O     24.798687  -13.566580  -16.788232     1  4958  4959
  4958  H     24.510084  -14.142349  -16.068663     2  4957
  4959  H     25.739251  -13.415434  -16.633424     2  4957
  4960  O    -13.299439    4.981635  -23.517726     1  4961  4962
  4961  H    -13.720151    5.365117  -22.733534     2  4960
  4962  H    -12.917693    5.735052  -23.992146     2  4960
  4963  O    -22.483663   20.061516  -22.551271     1  4964  4965
  4964  H    -22.512131   19.172659  -22.938275     2  4963
  4965  H    -23.393702   20.388974  -22.574334     2  4963
  4966  O    -23.166687    9.569225   21.929665     1  4967  4968
  4967  H    -23.185096    9.845915   21.008310     2  4966
  4968  H    -23.161932    8.597509   21.912836     2  4966
  4969  O      2.856161   22.045071   -4.838933     1  4970  4971
  4970  H      3.103532   22.590292   -5.602973     2  4969
  4971  H      3.199396   21.154491   -4.993078     2  4969
  4972  O     -4.512465   -1.521416   22.319313     1  4973  4974
  4973  H     -3.765472   -1.514585   22.940581     2  4972
  4974  H     -4.633831   -0.584030   22.109158     2  4972
  4975  O     20.704534  -15.631513   12.376424     1  4976  4977
  4976  H     19.755617  -15.484596   12.506982     2  4975
  4977  H     20.833766  -15.503377   11.422499     2  4975
  4978  O    -15.912716    2.423925  -22.038115     1  4979  4980
  4979  H    -16.789375    2.015673  -21.986303     2  4978
  4980  H    -15.656194    2.635040  -21.126710     2  4978
  4981  O      4.062326  -22.524915   22.651176     1  4982  4983
  4982  H      4.489504  -22.489560   21.780898     2  4981
  4983  H      4.283577  -23.405478   22.999700     2  4981
  4984  O      7.379613   -9.233483  -14.432188     1  4985  4986
  4985  H      7.815440   -9.529204  -13.615869     2  4984
  4986  H      7.275835  -10.024655  -14.992469     2  4984
  4987  O     -8.908412    5.327344  -21.484907     1  4988  4989
  4988  H     -8.725979    4.380582  -21.358775     2  4987
  4989  H     -9.196166    5.392304  -22.410462     2  4987
  4990  O    -12.009672    6.657074  -25.343015     1  4991  4992
  4991  H    -11.848965    5.878606  -25.893822     2  4990
  4992  H    -12.070401    7.399000  -25.955888     2  4990
  4993  O      4.310158    6.407013   -4.949950     1  4994  4995
  4994  H      3.758229    7.188994   -4.790600     2  4993
  4995  H      4.508214    6.026788   -4.080319     2  4993
  4996  O     -8.973385    4.864680   15.539211     1  4997  4998
  4997  H     -8.915960    4.410793   14.688162     2  4996
  4998  H     -9.438120    5.693213   15.359433     2  4996
  4999  O    -25.469907    2.708656  -13.905475     1  5000  5001
  5000  H    -25.303925    3.059387  -13.017136     2  4999
  5001  H    -26.185004    3.241977  -14.291032     2  4999
  5002  O      0.277572  -22.578657   24.719959     1  5003  5004
  5003  H      0.501947  -22.357932   23.804633     2  5002
  5004  H     -0.488386  -22.043234   24.967313     2  5002
  5005  O     -3.611035  -24.001320  -14.085180     1  5006  5007
  5006  H     -4.539626  -24.011706  -14.370326     2  5005
  5007  H     -3.571499  -24.436778  -13.218792     2  5005
  5008  O     26.450702   -0.223492    8.417509     1  5009  5010
  5009  H     26.334469   -0.268558    7.461538     2  5008
  5010  H     27.237999    0.318369    8.580334     2  5008
  5011  O      5.403958   18.328522    5.790413     1  5012  5013
  5012  H      6.280931   18.741767    5.778388     2  5011
  5013  H      4.948258   18.729789    5.033882     2  5011
  5014  O     -3.349520   20.935475   25.172233     1  5015  5016
  5015  H     -2.868863   20.725584   24.352022     2  5014
  5016  H     -2.788692   20.609324   25.887699     2  5014
  5017  O     25.569778  -24.640551  -22.539063     1  5018  5019
  5018  H     25.907078  -23.902308  -22.014583     2  5017
  5019  H     25.382148  -25.321275  -21.878510     2  5017
  5020  O    -10.803117   -5.381985  -23.436017     1  5021  5022
  5021  H    -10.661147   -5.392797  -24.396385     2  5020
  5022  H    -10.323590   -6.158828  -23.107197     2  5020
  5023  O    -21.218741   25.977173   14.699545     1  5024  5025
  5024  H    -20.609530   26.581711   14.259068     2  5023
  5025  H    -20.644990   25.284347   15.051031     2  5023
  5026  O     26.108066   20.698269    5.820854     1  5027  5028
  5027  H     25.534411   20.023549    5.422532     2  5026
  5028  H     26.883730   20.749746    5.240754     2  5026
  5029  O    -19.528821  -19.156644    5.525852     1  5030  5031
  5030  H    -18.784286  -18.556694    5.365018     2  5029
  5031  H    -19.249927  -20.024188    5.195130     2  5029
  5032  O    -15.808828   -6.118663    9.706497     1  5033  5034
  5033  H    -16.128529   -5.762060    8.860460     2  5032
  5034  H    -15.695861   -7.071495    9.567840     2  5032
  5035  O      4.103391   13.123879   16.164331     1  5036  5037
  5036  H      4.143267   13.999421   16.566971     2  5035
  5037  H      4.534210   13.215532   15.302804     2  5035
  5038  O    -20.115603   -3.405532   13.266690     1  5039  5040
  5039  H    -19.430547   -3.166240   12.626239     2  5038
  5040  H    -19.806280   -2.973450   14.075540     2  5038
  5041  O    -14.812026   -7.205802    4.260934     1  5042  5043
  5042  H    -14.868023   -6.271601    4.515555     2  5041
  5043  H    -15.204552   -7.275033    3.375524     2  5041
  5044  O      8.748528   10.215496   -7.969208     1  5045  5046
  5045  H      8.268705   10.312161   -8.804283     2  5044
  5046  H      9.102982    9.315968   -7.979399     2  5044
  5047  O     20.408007   10.195179  -13.062182     1  5048  5049
  5048  H     20.957245   10.810968  -12.559972     2  5047
  5049  H     19.730623   10.749240  -13.476961     2  5047
  5050  O     21.210359   -7.678124   -5.421412     1  5051  5052
  5051  H     22.126225   -7.609868   -5.118810     2  5050
  5052  H     21.261481   -7.465356   -6.364540     2  5050
  5053  O      1.216311  -27.031489    4.022529     1  5054  5055
  5054  H      1.126439  -27.754643    4.668208     2  5053
  5055  H      0.440960  -27.111676    3.448038     2  5053
  5056  O     26.462407   16.420787   -5.249132     1  5057  5058
  5057  H     25.923139   17.124372   -4.856222     2  5056
  5058  H     26.174255   15.613187   -4.801768     2  5056
  5059  O    -16.750026  -24.305176   24.249723     1  5060  5061
  5060  H    -16.460872  -24.426757   23.332060     2  5059
  5061  H    -16.839209  -23.349945   24.374145     2  5059
  5062  O      7.064049    2.373444    7.391090     1  5063  5064
  5063  H      7.660684    3.128646    7.284052     2  5062
  5064  H      6.547995    2.311191    6.573149     2  5062
  5065  O     -8.106096  -14.799226   -0.405525     1  5066  5067
  5066  H     -8.577966  -13.953190   -0.407636     2  5065
  5067  H     -8.561971  -15.406518    0.194665     2  5065
  5068  O      5.968990  -16.747739  -21.954096     1  5069  5070
  5069  H      5.936838  -17.716601  -21.901375     2  5068
  5070  H      5.297395  -16.417240  -21.334381     2  5068
  5071  O     22.942263   15.856398   -5.141680     1  5072  5073
  5072  H     22.882066   16.789886   -4.881350     2  5071
  5073  H     23.641844   15.470021   -4.605669     2  5071
  5074  O    -26.327171  -24.996329   14.023796     1  5075  5076
  5075  H    -26.201753  -25.681750   13.347635     2  5074
  5076  H    -27.272458  -25.007422   14.249855     2  5074
  5077  O     -0.751302  -14.091079  -26.139878     1  5078  5079
  5078  H     -0.914215  -14.150498  -25.182556     2  5077
  5079  H      0.186422  -13.861333  -26.220913     2  5077
  5080  O      6.170137   -6.398036   -8.286631     1  5081  5082
  5081  H      5.941387   -5.548889   -7.885083     2  5080
  5082  H      5.724755   -6.437554   -9.137025     2  5080
  5083  O     -0.826938  -24.319491   18.712384     1  5084  5085
  5084  H     -0.311417  -25.135657   18.642404     2  5083
  5085  H     -1.241309  -24.264108   17.838587     2  5083
  5086  O     14.657519    1.840615  -20.036314     1  5087  5088
  5087  H     13.725796    1.972262  -20.285082     2  5086
  5088  H     15.158336    2.183837  -20.795432     2  5086
  5089  O    -13.017655   15.807400   27.161224     1  5090  5091
  5090  H    -12.607464   14.931039   27.048051     2  5089
  5091  H    -12.585574   16.171469   27.954158     2  5089
  5092  O     -3.317704   -4.613275   14.046700     1  5093  5094
  5093  H     -3.239650   -4.811557   14.993245     2  5092
  5094  H     -3.940187   -3.869418   14.027891     2  5092
  5095  O      3.916193  -18.558392  -16.490707     1  5096  5097
  5096  H      3.345733  -19.073980  -15.900137     2  5095
  5097  H      4.747194  -19.057799  -16.491722     2  5095
  5098  O    -16.422470  -16.806036  -15.122742     1  5099  5100
  5099  H    -16.772028  -17.103252  -15.974818     2  5098
  5100  H    -16.363550  -15.845581  -15.216664     2  5098
  5101  O     -9.388792  -18.098276   19.028183     1  5102  5103
  5102  H     -9.109274  -17.340914   19.561251     2  5101
  5103  H     -9.148244  -18.862979   19.560274     2  5101
  5104  O      6.808134  -26.959366  -16.061398     1  5105  5106
  5105  H      7.088533  -27.612834  -16.712115     2  5104
  5106  H      5.857840  -27.112652  -15.942882     2  5104
  5107  O    -22.781596   17.477774  -23.583260     1  5108  5109
  5108  H    -22.171553   16.746391  -23.408747     2  5107
  5109  H    -23.002271   17.388605  -24.521518     2  5107
  5110  O     18.170183   17.816181  -14.533214     1  5111  5112
  5111  H     18.799268   17.757876  -13.796734     2  5110
  5112  H     17.354942   18.170614  -14.145949     2  5110
  5113  O    -20.610584  -13.253474    7.744274     1  5114  5115
  5114  H    -20.534218  -12.857189    8.626765     2  5113
  5115  H    -20.614184  -14.209174    7.914152     2  5113
  5116  O    -24.005083  -25.009982   18.875384     1  5117  5118
  5117  H    -24.266148  -25.923558   19.061851     2  5116
  5118  H    -23.613254  -24.667250   19.690715     2  5116
  5119  O    -12.489640  -20.417128    1.589487     1  5120  5121
  5120  H    -11.759662  -19.794431    1.524707     2  5119
  5121  H    -12.690075  -20.722873    0.694977     2  5119
  5122  O      3.576250    9.726993   11.557786     1  5123  5124
  5123  H      4.315631   10.289133   11.837632     2  5122
  5124  H      2.846281    9.889887   12.176994     2  5122
  5125  O    -17.435899   22.381476  -21.035265     1  5126  5127
  5126  H    -17.062569   22.737351  -21.856132     2  5125
  5127  H    -17.938892   21.588877  -21.286550     2  5125
  5128  O     25.655861    2.217003   12.198896     1  5129  5130
  5129  H     25.272090    2.014504   11.331209     2  5128
  5130  H     25.155592    2.988551   12.511828     2  5128
  5131  O      3.330757   -2.081476   25.190445     1  5132  5133
  5132  H      3.223968   -1.471940   25.930963     2  5131
  5133  H      4.214041   -2.466123   25.257259     2  5131
  5134  O     16.113617  -15.612609  -17.752450     1  5135  5136
  5135  H     15.462054  -16.143815  -17.270013     2  5134
  5136  H     16.963283  -15.805437  -17.327211     2  5134
  5137  O     14.522308  -19.456928   17.244166     1  5138  5139
  5138  H     15.217525  -19.081302   16.674352     2  5137
  5139  H     14.669055  -19.068820   18.122971     2  5137
  5140  O    -23.712366  -21.287180  -20.264680     1  5141  5142
  5141  H    -24.538866  -20.802581  -20.123064     2  5140
  5142  H    -23.967914  -22.222654  -20.272919     2  5140
  5143  O    -10.951731   18.295704  -10.371209     1  5144  5145
  5144  H    -10.390484   18.479293   -9.605753     2  5143
  5145  H    -11.583028   17.627451  -10.063728     2  5143
  5146  O      7.387254  -17.931626    2.587867     1  5147  5148
  5147  H      7.223537  -18.804877    2.213667     2  5146
  5148  H      8.345579  -17.873124    2.724476     2  5146
  5149  O    -15.540210  -20.636924  -15.211194     1  5150  5151
  5150  H    -14.694476  -20.915107  -14.828379     2  5149
  5151  H    -15.928623  -21.448119  -15.567152     2  5149
  5152  O    -18.069232  -16.916060  -12.743911     1  5153  5154
  5153  H    -17.923330  -15.965629  -12.777770     2  5152
  5154  H    -17.681290  -17.255792  -13.561861     2  5152
  5155  O     22.275869  -22.956618  -16.344355     1  5156  5157
  5156  H     22.768383  -23.786937  -16.287811     2  5155
  5157  H     22.436049  -22.514323  -15.501590     2  5155
  5158  O     17.424147    1.152584    9.586144     1  5159  5160
  5159  H     17.758415    1.808300    8.951823     2  5158
  5160  H     18.003021    1.173139   10.363449     2  5158
  5161  O     22.778874  -17.612278   -5.039199     1  5162  5163
  5162  H     23.039608  -18.505791   -4.773503     2  5161
  5163  H     22.218916  -17.311575   -4.309599     2  5161
  5164  O      6.277340    9.246665    0.207226     1  5165  5166
  5165  H      5.884439    9.985625    0.690798     2  5164
  5166  H      7.012600    8.921215    0.738842     2  5164
  5167  O     -1.740726    4.860734   19.356652     1  5168  5169
  5168  H     -1.965977    4.694566   20.285128     2  5167
  5169  H     -1.734498    5.819116   19.229141     2  5167
  5170  O     -5.324477   12.515604    7.931166     1  5171  5172
  5171  H     -5.521231   12.708398    8.860305     2  5170
  5172  H     -5.742199   11.670012    7.722911     2  5170
  5173  O     -2.489816  -14.611728   -7.122740     1  5174  5175
  5174  H     -2.527177  -14.456001   -8.079407     2  5173
  5175  H     -3.100985  -15.348791   -6.967872     2  5173
  5176  O    -21.256741   -1.334462   20.495285     1  5177  5178
  5177  H    -20.455580   -1.198295   21.019480     2  5176
  5178  H    -21.482764   -2.267627   20.624656     2  5176
  5179  O     12.610683   -2.027617  -15.187733     1  5180  5181
  5180  H     13.430087   -1.994902  -15.706074     2  5179
  5181  H     12.895287   -1.794524  -14.291244     2  5179
  5182  O     13.770425    4.454756   -4.084555     1  5183  5184
  5183  H     13.287833    4.304114   -4.909825     2  5182
  5184  H     13.116731    4.227437   -3.406906     2  5182
  5185  O      5.712861  -10.920693  -21.245628     1  5186  5187
  5186  H      4.995832  -11.202541  -20.663886     2  5185
  5187  H      6.435849  -11.522927  -21.010768     2  5185
  5188  O    -18.226791   -7.629513   24.867739     1  5189  5190
  5189  H    -18.499302   -7.160756   25.668390     2  5188
  5190  H    -17.271436   -7.748108   24.967916     2  5188
  5191  O    -22.840099    6.859420   22.011657     1  5192  5193
  5192  H    -22.549118    6.678055   22.917832     2  5191
  5193  H    -22.066206    6.708548   21.448578     2  5191
  5194  O      5.625925  -26.281727   -6.919046     1  5195  5196
  5195  H      6.439782  -26.749127   -6.682578     2  5194
  5196  H      5.114339  -26.317876   -6.100192     2  5194
  5197  O      1.590622  -24.541318    5.216185     1  5198  5199
  5198  H      2.555640  -24.489088    5.256352     2  5197
  5199  H      1.395791  -25.386076    4.782559     2  5197
  5200  O     10.340451    0.248582  -22.383392     1  5201  5202
  5201  H      9.524121    0.528999  -21.939723     2  5200
  5202  H     11.032000    0.781107  -21.966671     2  5200
  5203  O     24.988730   26.465771  -24.209184     1  5204  5205
  5204  H     25.632408   26.521732  -23.486028     2  5203
  5205  H     24.117474   26.512853  -23.783142     2  5203
  5206  O      7.490248    6.950909   -8.769671     1  5207  5208
  5207  H      8.394206    7.295384   -8.740921     2  5206
  5208  H      7.506761    6.286004   -9.476496     2  5206
  5209  O    -15.721242   16.289099   16.383397     1  5210  5211
  5210  H    -14.880617   16.366102   16.854995     2  5209
  5211  H    -15.536592   15.887495   15.522157     2  5209
  5212  O      9.612034   12.484470   -3.748158     1  5213  5214
  5213  H     10.569800   12.613756   -3.847159     2  5212
  5214  H      9.321187   13.303070   -3.313861     2  5212
  5215  O     14.397133   17.634300  -19.925750     1  5216  5217
  5216  H     14.162150   18.568566  -19.858604     2  5215
  5217  H     14.564713   17.306126  -19.027045     2  5215
  5218  O    -15.104644    3.242106  -19.503940     1  5219  5220
  5219  H    -14.143310    3.373315  -19.483574     2  5218
  5220  H    -15.505888    4.123467  -19.513508     2  5218
  5221  O     18.660668   -6.800146   -7.062961     1  5222  5223
  5222  H     17.700353   -6.821430   -6.960711     2  5221
  5223  H     18.823941   -6.416324   -7.932894     2  5221
  5224  O    -24.366363   -5.965520   -7.440148     1  5225  5226
  5225  H    -24.139632   -6.493826   -6.659955     2  5224
  5226  H    -23.702651   -6.179991   -8.109264     2  5224
  5227  O    -15.356600   -3.229795   12.901103     1  5228  5229
  5228  H    -15.364120   -2.849405   13.794342     2  5227
  5229  H    -16.283537   -3.201059   12.623056     2  5227
  5230  O     12.347072   -9.789487    6.688997     1  5231  5232
  5231  H     12.167865  -10.072653    5.781298     2  5230
  5232  H     12.006027  -10.522173    7.225964     2  5230
  5233  O     12.302908    3.914589   -6.377122     1  5234  5235
  5234  H     11.382207    3.678500   -6.193299     2  5233
  5235  H     12.661186    3.123629   -6.806351     2  5233
  5236  O    -20.749037  -20.602661    8.125331     1  5237  5238
  5237  H    -20.889887  -21.187019    8.886122     2  5236
  5238  H    -19.828710  -20.729878    7.853081     2  5236
  5239  O      7.320887   11.183488   22.075880     1  5240  5241
  5240  H      7.927802   11.254063   21.321001     2  5239
  5241  H      7.766745   10.599626   22.711737     2  5239
  5242  O     13.695447    3.552647  -14.759232     1  5243  5244
  5243  H     13.471385    2.898127  -14.079586     2  5242
  5244  H     12.889759    3.764004  -15.251243     2  5242
  5245  O    -18.197420   16.149440   17.657930     1  5246  5247
  5246  H    -17.506645   15.491100   17.836618     2  5245
  5247  H    -18.297928   16.134687   16.691504     2  5245
  5248  O    -12.010778   19.304846   25.506364     1  5249  5250
  5249  H    -11.789084   20.246559   25.443385     2  5248
  5250  H    -12.734033   19.214454   24.867161     2  5248
  5251  O    -21.576111  -18.120472   26.950851     1  5252  5253
  5252  H    -21.854087  -18.915475   27.427372     2  5251
  5253  H    -21.837491  -17.367378   27.491719     2  5251
  5254  O      3.986405   -7.193315    7.643135     1  5255  5256
  5255  H      4.656114   -7.714233    7.176771     2  5254
  5256  H      3.576776   -6.686241    6.924110     2  5254
  5257  O    -26.141186   20.149941  -17.126444     1  5258  5259
  5258  H    -26.987663   19.838628  -17.481780     2  5257
  5259  H    -26.338709   20.327768  -16.198479     2  5257
  5260  O     17.236228   -4.361863   -5.592876     1  5261  5262
  5261  H     17.897730   -5.005758   -5.290780     2  5260
  5262  H     17.619527   -3.924989   -6.371441     2  5260
  5263  O    -10.532599   12.528120   24.599281     1  5264  5265
  5264  H    -11.488015   12.670823   24.625021     2  5263
  5265  H    -10.261216   12.267463   25.493379     2  5263
  5266  O     22.724841  -12.440022   16.882347     1  5267  5268
  5267  H     23.577591  -12.887083   16.855743     2  5266
  5268  H     22.825020  -11.668598   16.305317     2  5266
  5269  O     -1.149716   -7.328723   -5.878694     1  5270  5271
  5270  H     -1.709544   -6.607272   -5.564039     2  5269
  5271  H     -1.119353   -7.202951   -6.836342     2  5269
  5272  O     23.341504  -22.167342   -9.750350     1  5273  5274
  5273  H     23.654912  -21.509613  -10.386211     2  5272
  5274  H     22.395280  -22.225938   -9.969173     2  5272
  5275  O     16.632311  -16.052124  -13.885225     1  5276  5277
  5276  H     15.790901  -16.530849  -13.858353     2  5275
  5277  H     17.291159  -16.663216  -13.521292     2  5275
  5278  O    -17.240615   21.106868   15.862854     1  5279  5280
  5279  H    -17.261466   21.502918   14.976621     2  5278
  5280  H    -17.073810   20.163601   15.712082     2  5278
  5281  O      2.767073   20.303857   11.284488     1  5282  5283
  5282  H      3.588335   20.471946   10.805632     2  5281
  5283  H      2.087388   20.747165   10.765222     2  5281
  5284  O    -25.562109   21.060009   12.081834     1  5285  5286
  5285  H    -25.602411   20.587700   12.923936     2  5284
  5286  H    -24.794589   21.649435   12.145910     2  5284
  5287  O    -19.985771  -17.654424    2.961710     1  5288  5289
  5288  H    -20.065108  -18.112407    3.805259     2  5287
  5289  H    -19.606456  -18.304571    2.353190     2  5287
  5290  O     15.023559  -16.080063  -24.076021     1  5291  5292
  5291  H     15.310966  -15.524333  -23.338333     2  5290
  5292  H     14.260051  -15.635594  -24.468101     2  5290
  5293  O    -10.301083  -25.313276   -7.671809     1  5294  5295
  5294  H    -10.796219  -25.895286   -8.263248     2  5293
  5295  H    -10.643181  -25.489070   -6.784259     2  5293
  5296  O    -18.809723  -12.125479    5.997372     1  5297  5298
  5297  H    -19.388418  -12.647426    6.574956     2  5296
  5298  H    -18.140482  -12.744666    5.673369     2  5296
  5299  O     15.212755   22.951979  -25.360620     1  5300  5301
  5300  H     14.939763   22.820563  -26.280249     2  5299
  5301  H     15.372587   22.076850  -24.979235     2  5299
  5302  O     -7.038788  -15.414672  -11.204291     1  5303  5304
  5303  H     -6.593176  -15.512644  -12.058953     2  5302
  5304  H     -7.251585  -16.304979  -10.883016     2  5302
  5305  O     27.107248   -2.931581  -14.710521     1  5306  5307
  5306  H     26.536660   -2.556731  -14.020406     2  5305
  5307  H     27.002419   -3.886389  -14.601365     2  5305
  5308  O      8.697195  -13.335336  -26.307491     1  5309  5310
  5309  H      8.333461  -13.201883  -25.417118     2  5308
  5310  H      9.335790  -14.062535  -26.239428     2  5308
  5311  O     13.929599   24.648312   12.711667     1  5312  5313
  5312  H     13.670711   25.572576   12.851424     2  5311
  5313  H     13.766828   24.188259   13.551487     2  5311
  5314  O    -19.633550  -15.297285    5.729930     1  5315  5316
  5315  H    -19.712236  -14.640426    5.022566     2  5314
  5316  H    -19.028029  -15.983519    5.407141     2  5314
  5317  O     27.127147  -16.476148  -19.497469     1  5318  5319
  5318  H     26.941843  -15.524808  -19.498628     2  5317
  5319  H     26.289930  -16.920371  -19.710019     2  5317
  5320  O      0.379144    6.768508   -3.815037     1  5321  5322
  5321  H      0.853045    6.120450   -3.275094     2  5320
  5322  H     -0.192954    6.248832   -4.399933     2  5320
  5323  O     13.372181   -3.998882  -22.457229     1  5324  5325
  5324  H     13.410436   -3.586733  -21.586349     2  5323
  5325  H     13.430555   -3.258640  -23.075208     2  5323
  5326  O     18.004767   12.303630   -7.230429     1  5327  5328
  5327  H     17.773836   13.251137   -7.200399     2  5326
  5328  H     18.813521   12.251269   -6.691062     2  5326
  5329  O      2.964117    4.644626  -16.149784     1  5330  5331
  5330  H      3.451629    4.929039  -15.362277     2  5329
  5331  H      2.282381    4.053147  -15.807922     2  5329
  5332  O    -11.605416    8.482867   26.842873     1  5333  5334
  5333  H    -11.157077    7.920269   26.192488     2  5332
  5334  H    -10.917569    8.865403   27.411936     2  5332
  5335  O     26.858880  -13.958905   26.725563     1  5336  5337
  5336  H     26.988284  -13.372769   27.486689     2  5335
  5337  H     27.386357  -13.553778   26.020517     2  5335
  5338  O    -16.858014   -1.289245  -21.342517     1  5339  5340
  5339  H    -16.325765   -1.032708  -20.574943     2  5338
  5340  H    -16.227737   -1.697498  -21.954652     2  5338
  5341  O      5.802952  -23.318033    7.318441     1  5342  5343
  5342  H      5.930603  -22.590577    6.702474     2  5341
  5343  H      5.348380  -22.941766    8.086661     2  5341
  5344  O      3.624794    0.104406  -17.678589     1  5345  5346
  5345  H      3.186981   -0.671505  -18.051687     2  5344
  5346  H      3.215819    0.245291  -16.811060     2  5344
  5347  O    -11.985773    6.113392  -19.675519     1  5348  5349
  5348  H    -11.836120    6.471119  -18.787039     2  5347
  5349  H    -12.089170    5.159605  -19.531534     2  5347
  5350  O    -17.506907   -7.244808  -10.695524     1  5351  5352
  5351  H    -17.409631   -7.327871  -11.656008     2  5350
  5352  H    -16.690782   -6.842981  -10.371760     2  5350
  5353  O    -25.564110   25.494374  -14.739363     1  5354  5355
  5354  H    -26.204137   24.842931  -14.418311     2  5353
  5355  H    -26.008205   25.972421  -15.459556     2  5353
  5356  O     11.638856   23.861857  -15.648605     1  5357  5358
  5357  H     11.900315   22.958920  -15.452979     2  5356
  5358  H     10.686705   23.882017  -15.469971     2  5356
  5359  O      2.275740  -20.454074   -7.728703     1  5360  5361
  5360  H      2.591258  -19.841371   -7.053264     2  5359
  5361  H      1.334645  -20.556364   -7.523532     2  5359
  5362  O    -13.687171  -13.050428    4.928454     1  5363  5364
  5363  H    -12.781347  -12.983969    5.271746     2  5362
  5364  H    -13.836143  -12.209415    4.469153     2  5362
  5365  O    -18.987862   24.919219  -12.664678     1  5366  5367
  5366  H    -18.844967   25.561696  -11.953757     2  5365
  5367  H    -19.933979   24.934001  -12.835108     2  5365
  5368  O    -24.909167  -23.789175  -19.726639     1  5369  5370
  5369  H    -25.272892  -24.585930  -20.131733     2  5368
  5370  H    -25.638180  -23.374494  -19.248517     2  5368
  5371  O     18.558896    1.572340   -7.045143     1  5372  5373
  5372  H     18.024362    2.377928   -7.092894     2  5371
  5373  H     18.187033    1.067860   -6.309211     2  5371
  5374  O     12.500885  -23.042198   24.838686     1  5375  5376
  5375  H     12.452369  -23.442624   23.956014     2  5374
  5376  H     11.847631  -23.498173   25.399087     2  5374
  5377  O     19.890955   23.658765  -11.138806     1  5378  5379
  5378  H     20.192129   23.136092  -11.904823     2  5377
  5379  H     20.693748   23.738264  -10.591889     2  5377
  5380  O      4.036641   20.697380  -18.788199     1  5381  5382
  5381  H      5.007591   20.686214  -18.843972     2  5380
  5382  H      3.840725   20.808418  -17.841628     2  5380
  5383  O    -17.393555    5.708894   26.230005     1  5384  5385
  5384  H    -17.346998    6.642391   26.483287     2  5383
  5385  H    -18.247814    5.601429   25.785999     2  5383
  5386  O    -15.932628   10.756689   22.466443     1  5387  5388
  5387  H    -16.760144   11.015865   22.911961     2  5386
  5388  H    -16.197732   10.540682   21.555473     2  5386
  5389  O     23.273431  -24.982480   -9.358728     1  5390  5391
  5390  H     22.929564  -25.299764   -8.501595     2  5389
  5391  H     22.457512  -24.921942   -9.892588     2  5389
  5392  O    -11.746073  -20.442022   19.033639     1  5393  5394
  5393  H    -11.377155  -21.298600   19.301346     2  5392
  5394  H    -11.960490  -19.971728   19.852716     2  5392
  5395  O     -7.522489   -6.770574    6.128603     1  5396  5397
  5396  H     -8.303781   -7.322337    6.323215     2  5395
  5397  H     -7.118724   -7.245883    5.380042     2  5395
  5398  O     -9.799694  -19.583261   11.013316     1  5399  5400
  5399  H    -10.341504  -20.197321   10.491273     2  5398
  5400  H    -10.425184  -18.954280   11.405634     2  5398
  5401  O     13.044332   21.720947   20.803158     1  5402  5403
  5402  H     12.898774   22.571266   20.367987     2  5401
  5403  H     13.346440   21.976008   21.682906     2  5401
  5404  O     -2.574424   12.446993   -1.200046     1  5405  5406
  5405  H     -3.466120   12.104649   -1.349301     2  5404
  5406  H     -2.601050   13.394771   -1.401119     2  5404
  5407  O     15.159030   10.918567    5.243761     1  5408  5409
  5408  H     15.026489   11.111209    4.307622     2  5407
  5409  H     16.063900   11.182549    5.449795     2  5407
  5410  O      6.504620  -15.183100    2.327884     1  5411  5412
  5411  H      6.209243  -15.082604    3.246231     2  5410
  5412  H      6.685688  -16.124702    2.209086     2  5410
  5413  O      8.234062  -26.385912    2.666841     1  5414  5415
  5414  H      7.401071  -26.147668    2.233007     2  5413
  5415  H      8.184224  -27.349061    2.764555     2  5413
  5416  O     16.547162   -4.205338  -11.864583     1  5417  5418
  5417  H     17.132882   -3.717122  -11.263118     2  5416
  5418  H     15.739145   -4.341005  -11.358236     2  5416
  5419  O     -5.694602   -1.256671  -13.026247     1  5420  5421
  5420  H     -5.993837   -1.537631  -13.899245     2  5419
  5421  H     -4.740425   -1.104884  -13.147122     2  5419
  5422  O    -13.714395  -19.096074  -25.538871     1  5423  5424
  5423  H    -13.346385  -19.914305  -25.904727     2  5422
  5424  H    -13.553734  -19.163415  -24.587031     2  5422
  5425  O    -11.988225   23.599805  -18.262616     1  5426  5427
  5426  H    -11.580240   22.767050  -17.978810     2  5425
  5427  H    -11.479103   24.311654  -17.839887     2  5425
  5428  O    -19.378187  -17.743077   20.673022     1  5429  5430
  5429  H    -19.344104  -18.690597   20.465736     2  5428
  5430  H    -18.982282  -17.341249   19.882303     2  5428
  5431  O      1.389394  -11.770948   18.750937     1  5432  5433
  5432  H      1.121193  -12.593956   19.189360     2  5431
  5433  H      2.077505  -11.397337   19.318938     2  5431
  5434  O     10.997344  -25.700067    3.262427     1  5435  5436
  5435  H     11.153962  -26.335876    3.976158     2  5434
  5436  H     10.132314  -25.913824    2.882347     2  5434
  5437  O      6.321566   21.103025   20.577049     1  5438  5439
  5438  H      6.574397   20.307280   20.082470     2  5437
  5439  H      6.988400   21.779555   20.373944     2  5437
  5440  O     -1.227440   -8.217419   14.174552     1  5441  5442
  5441  H     -1.576124   -8.765094   14.895346     2  5440
  5442  H     -0.818453   -7.466414   14.633662     2  5440
  5443  O    -16.306523  -13.800188   26.451124     1  5444  5445
  5444  H    -15.423150  -14.020476   26.792768     2  5443
  5445  H    -16.345169  -12.831605   26.544557     2  5443
  5446  O     15.846279   18.773267   -2.308082     1  5447  5448
  5447  H     16.637121   19.144448   -1.893955     2  5446
  5448  H     15.936950   17.819252   -2.164916     2  5446
  5449  O     10.287111   19.813585   12.776650     1  5450  5451
  5450  H     10.942351   19.171362   12.460707     2  5449
  5451  H     10.398599   20.596878   12.214204     2  5449
  5452  O     25.749135   19.390127  -17.871189     1  5453  5454
  5453  H     25.608299   19.074016  -18.774454     2  5452
  5454  H     25.375547   18.695713  -17.310910     2  5452
  5455  O     21.348355    2.796338  -12.832817     1  5456  5457
  5456  H     21.905704    2.782130  -12.043743     2  5455
  5457  H     21.534354    1.989366  -13.338250     2  5455
  5458  O     16.579118   -2.445982  -14.019415     1  5459  5460
  5459  H     16.565080   -3.156661  -13.361552     2  5458
  5460  H     17.437600   -2.017750  -13.901709     2  5458
  5461  O      6.009364  -12.576117   19.132987     1  5462  5463
  5462  H      5.198821  -12.119108   19.405120     2  5461
  5463  H      6.202099  -13.240541   19.809784     2  5461
  5464  O    -12.582682  -10.808678   17.002304     1  5465  5466
  5465  H    -12.243012  -11.541319   17.534013     2  5464
  5466  H    -11.799440  -10.294630   16.757033     2  5464
  5467  O      9.867013    7.175106    3.482733     1  5468  5469
  5468  H      9.958125    6.626416    2.687012     2  5467
  5469  H     10.781646    7.339873    3.767280     2  5467
  5470  O    -12.130737   -2.652533   -9.986918     1  5471  5472
  5471  H    -11.737068   -1.798855  -10.222040     2  5470
  5472  H    -11.744875   -3.217758  -10.669483     2  5470
  5473  O     -7.322873  -23.333953   10.749455     1  5474  5475
  5474  H     -8.058698  -23.387331   10.119899     2  5473
  5475  H     -7.703541  -23.297363   11.641953     2  5473
  5476  O     -4.417412  -25.056553   -1.339114     1  5477  5478
  5477  H     -4.021695  -24.284255   -0.907726     2  5476
  5478  H     -5.322159  -24.765294   -1.540995     2  5476
  5479  O      9.798216   22.645544  -18.598522     1  5480  5481
  5480  H      9.988430   21.935197  -17.966124     2  5479
  5481  H      8.903333   22.930731  -18.359361     2  5479
  5482  O     21.101028  -12.933410  -26.017463     1  5483  5484
  5483  H     20.716798  -12.239384  -25.462628     2  5482
  5484  H     21.915163  -12.552452  -26.379279     2  5482
  5485  O     12.844665   -5.590503   11.223725     1  5486  5487
  5486  H     12.442824   -6.005445   10.444790     2  5485
  5487  H     13.249584   -6.308377   11.736249     2  5485
  5488  O     -0.303518  -18.067887    9.294510     1  5489  5490
  5489  H     -0.911199  -17.516781    9.806684     2  5488
  5490  H     -0.499330  -18.971800    9.585030     2  5488
  5491  O    -12.855673   -4.068608   -7.694768     1  5492  5493
  5492  H    -13.156607   -3.476312   -6.984252     2  5491
  5493  H    -12.502031   -3.485662   -8.390834     2  5491
  5494  O     19.792019   -2.717369    4.792936     1  5495  5496
  5495  H     20.157326   -3.446106    4.262902     2  5494
  5496  H     20.414451   -1.986444    4.694950     2  5494
  5497  O     -6.432804   18.843763  -21.941090     1  5498  5499
  5498  H     -5.995097   17.990178  -21.816423     2  5497
  5499  H     -5.861930   19.475769  -21.484984     2  5497
  5500  O    -21.328890   21.784378    7.311586     1  5501  5502
  5501  H    -22.281714   21.784517    7.150090     2  5500
  5502  H    -20.966352   21.271766    6.571753     2  5500
  5503  O    -24.593323  -27.126222   -7.880157     1  5504  5505
  5504  H    -23.774670  -27.455739   -7.477609     2  5503
  5505  H    -24.525035  -26.162139   -7.876940     2  5503
  5506  O      1.812780   -7.913282  -11.530063     1  5507  5508
  5507  H      1.365127   -8.117309  -10.693965     2  5506
  5508  H      1.664164   -8.664929  -12.121608     2  5506
  5509  O    -24.264724   -4.995612    1.757324     1  5510  5511
  5510  H    -23.353657   -4.675765    1.820645     2  5509
  5511  H    -24.430484   -5.170335    0.816514     2  5509
  5512  O     17.800651   -9.665687   18.822273     1  5513  5514
  5513  H     17.716246   -8.713435   18.706658     2  5512
  5514  H     18.684553   -9.882004   18.495162     2  5512
  5515  O     21.692622  -17.572469   24.146644     1  5516  5517
  5516  H     22.323044  -17.888211   23.485985     2  5515
  5517  H     22.251567  -17.356208   24.903735     2  5515
  5518  O      7.391994    2.368137  -11.237556     1  5519  5520
  5519  H      7.284766    2.729200  -12.130850     2  5518
  5520  H      6.500371    2.075191  -10.995898     2  5518
  5521  O     -1.192997    7.503573   -7.287838     1  5522  5523
  5522  H     -1.723685    7.258539   -8.054129     2  5521
  5523  H     -1.144583    6.714407   -6.731698     2  5521
  5524  O     21.658391   27.212523  -16.773427     1  5525  5526
  5525  H     20.892700   27.778337  -16.937436     2  5524
  5526  H     21.812679   27.288768  -15.824225     2  5524
  5527  O      5.599411   -3.287566   21.230269     1  5528  5529
  5528  H      4.880712   -2.959957   21.796080     2  5527
  5529  H      6.260120   -3.696302   21.810289     2  5527
  5530  O    -15.092772   -9.731672  -12.325598     1  5531  5532
  5531  H    -14.206628   -9.349361  -12.267453     2  5530
  5532  H    -15.067948  -10.266674  -13.130822     2  5530
  5533  O      0.732265   -9.360319   -3.651773     1  5534  5535
  5534  H      0.339890  -10.243783   -3.667142     2  5533
  5535  H      1.641970   -9.506438   -3.356307     2  5533
  5536  O    -24.167147  -16.969779   25.182675     1  5537  5538
  5537  H    -24.947727  -16.612951   25.632546     2  5536
  5538  H    -24.087144  -17.872693   25.526268     2  5536
  5539  O     20.793231    4.407078   25.454447     1  5540  5541
  5540  H     20.888004    5.022741   26.198772     2  5539
  5541  H     21.219996    3.590106   25.751878     2  5539
  5542  O     11.864385  -24.068079  -19.323670     1  5543  5544
  5543  H     11.693136  -23.535320  -18.534031     2  5542
  5544  H     12.411025  -24.814093  -19.029599     2  5542
  5545  O     12.495700  -22.124344  -21.108952     1  5546  5547
  5546  H     13.066109  -21.620406  -20.511888     2  5545
  5547  H     12.334119  -22.944203  -20.621876     2  5545
  5548  O    -19.383196   14.855227    4.977198     1  5549  5550
  5549  H    -19.597311   15.733427    5.329095     2  5548
  5550  H    -19.847853   14.224893    5.554384     2  5548
  5551  O    -16.981155  -11.214908  -19.294841     1  5552  5553
  5552  H    -16.253396  -10.631925  -19.553705     2  5551
  5553  H    -16.560633  -11.881472  -18.730951     2  5551
  5554  O     -3.562489  -22.624838   -9.682191     1  5555  5556
  5555  H     -3.534501  -23.349481  -10.322787     2  5554
  5556  H     -3.841675  -23.000768   -8.839755     2  5554
  5557  O    -24.344447   18.674799    3.623951     1  5558  5559
  5558  H    -24.919489   17.916374    3.778168     2  5557
  5559  H    -23.551172   18.478574    4.146475     2  5557
  5560  O    -11.173932  -12.567263    5.995549     1  5561  5562
  5561  H    -10.438576  -13.199642    6.034084     2  5560
  5562  H    -10.849418  -11.822332    5.462393     2  5560
  5563  O     -0.763561   11.865173  -14.729522     1  5564  5565
  5564  H     -0.704109   11.319815  -15.529944     2  5563
  5565  H     -0.051259   11.549446  -14.158945     2  5563
  5566  O      9.741579    9.978280  -17.645805     1  5567  5568
  5567  H      9.730703   10.731766  -17.034201     2  5566
  5568  H     10.255224    9.280990  -17.202935     2  5566
  5569  O    -12.075654   -7.591685    4.612324     1  5570  5571
  5570  H    -12.051843   -8.290920    5.277100     2  5569
  5571  H    -13.015847   -7.479165    4.410068     2  5569
  5572  O     14.178937    3.853843  -10.361472     1  5573  5574
  5573  H     13.364660    3.330354  -10.365808     2  5572
  5574  H     14.015051    4.579112  -10.979392     2  5572
  5575  O     -0.753519   22.375355   19.650490     1  5576  5577
  5576  H     -0.507069   23.123532   19.091449     2  5575
  5577  H     -1.490404   22.679334   20.190781     2  5575
  5578  O     13.322056  -26.273799  -18.478029     1  5579  5580
  5579  H     13.792568  -26.766458  -19.171174     2  5578
  5580  H     13.896499  -26.275352  -17.698163     2  5578
  5581  O     22.579859   -7.710245   14.703351     1  5582  5583
  5582  H     23.377966   -7.483689   14.201939     2  5581
  5583  H     22.624595   -7.157121   15.495455     2  5581
  5584  O     16.221246   -6.260001   25.486917     1  5585  5586
  5585  H     15.521490   -5.629949   25.684240     2  5584
  5586  H     15.835562   -7.143642   25.588848     2  5584
  5587  O     21.980214   13.833184   24.939469     1  5588  5589
  5588  H     21.276011   14.424192   24.642205     2  5587
  5589  H     22.791775   14.353999   24.907680     2  5587
  5590  O     14.136366   -4.306764  -18.065070     1  5591  5592
  5591  H     14.872272   -4.923887  -18.180925     2  5590
  5592  H     14.448625   -3.687196  -17.385793     2  5590
  5593  O     -4.348547    8.128719    8.014093     1  5594  5595
  5594  H     -4.251610    8.124467    8.975606     2  5593
  5595  H     -3.438895    8.071051    7.679218     2  5593
  5596  O    -18.224003  -20.287577   -5.717825     1  5597  5598
  5597  H    -18.487026  -20.960281   -5.072209     2  5596
  5598  H    -18.674655  -20.524280   -6.540383     2  5596
  5599  O     13.008156  -22.634137   -6.425428     1  5600  5601
  5600  H     12.440637  -22.636605   -5.642408     2  5599
  5601  H     12.813411  -23.448230   -6.913668     2  5599
  5602  O     -3.035733   -4.322135   24.310577     1  5603  5604
  5603  H     -3.953127   -4.195159   24.027401     2  5602
  5604  H     -3.113407   -4.740114   25.177684     2  5602
  5605  O     10.127914  -21.718653   -0.125319     1  5606  5607
  5606  H      9.344821  -21.443832   -0.625984     2  5605
  5607  H     10.129619  -21.167429    0.670291     2  5605
  5608  O     -6.713984   16.981481   26.699270     1  5609  5610
  5609  H     -6.574356   16.237483   26.083639     2  5608
  5610  H     -6.509948   16.640550   27.588658     2  5608
  5611  O     20.256381  -23.609968   15.882424     1  5612  5613
  5612  H     19.394580  -23.517797   15.447553     2  5611
  5613  H     20.807490  -24.089721   15.247843     2  5611
  5614  O    -18.813267  -21.892120  -17.614141     1  5615  5616
  5615  H    -18.593201  -21.796588  -18.554176     2  5614
  5616  H    -18.025464  -22.308591  -17.234362     2  5614
  5617  O    -18.001158   21.217234    0.581753     1  5618  5619
  5618  H    -18.786742   21.356738    0.031685     2  5617
  5619  H    -17.308031   21.808806    0.251391     2  5617
  5620  O    -14.930048  -17.495735   25.042682     1  5621  5622
  5621  H    -14.029833  -17.135949   24.962792     2  5620
  5622  H    -15.041450  -18.148870   24.331275     2  5620
  5623  O    -13.219249    4.200795    1.877737     1  5624  5625
  5624  H    -14.023466    3.814971    2.254620     2  5623
  5625  H    -13.449364    4.354379    0.948752     2  5623
  5626  O     14.051486    5.702379    5.331989     1  5627  5628
  5627  H     14.852090    6.174557    5.599602     2  5626
  5628  H     14.305136    5.338002    4.468589     2  5626
  5629  O     12.891151   -9.822956  -14.333771     1  5630  5631
  5630  H     12.916195  -10.743708  -14.629534     2  5629
  5631  H     13.810773   -9.534914  -14.335281     2  5629
  5632  O      7.292292    3.005529   15.483872     1  5633  5634
  5633  H      8.039197    2.645173   15.987103     2  5632
  5634  H      7.416370    2.710269   14.571989     2  5632
  5635  O    -18.250096    6.106281  -16.864153     1  5636  5637
  5636  H    -18.461243    6.570092  -16.040060     2  5635
  5637  H    -18.644717    6.644196  -17.568865     2  5635
  5638  O    -22.003989  -11.902830    5.686338     1  5639  5640
  5639  H    -21.640050  -12.329617    6.480313     2  5638
  5640  H    -22.498814  -11.125576    5.996904     2  5638
  5641  O    -17.146342    6.128913   17.699189     1  5642  5643
  5642  H    -17.732123    5.930580   18.448997     2  5641
  5643  H    -17.642759    6.761235   17.155823     2  5641
  5644  O      8.604956   12.965673   17.501192     1  5645  5646
  5645  H      8.443339   12.745963   16.569111     2  5644
  5646  H      9.207413   13.726996   17.481648     2  5644
  5647  O     16.399793   -0.103920   22.314174     1  5648  5649
  5648  H     16.253731   -1.046507   22.160037     2  5647
  5649  H     16.435023    0.278320   21.425786     2  5647
  5650  O     -3.974302    7.707860   12.924639     1  5651  5652
  5651  H     -3.288160    7.242641   13.433154     2  5650
  5652  H     -3.556821    7.892638   12.061987     2  5650
  5653  O     -7.893581   -3.702547    1.746480     1  5654  5655
  5654  H     -6.998370   -4.048667    1.871877     2  5653
  5655  H     -8.384486   -4.365173    1.250885     2  5653
  5656  O     -9.532100  -16.357270    1.448617     1  5657  5658
  5657  H     -9.667702  -17.277083    1.723336     2  5656
  5658  H     -9.495136  -15.819620    2.256529     2  5656
  5659  O    -11.943496    7.945833   -7.900181     1  5660  5661
  5660  H    -11.891131    7.028327   -8.206937     2  5659
  5661  H    -12.704369    7.993345   -7.300560     2  5659
  5662  O     25.553607   -1.580308    5.887362     1  5663  5664
  5663  H     26.282109   -2.034956    6.328864     2  5662
  5664  H     24.744288   -1.721269    6.398644     2  5662
  5665  O      9.707776   14.935143   25.537059     1  5666  5667
  5666  H     10.367670   14.660878   26.187381     2  5665
  5667  H      9.878541   14.404969   24.745854     2  5665
  5668  O     14.980456   -7.522393    1.322975     1  5669  5670
  5669  H     15.919340   -7.721309    1.448438     2  5668
  5670  H     14.517649   -8.198671    1.838247     2  5668
  5671  O     -8.320545  -14.284282   13.020210     1  5672  5673
  5672  H     -7.816443  -13.604894   13.494791     2  5671
  5673  H     -7.711495  -15.015963   12.863594     2  5671
  5674  O     11.273460   15.676678  -10.495846     1  5675  5676
  5675  H     11.319185   16.120003   -9.636733     2  5674
  5676  H     10.400586   15.884401  -10.862182     2  5674
  5677  O     -6.259445    9.119508   17.565817     1  5678  5679
  5678  H     -6.173548   10.020855   17.910269     2  5677
  5679  H     -5.431603    8.669020   17.797564     2  5677
  5680  O     12.435475   -7.190830  -11.112622     1  5681  5682
  5681  H     11.709462   -6.635502  -11.434173     2  5680
  5682  H     13.129397   -7.089423  -11.780135     2  5680
  5683  O    -26.834387   -7.792923  -24.233559     1  5684  5685
  5684  H    -26.873103   -6.984114  -24.769631     2  5683
  5685  H    -25.900781   -7.935817  -24.019524     2  5683
  5686  O    -15.259926  -12.715344   -7.429952     1  5687  5688
  5687  H    -15.284513  -13.571147   -6.975635     2  5686
  5688  H    -14.898626  -12.859625   -8.319408     2  5686
  5689  O     25.855739    8.257994    4.009103     1  5690  5691
  5690  H     26.735325    8.387816    3.626020     2  5689
  5691  H     25.462416    7.549139    3.478368     2  5689
  5692  O      5.493665   -4.068647  -23.283393     1  5693  5694
  5693  H      5.923931   -3.204579  -23.193802     2  5692
  5694  H      4.542214   -3.896701  -23.205790     2  5692
  5695  O     15.923794  -25.460150   -1.654409     1  5696  5697
  5696  H     16.319926  -25.930401   -2.400797     2  5695
  5697  H     15.384274  -26.118811   -1.195037     2  5695
  5698  O     13.902275   15.139695  -11.290954     1  5699  5700
  5699  H     14.227934   14.680056  -10.503517     2  5698
  5700  H     13.058625   15.533907  -11.023128     2  5698
  5701  O    -18.414306   13.607423   12.010177     1  5702  5703
  5702  H    -18.860505   13.649978   11.152525     2  5701
  5703  H    -19.090906   13.330354   12.644851     2  5701
  5704  O     19.985511   15.528879   23.854300     1  5705  5706
  5705  H     19.098812   15.376977   24.215214     2  5704
  5706  H     20.038583   16.485068   23.731723     2  5704
  5707  O      8.039109  -14.404322   18.015691     1  5708  5709
  5708  H      7.442670  -13.741924   17.651286     2  5707
  5709  H      7.614725  -14.686824   18.839038     2  5707
  5710  O      2.891279   -0.775196  -26.667936     1  5711  5712
  5711  H      3.702505   -0.716446  -26.146678     2  5710
  5712  H      2.435516    0.067575  -26.523815     2  5710
  5713  O      6.183405   15.352350  -19.592324     1  5714  5715
  5714  H      6.171125   15.321103  -18.624086     2  5713
  5715  H      6.469657   14.466096  -19.858001     2  5713
  5716  O      3.638761   13.496648  -11.248301     1  5717  5718
  5717  H      3.743336   13.946647  -10.393472     2  5716
  5718  H      3.655069   12.562817  -11.000841     2  5716
  5719  O     13.150324  -27.197496    2.060214     1  5720  5721
  5720  H     12.525786  -26.538749    2.393842     2  5719
  5721  H     12.640702  -27.712871    1.416079     2  5719
  5722  O     19.184998    6.935347   -6.810916     1  5723  5724
  5723  H     18.632314    6.860899   -7.605253     2  5722
  5724  H     18.821756    7.639892   -6.250850     2  5722
  5725  O    -15.327830  -16.026675    5.986373     1  5726  5727
  5726  H    -14.602371  -16.124446    5.355516     2  5725
  5727  H    -14.936398  -16.132929    6.868532     2  5725
  5728  O    -12.440470  -16.335445   24.833549     1  5729  5730
  5729  H    -12.498165  -15.636880   24.164050     2  5728
  5730  H    -11.971106  -15.907919   25.569516     2  5728
  5731  O     -9.269923   10.642545  -19.420024     1  5732  5733
  5732  H     -8.961128   11.050411  -18.597068     2  5731
  5733  H    -10.190830   10.375103  -19.263898     2  5731
  5734  O      4.920834    4.475505  -11.058535     1  5735  5736
  5735  H      4.370483    4.932813  -10.406577     2  5734
  5736  H      4.733805    3.531481  -10.963152     2  5734
  5737  O     -1.081325   13.675863   24.056345     1  5738  5739
  5738  H     -1.098979   13.391068   24.981366     2  5737
  5739  H     -1.583669   14.502739   24.061324     2  5737
  5740  O      8.248865   22.200752   23.235196     1  5741  5742
  5741  H      9.118357   22.156888   23.657179     2  5740
  5742  H      7.578604   22.090253   23.930394     2  5740
  5743  O     -7.498469   24.858011    0.951566     1  5744  5745
  5744  H     -6.823532   24.174061    1.061762     2  5743
  5745  H     -8.329920   24.474082    1.263544     2  5743
  5746  O     -5.235695  -12.522849   17.969643     1  5747  5748
  5747  H     -5.214599  -13.153550   17.237554     2  5746
  5748  H     -5.004657  -11.661207   17.587486     2  5746
  5749  O     -0.790667   -5.205626    8.212654     1  5750  5751
  5750  H     -0.816549   -5.371521    9.172186     2  5749
  5751  H      0.143243   -5.050145    8.008671     2  5749
  5752  O      7.141215   17.542116  -21.039627     1  5753  5754
  5753  H      7.580642   18.127668  -20.413094     2  5752
  5754  H      6.783801   16.821773  -20.498746     2  5752
  5755  O     -2.545938   15.195643   -1.672689     1  5756  5757
  5756  H     -2.366456   15.714156   -2.467277     2  5755
  5757  H     -3.333349   15.563684   -1.246840     2  5755
  5758  O     -8.334489   13.591450  -23.810209     1  5759  5760
  5759  H     -7.395171   13.741763  -23.631742     2  5758
  5760  H     -8.657837   13.122273  -23.026458     2  5758
  5761  O     20.175555  -21.838423  -26.456480     1  5762  5763
  5762  H     21.086075  -21.508934  -26.534393     2  5761
  5763  H     19.643969  -21.230870  -27.000327     2  5761
  5764  O    -16.828117    2.716236   18.575678     1  5765  5766
  5765  H    -16.660555    2.113831   17.834851     2  5764
  5766  H    -16.641318    2.209356   19.379160     2  5764
  5767  O     -2.324745  -20.691410    1.356332     1  5768  5769
  5768  H     -3.285949  -20.613467    1.311512     2  5767
  5769  H     -2.177816  -21.372287    2.029104     2  5767
  5770  O     16.280750    4.875037    9.150017     1  5771  5772
  5771  H     17.034405    4.627462    9.708552     2  5770
  5772  H     16.521426    4.563642    8.270263     2  5770
  5773  O      2.165658   -9.645677   26.439000     1  5774  5775
  5774  H      1.960779   -9.745582   25.504239     2  5773
  5775  H      3.067116   -9.293001   26.481142     2  5773
  5776  O     24.668745   16.031575   14.571809     1  5777  5778
  5777  H     23.789442   15.872083   14.951195     2  5776
  5778  H     24.783164   15.302558   13.944316     2  5776
  5779  O     -3.287908   23.262532   17.878264     1  5780  5781
  5780  H     -3.383501   23.009957   18.810924     2  5779
  5781  H     -2.482165   23.805151   17.882285     2  5779
  5782  O    -19.695652   14.458604   -5.373098     1  5783  5784
  5783  H    -18.952817   13.940573   -5.036930     2  5782
  5784  H    -20.441868   13.840871   -5.385472     2  5782
  5785  O     -1.053551    1.064782  -20.136775     1  5786  5787
  5786  H     -1.376473    1.501562  -19.332485     2  5785
  5787  H     -0.240620    1.535712  -20.380321     2  5785
  5788  O     22.973686   13.245893   -7.999173     1  5789  5790
  5789  H     22.387543   12.558074   -7.663978     2  5788
  5790  H     22.526100   13.598433   -8.777833     2  5788
  5791  O     25.021526  -26.215168   -2.721378     1  5792  5793
  5792  H     24.672246  -25.319281   -2.615826     2  5791
  5793  H     25.943904  -26.093708   -2.990486     2  5791
  5794  O     20.461692    6.278143  -14.269874     1  5795  5796
  5795  H     20.509224    7.194033  -14.580399     2  5794
  5796  H     21.384275    5.995384  -14.178437     2  5794
  5797  O      6.782375    3.273884   -1.885308     1  5798  5799
  5798  H      7.556414    3.254179   -2.470416     2  5797
  5799  H      6.357811    2.417938   -1.996303     2  5797
  5800  O    -23.474712    7.334727   -8.663465     1  5801  5802
  5801  H    -23.600822    6.382148   -8.841943     2  5800
  5802  H    -22.521639    7.471172   -8.716879     2  5800
  5803  O    -15.820326   16.461635    6.873160     1  5804  5805
  5804  H    -15.136289   16.909627    7.393111     2  5803
  5805  H    -16.438987   17.174050    6.649751     2  5803
  5806  O      2.929368    3.249538   23.819345     1  5807  5808
  5807  H      3.473893    4.024533   24.030948     2  5806
  5808  H      2.561167    2.961994   24.664598     2  5806
  5809  O    -20.087679   -6.666639    6.203971     1  5810  5811
  5810  H    -20.022852   -6.458817    7.147328     2  5809
  5811  H    -20.629815   -5.951783    5.841046     2  5809
  5812  O    -13.042053  -20.305835   14.621767     1  5813  5814
  5813  H    -12.578008  -21.001274   14.132568     2  5812
  5814  H    -12.451257  -19.537076   14.644818     2  5812
  5815  O    -18.799591    8.336367   -2.687203     1  5816  5817
  5816  H    -18.009010    8.542255   -2.166114     2  5815
  5817  H    -19.386574    7.823461   -2.120546     2  5815
  5818  O    -22.652208    8.530590    9.513316     1  5819  5820
  5819  H    -22.838573    7.636215    9.823922     2  5818
  5820  H    -22.202559    8.976197   10.246055     2  5818
  5821  O     -1.096732  -10.387177    9.989530     1  5822  5823
  5822  H     -0.158798  -10.193385    9.888760     2  5821
  5823  H     -1.177534  -10.932032   10.791023     2  5821
  5824  O    -25.457334   26.598989   -4.171125     1  5825  5826
  5825  H    -25.638129   26.131622   -4.999844     2  5824
  5826  H    -24.489760   26.631182   -4.124808     2  5824
  5827  O      9.205805    8.365793   -5.749691     1  5828  5829
  5828  H      9.933397    7.777039   -5.986215     2  5827
  5829  H      8.405715    7.825854   -5.772892     2  5827
  5830  O    -16.747666  -12.151338   18.006753     1  5831  5832
  5831  H    -16.247682  -11.845599   17.241593     2  5830
  5832  H    -16.705671  -11.423902   18.646316     2  5830
  5833  O    -17.473868    9.928884   -6.986894     1  5834  5835
  5834  H    -17.522530    9.248338   -6.300995     2  5833
  5835  H    -16.810084    9.612930   -7.610371     2  5833
  5836  O     -0.325931   11.498010   10.851004     1  5837  5838
  5837  H     -0.604647   10.888983   10.148826     2  5836
  5838  H     -0.488793   12.384869   10.495339     2  5836
  5839  O     -3.132464   25.949107  -26.287345     1  5840  5841
  5840  H     -3.638159   26.423611  -25.608850     2  5839
  5841  H     -2.778433   26.640978  -26.869541     2  5839
  5842  O     19.636596  -18.140398  -18.691303     1  5843  5844
  5843  H     20.291961  -18.656603  -18.197913     2  5842
  5844  H     18.823761  -18.659332  -18.667522     2  5842
  5845  O    -12.097885  -21.107505   24.980823     1  5846  5847
  5846  H    -11.422894  -21.039546   25.671517     2  5845
  5847  H    -12.014752  -20.275038   24.493378     2  5845
  5848  O     13.069401   12.275542   14.740833     1  5849  5850
  5849  H     12.876552   13.149359   15.111999     2  5848
  5850  H     13.481277   11.783936   15.469210     2  5848
  5851  O      5.755670   12.132945  -16.274943     1  5852  5853
  5852  H      5.626553   13.074189  -16.461234     2  5851
  5853  H      4.966958   11.837194  -15.807185     2  5851
  5854  O    -26.689842  -24.551684   10.707381     1  5855  5856
  5855  H    -26.373341  -25.367725   11.121587     2  5854
  5856  H    -26.187395  -24.485229    9.889503     2  5854
  5857  O     24.329997  -17.110618  -22.616528     1  5858  5859
  5858  H     24.519738  -17.620207  -21.815652     2  5857
  5859  H     24.156505  -16.226156  -22.266935     2  5857
  5860  O     -1.472681  -24.536883   25.200477     1  5861  5862
  5861  H     -1.921749  -23.717430   25.455427     2  5860
  5862  H     -0.626341  -24.211283   24.864754     2  5860
  5863  O    -17.485486   17.197122    9.809720     1  5864  5865
  5864  H    -17.026095   18.049154    9.869364     2  5863
  5865  H    -17.511374   16.880518   10.725123     2  5863
  5866  O      7.853156    5.967204    4.869706     1  5867  5868
  5867  H      7.800191    5.108582    4.415299     2  5866
  5868  H      8.614918    6.414802    4.463043     2  5866
  5869  O     15.097480   26.119791  -12.009810     1  5870  5871
  5870  H     14.211440   26.165759  -11.629802     2  5869
  5871  H     14.911972   26.082122  -12.960040     2  5869
  5872  O    -15.629700   24.563526  -16.762144     1  5873  5874
  5873  H    -15.314389   24.513963  -15.838149     2  5872
  5874  H    -15.129274   25.295220  -17.161524     2  5872
  5875  O     25.495554  -12.868568   -4.485361     1  5876  5877
  5876  H     25.008811  -13.641373   -4.808019     2  5875
  5877  H     26.307005  -12.829885   -5.018694     2  5875
  5878  O     -5.471324  -12.507055  -12.493226     1  5879  5880
  5879  H     -4.540547  -12.499260  -12.223697     2  5878
  5880  H     -5.553086  -13.309638  -13.030730     2  5878
  5881  O    -13.149469  -24.620569   19.070287     1  5882  5883
  5882  H    -13.669184  -24.103532   19.705676     2  5881
  5883  H    -13.387657  -25.555719   19.181437     2  5881
  5884  O     -2.258860  -21.414891    6.011426     1  5885  5886
  5885  H     -2.253821  -20.473323    5.783474     2  5884
  5886  H     -1.414927  -21.601797    6.430995     2  5884
  5887  O     -9.199449   -4.122103    9.414137     1  5888  5889
  5888  H     -9.674970   -3.423626    8.941565     2  5887
  5889  H     -8.752876   -3.619922   10.114267     2  5887
  5890  O     10.650233   -3.939799   23.975220     1  5891  5892
  5891  H     10.792433   -4.588464   23.270862     2  5890
  5892  H      9.841307   -4.215438   24.429871     2  5890
  5893  O      5.095237    5.904030   16.988406     1  5894  5895
  5894  H      4.778457    6.437212   16.246802     2  5893
  5895  H      6.049948    5.880799   16.831319     2  5893
  5896  O     14.041061  -25.089537  -26.949638     1  5897  5898
  5897  H     13.635653  -25.643107  -27.632943     2  5896
  5898  H     13.349938  -24.895972  -26.299735     2  5896
  5899  O     20.574571   -0.605344  -23.164590     1  5900  5901
  5900  H     19.845153   -1.204001  -22.937921     2  5899
  5901  H     21.137559   -0.549178  -22.381151     2  5899
  5902  O     15.865292    7.019097  -14.655298     1  5903  5904
  5903  H     16.140734    6.139295  -14.357752     2  5902
  5904  H     16.001666    7.594379  -13.884174     2  5902
  5905  O    -12.336022  -17.027009   -8.488468     1  5906  5907
  5906  H    -13.201854  -17.419920   -8.675907     2  5905
  5907  H    -11.994033  -17.552150   -7.750638     2  5905
  5908  O     25.282456  -23.303580  -14.644699     1  5909  5910
  5909  H     24.445938  -23.251690  -14.156140     2  5908
  5910  H     25.759392  -24.089567  -14.329850     2  5908
  5911  O    -23.565572    3.610856  -25.490409     1  5912  5913
  5912  H    -23.863374    3.747503  -24.577981     2  5911
  5913  H    -24.223370    3.021022  -25.887755     2  5911
  5914  O    -12.327021    3.573620   11.201588     1  5915  5916
  5915  H    -12.039006    4.331486   10.671568     2  5914
  5916  H    -12.759237    2.998768   10.556127     2  5914
  5917  O     25.958217    0.810694   -6.319760     1  5918  5919
  5918  H     26.792949    0.529912   -5.920848     2  5917
  5919  H     25.958939    0.514461   -7.242318     2  5917
  5920  O     15.990151   -9.776320  -21.160675     1  5921  5922
  5921  H     16.090647  -10.361765  -20.395187     2  5920
  5922  H     16.823666   -9.871447  -21.646779     2  5920
  5923  O    -14.233257   -0.522701   22.099638     1  5924  5925
  5924  H    -13.579769   -1.192031   22.348606     2  5923
  5925  H    -13.742541    0.300321   21.992702     2  5923
  5926  O    -20.453984   -2.203911  -12.957295     1  5927  5928
  5927  H    -20.926751   -2.026720  -12.125964     2  5926
  5928  H    -20.162307   -1.340372  -13.265036     2  5926
  5929  O     13.406361    4.032472    7.412972     1  5930  5931
  5930  H     13.582014    4.549803    6.602667     2  5929
  5931  H     13.026873    4.689879    8.018093     2  5929
  5932  O     14.198417    7.617978    2.180833     1  5933  5934
  5933  H     14.645146    6.780722    2.365563     2  5932
  5934  H     14.895446    8.252200    1.967036     2  5932
  5935  O    -10.999831    1.817348  -10.551107     1  5936  5937
  5936  H    -10.674993    2.141635  -11.413858     2  5935
  5937  H    -11.946426    1.677755  -10.731364     2  5935
  5938  O    -23.765308   -4.904732  -10.126226     1  5939  5940
  5939  H    -24.040111   -4.036542  -10.462141     2  5938
  5940  H    -23.248843   -5.329898  -10.825309     2  5938
  5941  O    -17.796366  -22.754545  -11.740149     1  5942  5943
  5942  H    -18.145143  -22.517785  -12.609909     2  5941
  5943  H    -18.436309  -23.370115  -11.351453     2  5941
  5944  O     -9.471067   -7.740055  -22.647038     1  5945  5946
  5945  H     -9.163065   -8.162452  -21.830267     2  5944
  5946  H     -9.022068   -8.233309  -23.347920     2  5944
  5947  O     -7.172463    9.463756    4.110655     1  5948  5949
  5948  H     -7.046430    8.592617    3.704864     2  5947
  5949  H     -6.908038    9.377129    5.036746     2  5947
  5950  O     18.689149   26.833561  -12.244297     1  5951  5952
  5951  H     19.367231   27.356945  -12.694189     2  5950
  5952  H     17.980381   27.476045  -12.090989     2  5950
  5953  O    -22.015617  -15.417545   20.053175     1  5954  5955
  5954  H    -21.294914  -15.329473   19.409773     2  5953
  5955  H    -21.560030  -15.390595   20.906503     2  5953
  5956  O     -8.829253  -26.494357  -17.972648     1  5957  5958
  5957  H     -8.681025  -26.149479  -17.076548     2  5956
  5958  H     -8.735021  -25.721254  -18.552457     2  5956
  5959  O     20.004097   14.422062  -13.736353     1  5960  5961
  5960  H     19.584907   13.549894  -13.785116     2  5959
  5961  H     19.631664   14.825732  -12.933544     2  5959
  5962  O     11.020925   21.878815   23.375952     1  5963  5964
  5963  H     11.133795   20.918511   23.431682     2  5962
  5964  H     11.904590   22.262771   23.478675     2  5962
  5965  O      0.660849   14.693282    5.267280     1  5966  5967
  5966  H      1.107865   13.939418    4.854366     2  5965
  5967  H      1.225076   15.462307    5.108496     2  5965
  5968  O     -1.225171   20.910049   -2.515574     1  5969  5970
  5969  H     -0.615197   20.208578   -2.255615     2  5968
  5970  H     -2.008350   20.413692   -2.791758     2  5968
  5971  O    -14.900593    9.125641  -16.447205     1  5972  5973
  5972  H    -13.941593    9.163754  -16.309118     2  5971
  5973  H    -15.069605    8.265562  -16.864990     2  5971
  5974  O     14.452202    1.613620   15.310746     1  5975  5976
  5975  H     14.292487    2.565263   15.252391     2  5974
  5976  H     15.013907    1.412884   14.550355     2  5974
  5977  O     -9.986135  -22.102948  -18.396013     1  5978  5979
  5978  H    -10.890978  -21.927956  -18.092528     2  5977
  5979  H     -9.400052  -21.509522  -17.900941     2  5977
  5980  O    -18.953423  -26.094845   11.121390     1  5981  5982
  5981  H    -18.393847  -26.702525   10.611573     2  5980
  5982  H    -19.092388  -26.510541   11.984464     2  5980
  5983  O     25.918479  -12.474381   12.048166     1  5984  5985
  5984  H     26.051500  -11.645799   12.527435     2  5983
  5985  H     25.300288  -12.974156   12.600405     2  5983
  5986  O     20.901105    4.397006   11.123545     1  5987  5988
  5987  H     21.621953    4.500545   10.484548     2  5986
  5988  H     20.654036    5.303557   11.358174     2  5986
  5989  O     -7.741411    2.253407   26.797042     1  5990  5991
  5990  H     -8.485416    1.986010   26.233701     2  5989
  5991  H     -8.060335    3.036437   27.271570     2  5989
  5992  O    -27.122772   -5.603011  -25.818303     1  5993  5994
  5993  H    -26.981611   -4.759741  -25.365208     2  5992
  5994  H    -26.498979   -5.598448  -26.560258     2  5992
  5995  O     27.156971   -5.352931  -17.935321     1  5996  5997
  5996  H     28.054304   -5.161736  -17.619077     2  5995
  5997  H     26.874719   -6.113372  -17.408538     2  5995
  5998  O     18.526067   24.774393    1.548564     1  5999  6000
  5999  H     18.227949   25.552945    1.044496     2  5998
  6000  H     17.760714   24.518135    2.093441     2  5998
  6001  O     -8.747319   16.879480  -11.469570     1  6002  6003
  6002  H     -8.861098   16.398296  -12.305330     2  6001
  6003  H     -9.566293   17.376119  -11.309575     2  6001
  6004  O      0.473972  -11.328222  -19.352079     1  6005  6006
  6005  H     -0.425450  -11.686651  -19.411618     2  6004
  6006  H      0.993473  -11.998518  -18.876893     2  6004
  6007  O      9.504339   19.216158  -11.109674     1  6008  6009
  6008  H     10.454502   19.337054  -11.242400     2  6007
  6009  H      9.354583   18.259846  -11.111465     2  6007
  6010  O      6.423630   25.458337   20.893532     1  6011  6012
  6011  H      6.652158   26.096834   21.588644     2  6010
  6012  H      5.773681   24.853028   21.284380     2  6010
  6013  O    -18.571733   19.924773  -21.177140     1  6014  6015
  6014  H    -18.113836   19.517833  -20.432595     2  6013
  6015  H    -19.504234   19.866370  -20.937408     2  6013
  6016  O    -17.916606  -14.134968  -13.299903     1  6017  6018
  6017  H    -17.211450  -13.995647  -13.965472     2  6016
  6018  H    -18.716252  -13.746799  -13.702125     2  6016
  6019  O    -16.296932  -26.894882  -20.037269     1  6020  6021
  6020  H    -15.757574  -26.928923  -19.229838     2  6019
  6021  H    -16.725480  -26.024150  -20.051648     2  6019
  6022  O     26.094090   -4.573243   16.486829     1  6023  6024
  6023  H     25.549776   -4.610222   17.288740     2  6022
  6024  H     26.282354   -5.485131   16.218713     2  6022
  6025  O     19.719606  -25.477802    7.517534     1  6026  6027
  6026  H     20.210217  -25.330970    8.338957     2  6025
  6027  H     18.782003  -25.428684    7.749986     2  6025
  6028  O     -9.181937    4.641807   25.085316     1  6029  6030
  6029  H     -8.395208    4.586688   24.519286     2  6028
  6030  H     -9.553793    3.745764   25.061857     2  6028
  6031  O     14.352893  -23.149103   18.102594     1  6032  6033
  6032  H     14.811417  -23.287062   18.952357     2  6031
  6033  H     14.748335  -23.780916   17.471713     2  6031
  6034  O     15.370643    6.282800   16.159397     1  6035  6036
  6035  H     15.071730    7.194186   16.030727     2  6034
  6036  H     15.155312    6.028834   17.073378     2  6034
  6037  O    -17.585727   25.783933  -14.901225     1  6038  6039
  6038  H    -18.251183   25.708225  -15.596152     2  6037
  6039  H    -18.038857   25.510881  -14.095085     2  6037
  6040  O     -6.667189    0.772364  -25.661138     1  6041  6042
  6041  H     -7.398896    0.809841  -25.023958     2  6040
  6042  H     -7.006608    1.218099  -26.452072     2  6040
  6043  O     19.120085  -21.524877   12.590763     1  6044  6045
  6044  H     19.164446  -21.885986   11.694877     2  6043
  6045  H     18.786507  -22.243606   13.147039     2  6043
  6046  O     -3.502648  -20.247784   16.407274     1  6047  6048
  6047  H     -2.718991  -19.815554   16.776132     2  6046
  6048  H     -4.229431  -19.651129   16.636143     2  6046
  6049  O     25.959822  -22.798563  -20.577467     1  6050  6051
  6050  H     25.299562  -23.324154  -20.097034     2  6049
  6051  H     26.682799  -22.680906  -19.946105     2  6049
  6052  O     15.340285  -24.668669   16.085721     1  6053  6054
  6053  H     16.239091  -25.004581   16.199322     2  6052
  6054  H     14.835137  -25.401059   15.703843     2  6052
  6055  O    -20.861573   -6.437611  -20.656710     1  6056  6057
  6056  H    -20.878421   -6.647074  -21.604576     2  6055
  6057  H    -21.363897   -5.609932  -20.576192     2  6055
  6058  O     24.145002   -4.370968  -15.770330     1  6059  6060
  6059  H     24.881281   -4.734718  -15.258084     2  6058
  6060  H     23.337311   -4.655268  -15.316106     2  6058
  6061  O     17.165662    4.058925   -6.871621     1  6062  6063
  6062  H     16.857086    3.747140   -6.008591     2  6061
  6063  H     16.348948    4.274005   -7.343756     2  6061
  6064  O    -24.368759   -7.747746   -2.485992     1  6065  6066
  6065  H    -25.332294   -7.750858   -2.567579     2  6064
  6066  H    -24.039270   -7.537336   -3.368988     2  6064
  6067  O     14.409054  -25.094746    8.277406     1  6068  6069
  6068  H     13.875741  -25.512507    8.971265     2  6067
  6069  H     14.058563  -25.417092    7.430983     2  6067
  6070  O      7.209081   13.427595    7.734431     1  6071  6072
  6071  H      6.766496   14.260344    7.512898     2  6070
  6072  H      7.409735   13.448110    8.682485     2  6070
  6073  O     -3.520660   -3.732037    4.531315     1  6074  6075
  6074  H     -3.208715   -3.707119    5.446691     2  6073
  6075  H     -3.036348   -4.454584    4.106066     2  6073
  6076  O     11.510365    5.383197   11.374160     1  6077  6078
  6077  H     11.683792    5.595937   10.445688     2  6076
  6078  H     12.331591    4.970964   11.682850     2  6076
  6079  O    -24.515788  -14.292446   -5.181618     1  6080  6081
  6080  H    -23.917178  -14.598110   -4.491908     2  6079
  6081  H    -25.086055  -13.660615   -4.729506     2  6079
  6082  O    -21.243806  -25.779310   -3.163485     1  6083  6084
  6083  H    -20.758728  -25.297110   -3.848675     2  6082
  6084  H    -21.741190  -26.470525   -3.617677     2  6082
  6085  O      2.597566   11.404225  -22.347192     1  6086  6087
  6086  H      2.818091   12.038968  -21.656755     2  6085
  6087  H      3.320534   10.758976  -22.316656     2  6085
  6088  O     16.745920   12.765559   13.190894     1  6089  6090
  6089  H     17.603984   12.375732   13.423457     2  6088
  6090  H     16.122918   12.032849   13.090306     2  6088
  6091  O    -26.915712   -6.739226   -6.819830     1  6092  6093
  6092  H    -26.886761   -6.152690   -6.046157     2  6091
  6093  H    -26.142739   -6.475366   -7.339223     2  6091
  6094  O     16.191098    3.102901   -4.462108     1  6095  6096
  6095  H     15.366730    3.545579   -4.199143     2  6094
  6096  H     16.897796    3.465784   -3.906270     2  6094
  6097  O    -10.677557  -26.307354    2.349442     1  6098  6099
  6098  H    -10.956426  -27.223604    2.204699     2  6097
  6099  H    -11.195296  -26.005262    3.109734     2  6097
  6100  O      1.482002    5.589096  -23.030402     1  6101  6102
  6101  H      1.621062    4.671390  -23.304869     2  6100
  6102  H      1.247554    5.546677  -22.089900     2  6100
  6103  O      9.267332   -7.895564    5.593891     1  6104  6105
  6104  H      9.054659   -7.784045    4.657741     2  6103
  6105  H      9.228952   -8.849330    5.766080     2  6103
  6106  O     19.634975  -16.431910   21.849977     1  6107  6108
  6107  H     20.297427  -15.945998   22.365559     2  6106
  6108  H     18.810181  -16.376364   22.347111     2  6106
  6109  O     23.956868  -10.146663  -24.544900     1  6110  6111
  6110  H     23.999626  -10.802936  -23.841405     2  6109
  6111  H     24.872559   -9.993329  -24.816990     2  6109
  6112  O     -6.706518   -8.192216   -7.893585     1  6113  6114
  6113  H     -5.799554   -8.150907   -8.231774     2  6112
  6114  H     -7.187214   -8.772597   -8.498845     2  6112
  6115  O     22.959701    1.911421   14.237073     1  6116  6117
  6116  H     23.395696    1.200815   13.757250     2  6115
  6117  H     23.342475    2.730302   13.882170     2  6115
  6118  O     11.065426   -6.016438   15.988896     1  6119  6120
  6119  H     10.644261   -6.266540   16.818248     2  6118
  6120  H     11.958652   -6.401213   16.018386     2  6118
  6121  O     -2.107075   20.241616   18.677632     1  6122  6123
  6122  H     -2.794110   20.231731   19.359052     2  6121
  6123  H     -1.482480   20.931917   18.955436     2  6121
  6124  O      5.414298   11.328366    1.899775     1  6125  6126
  6125  H      4.830732   12.093634    2.022273     2  6124
  6126  H      6.305475   11.688455    2.019484     2  6124
  6127  O      3.359742  -17.371087   18.281782     1  6128  6129
  6128  H      3.789477  -16.736831   18.879056     2  6127
  6129  H      4.069945  -17.941880   17.939704     2  6127
  6130  O     -7.743310   -6.668699  -17.431177     1  6131  6132
  6131  H     -7.460184   -5.744715  -17.304787     2  6130
  6132  H     -7.108976   -7.026126  -18.075445     2  6130
  6133  O      5.559938   -1.868240  -18.091423     1  6134  6135
  6134  H      5.211235   -1.027247  -17.766057     2  6133
  6135  H      4.765864   -2.342686  -18.377719     2  6133
  6136  O     13.051304    1.736741   -7.800439     1  6137  6138
  6137  H     12.587648    0.941413   -7.493620     2  6136
  6138  H     12.572496    2.022645   -8.593222     2  6136
  6139  O    -16.645264   11.071111  -17.434792     1  6140  6141
  6140  H    -15.974327   10.481222  -17.054168     2  6139
  6141  H    -16.718629   11.837740  -16.842646     2  6139
  6142  O     22.686450   16.642237   12.403839     1  6143  6144
  6143  H     22.970042   15.737351   12.612060     2  6142
  6144  H     23.286751   16.932905   11.702755     2  6142
  6145  O     24.063624  -11.142858  -17.928281     1  6146  6147
  6146  H     23.383117  -10.750782  -17.365429     2  6145
  6147  H     24.193442  -12.045176  -17.596152     2  6145
  6148  O     -1.583483    2.481819   -2.868716     1  6149  6150
  6149  H     -1.893392    3.323226   -2.504283     2  6148
  6150  H     -1.523326    2.595491   -3.829787     2  6148
  6151  O    -11.537025    2.250496   19.684968     1  6152  6153
  6152  H    -10.840879    2.761343   20.122431     2  6151
  6153  H    -11.777697    2.733422   18.883519     2  6151
  6154  O     -3.941917    5.502301   16.191171     1  6155  6156
  6155  H     -4.772639    5.499040   15.691416     2  6154
  6156  H     -3.256850    5.749152   15.551742     2  6154
  6157  O     -2.439951   -1.814554   15.643049     1  6158  6159
  6158  H     -2.811239   -1.464145   16.463362     2  6157
  6159  H     -3.210955   -2.104362   15.140828     2  6157
  6160  O    -18.090949   17.529686   -6.778155     1  6161  6162
  6161  H    -18.804286   17.667955   -6.134915     2  6160
  6162  H    -17.407775   17.049558   -6.284410     2  6160
  6163  O    -26.585692    3.239643   -3.727078     1  6164  6165
  6164  H    -25.688344    3.561857   -3.908365     2  6163
  6165  H    -27.171858    3.853410   -4.190877     2  6163
  6166  O     10.423727   22.079732   11.230759     1  6167  6168
  6167  H     10.159605   21.699688   10.380641     2  6166
  6168  H      9.662401   22.591653   11.545668     2  6166
  6169  O     20.628300   14.956765  -18.255556     1  6170  6171
  6170  H     20.053380   15.228880  -17.523316     2  6169
  6171  H     21.387912   15.554278  -18.209321     2  6169
  6172  O     -9.058080  -23.471674   17.478438     1  6173  6174
  6173  H     -8.863714  -24.419700   17.411393     2  6172
  6174  H     -8.213198  -23.050593   17.692403     2  6172
  6175  O    -12.341395  -21.860912  -23.501711     1  6176  6177
  6176  H    -11.399144  -21.822951  -23.273163     2  6175
  6177  H    -12.697322  -21.016417  -23.194287     2  6175
  6178  O      3.556002   19.137401   -4.453457     1  6179  6180
  6179  H      4.300709   18.817260   -3.921794     2  6178
  6180  H      3.074375   18.342842   -4.747699     2  6178
  6181  O     13.445604    1.500172  -12.761371     1  6182  6183
  6182  H     14.139874    1.461290  -12.086317     2  6181
  6183  H     12.752310    0.912671  -12.419703     2  6181
  6184  O    -23.349936  -13.940105   26.847785     1  6185  6186
  6185  H    -22.767309  -13.488672   26.220589     2  6184
  6186  H    -22.848955  -14.705148   27.159278     2  6184
  6187  O      5.322155   -5.505707  -17.539218     1  6188  6189
  6188  H      5.180475   -6.440812  -17.338614     2  6187
  6189  H      4.527523   -5.029598  -17.257766     2  6187
  6190  O    -17.582963   18.775905  -18.782193     1  6191  6192
  6191  H    -18.253541   18.074534  -18.694061     2  6190
  6192  H    -16.733383   18.323777  -18.904658     2  6190
  6193  O     21.230743  -14.510885   22.856353     1  6194  6195
  6194  H     21.741765  -14.467504   23.679154     2  6193
  6195  H     21.715524  -13.996511   22.189268     2  6193
  6196  O      2.620265   22.872978   -2.285322     1  6197  6198
  6197  H      2.628906   22.641587   -3.229925     2  6196
  6198  H      1.728740   23.175103   -2.088537     2  6196
  6199  O     -5.240287   19.373225  -14.109186     1  6200  6201
  6200  H     -5.597816   19.156834  -13.237746     2  6199
  6201  H     -5.943319   19.098896  -14.714838     2  6199
  6202  O    -15.949780  -24.740452   21.609179     1  6203  6204
  6203  H    -15.543286  -23.927779   21.278318     2  6202
  6204  H    -15.244159  -25.397592   21.532955     2  6202
  6205  O     13.635998   24.080956   -9.024044     1  6206  6207
  6206  H     14.517982   23.779109   -9.280921     2  6205
  6207  H     13.407519   23.532100   -8.259158     2  6205
  6208  O     24.787941   15.785666    4.842488     1  6209  6210
  6209  H     25.502640   15.448110    5.402073     2  6208
  6210  H     23.977734   15.423916    5.233839     2  6208
  6211  O     23.268064    2.692304   -8.026650     1  6212  6213
  6212  H     22.636861    2.796813   -7.297382     2  6211
  6213  H     24.103459    3.066084   -7.699307     2  6211
  6214  O    -12.979758  -21.269248  -14.329654     1  6215  6216
  6215  H    -12.614556  -20.643076  -14.969293     2  6214
  6216  H    -12.877186  -20.825261  -13.478040     2  6214
  6217  O    -24.236328  -20.037915  -15.942721     1  6218  6219
  6218  H    -24.625884  -19.364937  -16.509302     2  6217
  6219  H    -24.195815  -20.846118  -16.479144     2  6217
  6220  O     10.546817  -20.055149  -18.593714     1  6221  6222
  6221  H     10.812056  -20.901043  -18.207847     2  6220
  6222  H      9.718940  -19.811257  -18.144670     2  6220
  6223  O     10.663973    9.388245   18.858494     1  6224  6225
  6224  H     10.527998    9.392677   17.899219     2  6223
  6225  H     11.583816    9.660420   18.998313     2  6223
  6226  O     -5.362411    4.216534  -12.258610     1  6227  6228
  6227  H     -5.458161    4.688420  -11.420677     2  6226
  6228  H     -4.840111    3.417843  -12.084129     2  6226
  6229  O      2.054570  -24.126698   16.287905     1  6230  6231
  6230  H      1.453625  -24.675886   16.806494     2  6229
  6231  H      2.362426  -24.686537   15.563268     2  6229
  6232  O     -8.846341  -26.141486   17.015006     1  6233  6234
  6233  H     -9.640069  -26.284400   16.481765     2  6232
  6234  H     -8.101684  -26.456990   16.481506     2  6232
  6235  O    -12.041603   25.601707  -24.050156     1  6236  6237
  6236  H    -12.229945   25.607170  -23.100655     2  6235
  6237  H    -12.609310   26.303610  -24.405367     2  6235
  6238  O      2.321588   -5.884734  -15.190506     1  6239  6240
  6239  H      2.769937   -5.054107  -15.402080     2  6238
  6240  H      1.733298   -5.679243  -14.445536     2  6238
  6241  O     25.480785    5.901702   23.133379     1  6242  6243
  6242  H     25.199256    5.817204   22.213697     2  6241
  6243  H     24.689579    6.026267   23.660342     2  6241
  6244  O     -8.165301   11.779446  -17.083341     1  6245  6246
  6245  H     -7.766053   10.992133  -16.687702     2  6244
  6246  H     -7.400772   12.329416  -17.296592     2  6244
  6247  O     23.074637  -23.977131  -23.538847     1  6248  6249
  6248  H     23.962529  -24.117015  -23.184780     2  6247
  6249  H     22.502041  -24.587341  -23.056868     2  6247
  6250  O    -25.064776   27.174363   19.989176     1  6251  6252
  6251  H    -24.481020   27.251829   20.759779     2  6250
  6252  H    -25.241025   26.226367   19.881177     2  6250
  6253  O    -24.659547   -6.078970   11.845967     1  6254  6255
  6254  H    -23.967322   -5.747164   11.253037     2  6253
  6255  H    -25.478669   -5.682184   11.504848     2  6253
  6256  O      3.505301  -25.613894  -22.129733     1  6257  6258
  6257  H      4.337400  -25.119766  -22.088163     2  6256
  6258  H      3.788198  -26.517150  -22.333983     2  6256
  6259  O      4.672319   -7.716919   15.333196     1  6260  6261
  6260  H      5.440700   -8.197196   14.994779     2  6259
  6261  H      5.017734   -7.053153   15.945479     2  6259
  6262  O     -2.438595   16.097024   24.695135     1  6263  6264
  6263  H     -3.304512   16.441345   24.433796     2  6262
  6264  H     -2.358991   16.205643   25.657748     2  6262
  6265  O     -4.655683    5.862556   21.909873     1  6266  6267
  6266  H     -4.585245    5.664572   22.850928     2  6265
  6267  H     -5.381984    6.500690   21.854941     2  6265
  6268  O      8.779880   -6.880905  -16.070654     1  6269  6270
  6269  H      8.794654   -7.659883  -16.637900     2  6268
  6270  H      9.345084   -7.130476  -15.325662     2  6268
  6271  O     19.132642    5.561630  -24.744264     1  6272  6273
  6272  H     18.713278    4.743933  -24.442971     2  6271
  6273  H     19.359843    6.055257  -23.939253     2  6271
  6274  O    -22.280969   18.975965    7.812703     1  6275  6276
  6275  H    -22.531449   19.537807    7.067734     2  6274
  6276  H    -22.355262   18.070193    7.498155     2  6274
  6277  O      3.698914    1.316450   11.968718     1  6278  6279
  6278  H      3.023570    1.635976   11.353036     2  6277
  6279  H      3.967026    0.438531   11.664636     2  6277
  6280  O    -18.060668    5.155464    1.711257     1  6281  6282
  6281  H    -18.909306    5.500658    1.396940     2  6280
  6282  H    -17.493363    5.923939    1.884326     2  6280
  6283  O    -12.831421   -1.280368  -21.994551     1  6284  6285
  6284  H    -12.092475   -1.898079  -22.085411     2  6283
  6285  H    -13.609944   -1.767844  -22.297629     2  6283
  6286  O      0.793711    5.245575  -20.320549     1  6287  6288
  6287  H      1.064307    5.717493  -19.518229     2  6286
  6288  H     -0.161791    5.098649  -20.222992     2  6286
  6289  O     19.509995    9.692752  -22.103194     1  6290  6291
  6290  H     18.834891   10.189102  -21.616935     2  6289
  6291  H     19.473337    9.979734  -23.029644     2  6289
  6292  O     23.566072  -14.321367   -8.894302     1  6293  6294
  6293  H     24.099506  -15.126192   -8.808160     2  6292
  6294  H     23.987500  -13.840630   -9.621960     2  6292
  6295  O    -16.960789   11.914847  -20.043993     1  6296  6297
  6296  H    -17.879148   12.209920  -20.049066     2  6295
  6297  H    -16.786360   11.588269  -19.149614     2  6295
  6298  O    -15.045776   11.003066   25.048092     1  6299  6300
  6299  H    -14.749412   11.814549   24.611949     2  6298
  6300  H    -14.396356   10.883501   25.757106     2  6298
  6301  O    -24.520873  -13.965891  -19.741688     1  6302  6303
  6302  H    -25.472690  -13.807978  -19.664271     2  6301
  6303  H    -24.460524  -14.835540  -20.167555     2  6301
  6304  O     17.196885  -11.001253   21.555012     1  6305  6306
  6305  H     17.791288  -10.415693   22.045842     2  6304
  6306  H     17.758684  -11.359815   20.849799     2  6304
  6307  O    -23.200130   13.608651    5.135932     1  6308  6309
  6308  H    -22.697833   14.268342    4.633114     2  6307
  6309  H    -22.832164   12.761309    4.842709     2  6307
  6310  O      5.443937   -0.918224  -25.451495     1  6311  6312
  6311  H      5.757920   -0.922515  -24.535267     2  6310
  6312  H      5.485625   -1.849135  -25.720818     2  6310
  6313  O    -14.327658   -5.771194   -4.419403     1  6314  6315
  6314  H    -15.066450   -6.114969   -4.942750     2  6313
  6315  H    -14.609979   -4.904524   -4.085216     2  6313
  6316  O    -22.969702   16.114893   11.880399     1  6317  6318
  6317  H    -22.449702   15.873436   11.099278     2  6316
  6318  H    -23.746885   15.533591   11.852254     2  6316
  6319  O     21.239280  -23.429829   -4.798629     1  6320  6321
  6320  H     21.341780  -22.685519   -4.189516     2  6319
  6321  H     21.254362  -23.072695   -5.696232     2  6319
  6322  O     -9.314139    7.526657   -3.809493     1  6323  6324
  6323  H     -9.951212    6.821637   -3.632175     2  6322
  6324  H     -9.534708    7.842692   -4.697065     2  6322
  6325  O     10.905180  -20.224781   -4.182737     1  6326  6327
  6326  H     11.039638  -21.185091   -4.137945     2  6325
  6327  H     11.362300  -19.854307   -3.415450     2  6325
  6328  O     22.472955   17.051261  -18.555693     1  6329  6330
  6329  H     21.847571   17.786160  -18.492630     2  6328
  6330  H     22.555713   16.896085  -19.508413     2  6328
  6331  O    -18.942853  -25.687389    0.993494     1  6332  6333
  6332  H    -18.925724  -25.997184    0.074160     2  6331
  6333  H    -18.124965  -25.186818    1.148290     2  6331
  6334  O     17.482564   26.792098    0.055004     1  6335  6336
  6335  H     17.002726   26.263177   -0.602172     2  6334
  6336  H     16.801464   27.323819    0.496531     2  6334
  6337  O     -8.113036   18.322762   13.582914     1  6338  6339
  6338  H     -8.117723   17.766096   14.375853     2  6337
  6339  H     -8.805143   17.974136   12.997886     2  6337
  6340  O      0.220804    7.369414  -24.773476     1  6341  6342
  6341  H      0.221578    8.162242  -24.220399     2  6340
  6342  H      0.556782    6.670220  -24.194489     2  6340
  6343  O      8.468175   -1.638814    5.251085     1  6344  6345
  6344  H      9.338172   -1.316825    4.982164     2  6343
  6345  H      8.401338   -2.529712    4.875761     2  6343
  6346  O     -9.639859   13.624347   15.950181     1  6347  6348
  6347  H    -10.149133   14.400779   16.197473     2  6346
  6348  H     -9.675540   13.544011   14.985767     2  6346
  6349  O     12.852544  -15.669219   -7.609818     1  6350  6351
  6350  H     13.791364  -15.414457   -7.559269     2  6349
  6351  H     12.725244  -15.802534   -8.564368     2  6349
  6352  O      1.196143   15.483196  -19.312350     1  6353  6354
  6353  H      1.401012   14.598792  -18.952512     2  6352
  6354  H      0.481703   15.811198  -18.750078     2  6352
  6355  O    -20.905651  -22.894304   -8.799841     1  6356  6357
  6356  H    -21.425355  -23.128779   -8.014096     2  6355
  6357  H    -21.549722  -22.788914   -9.516757     2  6355
  6358  O     -3.682056   -9.432565    5.262962     1  6359  6360
  6359  H     -3.197334   -9.442643    6.104510     2  6358
  6360  H     -4.454973   -9.974866    5.492810     2  6358
  6361  O     10.626373   12.212044   13.344456     1  6362  6363
  6362  H     10.837876   12.800629   12.603604     2  6361
  6363  H     11.443890   12.152462   13.860268     2  6361
  6364  O      7.864851   21.574890    7.383186     1  6365  6366
  6365  H      8.139348   22.163103    6.666623     2  6364
  6366  H      7.675233   20.740607    6.934759     2  6364
  6367  O     -5.746181    7.476552  -20.347474     1  6368  6369
  6368  H     -5.062726    8.001216  -20.796426     2  6367
  6369  H     -5.873879    7.939501  -19.503205     2  6367
  6370  O     -0.683307   15.112188  -10.655057     1  6371  6372
  6371  H     -1.203627   15.725662  -11.194912     2  6370
  6372  H     -0.943562   14.216072  -10.912895     2  6370
  6373  O    -10.159207   -6.434253    3.096712     1  6374  6375
  6374  H    -10.786149   -6.984150    3.597775     2  6373
  6375  H    -10.732332   -5.880439    2.543423     2  6373
  6376  O     24.790713   -5.323736   -0.648382     1  6377  6378
  6377  H     25.356686   -5.655815    0.066462     2  6376
  6378  H     25.342135   -4.740452   -1.177107     2  6376
  6379  O     16.756826  -20.614398   -8.484321     1  6380  6381
  6380  H     16.211672  -21.165490   -9.060588     2  6379
  6381  H     16.249963  -19.812659   -8.308374     2  6379
  6382  O      6.703243   13.943067   19.193396     1  6383  6384
  6383  H      7.326455   14.529597   19.651482     2  6382
  6384  H      7.246072   13.541689   18.498442     2  6382
  6385  O      2.202068   23.428309  -10.209819     1  6386  6387
  6386  H      1.799983   22.555261  -10.257726     2  6385
  6387  H      1.688918   23.938563   -9.570210     2  6385
  6388  O     16.588006  -17.862506   -7.659969     1  6389  6390
  6389  H     17.529630  -18.067588   -7.554658     2  6388
  6390  H     16.257472  -17.750680   -6.754913     2  6388
  6391  O     19.025885   -9.030829   22.383324     1  6392  6393
  6392  H     19.904896   -9.263618   22.051341     2  6391
  6393  H     19.215602   -8.624404   23.238240     2  6391
  6394  O    -15.578711   11.887115  -13.247271     1  6395  6396
  6395  H    -15.091904   12.680129  -13.509700     2  6394
  6396  H    -16.245787   12.162806  -12.603533     2  6394
  6397  O     14.362144  -23.243586   -2.120816     1  6398  6399
  6398  H     14.422497  -23.280195   -3.085382     2  6397
  6399  H     14.898061  -24.003978   -1.839547     2  6397
  6400  O     20.208922   13.408733   22.124309     1  6401  6402
  6401  H     20.219488   14.226439   22.639912     2  6400
  6402  H     20.469027   13.669209   21.231200     2  6400
  6403  O     -3.806579   10.233424  -12.752979     1  6404  6405
  6404  H     -3.300226    9.545020  -13.201997     2  6403
  6405  H     -3.894244    9.895180  -11.849953     2  6403
  6406  O     24.612191   -8.511380    3.259461     1  6407  6408
  6407  H     24.069318   -7.710250    3.198999     2  6406
  6408  H     23.981268   -9.247574    3.276042     2  6406
  6409  O    -12.087335    1.777828    7.418836     1  6410  6411
  6410  H    -12.036887    2.470461    6.750101     2  6409
  6411  H    -12.745369    2.070567    8.065408     2  6409
  6412  O     21.062824   21.164591    3.386340     1  6413  6414
  6413  H     21.456531   21.114718    2.502726     2  6412
  6414  H     21.812374   21.369633    3.969363     2  6412
  6415  O    -25.496899    7.115485   18.811171     1  6416  6417
  6416  H    -24.824684    7.601267   18.301422     2  6415
  6417  H    -26.070063    7.801991   19.197218     2  6415
  6418  O     21.481850   -8.523710  -24.442068     1  6419  6420
  6419  H     22.213734   -8.598849  -23.807343     2  6418
  6420  H     20.969334   -7.762827  -24.126743     2  6418
  6421  O    -15.735073    6.174069    4.958756     1  6422  6423
  6422  H    -15.348138    5.289494    5.019039     2  6421
  6423  H    -15.941224    6.326363    4.022895     2  6421
  6424  O     12.274510   -8.728942   25.856806     1  6425  6426
  6425  H     11.841864   -8.998736   25.036039     2  6424
  6426  H     12.842597   -9.474161   26.102131     2  6424
  6427  O      5.762307   15.644060    6.579186     1  6428  6429
  6428  H      5.780436   16.594975    6.397720     2  6427
  6429  H      5.540041   15.255490    5.719921     2  6427
  6430  O    -21.752778   15.728761   -9.703222     1  6431  6432
  6431  H    -20.985662   15.668898   -9.112586     2  6430
  6432  H    -22.102496   16.621877   -9.551457     2  6430
  6433  O     25.673716   14.093965   -3.896258     1  6434  6435
  6434  H     24.852852   13.668087   -3.603442     2  6433
  6435  H     26.314556   13.836659   -3.217048     2  6433
  6436  O     -2.716313   18.816369    1.595276     1  6437  6438
  6437  H     -2.779681   17.929032    1.980393     2  6436
  6438  H     -1.882045   19.180941    1.928280     2  6436
  6439  O     16.969690   14.045409  -24.573216     1  6440  6441
  6440  H     16.181528   13.490329  -24.462387     2  6439
  6441  H     17.690626   13.544237  -24.161287     2  6439
  6442  O     -9.247836  -17.547569   16.318602     1  6443  6444
  6443  H     -9.302647  -17.871354   17.233524     2  6442
  6444  H     -8.946847  -16.630784   16.415179     2  6442
  6445  O    -19.457914    3.370872   -9.330270     1  6446  6447
  6446  H    -20.026086    4.133895   -9.113708     2  6445
  6447  H    -18.746455    3.746773   -9.887361     2  6445
  6448  O     -5.498699   21.710044  -16.964790     1  6449  6450
  6449  H     -5.538036   20.817163  -17.343176     2  6448
[truncated: 616,801 more chars]
