# Supplementary material for: Measuring Zn Transference with Precision: Insights for Dendrite‐Free Zinc Metal Anodes
Source: Adv Mater. 2025 Aug 23;37(46):e02245. doi: 10.1002/adma.202502245 (PMC12631524; doi:10.1002/adma.202502245)
Supplement: Supplementary file 2 — Supporting Information [file ADMA-37-e02245-s002.gz › restarts/60Zn_r2.dyn]

 Number of Atoms and Title :
 16352  Built with Packmol
 Periodic Box Dimensions :
    0.5516705322265625D+02    0.5516705322265625D+02    0.5516705322265625D+02
    0.9000000000000000D+02    0.9000000000000000D+02    0.9000000000000000D+02
 Current Atomic Positions :
   -0.4434820125215456D+01    0.9237943162850817D+01   -0.2459989929612173D+02
   -0.4279665056437561D+01    0.9596486019950504D+01   -0.2548795120456014D+02
   -0.5395292412290969D+01    0.8991551249106587D+01   -0.2455888682801421D+02
   -0.2714988446438611D+01    0.6584162877826533D+01   -0.1662443448881176D+02
   -0.2150316894609142D+01    0.6069888941252127D+01   -0.1612905635331460D+02
   -0.2126402353610992D+01    0.7192198135074602D+01   -0.1712558897199810D+02
    0.6589648326653773D+01    0.1820256982526780D+02   -0.6910403679236735D+01
    0.6801827560537065D+01    0.1730077390941265D+02   -0.6931884010688814D+01
    0.6061199592127946D+01    0.1834096248228062D+02   -0.6146597391966053D+01
   -0.1754757754713915D+01    0.2470276471331385D+02    0.1155430872871443D+02
   -0.1307938906949000D+01    0.2469109179725304D+02    0.1236509197073459D+02
   -0.1679063449071857D+01    0.2552217858560510D+02    0.1105475253442812D+02
   -0.6520244426319270D+01    0.2288709780715054D+02    0.2258791536074516D+02
   -0.5818446344826445D+01    0.2309574328927579D+02    0.2323900475052433D+02
   -0.6312221062008232D+01    0.2200628945509795D+02    0.2224051936685002D+02
   -0.1757488861226057D+02   -0.2630376908194139D+01   -0.1577235608289264D+02
   -0.1806514270807710D+02   -0.1936511323506509D+01   -0.1521586059359182D+02
   -0.1776538788635094D+02   -0.2535632535920788D+01   -0.1674933726916966D+02
    0.1387678896474837D+02   -0.6868098006522191D+01   -0.1373864228548912D+02
    0.1442865215394808D+02   -0.6291919965107296D+01   -0.1314642188124358D+02
    0.1295583504671302D+02   -0.6502113538220995D+01   -0.1365556264980441D+02
   -0.2284263518645221D+02    0.1741106794799395D+02    0.2414683275334939D+02
   -0.2208359364548280D+02    0.1796668194044766D+02    0.2427226890859832D+02
   -0.2373661834108290D+02    0.1777481278872305D+02    0.2435959041254982D+02
   -0.4614694964570504D+01    0.1225206718201458D+02    0.1596585681915437D+02
   -0.4080835339054722D+01    0.1205768773845998D+02    0.1675128861874772D+02
   -0.5562533698637949D+01    0.1220187397793135D+02    0.1626738726616354D+02
   -0.1242690057168068D+02    0.1122314546193655D+02   -0.1623296916944246D+02
   -0.1284082202790089D+02    0.1187113833976226D+02   -0.1564421105482604D+02
   -0.1184077500326378D+02    0.1064898863931463D+02   -0.1570821351786345D+02
    0.2866205937260387D+01   -0.1395141510273819D+02   -0.2355254119549731D+02
    0.3233995153761343D+01   -0.1340840958132038D+02   -0.2422552496889920D+02
    0.2896299220896082D+01   -0.1357734472495163D+02   -0.2268438736132186D+02
   -0.9211406141356912D+01    0.1695628887760371D+02    0.2662355585478466D+02
   -0.1010489822318401D+02    0.1710263986937572D+02    0.2624116975897675D+02
   -0.8956151788586059D+01    0.1605792250952616D+02    0.2647197197635469D+02
   -0.1416168909410355D+02    0.1059178282604567D+02   -0.2595860189120824D+01
   -0.1376895282492423D+02    0.9926391643598505D+01   -0.2052615454884320D+01
   -0.1354665651371695D+02    0.1131042038661513D+02   -0.2447116110429764D+01
    0.1381805394894415D+02    0.3031619416705913D+01   -0.2400497278953707D+02
    0.1373016203684619D+02    0.2371444217351974D+01   -0.2333600615476280D+02
    0.1453192596165649D+02    0.2763658387416002D+01   -0.2449729368979817D+02
   -0.1653721896102899D+02   -0.2678161426343861D+02    0.1839596239597688D+02
   -0.1740701208458440D+02   -0.2681292924708234D+02    0.1883333170760012D+02
   -0.1667053905709724D+02   -0.2642483015895353D+02    0.1753860637355172D+02
    0.2577513873850722D+02   -0.2710000886999202D+01    0.9865273320696857D+00
    0.2495376858890805D+02   -0.3264108429620023D+01    0.8310534821789317D+00
    0.2589843780728400D+02   -0.2674827905912626D+01    0.1923882678140373D+01
   -0.1719201051935008D+00    0.1384897067024914D+02    0.1138082697260298D+02
    0.3935720957796671D+00    0.1465488897790388D+02    0.1168729656441598D+02
   -0.1027363768393228D+01    0.1428155422598527D+02    0.1115310023071656D+02
    0.1894436118988966D+01    0.1653902455003424D+02   -0.1900462043146988D+02
    0.2579741699989644D+01    0.1705300676800005D+02   -0.1860436742295699D+02
    0.1213252197621493D+01    0.1716793211305441D+02   -0.1933178972373942D+02
    0.3692543801590446D+01    0.5008603041389716D+01    0.4280088680846458D+01
    0.4506325876100618D+01    0.4886295085107968D+01    0.4818079576524608D+01
    0.2978881032598854D+01    0.4655248881198085D+01    0.4847864203238134D+01
    0.1394413469338402D+02   -0.6876551229980464D+01    0.2044241491264633D+02
    0.1377637084941890D+02   -0.6153495388728401D+01    0.2110552388816724D+02
    0.1459333862992042D+02   -0.6544325095403390D+01    0.1981577799444841D+02
    0.8119264153225970D+01    0.1770670509728910D+02    0.5072498528121083D+01
    0.8071093441273813D+01    0.1785638520605117D+02    0.5970812255607259D+01
    0.8654028824044726D+01    0.1844005355843426D+02    0.4672064760302848D+01
   -0.7303132760836253D+01    0.2530272061348431D+02    0.2607066082267951D+02
   -0.6409394703833593D+01    0.2570646607906994D+02    0.2581016130674215D+02
   -0.7481991861839338D+01    0.2446653359791750D+02    0.2558429664409795D+02
   -0.5396139287592815D+01   -0.1816958633766844D+02    0.2392914022138827D+02
   -0.5029269693639689D+01   -0.1836361396290055D+02    0.2477540013002772D+02
   -0.6387618736097930D+01   -0.1814316437106772D+02    0.2388673736149097D+02
    0.5757832735602154D+01    0.1004085743673833D+02    0.2599189674993215D+02
    0.6710401724942355D+01    0.1006541277856945D+02    0.2581636922435859D+02
    0.5581820831694675D+01    0.9831191080348630D+01    0.2700708318240605D+02
   -0.2622590697860370D+02   -0.1425214848330773D+01    0.2496018786757265D+02
   -0.2553957785922838D+02   -0.7251945641291537D+00    0.2485603759339879D+02
   -0.2656644337780272D+02   -0.1288710171975694D+01    0.2584103606767258D+02
    0.1955977349633281D+02    0.1332981907701241D+02    0.1411200895138589D+02
    0.1868161630905239D+02    0.1353350699041295D+02    0.1450991639023531D+02
    0.1938744604522633D+02    0.1311806481972348D+02    0.1314928527544293D+02
    0.9748927168984542D+01    0.5493975152256439D+01    0.1019591089348319D+02
    0.9114557441491447D+01    0.5723965098738194D+01    0.9532193461117320D+01
    0.1044404464649215D+02    0.6146928827075351D+01    0.1006020860972366D+02
   -0.1878361149719824D+02    0.2259242705518731D+02   -0.1755333439176307D+02
   -0.1911962332493189D+02    0.2212296460095328D+02   -0.1833686698920226D+02
   -0.1828070334945775D+02    0.2328973898395022D+02   -0.1793574784841601D+02
   -0.1647487163520866D+02    0.2392252764546788D+02    0.2150051189598758D+02
   -0.1734262648795436D+02    0.2376213362185602D+02    0.2209709763347036D+02
   -0.1690962663084630D+02    0.2432775084450815D+02    0.2071790119973199D+02
   -0.4240861051121000D+01   -0.2075028054993096D+02    0.2607928830673593D+02
   -0.3789094057314939D+01   -0.1999279920510830D+02    0.2644313945727111D+02
   -0.5131848440736658D+01   -0.2068842688576490D+02    0.2632814153030833D+02
   -0.1590740949280825D+02    0.2547150891295786D+02    0.1416371514701050D+02
   -0.1583772796400099D+02    0.2638447328907504D+02    0.1379863467038427D+02
   -0.1599720171208059D+02    0.2556039642223933D+02    0.1513926842542402D+02
    0.5152595996891708D+01    0.2620500062744206D+02   -0.1036285442309215D+02
    0.5108523707950085D+01    0.2642559242507346D+02   -0.1134699930498547D+02
    0.5474263384683283D+01    0.2526052407066324D+02   -0.1030368392340256D+02
    0.2604701511834163D+02    0.1303565715033863D+02   -0.1137776004722487D+02
    0.2540617371423948D+02    0.1265280027983752D+02   -0.1074469009500859D+02
    0.2624734886325496D+02    0.1395785278091723D+02   -0.1109046401748799D+02
    0.2938350581958711D+01   -0.2132903259281309D+02    0.2517262188533609D+02
    0.2780982058605887D+01   -0.2225966448538666D+02    0.2543089939237855D+02
    0.3728870409653993D+01   -0.2117898847444349D+02    0.2461973170426781D+02
   -0.2540387887194938D+02    0.1816393273746380D+02    0.2504014816826482D+02
   -0.2529549009333554D+02    0.1909332568105092D+02    0.2478243030737669D+02
   -0.2530431300804614D+02    0.1810080189542231D+02    0.2604490611659294D+02
    0.1783954508488891D+02    0.2325571230508855D+02   -0.2403075697886700D+02
    0.1748810476984427D+02    0.2301453973544844D+02   -0.2491158009767719D+02
    0.1863991520186609D+02    0.2275008008482232D+02   -0.2382276982030065D+02
   -0.6686476495500584D+01    0.2262327279778643D+02    0.6333769004163703D+01
   -0.7333082032326307D+01    0.2231074642141472D+02    0.5688574259201967D+01
   -0.6060033427555203D+01    0.2189257637243498D+02    0.6413929922638328D+01
    0.1622367494480400D+02    0.2481859113210121D+02    0.2244336745394248D+02
    0.1549865109655808D+02    0.2540469715777765D+02    0.2222953946327152D+02
    0.1656017677493272D+02    0.2462316793997983D+02    0.2153907071539013D+02
   -0.2285716865323989D+01   -0.1504515888487072D+02   -0.2718576323960738D+01
   -0.2409838982296872D+01   -0.1451241241478640D+02   -0.1941690998056705D+01
   -0.1657902947104988D+01   -0.1577517206393543D+02   -0.2527736088343985D+01
    0.1575031036509645D+01   -0.5114512943531311D+00    0.1632035090466904D+02
    0.8191344529615930D+00   -0.8704708674957500D+00    0.1689104918192674D+02
    0.2428225735251536D+01   -0.9457028524691262D+00    0.1644070057891590D+02
   -0.3450511805045545D+01   -0.2311699660850090D+02    0.1316213613695922D+02
   -0.3635946401041156D+01   -0.2332449836590493D+02    0.1224062260281546D+02
   -0.2792108760038987D+01   -0.2366414462666321D+02    0.1346079136273072D+02
   -0.1288182639061108D+01    0.1681519295470733D+02   -0.2569397753270367D+02
   -0.1597631996424707D+01    0.1710191402190027D+02   -0.2483817103990223D+02
   -0.2045649842077913D+01    0.1663913559140459D+02   -0.2623917017568012D+02
    0.2322916347526556D+02    0.1347957405343337D+02    0.1872771398637158D+01
    0.2379043209540068D+02    0.1289229913517889D+02    0.1337849913081522D+01
    0.2370927359839698D+02    0.1429384556472577D+02    0.1920895790731851D+01
    0.2222121103572465D+02    0.8580090624229934D+01    0.1825271634425280D+02
    0.2261498126486375D+02    0.9412810360853612D+01    0.1784288015658431D+02
    0.2258153255916271D+02    0.7810077399501331D+01    0.1784597608486085D+02
    0.1607777089400367D+02    0.1247178924993489D+02   -0.2008756365781671D+02
    0.1607493789650957D+02    0.1328809932753463D+02   -0.2062592998493577D+02
    0.1600104793654883D+02    0.1170510250991719D+02   -0.2074619104525988D+02
    0.1997004626687469D+02    0.6673798663492092D+01    0.1491539777561557D+02
    0.2082949116002330D+02    0.6419802832034025D+01    0.1453859163775580D+02
    0.1931976713266439D+02    0.6603421926801714D+01    0.1423237975154148D+02
   -0.1657444165180079D+02    0.6324276714434277D+01   -0.1533779942974951D+02
   -0.1589992338284070D+02    0.5817361998580673D+01   -0.1584207986079278D+02
   -0.1692151801682135D+02    0.6923408791321119D+01   -0.1599230451746809D+02
   -0.4464204951002323D+01   -0.2154303023836207D+02   -0.2286277658370341D+02
   -0.3806593317937023D+01   -0.2189328643249276D+02   -0.2343451676998257D+02
   -0.4717344979927083D+01   -0.2059352655722281D+02   -0.2293388501245531D+02
    0.2600475277876733D+02   -0.2622605762406905D+02    0.2079321834745352D+02
    0.2536550756682455D+02   -0.2694131644480052D+02    0.2067795552989265D+02
    0.2592568691399302D+02   -0.2578602360965738D+02    0.2168548976175778D+02
    0.2063795024761871D+02    0.2067549801297836D+02    0.8892993937453825D+01
    0.2132522246587539D+02    0.2104133798923458D+02    0.8317496310565339D+01
    0.2066617799078175D+02    0.2090540408721681D+02    0.9851404086241022D+01
   -0.2700236079672206D+02    0.6671605662655342D+00    0.1550972673329153D+02
   -0.2715311700054050D+02    0.1549416510278504D+01    0.1517248722085065D+02
   -0.2700766866205355D+02    0.5865934067088052D-01    0.1477672907465758D+02
    0.1694710918154755D+02   -0.2341426664353269D+02    0.6655969385870957D+01
    0.1763676601906647D+02   -0.2408455351897119D+02    0.6930542002721282D+01
    0.1725298181190276D+02   -0.2253220182668846D+02    0.6909471500483359D+01
   -0.2151637970201321D+02    0.2062798992324102D+02   -0.1966634089412627D+02
   -0.2194223601437515D+02    0.2015183590957099D+02   -0.2042073704674111D+02
   -0.2114533587726646D+02    0.1992858161352052D+02   -0.1904385256509702D+02
    0.5091259638627576D+01   -0.2387684225476782D+01   -0.2045829627747850D+02
    0.5278741850465620D+01   -0.2599134532354628D+01   -0.2145627955598353D+02
    0.4695141601455413D+01   -0.1534949715294463D+01   -0.2043320407480091D+02
    0.1845562853882061D+02    0.2510079559447133D+02    0.1812515771687398D+02
    0.1854863241867853D+02    0.2538159935379092D+02    0.1906477112449763D+02
    0.1797572195042810D+02    0.2584326489531785D+02    0.1766980631258252D+02
   -0.2365797572507253D+02    0.1255706081213567D+02    0.2027071988114352D+02
   -0.2406368004813281D+02    0.1335359890064858D+02    0.2045082829837687D+02
   -0.2385359731019381D+02    0.1213708624597770D+02    0.1936496078092149D+02
   -0.2191014733673045D+01    0.5982868773834803D+01    0.8888500172239010D+00
   -0.2427840360141503D+01    0.5693279226054819D+01    0.2087060100911620D-01
   -0.1260295670201092D+01    0.6287324158306856D+01    0.8075238768258453D+00
    0.2356140677937938D+02   -0.1305916241111039D+02   -0.2552992804243285D+02
    0.2425410659369933D+02   -0.1360442182728056D+02   -0.2594922901514566D+02
    0.2284553768584050D+02   -0.1366568648947980D+02   -0.2578590325030675D+02
   -0.7989158351264741D+01    0.6259130802866767D+00    0.4118041644892458D+01
   -0.8267487219498035D+01    0.1178104766842278D+01    0.4840147012790387D+01
   -0.7889476514584037D+01    0.1252901019115369D+01    0.3415240628650028D+01
   -0.4602353399603435D+01   -0.1402024955062566D+02    0.2757333417801295D+02
   -0.4279555485100686D+01   -0.1483318694265083D+02    0.2719402822260644D+02
   -0.5271899069478478D+01   -0.1363752547046940D+02    0.2693505341792996D+02
    0.1626277911042009D+02    0.1088493115620086D+02    0.1339010935674480D+02
    0.1562401307932567D+02    0.1156455329095047D+02    0.1342388668634750D+02
    0.1656786411694142D+02    0.1058332141456539D+02    0.1425489616256298D+02
    0.8444965450512948D+01   -0.2948570478053537D+01    0.9221442916581283D+01
    0.9149920460322106D+01   -0.2545845034121124D+01    0.9744568775388192D+01
    0.7983872683362931D+01   -0.2237878300975192D+01    0.8804704326180346D+01
   -0.2183956195032832D+02   -0.6769162318179792D+01   -0.2576287009043884D+02
   -0.2160028290434844D+02   -0.5943023726689590D+01   -0.2629498242218596D+02
   -0.2244124549895506D+02   -0.6484398278410928D+01   -0.2512161003490772D+02
    0.5852255693642070D+01   -0.1783906210264290D+02    0.2085388866025660D+01
    0.5141997417154581D+01   -0.1775754591462637D+02    0.1464825104674396D+01
    0.5494259487549878D+01   -0.1718661171270510D+02    0.2687622105053125D+01
    0.6938111875940741D+01    0.4842646808710870D+01   -0.5863990790395621D+01
    0.6011759927379057D+01    0.4643757709742002D+01   -0.5723746301664724D+01
    0.7157749550339540D+01    0.4588106663759802D+01   -0.6742957970477838D+01
    0.1286367249063146D+02   -0.7347157391232916D-01    0.1026339995785116D+02
    0.1287991819162464D+02    0.2944201470645331D+00    0.1116324375591358D+02
    0.1244331175671972D+02    0.6380486070468626D+00    0.9726533854417978D+01
    0.1328668347232441D+02   -0.1473489063150810D+01    0.7160306617391634D+00
    0.1294370550750436D+02   -0.2354906268334785D+01    0.8704227661290421D+00
    0.1413752374329254D+02   -0.1493009554188803D+01    0.3369141217915599D+00
    0.8644819800083008D+01    0.2363776525434271D+02    0.2467426472210970D+02
    0.9307736550265595D+01    0.2436161662822069D+02    0.2447730526802705D+02
    0.9035870379441569D+01    0.2281635234810111D+02    0.2438159135172800D+02
    0.3773417341214869D+01   -0.2379515858631583D+01   -0.2409666224782405D+02
    0.4215704086256522D+01   -0.2897568426688704D+01   -0.2470418401650655D+02
    0.3200340081896319D+01   -0.1717336879740793D+01   -0.2445492173074691D+02
    0.5654866316126782D+01    0.2542220161567618D+02   -0.2462646815455961D+02
    0.6436877711984552D+01    0.2589871326431283D+02   -0.2429058969928442D+02
    0.5491765599058248D+01    0.2572074302750893D+02   -0.2555051880374531D+02
    0.1428106016638605D+02   -0.5140575218712155D+01    0.9367408801105691D+01
    0.1359793242754413D+02   -0.4665028019935002D+01    0.8830996180120520D+01
    0.1389794283573661D+02   -0.5355860707799581D+01    0.1021758370080957D+02
    0.1810686189891551D+02   -0.1082845142819021D+01   -0.2702653556445746D+02
    0.1733355726973716D+02   -0.6195179813627709D+00   -0.2664316309171644D+02
    0.1884607190081391D+02   -0.5876052083446469D+00   -0.2672317424376743D+02
    0.1209083572170131D+02   -0.3880518527345454D+00   -0.1915520091839587D+02
    0.1115931324289130D+02   -0.4334807450274206D+00   -0.1883934582471245D+02
    0.1262153344302711D+02   -0.9239777472890088D+00   -0.1854938067128881D+02
    0.2573292798045399D+02    0.2416541176024494D+02   -0.2230179185031577D+02
    0.2617895964200332D+02    0.2495474354923749D+02   -0.2203901165265911D+02
    0.2543097738526350D+02    0.2442677155390578D+02   -0.2322137885103954D+02
    0.3515919845991766D+01    0.1196479259089085D+02   -0.6751985177284322D+01
    0.2535589841550891D+01    0.1177484806502338D+02   -0.6922521720051167D+01
    0.4013686824202491D+01    0.1114816019828026D+02   -0.6615024695078090D+01
    0.4458280664470350D+01   -0.7615431996676876D+01   -0.1830090574035254D+02
    0.3607520230168944D+01   -0.7800696208824769D+01   -0.1869579123403984D+02
    0.5101939937098598D+01   -0.8142107983486959D+01   -0.1871702739380351D+02
    0.9681377729931507D+01    0.2754626455118636D+01   -0.2737828715322909D+02
    0.8974778376549981D+01    0.2398715100925805D+01   -0.2787098732217015D+02
    0.9666365558538317D+01    0.2527227871716622D+01   -0.2642943793899468D+02
   -0.1360234307097617D+01   -0.1333730103957609D+02   -0.1581918402761623D+02
   -0.1651117982587706D+01   -0.1425326399789541D+02   -0.1568507574058065D+02
   -0.2152474229041902D+01   -0.1300178584941386D+02   -0.1631986829581155D+02
   -0.1621755814256704D+02    0.6419572497146514D+01   -0.2250942421194371D+02
   -0.1669218723914078D+02    0.6462190788011312D+01   -0.2332187835105777D+02
   -0.1637856232074283D+02    0.5549056906450182D+01   -0.2212318215621226D+02
   -0.3772645644065213D+01    0.4376599734322332D+01   -0.2561223935525273D+02
   -0.3083875655379726D+01    0.3874244264565345D+01   -0.2609556009138400D+02
   -0.4637668986399961D+01    0.3989733384293355D+01   -0.2583664521354047D+02
    0.5349249202111093D+01   -0.2445599652631381D+02   -0.4085260040145812D+01
    0.5735351514028459D+01   -0.2530357193326988D+02   -0.4171416425098498D+01
    0.5528231860384123D+01   -0.2418651325778638D+02   -0.4990531952518626D+01
    0.1639075070608696D+02    0.2464488873502476D+01    0.1142550433722004D+02
    0.1584334356218232D+02    0.1757253452529839D+01    0.1164279352122190D+02
    0.1603038988347773D+02    0.3054365408531767D+01    0.1073456902117846D+02
   -0.8185958623016445D+01    0.1196927165145938D+02   -0.1399651595152604D+02
   -0.8883429430512361D+01    0.1162705292384101D+02   -0.1332484110962911D+02
   -0.8065527961953139D+01    0.1128090988255910D+02   -0.1461765418190102D+02
    0.1736577176332468D+02   -0.1582939058761571D+02   -0.1207129052811449D+02
    0.1800901158924738D+02   -0.1518096101725379D+02   -0.1202271950176459D+02
    0.1681254747989355D+02   -0.1555643268602557D+02   -0.1281373365386758D+02
   -0.1025714794672126D+02    0.4213593978207481D+01   -0.2061010971366519D+02
   -0.1050785138709461D+02    0.3328366633323290D+01   -0.2063397980057530D+02
   -0.1042720091574264D+02    0.4537530365954720D+01   -0.2148139409485460D+02
   -0.1824687519459083D+02    0.1718250197265794D+02   -0.2064323386227124D+02
   -0.1732086698366885D+02    0.1744671697615994D+02   -0.2061014448858385D+02
   -0.1860845047586881D+02    0.1778302814907519D+02   -0.1998766330302101D+02
    0.1686161504604779D+00   -0.1646764633627060D+02    0.1175002592486301D+02
    0.4796468431446771D-01   -0.1645122116149694D+02    0.1267039031178919D+02
    0.1034927905519605D+00   -0.1740396302306466D+02    0.1143424844437862D+02
    0.2785390780407074D+01    0.8732899290494313D+01   -0.7462057823484782D+01
    0.2860405946551170D+01    0.9533464917952026D+01   -0.8007351466371500D+01
    0.3503317730814134D+01    0.8808348403352959D+01   -0.6813410563465105D+01
   -0.1840624439525741D+02    0.8568345110255956D+01    0.2240853754220473D+02
   -0.1928848278712889D+02    0.8667217848193445D+01    0.2203347401585231D+02
   -0.1784483878251066D+02    0.8218263464822906D+01    0.2169873577033527D+02
    0.1235579804874178D+02   -0.2665907615435536D+02   -0.7678538853414748D+00
    0.1164435150246087D+02   -0.2667875199088376D+02   -0.1333982762243806D+00
    0.1202181681956718D+02   -0.2720681799891004D+02   -0.1506964139028053D+01
   -0.2070089820893048D+02    0.1913291239888578D+02   -0.1355708947589468D+02
   -0.2007102924159153D+02    0.1989430031595861D+02   -0.1343179851286733D+02
   -0.2099372628328010D+02    0.1891840324485253D+02   -0.1265848548352888D+02
    0.2259464624999940D+02    0.1588235523230272D+02   -0.7428562881060239D+01
    0.2173623679456666D+02    0.1554386682821371D+02   -0.7813128060456084D+01
    0.2245926872145280D+02    0.1642180813933213D+02   -0.6647618864693460D+01
   -0.6052992971795550D+01    0.5133878103020969D+01    0.2665057808656735D+02
   -0.5372850358551546D+01    0.5669519282078251D+01    0.2705140637330809D+02
   -0.6861395266724975D+01    0.5710221398203551D+01    0.2677942098740459D+02
   -0.8754004337067245D+00   -0.2722037839431058D+02   -0.2442591695781814D+01
   -0.2276462500220993D+00   -0.2651705660201722D+02   -0.2585825293535104D+01
   -0.1549468936042365D+01   -0.2731053042953838D+02   -0.3225579141363629D+01
   -0.1921897675481876D+02   -0.2184852942204063D+02    0.2472777678914236D+02
   -0.1838640158600313D+02   -0.2199578892092725D+02    0.2526497560333226D+02
   -0.1988708281838189D+02   -0.2245254995288048D+02    0.2508278666265308D+02
    0.1400680906356516D+02    0.2169418128056531D+01   -0.6280696721271884D+00
    0.1467605664334038D+02    0.1595377472127875D+01   -0.2019895810282583D+00
    0.1324346797229631D+02    0.1650309832091807D+01   -0.7361270153347128D+00
    0.1129456930986713D+02   -0.2171390861113739D+02   -0.9129581674759997D+01
    0.1158409616408338D+02   -0.2246887806397065D+02   -0.8595177537368146D+01
    0.1182116559557204D+02   -0.2176788616254454D+02   -0.9997716207926238D+01
    0.1532534302115343D+02    0.1942903529806091D+02    0.1972311545696762D+02
    0.1523667874502476D+02    0.1904067237191931D+02    0.2063255714840149D+02
    0.1611605283142852D+02    0.1926460871975494D+02    0.1937277448620572D+02
   -0.7543273149142491D+01    0.8951216109587595D+01   -0.1449660855460250D+02
   -0.7929832629052316D+01    0.8315643208865895D+01   -0.1508370203990522D+02
   -0.6668676151635626D+01    0.8917064384959113D+01   -0.1491821917110746D+02
    0.2027736718919791D+02   -0.1757402570480096D+02   -0.1720624451110243D+02
    0.2108997177049478D+02   -0.1763610059481958D+02   -0.1668412013940159D+02
    0.1964445982591563D+02   -0.1715608827181952D+02   -0.1660941645330385D+02
   -0.1253448189512220D+02    0.1752059075130795D+02   -0.1525783118276217D+02
   -0.1219588068212731D+02    0.1676193641238441D+02   -0.1576834914920876D+02
   -0.1202394955071607D+02    0.1826082507116991D+02   -0.1562310670757528D+02
    0.1987700880036767D+02   -0.9353520886911411D+01    0.2372374385872045D+02
    0.2081448154414347D+02   -0.9607530383210397D+01    0.2383573084922829D+02
    0.1934890588711291D+02   -0.9894364670179362D+01    0.2436339724662519D+02
    0.2011769789003036D+02   -0.1472107438653800D+02   -0.1480512846014132D+02
    0.1927345494292530D+02   -0.1509707498186044D+02   -0.1466481183911562D+02
    0.2022363239959634D+02   -0.1444473749618251D+02   -0.1574871861124624D+02
   -0.1869682736173864D+02   -0.1804696319520399D+02   -0.1322782790496298D+02
   -0.1779047843709707D+02   -0.1796890594079838D+02   -0.1326667834023241D+02
   -0.1899520463247174D+02   -0.1851271331547221D+02   -0.1401570709889761D+02
    0.5904219085810882D+01    0.6107643241880942D+01    0.2095873237422804D+02
    0.5190579607249551D+01    0.5792678981154610D+01    0.2154674053214872D+02
    0.5522202147207178D+01    0.5866708086158802D+01    0.2009764040077803D+02
    0.1792449844510656D+02    0.1362036321987909D+02   -0.2223715439653190D+02
    0.1708548261219087D+02    0.1406177626535365D+02   -0.2215238924746739D+02
    0.1820910995111183D+02    0.1378655663223300D+02   -0.2308375057044895D+02
   -0.1615924421584469D+02   -0.8427379662520339D+01   -0.2750445548498650D+02
   -0.1625967093506433D+02   -0.8534673811923922D+01   -0.2655308938079760D+02
   -0.1556898261464596D+02   -0.9098587946424542D+01   -0.2788694947958563D+02
   -0.8059783807794373D+01    0.4289242272432102D+01    0.4830522122524869D+01
   -0.8271541713573940D+01    0.3487984449184000D+01    0.5401875325827087D+01
   -0.8112987897526844D+01    0.3918161060184908D+01    0.3933442366236585D+01
    0.2354784329809662D+02    0.2463813165085829D+02    0.1780043594709152D+02
    0.2302522845276698D+02    0.2382301740484301D+02    0.1792439196683766D+02
    0.2330495079799493D+02    0.2524614596376001D+02    0.1846980969889995D+02
   -0.1218815984601994D+02    0.5271832880314396D+01    0.1566287504743190D+02
   -0.1228932608171732D+02    0.4363817154859742D+01    0.1541809932153138D+02
   -0.1246206950454836D+02    0.5785247366830247D+01    0.1487506165870216D+02
   -0.2678942834628805D+02   -0.1785679372969892D+02   -0.1804775527360504D+02
   -0.2589243851125498D+02   -0.1811708894008984D+02   -0.1816288188428292D+02
   -0.2671039006887731D+02   -0.1692355398189643D+02   -0.1772584397810476D+02
   -0.2011649556551983D+02    0.1280122039065854D+02    0.4067670924311705D+01
   -0.2040382731993348D+02    0.1365556527070713D+02    0.4299827890853141D+01
   -0.1964907412263039D+02    0.1289931830651009D+02    0.3244673613816464D+01
    0.8207366350510443D+00    0.2149214022005904D+02    0.9488577406899157D-01
    0.4460343314760912D+00    0.2223887341308211D+02   -0.3847812003800746D+00
    0.1681540490558189D+01    0.2132960965186736D+02   -0.3647378570839462D+00
   -0.2287089493895592D+02   -0.2200456737650972D+01    0.8780774603357186D+01
   -0.2292796304009713D+02   -0.2477254012532397D+01    0.7868028891493148D+01
   -0.2379031249698431D+02   -0.2047323105706371D+01    0.9039232039910356D+01
    0.4474431556723824D+01   -0.8640178332244091D+01    0.1494522868398617D+02
    0.4095601962971008D+01   -0.9465876762111533D+01    0.1450957989795877D+02
    0.5405408904696841D+01   -0.8691908502724608D+01    0.1477245143844999D+02
    0.1470779952848178D+02    0.2157232394695562D+02    0.1035498502558977D+02
    0.1558683062144761D+02    0.2162048991097386D+02    0.1069619252122791D+02
    0.1485553889728175D+02    0.2186003680665107D+02    0.9448418048179040D+01
   -0.1198691529387368D+02    0.1702143076456279D+02   -0.1838791864612095D+02
   -0.1113166294711526D+02    0.1731716669287283D+02   -0.1808339493245545D+02
   -0.1265191789009074D+02    0.1767859238632972D+02   -0.1814772884280028D+02
   -0.5140044263042967D+01   -0.1213132171745206D+02   -0.3364153113866583D+01
   -0.4647747296239421D+01   -0.1135382517717099D+02   -0.3574739635031912D+01
   -0.6053985647341937D+01   -0.1188831181955024D+02   -0.3179455664538008D+01
    0.1831791999955164D+02    0.1571495339322332D+02    0.1776600234074178D+01
    0.1773650109221054D+02    0.1635999832293099D+02    0.2189940652151194D+01
    0.1870710242266643D+02    0.1515345760614941D+02    0.2465377931252291D+01
    0.1738543125126217D+02   -0.5950665936251353D+01   -0.2521209922136197D+02
    0.1781338878483476D+02   -0.5311918040825278D+01   -0.2583275668349819D+02
    0.1701231010765159D+02   -0.6611702811002411D+01   -0.2581946581792360D+02
   -0.1552056728998273D+01    0.1117547166934795D+02    0.7448698097847650D+01
   -0.1217101007673420D+01    0.1026954419096752D+02    0.7583149824268395D+01
   -0.2384106936368579D+01    0.1107744600397260D+02    0.6929926872244878D+01
    0.2715426797946115D+02   -0.3245539657453052D+00   -0.1518003770407952D+02
    0.2792994702419068D+02   -0.9384307063783286D+00   -0.1513496688162116D+02
    0.2694528643793193D+02   -0.1620136975265286D+00   -0.1610682138892019D+02
   -0.2362556749457413D+01    0.1557615761484642D+02    0.2708750835498962D+02
   -0.1678465222046581D+01    0.1607411306154039D+02    0.2663541325457417D+02
   -0.1845011825754150D+01    0.1486114195119172D+02    0.2751473890864633D+02
    0.4778927987713223D+00    0.1485001324399105D+02   -0.1759242640223802D+02
    0.5928529454267697D+00    0.1392925587978442D+02   -0.1799094744635475D+02
    0.8468233261327555D+00    0.1546928521605718D+02   -0.1824883477545988D+02
   -0.7994626112665092D+01    0.1986473891301664D+02   -0.4152113652793003D+01
   -0.7980128141816446D+01    0.1950598301646102D+02   -0.5013029355769118D+01
   -0.8891810712101176D+01    0.2001136906792108D+02   -0.3859973948397089D+01
   -0.6670471542966659D+01    0.2528332384137635D+02    0.7000351899523885D+01
   -0.6761123523897706D+01    0.2458612236373336D+02    0.6385667059399266D+01
   -0.7372119332648590D+01    0.2586150593583293D+02    0.6937147932287256D+01
   -0.1039620506707777D+02    0.1782296501280353D+02   -0.5654978098848307D+01
   -0.1040224112602192D+02    0.1697563602850543D+02   -0.6084322769463964D+01
   -0.9773819032052828D+01    0.1831402617043814D+02   -0.6191055098654290D+01
   -0.2272101679397849D+02    0.2150319150256091D+02   -0.2751231767322276D+00
   -0.2228117435038977D+02    0.2199926704826964D+02   -0.1024182883178223D+01
   -0.2320882930385201D+02    0.2087869113104155D+02   -0.8115405038418171D+00
    0.6497134092009363D+01   -0.2307118728361124D+02    0.1821811059459565D+02
    0.6137543978848369D+01   -0.2384582997357257D+02    0.1768766965345685D+02
    0.6043017613601228D+01   -0.2287425735482587D+02    0.1904236841254299D+02
    0.1114957150590930D+02    0.1951154312424600D+02    0.8687446876253663D+01
    0.1186854255545661D+02    0.1912893875805981D+02    0.9234873703861275D+01
    0.1113550522375840D+02    0.1898719693607430D+02    0.7836782770227202D+01
    0.2393994258945001D+02   -0.2656110657739051D+01    0.1842372582446792D+02
    0.2332643976826529D+02   -0.1952025847117153D+01    0.1847721136331293D+02
    0.2390964152103490D+02   -0.2981267821789789D+01    0.1750638658869563D+02
   -0.8727640726275995D+01    0.1335350754065995D+01   -0.1920837809802716D+02
   -0.8165856152311200D+01    0.5728251411053902D+00   -0.1935866757140837D+02
   -0.9045483063014494D+01    0.1229559862128703D+01   -0.1833847187253763D+02
   -0.1191479056849001D+02   -0.2058978903825446D+02    0.2176402596100913D+02
   -0.1280285923912399D+02   -0.2078938131756612D+02    0.2165910055211898D+02
   -0.1155375409684116D+02   -0.2100684059521674D+02    0.2095976098593235D+02
    0.1944439039387366D+00   -0.1698525300686417D+00    0.4399921088748292D+01
    0.9955230516703214D+00   -0.5696715920489901D+00    0.4668702825596129D+01
    0.3663855697352911D-01    0.4652144324072739D+00    0.5100321126332178D+01
   -0.4627323406417327D+01   -0.2626416715240478D+02   -0.5653824345375975D+00
   -0.4759210912174232D+01   -0.2667428750580434D+02    0.2913718040033988D+00
   -0.4538168416937374D+01   -0.2533132969711345D+02   -0.3694577036310377D+00
   -0.2586772738390741D+02   -0.2188340931777818D+02    0.2579587175571416D+02
   -0.2568989378276510D+02   -0.2105430637560973D+02    0.2624731646148313D+02
   -0.2502235692829830D+02   -0.2203639026980409D+02    0.2539708121753065D+02
   -0.6597471238447578D+01   -0.1083009518820076D+02   -0.1293745651198314D+02
   -0.6298997813742747D+01   -0.1152650704861844D+02   -0.1345222471868150D+02
   -0.7176947801159163D+01   -0.1118258414212038D+02   -0.1222973411645275D+02
   -0.1010398215510207D+02    0.2065807365690841D+02    0.8004684302537070D+01
   -0.9392789964226024D+01    0.1999545004312424D+02    0.7884850647695694D+01
   -0.1015025834252330D+02    0.2083743006344602D+02    0.8909703765390468D+01
   -0.1502150686539021D+02    0.1436865202977328D+02   -0.2665359453887597D+02
   -0.1517817193421559D+02    0.1454744704234966D+02   -0.2568504076287349D+02
   -0.1496441541037397D+02    0.1347043796237612D+02   -0.2673381081573435D+02
   -0.3910019360812052D+01    0.2309020485022917D+02    0.1166573405400772D+02
   -0.3124744189788053D+01    0.2367445346311168D+02    0.1184079339418441D+02
   -0.4689590949265797D+01    0.2357706484757788D+02    0.1135081212087354D+02
    0.1547722621757337D+02   -0.1505244670486680D+02    0.1782521662383641D+02
    0.1532342157175619D+02   -0.1493937020005474D+02    0.1690271320184648D+02
    0.1632303838681619D+02   -0.1539082406482410D+02    0.1791597682077975D+02
   -0.1438531429044727D+02    0.2067151340324652D+02    0.4689587984112108D+01
   -0.1510456847418632D+02    0.2019917982634529D+02    0.5184131933547045D+01
   -0.1405310820070426D+02    0.2121485668889589D+02    0.5451938513853148D+01
    0.2029101314457047D+02   -0.1459387114354451D+02   -0.2269464694336891D+02
    0.2044918624430516D+02   -0.1504399517722791D+02   -0.2183725417840104D+02
    0.1941313593450645D+02   -0.1419571956138307D+02   -0.2272026637760094D+02
    0.1039269463917048D+02    0.1222687448912386D+02   -0.1220649118913281D+02
    0.9996307632650202D+01    0.1136267219163626D+02   -0.1214681659164717D+02
    0.1066272481478688D+02    0.1235697795941297D+02   -0.1132488136642462D+02
    0.1079799844672748D+02   -0.5706158493261034D+01   -0.2020654033812639D+02
    0.1156527727208297D+02   -0.5216988512181342D+01   -0.2039467629941165D+02
    0.1087048259650563D+02   -0.6566272954475292D+01   -0.2056820572241330D+02
   -0.5375980982050221D+01   -0.1687879547221753D+01    0.2003197006220644D+02
   -0.5909756447287759D+01   -0.1726143650810842D+01    0.1924389827535780D+02
   -0.5821884482852546D+01   -0.2323135925988377D+01    0.2061199607643199D+02
   -0.1621379772289718D+02    0.2258469916229356D+02   -0.2022456101520531D+02
   -0.1674505953982615D+02    0.2175588885287082D+02   -0.2022391265776852D+02
   -0.1679926959295340D+02    0.2330023388981788D+02   -0.2003075748457993D+02
   -0.2680801370500850D+02   -0.2339271210321642D+02   -0.9871466470107420D+01
   -0.2633693030660218D+02   -0.2423113204668061D+02   -0.9865284785531522D+01
   -0.2732589355306477D+02   -0.2331591737444387D+02   -0.9088395293013816D+01
    0.4293683565583454D+00    0.1752320039035356D+02    0.2029567406775096D+02
    0.8999723026299513D+00    0.1666236832911247D+02    0.2033009433195181D+02
    0.2273849544328663D+00    0.1776565045145261D+02    0.2120622853364777D+02
   -0.1039406672763004D+02    0.8309462302182721D+01   -0.1848146194491594D+02
   -0.1032765766091335D+02    0.8864498178240671D+01   -0.1928966530741834D+02
   -0.1134587451917517D+02    0.8008126876711128D+01   -0.1836493412602544D+02
    0.2809069014371353D+01    0.9778933238592089D+01   -0.1186329103843912D+02
    0.3505537695607915D+01    0.1002709436086762D+02   -0.1125498130318804D+02
    0.2974075528337212D+01    0.1024619742853819D+02   -0.1272215693090715D+02
    0.8495331001528271D+01    0.1655632595733115D+02    0.1080072604795225D+02
    0.7762958382519236D+01    0.1606543978641985D+02    0.1030839900995996D+02
    0.8601571216626184D+01    0.1608596768405974D+02    0.1164634775887509D+02
   -0.8636679049294555D+01    0.1009262300077805D+02    0.6061128414171158D+01
   -0.8442469050032901D+01    0.1018157008322529D+02    0.5083447741172689D+01
   -0.7800302083666734D+01    0.1018976873993496D+02    0.6468482188871955D+01
   -0.2599704022521739D+02   -0.2452217133797188D+01    0.1463180752716106D+02
   -0.2697130361866005D+02   -0.2434626336987860D+01    0.1459353311183640D+02
   -0.2569674731298965D+02   -0.1721529200814331D+01    0.1406257443347985D+02
   -0.1415485215446454D+02    0.4880021140788065D+01   -0.1237840349051251D+01
   -0.1483038362290195D+02    0.4305169821742833D+01   -0.1606622577614799D+01
   -0.1468401486937632D+02    0.5605482388260810D+01   -0.7993047905899449D+00
    0.2713902239781685D+02   -0.1504006077109471D+02    0.2382820560856922D+02
    0.2805206552490722D+02   -0.1472483931945811D+02    0.2380112568671027D+02
    0.2706004174324633D+02   -0.1580670099682182D+02    0.2324059869167474D+02
    0.7382258492984492D+01   -0.2753441177470314D+02   -0.2450002280691163D+02
    0.8153146253824168D+01   -0.2776800103316551D+02   -0.2500874977799969D+02
    0.7584507118740231D+01   -0.2731991854613168D+02   -0.2357251473591218D+02
   -0.1099668257504578D+01   -0.6917511163572562D+00    0.2278605951813278D+02
   -0.8249613107110688D+00    0.1232591636269723D+00    0.2306668182033259D+02
   -0.1081463123077522D+01   -0.5583843587447719D+00    0.2187424477799378D+02
    0.2481598214368167D+02    0.2414075574648788D+02   -0.2510907051322259D+02
    0.2564552879057380D+02    0.2408013794391264D+02   -0.2554958422024895D+02
    0.2465360960382265D+02    0.2321250590724236D+02   -0.2505924462338064D+02
   -0.1317448088573871D+02    0.2519920331009273D+02   -0.1477782610137672D+02
   -0.1313342273301653D+02    0.2601384122650126D+02   -0.1527376104623923D+02
   -0.1243152361893987D+02    0.2461393114419823D+02   -0.1488711540637633D+02
   -0.2681811244707453D+02   -0.2321179994721543D+02   -0.1726209013017071D+02
   -0.2763223058717065D+02   -0.2289092306188733D+02   -0.1689008957385052D+02
   -0.2667233081828417D+02   -0.2251591005554221D+02   -0.1797224838984364D+02
    0.8750213544316120D+01   -0.2557514352642024D+02    0.1668705037094038D+02
    0.7926026361462426D+01   -0.2523448837703015D+02    0.1633547669746314D+02
    0.8921809547788852D+01   -0.2529178782231229D+02    0.1765758708022372D+02
    0.2771835393066402D+01   -0.1848499460349498D+01    0.3742341690417017D+01
    0.3146479916788536D+01   -0.2458618668414510D+01    0.4378414759297137D+01
    0.2184386094266838D+01   -0.2261166319820126D+01    0.3108352985409061D+01
    0.1914573147383634D+02    0.1669033645058223D+02    0.1698131424432712D+02
    0.1940696925999653D+02    0.1665829343773949D+02    0.1600032065408941D+02
    0.1877467699629799D+02    0.1586320326414317D+02    0.1727703935366638D+02
    0.6181150506605348D+01   -0.9897555160424973D+01    0.3530991957787842D+01
    0.6744623632980657D+01   -0.9568599457290386D+01    0.4253104205529102D+01
    0.5967581762396881D+01   -0.9041974465195235D+01    0.3061563192535893D+01
    0.7839161620831506D+01    0.2026838126958134D+02   -0.1390509120024795D+02
    0.8769090536668667D+01    0.2028724817234039D+02   -0.1404658886985905D+02
    0.7432647237202339D+01    0.2066918032017376D+02   -0.1468941190481660D+02
   -0.2230175520051855D+01   -0.4583082374205056D+01   -0.3334428030123568D+01
   -0.3107315122454433D+01   -0.5013514638903074D+01   -0.3150215348264890D+01
   -0.2372731623877370D+01   -0.3725480598189111D+01   -0.3762701237720702D+01
   -0.2056313611675025D+02   -0.1261051140353837D+02   -0.2144557266469081D+02
   -0.2124084350919259D+02   -0.1220116874965071D+02   -0.2088846749618908D+02
   -0.2105127503160494D+02   -0.1316248813866106D+02   -0.2205231960990002D+02
   -0.2713376789122673D+02    0.4742200200640859D+01   -0.8942095336906808D+01
   -0.2666790083727330D+02    0.4009350798583100D+01   -0.9380139896416029D+01
   -0.2655861199410631D+02    0.5459554553064126D+01   -0.9070069068311852D+01
    0.2020477825618206D+01    0.1095646936668708D+02   -0.1892174043028856D+02
    0.2788558033215234D+01    0.1112550570419685D+02   -0.1946035194682214D+02
    0.1284999020480740D+01    0.1159017077077248D+02   -0.1910238499165351D+02
    0.2394309837846722D+02   -0.8662157469406811D+01    0.5261749781481917D+01
    0.2297358558537249D+02   -0.8584992298529265D+01    0.5045376827855502D+01
    0.2396185881394666D+02   -0.8970092161689266D+01    0.6142804755817198D+01
    0.1729269633496580D+02    0.3306741582083267D+01   -0.7076589982346825D+01
    0.1714393456683055D+02    0.3901799460705752D+01   -0.7853569096337576D+01
    0.1747764571188310D+02    0.2314169818478633D+01   -0.7356818401157324D+01
   -0.9348277968938108D-01    0.2422483961376001D+02   -0.1922834043200198D+02
    0.5341173490550513D+00    0.2483752399585982D+02   -0.1884414865847349D+02
   -0.7642128144265902D+00    0.2475894355748506D+02   -0.1972833306482524D+02
   -0.1619205076363428D+02    0.2450001324770993D+01   -0.4982049291731491D+00
   -0.1597168837841292D+02    0.2748058714973407D+01   -0.1394785299985611D+01
   -0.1669668256920765D+02    0.3120308906354290D+01   -0.7624530697671872D-01
   -0.9469355920537703D+01    0.6060146246678317D+01   -0.7359466899591205D+01
   -0.1014898467414602D+02    0.6481464654416078D+01   -0.7837249939183986D+01
   -0.8894706462415451D+01    0.5696340391296848D+01   -0.7986323997386788D+01
   -0.1572495866704494D+01    0.2889974946055005D+01    0.1452368985346469D+02
   -0.2325241639264966D+01    0.2744393138463164D+01    0.1396784687624262D+02
   -0.1008338549255523D+01    0.2107386315860825D+01    0.1445143377905960D+02
   -0.2425125123861845D+02   -0.2594799346570651D+02   -0.2540032288555177D+02
   -0.2452699470369309D+02   -0.2506480092357392D+02   -0.2525512835716465D+02
   -0.2484541505775532D+02   -0.2630874393142541D+02   -0.2608666691154211D+02
   -0.2130216021051845D-01   -0.1973690128265796D+02   -0.1249504348527496D+01
    0.8508707502459041D+00   -0.2010505590172640D+02   -0.1417327280455556D+01
   -0.6313272186270628D+00   -0.2012443310985572D+02   -0.1869175341776739D+01
   -0.1713395418441283D+02   -0.5488466654176525D+01   -0.5946936440433944D+01
   -0.1750047071642587D+02   -0.5915078070493635D+01   -0.5185776006225798D+01
   -0.1671847841958571D+02   -0.4622191318506559D+01   -0.5707740192940449D+01
   -0.2728508011273658D+02   -0.2079500881540720D+02    0.1799100475533170D+02
   -0.2748088789566091D+02   -0.2060107251879300D+02    0.1890343056940337D+02
   -0.2784926716297990D+02   -0.2033341880508997D+02    0.1740647187132678D+02
    0.2513695086187666D+01   -0.2146966081661719D+02    0.1800895376934081D+02
    0.1968626399096923D+01   -0.2163580758170101D+02    0.1883239730875592D+02
    0.2727907687060859D+01   -0.2238204508813896D+02    0.1771623553183699D+02
   -0.1801903588652933D+02   -0.1594298849779726D+01    0.1267793885492861D+02
   -0.1865761243595658D+02   -0.2205293896381143D+01    0.1235252780406415D+02
   -0.1714365747261422D+02   -0.2028266285179367D+01    0.1272989708743581D+02
   -0.2020112482477414D+02   -0.1155958286921260D+02   -0.1655927925103361D+02
   -0.2060054017595910D+02   -0.1063207347124579D+02   -0.1653228820116609D+02
   -0.1936495512009856D+02   -0.1143907654795511D+02   -0.1692569955871409D+02
    0.6097730720708613D+01   -0.2627553644624142D+02    0.2706265220249550D+00
    0.5905507029036105D+01   -0.2536834362141207D+02   -0.2682283421811582D-01
    0.6066068853452571D+01   -0.2625582346901387D+02    0.1211264755392989D+01
   -0.5652532368821037D+01   -0.2174576485248913D+02    0.1459919217741605D+02
   -0.4789793617416228D+01   -0.2197256670994733D+02    0.1430749131467082D+02
   -0.5437322152957461D+01   -0.2140456927662624D+02    0.1547396907521558D+02
   -0.1419197591298300D+02   -0.7085927750155924D+01   -0.3549391516380894D+01
   -0.1489103007276870D+02   -0.6834495464211645D+01   -0.4204366795736480D+01
   -0.1348109007371935D+02   -0.6434696251829972D+01   -0.3704341817479086D+01
   -0.2338657833680310D+02    0.1101731189174392D+02    0.6191226561768054D+01
   -0.2402107177252464D+02    0.1093226031215559D+02    0.5507350351850104D+01
   -0.2263722018644709D+02    0.1048364983818192D+02    0.6007264146193891D+01
   -0.1434408041340338D+00   -0.1842492537759348D+01   -0.2576327894237992D+02
   -0.3445260673362500D+00   -0.2493367529916714D+01   -0.2639124840108377D+02
   -0.2842129834480793D+00   -0.2260113634326432D+01   -0.2491293383066600D+02
   -0.1906793258702524D+02   -0.1431003773110216D+02    0.1859912647164244D+02
   -0.1904828832980928D+02   -0.1516106775005621D+02    0.1900966893349561D+02
   -0.1925064438378309D+02   -0.1449214229268605D+02    0.1768297020937768D+02
   -0.3351243316810485D+01    0.9050468461806338D+01    0.4501090491876981D+01
   -0.3978083218718405D+01    0.9367373565420184D+01    0.5130687262817510D+01
   -0.2800231715763210D+01    0.9732329450535811D+01    0.4152949069735723D+01
   -0.2519650789506481D+02    0.2759953184112860D+02   -0.2745924130231342D+02
   -0.2527262580244317D+02    0.2677799048116047D+02   -0.2692828208855007D+02
   -0.2429247885440572D+02    0.2749093323100131D+02   -0.2779056638589714D+02
    0.1295731744171835D+02    0.2700161469270940D+02   -0.2540685854430934D+02
    0.1256410272036522D+02    0.2765807171275428D+02   -0.2599103509785792D+02
    0.1359476926638026D+02    0.2648810661536714D+02   -0.2600824242875668D+02
    0.1330681175699554D+02   -0.2105928306241637D+01   -0.9186281765660821D+01
    0.1355698386182060D+02   -0.1543961585491638D+01   -0.8375006005994640D+01
    0.1308302750436023D+02   -0.2908531754349820D+01   -0.8749328063089472D+01
    0.1232306530644507D+02    0.2032203114898267D+02    0.2367282768351018D+02
    0.1267841267082886D+02    0.2065144099410802D+02    0.2281614905581594D+02
    0.1302511105330577D+02    0.1965590257917832D+02    0.2398048536637977D+02
   -0.2745175150384901D+02   -0.1506228492522005D+02   -0.1720731408609980D+02
   -0.2690000313570164D+02   -0.1455007612290044D+02   -0.1776800038167119D+02
   -0.2731112183748645D+02   -0.1465412163717076D+02   -0.1638160715612149D+02
    0.1083967690298020D+01    0.1157580264259629D+02    0.2455055440554772D+02
    0.9630641923571243D+00    0.1163875473097666D+02    0.2362444493401956D+02
    0.1850915954765389D+01    0.1118704277666335D+02    0.2500917780792194D+02
    0.1119321276669135D+01    0.2621255661396902D+02   -0.2431586851108707D+01
    0.2571010205336910D+00    0.2660581751344260D+02   -0.2267831106959033D+01
    0.1285882947985517D+01    0.2542638436708936D+02   -0.1872870033252960D+01
   -0.1107041421924679D+02    0.8065861951287257D+01    0.2179637046049286D+02
   -0.1080197010191152D+02    0.7177637641630479D+01    0.2207422993470910D+02
   -0.1137015012534120D+02    0.8038438021311109D+01    0.2089758010630566D+02
   -0.2161661986124992D+02    0.2189466469155998D+02    0.1933269722128832D+02
   -0.2083789578327648D+02    0.2205241414510507D+02    0.1872061082799375D+02
   -0.2152150364314047D+02    0.2098462112499448D+02    0.1973899940472048D+02
    0.2685010689442436D+02    0.1406503731417741D+02   -0.1608666789762266D+02
    0.2733967382387190D+02    0.1447276602296848D+02   -0.1680390913792333D+02
    0.2737659056554841D+02    0.1328791624182454D+02   -0.1581902017089408D+02
   -0.2574910075130904D+01   -0.8379194839462155D+01    0.2138552165109804D+01
   -0.3092320474537651D+01   -0.8404728174722383D+01    0.1278887938504859D+01
   -0.1660347117372192D+01   -0.8120062633881497D+01    0.1895606797803817D+01
   -0.1790707084726238D+02    0.5441760057967513D+01    0.6629833129159941D+01
   -0.1770405837339420D+02    0.4756939133882341D+01    0.5962104080186982D+01
   -0.1887071620390159D+02    0.5360644895742258D+01    0.6858835597051463D+01
    0.7401700772024173D+01   -0.1442988891727713D+02    0.4304055866105330D+01
    0.7112293503366241D+01   -0.1429911888998509D+02    0.5193361023289984D+01
    0.8361630628563940D+01   -0.1455450396362155D+02    0.4442831817618352D+01
   -0.2404599763989726D+02    0.1140597692870227D+02    0.1751977949859016D+02
   -0.2431333129721342D+02    0.1168038086039621D+02    0.1664772754722664D+02
   -0.2371425126500213D+02    0.1051085150815767D+02    0.1728877314336106D+02
    0.5169781141186961D+01   -0.8099571668079175D+01    0.2745826364578929D+02
    0.5947317450993812D+01   -0.8609668706122681D+01    0.2784076509360633D+02
    0.4576485810760574D+01   -0.8763748311320633D+01    0.2707497390240453D+02
    0.1967295551220460D+02   -0.2440720214599652D+02   -0.3337905142104137D+01
    0.2025282716521155D+02   -0.2514321391957229D+02   -0.3185975530668203D+01
    0.2007537229361901D+02   -0.2370318529395757D+02   -0.3957966503074543D+01
    0.2394269433546132D+02   -0.1055286457735640D+02   -0.1571406083442877D+02
    0.2485387788000759D+02   -0.1083317696440586D+02   -0.1592243831871153D+02
    0.2343746786320447D+02   -0.1133359192193548D+02   -0.1584071188784293D+02
   -0.2490812718819323D+02    0.2460603493569928D+02   -0.1824842591329817D+02
   -0.2531878044413696D+02    0.2396276006694334D+02   -0.1767810319152184D+02
   -0.2396673019055972D+02    0.2427178093357295D+02   -0.1838385531811594D+02
    0.2211948055352088D+02   -0.4452615845497939D+01   -0.2522499848172012D+02
    0.2140054962527696D+02   -0.5154101974665450D+01   -0.2515647446406474D+02
    0.2222474848118998D+02   -0.4490608898777985D+01   -0.2620476974946852D+02
   -0.8049799983639019D+01    0.5259093280451091D+01   -0.2387014364215555D+02
   -0.7390936239225905D+01    0.4593836207614911D+01   -0.2350416289277040D+02
   -0.7732713148881063D+01    0.6132455160507875D+01   -0.2409336514596235D+02
   -0.2447769223202681D+02    0.9254877146182650D+01   -0.2300495368515155D+02
   -0.2434921822783816D+02    0.9095211607182993D+01   -0.2207503891768033D+02
   -0.2395739732613646D+02    0.1002758372611378D+02   -0.2324691185836046D+02
    0.1702410070014431D+02   -0.5207611958529492D+01    0.6254823369079823D+01
    0.1757201587918215D+02   -0.5203257511803923D+01    0.7077777415817961D+01
    0.1751040570839717D+02   -0.4713734841882145D+01    0.5623748803539969D+01
   -0.1129641590571393D+02    0.4770125947416341D+01    0.3746081855467225D+01
   -0.1216462226771950D+02    0.5100862669663854D+01    0.3814909405887088D+01
   -0.1066880835460984D+02    0.5354341421633953D+01    0.3265589869008194D+01
   -0.1335336391433603D+02   -0.1938812623986125D+02   -0.1706723435349237D+02
   -0.1413593524723521D+02   -0.1949626203948421D+02   -0.1651868595509816D+02
   -0.1280499590850134D+02   -0.2018023217278026D+02   -0.1690516231105443D+02
   -0.4217838153189757D+01   -0.1052558876810766D+02    0.1858740947680191D+02
   -0.4763880438815810D+01   -0.9970255410959894D+01    0.1796648024787184D+02
   -0.3277741196249326D+01   -0.1031745222165409D+02    0.1847636420415839D+02
    0.1188016361261961D+02   -0.6486385772558999D+01   -0.2356551150991236D+02
    0.1151181292670820D+02   -0.7063100932942903D+01   -0.2283266756492749D+02
    0.1283443770663535D+02   -0.6344642343348533D+01   -0.2321623134266885D+02
   -0.6439961728027858D+01   -0.1484459951131131D+02    0.1119128912202071D+02
   -0.5625322916533388D+01   -0.1536196681379847D+02    0.1137554345910495D+02
   -0.7160353864791734D+01   -0.1546592035148449D+02    0.1137511931930309D+02
   -0.2754815650554049D+01    0.1812924681384073D+02    0.1185671026777704D+02
   -0.2337396075908947D+01    0.1886861869148680D+02    0.1230313117298654D+02
   -0.3197138343764057D+01    0.1849928221217104D+02    0.1101052676097479D+02
   -0.1226681817655518D+01   -0.2037085660123613D+02    0.1886609142852093D+02
   -0.9409430091697137D+00   -0.2052171908418399D+02    0.1980690879507529D+02
   -0.1899429592018574D+01   -0.2092169121654475D+02    0.1846942749771426D+02
    0.3434005081228856D+01   -0.1531873668523948D+02    0.2342347411912949D+02
    0.2646203364556269D+01   -0.1577903176325106D+02    0.2377539441775093D+02
    0.3554852436723896D+01   -0.1456504778496929D+02    0.2395160384986235D+02
    0.2748597638941761D+01    0.5213078027142123D+01    0.8145653145353194D+01
    0.2905622114345181D+01    0.6108614325798635D+01    0.8000719594516747D+01
    0.1800970837604746D+01    0.5042018752267189D+01    0.8301247238504013D+01
   -0.2090388349501085D+01    0.1222732437138120D+01   -0.1719396324462442D+02
   -0.3040939023530874D+01    0.1220825038672573D+01   -0.1727612539723620D+02
   -0.1828137302539108D+01    0.2121170565892987D+01   -0.1735831973159364D+02
   -0.2271037214397370D+02    0.1042249823364003D+01   -0.1383019298772742D+02
   -0.2217318703873178D+02    0.1577127863947725D+01   -0.1451877677062657D+02
   -0.2195278061531126D+02    0.8133492020205921D+00   -0.1327424340722907D+02
    0.3055521001517115D+01   -0.2737197798345669D+02    0.2255718312304566D+01
    0.3151246017137915D+01   -0.2643101320295870D+02    0.2467897738509786D+01
    0.3010256766793967D+01   -0.2745630638857165D+02    0.1331039656219008D+01
    0.4045163723307115D+01    0.2628091282354665D+02   -0.6545082844679213D+01
    0.3132031641528842D+01    0.2619070899366744D+02   -0.6821985357797922D+01
    0.3954603119465868D+01    0.2699246677867805D+02   -0.5890425911858420D+01
   -0.2634366764958093D+01    0.1761405461926890D+02   -0.1838419195135788D+01
   -0.1708429190301746D+01    0.1727532628317182D+02   -0.1820741434722631D+01
   -0.2525544303729862D+01    0.1854191852604150D+02   -0.1526458701391595D+01
    0.2334174721762892D+02    0.2431005614366434D+01   -0.1848653809489446D+01
    0.2252012163348314D+02    0.2768383219640949D+01   -0.1383855100950625D+01
    0.2343452603253689D+02    0.2786642022062395D+01   -0.2727808562065249D+01
   -0.2840010733257851D+01    0.6025486922839060D+01   -0.5547452263812613D+01
   -0.2580674429184978D+01    0.6041528477255146D+01   -0.6462963474796289D+01
   -0.2139614109121346D+01    0.6493339344195833D+01   -0.5050300920478235D+01
    0.1846232594279743D+02    0.2023710663834080D+02    0.2073847992447273D+01
    0.1866984413659495D+02    0.1965762844248015D+02    0.1316726382632724D+01
    0.1790507442749273D+02    0.2095041376471414D+02    0.1813399526898563D+01
   -0.8229847088556006D+00    0.1920855920436973D+02    0.2213964413582365D+02
   -0.1472595814539677D+01    0.1846945919368014D+02    0.2214473000672168D+02
   -0.1222058269578285D+01    0.1985942150842774D+02    0.2156702254573481D+02
    0.1992861292424546D+02    0.1441621366588267D+02    0.1136614692357541D+02
    0.1944856495075885D+02    0.1501527951470202D+02    0.1082194527147538D+02
    0.2073564347797846D+02    0.1483860063777247D+02    0.1150482548528251D+02
    0.1409974016511324D+02   -0.1772191360218429D+01    0.1766363472531349D+02
    0.1319080060951143D+02   -0.1853168277838013D+01    0.1771403873672415D+02
    0.1431678974656629D+02   -0.2589933749183938D+01    0.1720478403197886D+02
    0.5976183280572083D+01   -0.1417359394419888D+02   -0.1900269833036086D+01
    0.6503237231136819D+01   -0.1461187195761177D+02   -0.2604659651909207D+01
    0.5804941824799567D+01   -0.1326172419604641D+02   -0.2224169328329344D+01
    0.1813020478670326D+01    0.2064347046068367D+02   -0.9577452057961588D+01
    0.1716547127437566D+01    0.1990100053522689D+02   -0.8988927860787417D+01
    0.9397575298861741D+00    0.2059738862360805D+02   -0.1004523939940865D+02
    0.1071677285228488D+02   -0.1622320634210258D+02   -0.1060490070553138D+02
    0.1111448584685192D+02   -0.1643915171396355D+02   -0.1140707319015718D+02
    0.1114093407193142D+02   -0.1534557204098926D+02   -0.1052460051784139D+02
    0.1652596405064780D+02    0.4523958088654756D+01   -0.9508331881061979D+01
    0.1574737876765137D+02    0.4876063352922964D+01   -0.1000073626776852D+02
    0.1709220530709633D+02    0.5323515462658205D+01   -0.9472699524690356D+01
   -0.1067051988770836D+02    0.2223273239236493D+02    0.2191685847579184D+02
   -0.1108266675504187D+02    0.2304025273465899D+02    0.2158051281020450D+02
   -0.1133843766185269D+02    0.2170628164986992D+02    0.2242521251222288D+02
    0.1215235700758265D+02    0.2543120581192193D+02    0.1135673296520925D+02
    0.1132124712827631D+02    0.2545564861344888D+02    0.1191974691599421D+02
    0.1274930068346278D+02    0.2604911325768615D+02    0.1187317763526237D+02
    0.2290956474490942D+01    0.1675781990039025D+02   -0.1561977431750101D+02
    0.3164796963106555D+01    0.1634641300810904D+02   -0.1554359444529976D+02
    0.1893005267957329D+01    0.1624363556128798D+02   -0.1636460769424311D+02
   -0.2950437599285467D+01   -0.7199419070426726D+01   -0.6646099572318180D+01
   -0.3795454768459519D+01   -0.7281388274366302D+01   -0.7067051050923212D+01
   -0.2250313193098192D+01   -0.6801019038071892D+01   -0.7234521992131781D+01
    0.2487189293490434D+02    0.8398690722077967D+01   -0.2189035515847409D+02
    0.2445570701892387D+02    0.8896906214442955D+01   -0.2121861698158058D+02
    0.2568733310855258D+02    0.8048273935917331D+01   -0.2141901172776143D+02
    0.9133346278145741D+01   -0.6179208612401007D+01    0.2446898755707767D+02
    0.8384960936737627D+01   -0.6573203062419206D+01    0.2492779579480828D+02
    0.9099075373859090D+01   -0.5283959087647615D+01    0.2466123663103320D+02
   -0.1373626569113604D+01    0.1128100046156816D+02    0.2603916611292923D+02
   -0.4395428941453730D+00    0.1130290753041088D+02    0.2574636728839243D+02
   -0.1690451100917329D+01    0.1033287882495517D+02    0.2601074416707093D+02
   -0.2619399676668011D+02    0.2361494792314308D+02    0.2236440565227025D+02
   -0.2590489176345340D+02    0.2389992745997201D+02    0.2147519149402395D+02
   -0.2661178413254244D+02    0.2273410922372789D+02    0.2229849327570043D+02
   -0.1401311326858095D+02   -0.3167859065151407D+01    0.2590437485291723D+01
   -0.1408227216297799D+02   -0.3947632514488784D+01    0.1908702386552086D+01
   -0.1361846308703807D+02   -0.3596967720443846D+01    0.3372185093170243D+01
    0.7598397768402770D+01    0.2676614001034661D+01    0.2554123903627319D+02
    0.7507285783468388D+01    0.3600736921691542D+01    0.2578539529055072D+02
    0.8195367613021453D+01    0.2723746707831296D+01    0.2470980119395763D+02
    0.9077422157928318D+01    0.6743559396132727D+01    0.7953134556619993D+01
    0.9388592928645883D+01    0.6269487383958468D+01    0.7202784576849695D+01
    0.9820381452011747D+01    0.7508696232799380D+01    0.8019145505625076D+01
   -0.3963046766870579D+01    0.1897939618819385D+01    0.2595428516868337D+02
   -0.4101621361754479D+01    0.2129024111209042D+01    0.2497581966395227D+02
   -0.3741013413338901D+01    0.9510249649500135D+00    0.2592923812586156D+02
    0.2303192198077112D+02    0.1489901414143145D+02   -0.2593840157200276D+02
    0.2274874727539131D+02    0.1585205733007186D+02   -0.2586544086922981D+02
    0.2389588784995962D+02    0.1479933834410745D+02   -0.2555823725699562D+02
   -0.2753867712953726D+02    0.6215647420006698D+00    0.5532142513790179D+01
   -0.2852552390100660D+02    0.3910522284024901D+00    0.5675023039606386D+01
   -0.2702838108371202D+02   -0.6879357317225532D-01    0.5912469773305182D+01
   -0.1930565876732897D+02   -0.2730355534509602D+02    0.1948236486048411D+02
   -0.1953458767644713D+02   -0.2637800585451114D+02    0.1964100612939372D+02
   -0.1967221275264168D+02   -0.2778273659261647D+02    0.2020555573006257D+02
   -0.2694184185255553D+02   -0.3463318408272114D+01   -0.2436611122296471D+02
   -0.2653772730276282D+02   -0.2628855928836317D+01   -0.2476713628246247D+02
   -0.2639090243963209D+02   -0.4192100093854776D+01   -0.2468630957360317D+02
   -0.3613569409035502D+01   -0.2055180514353347D+02    0.2127024359132583D+02
   -0.3347262745963697D+01   -0.2032420085823936D+02    0.2217122269938659D+02
   -0.3812734598433925D+01   -0.2150870673253114D+02    0.2128192716845728D+02
   -0.1076618584707195D+00    0.2767915652717411D+01   -0.5690462627262093D+01
    0.4771103368270020D+00    0.3575637083542191D+01   -0.5916365156174335D+01
   -0.3443433380550431D+00    0.2457661689595469D+01   -0.6558734486609157D+01
    0.2120701594174540D+01    0.2672525253508912D+02   -0.2125283918850659D+02
    0.1509578415065007D+01    0.2614433806532741D+02   -0.2169971997052296D+02
    0.2938752961526810D+01    0.2627655080162823D+02   -0.2133258726514637D+02
    0.2298502714163474D+02   -0.1710174660596430D+02   -0.2490426149868609D+02
    0.2263637949997291D+02   -0.1770422621729996D+02   -0.2563703310101162D+02
    0.2260830611776131D+02   -0.1625008576824908D+02   -0.2529667993452087D+02
    0.2741370711545957D+02    0.3176639436575689D+01    0.4012127954738030D+01
    0.2783364797544563D+02    0.3946650325784427D+01    0.4477734040092368D+01
    0.2743972209179443D+02    0.2387643536466254D+01    0.4582852217147021D+01
   -0.1328925501022308D+01    0.2285572535847488D+02    0.2084593717964313D+01
   -0.2075736661710414D+01    0.2333632457401068D+02    0.1629615851650694D+01
   -0.1386533729770202D+01    0.2189767256618194D+02    0.1884032006633782D+01
    0.1555617613556077D+02    0.1803785435376452D+02    0.1677352057224531D+02
    0.1639506843312984D+02    0.1849252181176052D+02    0.1695744335187178D+02
    0.1500698696888914D+02    0.1828665899141212D+02    0.1754509701940871D+02
    0.1359029541474174D+02    0.1507949944067586D+02    0.2089244618210456D+02
    0.1384952549325675D+02    0.1492050684127372D+02    0.2002284379260373D+02
    0.1388857975093733D+02    0.1424038671433091D+02    0.2126723817643760D+02
    0.2130656119018551D+02   -0.5127702370220304D+01   -0.2218624762350179D+02
    0.2152301954436210D+02   -0.5480868741758850D+01   -0.2301802601095332D+02
    0.2040582028162894D+02   -0.4771099981970424D+01   -0.2230619095938834D+02
   -0.1161394081260504D+02   -0.2237620041856895D+01   -0.5041607367162245D+01
   -0.1238066778760294D+02   -0.2854778408370688D+01   -0.5053097841811946D+01
   -0.1182429471452596D+02   -0.1732396495127004D+01   -0.5851391692298201D+01
   -0.2159275352993566D+02    0.1253195667185682D+01    0.4966359398811198D+01
   -0.2162733671745451D+02    0.1895321885115186D+01    0.5685923779153745D+01
   -0.2250065047162462D+02    0.1347627717021617D+01    0.4475496829528757D+01
    0.2302406855765450D+02    0.7098132716870561D+01   -0.1200195265236735D+02
    0.2383719639040560D+02    0.7637879324067873D+01   -0.1191906225875588D+02
    0.2242585796910389D+02    0.7494016269123438D+01   -0.1136191652306357D+02
   -0.6903766280804959D+00   -0.2155351480023122D+02    0.2163845011393215D+02
   -0.3728540646635498D+00   -0.2182972266649803D+02    0.2250290017230662D+02
   -0.1553282896189812D+01   -0.2197186408161735D+02    0.2161985583644430D+02
    0.1700745767229451D+02    0.3264111161355866D+01    0.2219592156585260D+02
    0.1768799256158366D+02    0.2564412107014304D+01    0.2214284800353937D+02
    0.1616456383805190D+02    0.2823705132382829D+01    0.2219939673119819D+02
   -0.1690079231616684D+02    0.4240253392237800D+00   -0.1354529256805454D+02
   -0.1752397621576945D+02    0.9382522347500120D+00   -0.1306058484051539D+02
   -0.1603241198691596D+02    0.6758057602705086D+00   -0.1328631535016115D+02
    0.2585339518031339D+02   -0.6417596452064171D+01    0.1461957326528300D+02
    0.2494212304586373D+02   -0.6561423371847023D+01    0.1441132806685915D+02
    0.2606063507964420D+02   -0.6621492010568845D+01    0.1554373868387444D+02
   -0.3511805123718269D+01   -0.1234228622467232D+02   -0.1737133079455203D+02
   -0.3416529133312500D+01   -0.1306362725973985D+02   -0.1800969025174176D+02
   -0.4037032403838722D+01   -0.1166011880201064D+02   -0.1781181764036085D+02
    0.2028231219192581D+02    0.3731591892328353D+01    0.4085940703551129D+01
    0.2073307078968776D+02    0.3103617512586206D+01    0.4600867632049499D+01
    0.1991699728295307D+02    0.3267142946745023D+01    0.3310376179556518D+01
   -0.1657949160051378D+02   -0.7386849989108276D+01    0.1556500968282579D+02
   -0.1646409773687246D+02   -0.8282699504195001D+01    0.1526862219165684D+02
   -0.1588644250649311D+02   -0.6933773830836206D+01    0.1505461379422229D+02
   -0.2704021818921769D+02   -0.5514416842396653D+01    0.6422249821762500D+01
   -0.2658474531636735D+02   -0.6334444321397286D+01    0.6735406773972635D+01
   -0.2700622825339839D+02   -0.4864270050643529D+01    0.7107091955629627D+01
    0.8472429326193380D+01   -0.2597790832090462D+02   -0.1154291027752398D+02
    0.8861344334479556D+01   -0.2515887691703630D+02   -0.1130689313047655D+02
    0.8853479623925796D+01   -0.2663500236862037D+02   -0.1092775244698068D+02
   -0.2615805380466889D+02   -0.8639441987933277D+00    0.2062198524417250D+02
   -0.2526811343685096D+02   -0.6042342926388755D+00    0.2088301475329184D+02
   -0.2622839932678143D+02   -0.1020679074406779D+01    0.1961355430657048D+02
    0.1010751478274568D+01   -0.1354198360239854D+02   -0.2069563747039359D+01
    0.5526093179838146D+00   -0.1333621787406857D+02   -0.2972732874622602D+01
    0.1757388278457632D+01   -0.1415116156341858D+02   -0.2337240401492413D+01
    0.2366392267868984D+02    0.9514447619100986D+01   -0.1969050749687536D+02
    0.2276706914954428D+02    0.9559908171855346D+01   -0.2004500228636468D+02
    0.2392886396277381D+02    0.1036291423147556D+02   -0.1931393547406415D+02
    0.1012535362193534D+02    0.8837036372433186D+01    0.2517216445915519D+02
    0.9579876344241399D+01    0.8212768945072408D+01    0.2566764226245931D+02
    0.9641003443633004D+01    0.9624681968977754D+01    0.2504861654800590D+02
   -0.2511469332432214D+01   -0.3660535788795220D+01   -0.9754592235656753D+01
   -0.2744333109022800D+01   -0.3652534429762278D+01   -0.8792943941614755D+01
   -0.2720018200877031D+01   -0.4549704555498597D+01   -0.1006763012502819D+02
    0.7078948167709307D+01   -0.2093910910996780D+02   -0.1665606371007458D+02
    0.7705093551809151D+01   -0.2156740633296329D+02   -0.1703168818368764D+02
    0.6659490548632402D+01   -0.2140985581096745D+02   -0.1594868730455354D+02
   -0.1745315716115184D+02    0.2207173515458573D+02    0.1227360212324332D+02
   -0.1771132926818096D+02    0.2188600480181796D+02    0.1136065029812270D+02
   -0.1700962532221712D+02    0.2130655235476860D+02    0.1253350774958752D+02
   -0.4684847789544909D+01    0.2152288640357294D+02   -0.9185310484152284D+01
   -0.3862212681581285D+01    0.2163783912201572D+02   -0.8707919652116031D+01
   -0.4657223519315017D+01    0.2063856160914412D+02   -0.9485207341350629D+01
    0.1744879247052329D+02   -0.2628919728970762D+02    0.2606544887435565D+02
    0.1787639738710594D+02   -0.2614462076252549D+02    0.2696339676396933D+02
    0.1671693266498704D+02   -0.2686637030998451D+02    0.2625211441478603D+02
    0.8391389426845080D+01    0.2064351831011617D+02   -0.8256636842237732D+01
    0.8224698504263763D+01    0.2001393331260183D+02   -0.8969454623589957D+01
    0.8735136629120495D+01    0.2022240052167530D+02   -0.7488945297958847D+01
   -0.1942242279504132D+02    0.6161448060596755D+01   -0.1868776958383555D+02
   -0.1957027784860039D+02    0.6182322467333376D+01   -0.1965706140755713D+02
   -0.1901377600676938D+02    0.6952832854627127D+01   -0.1835563729687912D+02
    0.2369581124579682D+02    0.5586600327968789D+01   -0.2556206105481954D+02
    0.2454027653073424D+02    0.5371708578937127D+01   -0.2600087043141218D+02
    0.2360093242912342D+02    0.6583795035356341D+01   -0.2565712901105153D+02
   -0.2057198951605407D+02    0.3730408385461138D+01   -0.2054719981154004D+02
   -0.2001369044277648D+02    0.3448951964984726D+01   -0.2120927645302836D+02
   -0.1995886165787003D+02    0.4283287852285673D+01   -0.2000504279462362D+02
    0.2268922861416455D+02    0.1833879830286865D+02   -0.2100434534666463D+02
    0.2176955146735965D+02    0.1828104087531030D+02   -0.2133971955214588D+02
    0.2266591938588705D+02    0.1807340730616122D+02   -0.2011048490024744D+02
   -0.2702382260777802D+02    0.2696157726916881D+02    0.2320484922797647D+02
   -0.2645949441122775D+02    0.2646682707946997D+02    0.2382918697630665D+02
   -0.2751631203195148D+02    0.2760224621034988D+02    0.2367446529425827D+02
   -0.6019595206199059D+01    0.1833902348229553D+02   -0.3078606681862440D+01
   -0.5995131399735862D+01    0.1763282813422132D+02   -0.3749759238087071D+01
   -0.6764564664608178D+01    0.1888848402488028D+02   -0.3366349102317030D+01
   -0.8911533937728786D+01   -0.9716887856357808D+00    0.8078104921039008D+00
   -0.7971616196573787D+01   -0.1112284062692893D+01    0.8794540697888027D+00
   -0.9268782107704192D+01   -0.1642481890110179D+01    0.2213706396057280D+00
   -0.1356103990368178D+02    0.6470218275869780D+01    0.1317160215123081D+02
   -0.1386282037921779D+02    0.5701235095216021D+01    0.1271815520332784D+02
   -0.1311511585665826D+02    0.7055181511383641D+01    0.1252283275719115D+02
    0.2448615752987233D+02    0.8062570126041011D+01    0.9186221915849680D+01
    0.2448713641105104D+02    0.9022590315609330D+01    0.9450309525103975D+01
    0.2401972068789143D+02    0.8083108212117665D+01    0.8351747023996907D+01
   -0.2007693187695312D+02   -0.1556932049042422D+02    0.1623313995670347D+02
   -0.2067445546487288D+02   -0.1550933833719819D+02    0.1554997935559547D+02
   -0.2015970977869139D+02   -0.1652088888110021D+02    0.1657040001946437D+02
   -0.2294167355309796D+02    0.6564110851811965D+01   -0.1869277361900245D+02
   -0.2295360682962927D+02    0.6471808858775309D+01   -0.1965904604700787D+02
   -0.2267293796914041D+02    0.5648127724956958D+01   -0.1842706581062379D+02
    0.6796867968781499D+01   -0.1516488042651932D+02   -0.1122028841409669D+02
    0.6790640337121352D+01   -0.1418733252612370D+02   -0.1137983263529419D+02
    0.7237612706719166D+01   -0.1556084852025979D+02   -0.1197488597522982D+02
   -0.2358237840724059D+02    0.1595093241217013D+02   -0.4385734973805326D+01
   -0.2306740906520932D+02    0.1557838131319737D+02   -0.5138349426844226D+01
   -0.2299984946885545D+02    0.1656688885572193D+02   -0.3928310828248399D+01
   -0.2558039060771121D+02   -0.9610381152370358D+01    0.2217125065661122D+02
   -0.2584595966164840D+02   -0.1042728296052185D+02    0.2171520533142314D+02
   -0.2543714262966989D+02   -0.8914618413237072D+01    0.2151065619386096D+02
   -0.2404594991414812D+01    0.1704820663655812D+02    0.2211798710518811D+02
   -0.2493506845484988D+01    0.1634494584793799D+02    0.2280260979680937D+02
   -0.2881083074326342D+01    0.1665212365605958D+02    0.2139958291395969D+02
    0.1014949916838666D+02    0.2156780761293995D+01    0.2003458616996420D+02
    0.1003754608027890D+02    0.2107230934258291D+01    0.2100900062498410D+02
    0.9422519838367769D+01    0.2701700052051504D+01    0.1968561521312407D+02
   -0.9367137916718315D+01    0.2505609010473936D+02   -0.1422705604982121D+02
   -0.9804046185463061D+01    0.2588420186138245D+02   -0.1392762383983653D+02
   -0.8694391678473057D+01    0.2474977401817071D+02   -0.1362550724065587D+02
    0.2256660082250778D+02   -0.8743143956138848D+01    0.7904678216052330D+01
    0.2260567297817490D+02   -0.9284109655850585D+01    0.8684681020328958D+01
    0.2161958669024496D+02   -0.8406169170731294D+01    0.7778812444743419D+01
    0.1744496401822740D+02    0.8043870981417577D+01    0.6554229203924187D+00
    0.1841456792933714D+02    0.8026728027804232D+01    0.8098825158476984D+00
    0.1732051512741072D+02    0.8362098103937344D+01   -0.2305587927548298D+00
   -0.4452890455373726D+01    0.2244014982461549D+02    0.3056535211412416D+01
   -0.5382684106318803D+01    0.2243033709811103D+02    0.3225011407238473D+01
   -0.4230174709165109D+01    0.2316949725393592D+02    0.2381864537568412D+01
   -0.1791718884439036D+02    0.1239101209279824D+02   -0.1881699762348623D+02
   -0.1820896653307958D+02    0.1320327190899417D+02   -0.1825418874314693D+02
   -0.1828500373420206D+02    0.1159618627777701D+02   -0.1844838169125034D+02
    0.2758322348026877D+01    0.7999594969938973D+01   -0.1986127929225456D+02
    0.2017069374149687D+01    0.7464640801742139D+01   -0.1946516504238438D+02
    0.2465989372078384D+01    0.8902870314861239D+01   -0.1972824442085278D+02
    0.2461636937908263D+02    0.9930561870330706D+01    0.2332552073160255D+02
    0.2510931006198451D+02    0.1067506425194343D+02    0.2375468406169704D+02
    0.2520177096716861D+02    0.9157928606712870D+01    0.2336828480459760D+02
   -0.9682252733902185D+01   -0.1946109365305277D+02    0.1933866635897249D+02
   -0.1020208176358903D+02   -0.2027009140525150D+02    0.1917503256197263D+02
   -0.8874700823388610D+01   -0.1961235566453368D+02    0.1881868712430200D+02
   -0.2237417187482258D+02    0.1757047997239359D+01   -0.8668400439980577D+01
   -0.2187913614251773D+02    0.1764577566876683D+01   -0.7811540787268293D+01
   -0.2332742742788304D+02    0.1511857527226898D+01   -0.8509476229461928D+01
   -0.1473281081023588D+02    0.1506333250282525D+02    0.8749567688615137D+01
   -0.1394420046773391D+02    0.1525860255964931D+02    0.9279608941722955D+01
   -0.1456413378926176D+02    0.1431810460100577D+02    0.8160487081744293D+01
   -0.6896853444793916D+01   -0.4975379310385664D+00    0.8068983314156750D+01
   -0.7010544340098807D+01   -0.5382514593536019D+00    0.7108046318644549D+01
   -0.7481116468033988D+01    0.1862158537210050D+00    0.8419021131881154D+01
    0.7132025913947825D+01   -0.1047794168757451D+01    0.1060514052491676D+02
    0.7301802440386962D+01   -0.5507299752563866D+00    0.1145313418988483D+02
    0.6249296549791930D+01   -0.1401629169211100D+01    0.1072135839470837D+02
    0.1786769132282536D+02   -0.2160000748706250D+02    0.2490049547359824D+02
    0.1756300620450657D+02   -0.2253429997706776D+02    0.2481623581016071D+02
    0.1737178374743455D+02   -0.2106821637624133D+02    0.2427117628995059D+02
   -0.9443920949924033D+01   -0.1994160769218430D+01    0.2693737980133232D+02
   -0.9726664548162640D+01   -0.1789690225313500D+01    0.2785040367303170D+02
   -0.1004499233353046D+02   -0.2647389931357149D+01    0.2655376478406715D+02
    0.2500184338362877D+02    0.2734181067987799D+02   -0.1059951412487734D+02
    0.2496190123336174D+02    0.2733364778829074D+02   -0.9638062856002479D+01
    0.2575623565938123D+02    0.2789651623339569D+02   -0.1087118876455600D+02
    0.1632873613223083D+02    0.1398140671412625D+02   -0.1427777387753076D+02
    0.1537012403198640D+02    0.1386282293241461D+02   -0.1442151924991712D+02
    0.1642587867073778D+02    0.1488274500233219D+02   -0.1465065612761065D+02
    0.8584829123948495D+00   -0.2160614828517806D+02    0.3905151064861118D+01
    0.7726823927292396D+00   -0.2068405569701761D+02    0.4052032336981953D+01
    0.1317515912032039D+01   -0.2202595154880635D+02    0.4644848217991127D+01
    0.1672046108908281D+02   -0.2429874229032940D+01   -0.9459840908470641D+01
    0.1722914065639588D+02   -0.2867735729754231D+01   -0.8788211801038987D+01
    0.1608458915384320D+02   -0.3180926790059114D+01   -0.9752423063486258D+01
    0.1812950152776977D+02   -0.1026176057297601D+02    0.1683552117993692D+02
    0.1788121971100888D+02   -0.9828957664920559D+01    0.1760937191313247D+02
    0.1899729739185181D+02   -0.9849860966980653D+01    0.1666374778332895D+02
   -0.2347845764955716D+02   -0.9577461787051007D+01    0.2417070685867898D+02
   -0.2331430522370834D+02   -0.8606367430103454D+01    0.2410708181819948D+02
   -0.2432651919315691D+02   -0.9751656522533301D+01    0.2375275386026876D+02
    0.2100240147149636D+02   -0.5493549519611701D+01    0.1291645616803648D+02
    0.2132062381237727D+02   -0.4692255187017929D+01    0.1247989922194814D+02
    0.2014277240250773D+02   -0.5459490902179065D+01    0.1344140215338990D+02
    0.1502557137005138D+02    0.1076126654719613D+02   -0.2572071660855131D+02
    0.1596942151422140D+02    0.1080308142057563D+02   -0.2559341331980175D+02
    0.1483506419459122D+02    0.1106918978727107D+02   -0.2662406713744344D+02
    0.1816806274601218D+02    0.2633630458315239D+02    0.2344880082396065D+02
    0.1797743674211484D+02    0.2726087417421405D+02    0.2363110384772045D+02
    0.1727764218235405D+02    0.2605117391778347D+02    0.2323872597376977D+02
    0.9185464752717431D+01    0.1990977638952522D+02    0.3587649617079037D+01
    0.9491037087869071D+01    0.2079445471477259D+02    0.3916022366585525D+01
    0.8622210814482425D+01    0.2007965974722487D+02    0.2821506560562900D+01
   -0.1076039463866837D+02    0.1987221928345175D+02    0.2000380325503867D+02
   -0.1160321820110081D+02    0.1971026427235183D+02    0.1946255312472753D+02
   -0.1066396085534499D+02    0.2083837094666358D+02    0.2013571112928518D+02
    0.8570619049765622D+01   -0.1956476525655792D+02    0.1163126462638229D+00
    0.7787042937581937D+01   -0.1925379847561188D+02   -0.3479829038888054D+00
    0.8649571012476697D+01   -0.1902478528932399D+02    0.8924057029185333D+00
   -0.1456652331375520D+02    0.8863655309918776D+01    0.1038840428089403D+02
   -0.1524098901443155D+02    0.8435750028638449D+01    0.9851945580671632D+01
   -0.1500273195209347D+02    0.8978747776473490D+01    0.1123892591533249D+02
    0.1501267446420760D+02   -0.1690719604239579D+02   -0.1375662178669004D+02
    0.1461067736958261D+02   -0.1737273460797161D+02   -0.1450419303116857D+02
    0.1483904766510823D+02   -0.1747740138103529D+02   -0.1296875964940817D+02
   -0.1751898813097134D+02   -0.8356405793198107D+00   -0.5294454007972832D+01
   -0.1807479445173566D+02   -0.1077360037618572D+01   -0.6067035509892510D+01
   -0.1779095728566740D+02    0.1482302853462436D-01   -0.5017610682634873D+01
    0.1287763192488476D+01    0.4975878203057343D+01   -0.6350315507898360D+01
    0.6914067881098889D+00    0.5433683784750066D+01   -0.6942279651671654D+01
    0.2130254844370137D+01    0.4991376267902459D+01   -0.6781699525320398D+01
    0.1405988722887332D+01   -0.1528934586827767D+02    0.1734249685805355D+02
    0.2365581672570779D+01   -0.1510129934057644D+02    0.1727523771908953D+02
    0.9311770293871315D+00   -0.1465425816136767D+02    0.1793953934848975D+02
    0.2286945025622778D+02    0.2114702154625524D+02   -0.4022174109553522D+01
    0.2199238996324630D+02    0.2084458068811086D+02   -0.3672711399461336D+01
    0.2265949800173896D+02    0.2093383528146745D+02   -0.4898851282520528D+01
   -0.1450103243570486D+02   -0.8663093574493775D+01    0.2045737901172136D+02
   -0.1526167277462872D+02   -0.9254015201654287D+01    0.2043678913272470D+02
   -0.1430342786884519D+02   -0.8161991262722681D+01    0.1970961035367802D+02
   -0.1834919933528725D+01   -0.2182712129043314D+02    0.3246767710684033D+01
   -0.2379849426527066D+01   -0.2262144821132351D+02    0.3276021682888525D+01
   -0.9826535456434409D+00   -0.2183059533702167D+02    0.3731748431845032D+01
   -0.2012419538029767D+02    0.6672526062181839D+01   -0.3965131106946655D+01
   -0.2030416645995129D+02    0.5835158317653224D+01   -0.4481046907276871D+01
   -0.1917062347551200D+02    0.6926941743209680D+01   -0.4039396655451061D+01
    0.7655873635331571D+01    0.1562387842179070D+02   -0.1382277396101711D+00
    0.7972160810060648D+01    0.1547317769354128D+02   -0.9999662665225868D+00
    0.8140875258221996D+01    0.1631538835329672D+02    0.2036176055382813D+00
    0.1369962295403098D+02    0.1352664116198662D+02   -0.1539388796090736D+02
    0.1334447149315693D+02    0.1428535830041364D+02   -0.1578474526696856D+02
    0.1404782471971435D+02    0.1299644673924460D+02   -0.1618498949577777D+02
    0.3927278044077435D+01   -0.1695685860794370D+02    0.4566707037008665D+00
    0.3031500088751912D+01   -0.1699903451476123D+02    0.8172432448831608D+00
    0.3909026743644248D+01   -0.1760939940540994D+02   -0.2127845749493117D+00
   -0.2073360484696127D+02    0.1857490095892861D+02   -0.9701792389807696D+00
   -0.2054340872598793D+02    0.1896692116888180D+02   -0.1813419535128348D+01
   -0.2142027988416447D+02    0.1910422710762432D+02   -0.6394552628870981D+00
    0.2525079703883705D+02   -0.8956467292995293D-01    0.1520145106702009D+02
    0.2433154101139651D+02   -0.1066338452915866D+00    0.1483728273029995D+02
    0.2579527274474520D+02    0.2517315814942517D+00    0.1448865923628643D+02
   -0.1998632395246652D+02    0.3010934263427783D+00   -0.2653708131353061D+02
   -0.2082395068916105D+02    0.2688717643690330D-02   -0.2616299319808173D+02
   -0.2011206025021304D+02    0.1245585105312661D+01   -0.2673196376930454D+02
    0.1313599097152420D+01    0.2025434910490338D+02   -0.1711364100029324D+02
    0.2138554911684838D+01    0.2071683203160622D+02   -0.1705811691290474D+02
    0.1257482927292971D+01    0.1983401764023485D+02   -0.1631034687935864D+02
    0.1266443518754618D+02   -0.2392892229575012D+02    0.1841856088576416D+02
    0.1279543260989049D+02   -0.2315150796189003D+02    0.1783101940828411D+02
    0.1319358276449502D+02   -0.2366715701568917D+02    0.1919387120648295D+02
    0.1666043145321301D+02   -0.1916368888435197D+02   -0.1448240895722025D+02
    0.1680372671728236D+02   -0.1984564878720170D+02   -0.1388129257246658D+02
    0.1619390593297649D+02   -0.1842586684485817D+02   -0.1409310094729714D+02
   -0.2358805668782595D+02   -0.1795995914802743D+02    0.1864958861220707D+02
   -0.2395213497486065D+02   -0.1883423774370251D+02    0.1837872948092129D+02
   -0.2293701744673766D+02   -0.1808509237353230D+02    0.1934412037537673D+02
    0.2710995227183080D+02    0.1486670384543738D+01    0.2563507468807507D+02
    0.2772179466861223D+02    0.1285978286331054D+01    0.2635745469085479D+02
    0.2642801775762459D+02    0.1961374685119961D+01    0.2604597595685571D+02
   -0.1277635128640487D+02    0.2645023710124594D+02    0.2715684289869298D+02
   -0.1321291394006363D+02    0.2679212255072435D+02    0.2795192462103862D+02
   -0.1188652797875240D+02    0.2621840103558325D+02    0.2751031698228527D+02
   -0.2013107543197775D+02   -0.3009554680325997D+01    0.1205511671352850D+02
   -0.1997792941190750D+02   -0.3738880490119290D+01    0.1270859489535575D+02
   -0.2050672435445288D+02   -0.3425408836209968D+01    0.1127245490081426D+02
   -0.2364856247059680D+02   -0.2111607013521865D+02   -0.2643612938291902D+02
   -0.2458663667368816D+02   -0.2110776073587278D+02   -0.2609491409437535D+02
   -0.2336290974907112D+02   -0.2199366758563085D+02   -0.2656316841243260D+02
   -0.1355706884872484D+02   -0.2425363892700852D+02   -0.2229766112722562D+02
   -0.1290396407309804D+02   -0.2370472687994431D+02   -0.2278041938871880D+02
   -0.1308169599376924D+02   -0.2471445785024817D+02   -0.2162019498010490D+02
    0.1248026032091971D+02   -0.1759443267128769D+02    0.1668923388981671D+02
    0.1241986419917641D+02   -0.1798710217891634D+02    0.1755003300500755D+02
    0.1235047902685909D+02   -0.1665484036331973D+02    0.1681356696200400D+02
    0.1101105126343295D+02   -0.1999479024508733D+02   -0.2073091768584026D+02
    0.1098357780221983D+02   -0.1991337792520494D+02   -0.1981504429968062D+02
    0.1015154120713926D+02   -0.1966346632174756D+02   -0.2088231621227556D+02
   -0.5368370784218840D+01    0.6706340582046129D+01    0.3223919107011933D+00
   -0.6331093955146683D+01    0.6570455165353030D+01    0.8936117101119023D-01
   -0.4798720375295223D+01    0.6874367727295021D+01   -0.4557519874157595D+00
    0.3221329355957683D+01   -0.1271289692403874D+02    0.2517142794843161D+02
    0.3043385133989484D+01   -0.1312865719709431D+02    0.2601678566095850D+02
    0.2405531503445212D+01   -0.1250736963256810D+02    0.2467861315876085D+02
   -0.1605556371207301D+02    0.1966382723144460D+02   -0.1697916867833186D+01
   -0.1606057521075772D+02    0.1955608702505718D+02   -0.7515231643889357D+00
   -0.1556635576275704D+02    0.2044453506567535D+02   -0.1935487062075717D+01
   -0.2139698406069647D+00    0.2398800554262592D+02    0.1470038342338604D+02
   -0.9046256201157161D+00    0.2466911979170458D+02    0.1466592743412668D+02
    0.7232916272584757D+00    0.2415176839518448D+02    0.1475790775097325D+02
   -0.4006916032432926D+01    0.1304535541212999D+02    0.2128679327347297D+02
   -0.3258347540400846D+01    0.1278329412425649D+02    0.2075484474718728D+02
   -0.3648844718621246D+01    0.1317079440271641D+02    0.2217058076934475D+02
   -0.1994946675259080D+01   -0.1307514900195580D+02    0.1496996756669061D+02
   -0.2955035496992714D+01   -0.1301673338253013D+02    0.1525165123083756D+02
   -0.2103213365131289D+01   -0.1275618251646886D+02    0.1407744498634937D+02
   -0.4678639960254666D+01    0.2232313030602008D+02   -0.2519729152526310D+02
   -0.4662673121536011D+01    0.2303075159228808D+02   -0.2457926957833183D+02
   -0.4949025805331830D+01    0.2273429567708444D+02   -0.2602437828334135D+02
    0.6844939456959965D+01   -0.5606213695423760D+01   -0.1888934149209616D+02
    0.7353765414088496D+01   -0.5481392392194797D+01   -0.1812209667719808D+02
    0.7516704455362500D+01   -0.5403850362193453D+01   -0.1963422696506196D+02
   -0.1165329872817128D+02   -0.3608375085055107D+01    0.2722129753387775D+02
   -0.1233887798096110D+02   -0.3470643445480362D+01    0.2790668158027406D+02
   -0.1197373878433095D+02   -0.4258972839673471D+01    0.2659512372925631D+02
    0.1657788079832380D+02   -0.8074391492332847D+01   -0.2686621030429130D+02
    0.1677522995606341D+02   -0.9082832024170953D+01   -0.2691081912363540D+02
    0.1577468170374976D+02   -0.7909051889729031D+01   -0.2734931698506515D+02
    0.2611838591564710D+02   -0.2063514327547058D+02   -0.1441448088153907D+02
    0.2652320537594739D+02   -0.2050466491209639D+02   -0.1351560881230940D+02
    0.2545945068379115D+02   -0.1999768330509076D+02   -0.1446855074629783D+02
    0.3484750560371288D+01    0.3058760693260136D+01   -0.5479233843424486D+01
    0.4369716640475522D+01    0.2635102613049883D+01   -0.5489382585705363D+01
    0.3037229513910571D+01    0.2911729518559595D+01   -0.6281394655768954D+01
   -0.1119909103120814D+02   -0.6970844952857404D+01    0.1451529308669379D+02
   -0.1207984725087495D+02   -0.7132002722460002D+01    0.1411159459161844D+02
   -0.1110978753408095D+02   -0.7486941909211107D+01    0.1532225103441215D+02
    0.1106459366509914D+02   -0.6388958366467038D+01   -0.2999886117237424D+01
    0.1089287894753375D+02   -0.5448364112515840D+01   -0.2867235042400393D+01
    0.1194286136349379D+02   -0.6257718960339250D+01   -0.3276296277839189D+01
    0.1315015239811042D+02    0.2203788444368238D+02   -0.1205205875417659D+02
    0.1293753437097765D+02    0.2260062131078033D+02   -0.1126780429167246D+02
    0.1236699969814092D+02    0.2164219849127397D+02   -0.1234671864823802D+02
   -0.2603918285976126D+02    0.5167354443802773D+01    0.2241118648858648D+02
   -0.2552181273478280D+02    0.5816144138469283D+01    0.2294125859498531D+02
   -0.2592159359857236D+02    0.5469953075419002D+01    0.2149361300113188D+02
    0.1274416487598271D+02    0.2125469156410799D+02   -0.6701953396886402D+01
    0.1244169019521444D+02    0.2163830402334131D+02   -0.5872602286162096D+01
    0.1225357642072309D+02    0.2179252576929646D+02   -0.7339908048364227D+01
   -0.1206260788397893D+00    0.2391636554448451D+02   -0.1251537304448378D+01
    0.1988844035679510D-01    0.2440327517938416D+02   -0.4187977698770833D+00
   -0.1025157847284801D+01    0.2369441703379893D+02   -0.1320713853736860D+01
   -0.7100454308516685D+00   -0.2660823122722641D+02   -0.2184338796884018D+02
    0.1974870853934952D+00   -0.2644344458350513D+02   -0.2143007911695121D+02
   -0.1392065942062741D+01   -0.2599978558964182D+02   -0.2149072855769991D+02
    0.7800119569900280D+01    0.1932011061153892D+02    0.1730156836213119D+02
    0.8693546054831533D+01    0.1972194276669076D+02    0.1723039701030119D+02
    0.7869867767011935D+01    0.1848810778955491D+02    0.1686011028745442D+02
    0.2321701185156223D+02    0.1869929589617105D+01    0.2080845124462140D+01
    0.2231612466806185D+02    0.2160576254053829D+01    0.2011127352909120D+01
    0.2358785318289458D+02    0.2378855997115063D+01    0.2815603302284148D+01
   -0.2650010792070682D+02    0.1191934185088161D+02   -0.2315363523166503D+02
   -0.2627104651404645D+02    0.1097525523896190D+02   -0.2292154154285860D+02
   -0.2715236253997370D+02    0.1190545995611361D+02   -0.2391441775184390D+02
    0.1137006905921844D+02   -0.1907858936024149D+00   -0.8450630921552695D+00
    0.1173513538295433D+02   -0.1037062922344482D+00   -0.1704999978948499D+01
    0.1209056335155302D+02   -0.4916934843398278D+00   -0.2371363181830649D+00
   -0.1149605811021127D+02    0.2380636775478159D+02   -0.2495109228655890D+02
   -0.1156891476651792D+02    0.2354388714842711D+02   -0.2586417613085200D+02
   -0.1237589718557600D+02    0.2379392220229861D+02   -0.2461689241141163D+02
   -0.5710426700468648D+01    0.1963045660443635D+02   -0.1699055218505215D+02
   -0.5647314314955804D+01    0.2049897877639829D+02   -0.1663810460684879D+02
   -0.6222340047217066D+01    0.1980429564796829D+02   -0.1781526760894841D+02
   -0.1168116811891914D+02    0.3993073495841067D+01   -0.1437973042334735D+02
   -0.1137368496849559D+02    0.3607206806238244D+01   -0.1355359834697330D+02
   -0.1244820204618037D+02    0.3531478344815735D+01   -0.1466261400398173D+02
    0.1825238358525717D+02    0.2273598535715583D+02   -0.1020899025552768D+02
    0.1857405614697008D+02    0.2237763577056206D+02   -0.1102599013875923D+02
    0.1733138012298069D+02    0.2260768797934047D+02   -0.9956311343323963D+01
    0.5818776673224768D+01   -0.1634919224669355D+02    0.1655412075088990D+02
    0.5910193748945477D+01   -0.1608197934590275D+02    0.1566096143538726D+02
    0.5239630794556316D+01   -0.1713874829528558D+02    0.1656763017024619D+02
    0.1634202091661887D+02    0.1601583719134389D+02    0.2536733062151339D+02
    0.1637073665279243D+02    0.1507281844782215D+02    0.2513507095294438D+02
    0.1714887785258803D+02    0.1615723737679432D+02    0.2590116836248272D+02
   -0.2316374423692864D+01    0.1292293633853101D+02    0.2357981815247616D+02
   -0.1559269242655265D+01    0.1342363352803249D+02    0.2314828672995826D+02
   -0.1920317343433910D+01    0.1241406160668170D+02    0.2427429173180017D+02
   -0.2605588725165547D+02    0.2887405245091959D+01    0.1788560367014240D+02
   -0.2703098260714163D+02    0.3112285535799157D+01    0.1808685983609058D+02
   -0.2568401819209392D+02    0.2650527006757285D+01    0.1879137515339954D+02
   -0.1799258960366168D+02   -0.2407235956862286D+02   -0.1461552242871823D+02
   -0.1854644952141306D+02   -0.2407566768118563D+02   -0.1534722330194458D+02
   -0.1853347328163587D+02   -0.2344921873779526D+02   -0.1405746148271443D+02
    0.1818532303457469D+02   -0.3705823131046712D+01   -0.7583565756001952D+01
    0.1851151353473950D+02   -0.3001498266270108D+01   -0.6988982569912824D+01
    0.1780325249344951D+02   -0.4375944771643140D+01   -0.7058497831231101D+01
    0.2592650093338754D+02   -0.5174083050776871D+01   -0.1395121618753075D+02
    0.2597865459638858D+02   -0.5966165050361994D+01   -0.1332365260222247D+02
    0.2684150998718215D+02   -0.5113621308693391D+01   -0.1422547519073519D+02
    0.1224876981037919D+02   -0.3771981977907565D+01   -0.7439761552058753D+01
    0.1247493809509456D+02   -0.3310361156163231D+01   -0.6514831882076364D+01
    0.1132900906625898D+02   -0.4054598231776735D+01   -0.7325242643542113D+01
    0.9873121324454473D+01   -0.2544073059247392D+02    0.2506517842632456D+02
    0.9549451576049821D+01   -0.2488997972349872D+02    0.2575232242094914D+02
    0.9158336682032294D+01   -0.2595331932655401D+02    0.2463659493784335D+02
   -0.3421433895500478D+01   -0.2397388339674187D+02    0.1886186681627972D+02
   -0.4283326539109078D+01   -0.2403341471511775D+02    0.1843974544143416D+02
   -0.3026804011931188D+01   -0.2481856596523361D+02    0.1884624218582287D+02
   -0.2352215571105889D+02    0.2534631255942017D+02   -0.1246867203445548D+02
   -0.2325724279669576D+02    0.2484611082427325D+02   -0.1163519271516866D+02
   -0.2280946719447338D+02    0.2508980478803682D+02   -0.1310880783325557D+02
   -0.1260078004379108D+02    0.6866004781937669D+01   -0.1803155279497236D+02
   -0.1334417828030434D+02    0.7506444927355490D+01   -0.1808555352676770D+02
   -0.1267128584723593D+02    0.6280224309964853D+01   -0.1882477044016567D+02
   -0.2188932493392291D+02   -0.8995785959422044D+00    0.1300379260990612D+02
   -0.2184167933604006D+02   -0.3361728627555206D+00    0.1221160918409824D+02
   -0.2144145919956851D+02   -0.1696801378367328D+01    0.1277226536357239D+02
   -0.1011692377364842D+01    0.5528464383905789D+01   -0.2551628892672123D+02
   -0.1231900042730183D+01    0.5295202072666968D+01   -0.2462225911483737D+02
   -0.1148262341101473D+01    0.6453987923158089D+01   -0.2558249766248504D+02
    0.2291880258679419D+02    0.1525726012141516D+01    0.1231592616370735D+02
    0.2263665553361723D+02    0.1346140887728889D+01    0.1320088385445189D+02
    0.2270530949431805D+02    0.2473267803510567D+01    0.1214467453003058D+02
   -0.3795663382186934D+01   -0.9174994096795711D+01   -0.1287024921057892D+02
   -0.3156912983970947D+01   -0.9869376104065333D+01   -0.1267676511072761D+02
   -0.3970030916398938D+01   -0.8751593675259254D+01   -0.1200455159753164D+02
   -0.9866962053774408D+01    0.1659737048861486D+02    0.1608138263788936D+02
   -0.9663271251995527D+01    0.1647669997220743D+02    0.1702009851715222D+02
   -0.1059268939322187D+02    0.1598853942800375D+02    0.1583627738988757D+02
   -0.1098481288331350D+02    0.1061923938699486D+02   -0.2732699368211732D+02
   -0.1170116933037031D+02    0.1097810212622675D+02   -0.2675754077780591D+02
   -0.1017710073450241D+02    0.1119870858631978D+02   -0.2723102729837180D+02
   -0.1735886993546714D+02    0.2463541295124388D+01   -0.7828606195165742D+01
   -0.1684537409021372D+02    0.2240107138198915D+01   -0.8648345699930690D+01
   -0.1676497763574394D+02    0.2646372202331447D+01   -0.7095822182476504D+01
    0.1757178080957453D+02   -0.2482138973144725D+02   -0.1262366922320336D+01
    0.1779466997150750D+02   -0.2566892664145658D+02   -0.8242846105719930D+00
    0.1830278011197170D+02   -0.2460179559934216D+02   -0.1863524398016114D+01
    0.6455196659176775D+01   -0.2329245024959569D+02    0.6938906584635861D+01
    0.5928125169011770D+01   -0.2261694841370959D+02    0.6584805460321513D+01
    0.7270039854100645D+01   -0.2280859251683764D+02    0.7218807216363627D+01
    0.6852638864456271D+01    0.5571479040048869D+01    0.2930775604190245D+01
    0.6198335347809245D+01    0.6226123980136392D+01    0.2792272269275803D+01
    0.6719541381864667D+01    0.5086236790184655D+01    0.3723009648299485D+01
   -0.1480741213303795D+02    0.1145813239076639D+02   -0.2682158825427270D+02
   -0.1433010017233453D+02    0.1122786337674833D+02   -0.2766699001414619D+02
   -0.1428887184903109D+02    0.1139873955740095D+02   -0.2600669332230721D+02
    0.7497052093941659D+01    0.2693089765777100D+01    0.1534601459132167D+01
    0.7321366345799161D+01    0.3355103587933612D+01    0.2221702649601667D+01
    0.8274458360065319D+01    0.2952044070022193D+01    0.9770554188402261D+00
    0.2645872911801511D+02    0.1183463045308245D+02   -0.2550911990913200D+02
    0.2582549465008823D+02    0.1257455833017030D+02   -0.2536183140386367D+02
    0.2609612226680417D+02    0.1091834458050850D+02   -0.2524940211359887D+02
    0.3219860856097561D+01    0.2110867174975449D+02   -0.2449530012287189D+02
    0.2355486509210950D+01    0.2150871885069859D+02   -0.2435209273538194D+02
    0.3822618507708891D+01    0.2164324130293255D+02   -0.2398978611290213D+02
    0.8794302800015693D+01   -0.3680266227015582D+01    0.2239314201904183D+02
    0.8750913222390473D+01   -0.2958418713350411D+01    0.2302831531542713D+02
    0.9765198722954855D+01   -0.3786484316601215D+01    0.2218875982081811D+02
   -0.1911425870528264D+02    0.2512309120607734D+02   -0.2521054988831202D+02
   -0.1837395476777380D+02    0.2567555395145289D+02   -0.2553939179970072D+02
   -0.1992284423561689D+02    0.2568059163517644D+02   -0.2538852825115855D+02
    0.2034032839064332D+02    0.8496797477522701D+01   -0.7291673648162451D+01
    0.2083664046831391D+02    0.9366425681837306D+01   -0.7341901436602225D+01
    0.2082662538832053D+02    0.7907006675989990D+01   -0.6689059007540683D+01
    0.1253015731439042D+02   -0.9763771133806815D+01    0.8178220207880797D+01
    0.1347304629613501D+02   -0.9428633807922182D+01    0.7931752389834205D+01
    0.1233344225439971D+02   -0.1047319740359191D+02    0.7547087870427809D+01
    0.1265927100097198D+02    0.2831739276105785D+01   -0.2695729308960059D+02
    0.1250358055012526D+02    0.2144264616396503D+01   -0.2625860867629130D+02
    0.1177008826405552D+02    0.2842899656331469D+01   -0.2743686373186056D+02
    0.2296760747996943D+02   -0.2328537185295845D+02    0.2721338598958738D+02
    0.2323161666636918D+02   -0.2351812567068673D+02    0.2631717482129421D+02
    0.2385095647996056D+02   -0.2285542632148768D+02    0.2753197463334463D+02
   -0.2474812758930008D+02   -0.4299387340112123D+01   -0.1674968082817280D+02
   -0.2428383521358111D+02   -0.4169010332503643D+01   -0.1755167850315214D+02
   -0.2407568443263279D+02   -0.4863109893579816D+01   -0.1624252603969900D+02
   -0.7164566941263462D+01   -0.1515270331135974D+02    0.1480562793776267D+02
   -0.7540187666710252D+01   -0.1571286031182751D+02    0.1405809047038123D+02
   -0.6460588982935727D+01   -0.1571320154599720D+02    0.1505301334069692D+02
   -0.1897287959997352D+01   -0.1753038973084209D+02    0.2008589116859573D+01
   -0.1424384458846327D+01   -0.1829158887008212D+02    0.1685410406344053D+01
   -0.2168994528281297D+01   -0.1703563379241265D+02    0.1216190701979623D+01
   -0.2651592772332803D+02   -0.2508858198075187D+02    0.2250653374085183D+02
   -0.2607910490765687D+02   -0.2568966131263426D+02    0.2310725218539419D+02
   -0.2719711826222952D+02   -0.2454886582820389D+02    0.2304548586925616D+02
   -0.3187708367800243D+01    0.3226785589363529D+01    0.1675693338523529D+02
   -0.2534320436755690D+01    0.3180971575761996D+01    0.1606610487373350D+02
   -0.3690234392052026D+01    0.2428466719348378D+01    0.1664608058593613D+02
   -0.4107221558052843D+01    0.2608729024722523D+01    0.1371871150288116D+02
   -0.4351886310014174D+01    0.3526202725113266D+01    0.1357542384246532D+02
   -0.4864987677741152D+01    0.2085574032685249D+01    0.1327389335022758D+02
   -0.1580359566565556D+02    0.8038810815700584D+01    0.2695732242878139D+02
   -0.1577652894987410D+02    0.8508081228514852D+01    0.2615542190587412D+02
   -0.1494512662355105D+02    0.8093817955705099D+01    0.2734396223746462D+02
   -0.1016794290963352D+02    0.2370131126372880D+01   -0.2831833897688498D+01
   -0.1010783591121364D+02    0.2157605983571157D+01   -0.1858759193743556D+01
   -0.1046261134441672D+02    0.3265050373810605D+01   -0.2866719451293235D+01
    0.2030123191455644D+02   -0.1046850848179831D+01   -0.1551642133047895D+02
    0.2126580453337148D+02   -0.1002983958598238D+01   -0.1540585177020695D+02
    0.2001781899943580D+02   -0.1766565229375784D+01   -0.1492477671249472D+02
    0.2068015791262958D+02    0.1730868333656063D+02   -0.1484608484245268D+02
    0.1975229391547565D+02    0.1734556382675524D+02   -0.1444141541662343D+02
    0.2121620967326647D+02    0.1690216558691805D+02   -0.1414519185049920D+02
   -0.1208438883185795D+01   -0.5264697307426750D+01    0.1056853954625133D+02
   -0.1453129044650034D+01   -0.4440235670718358D+01    0.1097615126789520D+02
   -0.1990810368262674D+01   -0.5589379664237295D+01    0.1011848173103273D+02
   -0.2131986530611877D+02   -0.2142148773861455D+02   -0.2455011075332592D+02
   -0.2130178868516867D+02   -0.2223914523663532D+02   -0.2401971725589403D+02
   -0.2221618082261962D+02   -0.2153665189729029D+02   -0.2499872896079782D+02
    0.9082237736354690D-01    0.1379259894892814D+02   -0.9116843467813556D+01
    0.7804368635698580D+00    0.1387179133248810D+02   -0.9785792557221452D+01
   -0.6372449086653399D+00    0.1430686527834614D+02   -0.9433382011945790D+01
    0.1875040992823826D+02   -0.1596521897967309D+02   -0.2507948172865273D+02
    0.1905713779738320D+02   -0.1621842259971846D+02   -0.2599717053477360D+02
    0.1891229317585034D+02   -0.1501209406012526D+02   -0.2502276061840389D+02
   -0.1244783508464592D+01    0.7192377053861425D+00   -0.2571218189660284D+02
   -0.8566376319229905D+00   -0.1367137955105462D+00   -0.2586915170960025D+02
   -0.8528116299179200D+00    0.1217938837341029D+01   -0.2639180854161244D+02
   -0.9487137257472144D+01   -0.1568243097106090D+02    0.1646075378091031D+02
   -0.8632484298766226D+01   -0.1576066904791433D+02    0.1606365975744406D+02
   -0.1011446509381615D+02   -0.1625784644537934D+02    0.1591917649059227D+02
   -0.1912487047778147D+01    0.1767818727969794D+02   -0.2008263718376331D+02
   -0.1845721584244890D+01    0.1679726842211920D+02   -0.1966629350245454D+02
   -0.1223957685769766D+01    0.1829152383626851D+02   -0.1969714301784305D+02
   -0.5746842505987217D+01    0.1036956493671799D+02   -0.1257986368037732D+02
   -0.6328829580513907D+01    0.9671262376871979D+01   -0.1259318490527901D+02
   -0.5673037773599978D+01    0.1068921617499955D+02   -0.1348446728082644D+02
    0.3103938230391099D+01   -0.1863884759031851D+02   -0.2666612385225294D+02
    0.2616352200230877D+01   -0.1850062459317236D+02   -0.2581666709763299D+02
    0.3354350744999735D+01   -0.1959162700415000D+02   -0.2666803866786305D+02
   -0.5646975914813892D+01   -0.1895322019144453D+02   -0.2171099615067083D+02
   -0.6162448902454594D+01   -0.1852488965173071D+02   -0.2104758574093297D+02
   -0.5256077498624273D+01   -0.1823968299292983D+02   -0.2215237990306834D+02
    0.2330452756527274D+02   -0.1397735174270121D+02   -0.2275953827524836D+02
    0.2327841895234443D+02   -0.1347489324315797D+02   -0.2362923213578507D+02
    0.2264189605497374D+02   -0.1467232171603033D+02   -0.2279786084775157D+02
   -0.1709737470703758D+02    0.5936154574016636D+01    0.1703543131692225D+02
   -0.1652455813446885D+02    0.5082368786147768D+01    0.1691123582160098D+02
   -0.1803501091876273D+02    0.5758793660256406D+01    0.1717795487812561D+02
    0.1489583876992508D+01   -0.2598431539651007D+02    0.9772516489825234D+01
    0.7275383218957097D+00   -0.2637312007415376D+02    0.1028129665859158D+02
    0.1974065799220008D+01   -0.2544750712335683D+02    0.1039851416237250D+02
    0.1442483672400557D+02   -0.1234446284582713D+02    0.8261089484143382D+01
    0.1426263316976259D+02   -0.1152189926319376D+02    0.8764175484685602D+01
    0.1389163234429116D+02   -0.1243856234097449D+02    0.7515227404301688D+01
    0.1534411181949136D+02   -0.1760569512732598D+02   -0.2392750519264101D+01
    0.1530910959889233D+02   -0.1852300822182022D+02   -0.2062791076994114D+01
    0.1490206394800529D+02   -0.1775344588777075D+02   -0.3256974350086725D+01
   -0.5546713311943924D+01   -0.1571146978967092D+02   -0.1687461823337789D+02
   -0.4586526033960905D+01   -0.1594339328167093D+02   -0.1674334947191225D+02
   -0.5976785920123298D+01   -0.1611893015607588D+02   -0.1608482969785251D+02
    0.2449052222327602D+02   -0.5626798363163981D+01   -0.1640809728378483D+02
    0.2500532132087670D+02   -0.5595529294723086D+01   -0.1563616798667550D+02
    0.2404330786127655D+02   -0.6431250504372796D+01   -0.1623079605647228D+02
    0.2523015881018582D+02    0.1166348189444529D+02   -0.1933295581880222D+02
    0.2537898972345346D+02    0.1254608776652664D+02   -0.1957675225710426D+02
    0.2598632141308770D+02    0.1113253355657918D+02   -0.1967467313300836D+02
   -0.2001099307015437D+02    0.1065377634357648D+02   -0.1451409250851635D+02
   -0.1922251029512960D+02    0.1125101246897161D+02   -0.1441086077273481D+02
   -0.2031138918513056D+02    0.1025498849548390D+02   -0.1366802472763033D+02
    0.2258513058331474D+02    0.2447561027310048D+02    0.2300145631605232D+02
    0.2340891172271746D+02    0.2494632536237519D+02    0.2295021828134849D+02
    0.2269744352901422D+02    0.2356495679018953D+02    0.2317420778109557D+02
    0.2672346385976351D+02   -0.1122811623903102D+02    0.2623912772012998D+02
    0.2605491042599964D+02   -0.1175625755050111D+02    0.2660840379305037D+02
    0.2736303445636585D+02   -0.1136437280814206D+02    0.2685990042261278D+02
    0.2285826688606219D+02    0.2156945509770836D+02    0.1759039354976549D+02
    0.2379319538155056D+02    0.2145235902572771D+02    0.1741249260978838D+02
    0.2248982531839977D+02    0.2147816614866714D+02    0.1674665136706632D+02
   -0.2053871938708232D+01    0.1723689721670735D+02    0.7811133853187253D+01
   -0.1745669996191316D+01    0.1648604551284716D+02    0.8376329095433597D+01
   -0.1993456762074966D+01    0.1797270683090353D+02    0.8354402123734493D+01
   -0.1742630123920458D+02    0.2084316592468320D+01    0.2465155471558447D+02
   -0.1649470195326251D+02    0.2091463094302731D+01    0.2432622240421235D+02
   -0.1777107928946956D+02    0.1261108058487793D+01    0.2424499503621868D+02
    0.2063717883441606D+02    0.1258187837603866D+02    0.2027481833478303D+01
    0.1983514535540877D+02    0.1289159710336798D+02    0.2487070032200300D+01
    0.2127520902510508D+02    0.1331164044625709D+02    0.2174272212916380D+01
    0.1800095715773591D+02    0.2454690639955978D+01   -0.1031312564524402D+02
    0.1732805732739045D+02    0.3177452075506736D+01   -0.1021757096099424D+02
    0.1856112424507494D+02    0.2453425246634157D+01   -0.9516926429844197D+01
    0.1993070930503785D+02    0.2304678883317515D+02   -0.4677679433611877D+01
    0.1988573482555656D+02    0.2252251150401975D+02   -0.3898387463269212D+01
    0.1994055621272504D+02    0.2246488368572560D+02   -0.5512107191140990D+01
   -0.5459294300170121D+00    0.2124510209145887D+02    0.1417843722421120D+02
   -0.3994188828489657D+00    0.2121089509614186D+02    0.1324365570142996D+02
   -0.1399634808297178D+00    0.2211561030033407D+02    0.1434771725201747D+02
   -0.2030038160992354D+02    0.7539379063355314D+01   -0.2119244029580305D+02
   -0.1961246972262719D+02    0.7732679551669824D+01   -0.2186855936232671D+02
   -0.2056070201012017D+02    0.8241351684212276D+01   -0.2059920057953352D+02
   -0.1661077732192582D+01   -0.2710677535868008D+02    0.1634842034325104D+02
   -0.1712912459891931D+01   -0.2672152028109039D+02    0.1722251171415240D+02
   -0.7686703867169198D+00   -0.2743392165622310D+02    0.1614723002703219D+02
   -0.2303143219901223D+02    0.4377284670909614D+01    0.2128938862619237D+02
   -0.2299544958636809D+02    0.3411631572556324D+01    0.2121408142372911D+02
   -0.2391627679479030D+02    0.4587461763136434D+01    0.2162064176339580D+02
    0.5668579472707761D+00    0.1354694362973592D+02    0.4228455973360963D+01
    0.1135075863793512D+01    0.1411658085887023D+02    0.3646886804660442D+01
    0.1081210412644580D+01    0.1328798587560452D+02    0.4961241654250542D+01
    0.2136103332624462D+02   -0.2663989961074133D+02   -0.3757475623304174D+01
    0.2096092872634356D+02   -0.2747093619348869D+02   -0.4112278785408873D+01
    0.2180839271984906D+02   -0.2624650282141157D+02   -0.4495620469943630D+01
    0.1468362953913286D+02   -0.2050412560395085D+02   -0.2358203348385614D+02
    0.1545087203166673D+02   -0.2051214212260071D+02   -0.2423495959808318D+02
    0.1458410243327364D+02   -0.2142524863384787D+02   -0.2345973665405933D+02
   -0.2196208692203817D+02    0.2244659095622278D+01    0.7563444281665796D+01
   -0.2242569020759030D+02    0.2563632853912286D+01    0.8321648510156237D+01
   -0.2171282927297130D+02    0.1275445917691815D+01    0.7742275367022016D+01
   -0.2675664001057952D+02    0.1186044285637504D+02    0.2252444109005835D+02
   -0.2728302597488591D+02    0.1187025200187162D+02    0.2170678225499295D+02
   -0.2733227522453118D+02    0.1185769302273770D+02    0.2327952212135735D+02
    0.8505148648427754D+01    0.8116936492969078D+01    0.1499573574135268D+02
    0.9253020768433347D+01    0.8682087348109730D+01    0.1535743424230767D+02
    0.8432196189148424D+01    0.8224710715818981D+01    0.1399273214037744D+02
    0.2487108794949465D+02    0.1042939688062469D+02    0.1785075623763733D+02
    0.2452425670668254D+02    0.1112280416997597D+02    0.1833932670048235D+02
    0.2451132727941788D+02    0.1058796630394966D+02    0.1693575940786386D+02
    0.1225527937040376D+02    0.6707208263730366D+00   -0.3721279489189337D+01
    0.1245292503926608D+02    0.1306951565349539D+01   -0.4457398112119217D+01
    0.1180371915529304D+02   -0.1422244639362775D+00   -0.4056879168023276D+01
    0.1020544682242939D+02   -0.1254739658369307D+02   -0.2386322444138977D+01
    0.1019745403837713D+02   -0.1303389210565925D+02   -0.3205274788590262D+01
    0.1031175182201905D+02   -0.1314529635428213D+02   -0.1582524159639387D+01
   -0.7169577514211612D+01   -0.2419681879551121D+02    0.1536276769256544D+02
   -0.8124652601044989D+01   -0.2415682617884915D+02    0.1558335723157861D+02
   -0.6893526034967044D+01   -0.2327997327941161D+02    0.1509115102640082D+02
   -0.1825428959600378D+02    0.1029322065871928D+02    0.1188022229391794D+02
   -0.1895413092916935D+02    0.1051398983196428D+02    0.1262316633011263D+02
   -0.1882558745959343D+02    0.9948225178863733D+01    0.1110074431835405D+02
    0.1254994058840231D+02   -0.1341876956430639D+02    0.1514883197094775D+02
    0.1227098078687555D+02   -0.1381861177075190D+02    0.1601137581794602D+02
    0.1181969676561214D+02   -0.1290213796506060D+02    0.1487900733371744D+02
   -0.1378050434086622D+02   -0.2380308613973987D+02   -0.1202467402382907D+02
   -0.1303496400962075D+02   -0.2414516335265035D+02   -0.1159373633211371D+02
   -0.1430596708421255D+02   -0.2338615338490903D+02   -0.1129350394961260D+02
    0.1051549816870327D+02    0.2575598204825171D+02   -0.1524386037424805D+01
    0.1118455173750099D+02    0.2510001751344205D+02   -0.1321440054202145D+01
    0.1080884685139429D+02    0.2615040119832601D+02   -0.2351733745726877D+01
   -0.1429009321332608D+02    0.1013366922090024D+02   -0.5372280364159225D+01
   -0.1427551953561436D+02    0.1010448768772303D+02   -0.4427109044159288D+01
   -0.1358810872486997D+02    0.1080978021659056D+02   -0.5473057590102942D+01
    0.9804919903141537D+01   -0.4432947076943504D+01   -0.6556003702558007D+01
    0.9798299328873346D+01   -0.4081119653114313D+01   -0.5639112698379430D+01
    0.9297576020206584D+01   -0.3783734687042531D+01   -0.7032230043568491D+01
    0.1429441386537885D+02    0.1311294657812257D+02   -0.6515257741178774D+01
    0.1399889919040365D+02    0.1234628903947860D+02   -0.5880395569566628D+01
    0.1493064411338755D+02    0.1275441448164841D+02   -0.7124501496558871D+01
    0.2142033039635049D+02   -0.3512753134150464D+01    0.3017470104582271D+01
    0.2071686536403541D+02   -0.3523025556354651D+01    0.2341344142558975D+01
    0.2184766808426972D+02   -0.2660768331456087D+01    0.2793518901306127D+01
   -0.3404654737004893D+01   -0.1454493178588431D+02   -0.2319320285363687D+02
   -0.3817013591929057D+01   -0.1390805180322989D+02   -0.2381319417392767D+02
   -0.2662497882709893D+01   -0.1409655913632084D+02   -0.2280700664938615D+02
    0.2566650471748646D+02    0.1671904302053637D+02    0.2252871053138745D+02
    0.2658057656951440D+02    0.1656986358796934D+02    0.2284819312818478D+02
    0.2526420691065659D+02    0.1582114245737245D+02    0.2258886593681362D+02
   -0.6079110545323090D+01    0.1457050934984720D+02    0.2444815016300785D+02
   -0.6266552440618153D+01    0.1488345783370436D+02    0.2354614753140700D+02
   -0.5269153580706460D+01    0.1503973795569914D+02    0.2471793180312887D+02
   -0.1876733906718104D+01    0.3971719213945163D+01    0.2152321268323707D+02
   -0.2386550017654936D+01    0.4791570754165379D+01    0.2125711586300641D+02
   -0.1506650296467004D+01    0.3530320994336969D+01    0.2070751826474758D+02
    0.3236972022755769D+01    0.1647683647043334D+02   -0.5410092304499869D+01
    0.3459622038957769D+01    0.1558299723811679D+02   -0.5665480975388720D+01
    0.2535699426572519D+01    0.1639369910672080D+02   -0.4769124998389863D+01
   -0.1649795998907051D+02   -0.9309642218404672D+01   -0.1783829319418867D+02
   -0.1724666502501425D+02   -0.8727845129081716D+01   -0.1761327491542779D+02
   -0.1572739405575490D+02   -0.8975839848135280D+01   -0.1733241656262465D+02
    0.8212143682810893D+01    0.2309169476265595D+02    0.1653819790401164D+02
    0.7382331897705829D+01    0.2328506099062658D+02    0.1702398631571126D+02
    0.8863428030632162D+01    0.2294663903758250D+02    0.1716511750400383D+02
    0.9259088368604766D+01   -0.1710565916010087D+02    0.2143797681183240D+02
    0.8525696606348969D+01   -0.1739577196816706D+02    0.2082866076092655D+02
    0.1004864761621201D+02   -0.1703871199792840D+02    0.2086561627844595D+02
   -0.1863492906079854D+02    0.4104762818748966D+01    0.2311841150449834D+02
   -0.1909085000967686D+02    0.4561716659698605D+01    0.2382340032284013D+02
   -0.1828722470555521D+02    0.3239629288459108D+01    0.2343588427891556D+02
    0.1978202687286884D+02   -0.3687342977813674D+01    0.5676819056942006D+00
    0.1983416998433806D+02   -0.4566567290819428D+01    0.1123887845645307D+00
    0.1885001421979957D+02   -0.3472365110820926D+01    0.6082640948306421D+00
   -0.1529560903128063D+02    0.3782783538540170D+01    0.1921265684053849D+02
   -0.1502195097405242D+02    0.4714834147127010D+01    0.1909082446351714D+02
   -0.1620612234600714D+02    0.3837280886251468D+01    0.1946732079909529D+02
   -0.4041779840402279D+01   -0.1101521178743148D+02   -0.5852574803342547D+01
   -0.4981962845351299D+01   -0.1114763687870344D+02   -0.5945551728001831D+01
   -0.3745228982546755D+01   -0.1106513985988355D+02   -0.6791039452683672D+01
    0.4998021086902026D+01   -0.2781374283446274D+01    0.9664114378649170D+01
    0.5123252486011488D+01   -0.3018047939312468D+01    0.8654779159152010D+01
    0.5237060996959968D+01   -0.3545664019082481D+01    0.1020377789926048D+02
   -0.2475742781133043D+02    0.1341190295237934D+02   -0.2521775148523050D+01
   -0.2412798943393820D+02    0.1362751871972815D+02   -0.1745424446111844D+01
   -0.2431870102329388D+02    0.1377753967617703D+02   -0.3367715934968347D+01
    0.1550969827378866D+01    0.2138020227419337D+02    0.2864480317690459D+01
    0.1435020677726313D+01    0.2139984408767078D+02    0.1920506217281239D+01
    0.2203529062054213D+01    0.2198234451732924D+02    0.3114678589423809D+01
    0.1974105513587284D+01    0.8850203512471015D+01    0.1326238021575816D+02
    0.1525022752800877D+01    0.9713534391587626D+01    0.1314316857939375D+02
    0.1749929409736701D+01    0.8242647650513963D+01    0.1257819942603744D+02
    0.9105580020049105D+01    0.1580087989181265D+02    0.1345056766252540D+02
    0.1002211099134327D+02    0.1556393248628200D+02    0.1364085879370341D+02
    0.8500295768114993D+01    0.1515465494930583D+02    0.1381242610416027D+02
    0.1558911613787146D+02   -0.2299357991243184D+02   -0.8126657271601632D+01
    0.1592567275826898D+02   -0.2358387681058016D+02   -0.8786724301648192D+01
    0.1614715778542099D+02   -0.2217337435380438D+02   -0.8148461903039642D+01
    0.2490553987075995D+02   -0.2606952877446622D+02   -0.2449425363484574D+02
    0.2584675685170264D+02   -0.2595489594659031D+02   -0.2470883171884178D+02
    0.2467937883753119D+02   -0.2696852339233430D+02   -0.2476204401355065D+02
    0.9109095723172468D+01   -0.8778785678589436D+01   -0.3435320022591808D+01
    0.8168513850741695D+01   -0.8969438947209927D+01   -0.3441232497453190D+01
    0.9280475522083576D+01   -0.8049829635960100D+01   -0.2810697428087341D+01
    0.8422476798941753D+01    0.9582178149717230D+01    0.3818227614475943D+01
    0.8770431754901336D+01    0.1010820831565982D+02    0.3134125502892286D+01
    0.8256187997654557D+01    0.8771046024416760D+01    0.3272333384629669D+01
   -0.2113523185910181D+02   -0.3686562801893268D+00    0.8196864765573554D+01
   -0.2165973554481960D+02   -0.1098498880590183D+01    0.8670438093164384D+01
   -0.2021377626549901D+02   -0.6739616154231065D+00    0.8047471863121725D+01
   -0.1748510181064670D+01    0.9566115840212671D+00   -0.2062876689132025D+02
   -0.2633437956973653D+01    0.7252836046870259D+00   -0.2023270166896211D+02
   -0.1386369412855534D+01    0.1765461963413097D+01   -0.2026865369338395D+02
   -0.1620848981325802D+02    0.1337077593018659D+01    0.2739632519990081D+02
   -0.1680799485862710D+02    0.6283542541357978D+00    0.2728018177945419D+02
   -0.1656004828614640D+02    0.2154435450599280D+01    0.2691890207150204D+02
   -0.2260925264913018D+01   -0.5944873436437523D+01   -0.2684463742092040D+02
   -0.2612433419044429D+01   -0.5924948095638110D+01   -0.2596421479107229D+02
   -0.2800753400783297D+01   -0.5267805826040813D+01   -0.2722525888350597D+02
   -0.2488013117838264D+02   -0.1391836155239531D+02    0.2266417049316037D+02
   -0.2454420409000604D+02   -0.1483513452857741D+02    0.2277612116438443D+02
   -0.2496678533954015D+02   -0.1355889376398044D+02    0.2353709429534941D+02
   -0.2525558168309031D+02   -0.6377092238346578D+01   -0.6996866712112520D+01
   -0.2478658079798118D+02   -0.7059334102802711D+01   -0.6469218664949145D+01
   -0.2493345538249704D+02   -0.5447870383168650D+01   -0.6680227092298045D+01
    0.2231762470303130D+02   -0.8838408374280727D+01   -0.1809685159237512D+02
    0.2273510970303143D+02   -0.9564071400577872D+01   -0.1854621654390784D+02
    0.2295146452567824D+02   -0.8305063950811991D+01   -0.1752922256867142D+02
   -0.2331688573929165D+02    0.1830531606548098D+02   -0.1515196859765406D+02
   -0.2307428863728511D+02    0.1737639560897056D+02   -0.1510524172969046D+02
   -0.2253108708641095D+02    0.1881451507159676D+02   -0.1499050341380449D+02
    0.7119634947718056D+01   -0.3654946882830086D+01    0.3380024565169956D+01
    0.7654547250226175D+01   -0.4459889162611413D+01    0.3385768268696923D+01
    0.6444483742266760D+01   -0.3789396906100562D+01    0.2681628417758459D+01
    0.1019108795266787D+02   -0.1386519397114821D+02   -0.5274534772180098D+01
    0.9591337308519146D+01   -0.1358449188909335D+02   -0.5993736227757457D+01
    0.1001567098432484D+02   -0.1484704271562641D+02   -0.5240343835678376D+01
    0.4349616980734974D+00    0.1778019942572441D+02   -0.2276997972703178D+02
    0.9747517123680840D+00    0.1704544469288966D+02   -0.2257907192735402D+02
    0.9902053051666944D+00    0.1849255649958809D+02   -0.2317705637555135D+02
   -0.6605491983439262D+01   -0.5606820156141928D+01   -0.1379549333166991D+02
   -0.7324245748361013D+01   -0.5240059789405064D+01   -0.1323593139605105D+02
   -0.6783171409717761D+01   -0.6589092517001572D+01   -0.1376204895363072D+02
    0.2511539322921909D+02    0.4765704928377014D+01    0.1348086662416629D+02
    0.2562530995641558D+02    0.4002919968413976D+01    0.1349304086256941D+02
    0.2439788177311040D+02    0.4489826837834066D+01    0.1291515166621757D+02
    0.6928510025456323D+01   -0.2691797266364069D+02    0.1904752823570167D+02
    0.6954125983690424D+01   -0.2707360368931704D+02    0.1807251036584127D+02
    0.7665578471348459D+01   -0.2628906242043002D+02    0.1930141796759508D+02
   -0.2420249478897441D+02    0.2736566893692070D+02   -0.1393227544118893D+02
   -0.2414987779376710D+02    0.2664085486475304D+02   -0.1326592322612982D+02
   -0.2498278096066976D+02    0.2718564838098948D+02   -0.1441427450187494D+02
   -0.2134975246368398D+02   -0.7586085271205000D+01    0.7059779568241670D+01
   -0.2087498706047269D+02   -0.8399889236984720D+01    0.6964346110633938D+01
   -0.2209283384923028D+02   -0.7834395900802812D+01    0.7595152471295398D+01
    0.1478654735383346D+02    0.4547046739594450D+01   -0.1573943736055572D+01
    0.1553620678337564D+02    0.4271603409293428D+01   -0.2106042269932869D+01
    0.1442604287020785D+02    0.3760587944022175D+01   -0.1178859876226385D+01
   -0.1530883987241878D+02    0.3917574997621496D+01    0.8255291249239415D+01
   -0.1547575001269040D+02    0.3426847419708728D+01    0.7397767540492048D+01
   -0.1545921889348513D+02    0.3396255464695711D+01    0.9073208568090514D+01
    0.4833748959371638D+01    0.1859925118660905D+02   -0.4802587424335493D+01
    0.4495583684845727D+01    0.1776695118863829D+02   -0.5148462987408593D+01
    0.4141774099409348D+01    0.1924709989117322D+02   -0.4800126656943133D+01
   -0.4252804140719150D+01    0.2683202748533601D+02   -0.2469163858558030D+01
   -0.4439925261173308D+01    0.2756493933813562D+02   -0.1883520322286390D+01
   -0.5129639582036387D+01    0.2641003215574742D+02   -0.2605484999866500D+01
   -0.1948591262576861D+02   -0.5284685346632345D+01   -0.1779266504857345D+02
   -0.1871947850706273D+02   -0.4636011152393319D+01   -0.1775114970658665D+02
   -0.2017675053861249D+02   -0.4925694322067026D+01   -0.1723327878826287D+02
    0.3421729452334763D+01    0.4362451565252117D+01   -0.1098596468221777D+02
    0.3072928979808343D+01    0.3695346008080544D+01   -0.1160656429476064D+02
    0.4310275093879073D+01    0.4080130718941097D+01   -0.1112749440001655D+02
   -0.4704954871684153D+01   -0.1447295256972209D+02    0.2133408969981809D+02
   -0.4271666840624471D+01   -0.1377004455670829D+02    0.2185602254146515D+02
   -0.5591970699262149D+01   -0.1465824913558734D+02    0.2175867016069791D+02
    0.2687188947306601D+02   -0.9938435824091863D+01    0.2378245790110501D+02
    0.2775032538220933D+02   -0.1002150526674838D+02    0.2334417165649845D+02
    0.2678421957970285D+02   -0.1050347255018737D+02    0.2458011437516325D+02
    0.1526203590355204D+02    0.5287751471418525D+01    0.2324598108360182D+02
    0.1609864680680614D+02    0.5075790913476032D+01    0.2290886944528766D+02
    0.1542779440507429D+02    0.6072389213315918D+01    0.2375073762246562D+02
    0.4213014428549601D+01    0.2282603842451095D+02    0.8039807175612587D+01
    0.3759117928991488D+01    0.2218721027946651D+02    0.7534302738589468D+01
    0.3794901957068813D+01    0.2367054191692029D+02    0.8139993475539374D+01
   -0.1518934251090116D+02    0.1341345051343239D+02   -0.1117106404263016D+02
   -0.1561088607825182D+02    0.1379453850516514D+02   -0.1198667924618956D+02
   -0.1521105115797813D+02    0.1246643206392862D+02   -0.1116716977106004D+02
    0.2607969108327953D+02    0.7170385532758897D+01   -0.3561103943342132D+01
    0.2627869085405914D+02    0.7145588564157243D+01   -0.4485635205286416D+01
    0.2551568528396571D+02    0.7939312535512221D+01   -0.3522393741639074D+01
   -0.1742221951255059D+02   -0.1028162462122361D+02   -0.1529876875723757D+02
   -0.1690457214146535D+02   -0.1056192641304337D+02   -0.1445634658770299D+02
   -0.1741299345365626D+02   -0.1085105779910866D+02   -0.1615714494040284D+02
   -0.9738849899261144D+01   -0.2501713812908001D+02    0.1018988589358719D+02
   -0.8893418023636393D+01   -0.2539097610866026D+02    0.1036489845159062D+02
   -0.1032816134629209D+02   -0.2554639151958763D+02    0.1075901000939021D+02
   -0.1778240098737238D+02   -0.1425443083650058D+02    0.1475975772435044D+02
   -0.1803569613794496D+02   -0.1428744244362102D+02    0.1381906781598614D+02
   -0.1862120372934843D+02   -0.1471649005731768D+02    0.1511225520848555D+02
    0.1296371076748727D+02    0.1452112641692108D+02    0.4581828184549657D+01
    0.1309827152915685D+02    0.1363199879831332D+02    0.4205643371711977D+01
    0.1199063095588171D+02    0.1459474498711124D+02    0.4489693076369679D+01
    0.2613141927959150D+02   -0.8318787332916305D+01   -0.1471890975309290D+02
    0.2707207385245982D+02   -0.8300157776823619D+01   -0.1482185269454351D+02
    0.2588125318575399D+02   -0.7959041223083902D+01   -0.1389135314765251D+02
    0.2408949849707955D+01   -0.2052037715959857D+01    0.1011102212863115D+02
    0.3343569909304093D+01   -0.2130128729646708D+01    0.9925954362511176D+01
    0.1902199125963492D+01   -0.2461538007783994D+01    0.9428855240416581D+01
    0.2352911112188287D+01   -0.2551017968053280D+02   -0.2486230088991693D+02
    0.2959300144011777D+01   -0.2605120699970685D+02   -0.2539833304506813D+02
    0.1845255786189012D+01   -0.2622910968780683D+02   -0.2452448126449208D+02
   -0.1602382536544912D+02    0.1986827563484974D+02    0.1287367399103639D+02
   -0.1613298843350504D+02    0.1971643701713512D+02    0.1380926076037956D+02
   -0.1505200182599203D+02    0.2004327216278584D+02    0.1268900954849214D+02
   -0.5864947739034038D+01    0.1788330648254656D+02   -0.1479028425997979D+02
   -0.5527642766958395D+01    0.1824503849135802D+02   -0.1563276151359987D+02
   -0.5278941804335334D+01    0.1711986667868094D+02   -0.1469527817082822D+02
    0.1626964085285822D+02    0.4274223714632714D+01    0.1939208342577615D+02
    0.1674442112468345D+02    0.3815102297588979D+01    0.2014673352848151D+02
    0.1539330702317150D+02    0.4396621776821636D+01    0.1968535639527578D+02
    0.1393877034317863D+01   -0.1962161043772431D+02   -0.1032903845164860D+02
    0.2191626867995927D+01   -0.1934691172888881D+02   -0.1082880944654255D+02
    0.1341561674643047D+01   -0.1900888774871911D+02   -0.9593722319538323D+01
   -0.1455803188913253D+02    0.1295990689341916D+02    0.6923743236800537D+01
   -0.1401176978400546D+02    0.1286187216861057D+02    0.6097829425723558D+01
   -0.1427567767172466D+02    0.1227711509714957D+02    0.7532861958882950D+01
    0.1815504966912306D+02   -0.2511428183354165D+02   -0.1558883049376617D+02
    0.1832134207370346D+02   -0.2530512650920265D+02   -0.1462604958248898D+02
    0.1719046389889839D+02   -0.2510932665074190D+02   -0.1573680322300198D+02
   -0.2456700121358111D+02    0.1812608363853337D+02   -0.2448218060389085D+02
   -0.2530899572863949D+02    0.1780792261108913D+02   -0.2501620197811168D+02
   -0.2378486204678579D+02    0.1763584783883549D+02   -0.2483021642018278D+02
   -0.1392762030723977D+02    0.2617783590492410D+02   -0.1223433838629157D+02
   -0.1467517091105925D+02    0.2647084984123033D+02   -0.1279460140029726D+02
   -0.1354000541243067D+02    0.2541443350104980D+02   -0.1284468289457829D+02
    0.2711241388526841D+02   -0.3969132322769540D+01   -0.3987883611356551D+01
    0.2641892820608260D+02   -0.4506758934492412D+01   -0.3635429644731644D+01
    0.2671936703753963D+02   -0.3511562865158717D+01   -0.4733908219738646D+01
   -0.2739656626926593D+02    0.9432087167192844D+00   -0.2602934184606125D+02
   -0.2782699474583240D+02    0.2144283275218325D+00   -0.2558789998785116D+02
   -0.2667826104374754D+02    0.1114591789615778D+01   -0.2537299344120256D+02
    0.8433367075859774D+01    0.9658888450118566D+01    0.9904840823153627D+01
    0.9062389421607033D+01    0.9155384601309304D+01    0.9402336188452709D+01
    0.8507064528914350D+01    0.1055926757040556D+02    0.9648858090692645D+01
    0.2257416187454029D+02   -0.9430891664129996D+01    0.1292930817377799D+02
    0.2228423436833809D+02   -0.9464079124209873D+01    0.1200916960766258D+02
    0.2247818845413109D+02   -0.1031807398794014D+02    0.1325083362245439D+02
    0.1189373751839944D+02   -0.2110495749197980D+02    0.2065958133265484D+02
    0.1241106559911507D+02   -0.2190997101913700D+02    0.2064889134950772D+02
    0.1157563255726163D+02   -0.2082311701229509D+02    0.2155849459946363D+02
   -0.2206640484317202D+02    0.1437909502133851D+02   -0.2198653870215751D+02
   -0.2158165040963915D+02    0.1415942619999178D+02   -0.2115315737613752D+02
   -0.2155538303139075D+02    0.1405134502687663D+02   -0.2275109753679001D+02
   -0.2257656269646001D+01   -0.1439434778429552D+01    0.8667245506234465D+01
   -0.2758099546844057D+01   -0.1089343619147080D+01    0.7961295068868161D+01
   -0.2668764026337944D+01   -0.9975477029381261D+00    0.9439778825930352D+01
    0.1734823191083324D+02   -0.2244968158558651D+02   -0.1246208981304019D+02
    0.1805895046246107D+02   -0.2198316712329989D+02   -0.1204866613663349D+02
    0.1669198058099226D+02   -0.2235472959271210D+02   -0.1178008957574703D+02
    0.7206365251577744D+01   -0.1339708745579751D+02   -0.5805519176595572D+01
    0.7812414495326129D+01   -0.1283298476189267D+02   -0.5349539417242344D+01
    0.6330701734858954D+01   -0.1312678813437733D+02   -0.5431754035011573D+01
   -0.2601580463781984D+02    0.1728677705552386D+02   -0.4015814669200877D+01
   -0.2525474988250270D+02    0.1677643669124537D+02   -0.3998051569362397D+01
   -0.2677957964096444D+02    0.1677780829187618D+02   -0.4088210990018606D+01
    0.2812713872468291D+01    0.2390948017330166D+02   -0.2449645712213113D+02
    0.2502800293889440D+01    0.2383622243457630D+02   -0.2539272881077919D+02
    0.2139789284389719D+01    0.2450783353045719D+02   -0.2407232078564407D+02
   -0.1123612329831529D+01   -0.1831251329495084D+02    0.2654985375013760D+02
   -0.5999025969656455D+00   -0.1748603141974936D+02    0.2668177489229406D+02
   -0.6309074932384630D+00   -0.1880759631489086D+02    0.2585084067732873D+02
   -0.2900686929562336D+01    0.8509701990813402D+00   -0.5058965292391431D+01
   -0.2973104208120575D+01   -0.1130400024317753D+00   -0.5111777898226232D+01
   -0.2260470514463853D+01    0.9513395395617945D+00   -0.4335990004233156D+01
    0.2142696654108234D+02    0.1798054030981507D+02   -0.2702680360517157D+01
    0.2081614075729928D+02    0.1719731203083371D+02   -0.2567676395393325D+01
    0.2107421641332382D+02    0.1886704926962071D+02   -0.2774226027799573D+01
   -0.1256649054812172D+02    0.1153594040271970D+02   -0.2523433179091091D+02
   -0.1245490353444547D+02    0.1103696258740637D+02   -0.2443485614687284D+02
   -0.1248168134235716D+02    0.1242992539060925D+02   -0.2487035173354156D+02
   -0.1200358347553175D+02   -0.4663319851037952D+00   -0.1724361948029238D+01
   -0.1156914452973723D+02    0.3369384383872966D+00   -0.1469177571847256D+01
   -0.1287092207531731D+02   -0.3861829688854805D+00   -0.1384919677407832D+01
    0.5962105439460092D+01    0.2118650871109569D+02   -0.2564845939397468D+01
    0.6404588516757033D+01    0.2029316629795314D+02   -0.2618554634081804D+01
    0.5563370394095691D+01    0.2131892380228345D+02   -0.3485610201146550D+01
    0.1256948907276265D+02   -0.2464687291006348D+02   -0.3883927530276120D+01
    0.1202989110632849D+02   -0.2460077994906968D+02   -0.4693298788885858D+01
    0.1276554469646723D+02   -0.2557099473949129D+02   -0.3894736958457665D+01
   -0.1114239920353979D+02   -0.2610196770023358D+02    0.7917552759624342D+01
   -0.1127034954882991D+02   -0.2701696792125447D+02    0.7668066846502667D+01
   -0.1113956922389149D+02   -0.2590946138883090D+02    0.8854320166950405D+01
    0.6963787504887836D+01   -0.2126335215267733D+02   -0.2038532017392811D+02
    0.6408170860390389D+01   -0.2162749932953386D+02   -0.2115630169451960D+02
    0.7843537231456462D+01   -0.2123386385264918D+02   -0.2077888188949314D+02
    0.1515196103027865D+02   -0.1029052942155634D+02    0.1876422092409958D+01
    0.1423143562126075D+02   -0.1015769147711261D+02    0.1947161923220058D+01
    0.1541949018048471D+02   -0.1121957260256397D+02    0.2024968894760011D+01
   -0.2447763874016210D+02   -0.1851014104326809D+02   -0.1677658577330171D+02
   -0.2449717347054754D+02   -0.1779369147631139D+02   -0.1617297508203875D+02
   -0.2355216434505757D+02   -0.1877046159408065D+02   -0.1676222630628375D+02
   -0.2635368352361339D+00    0.2344464898535136D+02   -0.1278273413339377D+02
   -0.5836222955718126D+00    0.2358416811396714D+02   -0.1371387557865203D+02
   -0.6176170852442789D+00    0.2413607898616253D+02   -0.1224293648578108D+02
   -0.1134743951094819D+02   -0.1683992966254212D+02    0.1863250153055671D+02
   -0.1080979616418209D+02   -0.1757562829163214D+02    0.1900941124523205D+02
   -0.1074372774014053D+02   -0.1620698261406130D+02    0.1820539235502632D+02
    0.1240737666185876D+02   -0.1032440423927510D+02    0.2594292353704254D+01
    0.1217861106505292D+02   -0.1045282456452734D+02    0.3543575270512454D+01
    0.1175781008764999D+02   -0.1075247770313770D+02    0.1969572746597612D+01
   -0.1797353273719101D+02   -0.1216309856496194D+02   -0.1787656411026889D+02
   -0.1738807317661652D+02   -0.1255672603514810D+02   -0.1719711625419840D+02
   -0.1836529406232916D+02   -0.1291011097132592D+02   -0.1825814591538740D+02
   -0.6728101316804803D+01    0.7829069749546544D+01   -0.2394513867876006D+02
   -0.6337195679123386D+01    0.7506380216161597D+01   -0.2315174322673729D+02
   -0.7551122414790716D+01    0.8277497283831519D+01   -0.2366118235720428D+02
   -0.1037708822557287D+01    0.8315959104768494D+01    0.7229931400704819D+01
   -0.2458845996001350D+00    0.8179673214963746D+01    0.6764855094266351D+01
   -0.9355676595206684D+00    0.8021702344059296D+01    0.8120665197378855D+01
   -0.2711510769912599D+02   -0.2554959980297265D+02   -0.1384522849404401D+02
   -0.2798840197203414D+02   -0.2564125373479801D+02   -0.1423609702366629D+02
   -0.2653515937918364D+02   -0.2614021989216504D+02   -0.1433474201679825D+02
   -0.7471406504309554D+01    0.2365020126223266D+02    0.9353562741344623D+01
   -0.7950325720175996D+01    0.2452734467481803D+02    0.9415222430062524D+01
   -0.7367501020269582D+01    0.2353187222494376D+02    0.8404948240150159D+01
    0.5555136051185172D+01    0.2057834045359293D+02    0.1641095110161041D+02
    0.6422586371223268D+01    0.2031063562236358D+02    0.1669921343760508D+02
    0.5185887354113947D+01    0.1988630256133276D+02    0.1586157228376111D+02
    0.1664517477999230D+02   -0.1146399804707093D+02    0.1331187207646140D+02
    0.1606578543123942D+02   -0.1125540656443458D+02    0.1262974482345550D+02
    0.1621092512278817D+02   -0.1216646502466025D+02    0.1377166467266147D+02
   -0.4697057687879592D+01   -0.1817349415286648D+02    0.1983784502492571D+02
   -0.4317514768316690D+01   -0.1895358278235372D+02    0.2021279910613027D+02
   -0.4787853273291501D+01   -0.1831177908267309D+02    0.1888355148162783D+02
    0.1761099352197436D+02    0.2456318542619222D+02   -0.1315275364162702D+02
    0.1768663236887951D+02    0.2360880474213940D+02   -0.1303919195517870D+02
    0.1841147954912313D+02    0.2495508740696119D+02   -0.1275270684002630D+02
    0.1680041826601006D+02   -0.1059790450292591D+02   -0.2162797337234651D+02
    0.1681903702607715D+02   -0.9972716173047655D+01   -0.2232207582731359D+02
    0.1709300006998648D+02   -0.1015276887592739D+02   -0.2084069781678615D+02
    0.1677219846637740D+02    0.2802043196067756D+01   -0.2514659318317024D+01
    0.1642434890923860D+02    0.2890770874416242D+01   -0.3461623150997058D+01
    0.1625009306281756D+02    0.2104899986043366D+01   -0.2093488441707616D+01
    0.9650623426301246D+01   -0.1649498504520053D+02   -0.5631691267576230D+01
    0.1033737250576235D+02   -0.1656336719211926D+02   -0.6323387994140947D+01
    0.8996078652550425D+01   -0.1719891319550817D+02   -0.5708140803815503D+01
    0.2370235594342279D+02    0.2365165956651917D+01   -0.1596072927583172D+02
    0.2290466235420176D+02    0.2719324352516437D+01   -0.1542508562222277D+02
    0.2454108964796999D+02    0.2511361917013756D+01   -0.1546065188503847D+02
    0.1434763046415483D+00   -0.2178185615301963D+02    0.2432317949290071D+02
    0.1000403981975224D+01   -0.2148701816554010D+02    0.2452222975965257D+02
   -0.1174378773097584D+00   -0.2242878779477465D+02    0.2501342426873099D+02
   -0.5528761495625951D+01   -0.9334378761708058D+01    0.2083582983302705D+02
   -0.5934512476406770D+01   -0.8608244213368403D+01    0.2048974968057633D+02
   -0.4899277878350828D+01   -0.9629333178374829D+01    0.2013449176193016D+02
    0.1815468778284079D+02   -0.2176853401615342D+02   -0.2158023915903108D+02
    0.1786466930784451D+02   -0.2099690505085906D+02   -0.2207479090307651D+02
    0.1803349136377751D+02   -0.2147387736465694D+02   -0.2068914490844243D+02
   -0.2696947532964465D+02   -0.1068518080586958D+02   -0.1883717385433663D+02
   -0.2697501752911369D+02   -0.1002296091948065D+02   -0.1949906995096457D+02
   -0.2624206210341148D+02   -0.1060529284662419D+02   -0.1820151281660828D+02
   -0.8264987654966681D+01    0.1565133339311948D+02    0.3136084015450087D+01
   -0.9009146847646457D+01    0.1498308731068925D+02    0.3307753129457588D+01
   -0.8386873109501424D+01    0.1637984142556000D+02    0.3667456461296724D+01
    0.2377902089672124D+02    0.1409218401356654D+02   -0.1320979873498416D+02
    0.2454670708294326D+02    0.1373839820608949D+02   -0.1279838409486369D+02
    0.2309373113528058D+02    0.1417107656070269D+02   -0.1249692947937826D+02
    0.1186077335716339D+02    0.2510545083202619D+02    0.1191550699234592D+01
    0.1206108232864626D+02    0.2432342729795977D+02    0.5948217317879237D+00
    0.1133800584616187D+02    0.2577219309179617D+02    0.6921370235238002D+00
    0.2307744092505822D+02   -0.7571694442680899D+01   -0.8617483864658444D+01
    0.2261987932187517D+02   -0.7885017835032899D+01   -0.9392326255460647D+01
    0.2284206368817455D+02   -0.8085991910453867D+01   -0.7795120136230495D+01
   -0.2274357155875784D+02   -0.2647829724882567D+02    0.1888229564095078D+02
   -0.2354815371499051D+02   -0.2600034446906657D+02    0.1893675301434053D+02
   -0.2221052171808222D+02   -0.2609927574387996D+02    0.1817475093308433D+02
   -0.1698122905420188D+01   -0.1747982591046921D+02   -0.7925128281925730D+01
   -0.1814818411151268D+01   -0.1748604675841692D+02   -0.6988394011965451D+01
   -0.2238583828298465D+01   -0.1819352502278972D+02   -0.8242876629113466D+01
   -0.9419257077068394D+01   -0.6996497958622904D+01    0.5697951726551093D+01
   -0.9336189859629172D+01   -0.7938629965559013D+01    0.5863997884422118D+01
   -0.9950008758327895D+01   -0.6990580052835251D+01    0.4888328503527752D+01
   -0.2192554886932027D+02    0.5324470399255900D+01    0.4668525177974344D+01
   -0.2203841754693398D+02    0.5042528234090019D+01    0.5577598149346921D+01
   -0.2264267375646948D+02    0.5938896646263565D+01    0.4448111332092126D+01
    0.6104108623626371D+01   -0.8874792761656288D+01    0.2237309885327609D+02
    0.6622226794930338D+01   -0.9444075254090073D+01    0.2301301443722257D+02
    0.5676426692224374D+01   -0.9492594282843189D+01    0.2179370186084161D+02
   -0.8454130257644559D+01    0.9866015401830161D+01   -0.1710520086257829D+02
   -0.8138661215962244D+01    0.9573265842758790D+01   -0.1795584149904751D+02
   -0.8488347537018431D+01    0.1077862369941075D+02   -0.1707271472356178D+02
    0.7779644959573704D+00    0.2639038279681338D+02    0.5484835608382274D+01
    0.2077144555443148D+00    0.2574328484351104D+02    0.4984786111778726D+01
    0.5910132294688002D+00    0.2726360506867766D+02    0.5155431477790430D+01
   -0.4665714750996732D+01    0.2075565180923385D+02    0.6758746232938913D+01
   -0.3934269172257097D+01    0.2136526228589692D+02    0.6708477525149197D+01
   -0.4661692033943773D+01    0.2031967605732757D+02    0.5905621602990483D+01
   -0.9131068805176508D+01    0.2088174977030211D+02    0.1115045994586650D+02
   -0.9603891137105952D+01    0.2002111142126730D+02    0.1125458490844112D+02
   -0.8231751419914344D+01    0.2080020155114099D+02    0.1077439405836501D+02
   -0.1004286090666160D+02    0.2257402874619853D+02    0.5501376667620145D+01
   -0.1030969756651097D+02    0.2193651708058484D+02    0.4841355941552066D+01
   -0.1043567291572643D+02    0.2223147120900119D+02    0.6319155851270175D+01
    0.3221895135336757D+01    0.2256464063557210D+02    0.1280985309436391D+02
    0.3502453104064574D+01    0.2203080682948452D+02    0.1360528501597761D+02
    0.2679999993904387D+01    0.2211656739908083D+02    0.1221949241988110D+02
    0.2323259753599318D+02    0.1681836177074472D+02   -0.1286499821370934D+02
    0.2360786054007388D+02    0.1604543592277725D+02   -0.1324621757316906D+02
    0.2270216220436238D+02    0.1639153913120100D+02   -0.1221393936126161D+02
   -0.3488811211578972D+01    0.1017454054917640D+02    0.2468131037523113D+02
   -0.3739545591078594D+01    0.9949600910038381D+01    0.2378210008553357D+02
   -0.3562784883588398D+01    0.1116498131338390D+02    0.2482219795757211D+02
   -0.1225220344536066D+02    0.1920900965838965D+02    0.3672880361682874D+01
   -0.1312249645216244D+02    0.1962932696200761D+02    0.3774645794499958D+01
   -0.1166400452085751D+02    0.1988158068199595D+02    0.3383067519519498D+01
    0.8872154063104551D+01    0.5726552910596056D+01   -0.9592299815870748D+01
    0.8148967155405128D+01    0.5913213662993439D+01   -0.8989384590124500D+01
    0.9730166955688688D+01    0.5738753466283591D+01   -0.9210347200927938D+01
    0.1312954138525769D+02    0.1081972733142869D+02   -0.4662108637737574D+01
    0.1218708181948840D+02    0.1073055723255510D+02   -0.4272389837247276D+01
    0.1375581829087212D+02    0.1104419053416354D+02   -0.3977568621480596D+01
    0.1727521818935387D+02    0.2357386425117026D+02   -0.1754919649456205D+02
    0.1720707952503836D+02    0.2413981291912654D+02   -0.1673993706120629D+02
    0.1796022975351587D+02    0.2297304632889431D+02   -0.1726811043966816D+02
    0.7384189460194079D+01    0.2606130768385834D+02    0.9924379719887739D+01
    0.7665115057232983D+01    0.2548754097070769D+02    0.1063787479344060D+02
    0.7070881362372375D+01    0.2550261375193598D+02    0.9202391942689975D+01
    0.9612159155129881D+00    0.1187819356181737D+02    0.1731423117108085D+02
    0.1515909060072602D+01    0.1173154898198459D+02    0.1654751721048505D+02
    0.1598425016570360D+01    0.1222535666214656D+02    0.1801180810532138D+02
    0.1555801517409987D+02   -0.5394521171679040D+01   -0.1175449200384724D+02
    0.1494475122599636D+02   -0.4686176892364506D+01   -0.1170144864507575D+02
    0.1575710905374249D+02   -0.5711783072561991D+01   -0.1087317778765636D+02
   -0.2255873313980156D+02   -0.1596876436498825D+02    0.2076095628844051D+02
   -0.2310294056001068D+02   -0.1560416541795833D+02    0.2007790021711016D+02
   -0.2312142715504812D+02   -0.1612715750331329D+02    0.2152174169519584D+02
    0.5896844610945912D+01    0.1430747804237597D+01   -0.5219801215791805D+01
    0.5712431056350863D+01    0.9876242104951209D+00   -0.6083035951910097D+01
    0.5493670345010634D+01    0.8200595396196322D+00   -0.4555456162100708D+01
    0.2553606598572331D+02    0.2698899073175070D+02   -0.7916392995499218D+01
    0.2633306524322022D+02    0.2652146337971821D+02   -0.7684822580348357D+01
    0.2485235192346545D+02    0.2655600701856037D+02   -0.7340598812125415D+01
    0.2559179000013702D+02    0.8205022002202316D+01   -0.1474538632491982D+02
    0.2478630734926794D+02    0.8366114283655282D+01   -0.1522134067345420D+02
    0.2538295201444494D+02    0.8353719905016254D+01   -0.1379621909182901D+02
    0.8927509231705631D+01    0.2446529260135422D+02    0.6479740019245188D+00
    0.8441824853259529D+01    0.2402771951631149D+02   -0.3255023298190296D-01
    0.8914595627076261D+01    0.2541961883879847D+02    0.4052983623597984D+00
    0.2697013314532205D+02    0.7373341340422572D+01   -0.2059125663864823D+02
    0.2681794597400993D+02    0.6677963865030391D+01   -0.1991961507499017D+02
    0.2785705854216538D+02    0.7130585757520337D+01   -0.2094057194043948D+02
    0.2011506442962291D+02    0.1369147245478010D+02   -0.2068621224438380D+02
    0.1922865647381557D+02    0.1375479568588025D+02   -0.2112215854828307D+02
    0.2033468864369324D+02    0.1455072124322371D+02   -0.2031836427817290D+02
   -0.1000911915815160D+02   -0.5190291220052549D+01    0.8141791224322446D+01
   -0.1044424688275522D+02   -0.5541861892492572D+01    0.7363708270112439D+01
   -0.1069096420806335D+02   -0.4889648800821618D+01    0.8748144110863416D+01
    0.1269732294833363D+02   -0.1884601051999566D+02   -0.2706435132060885D+02
    0.1205886410843786D+02   -0.1933256101581388D+02   -0.2778253419642439D+02
    0.1353453807536470D+02   -0.1863305359953901D+02   -0.2749183504954368D+02
   -0.1913777315769156D+02   -0.2072780021624835D+02    0.2017181490731527D+02
   -0.1874605035600990D+02   -0.2127712113520120D+02    0.2091384344879139D+02
   -0.1850626604751115D+02   -0.2082720646812427D+02    0.1945185376185073D+02
   -0.1127278082399281D+02   -0.4128312485771463D+01   -0.1329000355175019D+02
   -0.1056369464060302D+02   -0.3552261026174101D+01   -0.1349743117848252D+02
   -0.1193063660131985D+02   -0.3594045010480466D+01   -0.1287214920707111D+02
   -0.2080372564658404D+02    0.5524956594152873D+01    0.2020177644407915D+02
   -0.2150038180381700D+02    0.5135349931209426D+01    0.2072726068348515D+02
   -0.2101934911572362D+02    0.5222132384509947D+01    0.1932785311428474D+02
    0.2565178658113881D+02   -0.2040495220684372D+02   -0.2477983953473761D+02
    0.2497129831766859D+02   -0.1976501495385064D+02   -0.2450037397805093D+02
    0.2595756250863748D+02   -0.2016334051094506D+02   -0.2567935035333138D+02
    0.4865109477345087D+01    0.1753751448456188D+02   -0.1475543964195329D+02
    0.4647444709035680D+01    0.1847771824647144D+02   -0.1478725938277794D+02
    0.5632996593698026D+01    0.1730095967432940D+02   -0.1429212735992083D+02
    0.1408549071553497D+02    0.2636073169689675D+02    0.1447816305795239D+01
    0.1448736099455205D+02    0.2649079281371897D+02    0.6146982960224781D+00
    0.1331813122684687D+02    0.2582687327611448D+02    0.1401063573985706D+01
   -0.1920355076084810D+02   -0.1004023596733760D+02    0.1487135843430316D+02
   -0.1936977574504789D+02   -0.1101820130215801D+02    0.1467448487132248D+02
   -0.1836708893197657D+02   -0.9890574847096561D+01    0.1439458540447439D+02
    0.9286337337892368D+01   -0.1996438363872463D+02   -0.8459921923150484D+01
    0.8689922368107128D+01   -0.1962378391759978D+02   -0.9205135490429056D+01
    0.9799775213722274D+01   -0.2072005899179572D+02   -0.8817231630894067D+01
    0.2599305109933822D+02    0.1133850023331775D+02    0.2073659002611742D+02
    0.2533810199836879D+02    0.1075158568185271D+02    0.2119238850281007D+02
    0.2651396883190902D+02    0.1084599286231082D+02    0.2007227574931463D+02
   -0.1049467062612221D+02    0.1221120300280075D+02    0.6201252132995219D+01
   -0.1127430739851755D+02    0.1230205642720432D+02    0.5652119062251340D+01
   -0.1012102345670882D+02    0.1131871566506484D+02    0.6110289013158438D+01
    0.4897448614453620D+01    0.5745615333794420D+01    0.1815839193534939D+02
    0.4108171988729200D+01    0.6219869151753401D+01    0.1786800944312247D+02
    0.5580895086733968D+01    0.5912829436428792D+01    0.1748552033551629D+02
   -0.2561165246007407D+02    0.4018961340583505D+01    0.2525630499618662D+02
   -0.2540171006885961D+02    0.4873033014883805D+01    0.2482409481661453D+02
   -0.2638375300206260D+02    0.4170022206710033D+01    0.2582430481025011D+02
   -0.1785067328107724D+02    0.2041062784400987D+02    0.2089176850023948D+02
   -0.1693731703468197D+02    0.2067504706122955D+02    0.2068651804150670D+02
   -0.1818623389113139D+02    0.2109796930257184D+02    0.2152501951711011D+02
   -0.2725157847452573D+02    0.2266376888325661D+01   -0.3350470246778108D+01
   -0.2782178753724022D+02    0.1782576604555607D+01   -0.2793382101465894D+01
   -0.2767674222212514D+02    0.3177800881388336D+01   -0.3395097790784011D+01
   -0.1802715004431493D+02    0.2492417980423282D+02    0.1135642120131538D+02
   -0.1726013238079248D+02    0.2537207187025087D+02    0.1174879944432827D+02
   -0.1870527039506209D+02    0.2557145519187786D+02    0.1111229842995396D+02
   -0.1695345818723233D+02    0.2529117023470071D+02    0.2426591332885287D+02
   -0.1617296827447104D+02    0.2482295263933146D+02    0.2459588016466914D+02
   -0.1649533306064377D+02    0.2580399730510384D+02    0.2357512935718411D+02
    0.4002357311278798D+00   -0.7257722572933123D+01   -0.1187574933839241D+02
    0.3082016432643211D+00   -0.8194868987982140D+01   -0.1163079443601774D+02
    0.1284831676060314D+01   -0.7203737632958217D+01   -0.1217677130664217D+02
   -0.9702058073880556D+01    0.1484987208351245D+02    0.9442192562310723D+01
   -0.1038777169829648D+02    0.1424160851896923D+02    0.9568074876446767D+01
   -0.9995186521054157D+01    0.1567946417213336D+02    0.9870895376245551D+01
   -0.2068000562470876D+02    0.3635268098062728D+01    0.1795651023420795D+02
   -0.2071998920896028D+02    0.3388563925574092D+01    0.1700122211836627D+02
   -0.2068109636923901D+02    0.2868046287289729D+01    0.1850249574014059D+02
    0.1047979005857505D+02   -0.1734695963147409D+02    0.1335813112080005D+02
    0.1078766827732911D+02   -0.1800993560425354D+02    0.1400227653421880D+02
    0.9855586844166949D+01   -0.1673013660182697D+02    0.1379858926686773D+02
   -0.2245936376757268D+02    0.2355345186742277D+02   -0.1906623624318297D+02
   -0.2268457429352056D+02    0.2358699756232336D+02   -0.2001570460753442D+02
   -0.2172567355459769D+02    0.2422414204053792D+02   -0.1905006993708065D+02
   -0.2546341866704427D+02   -0.2112172214222643D+02   -0.1879683400894385D+02
   -0.2471144826326210D+02   -0.2150014173725604D+02   -0.1919289469158458D+02
   -0.2615640077736283D+02   -0.2114775561643622D+02   -0.1944948455532008D+02
    0.2278090800225399D+02   -0.7602620796363777D+01   -0.1560447862936388D+02
    0.2300423295299019D+02   -0.8474844782695154D+01   -0.1525259425662618D+02
    0.2181184151958400D+02   -0.7701145464211710D+01   -0.1564352372360294D+02
   -0.1804518766687471D+02    0.1635690685017629D+02   -0.7177802313226879D+00
   -0.1796519027963600D+02    0.1669959362701416D+02    0.1811660652272503D+00
   -0.1755163046695039D+02    0.1554336307423749D+02   -0.7939002428658608D+00
   -0.2578152156623311D+02    0.1507893779219379D+02   -0.1055640712395914D+02
   -0.2624787224488518D+02    0.1439038042747369D+02   -0.1006794788026018D+02
   -0.2585104150648041D+02    0.1486317849980278D+02   -0.1147416012302016D+02
   -0.2085504354576120D+02    0.2529025159815470D+02    0.1517864324471218D+02
   -0.2169020434157689D+02    0.2512132352302751D+02    0.1475549440065272D+02
   -0.2028468669665132D+02    0.2575386006846730D+02    0.1455244974256090D+02
    0.1886219670072163D+02   -0.6042034621706216D-01    0.7598142093012951D+01
    0.1889378672098016D+02    0.5013154299804281D+00    0.8335893824814406D+01
    0.1822886632564313D+02    0.2635772956006055D+00    0.6956634973412134D+01
    0.3630548126420317D+01   -0.8663793883324109D+01    0.2445469500969480D+02
    0.4072546481256680D+01   -0.9175015269813304D+01    0.2377192636586150D+02
    0.4062770580430672D+01   -0.7779690819709458D+01    0.2444003334584979D+02
    0.9675553187013181D+01   -0.1188676844424112D+02   -0.1632965681248054D+02
    0.9653724248677827D+01   -0.1240221546284696D+02   -0.1714196152040816D+02
    0.1048106819205885D+02   -0.1139123969939419D+02   -0.1636080937487939D+02
   -0.1909505935697666D+02   -0.2534847113080725D+02    0.2306643217709364D+02
   -0.1944475459055315D+02   -0.2601987672922325D+02    0.2366768930800996D+02
   -0.1910326233981417D+02   -0.2455075487228898D+02    0.2365705604759085D+02
    0.2580013686384376D+02    0.5428023557835541D+01   -0.1867619087907469D+02
    0.2612119691888756D+02    0.5537364069689350D+01   -0.1777493691422118D+02
    0.2484414970063836D+02    0.5561494959236187D+01   -0.1863546480300477D+02
    0.2323527954859278D+01   -0.1485947924764202D+02   -0.1593754767784983D+02
    0.2034768794176148D+01   -0.1394203695135232D+02   -0.1599205854622027D+02
    0.2487413220107170D+01   -0.1517626250011835D+02   -0.1687195401339823D+02
   -0.6996091322713460D+01    0.8281742125092737D+01   -0.3146238326519975D+01
   -0.7498360444433195D+01    0.8212414510964591D+01   -0.2376588502935286D+01
   -0.7730531675088558D+01    0.8202153987220099D+01   -0.3783536105033793D+01
    0.2403867325816822D+02   -0.1702772271726194D+02    0.1870500747566262D+02
    0.2409692667394664D+02   -0.1764600466622354D+02    0.1797403086628375D+02
    0.2393938933630506D+02   -0.1757766659720372D+02    0.1952793495808899D+02
   -0.2426377307620787D+02    0.2145747772872268D+01    0.1023839097498973D+02
   -0.2426320460605131D+02    0.3117145496147501D+01    0.1011025149283668D+02
   -0.2340666688510650D+02    0.1832713050900893D+01    0.1043470778305771D+02
   -0.4954829634294070D+01    0.1905674588946143D+02   -0.1069695062948876D+02
   -0.5800209243975028D+01    0.1902750384636197D+02   -0.1116148133674814D+02
   -0.4337399239638881D+01    0.1827060286875182D+02   -0.1079073355354210D+02
    0.1936376973807375D+01   -0.4000564845784317D+01   -0.2249996986177976D+02
    0.1833614997492810D+01   -0.3548837813861729D+01   -0.2159706478922749D+02
    0.2559862205261134D+01   -0.3357877671391757D+01   -0.2293105617262368D+02
   -0.6993302030720131D+01   -0.8527073091275417D+01    0.2949995701114950D+01
   -0.6484579796126972D+01   -0.8354813900202403D+01    0.3808822540683056D+01
   -0.6836103260481616D+01   -0.7735580413032153D+01    0.2452019617793927D+01
   -0.1371488515384213D+02   -0.3214747256426502D+01   -0.2581584389483876D+02
   -0.1343803729858865D+02   -0.3521618904298617D+01   -0.2492628585182018D+02
   -0.1447439259411856D+02   -0.3762450019436775D+01   -0.2613171742017609D+02
   -0.1264687402450665D+02    0.1275156731856917D+02    0.4612195027361913D+01
   -0.1276611341008377D+02    0.1189037545604846D+02    0.4252344634754905D+01
   -0.1330135692374613D+02    0.1337778269318583D+02    0.4328032406013836D+01
   -0.1633286687476799D+02    0.6296901639021048D+01    0.2054928385146604D+02
   -0.1621328363890798D+02    0.6235762521935539D+01    0.2151021497814946D+02
   -0.1698338827260103D+02    0.5532200523289760D+01    0.2041511659545188D+02
   -0.2594173175575109D+01    0.1329278325325049D+02   -0.2059128951441543D+02
   -0.2324142557104842D+01    0.1398167697146356D+02   -0.2123780548051571D+02
   -0.3450254297514563D+01    0.1349430527400495D+02   -0.2023892340924342D+02
   -0.2021530769924617D+02    0.9592611577825597D+01   -0.1190592965312759D+02
   -0.2021088808895086D+02    0.1004571301066683D+02   -0.1107655675362849D+02
   -0.2025155031817700D+02    0.8662564295348970D+01   -0.1177047887874448D+02
    0.1186348360330178D+02    0.7135681090815981D+01   -0.8131264902769194D+01
    0.1214723404367397D+02    0.7339724570629003D+01   -0.9037794009446479D+01
    0.1207325138043376D+02    0.7940467406661972D+01   -0.7620237427832919D+01
    0.2292754043982022D+02    0.2130600574005807D+02   -0.2026746743562504D+02
    0.2381458316515447D+02    0.2101296201514859D+02   -0.1997146520116648D+02
    0.2259852266669401D+02    0.2058937258939892D+02   -0.2083393453008121D+02
    0.7026581626883002D+01    0.7839932197714119D+01   -0.2130554406689092D+02
    0.6281307551534485D+01    0.7220586818055937D+01   -0.2121379124910355D+02
    0.7302499976893593D+01    0.8050698007988387D+01   -0.2041659022260036D+02
   -0.7120670966290714D+01   -0.2631974978858941D+02    0.1360564463296943D+02
   -0.7054602481706062D+01   -0.2551568105184086D+02    0.1416213914271905D+02
   -0.6329140414638605D+01   -0.2684766411009367D+02    0.1382657271825978D+02
    0.2379503926825469D+01    0.2751202610028944D+02    0.7776249917611727D+01
    0.2335953522119392D+01    0.2813882506682396D+02    0.8488004763350556D+01
    0.1465585805391175D+01    0.2735076351096793D+02    0.7464174868584582D+01
    0.2851901593617270D+01    0.1004217302270195D+02   -0.2178744362317475D+02
    0.3159640855937574D+01    0.9878987496558642D+01   -0.2269661648923928D+02
    0.3623097990239548D+01    0.1054305277089915D+02   -0.2138527975396741D+02
    0.1591277721164277D+02   -0.1531395108698528D+02   -0.4587589913408904D+01
    0.1682999923203498D+02   -0.1513715329445496D+02   -0.4578339319784734D+01
    0.1575365662182214D+02   -0.1584263843390552D+02   -0.5352148970720759D+01
   -0.2102837103316559D+02    0.2133892439413336D+02   -0.9430552108029859D+01
   -0.2012707387918886D+02    0.2133356798724457D+02   -0.9223423866565883D+01
   -0.2115397328938394D+02    0.2061372906348406D+02   -0.1003832166897041D+02
    0.2708250384033863D+02    0.2253367807915515D+02   -0.1285573750946856D+02
    0.2778418751571429D+02    0.2294769136596921D+02   -0.1333031897326566D+02
    0.2639439196945960D+02    0.2233914349432972D+02   -0.1351341935313388D+02
   -0.2160365385481510D+02    0.2063406128465218D+02    0.1217236131397253D+02
   -0.2206312900332234D+02    0.2053535638883069D+02    0.1302364885140560D+02
   -0.2227441200661931D+02    0.2074197739241636D+02    0.1147895327936022D+02
    0.3933834669076813D+01   -0.5831452160079605D+01   -0.2265547509592323D+02
    0.3020336414277396D+01   -0.5485427566516405D+01   -0.2272017080110076D+02
    0.3965013638682567D+01   -0.6654038207420772D+01   -0.2313311345981011D+02
   -0.2725341755324268D+02   -0.8379632529744030D+00    0.1801588949404205D+02
   -0.2723580994359276D+02   -0.1550219026351256D+01    0.1740852241939211D+02
   -0.2731987010324346D+02   -0.8601369017084115D-01    0.1746970724696618D+02
   -0.2013909992887401D+02    0.1014834497552761D+02    0.1385342621512746D+02
   -0.1950506948282396D+02    0.9428206936583280D+01    0.1412479670855550D+02
   -0.2067711085933098D+02    0.9671572267153234D+01    0.1319446976113018D+02
    0.2327454357115422D+02    0.2235716720591558D+02    0.2578274098097387D+02
    0.2263322560751304D+02    0.2271935658327117D+02    0.2643825472297086D+02
    0.2358576014714781D+02    0.2151742394196495D+02    0.2619999274915629D+02
    0.1123197968552707D+02   -0.1556355822896359D+02   -0.2589652272225188D+02
    0.1135438976821296D+02   -0.1578437524954869D+02   -0.2684690890252994D+02
    0.1059457184919815D+02   -0.1483949610648058D+02   -0.2586954712749288D+02
   -0.2000319597805483D+01   -0.1148937466531730D+02    0.1278823591350479D+02
   -0.2848900899188475D+01   -0.1149263512468839D+02    0.1237878160803893D+02
   -0.1367432396615902D+01   -0.1189752633064135D+02    0.1216223159349203D+02
   -0.4033466265526038D+01   -0.8691810955145611D+01   -0.2548050983429352D+02
   -0.4862827560981161D+01   -0.8598965557443679D+01   -0.2595475593515646D+02
   -0.3935126877877893D+01   -0.7821242386904328D+01   -0.2497594766635282D+02
   -0.4190126501146425D+01   -0.1382247711886404D+02   -0.1058357982463964D+02
   -0.3735475015201279D+01   -0.1423605657827569D+02   -0.9876675926057091D+01
   -0.3511110544901507D+01   -0.1327479441759542D+02   -0.1102910591330010D+02
    0.2525573035572776D+01   -0.1694860944989378D+02   -0.2058834705943661D+02
    0.2298146793008809D+01   -0.1691549760424907D+02   -0.2151295746335853D+02
    0.1891032092464892D+01   -0.1759283603051680D+02   -0.2031681308076378D+02
   -0.1059758793399951D+01   -0.1157164520516157D+02   -0.1135356589176999D+01
   -0.8127022991988718D+00   -0.1168117334302898D+02   -0.2084425165509157D+01
   -0.7979319225170857D+00   -0.1236965916398842D+02   -0.6941224209995125D+00
    0.2262117726161057D+02   -0.2371251026607514D+02    0.2101828316619056D+02
    0.2282156792826854D+02   -0.2303164601735044D+02    0.2036273628954673D+02
    0.2238623621186048D+02   -0.2453104033672642D+02    0.2061022035471538D+02
    0.2131075192219460D+02   -0.3760993456460187D+00   -0.1203440694143600D+02
    0.2038830710563064D+02   -0.3356556923453050D+00   -0.1166874817090057D+02
    0.2120411551024922D+02   -0.1082369555762515D+01   -0.1273008031862815D+02
    0.2600385973213885D+02   -0.1271346875121308D+02   -0.7961034721213838D+01
    0.2648132163190659D+02   -0.1226595226341845D+02   -0.8624221325503035D+01
    0.2583105766614922D+02   -0.1199295392097308D+02   -0.7368574862725443D+01
   -0.1428947043315440D+02    0.9650527775094123D+00   -0.1240825381184244D+02
   -0.1397045019838655D+02    0.2818528644570689D+00   -0.1303047817392602D+02
   -0.1402113265043067D+02    0.1864344108635711D+01   -0.1264257491532277D+02
    0.1593820793350630D+02    0.2604241584619284D+02   -0.1092075023068125D+02
    0.1679791987460381D+02    0.2613869031537166D+02   -0.1042098942791122D+02
    0.1610890074739900D+02    0.2516565723548947D+02   -0.1131127255410990D+02
   -0.7751763290588015D+01    0.1419403954330160D+02   -0.1596885304790231D+02
   -0.8106882539609972D+01    0.1503864507966070D+02   -0.1559320038518555D+02
   -0.7692106852525876D+01    0.1348728653273294D+02   -0.1532384160942433D+02
   -0.1683286705521092D+01   -0.7709899227940359D+01   -0.1398023006217145D+02
   -0.1104321085470550D+01   -0.7549576073996256D+01   -0.1321444845731315D+02
   -0.2465352908166040D+01   -0.8128207619661286D+01   -0.1371546991214332D+02
    0.1809134906284307D+02   -0.1779880051734952D+02    0.2213623338230667D+02
    0.1727332606970665D+02   -0.1817911079170036D+02    0.2175092963488560D+02
    0.1882777566127859D+02   -0.1791144837182057D+02    0.2150100932493412D+02
    0.1572413128209995D+02    0.2410866524733033D+02    0.2235485466819235D+01
    0.1632717099189665D+02    0.2431349494090641D+02    0.2894465871271666D+01
    0.1541330413124819D+02    0.2497328905015935D+02    0.2178485233735554D+01
    0.3652299873949031D+00    0.1464930060400130D+02    0.1434472097060666D+02
    0.1176282566787172D+01    0.1509226243320095D+02    0.1399883453817320D+02
    0.1999449382871954D+00    0.1393509067557072D+02    0.1370177317989027D+02
   -0.6201262576682049D+01   -0.1404462797700503D+02   -0.1894670680081838D+02
   -0.6183706953970833D+01   -0.1465671831625934D+02   -0.1816409258018662D+02
   -0.5316123213310172D+01   -0.1411691336552317D+02   -0.1933848405306322D+02
    0.1122800558869755D+02    0.1067019563128251D+02   -0.8715356167013811D+01
    0.1065473157150264D+02    0.1138052486803424D+02   -0.8398574993709474D+01
    0.1068694265053042D+02    0.9892607383323348D+01   -0.9012143810243291D+01
   -0.8823424316794274D+01    0.3503860929266054D+01   -0.1590874457008358D+02
   -0.9110082548332397D+01    0.3828617453864227D+01   -0.1504795851164428D+02
   -0.7891194507078791D+01    0.3433985155561579D+01   -0.1575793720535994D+02
   -0.1557583869618790D+02   -0.2517938122091331D+02    0.2712952702632313D+02
   -0.1624644540416698D+02   -0.2579549367947489D+02    0.2678416974308458D+02
   -0.1569369312228858D+02   -0.2527703871946164D+02    0.2807012039999173D+02
    0.1847926662628326D+02    0.2172293217568637D+02   -0.2104510151744819D+02
    0.1792704164625249D+02    0.2250200788773054D+02   -0.2111058556146618D+02
    0.1905361875128473D+02    0.2181786517447617D+02   -0.2179243376998873D+02
    0.2004862196851856D+02   -0.1096227638597790D+02   -0.1712603394270019D+02
    0.2002916244225066D+02   -0.1084464539321256D+02   -0.1614367176189034D+02
    0.2091825933458642D+02   -0.1072615193320829D+02   -0.1746092981510469D+02
    0.4489231386023270D+01    0.1420053813374886D+02   -0.1611575756014938D+02
    0.4968818574172342D+01    0.1388055325385859D+02   -0.1538032389187362D+02
    0.5212062868035224D+01    0.1456279193261443D+02   -0.1673769257887065D+02
    0.4876197730355125D+01   -0.1442951464890151D+02    0.7499292684735296D+00
    0.4589428052930165D+01   -0.1530570555500192D+02    0.6518705820921719D+00
    0.5055589433008998D+01   -0.1424393746859643D+02   -0.2121079088743584D+00
    0.2130139867434457D+02    0.1746408855922385D+02    0.1900018941680860D+02
    0.2066603933017808D+02    0.1724777625088428D+02    0.1831690883137664D+02
    0.2213746868424465D+02    0.1709083824073563D+02    0.1871073066398265D+02
    0.1841099897136283D+02    0.3563268392527776D+01    0.1734174202149400D+00
    0.1912342678894486D+02    0.4139523593362158D+01    0.3137782732016345D+00
    0.1787692083097742D+02    0.3906150785006930D+01   -0.5476690804964970D+00
   -0.2191001652306647D+02    0.1591128950185558D+02   -0.1060261638634383D+02
   -0.2142489002603439D+02    0.1578455374974912D+02   -0.1145273807413466D+02
   -0.2118948199688702D+02    0.1569682208960158D+02   -0.1002275258446062D+02
   -0.3898502660947037D+01   -0.2429982066143382D+02   -0.1479357572870713D+02
   -0.3584370254699464D+01   -0.2343392069316589D+02   -0.1455583186577903D+02
   -0.3233876951783948D+01   -0.2494513813489604D+02   -0.1490858741536276D+02
   -0.2616257140265414D+02   -0.1011777141875834D+02    0.1616388171109729D+02
   -0.2619064054836215D+02   -0.9434537608819310D+01    0.1545566403850673D+02
   -0.2604622544573930D+02   -0.9627093745521099D+01    0.1697982088419815D+02
   -0.6649122489499137D+01   -0.7469724601701811D+01   -0.5120628841518895D+01
   -0.7112228620597829D+01   -0.8342774882849591D+01   -0.5322696502711822D+01
   -0.6177951802863428D+01   -0.7168752417461432D+01   -0.5903746314045534D+01
   -0.6203948559738876D+01    0.2202321165503142D+02   -0.4450220289490422D+01
   -0.6597550211527425D+01    0.2112353243168875D+02   -0.4218046200019577D+01
   -0.6676632340095769D+01    0.2275972680961053D+02   -0.4066367046472044D+01
    0.1277578790615544D+02    0.7984332160180128D+01   -0.2088267359437823D+02
    0.1269732758614679D+02    0.8542407531367093D+01   -0.2006303989766922D+02
    0.1213871591658875D+02    0.7278328546020436D+01   -0.2078243159928613D+02
    0.9605159781786890D+01    0.1124960936072092D+02    0.1864373903526930D+01
    0.1057056879532378D+02    0.1130876069477348D+02    0.1643208797280104D+01
    0.9365786673983695D+01    0.1217049056553763D+02    0.1742100505495386D+01
   -0.4426558021202314D+01    0.1446879146699002D+02    0.1434188463525550D+02
   -0.4664207923390566D+01    0.1412431506279063D+02    0.1525346170395101D+02
   -0.4234150068530401D+01    0.1538186058936325D+02    0.1461005865183532D+02
   -0.2724732146496939D+02    0.1986280642984004D+02    0.1826719814685318D+02
   -0.2663194520914353D+02    0.2001109428445696D+02    0.1896209805841596D+02
   -0.2791972561797878D+02    0.2056959915439057D+02    0.1825211161856949D+02
    0.2522483241828901D+02    0.2046291415476747D+02    0.1086966420531687D+02
    0.2614653184982805D+02    0.2045991350712760D+02    0.1079090153256868D+02
    0.2508085461905938D+02    0.2012888017306008D+02    0.1170733369689263D+02
    0.1492871470869326D+02   -0.4671637289764477D+01    0.2338314341595356D+01
    0.1472740096455218D+02   -0.5442317934059783D+01    0.2883950295385661D+01
    0.1478690563524654D+02   -0.3977037473704767D+01    0.2976105480154733D+01
   -0.2478530899157767D+02    0.6085683720191327D+01    0.2019824920362471D+01
   -0.2578555924777124D+02    0.6182023857501928D+01    0.1901144567014511D+01
   -0.2473338308030050D+02    0.5121499685955718D+01    0.2152875607258431D+01
    0.1510377138176050D+02   -0.1842146686698774D+02    0.2134478829327795D+02
    0.1446401052634194D+02   -0.1812921775918124D+02    0.2203283786980102D+02
    0.1499711265394122D+02   -0.1791367291621877D+02    0.2055683601552510D+02
    0.2287010436857632D+02   -0.7548958410523278D+01    0.2291565696873111D+02
    0.2211692540222721D+02   -0.7950430384038381D+01    0.2242273478485882D+02
    0.2338327815486617D+02   -0.7084597241698047D+01    0.2221821289510475D+02
    0.2790388664225339D+00   -0.1450080054539194D+02    0.2234306835576536D+02
    0.3442940959873123D+00   -0.1534251575856647D+02    0.2190151339321345D+02
   -0.3290708019155861D+00   -0.1457691994330061D+02    0.2316998566948820D+02
    0.4650897708095153D+01   -0.5020579980922581D+01   -0.1084780503617307D+01
    0.5237511076367749D+01   -0.5017945321277635D+01   -0.1836479319315130D+01
    0.3804884620346525D+01   -0.5068121399847942D+01   -0.1452584164261284D+01
   -0.1564885095399935D+02    0.7554550148064744D+01   -0.3871314067679636D+01
   -0.1508721125121701D+02    0.6775321920267747D+01   -0.3846938486573511D+01
   -0.1632183988764237D+02    0.7249095166899353D+01   -0.3221711141096210D+01
    0.1714200467492763D+02    0.2599282516095611D+02   -0.1624026703526262D+02
    0.1614839283897056D+02    0.2608456727648649D+02   -0.1601602728298189D+02
    0.1760425387330177D+02    0.2576048968646570D+02   -0.1540193728234947D+02
   -0.8524279951186613D+00   -0.6867506068849305D+01   -0.9422165854729823D+01
   -0.1851348244789028D+01   -0.6888272853438813D+01   -0.9524926118145666D+01
   -0.4626213542141594D+00   -0.6922576420828081D+01   -0.1026200742437234D+02
   -0.2583311618097453D+02    0.5350784294493298D+01    0.1182016948783174D+02
   -0.2518646308806543D+02    0.5786875395970642D+01    0.1122287691309961D+02
   -0.2622216019372577D+02    0.4694728537110385D+01    0.1128368462849741D+02
   -0.6332351029606814D+01   -0.1193617844015826D+01    0.1084063733238102D+02
   -0.6270457605913768D+01   -0.1075589850163225D+01    0.9883376611976047D+01
   -0.6125402733555785D+01   -0.2105627814354082D+01    0.1108078862962597D+02
   -0.2364605756464728D+02    0.6235684607605632D+01   -0.1298756726666597D+02
   -0.2391516301535400D+02    0.6301093500239936D+01   -0.1207981354785667D+02
   -0.2293161297978252D+02    0.5591284927383430D+01   -0.1297360515685594D+02
    0.1810368345088754D+02    0.1201719642900375D+02   -0.2616648806291103D+02
    0.1805649072480717D+02    0.1216908044548159D+02   -0.2716086506664793D+02
    0.1896922018785690D+02    0.1165457899533585D+02   -0.2608575453261063D+02
    0.1025031498446592D+02    0.2484316006201709D+02   -0.9114191742391462D+01
    0.1032975125610133D+02    0.2390282565325104D+02   -0.8987265534180139D+01
    0.1073057973371770D+02    0.2506123421051305D+02   -0.9928085596559354D+01
   -0.1383198490451966D+02   -0.1524108555595326D+02   -0.2028254285476442D+02
   -0.1337210132184416D+02   -0.1448734932008525D+02   -0.1989569056664122D+02
   -0.1475571577640866D+02   -0.1484246212515443D+02   -0.2037681894830655D+02
   -0.1791296879911954D+02   -0.4840718173952862D+01   -0.1402876172991993D+02
   -0.1884673818160983D+02   -0.5135828341008680D+01   -0.1430934882026711D+02
   -0.1767759342190248D+02   -0.4287176435672658D+01   -0.1478318815604974D+02
    0.1408639716794304D+02    0.1838587083345296D+02    0.5458022563650346D+01
    0.1471249377277555D+02    0.1789295973762429D+02    0.6033067588754648D+01
    0.1319619292055907D+02    0.1840381927764328D+02    0.5852946368112770D+01
    0.1285411519792486D+02   -0.2110648991857596D+01    0.1473817477625455D+02
    0.1360450698663812D+02   -0.2622212940971259D+01    0.1495393072499322D+02
    0.1228076029472454D+02   -0.1964725232609767D+01    0.1551690207113827D+02
    0.5712177455341616D+01    0.2711679581682185D+02   -0.2029284781685645D+02
    0.6057900621940682D+01    0.2804642666792192D+02   -0.2035394565328927D+02
    0.5325895167691291D+01    0.2675853850621527D+02   -0.2115810883873103D+02
    0.9552403712823354D+01    0.2586055408150318D+02    0.5300081228917539D+01
    0.1015254633733083D+02    0.2541063373009479D+02    0.5951316826366758D+01
    0.8756395119049994D+01    0.2587093071252689D+02    0.5790367619209745D+01
    0.3333994441753827D+01   -0.2287412817385753D+02    0.1505621227014485D+02
    0.3611705106921239D+01   -0.2326626389136461D+02    0.1418929825530633D+02
    0.4111316311573988D+01   -0.2235467029097156D+02    0.1535309675090032D+02
    0.8022031007060042D+01    0.2345988324183998D+02   -0.2234527879280233D+02
    0.7435821453138550D+01    0.2319982995009611D+02   -0.2306176000166706D+02
    0.7636829219080025D+01    0.2383447243358550D+02   -0.2157987392162629D+02
   -0.1679179384350881D+02    0.2308447972990341D+02   -0.2501669368522204D+02
   -0.1662353099883261D+02    0.2213296111426684D+02   -0.2530934771737056D+02
   -0.1763202373975022D+02    0.2326251472069621D+02   -0.2547053117918210D+02
    0.4469121929004621D+01    0.1543546381674260D+02    0.1465308012717031D+02
    0.4451314522197944D+01    0.1484347268053376D+02    0.1541594583957286D+02
    0.5026084678222551D+01    0.1493694513442166D+02    0.1403687781343381D+02
   -0.3113411665430147D+01   -0.1807260632968553D+02   -0.2370605790560369D+02
   -0.2725103648823622D+01   -0.1737982697267858D+02   -0.2431842219778497D+02
   -0.3767782746300732D+01   -0.1851722337413155D+02   -0.2417388924964946D+02
   -0.2090421250824556D+02    0.1904787445318384D+02    0.5872507294864951D+01
   -0.2050807672606754D+02    0.1907650273563298D+02    0.5013941311387150D+01
   -0.2076372290730069D+02    0.1809528667215941D+02    0.6192834618352513D+01
   -0.5233293459389404D+01   -0.8627921120764326D+00   -0.9123699844299374D+01
   -0.5133260140686454D+01   -0.1836324339324128D+01   -0.8828213017892784D+01
   -0.6157167237132711D+01   -0.7683004247943156D+00   -0.9212782765821029D+01
   -0.8281831224885797D+01   -0.1591169035299502D+01    0.1771113036397460D+02
   -0.7556572675569547D+01   -0.2082196685138664D+01    0.1735133539228167D+02
   -0.8967582533266656D+01   -0.2244861622763938D+01    0.1793885900427669D+02
   -0.1091566858609685D+02    0.1836983129810485D+02   -0.8266784372729314D+01
   -0.1029499189466638D+02    0.1764451428345786D+02   -0.8150311007682374D+01
   -0.1116697785101798D+02    0.1845252050131603D+02   -0.9209564475251394D+01
   -0.1148636076216583D+02   -0.1608412150552173D+00    0.1980522759918295D+02
   -0.1119176030201184D+02   -0.8343118733457744D+00    0.1914890171164345D+02
   -0.1245174906261952D+02   -0.3415522948807137D+00    0.1984601785620396D+02
   -0.1659945271597287D+02    0.1088552876758774D+02    0.7451191015487788D+01
   -0.1636256526755427D+02    0.1116701497384003D+02    0.8359365751535746D+01
   -0.1730955403484714D+02    0.1019880342263716D+02    0.7637139028549865D+01
    0.1060115708451278D+02    0.2614719590036037D+02   -0.1984756601000601D+02
    0.1029931363802399D+02    0.2587736974876185D+02   -0.2073199544911783D+02
    0.1001690649283406D+02    0.2681849014684372D+02   -0.1951017508792409D+02
   -0.4497970892463275D+00    0.3226016227413875D+01    0.2352733059027283D+02
   -0.1331307276093582D+01    0.3170798576297415D+01    0.2314865917525938D+02
    0.2359523859796989D+00    0.3117775740261602D+01    0.2285024940181039D+02
   -0.7380731684316979D+01    0.6452642720709419D+01    0.3540239738668677D+01
   -0.7070206276297557D+01    0.7292633740548465D+01    0.3200789273101216D+01
   -0.8214750506004943D+01    0.6206978480429466D+01    0.3087538806085647D+01
    0.9160146476168403D+01    0.2251002448062324D+02   -0.1173423349950950D+02
    0.8714270335844494D+01    0.2186334211070833D+02   -0.1236331516731045D+02
    0.8462775705266512D+01    0.2303089094997436D+02   -0.1137700220140802D+02
   -0.2284786379495356D+02   -0.9018680032233398D+01    0.1823990890230419D+02
   -0.2293522944766109D+02   -0.9397918154092618D+01    0.1906412573508912D+02
   -0.2302609470825391D+02   -0.8047863272205356D+01    0.1842855561806499D+02
   -0.1995274451290564D+02    0.1220379894159434D+02   -0.6915555894556245D+01
   -0.2098360982666586D+02    0.1213586800059883D+02   -0.6960072087713018D+01
   -0.1977697826042279D+02    0.1146704099831372D+02   -0.6368598830419657D+01
    0.8361379619619868D-02    0.1131166319652339D+02   -0.2214598437761113D+01
   -0.7380852517580777D+00    0.1074715322670396D+02   -0.2483299252224801D+01
    0.8073452369336994D+00    0.1081058239467301D+02   -0.1838032122502383D+01
   -0.2502864655262058D+02   -0.3059771598082220D+01   -0.1700342154304485D+01
   -0.2478537177269241D+02   -0.2527176151203656D+01   -0.2443358411341590D+01
   -0.2520519000349437D+02   -0.3953496905424906D+01   -0.1997259971054876D+01
    0.2326592217183466D+02   -0.4180176984894771D+01    0.1080054516053458D+01
    0.2324720279325254D+02   -0.5086035898500683D+01    0.7611719257292414D+00
    0.2253017166920161D+02   -0.4160307257676447D+01    0.1674787802963764D+01
   -0.2482465091469437D+02   -0.2343103536575283D+02   -0.2432236540250300D+02
   -0.2502173794177716D+02   -0.2314970220977637D+02   -0.2343373688704692D+02
   -0.2546732450690858D+02   -0.2298431567384249D+02   -0.2488292331507190D+02
   -0.2013664698314771D+02    0.1883740827853414D+02    0.1005613141372421D+02
   -0.2040753965182379D+02    0.1920791267163285D+02    0.1089433871303519D+02
   -0.2089729352922957D+02    0.1879850443250542D+02    0.9420736924606212D+01
   -0.8735188250044489D+01   -0.9809977988535127D+01    0.2204742784262701D+02
   -0.8660626197360191D+01   -0.9884510323992073D+01    0.2110077361960432D+02
   -0.9572563769691202D+01   -0.9277428149824081D+01    0.2216814360446246D+02
    0.1804432751864839D+02   -0.5517139924580396D+01    0.2585071875061821D+02
    0.1888175586747959D+02   -0.5686669396221482D+01    0.2529018385032954D+02
    0.1744780185291745D+02   -0.6263654453845204D+01    0.2562260675462463D+02
    0.5394237338701300D+00   -0.1933637805604231D+02   -0.4757819953547887D+01
    0.2995826712724110D+00   -0.1946057586740743D+02   -0.5688073052652403D+01
   -0.3492633199752354D-01   -0.1994648183787802D+02   -0.4305243844951026D+01
    0.1969439816039536D+02    0.2184622608330422D+02   -0.1857345571607945D+02
    0.1905090392314035D+02    0.2182639588578714D+02   -0.1931007445980229D+02
    0.2001550267244513D+02    0.2279904093619846D+02   -0.1872198029789590D+02
   -0.3452066590607740D+01   -0.2109135853603305D+02    0.5309725103203580D+01
   -0.2721026440217204D+01   -0.2052901841185798D+02    0.4916065841958955D+01
   -0.3686042263285623D+01   -0.2174973154735646D+02    0.4643472072559689D+01
    0.1227575784754673D+02    0.2069874718766613D+02   -0.1549229138744486D+01
    0.1277557359945123D+02    0.2045266252401550D+02   -0.2351142982378781D+01
    0.1228064083371657D+02    0.1997804105994799D+02   -0.8484176713415496D+00
    0.1658353389874716D+02   -0.8737293507437604D+01    0.3888609372269805D+01
    0.1645928848189675D+02   -0.9110749619691353D+01    0.4722966489131018D+01
    0.1602344675042981D+02   -0.9210309861522616D+01    0.3227569866586538D+01
    0.5413512455381852D+01   -0.4440281032548649D+01    0.1173080806574732D+02
    0.6081842850675934D+01   -0.5072544386561474D+01    0.1194815495730862D+02
    0.4575797393178268D+01   -0.4883565578899370D+01    0.1169818152381486D+02
   -0.2681020002748765D+02   -0.1834744963706903D+02   -0.2574957610793781D+02
   -0.2761746482793287D+02   -0.1857071609671293D+02   -0.2622667719154294D+02
   -0.2613986594274304D+02   -0.1861468240106195D+02   -0.2630751142177424D+02
    0.3952225482828975D+01    0.8186982465706826D+01    0.4804221995167051D+01
    0.4850825086010148D+01    0.8464301196910922D+01    0.4657752650422364D+01
    0.3969273278923398D+01    0.7258088012221187D+01    0.5079270963376304D+01
    0.2230262689478272D+02    0.8030909672152614D+01    0.2686083098804774D+01
    0.2202818669459927D+02    0.8445970756185423D+01    0.3474462249663067D+01
    0.2312049439096009D+02    0.7540306520856869D+01    0.2848876405125670D+01
   -0.1212048023064767D+02    0.1752084784322935D+02   -0.2136007521415442D+02
   -0.1253190910028015D+02    0.1711162808189216D+02   -0.2208192253131058D+02
   -0.1246653250987259D+02    0.1718028481605360D+02   -0.2051563605697454D+02
   -0.1742351069379214D+02    0.2170611057657406D+02   -0.3946883750031018D+01
   -0.1666244028150329D+02    0.2224476413729731D+02   -0.3695026387332602D+01
   -0.1720825424953410D+02    0.2112774281229401D+02   -0.4720007043914482D+01
   -0.1621287134333846D+02   -0.2953039193241499D+01    0.2440795605635257D+02
   -0.1659868653077686D+02   -0.2160725517749584D+01    0.2397861932388467D+02
   -0.1699820600349914D+02   -0.3473325261552464D+01    0.2466097794322974D+02
    0.1694609648445281D+02    0.2409671310115568D+02    0.2521438222505607D+02
    0.1659092856040807D+02    0.2320424752736214D+02    0.2516213135991313D+02
    0.1722267337226048D+02    0.2425850678187690D+02    0.2436353001583074D+02
    0.3340297971899132D+01   -0.2276242910276438D+02   -0.1225731760934531D+02
    0.3710100256854389D+01   -0.2355150200371336D+02   -0.1187263035191084D+02
    0.2656161071895070D+01   -0.2303249880564031D+02   -0.1294649690382210D+02
    0.8946773951478301D+01   -0.1323707568630760D+02   -0.1419689531849686D+02
    0.8647228151119270D+01   -0.1412005304132303D+02   -0.1441231631841363D+02
    0.9160889151602888D+01   -0.1268814157595917D+02   -0.1497167445918190D+02
    0.7701948768261245D+01    0.1385220970114521D+02    0.1489447040705342D+02
    0.8242617376783215D+01    0.1338498127617111D+02    0.1553959407214209D+02
    0.7354762067453865D+01    0.1457109550174620D+02    0.1546697538932524D+02
    0.2223195928626758D+02   -0.8422826474598292D+01   -0.2114817881620050D+02
    0.2256525922709362D+02   -0.8933434414678539D+01   -0.2037189262034435D+02
    0.2209409562406315D+02   -0.7434720313178818D+01   -0.2091777912780534D+02
    0.2751576535225758D+02    0.5589054206128803D+01   -0.2461761766879539D+02
    0.2747949197431714D+02    0.4804037878643752D+01   -0.2409797610591156D+02
    0.2677971805942933D+02    0.5578593225107250D+01   -0.2529663610850862D+02
   -0.1313462024552963D+02    0.1895635788746067D+02   -0.2040830348338001D+01
   -0.1383693918040186D+02    0.1828343463787857D+02   -0.1981932307985473D+01
   -0.1351660052257487D+02    0.1977899848609758D+02   -0.1679276340965629D+01
    0.7411698214739548D+01   -0.1341423079295377D+02   -0.1700634192091210D+02
    0.7750828587591684D+01   -0.1300312421203554D+02   -0.1782798659267746D+02
    0.7106079865615786D+01   -0.1262812864454365D+02   -0.1647717729312513D+02
   -0.1307458496023840D+02   -0.2426440412732267D+02   -0.1637559038320854D+02
   -0.1341586340574970D+02   -0.2463967602547812D+02   -0.1556009520289797D+02
   -0.1367657264744055D+02   -0.2461576797300912D+02   -0.1706476472684528D+02
   -0.2067611291926371D+01    0.2119258009156589D+02   -0.3228289409767471D+00
   -0.2770962393027564D+01    0.2062873731814691D+02    0.1177190726966514D+00
   -0.2303609970943604D+01    0.2212611464640417D+02   -0.3384339339445691D+00
    0.1337737993587763D+02    0.8004497426082974D+01    0.1752423405206110D+01
    0.1371089732412609D+02    0.7275649074466197D+01    0.1238507224671084D+01
    0.1401072022736053D+02    0.8359261769802258D+01    0.2396391206477950D+01
   -0.1796049659236427D+02    0.2455060510997448D+02   -0.2272930392094173D+02
   -0.1861419027343829D+02    0.2495819069824690D+02   -0.2333614786864835D+02
   -0.1746398823167863D+02    0.2385286906031545D+02   -0.2321412009231513D+02
   -0.3662959431024370D+00    0.5340436096462702D+01    0.1528218368922014D+02
   -0.1808575339263190D+00    0.5310914118885097D+01    0.1621428423456004D+02
   -0.5534403452992438D+00    0.4412060801718694D+01    0.1497610914188243D+02
    0.1053748977589814D+02   -0.1932869978760703D+02    0.1558969773452161D+02
    0.9633151688259824D+01   -0.1914342327797580D+02    0.1590183381783684D+02
    0.1103681593601239D+02   -0.1877141586459008D+02    0.1612545502652018D+02
   -0.7447033983916270D+01    0.1133086611045401D+01   -0.1378766979841454D+02
   -0.7610043702001756D+01    0.2026335744025078D+01   -0.1407733398753190D+02
   -0.8215922683648332D+01    0.6901458521256145D+00   -0.1406707264008850D+02
    0.2733464189188193D+01    0.1266206991764685D+02    0.1937082318656228D+02
    0.3353842773661839D+01    0.1206849217624470D+02    0.1985143359084184D+02
    0.3210852842620351D+01    0.1347089013358032D+02    0.1911343578225322D+02
   -0.5536461549385394D+01   -0.1330856116156094D+02   -0.1497859991356721D+02
   -0.5614992795618040D+01   -0.1404921852322969D+02   -0.1556717742246779D+02
   -0.4722995456392205D+01   -0.1282548798200830D+02   -0.1517078564414076D+02
    0.2115123626410445D+02    0.7515900819833419D+01   -0.9924596116107736D+01
    0.2104165989652279D+02    0.7743942548649320D+01   -0.8985276545938060D+01
    0.2027328062196885D+02    0.7321152132522760D+01   -0.1021823640251504D+02
    0.3228446817203103D+01    0.1550481241366626D+02   -0.1298251636611604D+02
    0.2965828856406856D+01    0.1605473217808523D+02   -0.1368389039298854D+02
    0.3494931226838988D+01    0.1466213710553344D+02   -0.1331616912323482D+02
   -0.2398169010049879D+02    0.2573843143748938D+02   -0.2132697041678693D+02
   -0.2390011886959015D+02    0.2637609152358850D+02   -0.2064945174785080D+02
   -0.2487235755779869D+02    0.2537880978855189D+02   -0.2128802378076630D+02
    0.1450124528619967D+02   -0.7464482204060934D+01    0.7759285180071554D+01
    0.1423873325153699D+02   -0.6646790722650413D+01    0.8272304510247913D+01
    0.1448389113678351D+02   -0.7189244407649484D+01    0.6843966096161563D+01
   -0.1296177721920766D+02    0.1094746338789918D+02    0.1161823992747922D+02
   -0.1394093546357196D+02    0.1121908063940656D+02    0.1152543683353055D+02
   -0.1272263668890329D+02    0.1031003559943233D+02    0.1088544787662980D+02
    0.6732797065122748D+01   -0.9431380295304274D+01   -0.1841768406875749D+02
    0.6706344244568581D+01   -0.9951605602703079D+01   -0.1921558957712968D+02
    0.7602661257010502D+01   -0.8965274580724039D+01   -0.1848642311518855D+02
   -0.2750691372986392D+02   -0.6988496823865078D+01    0.2365860622185512D+02
   -0.2726889695450719D+02   -0.6191502984326011D+01    0.2412763223070952D+02
   -0.2680816404824235D+02   -0.7442877500937638D+01    0.2318387720289798D+02
   -0.1863033198667301D+02    0.7720246428114520D+01    0.2495046044052751D+02
   -0.1862223956669024D+02    0.8366829659095824D+01    0.2566615577041176D+02
   -0.1845832553094839D+02    0.8195663062408109D+01    0.2407318881495520D+02
    0.8795580990153033D+01    0.1065890015099244D+02    0.1889211633476225D+02
    0.9439373179296426D+01    0.9998487685789774D+01    0.1917977563519846D+02
    0.8915311522095545D+01    0.1109806325169527D+02    0.1805361589900008D+02
   -0.2422657554372011D+01    0.1974354246068485D+01   -0.2316694309690737D+02
   -0.2165255798709831D+01    0.1474770585472050D+01   -0.2242016912748588D+02
   -0.1956744041097197D+01    0.1522431044770705D+01   -0.2385314687752836D+02
   -0.2046856672026157D+02   -0.1818562528227499D+02    0.1724239404843037D+02
   -0.2118607463560779D+02   -0.1860704037378679D+02    0.1776644467971570D+02
   -0.1964544610424879D+02   -0.1859178599532809D+02    0.1753262155096539D+02
   -0.9326442440083312D+01    0.1855368252931903D+02   -0.2050402479852157D+02
   -0.9412362960169803D+01    0.1921658805992851D+02   -0.1982647213138646D+02
   -0.1021340906633828D+02    0.1809951713292170D+02   -0.2052708817191440D+02
    0.1829718057278979D+02    0.2182910463198537D+02   -0.1311955596769694D+02
    0.1748014997408645D+02    0.2139270065523626D+02   -0.1341868748635314D+02
    0.1903786350833223D+02    0.2133454186438640D+02   -0.1348590771315928D+02
    0.6971260611178389D+01    0.1473841897187429D+02    0.2349365147799448D+02
    0.7409380286345887D+01    0.1389140204506925D+02    0.2357121387034802D+02
    0.6641328701349261D+01    0.1499363610506946D+02    0.2259646585240420D+02
    0.2595049243536341D+02   -0.2029658485525021D+01    0.7444903945366071D+01
    0.2508725694263762D+02   -0.2528961939053116D+01    0.7421944961648723D+01
    0.2665914584261213D+02   -0.2595562838548949D+01    0.7730511986406731D+01
   -0.1334519334785413D+02   -0.2363229352377149D+02    0.1839408756121986D+02
   -0.1326036705138773D+02   -0.2440573018442813D+02    0.1897391372054681D+02
   -0.1422422637370037D+02   -0.2327546142587268D+02    0.1848359168184241D+02
    0.1647745663400496D+02   -0.5712865787063416D+01   -0.9017458227136920D+01
    0.1607288003810059D+02   -0.4983544343694293D+01   -0.8483912397065859D+01
    0.1604815620240815D+02   -0.6535108774920570D+01   -0.8856606864423648D+01
    0.2038490279855477D+02   -0.2084237988008066D+02    0.2110835569083602D+02
    0.2073705392798604D+02   -0.1993757404009149D+02    0.2093497481592065D+02
    0.1968424611693153D+02   -0.2106217693213625D+02    0.2039838114626802D+02
    0.1135094165624191D+02   -0.2531787811576982D+02   -0.6521937359059982D+01
    0.1196234190007342D+02   -0.2483091804463850D+02   -0.7075397787220225D+01
    0.1131555489665864D+02   -0.2620420564312865D+02   -0.6893595326428296D+01
    0.1734976140402414D+01    0.2500437426740575D+01    0.1433517285269907D+02
    0.1825521163684442D+01    0.3473394106875389D+01    0.1447027829291791D+02
    0.1987923781228375D+01    0.2105540310685643D+01    0.1517858636043614D+02
    0.5026734413712737D+01   -0.1579017928986143D+02    0.3600128199045125D+01
    0.4582956983305334D+01   -0.1548989390001669D+02    0.4382575169374647D+01
    0.5943626310135475D+01   -0.1557782345865517D+02    0.3804497659568324D+01
    0.2164886055694192D+02    0.1541930469676223D+02    0.2479568775812975D+02
    0.2233326741052243D+02    0.1479347187378038D+02    0.2491801418605587D+02
    0.2204907584986976D+02    0.1632095460455078D+02    0.2483045443129144D+02
   -0.2758490170987787D+02   -0.1180026776921183D+02   -0.9948481371241755D+01
   -0.2673534949241762D+02   -0.1141247647537372D+02   -0.9653049361870181D+01
   -0.2729708346874946D+02   -0.1264839309915121D+02   -0.1033860972754425D+02
   -0.6406168545570616D+01   -0.1233625975261829D+02    0.1876989638999006D+02
   -0.7028792619883381D+01   -0.1180703159813105D+02    0.1823885688677584D+02
   -0.5617067691174579D+01   -0.1184082184233923D+02    0.1887440209748502D+02
    0.2675627302140629D+01    0.9730373004645536D+01   -0.1759428201615614D+01
    0.3245322546745958D+01    0.1001660666614374D+02   -0.1043864077779576D+01
    0.3178400774942838D+01    0.9999677100957992D+01   -0.2560320617691302D+01
   -0.1748885064778419D+01    0.7527539946114992D+01    0.2006378387777889D+02
   -0.1155768426801793D+01    0.6912528000155509D+01    0.2047108373313615D+02
   -0.1704169758509605D+01    0.8259069641960725D+01    0.2074576437385658D+02
   -0.1084909489499471D+02   -0.1255815846788759D+02   -0.1622294955264891D+02
   -0.1076693639934682D+02   -0.1251859723592371D+02   -0.1719232998103251D+02
   -0.1017223508785926D+02   -0.1316516914416024D+02   -0.1595424007881988D+02
   -0.1831599588154678D+02   -0.9899371258557234D+00    0.7995138966155560D+01
   -0.1787941184747386D+02   -0.1796559788471645D+01    0.8155708490557373D+01
   -0.1804074334155077D+02   -0.3746504843587478D+00    0.8706422425726240D+01
   -0.2430293053597223D+02    0.8913576022262887D+01   -0.2016040319511617D+02
   -0.2468250778207704D+02    0.8024700020762955D+01   -0.2011225850758206D+02
   -0.2487073141157294D+02    0.9405465877971027D+01   -0.1954798144356434D+02
   -0.2589061917098999D+01   -0.1589465175767486D+02   -0.1555928493690332D+02
   -0.1844378530902950D+01   -0.1649996553095306D+02   -0.1558672294901292D+02
   -0.2807154040469500D+01   -0.1572403002265818D+02   -0.1462108072310078D+02
    0.6870963720245029D+01    0.2498846340503292D+02   -0.1345166599032761D+02
    0.7817638510119301D+01    0.2530700930597745D+02   -0.1349546747648553D+02
    0.6240094292467769D+01    0.2569357972858394D+02   -0.1347622820871865D+02
   -0.3333781732819603D+01    0.6796678729912284D+01   -0.2315533344021497D+02
   -0.3633351675177919D+01    0.7420128480943909D+01   -0.2383829567144797D+02
   -0.2557381193904670D+01    0.7197382091969650D+01   -0.2273416283236357D+02
   -0.6147727726791538D+01   -0.7176779185969988D+01    0.5080787444214432D+01
   -0.5804786267959697D+01   -0.6333114649255490D+01    0.4791399878476140D+01
   -0.6934249662156915D+01   -0.7067636535817208D+01    0.5668443832489465D+01
    0.1500936344348582D+02    0.1729367472861297D+02   -0.2045142896964001D+02
    0.1422143181893750D+02    0.1696091560776675D+02   -0.2082497035361245D+02
    0.1546750922509895D+02    0.1781298647702283D+02   -0.2113153086691708D+02
    0.1753495915604520D+02   -0.1958333945894243D+02   -0.1765902044491174D+02
    0.1715440108937496D+02   -0.1894483666328365D+02   -0.1828460018999546D+02
    0.1767907732404036D+02   -0.1906341234403061D+02   -0.1680862757152476D+02
    0.8932757296240114D+01   -0.1529871667349165D+02    0.7472749232744949D+01
    0.9767277697560601D+01   -0.1486022858360793D+02    0.7549768494822515D+01
    0.8768910699560177D+01   -0.1566835963445884D+02    0.8327408691985514D+01
    0.2160332052652359D+02    0.2357761126817618D+02   -0.9346341788848179D+01
    0.2244068196457086D+02    0.2337070478578826D+02   -0.8943552867903509D+01
    0.2106117515191850D+02    0.2286350093355787D+02   -0.9625423414323743D+01
    0.4298994414437746D+01   -0.1245504248167312D+02   -0.1723930209635395D+02
    0.4867218799781623D+01   -0.1175685317855934D+02   -0.1692725695725710D+02
    0.3457633233977289D+01   -0.1198326782360037D+02   -0.1731137823873977D+02
   -0.6570742462700000D+01    0.2393479531298350D+02    0.1975164231189888D+02
   -0.6952152279680981D+01    0.2369355024446313D+02    0.2060956594108693D+02
   -0.5597883256752993D+01    0.2375957650198970D+02    0.1981300757896923D+02
    0.2057885235563664D+02    0.1583471080304085D+02   -0.1242690245961741D+02
    0.2034364166108661D+02    0.1517810709211193D+02   -0.1305489449870643D+02
    0.2019518151095063D+02    0.1550030631359531D+02   -0.1162781427505306D+02
   -0.2262169209016042D+02    0.1789420673254522D+02    0.1171488903767135D+01
   -0.2349468889919743D+02    0.1751661716896693D+02    0.9838790814913734D+00
   -0.2270033832815967D+02    0.1875203098242746D+02    0.1642964253185684D+01
   -0.1276724978687445D+01    0.7535052233061975D+01    0.1001123178718897D+02
   -0.1526174588645148D+01    0.6698792722734615D+01    0.9643012332466602D+01
   -0.1963882201361018D+01    0.7718294336710775D+01    0.1064503492840914D+02
    0.6181975934452358D+01    0.4317307092493660D+01   -0.1137398713918145D+02
    0.6186407111328818D+01    0.3597150531693986D+01   -0.1199572021834950D+02
    0.6374171184191718D+01    0.3911336277933397D+01   -0.1048899942651393D+02
    0.2440753924742210D+02    0.5661830930801240D+01   -0.2275304828787985D+02
    0.2459999582956360D+02    0.6597435449537917D+01   -0.2241373790751726D+02
    0.2485757249886572D+02    0.5595503012236031D+01   -0.2359637066900104D+02
    0.1056860619622454D+02    0.1705276027529445D+01   -0.2254279339944330D+02
    0.9813904140148781D+01    0.1161318189926121D+01   -0.2217426180856399D+02
    0.1036671983686196D+02    0.2567765898971555D+01   -0.2220207114507777D+02
    0.1567861218298589D+02   -0.1585968694593338D+02    0.4524345595298365D+01
    0.1632383747636407D+02   -0.1573529070831963D+02    0.3749627422278323D+01
    0.1608638493768304D+02   -0.1545988761329025D+02    0.5267782761020298D+01
   -0.1556675146700462D+02    0.1546339185081002D+01   -0.3361460453882632D+01
   -0.1491358044453463D+02    0.1547034550916569D+01   -0.4063942219700499D+01
   -0.1638598050223835D+02    0.1878336066051830D+01   -0.3712644571214555D+01
    0.4864871473040489D+01    0.2273666755615932D+02    0.2530720070024037D+02
    0.4977344629921966D+01    0.2273878772589533D+02    0.2626126390469187D+02
    0.4555097653055711D+01    0.2360967069828659D+02    0.2504382740932438D+02
    0.5859677602189912D+01   -0.2528577524669281D+01   -0.9777236812214799D+01
    0.5180066522478257D+01   -0.2182467739294114D+01   -0.9165240620527452D+01
    0.5456031314777567D+01   -0.2665888925748249D+01   -0.1065809720277545D+02
   -0.1847790459724961D+01    0.1510402127402776D+02   -0.2233470231145171D+02
   -0.2553198164650104D+01    0.1476193437653075D+02   -0.2287693544536319D+02
   -0.1056668243455311D+01    0.1465061197913518D+02   -0.2265019618507453D+02
    0.2745959806571541D+02   -0.1513843247382832D+02   -0.1418160581108952D+02
    0.2660426111047197D+02   -0.1480569115306667D+02   -0.1422719581426881D+02
    0.2784176831023805D+02   -0.1480188222560254D+02   -0.1339899711306410D+02
    0.2194484601423201D+02    0.1664391130793167D+02    0.1140819113553146D+02
    0.2171429169868336D+02    0.1738978168287165D+02    0.1197586395305778D+02
    0.2262845342070818D+02    0.1694455522588687D+02    0.1083228055488400D+02
    0.1803681990901280D+02   -0.1706451820721517D+02   -0.1532003062249102D+02
    0.1739052236084635D+02   -0.1687099938658373D+02   -0.1599695022289909D+02
    0.1771406129590038D+02   -0.1786442919347764D+02   -0.1493992877901700D+02
   -0.1696709271372745D+02   -0.1873467377649693D+02    0.2488094375446700D+02
   -0.1632213962185983D+02   -0.1849364298453322D+02    0.2559239072485197D+02
   -0.1728994637980820D+02   -0.1792443205154658D+02    0.2445542496307662D+02
   -0.1524136665740270D+02    0.3295748766067649D+01   -0.6125237156186955D+01
   -0.1509408563085188D+02    0.4157351872215926D+01   -0.6656755839304710D+01
   -0.1442128172946904D+02    0.2784020485438488D+01   -0.6213658829591302D+01
    0.4693863786375656D+01    0.1140196498531450D+02   -0.1971357376028975D+02
    0.4667640504510543D+01    0.1232529810759257D+02   -0.1971460334299754D+02
    0.5658242567977422D+01    0.1122448882919391D+02   -0.1984446478360795D+02
   -0.1810005785594275D+02   -0.1846751044668083D+02    0.2173285736989622D+02
   -0.1728809718647969D+02   -0.1849302104975389D+02    0.2222431152707601D+02
   -0.1806378165115427D+02   -0.1927087040208739D+02    0.2128818482446389D+02
   -0.1813347193297714D+01    0.1189206382266410D+02    0.2025349704514014D+02
   -0.1300636197552303D+01    0.1119207912813502D+02    0.2067170064819765D+02
   -0.1781135258893948D+01    0.1153908176703969D+02    0.1932195563788892D+02
    0.3472140541522240D+01    0.7697161425536066D+01    0.1065129715048781D+02
    0.3737125842008450D+01    0.8609700306620773D+01    0.1093066909158561D+02
    0.4270325634528351D+01    0.7132419631616764D+01    0.1062477674779463D+02
    0.1027509439655781D+02    0.2748372424457941D+02    0.8101010039530875D+00
    0.9465175123600128D+01    0.2726000506229333D+02    0.4362290002490661D+00
    0.1003789741775571D+02    0.2734547949942036D+02    0.1708542283061303D+01
   -0.1688157769625668D+02   -0.1109532516598928D+02   -0.2004255418382234D+02
   -0.1687517988132556D+02   -0.1204286416490856D+02   -0.1995636868011450D+02
   -0.1705488165124703D+02   -0.1081856619092050D+02   -0.1912320324892803D+02
    0.2670058062412789D+02   -0.1209740688214727D+02   -0.2348862172264245D+02
    0.2682101221623858D+02   -0.1114193959510643D+02   -0.2364180179573309D+02
    0.2732528703215979D+02   -0.1248760430814874D+02   -0.2407892703116139D+02
    0.1474568883222216D+02    0.9920422051181395D+01    0.8656601175064230D+01
    0.1520865069094556D+02    0.1066206037953936D+02    0.8334526215819984D+01
    0.1525795367059402D+02    0.9187704787366165D+01    0.8460970624753799D+01
   -0.2236797135015175D+02    0.9707112714703864D+01   -0.5111082869961540D+01
   -0.2253647735801217D+02    0.1037417787701603D+02   -0.5832330047208091D+01
   -0.2149532708470078D+02    0.9907477122520664D+01   -0.4769419893706297D+01
   -0.2539902450971124D+02    0.1284870967077633D+02   -0.1540183644017551D+02
   -0.2567884211507038D+02    0.1208207989390038D+02   -0.1491422289965235D+02
   -0.2555490154581668D+02    0.1277614543094924D+02   -0.1634381188852836D+02
   -0.7521986363091479D+01    0.3818084473095182D+01   -0.2006482508156315D+02
   -0.8309893656032186D+01    0.4321885651395180D+01   -0.2011155732765812D+02
   -0.7754761468847049D+01    0.2936836358583638D+01   -0.1983603378839291D+02
    0.1685160535756685D+02   -0.1224698485252177D+02   -0.1365825863493420D+02
    0.1593282821508418D+02   -0.1246147439149212D+02   -0.1344472685789027D+02
    0.1737537220674177D+02   -0.1191724510245120D+02   -0.1289587154923788D+02
    0.2760488962385364D+02   -0.2017528665936448D+02   -0.1680124449610086D+02
    0.2768132923864331D+02   -0.1928468096028407D+02   -0.1719884995084173D+02
    0.2703839225099028D+02   -0.2004982350672289D+02   -0.1600490017022989D+02
    0.1132740829318018D+02   -0.1086649365329450D+02   -0.6523819222474956D+01
    0.1095526794976268D+02   -0.1152035341379528D+02   -0.5959401612602120D+01
    0.1135297474734477D+02   -0.1009172527303817D+02   -0.5956636737766874D+01
   -0.2478404058187258D+02    0.2035578906593149D+02   -0.2005473724473927D+02
   -0.2434911501770245D+02    0.1948002866293527D+02   -0.2015164925070507D+02
   -0.2427073895932294D+02    0.2085315456112137D+02   -0.2072848735701956D+02
   -0.2121728744981290D+01   -0.1460378265646174D+02    0.4613501040849738D+01
   -0.2866756298561005D+01   -0.1473256121552388D+02    0.3991031049966908D+01
   -0.2306508188117502D+01   -0.1496140253496483D+02    0.5479213430325256D+01
   -0.2522047653639326D+02   -0.2641643211194656D+02    0.2493162499459811D+02
   -0.2465534399219529D+02   -0.2722182869119792D+02    0.2505780330453416D+02
   -0.2458320413714916D+02   -0.2572117182990134D+02    0.2519775524173693D+02
    0.1401853194572355D+02    0.4791642073823621D+01    0.1196768078129172D+02
    0.1465735397784522D+02    0.5306918192306441D+01    0.1142960254442088D+02
    0.1373951335175923D+02    0.5365490630363580D+01    0.1269974853450824D+02
    0.2344382394244506D+02    0.1548986511991716D+02    0.1353333372361698D+02
    0.2408663346095023D+02    0.1616714243263471D+02    0.1384256984753634D+02
    0.2295384663741364D+02    0.1579433420965954D+02    0.1274156824264507D+02
   -0.8590498905913385D+01   -0.1940792553303246D+02   -0.2508407424296182D+02
   -0.8114400115050284D+01   -0.1888914861903751D+02   -0.2570738227718013D+02
   -0.9391539613284740D+01   -0.1893385033706189D+02   -0.2499109062472434D+02
   -0.2332820512418504D+02   -0.3958711160337689D+01    0.2629818799330420D+02
   -0.2346416648315709D+02   -0.4419548057315463D+01    0.2547360828459747D+02
   -0.2401440415534273D+02   -0.4197127233691309D+01    0.2700841407427713D+02
   -0.1754961914980635D+02   -0.3642141097984915D+01   -0.2210691177522052D+01
   -0.1741506153749588D+02   -0.4472701643467472D+01   -0.1689382870295119D+01
   -0.1847894599696516D+02   -0.3454383585955583D+01   -0.2347046844273891D+01
    0.4517557216324102D+00   -0.1346920930917353D+02   -0.1909762217834635D+02
   -0.1574334343833370D+00   -0.1273989167524316D+02   -0.1939023172278489D+02
   -0.4082092265847231D-01   -0.1429140307449338D+02   -0.1911442584741379D+02
    0.1909962026551735D+02    0.1822572890132301D+00    0.3200397245991272D+01
    0.1852169560283011D+02   -0.5024648474610576D+00    0.2883638459061337D+01
    0.1961661868643681D+02   -0.2025673735177915D+00    0.3885397164279377D+01
   -0.2512683091704520D+02   -0.1932555900375210D+02   -0.1347901036486036D+02
   -0.2526141918966260D+02   -0.1852149402203479D+02   -0.1401489607855127D+02
   -0.2557826121573171D+02   -0.1915908727714132D+02   -0.1265151777961317D+02
   -0.3689947419243257D+00   -0.4056843088678477D+01    0.5708377948608323D+01
    0.5812773777409779D+00   -0.4443741378883628D+01    0.5790283520074111D+01
   -0.3816219248429973D+00   -0.3453979397143369D+01    0.6499632705900848D+01
   -0.1908082723959396D+02    0.9351290043625914D+01   -0.2275648338611384D+02
   -0.1844148922734849D+02    0.9568154582204933D+01   -0.2202812418575466D+02
   -0.1987336605886211D+02    0.9817395694406184D+01   -0.2244667349864628D+02
    0.1649806677753993D+02   -0.1928407285810611D+02    0.2639182347046953D+02
    0.1612145035885152D+02   -0.1845800710677695D+02    0.2602189706791324D+02
    0.1608658832614416D+02   -0.2000336437343315D+02    0.2593153446789460D+02
    0.1093918614851570D+02   -0.2059927803148386D+02    0.1257475478244223D+02
    0.1173228098803277D+02   -0.2031671889015415D+02    0.1312377512259981D+02
    0.1057429621518278D+02   -0.1979465610921221D+02    0.1229399876873509D+02
    0.3640799466991692D+00   -0.1672657168154152D+02    0.2059742692208209D+02
   -0.6116901197794957D+00   -0.1686724554630189D+02    0.2065895151028940D+02
    0.7212220502876205D+00   -0.1765491069928587D+02    0.2076108090358197D+02
   -0.2131865355026165D+02    0.1033656369972625D+02    0.1009566191593315D+02
   -0.2159486369887505D+02    0.9822700780188304D+01    0.1083716764614520D+02
   -0.2051326582367843D+02    0.9981156015576468D+01    0.9818116180881088D+01
   -0.1656337873770018D+02    0.2635155220986891D+02   -0.2115145925331458D+02
   -0.1568310665246044D+02    0.2593605899460817D+02   -0.2095310264246708D+02
   -0.1710391103632211D+02    0.2592196196743542D+02   -0.2184400964138394D+02
    0.1553254856897294D+02    0.1572213826519598D+02   -0.1387040393502947D+00
    0.1491139213713423D+02    0.1530479537679765D+02    0.4649133506539392D+00
    0.1514138051548749D+02    0.1577074847453396D+02   -0.1019841308392081D+01
   -0.6726619089579631D+01   -0.2540049826003286D+02   -0.1179643216760991D+02
   -0.7019094282650554D+01   -0.2531937861836962D+02   -0.1272422949955643D+02
   -0.7107426166169964D+01   -0.2455965448935215D+02   -0.1136756379721902D+02
   -0.1629661152251244D+02    0.1027627361155412D+02    0.1021307071225490D+01
   -0.1602294166825820D+02    0.1045465716580130D+02    0.1931462752542803D+01
   -0.1586529455671383D+02    0.9466940729602280D+01    0.6676522692348774D+00
    0.2058504186095828D+02    0.3308399060180574D+01   -0.1204424264665065D+02
    0.2016835104875192D+02    0.2918442108633057D+01   -0.1125840563394094D+02
    0.2013382126573775D+02    0.2822086359391252D+01   -0.1272393938760362D+02
   -0.8327193761853652D+01    0.9347817966432318D+01    0.1522545763335691D+02
   -0.7909145248978251D+01    0.8426387466739934D+01    0.1531462209127923D+02
   -0.8929575337736891D+01    0.9275124327252030D+01    0.1448352229052304D+02
    0.3561082546624329D+01   -0.1427539852956081D+01   -0.8490763023308052D+01
    0.3017909270672078D+01   -0.2189327148473748D+01   -0.8663954636162714D+01
    0.3052622859828182D+01   -0.6115638937472784D+00   -0.8717433635247984D+01
    0.1857420651230116D+02   -0.2243801622892283D+02   -0.1595921124558111D+02
    0.1883907653242352D+02   -0.2187760853669888D+02   -0.1520954086591366D+02
    0.1862786806592958D+02   -0.2335420326147116D+02   -0.1560760260717409D+02
   -0.1772835137094120D+02    0.1610737560252823D+02    0.7845773175143111D+01
   -0.1754027216942043D+02    0.1593542830322332D+02    0.6898410885343079D+01
   -0.1754270655663645D+02    0.1702675365344320D+02    0.7923952876228293D+01
   -0.6193573974864487D+01    0.2738214512053122D+02   -0.2699506927982826D+02
   -0.6427027876916735D+01    0.2777749919233721D+02   -0.2784734654913882D+02
   -0.6332970067443264D+01    0.2639266031078136D+02   -0.2704934027368293D+02
   -0.2090871154484018D+02    0.1764156022289604D+02   -0.2690190510695254D+02
   -0.2040417628182075D+02    0.1702024935393732D+02   -0.2745663082513165D+02
   -0.2154471077505492D+02    0.1717732434450614D+02   -0.2626143172838881D+02
    0.5021441414955562D+01    0.7967272759968409D+01    0.1353770701179244D+02
    0.5844802209561287D+01    0.7872123664415462D+01    0.1299848364976384D+02
    0.4200569303682942D+01    0.7752526830127509D+01    0.1302130614227215D+02
   -0.2603453459415815D+02    0.1006096156389559D+02    0.2531095122997029D+02
   -0.2529809866937116D+02    0.1049849284391872D+02    0.2502807637878564D+02
   -0.2646557166259649D+02    0.1058031445706325D+02    0.2601877727641963D+02
   -0.1180191491849988D+02    0.1416011940481209D+02    0.2754890991319269D+02
   -0.1103862214649614D+02    0.1467793794884322D+02    0.2800899524889805D+02
   -0.1136526791771416D+02    0.1374980192918047D+02    0.2677596863574955D+02
    0.6893085084403921D+01    0.2385377141174946D+02   -0.1087946355748410D+02
    0.6268606701173117D+01    0.2314546965394128D+02   -0.1077612328798896D+02
    0.6698826444899167D+01    0.2431065688980927D+02   -0.1179647196002247D+02
   -0.3772269357665843D+01    0.2282277089424532D+02   -0.1755887584446821D+02
   -0.2955385489379795D+01    0.2233391346772477D+02   -0.1761875864573202D+02
   -0.4283388558888824D+01    0.2254175049376812D+02   -0.1675573244144914D+02
   -0.4104432078576426D+01   -0.2530907245700473D+02    0.8646909314450246D+01
   -0.4672932904133846D+01   -0.2494820293016160D+02    0.9363044802157217D+01
   -0.4247279303435598D+01   -0.2633171996483885D+02    0.8765994503350797D+01
   -0.5493270486360616D+00    0.2584059293252140D+02    0.2630707466281502D+02
   -0.8256763012546942D+00    0.2514139607365867D+02    0.2692026955111701D+02
   -0.1422949693774404D+01    0.2628984983319485D+02    0.2623448139909967D+02
    0.1419203464614711D+00    0.3915757572036436D+01   -0.9233277489686925D+01
    0.6095943779197147D+00    0.4748968632325385D+01   -0.8978194139712111D+01
   -0.7357526862551378D+00    0.4044060041268999D+01   -0.8932162246099661D+01
    0.6049847850083335D+01    0.9649914150339768D+01   -0.1314981446121525D+02
    0.6121653891631634D+01    0.8700325437609330D+01   -0.1294941743199174D+02
    0.6058263149935483D+01    0.9660814107939000D+01   -0.1412183319356420D+02
    0.1033669364155715D+02    0.1928447789001750D+02   -0.6463809301989491D+01
    0.1012754126668545D+02    0.1966995149752915D+02   -0.5628740742118725D+01
    0.1095052137846286D+02    0.1983828828772601D+02   -0.6882484315595124D+01
   -0.1519992732145942D+02    0.1329630837515504D+02   -0.1528005154979502D+02
   -0.1578703849131301D+02    0.1254839752633277D+02   -0.1554885276788630D+02
   -0.1511438066153060D+02    0.1384853089633464D+02   -0.1608856684723069D+02
   -0.5709109239106381D+01    0.7257895557100476D+01    0.5390430872138287D+01
   -0.4872547697748416D+01    0.7217625995586936D+01    0.5864875452598544D+01
   -0.6083138444832556D+01    0.8095019370248632D+01    0.5744929986391594D+01
   -0.6636355231507192D+01    0.8568757815472071D+00    0.2586530178695259D+02
   -0.5784254991210041D+01    0.4928920378227471D+00    0.2609847793130259D+02
   -0.7196438765746868D+01    0.5601141410026368D+00    0.2658562128741326D+02
   -0.2940578509624940D+01   -0.1323881041943458D+02    0.1042602841934563D+02
   -0.3048796853899725D+01   -0.1232021453721731D+02    0.1034660970308225D+02
   -0.2742369436808127D+01   -0.1355501659679173D+02    0.9545529640318536D+01
   -0.2612223979446951D+02    0.1048746437424787D+02    0.1948179522554642D+02
   -0.2549315967717501D+02    0.1072729757389743D+02    0.1881479780564558D+02
   -0.2675865210436291D+02    0.9976495310487508D+01    0.1904490613043091D+02
    0.2419933649443873D+02    0.1380594911559660D+02   -0.1619544207716920D+02
    0.2405494398354713D+02    0.1394369398547789D+02   -0.1522580687015880D+02
    0.2511099494204322D+02    0.1405660563962172D+02   -0.1632778701441642D+02
    0.3093341104215028D+00    0.2693928086812255D+01    0.6809159409348772D+01
    0.5222766285645195D+00    0.3230206682612998D+01    0.7617932886179241D+01
    0.1149693689970208D+01    0.2441688594103619D+01    0.6406513726234976D+01
   -0.2613156297012270D+02    0.2079695215103708D+02   -0.1497866291293580D+02
   -0.2609473975293201D+02    0.2159475285875003D+02   -0.1550388317426802D+02
   -0.2536347417764709D+02    0.2074355892214913D+02   -0.1438392770283926D+02
   -0.1560060452372577D+02   -0.5655097111701609D+01    0.2668104260407671D+02
   -0.1622481341593312D+02   -0.6432041637430313D+01    0.2660474103264054D+02
   -0.1477333501527810D+02   -0.5876738201157203D+01    0.2720565877674513D+02
   -0.5305957629971888D+01    0.2471767190916772D+02   -0.1886917800845269D+02
   -0.4656493970519724D+01    0.2410884472885121D+02   -0.1849614578632588D+02
   -0.5313592590555155D+01    0.2549159341227138D+02   -0.1826339463504685D+02
   -0.2203011070755639D+02   -0.1046129895743167D+01   -0.4970914928677819D+01
   -0.2134890296267493D+02   -0.1262172908547703D+01   -0.4350474147716571D+01
   -0.2181201009624191D+02   -0.2343905728306608D+00   -0.5361582655995170D+01
   -0.3670422996570974D+01   -0.1516023330238458D+01   -0.2339096138740756D+02
   -0.3526068627050212D+01   -0.1040594352101972D+01   -0.2417079419329893D+02
   -0.3522149069498970D+01   -0.2418615631632606D+01   -0.2368308772915285D+02
    0.3089978155985435D+01    0.5465511532100005D+01   -0.3456495667391961D+01
    0.3252515078978954D+01    0.4817088197345297D+01   -0.4164590586222241D+01
    0.3658122129343843D+01    0.6218175183080677D+01   -0.3693909357141584D+01
    0.9314820282666311D+01    0.2710867776580847D+02    0.2154059383801791D+02
    0.1006250287721493D+02    0.2739575304670703D+02    0.2106135407498976D+02
    0.8935719623807387D+01    0.2641718666633082D+02    0.2092407848352967D+02
   -0.9841551030682078D+01   -0.2370526763999273D+02    0.1291069446040803D+02
   -0.9531288983908704D+01   -0.2413875899571860D+02    0.1211471003174723D+02
   -0.9292143057906522D+01   -0.2294101166736504D+02    0.1308722365637081D+02
    0.7863283515843356D+01    0.9150111123668914D+01   -0.2542660813387399D+02
    0.8579233727331395D+01    0.9551444587213354D+01   -0.2595041076471999D+02
    0.7098676826071093D+01    0.9589701040258744D+01   -0.2574945222813057D+02
   -0.2262758122223132D+01    0.2629016014182234D+02   -0.2040052423304680D+02
   -0.1458247992856295D+01    0.2666059961783049D+02   -0.2084593752208246D+02
   -0.2875810009738581D+01    0.2584687402584729D+02   -0.2099807821948388D+02
    0.1020064739460759D+02   -0.2442762701079420D+02    0.1441996492518810D+02
    0.9834658047463817D+01   -0.2495462792331582D+02    0.1511883143385514D+02
    0.9912492764461433D+01   -0.2487380783030007D+02    0.1358916996064596D+02
    0.2098856221912094D+02   -0.2572992602232672D+02    0.1925834150049350D+02
    0.2102473132692178D+02   -0.2552440946720039D+02    0.1834349537013017D+02
    0.2001008776652513D+02   -0.2571656140544765D+02    0.1942347046184441D+02
   -0.1528147055547777D+02    0.5775792132761350D+01   -0.7465214159316186D+01
   -0.1456116928330018D+02    0.5534293972795083D+01   -0.8074661468233177D+01
   -0.1493182348818097D+02    0.6328377918692854D+01   -0.6703010694755188D+01
   -0.1752400247642318D+01    0.1152069309416417D+02    0.1715134104657990D+02
   -0.7648093217314050D+00    0.1159665870949829D+02    0.1730457686229628D+02
   -0.1912944759166541D+01    0.1061869385783099D+02    0.1682404550763001D+02
    0.2365813051086259D+01    0.1303835650852004D+01    0.2060087422875981D+00
    0.2272634218232149D+01    0.2165715491241471D+01    0.6078860336664194D+00
    0.3211405969692561D+01    0.1080545160290656D+01    0.5404109301046675D+00
   -0.1577742973223609D+02   -0.2693075826559196D+01   -0.4183535857339147D+01
   -0.1630428812478052D+02   -0.2060868122853559D+01   -0.4789887450946495D+01
   -0.1644149855462307D+02   -0.3155597394861675D+01   -0.3538267696374830D+01
    0.3733567414035827D+01   -0.2011602880385486D+02   -0.2335937744886166D+02
    0.4409534991760559D+01   -0.1954637043222600D+02   -0.2290492363034967D+02
    0.4148274232759096D+01   -0.2042069305775655D+02   -0.2415844473340741D+02
    0.2320048088119684D+02    0.2935729277860445D+01   -0.4793853499477389D+01
    0.2235444318476062D+02    0.2692913782710568D+01   -0.5188343372319028D+01
    0.2379934143798107D+02    0.2120695151419046D+01   -0.4863852929363862D+01
   -0.2097330645147197D+02    0.1676096289943490D+02   -0.3132787571144052D+01
   -0.2090018454331914D+02    0.1719317683257541D+02   -0.2321260661834783D+01
   -0.2008757401215901D+02    0.1681945126609467D+02   -0.3494797859257983D+01
   -0.7169779459629362D+01   -0.2269296499378509D+02    0.2534717807415193D+02
   -0.7416069141334952D+01   -0.2346611277651163D+02    0.2592290742470595D+02
   -0.7215268091924819D+01   -0.2174466908832015D+02    0.2568237922314226D+02
    0.1392393039387690D+02    0.8431954963428792D+00    0.1588848385991404D+02
    0.1451313833834296D+02    0.1096030657372632D+01    0.1656602660828922D+02
    0.1397490565976367D+02   -0.1297384573293819D+00    0.1607359206943280D+02
   -0.1115591345052655D+02    0.9055515415898601D+01    0.7861030528346745D+01
   -0.1100225636731717D+02    0.8190129768249205D+01    0.8233671739277359D+01
   -0.1063349466316786D+02    0.9157765752584559D+01    0.7073177607535399D+01
    0.1863828880515811D+02   -0.8373574965759453D+00   -0.1766450385380548D+02
    0.1936878790206759D+02   -0.9060550201797661D+00   -0.1699384368421137D+02
    0.1916730137169103D+02   -0.6833726155185652D+00   -0.1843827844020138D+02
   -0.5306643144263281D+01    0.2370016887411543D+01   -0.6855174226718179D+01
   -0.5837755838561590D+01    0.1587643051291828D+01   -0.6949642961097402D+01
   -0.5857238120009990D+01    0.3103372959660095D+01   -0.7108972363481099D+01
   -0.1333971236991628D+02    0.1772173257233998D+01    0.2113369615639256D+02
   -0.1379691618164485D+02    0.2257438099504517D+01    0.2046117824185215D+02
   -0.1406481203076524D+02    0.1516199012726528D+01    0.2175450388507175D+02
    0.1827603065306992D+02    0.1998252285196877D+02    0.4851529339648097D+01
    0.1744423586846703D+02    0.2042104426223059D+02    0.5045131666384509D+01
    0.1825500724792622D+02    0.1989731714972892D+02    0.3893963609387257D+01
    0.1828701188185034D+02   -0.1680782635938776D+02    0.9779105848285475D+00
    0.1807122052913091D+02   -0.1776888663586957D+02    0.9145032586170340D+00
    0.1924780930018713D+02   -0.1670608598944001D+02    0.7582719262589973D+00
   -0.1463721258664618D+02    0.9431537160469434D+01    0.5682114407839265D+01
   -0.1483213871313032D+02    0.8454837284351862D+01    0.5838019204814728D+01
   -0.1506483996512324D+02    0.9868953799791525D+01    0.6383570483886693D+01
    0.8307703397725776D+01    0.2445708148540946D+02    0.2739234401469090D+02
    0.8373287353677533D+01    0.2406342438379224D+02    0.2656661945731167D+02
    0.8591745651865308D+01    0.2374685607269666D+02    0.2801783616129248D+02
    0.1937511638621840D+02    0.2443334746228978D+02   -0.2611771941669107D+02
    0.1991009735396853D+02    0.2521622471413627D+02   -0.2596735535849178D+02
    0.1902246601098521D+02    0.2409928206473925D+02   -0.2526073293862869D+02
    0.2208064754949577D+02    0.1758297067473554D+02    0.6034249958418147D+01
    0.2273666043263188D+02    0.1779187163416954D+02    0.5396087083638456D+01
    0.2243064174600755D+02    0.1808330328520424D+02    0.6724817151075259D+01
    0.7851904782173005D+01   -0.1915507135854438D+00   -0.7547805930873252D+01
    0.7221788226695947D+01    0.2298720222314694D+00   -0.8108935939959048D+01
    0.7283399269700269D+01   -0.5337249020314836D+00   -0.6903158797481068D+01
   -0.2399193062883741D+02    0.8408746889402485D+01   -0.8448464614881525D+01
   -0.2365997364386480D+02    0.9257791054828978D+01   -0.8225880182343277D+01
   -0.2374655096347028D+02    0.7726200512330385D+01   -0.7811327592295760D+01
   -0.2632919801610525D+02    0.1885212999144283D+02   -0.6212792378101998D+01
   -0.2575584765450034D+02    0.1961226363278925D+02   -0.6409874609120230D+01
   -0.2609587498021386D+02    0.1845984444178410D+02   -0.5334268652990219D+01
   -0.1749240750114459D+02    0.1235711632013850D+02    0.4995996380709433D+01
   -0.1732973774300750D+02    0.1211332560508099D+02    0.5914854103902875D+01
   -0.1845067740852477D+02    0.1237582841106153D+02    0.4973997193967741D+01
    0.1411462452360032D+02   -0.2734827168767226D+02   -0.2285656767182818D+02
    0.1494495392731502D+02   -0.2783872684133424D+02   -0.2260430495413836D+02
    0.1370294945289218D+02   -0.2774290137332007D+02   -0.2368471939570707D+02
    0.1231926976173503D+02   -0.1367185952858122D+02   -0.1117851330700119D+02
    0.1291277922805338D+02   -0.1399470960979261D+02   -0.1180434351532166D+02
    0.1187609652316890D+02   -0.1297404132043711D+02   -0.1167010507228300D+02
    0.1907626154584403D+02    0.1483559125293209D+02   -0.6735840366764809D+01
    0.1827691913992152D+02    0.1517594714979385D+02   -0.7232467925898447D+01
    0.1944703980933998D+02    0.1426577173084047D+02   -0.7355147520076518D+01
    0.9725253176454519D+01    0.4224103576445336D+01   -0.2168919989356022D+02
    0.9894939169465129D+01    0.4972615466964238D+01   -0.2115664354074005D+02
    0.8811432801421340D+01    0.3931596540258390D+01   -0.2143990497387314D+02
    0.2560121102785948D+02   -0.9858293402154857D+01   -0.1070031768727094D+02
    0.2616431601915521D+02   -0.1064708439493243D+02   -0.1062174338415686D+02
    0.2545181986880555D+02   -0.9670175527913932D+01   -0.9744863762097877D+01
    0.2415445700846741D+02   -0.1737366659567949D+02   -0.1956381792139468D+02
    0.2479612576042871D+02   -0.1671837560012835D+02   -0.1979529103241155D+02
    0.2390175177133156D+02   -0.1731132515350536D+02   -0.1861130232609966D+02
   -0.1331656186917354D+02    0.1711363033818278D+02   -0.7583733589421590D+01
   -0.1242000565806831D+02    0.1751033101817071D+02   -0.7632256886895778D+01
   -0.1321964817734603D+02    0.1620940041902606D+02   -0.7317945844944370D+01
   -0.4458210537205831D+01    0.1872543180019120D+02   -0.2025973119079158D+02
   -0.4283603698729999D+01    0.1957249495934802D+02   -0.2062084267940106D+02
   -0.3530137964588821D+01    0.1833865498220237D+02   -0.2025111728656405D+02
    0.1705655599500384D+02   -0.3565804819888309D+01    0.4985077492161222D+00
    0.1660356152616152D+02   -0.3126313557289166D+01   -0.2625532840120916D+00
    0.1637501953908146D+02   -0.3851552398528004D+01    0.1120662402373884D+01
    0.5640671976413040D+01    0.4445672203732054D+01   -0.2350334286460261D+02
    0.4661627906495069D+01    0.4167369805549581D+01   -0.2370275872382532D+02
    0.5632686018974797D+01    0.5403751984722166D+01   -0.2358561607929885D+02
   -0.1891077186267236D+02    0.1999203358265633D+02    0.1547573829432627D+02
   -0.1837477192423479D+02    0.1919858014824744D+02    0.1560583042219905D+02
   -0.1917127237510933D+02    0.2009507166677218D+02    0.1455208326019095D+02
   -0.1345505757630189D+02    0.5543139352722823D+00   -0.2733915862085666D+02
   -0.1293425349428116D+02    0.6293392005660553D-01   -0.2797386629696031D+02
   -0.1426063152519180D+02    0.1041387413812845D+01   -0.2770397410010984D+02
    0.2419465541931787D+02    0.7032405721917519D+01   -0.9322961316040802D+01
    0.2326940149489685D+02    0.6785039626386427D+01   -0.9400432577667194D+01
    0.2462115662068608D+02    0.6153537762162390D+01   -0.9578619766878147D+01
   -0.2279607827923234D+02   -0.2679323612802493D+02   -0.8370796120883240D+01
   -0.2336321886381579D+02   -0.2642634363614375D+02   -0.7725054195813477D+01
   -0.2222654220725624D+02   -0.2618463304185011D+02   -0.8930077013221318D+01
   -0.1248261770249247D+02   -0.7185887874096718D+01    0.1165464313648948D+02
   -0.1209418227591510D+02   -0.7224012740842330D+01    0.1078838561603422D+02
   -0.1275490061178748D+02   -0.6250189385248063D+01    0.1178889885781444D+02
   -0.2373340501871661D+02    0.7856680665906816D+01    0.9924287200085301D+01
   -0.2392976540426087D+02    0.7844091934324330D+01    0.1090782511428778D+02
   -0.2298795655224561D+02    0.8441051981759573D+01    0.9726386186578504D+01
    0.1445235158990082D+02    0.1302291338960817D+02   -0.1073166998622160D+02
    0.1439023653452388D+02    0.1258442468294486D+02   -0.1156944265840956D+02
    0.1479065556625887D+02    0.1235873362231760D+02   -0.1014354482165997D+02
   -0.1916907648871624D+02    0.1826527026585663D+02   -0.1827581752434525D+02
   -0.1868335859511151D+02    0.1869700913482112D+02   -0.1759931204543656D+02
   -0.2006417838393859D+02    0.1811132187555580D+02   -0.1792244720504581D+02
   -0.2618461455523729D+02   -0.2292159328662213D+02   -0.1284595879389108D+02
   -0.2627713604901466D+02   -0.2388374272357252D+02   -0.1297665203275958D+02
   -0.2618321793854241D+02   -0.2278469559295550D+02   -0.1187899401005582D+02
    0.2439546399356804D+02    0.1311461222223706D+02    0.1945801742622502D+02
    0.2498958509466485D+02    0.1263866909435268D+02    0.1999751672768224D+02
    0.2496257066753553D+02    0.1365897855821333D+02    0.1891490420445020D+02
    0.1734115906875131D+02    0.2150867048092347D+02    0.1438750746842727D+02
    0.1656155721372104D+02    0.2092740954326469D+02    0.1451885928300606D+02
    0.1796114077358828D+02    0.2134203822713217D+02    0.1511093093485020D+02
   -0.8642866410330335D+01   -0.2298712655899081D+02   -0.3241079028408089D+01
   -0.8368067202379230D+01   -0.2384454983484946D+02   -0.3542350810794536D+01
   -0.8172249561177654D+01   -0.2234643520385490D+02   -0.3746977841678016D+01
   -0.1481498335312099D+02    0.2375905398517608D+01   -0.2065742726131618D+02
   -0.1418811638360024D+02    0.1971924125466811D+01   -0.2127462735436763D+02
   -0.1505839258863517D+02    0.1661610151207660D+01   -0.1997481884170576D+02
    0.2565336709577246D+02   -0.3659057653451562D+01   -0.6170776381125648D+01
    0.2556371852717474D+02   -0.4194319678263735D+01   -0.6986795313693980D+01
    0.2476045364814548D+02   -0.3268918743887978D+01   -0.5997108561950010D+01
    0.7783695118851271D+01    0.1612762750420759D+02   -0.2496720655728216D+02
    0.8374267482105449D+01    0.1544672116915380D+02   -0.2468031596616664D+02
    0.8199150145849110D+01    0.1674219358025809D+02   -0.2556369252742316D+02
    0.1906081987702956D+02   -0.8798504985978777D+01   -0.1234623347879664D+02
    0.1842210963872940D+02   -0.9065531490255777D+01   -0.1164584276167490D+02
    0.1974873803008726D+02   -0.8295723055154673D+01   -0.1186475773458951D+02
   -0.2270152474121483D+02    0.2602161024001652D+02    0.1904790685072275D+02
   -0.2272682034766048D+02    0.2698955966010670D+02    0.1890175059642945D+02
   -0.2190754082607709D+02    0.2569959100379719D+02    0.1865858898441496D+02
    0.8255838739646689D+01    0.2662781044236998D+02    0.2707617423616017D+01
    0.8685971053060822D+01    0.2645962072524036D+02    0.3574306276574657D+01
    0.7415045926867275D+01    0.2706641341053597D+02    0.2923956763060168D+01
    0.1370080846127126D+02    0.1676442217292312D+02    0.1311330493300677D+02
    0.1349443143923776D+02    0.1668119379916208D+02    0.1215076673964367D+02
    0.1464228836972854D+02    0.1668960606720532D+02    0.1311915208364310D+02
   -0.1323774980764410D+02    0.5620272160158401D+01    0.7866110688652793D+01
   -0.1374077189192513D+02    0.4776337473180728D+01    0.7978165451516253D+01
   -0.1231221773562157D+02    0.5279965233918963D+01    0.7797894131995045D+01
   -0.5346004516216497D+01   -0.1644725911684260D+02   -0.2279304205964310D+02
   -0.4526768891909398D+01   -0.1597523531489661D+02   -0.2303871791057830D+02
   -0.5774173107198961D+01   -0.1588164459175880D+02   -0.2212270695393008D+02
    0.1439495182288295D+02   -0.2006350068141520D+02   -0.8115377380173641D+01
    0.1459164131625917D+02   -0.2035147504430820D+02   -0.9008303626602293D+01
    0.1407780436390511D+02   -0.1915278339742997D+02   -0.7865638292625773D+01
   -0.1159157875787298D+02    0.1278184243417024D+02    0.2122882021337575D+02
   -0.1180903762476890D+02    0.1211180691989784D+02    0.2193693216036761D+02
   -0.1088703489272403D+02    0.1333562536633184D+02    0.2165141120443618D+02
    0.2026686094748057D+02   -0.5774006449808929D+01   -0.3825694085687835D+01
    0.1932788853529824D+02   -0.5843576890758986D+01   -0.4224005604358879D+01
    0.2062734932076260D+02   -0.6559593744163554D+01   -0.4281830326857706D+01
    0.7891522648620330D+01   -0.2629163499297204D+02    0.2305878652047121D+02
    0.7310303628944077D+01   -0.2703050108140344D+02    0.2318093503363505D+02
    0.8567251415896759D+01   -0.2661619551737390D+02    0.2245742823958308D+02
    0.2304051027646864D+02   -0.5171079444499373D+01    0.1849709039672003D+02
    0.2291301984456136D+02   -0.4999008941514239D+01    0.1757643223670175D+02
    0.2330258327616698D+02   -0.4281320795384568D+01    0.1881910455879483D+02
   -0.2462060105608588D+01    0.1823834913200655D+01   -0.1044709837232842D+02
   -0.2798883854234990D+01    0.1048445262870620D+01   -0.1076056715079921D+02
   -0.1890712550546802D+01    0.2104637905909508D+01   -0.1117824083841965D+02
    0.1305219265057805D+02    0.2343715928234380D+02    0.2401806610463644D+02
    0.1224967127804395D+02    0.2318141496547101D+02    0.2451104547118186D+02
    0.1282612776086145D+02    0.2365042669007412D+02    0.2309663068163657D+02
   -0.7836413749210418D+01   -0.1278395651530991D+02    0.2581183121128970D+02
   -0.8333475095609629D+01   -0.1358326941917192D+02    0.2598400686234740D+02
   -0.7009096224001147D+01   -0.1305651314010676D+02    0.2532715809415416D+02
    0.3953124419973941D+01    0.2604622516002772D+02    0.1806585664841753D+02
    0.3584622525132979D+01    0.2663402067444646D+02    0.1872660657466839D+02
    0.3560957433757625D+01    0.2517653879751969D+02    0.1802953677858947D+02
   -0.1174959169409739D+02   -0.2292935868378581D+02   -0.4394941275769915D+01
   -0.1165418430250928D+02   -0.2342863508631556D+02   -0.5169138935021384D+01
   -0.1085020546285106D+02   -0.2266589947231536D+02   -0.4128375290552841D+01
   -0.1463207014978357D+02    0.4658442440079210D+01    0.1129699203312485D+02
   -0.1396892087579839D+02    0.4590999605289683D+01    0.1059647029899722D+02
   -0.1528653586497786D+02    0.5258242485817563D+01    0.1095071555301564D+02
   -0.1045523297466886D+01    0.1478879746776541D+02    0.8326410040076317D+01
   -0.1176383925233674D+01    0.1453015183853980D+02    0.7393637917134387D+01
   -0.1478351513813892D+01    0.1407616111996797D+02    0.8898869429281815D+01
   -0.2638571001716714D+01   -0.1409841074142820D+01    0.4458012895077940D+01
   -0.1986519496094430D+01   -0.7155615217904892D+00    0.4657820379049829D+01
   -0.3055534847456313D+01   -0.1039344105337847D+01    0.3722614469568507D+01
    0.1627536860089381D+02    0.3207164240459847D+01   -0.2145517597117482D+02
    0.1693926742690771D+02    0.3494989750798774D+01   -0.2219370608047984D+02
    0.1541034464800962D+02    0.3480583339376292D+01   -0.2179501435601934D+02
   -0.4441907917863895D+00    0.1543123204920132D+02    0.2259175509094432D+01
   -0.1368297681905566D+01    0.1522379135631284D+02    0.2249587557500201D+01
   -0.3349738342416976D+00    0.1638144983007220D+02    0.2316106224562428D+01
    0.4905963189727512D+01    0.1537216527898211D+02    0.1975170516781136D+01
    0.4524853421200035D+01    0.1512492488205634D+02    0.2805332192325104D+01
    0.5047558551822916D+01    0.1453648437462404D+02    0.1491207788657182D+01
   -0.1348003013982043D+02    0.3406935124349377D+00    0.4841970368466246D+01
   -0.1282926282796594D+02   -0.2510420643651174D+00    0.5228086729397554D+01
   -0.1345083670507529D+02    0.2626527948143244D+00    0.3884434262173456D+01
    0.6544147064668175D+01    0.2072429900896653D+02   -0.1615954493081114D+02
    0.6755752759552258D+01    0.2143278169382441D+02   -0.1677891380203348D+02
    0.6912106831691935D+01    0.1988766372337035D+02   -0.1649564328796444D+02
   -0.1646619634457494D+02    0.2040531336890763D+02   -0.2578178305260056D+02
   -0.1601680632453587D+02    0.1961073005405012D+02   -0.2555475376222645D+02
   -0.1739305064784334D+02    0.2008617858217978D+02   -0.2590778128805959D+02
   -0.2993555714746239D+01    0.1063713276141736D+02   -0.1204310429325327D+02
   -0.3850235562889011D+01    0.1056697934146823D+02   -0.1248615778205996D+02
   -0.3124524704394883D+01    0.1032956867959539D+02   -0.1113166175159037D+02
    0.1197403555430953D+02    0.1993131802917741D+02   -0.1784524756799649D+02
    0.1222932373891821D+02    0.1909290570096381D+02   -0.1835044598053436D+02
    0.1250487962732764D+02    0.2000748794103887D+02   -0.1696140821526626D+02
    0.2592555529805941D+02   -0.1260648505496678D+02   -0.1264710697763788D+02
    0.2677795056522504D+02   -0.1221859847750007D+02   -0.1274327662283867D+02
    0.2558182896475705D+02   -0.1240365796839917D+02   -0.1352477638210451D+02
    0.1808766161222883D+02   -0.1123098651437556D+02   -0.1127582335497551D+02
    0.1726672530828903D+02   -0.1121295630092888D+02   -0.1076436180114963D+02
    0.1882390993655939D+02   -0.1158508707954595D+02   -0.1080690925836578D+02
    0.1408587019563354D+02   -0.2549990834239312D+01   -0.2357367182915239D+02
    0.1508599928285153D+02   -0.2595258683184355D+01   -0.2364920170346976D+02
    0.1369117590523679D+02   -0.3418220730917168D+01   -0.2356956619282945D+02
    0.1670982484646833D+02   -0.3684902419262800D+01    0.9319880331743802D+01
    0.1606950241580783D+02   -0.4444582462398532D+01    0.9255724305688760D+01
    0.1619227046573512D+02   -0.2877782349509472D+01    0.9113643535411436D+01
    0.8429535096595090D+00    0.1637452935450404D+02    0.5756821374936840D+01
    0.1157434544950145D+01    0.1549891450643267D+02    0.5885429568169427D+01
    0.1218085007941595D+01    0.1661010193057487D+02    0.4891437565510307D+01
   -0.7085382930801793D+01   -0.3031647659621747D+01   -0.2109947676625706D+02
   -0.7447207079551433D+01   -0.3532687940355972D+01   -0.2184278726475075D+02
   -0.7773233226511779D+01   -0.2755126589535223D+01   -0.2046098204582200D+02
   -0.1420880550175034D+02    0.1454502254485116D+02   -0.1743367762727246D+02
   -0.1465734281932653D+02    0.1535257508249947D+02   -0.1781496856400507D+02
   -0.1331721277651730D+02    0.1485446954161181D+02   -0.1715936655265474D+02
    0.2237834281173080D+02    0.1302619534293231D+02    0.1485324261784356D+02
    0.2282550782970944D+02    0.1373663701645451D+02    0.1450897941239720D+02
    0.2139585331685585D+02    0.1325556388084371D+02    0.1480007935382533D+02
   -0.1738386083349719D+01    0.2719776337726231D+02   -0.2639697271568308D+02
   -0.2541736015597166D+01    0.2764692047800706D+02   -0.2606972168008786D+02
   -0.1690282934134251D+01    0.2722726963719898D+02   -0.2737168614346534D+02
    0.6193243269522362D+01    0.2442128839207014D+02    0.2074231229513335D+01
    0.6630613261079761D+01    0.2525442878486569D+02    0.1937116474485657D+01
    0.6325441156732898D+01    0.2392958635902797D+02    0.1241448665973422D+01
    0.1089830598189774D+02    0.1722949869791253D+02   -0.2667893352240635D+02
    0.1063389199552001D+02    0.1767765112957169D+02   -0.2592624804393509D+02
    0.1130814034741718D+02    0.1782058634172130D+02   -0.2733848696215298D+02
   -0.8335956350036408D+01    0.1476195668183929D+01   -0.4760775076560408D+01
   -0.8623078442333117D+01    0.1895533459227864D+01   -0.3949817810666501D+01
   -0.8587533433420495D+01    0.2118345821708003D+01   -0.5462146363693903D+01
    0.2446961058599809D+02    0.3370341766511149D+01    0.1613074036057435D+02
    0.2465577737283345D+02    0.4316680892212124D+01    0.1594269065751437D+02
    0.2501879450722381D+02    0.2973693282844167D+01    0.1539256076724083D+02
    0.7793540137461688D+00    0.2241098792003064D+01   -0.2269679445975553D+02
    0.6181407658351663D+00    0.2342286100085531D+01   -0.2177752400017286D+02
    0.6285330344385193D+00    0.1332453925845542D+01   -0.2296901132829807D+02
   -0.1459988167557201D+02   -0.1775897014503853D+02    0.2221543739434714D+02
   -0.1490339834761286D+02   -0.1724293060460086D+02    0.2298689451084921D+02
   -0.1456620628944776D+02   -0.1715965558353696D+02    0.2143623577902225D+02
    0.9982773452380284D+01   -0.1903087580784133D+02    0.2626919822175311D+02
    0.9606512535276050D+01   -0.1864331416999819D+02    0.2713584901180133D+02
    0.1071145079962142D+02   -0.1850051654644812D+02    0.2597075992472521D+02
   -0.1782014431976508D+02    0.8195303579778898D+01    0.1925965119368503D+02
   -0.1740121378271969D+02    0.8919981899372877D+01    0.1963239451847397D+02
   -0.1736876424513432D+02    0.7400987555177241D+01    0.1958726426024138D+02
    0.4764876191171992D+01   -0.2046962752211073D+02    0.1917355743559832D+02
    0.3993891484285208D+01   -0.2090218028766591D+02    0.1875709313135872D+02
    0.4439465188746714D+01   -0.2007323175257009D+02    0.1997482316887841D+02
    0.2109253907317260D+02    0.9255219646015144D+01    0.2598929396730601D+02
    0.2027907781213920D+02    0.9733446518627245D+01    0.2583774595785561D+02
    0.2090048169700894D+02    0.8881071628358907D+01    0.2685619552420909D+02
    0.2282979474092896D+02    0.1839497070789198D+02    0.1504849979325540D+02
    0.2356469146812194D+02    0.1885024850981446D+02    0.1458672305211621D+02
    0.2225291531973200D+02    0.1812449834381748D+02    0.1427646094694060D+02
   -0.2391700013168227D+02    0.5382248456046668D-01    0.2495643173374441D+02
   -0.2385919604055396D+02    0.8567409034832669D+00    0.2539954101303402D+02
   -0.2307190096207011D+02   -0.4130241761336081D+00    0.2517272500036483D+02
    0.2643726919854579D+02    0.3488535418663539D+01   -0.1523417387474226D+02
    0.2588239596104292D+02    0.4282250998833979D+01   -0.1546605586902776D+02
    0.2674369499865183D+02    0.3133500949179389D+01   -0.1608847325709474D+02
    0.1976799389018514D+02    0.1771296320141010D+02   -0.6738607502288430D+01
    0.1961041913404348D+02    0.1681206416874600D+02   -0.7111809131125746D+01
    0.2070472024051036D+02    0.1785161354486081D+02   -0.6409265910762615D+01
    0.2058568622422106D+02    0.1219841148509261D+02    0.9837585722802178D+01
    0.2092889337013433D+02    0.1137965414742509D+02    0.1030190695584994D+02
    0.2035360712075256D+02    0.1291725262594479D+02    0.1044206165342456D+02
    0.1366047751597060D+02    0.2340227748004347D+02    0.3981588641071580D+01
    0.1432983608702913D+02    0.2340627674390360D+02    0.3317261593924999D+01
    0.1416896409775124D+02    0.2364988666353712D+02    0.4724832906887407D+01
    0.7463981752991712D+01   -0.6499929016745741D+01   -0.6548949901424260D+01
    0.7894884645018790D+01   -0.5879504746295511D+01   -0.5926496756262480D+01
    0.7923032159015332D+01   -0.6436771735151631D+01   -0.7408660473605386D+01
   -0.2716678210645878D+02    0.6121522327827189D+01    0.6952926546313126D+00
   -0.2691317765447273D+02    0.6505120053809675D+01   -0.1743313367923635D+00
   -0.2811880539899994D+02    0.6104642264932570D+01    0.9419901138449824D+00
   -0.6812837045606951D+01   -0.1229083428115068D+02   -0.6496647009995803D+01
   -0.7242185715356074D+01   -0.1316182246682352D+02   -0.6411875214149530D+01
   -0.6546556979366220D+01   -0.1213429759509469D+02   -0.7385480366011971D+01
   -0.2106294267600059D+02   -0.1390011063010095D+01   -0.2229645643336393D+02
   -0.2134090237970665D+02   -0.1157832083867965D+01   -0.2140589022219011D+02
   -0.2099270124083887D+02   -0.2344283808471411D+01   -0.2235281275830656D+02
   -0.5418388442372475D+01    0.1386386487628051D+02   -0.1955026896990601D+02
   -0.5547825677826628D+01    0.1461340832420494D+02   -0.1894587475184912D+02
   -0.5898788314011210D+01    0.1397039270474223D+02   -0.2040486880111406D+02
    0.1594991369523919D+02   -0.2270280239054448D+02   -0.1567443370072524D+02
    0.1628993262542019D+02   -0.2312914192733548D+02   -0.1487715036188121D+02
    0.1672503447093170D+02   -0.2253537803842322D+02   -0.1616165177104144D+02
   -0.2191908021141450D+02    0.8690487890635497D+01    0.1196353345334260D+02
   -0.2266895783551328D+02    0.8557485678462076D+01    0.1258379207877628D+02
   -0.2124582514370272D+02    0.8135640606023617D+01    0.1223969622133268D+02
    0.2225883242208771D+02   -0.2697652614549493D+01   -0.2114076252025244D+02
    0.2198909583331892D+02   -0.3654281117522862D+01   -0.2126109450369535D+02
    0.2263170604329450D+02   -0.2398685541913455D+01   -0.2020463952779137D+02
    0.1356613195852362D+02    0.1037227900616096D+02   -0.2194131876262822D+02
    0.1452342004463578D+02    0.1038391796728314D+02   -0.2214119454403970D+02
    0.1358228182127653D+02    0.1043246781044013D+02   -0.2099749283748501D+02
   -0.2523567869011161D+01   -0.1953439140404934D+02   -0.1402246356666478D+02
   -0.3208188626275256D+01   -0.1884334118164972D+02   -0.1383088038634334D+02
   -0.1927987790001812D+01   -0.1953520698987555D+02   -0.1325747629089270D+02
   -0.1688504898037893D+02   -0.6697290476537070D+01    0.8696255755983524D+01
   -0.1663632078531416D+02   -0.7364738947536980D+01    0.9371478870003781D+01
   -0.1665993535687941D+02   -0.6918654828301045D+01    0.7845499165271229D+01
    0.2833462017796925D+01    0.6885418733280453D+01    0.1699925161256997D+02
    0.3233786001092348D+01    0.7633086315017942D+01    0.1660967945959529D+02
    0.2013814132808261D+01    0.7124532526629972D+01    0.1748634102310743D+02
   -0.8782586897049680D+00    0.2194687970027183D+02   -0.1733604224144194D+02
   -0.1243402046595641D+00    0.2136938097483519D+02   -0.1721859274637563D+02
   -0.5058015307005614D+00    0.2278180072411459D+02   -0.1770678174766923D+02
    0.1308661305212386D+02   -0.1855610306723695D+02    0.2360603016599579D+02
    0.1297198739697588D+02   -0.1906359440670249D+02    0.2450714733975372D+02
    0.1237164219969028D+02   -0.1781978888284684D+02    0.2358223845736231D+02
   -0.1612100959158541D+01    0.9658217724899618D+01    0.1834339833492399D+00
   -0.2027969326408596D+01    0.9855653778997405D+01   -0.6689248386459051D+00
   -0.1023362945013802D+01    0.8883893895503375D+01    0.2275870185064927D+00
   -0.1893718805562932D+02    0.1284392778437006D+02   -0.1288803017943561D+02
   -0.1881298666647290D+02    0.1273942222113131D+02   -0.1189737807236219D+02
   -0.1970917832412631D+02    0.1339140596959294D+02   -0.1294335467500830D+02
    0.1385623179769776D+02    0.1217791278588530D+02    0.3302511465840276D+01
    0.1394503837498543D+02    0.1144713189426334D+02    0.3928599070207193D+01
    0.1334507931032117D+02    0.1173550139446397D+02    0.2627888592656057D+01
    0.1852205593699573D+02   -0.2171939725969653D+01   -0.2181600075648385D+02
    0.1879218173218977D+02   -0.1242600298950965D+01   -0.2178496440389870D+02
    0.1797033353224867D+02   -0.2170224625340928D+01   -0.2099255423213990D+02
    0.1698867304116614D+02   -0.5299551885829176D+01    0.1448806053482777D+02
    0.1672702830632071D+02   -0.4887865476210271D+01    0.1366070075277171D+02
    0.1670375299103459D+02   -0.6178101463269075D+01    0.1456096822380749D+02
   -0.1137842769095090D+02   -0.5771398303808008D+01   -0.3889732540533072D+01
   -0.1167191781720387D+02   -0.5383722438105439D+01   -0.4729449459250930D+01
   -0.1047616933095909D+02   -0.5461073466090527D+01   -0.3665729775728719D+01
   -0.2968451856189347D+01    0.1919551128053780D+02   -0.1745454175880604D+02
   -0.2569535929967079D+01    0.1836931874538538D+02   -0.1762576089325919D+02
   -0.3910700083269578D+01    0.1922812934264297D+02   -0.1739303528140656D+02
   -0.1427890510397352D+02   -0.2666760992430613D+02    0.1429605078061188D+02
   -0.1414105407495904D+02   -0.2712100992462427D+02    0.1341782495586015D+02
   -0.1348093324717963D+02   -0.2688659066751633D+02    0.1483253764892308D+02
    0.2025052386515177D+02    0.1189518903949517D+00   -0.2513881772137533D+02
    0.2064823465001991D+02   -0.6067326382483537D+00   -0.2466139220752799D+02
    0.2092673894053958D+02    0.8658412862001180D+00   -0.2504602466230277D+02
   -0.1210395339897681D+01   -0.5199858673642707D+00    0.2564184817980866D+02
   -0.1517123163007552D+01   -0.8511510266239928D+00    0.2476786608375652D+02
   -0.1622220929191069D+01   -0.9021787966476941D+00    0.2644295575591688D+02
    0.2986867552359401D+01   -0.1309419544839971D+02   -0.2079320612974015D+02
    0.3773371212124674D+01   -0.1327159094338318D+02   -0.2024230327023449D+02
    0.2198316830743023D+01   -0.1328643678994808D+02   -0.2030586172695998D+02
    0.1522520761110481D+02   -0.2590683575545751D+02   -0.1566983917466547D+02
    0.1440087442632899D+02   -0.2538574576006862D+02   -0.1555540560404000D+02
    0.1501452462564258D+02   -0.2667207568707274D+02   -0.1516935146255395D+02
    0.1228101960221773D+02    0.8500634309358686D+01   -0.2727187223084992D+02
    0.1288928656895962D+02    0.8149033992270290D+01   -0.2663101157392980D+02
    0.1222626589087373D+02    0.7701654075883403D+01   -0.2783869793417779D+02
    0.5690748352925063D+01    0.2153056549451667D+02   -0.1953123371610634D+02
    0.5457215822277344D+01    0.2185166016133388D+02   -0.2044728275719621D+02
    0.6299344062040539D+01    0.2219378288680930D+02   -0.1916567302592377D+02
    0.1462095368319632D+02   -0.2384936517161660D+02   -0.1830253395280321D+02
    0.1530825875390703D+02   -0.2330410177381251D+02   -0.1860127898334339D+02
    0.1457811076932521D+02   -0.2358702144398795D+02   -0.1734426362246655D+02
    0.8860244633103894D+01   -0.2358808130203481D+02   -0.7273989091095340D+01
    0.8786390650760783D+01   -0.2354942922739833D+02   -0.8274935124396276D+01
    0.9284909494378244D+01   -0.2445813092346867D+02   -0.6995076846028860D+01
    0.2279717510297796D+02    0.1448615225305785D+01   -0.1339732425630016D+02
    0.2212714359399031D+02    0.9426319195940914D+00   -0.1294179250903416D+02
    0.2227440769515231D+02    0.2163154261397529D+01   -0.1374334342260318D+02
   -0.1725763117957111D+01   -0.2213740297910871D+02   -0.1098549617955441D+02
   -0.2159217171896336D+01   -0.2252091316588549D+02   -0.1175096607519850D+02
   -0.7612260040363307D+00   -0.2230052081327451D+02   -0.1104635088723548D+02
    0.2500425340499746D+02    0.3273436745148646D+01    0.2661142500297106D+02
    0.2473176227760841D+02    0.3540883268083849D+01    0.2577320712301501D+02
    0.2545975710173683D+02    0.3951787535323621D+01    0.2715556837792720D+02
   -0.1919359083087266D+02    0.2127949841260862D+02   -0.1212621882679389D+02
   -0.1846859091534276D+02    0.2075335154005915D+02   -0.1179888891715960D+02
   -0.1898044184576678D+02    0.2188819998542540D+02   -0.1283632456841341D+02
   -0.9940142270617896D+01    0.2705878400033004D+02    0.2210839131900647D+02
   -0.9966954671459357D+01    0.2623421765666412D+02    0.2148452164198720D+02
   -0.9440757521512063D+01    0.2689962215548085D+02    0.2293165752413881D+02
    0.2075536659234031D+02   -0.2397815954017722D+02   -0.2700608936324695D+02
    0.2025388636565146D+02   -0.2479929723395674D+02   -0.2714195278942062D+02
    0.2154589675397622D+02   -0.2409262633845120D+02   -0.2645343437164532D+02
    0.2197966371326393D+02    0.1740915651024486D+02   -0.2475353775950011D+02
    0.2167075255679320D+02    0.1660747305317090D+02   -0.2429864717853962D+02
    0.2138844018629813D+02    0.1763208819077591D+02   -0.2548223862266124D+02
   -0.5544313653632259D+01    0.2603886465122363D+02   -0.1385632869559806D+02
   -0.4597022758829162D+01    0.2579514658966687D+02   -0.1367069421945593D+02
   -0.6064400103525346D+01    0.2534985533111567D+02   -0.1343608286341940D+02
    0.2556132976940392D+02    0.9398071516962332D+01   -0.2434457606284587D+02
    0.2514617280890095D+02    0.9271733349791116D+01   -0.2347544023033801D+02
    0.2647036719931627D+02    0.9044601725328189D+01   -0.2432110337176686D+02
   -0.2380041938743417D+02    0.1511910619663381D+02   -0.2741375825769063D+02
   -0.2417570883629953D+02    0.1597673753456394D+02   -0.2768644753781408D+02
   -0.2390654311856189D+02    0.1493980002336380D+02   -0.2648523909432207D+02
    0.2363820953200733D+02    0.2413911335525666D+02    0.6298134549815325D+01
    0.2286201198535369D+02    0.2439744774617320D+02    0.5795392425920318D+01
    0.2424391544248808D+02    0.2348672316355170D+02    0.5814980246419975D+01
    0.2401855421390892D+02   -0.1314251745255323D+02   -0.2016615984411075D+02
    0.2495533961755291D+02   -0.1309051534129657D+02   -0.2037900833008350D+02
    0.2367934671156292D+02   -0.1358284460875238D+02   -0.2097366399227213D+02
    0.2058150253854509D+02   -0.1080203537025312D+00   -0.1978044487121820D+02
    0.2104577546912126D+02    0.3669997650295975D-01   -0.1896325085523120D+02
    0.2091601769274587D+02   -0.9060473052288698D+00   -0.2024927094595898D+02
    0.2630245132546719D+02   -0.1677393509991965D+00   -0.2091919801234596D+02
    0.2635605875726076D+02   -0.1027922186799419D+01   -0.2138578916713763D+02
    0.2537734811491704D+02    0.1522472354950365D+00   -0.2103864043587916D+02
    0.2634358241902288D+01   -0.8667038586637595D+01   -0.9899033891007010D+01
    0.3004038752241503D+01   -0.8272588099360137D+01   -0.1067877834998386D+02
    0.3180720636707087D+01   -0.9463969966084072D+01   -0.9744884017395417D+01
    0.1705104709972155D+02    0.2321629809492340D+02   -0.4445754232419807D+01
    0.1791374855467784D+02    0.2338792571125784D+02   -0.4741721676577341D+01
    0.1671078840391088D+02    0.2254748563038441D+02   -0.5040676291121481D+01
   -0.1622601146143781D+02    0.6090525047442655D+01   -0.1814229652782536D+02
   -0.1706439657520296D+02    0.5803535794667434D+01   -0.1862143492740613D+02
   -0.1583343151551133D+02    0.6842486438657018D+01   -0.1864255440027038D+02
    0.1095502329630099D+02   -0.7837852103590375D+01   -0.8110093738855332D+01
    0.1178440246227451D+02   -0.7357119695683960D+01   -0.7971891530408887D+01
    0.1101139056343295D+02   -0.8305265682925382D+01   -0.8928005584441401D+01
    0.2327044862199643D+02    0.1363454190566094D+02    0.6115954176787357D+01
    0.2393005443028481D+02    0.1416081352484231D+02    0.5739513512519419D+01
    0.2344111578730394D+02    0.1345389176407986D+02    0.7052811866147127D+01
   -0.1264444782186136D+02    0.5408542516835528D+01    0.2048691165050273D+02
   -0.1297047109867364D+02    0.6089199477462111D+01    0.1990995784969606D+02
   -0.1229455926883194D+02    0.4656982920971966D+01    0.1991085240959440D+02
   -0.5047968720349413D+01    0.2644701839888785D+02   -0.9024940581792668D+01
   -0.6004188582413016D+01    0.2633019071112525D+02   -0.9288088349001475D+01
   -0.5077499035171665D+01    0.2724878518369257D+02   -0.8455645055718321D+01
   -0.8139461220173445D+01    0.9844907734202664D+01    0.2160422608845275D+02
   -0.8066331272785582D+01    0.9544849397895714D+01    0.2250371594798798D+02
   -0.9029065682992695D+01    0.9523285070872436D+01    0.2127083265077427D+02
    0.7249751612874244D+01   -0.9712436794063319D+01    0.1044752120211774D+02
    0.8205600438500433D+01   -0.1011490039980088D+02    0.1046606424875729D+02
    0.6732161604045209D+01   -0.1031739395027736D+02    0.1100049310303924D+02
    0.1078539185955665D+02    0.4683732147527115D+01    0.1259777615366591D+02
    0.1094030993524392D+02    0.4363286843971618D+01    0.1350966724604189D+02
    0.1101585640769665D+02    0.5694597465429355D+01    0.1255479192072937D+02
   -0.6982078817223125D+01   -0.1492705844980250D+02    0.2284579204403968D+02
   -0.7681403315998747D+01   -0.1433453007566021D+02    0.2251796254816917D+02
   -0.6445160737139678D+01   -0.1435501414628179D+02    0.2340221317852515D+02
   -0.2061522791909470D+02    0.1644573408045590D+02    0.7292319267938150D+01
   -0.1967207004806505D+02    0.1612250222320294D+02    0.7430287172983191D+01
   -0.2090667537220740D+02    0.1696676879799453D+02    0.8063724848546363D+01
   -0.6867504198472217D+01   -0.2291136494978312D+02   -0.2309890588432709D+02
   -0.7273157980512520D+01   -0.2206820799119946D+02   -0.2312748970542840D+02
   -0.5980128090951512D+01   -0.2269854415886622D+02   -0.2285308651142092D+02
    0.2068505194163357D+02    0.1897848900557829D+02    0.2552645013241923D+02
    0.2052406221477205D+02    0.1991373769754411D+02    0.2580308621109760D+02
    0.2168069245863887D+02    0.1873749495586323D+02    0.2568585887763358D+02
   -0.5784144282501874D+01   -0.7546208845631276D+00   -0.2163304009933466D+02
   -0.6233144231841835D+01   -0.1570151443361757D+01   -0.2143958869761685D+02
   -0.5144610282505046D+01   -0.1128651082972788D+01   -0.2229416856559414D+02
    0.1359843106014951D+02   -0.3913182029735879D+01   -0.1707316829291398D+02
    0.1266053515170522D+02   -0.3746908837342734D+01   -0.1690577723751764D+02
    0.1363405220121340D+02   -0.4871999668109131D+01   -0.1728955847613612D+02
   -0.2292982547409984D+02    0.1432535461235897D+02   -0.1039038634705056D+00
   -0.2206922119515951D+02    0.1473498902972128D+02   -0.2222961778445886D+00
   -0.2271125567025522D+02    0.1339109965672911D+02   -0.1480886476413013D+00
    0.2263499900589956D+02   -0.8486097330755985D+01   -0.2405137646057953D+02
    0.2274375797291500D+02   -0.9319144884133671D+01   -0.2458343838872081D+02
    0.2286730656882777D+02   -0.8654627913996642D+01   -0.2312131904830341D+02
   -0.4322127613510614D+01    0.1037621138012306D+02    0.1252508058241377D+02
   -0.4259136012365124D+01    0.1125216847287288D+02    0.1223514351079665D+02
   -0.5251613910483985D+01    0.1020082855513923D+02    0.1278015494744869D+02
    0.1779262090770021D+02    0.1534695025070628D+02    0.7351299439163871D+01
    0.1825924741710740D+02    0.1589336545586489D+02    0.6652409035878240D+01
    0.1838448261940684D+02    0.1546828147184096D+02    0.8118663572044394D+01
   -0.3013840910011984D+01   -0.2302295081895889D+02   -0.8702093233719658D+01
   -0.2958783357587603D+01   -0.2398147355551965D+02   -0.9003472957560589D+01
   -0.2725617311883693D+01   -0.2257519969246437D+02   -0.9524673077883614D+01
    0.2217909998988670D+02   -0.1416729334362387D+02   -0.1026303650275170D+02
    0.2174761435884663D+02   -0.1450592183725195D+02   -0.9505990222638173D+01
    0.2295643649980613D+02   -0.1366128158966307D+02   -0.1009375874953332D+02
    0.1212780975229397D+02   -0.1053618164007328D+02   -0.1617625928785869D+02
    0.1272360198160107D+02   -0.1122773276637265D+02   -0.1648340443104649D+02
    0.1240263675055871D+02   -0.1042939928516099D+02   -0.1528314473980688D+02
    0.2531504032357704D+02    0.2517709642552464D+01    0.2100349044135628D+02
    0.2444930769719393D+02    0.2924386013746263D+01    0.2084153606332757D+02
    0.2518913413344278D+02    0.1560931202897257D+01    0.2078333312377344D+02
   -0.1055338597915584D+02    0.1250611505740644D+02   -0.9612355207077947D+01
   -0.1120579593418512D+02    0.1261317507996767D+02   -0.1036948128353682D+02
   -0.1116428879490857D+02    0.1228685991680674D+02   -0.8856541683730439D+01
    0.9901355386329141D+00   -0.1242509134630923D+02   -0.1656844568920663D+02
    0.7192634261686451D+00   -0.1271243276725717D+02   -0.1750855120772598D+02
    0.4300895431831387D+00   -0.1295068184400997D+02   -0.1599483442545365D+02
   -0.2437521795367892D+02   -0.7599215801682890D+00   -0.3434583431486465D+01
   -0.2422724785673618D+02    0.1866839431003047D+00   -0.3446709953968758D+01
   -0.2364386497881840D+02   -0.1044767372225900D+01   -0.3956470161511176D+01
    0.2570742438397500D+02    0.1809878786811838D+02   -0.1792573404075888D+02
    0.2629613232340348D+02    0.1784292312010157D+02   -0.1867596464046349D+02
    0.2627407931564007D+02    0.1829483113035709D+02   -0.1712089782375552D+02
    0.2249506783918965D+02    0.1635071148964499D+00    0.1456436097870059D+02
    0.2214788863008059D+02    0.5625169440560602D+00    0.1542055980372959D+02
    0.2181771137280501D+02   -0.4531826976115085D+00    0.1423770025814067D+02
    0.1722854165487851D+02    0.8667123647128371D+01    0.9845764199553994D+01
    0.1698993368098184D+02    0.9599155749664199D+01    0.9668153329614544D+01
    0.1697599188345989D+02    0.8263275493299973D+01    0.9033929016951653D+01
    0.2674221858117999D+02    0.2059063631930185D+02   -0.3898181703825629D+01
    0.2645341397215615D+02    0.2046337516434926D+02   -0.4793802816372562D+01
    0.2747470859870347D+02    0.2003135942091098D+02   -0.3663983834096576D+01
   -0.1277152740523009D+02   -0.4923554043402634D+01   -0.2332212565885528D+02
   -0.1324918319986118D+02   -0.5695988748032108D+01   -0.2295074981682708D+02
   -0.1222107337200078D+02   -0.4426565577063805D+01   -0.2265143168631825D+02
    0.6152564868983015D+01    0.2441435750587706D+02   -0.4535717305282881D+01
    0.5890590249790513D+01    0.2500170528746107D+02   -0.3834729653713192D+01
    0.5590907218533930D+01    0.2358825227463712D+02   -0.4404025153180681D+01
    0.1479016497746871D+02   -0.3825934745986812D+01    0.1560505041775331D+02
    0.1429693277337976D+02   -0.4649852755109876D+01    0.1562590507961073D+02
    0.1570057740960006D+02   -0.4166711367428034D+01    0.1536203538054584D+02
   -0.1531572372622537D+02    0.2137075629959708D+02    0.2153735263174341D+02
   -0.1491608961065180D+02    0.2092187631008860D+02    0.2229899677672526D+02
   -0.1568270313000532D+02    0.2216906211146264D+02    0.2194506413551900D+02
   -0.2344784190911973D+02   -0.2316042807418117D+02    0.1734232439069706D+02
   -0.2320121787267010D+02   -0.2346924418628539D+02    0.1824186576088829D+02
   -0.2279909539253475D+02   -0.2356813929263242D+02    0.1674758057723220D+02
    0.1689816041597294D+02   -0.2743263539906795D+02   -0.2489245269853021D+02
    0.1717880130013011D+02   -0.2737651314433002D+02   -0.2400768165551703D+02
    0.1669894737644040D+02   -0.2837728867272371D+02   -0.2505552452269767D+02
    0.1511826126879398D+02   -0.2562543892489305D+02    0.8739006661592994D+01
    0.1569331257162078D+02   -0.2633031832415775D+02    0.8521685172250573D+01
    0.1429145771375306D+02   -0.2593666875881192D+02    0.8396287442837554D+01
    0.1851970409823950D+02    0.3691650763901114D+01    0.2728931204661597D+02
    0.1874516550796518D+02    0.2773511481397781D+01    0.2696540707407836D+02
    0.1773103937927863D+02    0.3920089785025192D+01    0.2674587110796717D+02
    0.1356032283214317D+02   -0.2101280092826151D+02    0.9463168522433923D+01
    0.1383235371802858D+02   -0.2107831885345981D+02    0.8583009329778795D+01
    0.1422503036778986D+02   -0.2144362031187398D+02    0.9924487284249855D+01
    0.1425045385486345D+02   -0.1018507426072037D+02   -0.2904806752845243D+01
    0.1476478068665067D+02   -0.9897171168551415D+01   -0.2183586494667892D+01
    0.1379353749445332D+02   -0.1094258384337243D+02   -0.2461992728439933D+01
    0.9063027266971696D+01    0.2198601224072334D+02   -0.3408860586578870D+01
    0.8435862557362764D+01    0.2177941721866360D+02   -0.4119963307187578D+01
    0.8833237058055605D+01    0.2281153210155918D+02   -0.3020230341161861D+01
    0.5839250423847766D+00   -0.1991810953492199D+02    0.1651436364806028D+02
    0.1383930344168757D+01   -0.2037428057111631D+02    0.1684804473388789D+02
   -0.1524640738098106D+00   -0.2035891252088245D+02    0.1701427085731483D+02
   -0.2084491617886059D+02   -0.1281813027593646D+02    0.1393350168244338D+02
   -0.2107058707735553D+02   -0.1301733793457438D+02    0.1484061731600831D+02
   -0.2062911456250957D+02   -0.1360498082648622D+02    0.1341661824753567D+02
   -0.1537040142758339D+02    0.1682669064284683D+02    0.2398087297222811D+01
   -0.1459254772408311D+02    0.1675358460505039D+02    0.3025156118266069D+01
   -0.1515492378629859D+02    0.1632990125147641D+02    0.1598672215081077D+01
   -0.1677577132269080D+02   -0.3068588589237492D+01    0.5129569927924310D+01
   -0.1643906281425471D+02   -0.2808263346748879D+01    0.6000774389191369D+01
   -0.1628010877466114D+02   -0.3910693748378440D+01    0.4987257440151719D+01
    0.1856445956781633D+02    0.4669187936590589D+00   -0.2286660159065750D+02
    0.1902904776868955D+02    0.2175206831192551D+00   -0.2368265706750046D+02
    0.1859314125663845D+02    0.1410057083150603D+01   -0.2283716701703797D+02
   -0.1006590722404517D+02    0.2014225165585226D+02   -0.1842746013487768D+02
   -0.9574591559559465D+01    0.1979786178733933D+02   -0.1769284571540587D+02
   -0.1063588548311227D+02    0.2083682539016207D+02   -0.1810055828280998D+02
   -0.3230710541326637D+01    0.6681796370868447D+01    0.6466139259364148D+01
   -0.2870006619610693D+01    0.6083439067843522D+01    0.5813941749187308D+01
   -0.2613198052526258D+01    0.7402412561051176D+01    0.6528734695252174D+01
    0.6386440587221698D+01   -0.2385736675224887D+02    0.2496209616664008D+02
    0.5607595395789308D+01   -0.2435054609802203D+02    0.2512070289780583D+02
    0.7000773126461802D+01   -0.2463794685376876D+02    0.2491546213550570D+02
   -0.2087727205202337D+02    0.1950372858157142D+01    0.2586859935993749D+02
   -0.2060597931280414D+02    0.9928463722185739D+00    0.2597119382179225D+02
   -0.2166256142771684D+02    0.2091237666133485D+01    0.2639962408460942D+02
    0.2375188745324122D+02   -0.1963326885554091D+02   -0.2308404495585759D+02
    0.2312563987515966D+02   -0.1906056925894974D+02   -0.2358914794860333D+02
    0.2344420464414988D+02   -0.2056339698376360D+02   -0.2321489428805495D+02
   -0.2275352179681211D+02   -0.7304376691445649D+01   -0.1195043995116025D+02
   -0.2280271288953733D+02   -0.8198234797767945D+01   -0.1161721155193944D+02
   -0.2196384640904353D+02   -0.6959666400584250D+01   -0.1159720777795192D+02
   -0.3572393766546870D+01   -0.7489213963500642D+01   -0.1001586457571142D+02
   -0.3787259529538093D+01   -0.8388390994689518D+01   -0.9878286576518905D+01
   -0.4360637698039023D+01   -0.6968450642564791D+01   -0.9911943727585907D+01
   -0.6598908279708631D+01    0.1789276745367187D+02   -0.1898690295135238D+02
   -0.5815990835162879D+01    0.1817330696057767D+02   -0.1946245300177911D+02
   -0.7259172189010395D+01    0.1839556184359378D+02   -0.1944917039845234D+02
   -0.2373609044882222D+02    0.2010030465386247D+02    0.7698343654093125D+01
   -0.2310480743644949D+02    0.2068026345552813D+02    0.7217589007205586D+01
   -0.2465861310039501D+02    0.2032936754586088D+02    0.7668964452044701D+01
   -0.2270209945250796D+02    0.1185036552774121D+02   -0.6781243515271468D+01
   -0.2344746421231401D+02    0.1235854123987086D+02   -0.6334788115652580D+01
   -0.2301806226155809D+02    0.1166273698872790D+02   -0.7630161961647112D+01
   -0.2176544647925792D+02   -0.1153263793142108D+02   -0.1889831699420719D+02
   -0.2126564872813442D+02   -0.1166269801024557D+02   -0.1807570974331352D+02
   -0.2246385227431293D+02   -0.1224317014017901D+02   -0.1880191260553043D+02
   -0.1031713301790045D+02   -0.1263461285890309D+02    0.2373092892170300D+02
   -0.1053849743248478D+02   -0.1248056220877396D+02    0.2282114697552191D+02
   -0.9522327020692359D+01   -0.1212377100639370D+02    0.2398451383101926D+02
    0.2424068480353106D+02    0.6082646773029352D+01    0.1980230907678599D+02
    0.2518060021260742D+02    0.5893116946918061D+01    0.1968691118200406D+02
    0.2384012389169920D+02    0.5714039744933019D+01    0.1897888764691323D+02
    0.2741857687021095D+02   -0.1979240561880796D+02    0.2056079075778202D+02
    0.2649934130112147D+02   -0.1963949392831609D+02    0.2082084193836956D+02
    0.2773898780683685D+02   -0.2028691555579033D+02    0.2134231582796463D+02
    0.3843014428161204D+01    0.1126505513923930D+02    0.6967457585208622D+01
    0.3751427726124841D+01    0.1095205975746733D+02    0.6026418327696378D+01
    0.4770407725538760D+01    0.1146486101170992D+02    0.7152779651788737D+01
    0.2317535458712782D+02    0.1240543664143973D+02    0.2511555803953112D+02
    0.2237367367122038D+02    0.1206861761151180D+02    0.2472162844351145D+02
    0.2294175835147935D+02    0.1256268268545118D+02    0.2600925616826936D+02
   -0.7459134073886198D+01    0.1811504350575814D+02    0.4480585414872292D-01
   -0.8366896315711701D+01    0.1808476458391392D+02    0.2103817127587276D+00
   -0.7394705579670390D+01    0.1838065144995371D+02   -0.8666003380729302D+00
   -0.8852855146565986D+01   -0.2325026778271727D+02    0.1938329395694494D+02
   -0.9348788912890651D+01   -0.2239464215270992D+02    0.1943488019675552D+02
   -0.8515746602892328D+01   -0.2341152156650513D+02    0.2028952891331850D+02
    0.2370896465405955D+02    0.2721143373123377D+01   -0.2263379614024704D+02
    0.2380549629391669D+02    0.2118066103231516D+01   -0.2186527203613140D+02
    0.2398644521173797D+02    0.3564427034995288D+01   -0.2230435504585391D+02
   -0.2432679584665207D+02   -0.2061216649248549D+02    0.2041558111326539D+02
   -0.2455701720812769D+02   -0.2076608726632508D+02    0.1950445720560399D+02
   -0.2337954770306361D+02   -0.2032960688303731D+02    0.2038927722597806D+02
    0.7376532228704757D+01    0.6368473082573159D+01   -0.5935075537194495D+00
    0.6794906737832760D+01    0.5853822566516726D+01    0.2458152838443928D-01
    0.6968854517028614D+01    0.7239563663629808D+01   -0.6092490668697360D+00
   -0.2686729049532921D+01   -0.1919346966557364D+02   -0.4262538391690805D+01
   -0.2295628314359575D+01   -0.1987652861626111D+02   -0.3815791755194505D+01
   -0.2105180216081485D+01   -0.1843949496005860D+02   -0.4327744803594210D+01
    0.2749644350702554D+02    0.1219926689639007D+00    0.2305560398673237D+02
    0.2792369875842007D+02   -0.5041147999290928D+00    0.2368756453738601D+02
    0.2790241239606920D+02   -0.2029211667211862D+00    0.2224763401673619D+02
    0.2625655253822003D+02   -0.2232753732133111D+02    0.2318706496486326D+02
    0.2690974369977694D+02   -0.2166908428080189D+02    0.2353554277507538D+02
    0.2653139628691403D+02   -0.2262177471533769D+02    0.2230737551838155D+02
   -0.6328958415205588D+01   -0.2193211152195099D+02   -0.1332734953861603D+02
   -0.6545233005683987D+01   -0.2103582469931860D+02   -0.1352667383078499D+02
   -0.6790463700609198D+01   -0.2240464392136367D+02   -0.1400698347166229D+02
   -0.2366183038843352D+02   -0.6785449136575108D+01    0.2318430481923842D+02
   -0.2414244881111202D+02   -0.6087057895446798D+01    0.2368959349954419D+02
   -0.2399036301828265D+02   -0.6816812712901012D+01    0.2226235322812399D+02
   -0.2384896271745802D+02   -0.1334713235240365D+02   -0.1865287994333904D+02
   -0.2375491868374136D+02   -0.1404312307908052D+02   -0.1939183567762764D+02
   -0.2387160905607108D+02   -0.1378454938013164D+02   -0.1779651242241636D+02
    0.2404327609389515D+02    0.2303038315852335D+02   -0.1145730313818538D+02
    0.2484980805876551D+02    0.2321935825852659D+02   -0.1198783198350315D+02
    0.2422804221155494D+02    0.2334015989891175D+02   -0.1052557571014702D+02
    0.3450855625990919D+00    0.1683386127638670D+02   -0.1149162224761160D+02
   -0.2501654484059637D+00    0.1722497277582292D+02   -0.1218275132948587D+02
   -0.1423874318505015D+00    0.1689651740999927D+02   -0.1070112620320845D+02
    0.4035652519186934D+01    0.7045009905931068D+00    0.3569269348702192D+01
    0.4822064291172759D+01    0.5409439511580634D+00    0.4002828541842216D+01
    0.3457884363490673D+01   -0.5355927527152415D-02    0.3701696639172104D+01
    0.2160185334074677D+02    0.9795639225731483D+01    0.1183567704826016D+02
    0.2144800781152262D+02    0.9443391086519132D+01    0.1270533645530888D+02
    0.2115821516696043D+02    0.9181238592485158D+01    0.1121228590142732D+02
   -0.2270764190347337D+02    0.1041273393135805D+02    0.8889408933137594D+00
   -0.2269398657125421D+02    0.9581196007825865D+01    0.3929225469675519D+00
   -0.2233164821174038D+02    0.1103409851729688D+02    0.2909594976409274D+00
   -0.5879926653463978D+01   -0.2855775097615964D+01    0.1629619117543497D+02
   -0.6366951063704072D+01   -0.2879488749754444D+01    0.1544257233094704D+02
   -0.5427085597673520D+01   -0.3665302934055349D+01    0.1634487781726401D+02
    0.1939500096042054D+02   -0.1804414513215989D+01   -0.5931029532777183D+01
    0.1895288072672333D+02   -0.2256897979391710D+01   -0.5152359221959695D+01
    0.2017604389234258D+02   -0.2270092492462897D+01   -0.6311378892471985D+01
   -0.2130578708481123D+02    0.9228927302062955D+01   -0.9682271452998946D+00
   -0.2043629658354383D+02    0.9209409844434779D+01   -0.5375582383607934D+00
   -0.2129969558990730D+02    0.9848831392689059D+01   -0.1712446245919757D+01
   -0.8469765223328009D+01    0.3551463420404181D+01   -0.1294829896703880D+02
   -0.7904755643926944D+01    0.3383332420369531D+01   -0.1216277354785406D+02
   -0.9244225058397399D+01    0.3113405866649645D+01   -0.1267131808532713D+02
   -0.1187416305931311D+02    0.9211816381442283D+01    0.1387732263340241D+02
   -0.1238379149037931D+02    0.9897430808024158D+01    0.1336263340788155D+02
   -0.1185184640403879D+02    0.8384791717514190D+01    0.1332655894869657D+02
    0.2051408904905832D+02   -0.1702816449514890D+02   -0.1006069102690373D+02
    0.2134271126236744D+02   -0.1714712720041268D+02   -0.9592333234320682D+01
    0.2032724839242875D+02   -0.1608423605486892D+02   -0.9844656394896429D+01
   -0.9224545275375160D+00    0.4758053113607367D+01    0.2591232534249376D+02
   -0.7879210716360449D+00    0.4305384694825402D+01    0.2511087277459525D+02
   -0.1821360865201505D+01    0.5080630698648334D+01    0.2602612560539197D+02
    0.9118128780706522D+01    0.4807442560444701D+01   -0.2445332317654037D+02
    0.8873814753698037D+01    0.5746749988374152D+01   -0.2431638741560680D+02
    0.9475590363083176D+01    0.4535060485716468D+01   -0.2360298106185880D+02
   -0.1370148543659131D+02    0.1026924819560197D+02    0.2544525249659800D+02
   -0.1393672806296911D+02    0.1114294542671731D+02    0.2517210438514622D+02
   -0.1275009340855850D+02    0.1026114403240227D+02    0.2556985886840999D+02
    0.2113281865718267D+02   -0.1828058634628033D+02   -0.2336889367306157D+02
    0.2181310061113563D+02   -0.1775860645999872D+02   -0.2376669127125833D+02
    0.2103394415755519D+02   -0.1796683963019557D+02   -0.2247823842583255D+02
    0.1510098783848874D+02    0.2183942531402676D+02   -0.9488379776974465D+01
    0.1469616815658609D+02    0.2269151848643217D+02   -0.9704543946161110D+01
    0.1445090313723333D+02    0.2119574806326825D+02   -0.9606098023066197D+01
   -0.7035785713457392D+01    0.2229860102963998D+02    0.1781835482463145D+02
   -0.6569127042035563D+01    0.2273769599377727D+02    0.1713148138080329D+02
   -0.6976605426153767D+01    0.2286509074331078D+02    0.1861484465952799D+02
   -0.2683575160544384D+02    0.2694607606520874D+02   -0.2426809122901672D+02
   -0.2720322382238462D+02    0.2770200663902838D+02   -0.2477400840919871D+02
   -0.2600735487515601D+02    0.2725603951046345D+02   -0.2386666471656008D+02
   -0.1845320663768099D+02    0.3059033608848829D+01   -0.2203583769557993D+02
   -0.1852119356558539D+02    0.2079144262865741D+01   -0.2187172489298559D+02
   -0.1851964040054944D+02    0.3079694746917671D+01   -0.2300444808011237D+02
    0.1782878163070934D+02    0.4058883376896454D+00   -0.4515987523938001D+01
    0.1779370644379847D+02    0.3075541202210352D+00   -0.3579831458947141D+01
    0.1707917583855065D+02   -0.1027284384380974D+00   -0.4885619304997910D+01
   -0.2524775935403725D+02    0.3834137362823791D+01   -0.2043385722481689D+02
   -0.2620454419843563D+02    0.3861332858354032D+01   -0.2060560218901387D+02
   -0.2495860495391388D+02    0.3173751043274285D+01   -0.2110628434508403D+02
   -0.1646968094628168D+02    0.1651320851227791D+02    0.1258593766591424D+02
   -0.1563058123531186D+02    0.1687647007136739D+02    0.1227976741548152D+02
   -0.1656479805026169D+02    0.1567022607034466D+02    0.1212314411823255D+02
    0.8908314587105972D+01   -0.1053422556822558D+02   -0.7917201905068959D+01
    0.9703689320471003D+01   -0.1011393282858139D+02   -0.7542703608594366D+01
    0.8938970775631981D+01   -0.1146966192382095D+02   -0.7819549034183439D+01
    0.1699798541717249D+02    0.4461060140295182D+01   -0.2582257161372157D+02
    0.1744995563662789D+02    0.5279879100681831D+01   -0.2561123723430985D+02
    0.1759931812394727D+02    0.3949868153793680D+01   -0.2637861685112308D+02
   -0.1177343144351307D+02    0.1824179334942442D+02    0.2200517023087259D+02
   -0.1175906611671868D+02    0.1746535007566585D+02    0.2147751402237405D+02
   -0.1132306248964986D+02    0.1889652277794144D+02    0.2148686896175402D+02
    0.1555833021669207D+02    0.2135066376202079D+02   -0.2718860514175075D+01
    0.1569007680925314D+02    0.2123292646787266D+02   -0.1776386585747502D+01
    0.1624408095164401D+02    0.2082073985056403D+02   -0.3138377983858852D+01
    0.5125000292542516D+01    0.2134116036537789D+02   -0.2243548523553162D+02
    0.5328095550275099D+01    0.2043240106125852D+02   -0.2256469073774058D+02
    0.5609501701784262D+01    0.2179762614157534D+02   -0.2312705389398396D+02
    0.1475754916684383D+02   -0.6599673141069516D+01    0.4850233570618613D+01
    0.1536072048325874D+02   -0.5932801095422867D+01    0.5275298795264900D+01
    0.1527963656227902D+02   -0.7289194077755260D+01    0.4459623562100361D+01
    0.5615330012976140D+01    0.1026476993641629D+02    0.3444275531325068D+01
    0.5895411430929376D+01    0.1119879168517597D+02    0.3538173793357943D+01
    0.6446910701899242D+01    0.9779122920117784D+01    0.3527274223982148D+01
   -0.2720272249460367D+02   -0.8918306920426136D+01   -0.2310287561927214D+02
   -0.2721902841503275D+02   -0.9035553946595787D+01   -0.2408558875691945D+02
   -0.2795612816096494D+02   -0.8305619867525785D+01   -0.2293310595690051D+02
   -0.1891227521431803D+02    0.2842704381316935D+00   -0.2304954078482481D+02
   -0.1897436164419463D+02   -0.6476501079456793D+00   -0.2339880665959577D+02
   -0.1989465906706068D+02    0.5325612993301390D+00   -0.2292733224606429D+02
    0.1398618101080670D+02   -0.9457499930857253D+01   -0.7431369121947536D+01
    0.1347535187099901D+02   -0.1013818428871932D+02   -0.7942304403236211D+01
    0.1373500619928340D+02   -0.8545775483243357D+01   -0.7612537640157856D+01
    0.1056827572830363D+02    0.6041602961863986D+01   -0.1789677185766156D+02
    0.1095091744058741D+02    0.6831464491807774D+01   -0.1745425384331019D+02
    0.1065280609311779D+02    0.5211784175705639D+01   -0.1730134018934059D+02
    0.2639841306745772D+02    0.7360828253358714D+01    0.6192956501696192D+01
    0.2657734382213505D+02    0.7109177607138889D+01    0.7118295298781977D+01
    0.2664153011762720D+02    0.8319807561616262D+01    0.6095613710574598D+01
    0.4852051426477337D+01   -0.1508259614789461D+02    0.9826349753108831D+01
    0.4929498456642671D+01   -0.1559319107639091D+02    0.9058428746150749D+01
    0.3981093993643453D+01   -0.1518853075274354D+02    0.1014818079922776D+02
   -0.3670715364410016D+01    0.2433687724680662D+02    0.1432270001749960D+02
   -0.4545239962648642D+01    0.2415831782423569D+02    0.1385982227788687D+02
   -0.3415013148015779D+01    0.2350304832230218D+02    0.1458641929453980D+02
   -0.6570658562144440D+01    0.3320682753847477D+01   -0.2256967942419975D+02
   -0.7191020033863924D+01    0.3640650992663833D+01   -0.2188897468768295D+02
   -0.6768336177631478D+01    0.2425165593242632D+01   -0.2285450085005678D+02
   -0.1034830707215192D+01   -0.1445599731516723D+02   -0.2196547954443079D+02
   -0.1722720852339179D+00   -0.1461371257926382D+02   -0.2245256467137066D+02
   -0.8956331070075892D+00   -0.1494259576235189D+02   -0.2109412395805300D+02
    0.2286255962664653D+02    0.1473185896219578D+02   -0.1061537965746488D+02
    0.2302053558784391D+02    0.1395643044435706D+02   -0.1009853903764316D+02
    0.2202714080841924D+02    0.1513151903637081D+02   -0.1023384957380617D+02
   -0.2185046891925988D+02   -0.1411146310674565D+02   -0.1258626146643665D+02
   -0.2150509561377048D+02   -0.1384807680746067D+02   -0.1345662187324612D+02
   -0.2187198614635768D+02   -0.1510026308036855D+02   -0.1250889377780649D+02
    0.5059791947864702D+01    0.2000536493874823D+02   -0.1224926289100209D+02
    0.5890133621713816D+01    0.1952024211034015D+02   -0.1242045720339691D+02
    0.4483412147588570D+01    0.1934003630640348D+02   -0.1198632212113792D+02
    0.5828499320665200D+01   -0.5370586144449303D+01   -0.9845883762710924D+01
    0.5003017774726523D+01   -0.5738511018851820D+01   -0.9471197909084667D+01
    0.5932775427220518D+01   -0.4454061630801039D+01   -0.9613944747998413D+01
    0.5907248185124115D+01    0.8752891352888405D+01   -0.1412745804806956D+01
    0.6388517713184442D+01    0.9530862972956509D+01   -0.1746188930821928D+01
    0.5613078265920996D+01    0.8934616060448603D+01   -0.4855742093824477D+00
   -0.2286738183020714D+01   -0.2401816065092400D+02   -0.2077111216981096D+02
   -0.1997238248650143D+01   -0.2380937211441341D+02   -0.2162294261992118D+02
   -0.3211099805417358D+01   -0.2381912657308566D+02   -0.2058331321473569D+02
   -0.2537019612484524D+02   -0.2589335524829859D+02   -0.9773583885315958D+01
   -0.2437195360240262D+02   -0.2614026572618709D+02   -0.9946346667884111D+01
   -0.2552769089446160D+02   -0.2639586254020526D+02   -0.9002374153821583D+01
    0.1810908944763867D+02   -0.8103930906273520D+01    0.1947458235883466D+02
    0.1873504463461411D+02   -0.7462347573331084D+01    0.1972179591187800D+02
    0.1817591510163528D+02   -0.8857393150327384D+01    0.2003133602496633D+02
   -0.1052855138597769D+02    0.7961301052276460D+01   -0.2659380515680508D+02
   -0.9962970380091702D+01    0.8213648955970097D+01   -0.2588134818687401D+02
   -0.1072455716278264D+02    0.8830423169661101D+01   -0.2700563984702219D+02
    0.4760169675916037D+00   -0.2617228702087508D+02   -0.1115404441670568D+02
   -0.4231194614307312D+00   -0.2650595552599084D+02   -0.1125533989658080D+02
    0.8962787551331282D+00   -0.2689964958861130D+02   -0.1066570773203212D+02
   -0.1171500086070057D+02   -0.9971465678619234D+01   -0.1538326916018942D+02
   -0.1199188592959981D+02   -0.9861997657962558D+01   -0.1449059682223192D+02
   -0.1137830870661757D+02   -0.1087806905219513D+02   -0.1541254596736849D+02
    0.8873359597662340D+00    0.9581802201770625D+01   -0.9488189318617215D+01
    0.1565921961749882D+01    0.9512086190758900D+01   -0.1016580194010979D+02
    0.1077983339444762D+01    0.1032699890256741D+02   -0.8830691023523102D+01
   -0.9527029388705490D+01   -0.6516208272823060D+01    0.2536321941492307D+02
   -0.1040515577525125D+02   -0.6206350259088237D+01    0.2512716282165116D+02
   -0.8904075303734396D+01   -0.6010430251494398D+01    0.2479682822673033D+02
   -0.1991554097475300D+02    0.2298362663448048D+02    0.1349704361314089D+02
   -0.1979691621177004D+02    0.2218745130178308D+02    0.1299594580438313D+02
   -0.1953862865368693D+02    0.2370282610320757D+02    0.1299629066786530D+02
   -0.3873658273541104D+01    0.6259269937102594D+01   -0.1066585406545686D+02
   -0.3607738317280923D+01    0.5906246161235503D+01   -0.1155656032676382D+02
   -0.3644704785670149D+01    0.5504985110182046D+01   -0.1013167202255899D+02
    0.1149640065023385D+02    0.2643723253870555D+02    0.2613542311453400D+02
    0.1221107283823517D+02    0.2587184405599632D+02    0.2645536552732428D+02
    0.1065171419798633D+02    0.2620435858979858D+02    0.2661117048596962D+02
    0.8224343401848166D+01    0.2741640076372676D+02   -0.3508513878372531D+01
    0.7542044398695464D+01    0.2772734501007483D+02   -0.4126326360801046D+01
    0.9090181715117065D+01    0.2762133733447848D+02   -0.3913602001718888D+01
    0.1564178522308826D+02   -0.6798258007467089D+01    0.5012188548197609D+00
    0.1645974238469745D+02   -0.6564369022984784D+01    0.9310678243728872D+00
    0.1550377745962116D+02   -0.5992881098712029D+01   -0.6567889307360325D-01
   -0.2107680695493779D+02    0.1140969520234113D+01   -0.6233278647651754D+01
   -0.2019199001234478D+02    0.8201272398392986D+00   -0.6319916812517540D+01
   -0.2121491890314687D+02    0.1556406701204601D+01   -0.5364568987327553D+01
    0.9263396550994479D+01   -0.2515229676170386D+02    0.1937513009134552D+02
    0.9179895168338696D+01   -0.2413804120908511D+02    0.1947148689922132D+02
    0.1023290348311805D+02   -0.2538936562764400D+02    0.1938530227668437D+02
   -0.1991234033013410D+02   -0.4899791078257481D+01   -0.4095925333495012D+01
   -0.2060027501987641D+02   -0.5169513055427467D+01   -0.4723588609562483D+01
   -0.1939719137466438D+02   -0.5690669148374107D+01   -0.3964322353199496D+01
   -0.2176156055738034D+02   -0.2324665202708096D+01   -0.3718144394714632D+00
   -0.2211566641270732D+02   -0.3198046313024534D+01   -0.6861273411997015D-01
   -0.2222876125838901D+02   -0.2070492340996763D+01   -0.1133493382923735D+01
   -0.1167116334744469D+02   -0.1547887438611495D+02    0.2756359714824734D+02
   -0.1110563497722973D+02   -0.1625747613509960D+02    0.2750736974906805D+02
   -0.1131530912928140D+02   -0.1487096217039907D+02    0.2684956109632778D+02
   -0.5639946499153452D+01    0.1324987677397901D+01    0.1748773657986255D+02
   -0.6202100470188300D+01    0.8090108738178267D+00    0.1688869850771016D+02
   -0.5050467711319062D+01    0.7050210035164863D+00    0.1787218826448403D+02
    0.1797846076536731D+02    0.6961178607546366D+01   -0.9247525447762301D+01
    0.1727854891513816D+02    0.7607984554296194D+01   -0.8976724913589976D+01
    0.1854333713072350D+02    0.6844354801813367D+01   -0.8448088387835849D+01
    0.2436753106234190D+02    0.8925840316736176D+01    0.2038852325593463D+02
    0.2452445003661767D+02    0.8150907026554279D+01    0.2094012559278024D+02
    0.2386462144082260D+02    0.8601214894342220D+01    0.1960898703651377D+02
    0.7688441988483309D+01   -0.1971753931572107D+02    0.2433685019087770D+02
    0.7917511646562220D+01   -0.2005403326152067D+02    0.2518647270550297D+02
    0.8464081592157283D+01   -0.1971379984475394D+02    0.2374560939230397D+02
    0.1706911185933330D+02   -0.2427234622948846D+02   -0.2232378373068795D+02
    0.1776968899246699D+02   -0.2494435534431989D+02   -0.2219512727445164D+02
    0.1741758643330458D+02   -0.2343116573243326D+02   -0.2201638133474522D+02
   -0.1368968712060190D+02    0.9692979745696912D+01   -0.1813780739906030D+02
   -0.1422919377556227D+02    0.1046631717848694D+02   -0.1842135096127772D+02
   -0.1330948411180056D+02    0.1000141323341626D+02   -0.1731780892100241D+02
    0.1365779533206232D+02    0.6346224076939853D+01   -0.1726583684877265D+02
    0.1327528289561235D+02    0.7259437818349742D+01   -0.1721318587298019D+02
    0.1457516209884219D+02    0.6535914168088735D+01   -0.1688804732562433D+02
    0.1701470151635064D+02    0.1603912266856464D+02   -0.8008782722755495D+01
    0.1606731336198045D+02    0.1584544949508722D+02   -0.8016319451229620D+01
    0.1728576578004492D+02    0.1570360759354070D+02   -0.8873720681527990D+01
    0.9463707523042396D+01   -0.6441521342832949D+01   -0.2745897590428136D+02
    0.8837627946897138D+01   -0.5696790567694371D+01   -0.2737843350492133D+02
    0.9657106820031947D+01   -0.6706368421617301D+01   -0.2836762403068289D+02
   -0.1929104912666842D+02    0.1595688093641429D+02    0.2015486991986941D+02
   -0.1945938936132142D+02    0.1685513717214516D+02    0.1988208671359407D+02
   -0.1843732855879060D+02    0.1563960736562000D+02    0.1981275572227842D+02
    0.1311695222303369D+02   -0.2722269934801866D+02   -0.4536722596384037D+01
    0.1375835233635986D+02   -0.2789852534665812D+02   -0.4260442055972481D+01
    0.1336612459121068D+02   -0.2691206087610162D+02   -0.5482799049362936D+01
    0.2055432018249590D+02    0.1167548244358943D+02   -0.2527960502709362D+02
    0.2126991583740678D+02    0.1165770607495107D+02   -0.2594349862451682D+02
    0.2066884575006275D+02    0.1243320547909622D+02   -0.2465321508244666D+02
   -0.1609392862090604D+02    0.1208684356477195D+02   -0.1038882544308328D+01
   -0.1572733512702485D+02    0.1156915092497063D+02   -0.1712114047268157D+01
   -0.1615070724633460D+02    0.1153546018231057D+02   -0.2435371814989218D+00
    0.2983987846975868D+00   -0.5349872793942903D+01    0.1378326522140131D+01
    0.2359151394117782D+00   -0.4727773443371215D+01    0.2107741213013963D+01
    0.1878553100041644D+00   -0.6278719547045297D+01    0.1737828067942176D+01
   -0.1258691131537451D+01   -0.4896341445256117D+01   -0.1948386500911595D+02
   -0.1610040251348903D+01   -0.4074771404799490D+01   -0.1983827074478687D+02
   -0.1874143998623158D+01   -0.5485675510677981D+01   -0.1900838388359481D+02
   -0.1477281479562636D+02   -0.6707228260852166D+01   -0.6660535160288616D+01
   -0.1415254233130652D+02   -0.6391684060106960D+01   -0.6062300282024966D+01
   -0.1550042334208753D+02   -0.6031008253714695D+01   -0.6679394257121291D+01
    0.7410811971044782D+01   -0.1620277751202180D+02    0.1477536275214352D+00
    0.6813722393717955D+01   -0.1621352165160513D+02    0.9144381779651000D+00
    0.7186779089263283D+01   -0.1540467527200457D+02   -0.4082275685964774D+00
    0.1583917277977974D+02   -0.3996818336512147D+01    0.1973307358872530D+02
    0.1574145936974654D+02   -0.4867303938701967D+01    0.1919733946324854D+02
    0.1616867802578908D+02   -0.3284385249641368D+01    0.1916048286500619D+02
   -0.1104988481586589D+02    0.2283610199906106D+02   -0.2747690790128537D+02
   -0.1018671904240497D+02    0.2239211311698687D+02   -0.2770790189651089D+02
   -0.1159744673564262D+02    0.2267965032484991D+02   -0.2823625933213664D+02
    0.2026673905692405D+02    0.6812552653866771D+01   -0.1655785828291288D+02
    0.1957478313457547D+02    0.7353083274638522D+01   -0.1685812374989134D+02
    0.2007787862533064D+02    0.5972270930846722D+01   -0.1695745850110480D+02
   -0.8576192069293494D+01   -0.1026451728732157D+02    0.2736286712965380D+02
   -0.9263841769199720D+01   -0.9578428625349389D+01    0.2768496718361428D+02
   -0.8663600646026694D+01   -0.1033903825568671D+02    0.2645097204862431D+02
    0.1319503575866988D+02   -0.3998867628080593D+01    0.2112179581220207D+02
    0.1388526515040778D+02   -0.3750928982998705D+01    0.2050860098225332D+02
    0.1311464796697635D+02   -0.3303214308518321D+01    0.2175046041823817D+02
    0.2536025174397659D+01   -0.3236099421400040D+01    0.1700356950364787D+02
    0.3312846828558289D+01   -0.3340014300863661D+01    0.1757331134757868D+02
    0.2824105331441714D+01   -0.2962519553828080D+01    0.1608383859624067D+02
    0.2700215325193767D+02   -0.1210786589642515D+02    0.1643881253079437D+02
    0.2783273435004241D+02   -0.1151560944199078D+02    0.1651290036179574D+02
    0.2711005253311189D+02   -0.1263610890541539D+02    0.1564480095340062D+02
    0.2479426312940562D+02    0.2756969603454698D+01    0.4146164702363948D+01
    0.2569041421705041D+02    0.2951261469511809D+01    0.4054898684830376D+01
    0.2439866667240337D+02    0.3605119988769486D+01    0.4093929211741031D+01
   -0.2119598827451884D+02    0.2306747650730464D+02    0.9219154595353400D+01
   -0.2189721787772879D+02    0.2261642038265715D+02    0.9682182694235802D+01
   -0.2124199991520496D+02    0.2288803712823720D+02    0.8202039674739019D+01
    0.2659377270587951D+02   -0.7697364496036561D+01    0.1745534236844113D+02
    0.2614352969104868D+02   -0.8220149401564887D+01    0.1684613082007445D+02
    0.2584356352446910D+02   -0.7513806514045551D+01    0.1800666664663909D+02
   -0.1551508256533968D+02    0.8288447463485356D+01   -0.2034504340481775D+02
   -0.1479648549564704D+02    0.8775452691165340D+01   -0.2074294304609878D+02
   -0.1581001987424930D+02    0.7696557663879012D+01   -0.2110550568754454D+02
   -0.1023499222054727D+02    0.2672132937556967D+02    0.1886304529844634D+02
   -0.9414256679415542D+01    0.2639050021091035D+02    0.1849743780948281D+02
   -0.1014473252712953D+02    0.2756707105743530D+02    0.1926023551378114D+02
    0.1664041707677638D+02    0.6986361272557724D+01    0.1852123801956850D+02
    0.1665217161032098D+02    0.6123936488335047D+01    0.1886482129704156D+02
    0.1715912765573508D+02    0.7561362829230034D+01    0.1901519125932496D+02
   -0.9080817123480523D+01   -0.2394496923952378D+02   -0.2753948086214788D+02
   -0.9151748467048684D+01   -0.2311942775131357D+02   -0.2711037236562541D+02
   -0.9748107673024586D+01   -0.2434940958129874D+02   -0.2705719398613393D+02
   -0.1102744008943743D+02    0.2616686777792497D+02   -0.1662394269401367D+02
   -0.1121149189204862D+02    0.2635169839842303D+02   -0.1568738407587543D+02
   -0.1003775638793267D+02    0.2611921933551133D+02   -0.1673726140816933D+02
    0.6269935178766957D+00    0.5514925628244445D+01    0.2096154639608810D+02
    0.5415096149668227D+00    0.4541093658214103D+01    0.2094552098929141D+02
    0.1072595866340194D+01    0.5847340801821341D+01    0.2176002048440906D+02
    0.3202438825896507D+01   -0.1292889423568716D+02   -0.2695905677667784D+02
    0.2300326501020660D+01   -0.1313785946171433D+02   -0.2708351364109209D+02
    0.3198914382614890D+01   -0.1225153868427545D+02   -0.2629455993107933D+02
   -0.2206902625953273D+02   -0.2406420986562622D+02   -0.1639280966915737D+02
   -0.2128283543435565D+02   -0.2384650424284891D+02   -0.1677735140747218D+02
   -0.2288627680572325D+02   -0.2366112140669242D+02   -0.1666369275813948D+02
    0.1128193778165135D+02    0.1580057486993775D+02    0.2466488359806991D+02
    0.1199896986686676D+02    0.1594724387040088D+02    0.2525868171285702D+02
    0.1136456990042807D+02    0.1485497804264980D+02    0.2440366140624455D+02
    0.1254034358390179D+02    0.1251672481072914D+02    0.2572329367304783D+02
    0.1185202622505074D+02    0.1248329336292362D+02    0.2500973033291979D+02
    0.1240228597159265D+02    0.1333528433538836D+02    0.2619634355274033D+02
    0.2587628198406908D+01   -0.1205066687940295D+02    0.1887322499677008D+02
    0.2214093871338379D+01   -0.1254239312542786D+02    0.1811937490257823D+02
    0.3363942939346680D+01   -0.1252105207516995D+02    0.1914758177726177D+02
    0.1916483506361086D+02    0.2138019602997723D+01   -0.1729965464947211D+02
    0.1839469025659696D+02    0.2474221850570240D+01   -0.1778916224460123D+02
    0.1899728436842766D+02    0.1198078588924816D+01   -0.1720475497251222D+02
   -0.9298097532773030D+01    0.2560601277723303D+02    0.5378691021543839D+01
   -0.9727786053650266D+01    0.2475688899376325D+02    0.5620108669127811D+01
   -0.8845917196773417D+01    0.2540715002756144D+02    0.4528809784423089D+01
   -0.4402520109311109D+01    0.9598575466135031D+01    0.2030027672923443D+02
   -0.3604806717847028D+01    0.9974057137902701D+01    0.2068265131090131D+02
   -0.4919649086234750D+01    0.1038178570853231D+02    0.2001801442673392D+02
   -0.7351994404443381D+01    0.2332309402238391D+02   -0.2011245964797439D+02
   -0.6639656521397960D+01    0.2365028377708368D+02   -0.1954746861614167D+02
   -0.6963632749083630D+01    0.2341249479548362D+02   -0.2104602417854688D+02
   -0.2175280758689605D+02    0.1223415956597028D+02    0.1385886581819817D+02
   -0.2114010742783582D+02    0.1149057910135186D+02    0.1377869812533546D+02
   -0.2176810925111599D+02    0.1263199050672684D+02    0.1300048612100546D+02
    0.9835982140163319D+01    0.3908728519205124D+00   -0.1248859424038211D+02
    0.9513219966975443D+01   -0.2475550503711829D+00   -0.1309062288545265D+02
    0.9251146814339471D+01    0.1138458007320216D+01   -0.1270613282741641D+02
   -0.8342366644077673D+01    0.2518096248978181D+02    0.1587060429332839D+02
   -0.7548961120087498D+01    0.2467851590059137D+02    0.1571272552202450D+02
   -0.8028229898161490D+01    0.2563847509335029D+02    0.1668881591174475D+02
    0.1468199526330577D+02    0.2205084392063758D+02   -0.1454081040943450D+02
    0.1444898843032967D+02    0.2251535261779392D+02   -0.1534798255711326D+02
    0.1430453544250404D+02    0.2238440575685086D+02   -0.1375836688268593D+02
   -0.2861977553145305D+01    0.2160147230089844D+02    0.1816670905823417D+02
   -0.2837081892588468D+01    0.2178719585586587D+02    0.1724528329816266D+02
   -0.3680653682436168D+01    0.2110484122254758D+02    0.1825641253765102D+02
    0.1746848867854479D+02   -0.1596809277265649D+02   -0.1786443089138245D+01
    0.1684696527852771D+02   -0.1642337094677025D+02   -0.2398874803238463D+01
    0.1817592956226383D+02   -0.1554292742273874D+02   -0.2349692803543306D+01
   -0.1745380871206291D+02    0.2706976231343730D+02   -0.1655181737255599D+02
   -0.1703669512001749D+02    0.2696025675565789D+02   -0.1561763044195309D+02
   -0.1728339089903967D+02    0.2621442723171790D+02   -0.1696708519153563D+02
   -0.8958663896078375D+00   -0.1946360348882407D+02    0.6531820174394188D+01
   -0.7239628312431996D+00   -0.2005268911812999D+02    0.7276725332576250D+01
   -0.1355858759929133D+01   -0.1876338964418225D+02    0.6886800780860997D+01
   -0.1189300942482316D+02    0.1201798935944331D+02    0.1722804367571093D+02
   -0.1248844366557925D+02    0.1126013875271750D+02    0.1694047360720505D+02
   -0.1099394674664470D+02    0.1176822606361021D+02    0.1695425281942506D+02
   -0.2569319870977492D+02   -0.9932149550516252D+01   -0.9095880911649564D+01
   -0.2483354277277755D+02   -0.9838390464598897D+01   -0.8682184823553639D+01
   -0.2639159319775098D+02   -0.9618191256556829D+01   -0.8549110006227844D+01
    0.9544292126003027D+01    0.1369998064952212D+02   -0.2524896511358561D+02
    0.1019545221772339D+02    0.1319271935332084D+02   -0.2472549082641380D+02
    0.9966234031708337D+01    0.1397987468844179D+02   -0.2611244729603692D+02
   -0.1496381604187036D+02   -0.5358514666147354D+01    0.2096976120475454D+02
   -0.1411721906876615D+02   -0.5657041420828619D+01    0.2129351516505441D+02
   -0.1558169172875184D+02   -0.5598915276021173D+01    0.2163113585697685D+02
   -0.1985728170774042D+02   -0.1682680906342539D+02   -0.1619826063487487D+02
   -0.1995368942532184D+02   -0.1638040815698612D+02   -0.1703447293896761D+02
   -0.1900525530739536D+02   -0.1732821368256081D+02   -0.1627514725706136D+02
    0.2690600623997537D+02    0.7105921270064876D+01    0.2164985743681966D+02
    0.2711797368387812D+02    0.6338834947509626D+01    0.2215624265999874D+02
    0.2752481505799508D+02    0.7095168731197888D+01    0.2089950766255944D+02
    0.2834814499164569D+01    0.4574761326144523D+01   -0.9688820292905921D+00
    0.2783880774358745D+01    0.5035276406485702D+01   -0.1820587650032315D+01
    0.1906941167595614D+01    0.4148489893273428D+01   -0.8733515983688367D+00
    0.2532267468034266D+02    0.1551562622762263D+02    0.5594286423291162D+01
    0.2577864691909943D+02    0.1515697009635818D+02    0.4842884214911902D+01
    0.2526086301952310D+02    0.1652206468391155D+02    0.5490086694724908D+01
    0.1902709135588368D+01    0.1110342827898446D+01   -0.2517496465006205D+01
    0.2426129564034189D+01    0.1351215548294909D+01   -0.3255813250921312D+01
    0.2343250115714225D+01    0.1278659545051152D+01   -0.1684344017070106D+01
    0.1478946978319111D+02   -0.1302997445698573D+02    0.2863643083404854D+01
    0.1443624743851431D+02   -0.1273372180660300D+02    0.3726833554344179D+01
    0.1537374048424733D+02   -0.1379891673104303D+02    0.2985264534525669D+01
    0.7908278376836723D+01    0.7475133426491721D+01    0.2555602698112623D+02
    0.8319161061764870D+01    0.6607237601057599D+01    0.2535303983498597D+02
    0.7526306150621909D+01    0.7783289158157571D+01    0.2466972029375816D+02
    0.1895022452427139D+02   -0.1329421769905346D+02    0.1927914175785689D+02
    0.1845108116041186D+02   -0.1395586791518232D+02    0.1881727581443294D+02
    0.1839265370469673D+02   -0.1258673557003020D+02    0.1968788714042228D+02
    0.1082155806404871D+02    0.8530557434600999D+01   -0.5342536289669444D+01
    0.1174555551830290D+02    0.8569917063511765D+01   -0.5169308393739144D+01
    0.1048178632118446D+02    0.9365403102152571D+01   -0.5068228972355469D+01
   -0.6227549346447632D+01   -0.1717366595280960D+01   -0.1434268067482900D+02
   -0.6011721853623127D+01   -0.8619007680718342D+00   -0.1393312925931416D+02
   -0.5290646450847817D+01   -0.2035218957801540D+01   -0.1453413779701523D+02
   -0.1067038186544028D+01   -0.1927962707835743D+02   -0.1176425015480291D+02
   -0.1256445082043324D+01   -0.2006859672648600D+02   -0.1124462498860076D+02
   -0.6885774750837887D+00   -0.1870072617232306D+02   -0.1112093631001347D+02
    0.7131366631840572D+01    0.1136947467403147D+02   -0.1487343257294376D+02
    0.8133590598864455D+01    0.1144326836854732D+02   -0.1504034302995146D+02
    0.6859977563642082D+01    0.1068909251900227D+02   -0.1554244396196160D+02
    0.1612445116128470D+02    0.1645530941133545D+02   -0.1526392993234024D+02
    0.1607607856710014D+02    0.1662436646856943D+02   -0.1624790986412433D+02
    0.1526518037898964D+02    0.1684949373451392D+02   -0.1495236740213775D+02
    0.1778194777705753D+02    0.1846378372959502D+02    0.1900422514387106D+02
    0.1788142830624991D+02    0.1836029508785782D+02    0.1809514911387666D+02
    0.1844345880288148D+02    0.1790644100113239D+02    0.1940303970964778D+02
   -0.3491836719332644D+01   -0.1055515169235948D+02   -0.2329477662906864D+02
   -0.3696613812328456D+01   -0.1141783285335424D+02   -0.2362128124461524D+02
   -0.3715633030069042D+01   -0.9979280330046102D+01   -0.2413540176520650D+02
   -0.1286067061722775D+02    0.1329477986222367D+02   -0.2310672085799535D+02
   -0.1283457364184589D+02    0.1262304002685646D+02   -0.2241587949765980D+02
   -0.1379821003664260D+02    0.1353337065446248D+02   -0.2312053501997615D+02
    0.2283539953013261D+02   -0.1655542440347281D+02   -0.9021726243783455D+01
    0.2332032713615494D+02   -0.1605052351668283D+02   -0.9661443580693193D+01
    0.2320961179833325D+02   -0.1739075898155010D+02   -0.9287792867406797D+01
   -0.2628527717791671D+02   -0.2196748142355033D+01   -0.2670912752093193D+02
   -0.2545173175367231D+02   -0.1717220589980022D+01   -0.2674188051931463D+02
   -0.2604942751147449D+02   -0.3133038870894417D+01   -0.2678890700756296D+02
   -0.2451111284834528D+01    0.5233794627831095D+01    0.8990082211192643D+01
   -0.2962820581590712D+01    0.5062834658036617D+01    0.9815762190296519D+01
   -0.2973736330896395D+01    0.5695113982204390D+01    0.8254554911831859D+01
    0.2180248992771205D+02   -0.2755132252842173D+00    0.2553324516215331D+02
    0.2195815490871334D+02    0.4971635679983170D+00    0.2499088751028801D+02
    0.2145741038838200D+02    0.1295143813818924D+00    0.2630029493580836D+02
    0.3889996653301283D+01   -0.8953430249046884D+01   -0.1580464822459068D+02
    0.3918385301863365D+01   -0.8535249799025888D+01   -0.1664987390978532D+02
    0.4180809042864331D+01   -0.8289277335179495D+01   -0.1520933878497827D+02
   -0.1355954657967938D+02   -0.1193005591074212D+02    0.1724134962761422D+02
   -0.1454094335958704D+02   -0.1198249969138789D+02    0.1700022304332696D+02
   -0.1320017012926646D+02   -0.1261131134560007D+02    0.1674607212413843D+02
    0.2187630213350026D+02    0.2138092052933705D+02   -0.1712595191623949D+02
    0.2234184367920119D+02    0.2224689135690390D+02   -0.1700763989937620D+02
    0.2194164473438152D+02    0.2119315173780577D+02   -0.1810193393076174D+02
    0.3134370695965206D+01   -0.7719252645558893D+01    0.4494476382811831D+01
    0.3073328893196018D+01   -0.7116271020866174D+01    0.3737065564408617D+01
    0.3918221591771474D+01   -0.7559705094407284D+01    0.5065567347407069D+01
   -0.5699840288061091D+01   -0.2421211044900019D+01   -0.1705206251663372D+02
   -0.5688973998666100D+01   -0.2807714297277865D+01   -0.1797081189188233D+02
   -0.4769822182564535D+01   -0.2501965027944884D+01   -0.1683988080300469D+02
    0.1083195017685904D+02    0.7758290259229444D+01    0.1645204696428255D+02
    0.1121780588781330D+02    0.7782796946800985D+01    0.1730455137796572D+02
    0.1148971113960737D+02    0.8038328479232128D+01    0.1586404903185564D+02
   -0.1611730275482031D+02   -0.2343371363413247D+01    0.2736052924436399D+02
   -0.1586474012402276D+02   -0.2962514030028402D+01    0.2661123110871277D+02
   -0.1688808061872422D+02   -0.1843115147580995D+01    0.2708791491657519D+02
    0.2344039486746730D+02   -0.6212419748385385D+01    0.7553372176903790D+01
    0.2358497292113793D+02   -0.6254138443867743D+01    0.6597633469881456D+01
    0.2335430785812216D+02   -0.7140213502515656D+01    0.7845241300068963D+01
    0.2242514042887577D+02    0.1427663562938994D+02    0.2125470732231939D+02
    0.2243949201993536D+02    0.1521469087301174D+02    0.2113611070107311D+02
    0.2283972655411769D+02    0.1392658200472466D+02    0.2044000665421298D+02
   -0.1409665017830885D+02   -0.5560710813391668D+01   -0.1012252698764777D+02
   -0.1445643270592690D+02   -0.5537714683063889D+01   -0.1104245889394867D+02
   -0.1397611256465301D+02   -0.6469872671934476D+01   -0.9875536201963829D+01
    0.5391557307748533D+01    0.1282855671217950D+02   -0.2356345015876591D+02
    0.5293682769863273D+01    0.1200229353988416D+02   -0.2305761513952393D+02
    0.5804854795835460D+01    0.1345744742518875D+02   -0.2294942502498305D+02
    0.2081169500612666D+02    0.1832645327704795D+02    0.1314194420955111D+02
    0.2050973231443529D+02    0.1924081956920353D+02    0.1299713403542800D+02
    0.2003674611751376D+02    0.1783572480683662D+02    0.1343287003796211D+02
    0.2696628619547778D+01   -0.1898909781238250D+02    0.2213399446573878D+02
    0.2117762312687976D+01   -0.1850362086588340D+02    0.2282270118950539D+02
    0.3267570308895849D+01   -0.1952255637927740D+02    0.2270495176706406D+02
    0.1698901725773277D+02   -0.2200995231092125D+02   -0.1886042825532482D+02
    0.1721851215839834D+02   -0.2124154705854458D+02   -0.1829916052595211D+02
    0.1775062470421456D+02   -0.2262094340504053D+02   -0.1874617706022713D+02
    0.5168168915520502D+01   -0.1527943633524857D+02    0.1419220818910369D+02
    0.4187430091565068D+01   -0.1543286950010719D+02    0.1429974478508298D+02
    0.5406983246417393D+01   -0.1562354201642641D+02    0.1334335193997700D+02
    0.1708427923045453D+02   -0.1253557181748498D+01    0.1502827567214478D+02
    0.1661858670032472D+02   -0.1349791080156668D+01    0.1588815058212605D+02
    0.1654453956609640D+02   -0.9605678129873149D+00    0.1427752362163855D+02
   -0.9031031675018526D+00    0.2020330350949602D+02    0.3560195707069303D+01
    0.2664370736715860D-01    0.2065465592811010D+02    0.3628008233750093D+01
   -0.8359997102524230D+00    0.1929934045161642D+02    0.3292359407920513D+01
   -0.6424203624790136D+01    0.1744438741203463D+02    0.1982087129616054D+02
   -0.6281187204665182D+01    0.1793365314012139D+02    0.1899974105678197D+02
   -0.5692324060352759D+01    0.1685877622236566D+02    0.2000663771670279D+02
    0.3075541769618581D+01   -0.1787278848648598D+02    0.1238866268167417D+02
    0.2818435311806477D+01   -0.1707906090099181D+02    0.1284078869615592D+02
    0.2230178167425493D+01   -0.1817638473755468D+02    0.1202571949085577D+02
   -0.1659614421138303D+02    0.4471961882310522D+01   -0.2072046862109518D+02
   -0.1735846852766052D+02    0.4013401030041154D+01   -0.2108676583044662D+02
   -0.1589651948518325D+02    0.3787520329402632D+01   -0.2071699181362023D+02
    0.2029888034544631D+02   -0.1903428255352901D+01    0.2374893575540993D+02
    0.1951221659593301D+02   -0.1952530631613953D+01    0.2421446287429642D+02
    0.2088455782858788D+02   -0.1516558285952377D+01    0.2438196206262800D+02
    0.2076414004974548D+02   -0.4732251081785518D+01    0.5523895122066446D+01
    0.1993052167132900D+02   -0.4597918710973665D+01    0.4988142153252259D+01
    0.2146476026014826D+02   -0.4940105379329996D+01    0.4857474096561138D+01
    0.2442575277673005D+00    0.1426348971815653D+02   -0.1263228055256026D+02
   -0.6620995462983852D+00    0.1400634468412093D+02   -0.1232758360914715D+02
    0.6243417451767772D+00    0.1500457952336419D+02   -0.1216054938438501D+02
    0.1303186075248203D+02   -0.7545756481590784D+01    0.1362829118309414D+01
    0.1298724233041133D+02   -0.8357842012332396D+01    0.1841436225749022D+01
    0.1399027544262306D+02   -0.7404477094282001D+01    0.1133953559782191D+01
   -0.1311413011813124D+02   -0.6847599491322629D+01    0.2233519377967995D+02
   -0.1364000358231807D+02   -0.7553948947594636D+01    0.2189444496277683D+02
   -0.1364724173906965D+02   -0.6353027222899042D+01    0.2297180126750052D+02
   -0.1045928632036756D+02   -0.7298935450818767D+01   -0.2085237194709848D+02
   -0.9698596145456509D+01   -0.7591881806113313D+01   -0.2031709771457655D+02
   -0.1037912921241231D+02   -0.7729059716606581D+01   -0.2172271368374632D+02
    0.3282950312746814D+01   -0.1797726001457210D+02   -0.2144606851948907D+01
    0.2561109602587542D+01   -0.1860994240803737D+02   -0.2012787683467661D+01
    0.4053757923624683D+01   -0.1856528723252400D+02   -0.2217585429361407D+01
   -0.1268752684608379D+02   -0.8255677060953678D+01    0.2489021974539645D+02
   -0.1341776082768603D+02   -0.8521981559175458D+01    0.2531023223991718D+02
   -0.1287013948032905D+02   -0.8231722689060193D+01    0.2396249032537569D+02
   -0.1130566389074765D+02   -0.4034793571634085D+01    0.1044700826793853D+02
   -0.1185163440676495D+02   -0.3518599143923597D+01    0.1113997304465226D+02
   -0.1037133083714399D+02   -0.3836804009324033D+01    0.1073782904606564D+02
    0.5008626025609862D+00   -0.1350971511511879D+02   -0.7540452299182829D+01
    0.1087099339283428D+01   -0.1383372875511733D+02   -0.8224490154329219D+01
    0.3446730509813131D+00   -0.1427827413076360D+02   -0.7031234176379303D+01
    0.4493902263855967D+01   -0.2300650803007062D+02   -0.8981585354161792D+01
    0.3911134300298597D+01   -0.2371830539623523D+02   -0.9300718574460101D+01
    0.3954880318613382D+01   -0.2220541666522426D+02   -0.8675115733714524D+01
    0.3309858746834646D+01    0.1810305583057452D+02   -0.1167801423232904D+02
    0.2414772513734781D+01    0.1832669959806769D+02   -0.1127019487309169D+02
    0.3269501291762805D+01    0.1711682650885831D+02   -0.1188067765489363D+02
   -0.7755887559000766D+01    0.3109100989997456D+00    0.1965687257225439D+02
   -0.7969673698253219D+01   -0.3491751267659688D+00    0.1898178461908015D+02
   -0.6933701962076125D+01    0.7669281990402939D+00    0.1939881951074532D+02
    0.1343853019414308D+02   -0.1285305616092689D+02   -0.1742561762287774D+02
    0.1355960602561102D+02   -0.1261451516354354D+02   -0.1836134190525042D+02
    0.1292034304334011D+02   -0.1366373876365302D+02   -0.1723062819380530D+02
   -0.1692480819575620D+02    0.1128708287839683D+02   -0.1514763155534720D+02
   -0.1700298626118774D+02    0.1104636387159974D+02   -0.1417694992748392D+02
   -0.1668775179578730D+02    0.1042742046093700D+02   -0.1564159519739979D+02
    0.1016712070888991D+02   -0.8199286643458130D+00   -0.8816406286688697D+01
    0.9466884066352931D+01   -0.5629662785701446D+00   -0.8177845241931475D+01
    0.1099039237227607D+02   -0.7815098053674954D+00   -0.8269319247854511D+01
    0.2700425264986841D+02    0.7005405794918840D+01    0.9061501838234372D+01
    0.2755731772108156D+02    0.7798750150779819D+01    0.8931145766074350D+01
    0.2613885195494058D+02    0.7276094134289171D+01    0.9401839606982247D+01
   -0.1329159368026105D+02   -0.1389731528183611D+01    0.1090456822254656D+02
   -0.1342681272461319D+02   -0.1285093688703250D+01    0.1187298733384576D+02
   -0.1293588782259365D+02   -0.5070944956980459D+00    0.1071111616647017D+02
    0.7790222660602925D+01   -0.1834117622366356D+02   -0.5770114944185979D+01
    0.6946622960812684D+01   -0.1814433590621752D+02   -0.5354288731983081D+01
    0.7692081065266537D+01   -0.1844938650490385D+02   -0.6740917538445304D+01
    0.4286917832141867D+01   -0.2250485161757217D+02    0.5094477536612708D+01
    0.3674107469702510D+01   -0.2243922412604710D+02    0.5820239327295927D+01
    0.4337105819350146D+01   -0.2168010116028358D+02    0.4619960101300127D+01
   -0.1172395045964539D+02    0.1667099675441709D+02   -0.2918988744865284D+01
   -0.1124137204796323D+02    0.1596229414801282D+02   -0.3316457164063267D+01
   -0.1219538319636748D+02    0.1622165564731400D+02   -0.2196714341332034D+01
    0.5251434033125684D+01    0.1619791518906035D+02   -0.1499674347247890D+01
    0.6134669625708343D+01    0.1614821230765046D+02   -0.1120302369641367D+01
    0.5187910540535818D+01    0.1714364646482430D+02   -0.1670774965991471D+01
    0.2819440444504600D+01   -0.9366796840736438D+00    0.6842800364473493D+01
    0.3703471774372454D+01   -0.7663095097287709D+00    0.7067222414641385D+01
    0.2176489675649913D+01   -0.6696226745106996D+00    0.7526179554333901D+01
    0.2523976323002215D+02    0.8716724137974065D+01   -0.1752068734025447D+02
    0.2437020805854774D+02    0.8765362125094043D+01   -0.1789327345999572D+02
    0.2558321653795878D+02    0.7784925794710917D+01   -0.1771857233922313D+02
    0.5039168328057511D+01    0.1426428068575200D+02   -0.3399007779496679D+01
    0.5240030803007906D+01    0.1511393462588928D+02   -0.2958865327698244D+01
    0.5571371815086263D+01    0.1351522616095165D+02   -0.3072515716529514D+01
   -0.1711948679059984D+02    0.1997591039159381D+02   -0.1057387101007394D+02
   -0.1678243566357401D+02    0.1916777799304042D+02   -0.1102344516290075D+02
   -0.1722398919096991D+02    0.1980534621459625D+02   -0.9588390009060547D+01
    0.2519835866572643D+02    0.9574140432479837D+01   -0.8327413818196689D+01
    0.2493434893996000D+02    0.8804866617708791D+01   -0.8978236813142944D+01
    0.2464470404221630D+02    0.9495695197642934D+01   -0.7507699721724070D+01
   -0.2012271563137746D+02   -0.8927247371923752D+01    0.1733581756371046D+02
   -0.1987454429275638D+02   -0.9399340635062808D+01    0.1653681502671047D+02
   -0.2109157831097548D+02   -0.9160531763714998D+01    0.1740286676084115D+02
    0.2568516036711477D+02    0.2071586357493364D+02   -0.1940547448818216D+02
    0.2550460539596234D+02    0.2005964213423784D+02   -0.1863566411966011D+02
    0.2646023938326963D+02    0.2118826503658203D+02   -0.1925768455655500D+02
    0.7328891084932252D+00    0.1717209700596646D+02    0.1180828181305749D+02
    0.9864400300831555D-01    0.1716724159256701D+02    0.1251820057873747D+02
    0.1539443785592800D+01    0.1760141296951470D+02    0.1212081699470143D+02
    0.2051767886188276D+02    0.2732158549926357D+02   -0.9970962309532942D+01
    0.2076196860718816D+02    0.2762161025613015D+02   -0.9086566031709379D+01
    0.2129155368039086D+02    0.2748211187017354D+02   -0.1052254821687328D+02
   -0.2175751256241103D+02    0.1560793458592626D+02   -0.6527891652372116D+01
   -0.2083404607923663D+02    0.1543324169802716D+02   -0.6283368354394080D+01
   -0.2190129146498874D+02    0.1654983969302580D+02   -0.6574244421172482D+01
    0.6829496759792490D+01   -0.1634606720532384D+02   -0.2400776603608144D+02
    0.6857251458962290D+01   -0.1573619147089855D+02   -0.2476265711559906D+02
    0.6509477057488921D+01   -0.1585786963185037D+02   -0.2331256239221733D+02
   -0.2322720134914819D+02    0.2089569030309592D+02   -0.1760207607212719D+02
   -0.2408821545942246D+02    0.2078114592095045D+02   -0.1802997701577230D+02
   -0.2265454530410422D+02    0.2116190439226368D+02   -0.1837227016910946D+02
    0.1111426819681014D+02    0.2028741846524404D+01    0.1171918253732625D+02
    0.1042416297808444D+02    0.1492057116780733D+01    0.1213152120559880D+02
    0.1171237470116913D+02    0.2122203787519608D+01    0.1243483460050858D+02
   -0.6795449336849454D+01   -0.2013816716703881D+02    0.2650116248624991D+02
   -0.7099414757325882D+01   -0.1962053013077334D+02    0.2726745487228376D+02
   -0.6945035783575419D+01   -0.1946528707603951D+02    0.2581296658480271D+02
    0.2287461057973010D+02    0.6287764282597432D+01    0.2611441548317408D+02
    0.2305981948013627D+02    0.7046693448516714D+01    0.2669051478987483D+02
    0.2217567628236632D+02    0.5826073933094404D+01    0.2660467584690817D+02
   -0.7656061505442309D+01   -0.2655296365075487D+02    0.2007213681089446D+02
   -0.8610082550718968D+01   -0.2625217822158892D+02    0.2018579673352943D+02
   -0.7364271910026486D+01   -0.2586796035849340D+02    0.1947915134646866D+02
   -0.2448167263055142D+02    0.6299073666532295D+01   -0.2376930034727143D+02
   -0.2353097168506451D+02    0.6471863839721387D+01   -0.2398887985052357D+02
   -0.2461044533365165D+02    0.5459854707963883D+01   -0.2420223025744794D+02
    0.2346472076225058D+02    0.8243269342764494D+01   -0.2568427622289570D+02
    0.2421260484764156D+02    0.8731907324174340D+01   -0.2534801234782021D+02
    0.2325079400745742D+02    0.8717930161049978D+01   -0.2649409658771200D+02
   -0.2493765626639765D+02    0.8936142816835041D+01   -0.4253887808731509D+01
   -0.2400624942894585D+02    0.9119687513351654D+01   -0.4368135972906475D+01
   -0.2493944870192207D+02    0.7979924369359181D+01   -0.4332405326068998D+01
    0.2010103103900971D+02   -0.7088513958316725D+01   -0.1584925734311509D+02
    0.1988398595661146D+02   -0.6172165424970006D+01   -0.1569146132942595D+02
    0.1947017227594451D+02   -0.7530253983634332D+01   -0.1636217557939951D+02
   -0.2195764657041950D+02   -0.1462975372576302D+02   -0.2355193127431067D+02
   -0.2173371966207124D+02   -0.1552881236313812D+02   -0.2388498706802724D+02
   -0.2285999558602147D+02   -0.1448171856779234D+02   -0.2396708313220233D+02
   -0.3283641850204657D+01   -0.1443092896657483D+02    0.7494121853310946D+01
   -0.4262083167948129D+01   -0.1447267500027253D+02    0.7615051583774430D+01
   -0.3155638961836221D+01   -0.1349083894264419D+02    0.7236651281156505D+01
    0.1200454615279183D+02    0.2703218926680237D+02   -0.1692185095500503D+02
    0.1180577533682040D+02    0.2797852356535460D+02   -0.1666787019751849D+02
    0.1237337944579279D+02    0.2700035888218157D+02   -0.1779315449557076D+02
   -0.5764900593539749D+01   -0.2493054627612537D+02    0.1772202086851206D+02
   -0.6335085663718337D+01   -0.2482749114196020D+02    0.1693909571188234D+02
   -0.5207897822517076D+01   -0.2570089139581083D+02    0.1742479931764420D+02
   -0.2094678783573142D+02    0.1377462404371635D+02    0.2096865975066935D+02
   -0.2052931914364503D+02    0.1461760922413147D+02    0.2069871453699984D+02
   -0.2184736620585118D+02    0.1365136716498499D+02    0.2056814788886838D+02
    0.1564733891283909D+02    0.7613995294818796D+01    0.7692930142190573D+01
    0.1492549935982010D+02    0.6959428679552451D+01    0.7641643151489801D+01
    0.1587156664405188D+02    0.7890825530655407D+01    0.6801063192791039D+01
   -0.2059246893065464D+02   -0.1689096036444649D+02   -0.1881683004784698D+02
   -0.2153737823982006D+02   -0.1706407251189911D+02   -0.1882139642546531D+02
   -0.2020575400195998D+02   -0.1766444307385463D+02   -0.1842895248678714D+02
   -0.7898761387982885D+01   -0.1153389346382582D+02   -0.1647602680679454D+02
   -0.8622166635310307D+01   -0.1103190065966561D+02   -0.1611896240282104D+02
   -0.7897002500821402D+01   -0.1238076718320089D+02   -0.1608099542400005D+02
    0.1493230926392703D+02   -0.1652729465865320D+02   -0.2098443814118439D+02
    0.1397574129135314D+02   -0.1683696238063213D+02   -0.2108850237559827D+02
    0.1552600190409066D+02   -0.1730318772054223D+02   -0.2104804696452163D+02
   -0.3241478094756334D+01   -0.2650506719519412D+02    0.2619699058586891D+01
   -0.2857596469499754D+01   -0.2738981221219806D+02    0.2601987681126388D+01
   -0.2602559938053260D+01   -0.2597235207174597D+02    0.2116248704127642D+01
    0.4830054028357759D+01    0.2337493868438183D+02    0.1071027267062630D+02
    0.4769008692468742D+01    0.2304789202653491D+02    0.9747837049552494D+01
    0.4254870024041633D+01    0.2286609519932663D+02    0.1126348746623024D+02
   -0.9337759789563084D+00    0.7828352621723624D+01   -0.3839176536746364D+01
   -0.2182692924011123D+00    0.7357130942845240D+01   -0.3403006254402420D+01
   -0.5369529689346342D+00    0.8162550158028344D+01   -0.4661388533502612D+01
   -0.2461975770435178D+02    0.2085588158527139D+02   -0.2656493381119412D+02
   -0.2507570333830958D+02    0.2120457180965913D+02   -0.2729256044780593D+02
   -0.2496032614783478D+02    0.2120535161317445D+02   -0.2573138402098846D+02
    0.6541299211709939D+01    0.2083307995915098D+02   -0.2654675782276495D+02
    0.5727525722110853D+01    0.2061372899478988D+02   -0.2695824691249313D+02
    0.7031633007283160D+01    0.2115812084212459D+02   -0.2727504142996438D+02
   -0.1520168277675238D+02   -0.1772592611962261D+02    0.2695326681507539D+02
   -0.1458254919089591D+02   -0.1840705627335939D+02    0.2731159345303564D+02
   -0.1535964231296768D+02   -0.1717865256296108D+02    0.2774095690006704D+02
    0.3922433063989099D+01    0.2125876633164136D+02    0.5907037230570332D+01
    0.3837761168291247D+01    0.2196060171420551D+02    0.5260010210282775D+01
    0.3097341400938395D+01    0.2075002888180971D+02    0.5824935624568835D+01
   -0.5636105955839349D+01    0.2689926052141760D+01   -0.2714117142418819D+02
   -0.4947301392365791D+01    0.2502114763580002D+01   -0.2784005656778693D+02
   -0.6082027566197154D+01    0.3533117719994966D+01   -0.2738282650930062D+02
   -0.5215521132303188D+01    0.1669752271431094D+02    0.1268786233245769D+01
   -0.4922776173016737D+01    0.1762598873181928D+02    0.1471365369731517D+01
   -0.6084240575853403D+01    0.1641877666773091D+02    0.1644226307181010D+01
    0.1858774758793633D+02   -0.1034372785136765D+02   -0.6865231316957495D+01
    0.1864604787041507D+02   -0.9339970391323217D+01   -0.6807950421806509D+01
    0.1939260669708679D+02   -0.1059601165744038D+02   -0.7378556912890065D+01
    0.4257034707152048D+01   -0.2529493034982755D+02    0.1957676963449678D+02
    0.4909435028280132D+01   -0.2594694089254427D+02    0.1967291654301672D+02
    0.4096742649940463D+01   -0.2490300792657468D+02    0.2045248595086485D+02
    0.3024023909709386D+01   -0.9821136347914207D+01    0.2658060467585620D+02
    0.2921716578970744D+01   -0.1061947877779774D+02    0.2709694459475556D+02
    0.3270545134031538D+01   -0.1009863588014166D+02    0.2571105110985887D+02
   -0.1936573855252160D+02   -0.6622658307993619D+01    0.2094854942112066D+01
   -0.1867943054221045D+02   -0.7266389312732862D+01    0.2332851958147471D+01
   -0.2026906050524007D+02   -0.7014866138146297D+01    0.2237664184051753D+01
   -0.1521492531628627D+02    0.6637672463479324D+01    0.5982205282060715D+01
   -0.1450408842557874D+02    0.6032066323194470D+01    0.6275539631002870D+01
   -0.1604496718049052D+02    0.6179570903319544D+01    0.6111523579873985D+01
   -0.1376790155074979D+01    0.2416781845667395D+02   -0.1543051652946481D+02
   -0.1112779726304832D+01    0.2338693108208702D+02   -0.1591510144717015D+02
   -0.1454337232522262D+01    0.2480566258669227D+02   -0.1611040986124679D+02
   -0.2127881992780501D+02   -0.1192545485494671D+02    0.2370413382501347D+02
   -0.2173714555728709D+02   -0.1108990780504642D+02    0.2360002096234414D+02
   -0.2131343822681440D+02   -0.1249647246007247D+02    0.2289018608155275D+02
   -0.1824994313778063D+02   -0.2656041558805871D+02    0.1313832681131911D+02
   -0.1757894036963044D+02   -0.2700718991443578D+02    0.1259457725596140D+02
   -0.1782214651483671D+02   -0.2636975133604203D+02    0.1395911468258703D+02
    0.7227893099163645D+01   -0.7816663847256239D+01    0.1995596417440422D+02
    0.7102766518290191D+01   -0.8361498679227262D+01    0.2076730067307572D+02
    0.7389550102016015D+01   -0.6933892313885888D+01    0.2030525839903425D+02
    0.2202872304296507D+02   -0.3701225623367365D+01   -0.4528575053400337D+01
    0.2221907146020651D+02   -0.3924050353749952D+01   -0.5446093709662167D+01
    0.2126646288558045D+02   -0.4253012986319158D+01   -0.4335770114076174D+01
   -0.1509268007968350D+02   -0.2748146188488840D+02    0.2424978590760245D+02
   -0.1548017332354143D+02   -0.2718454082456821D+02    0.2341936122405909D+02
   -0.1414534280612343D+02   -0.2735047739843284D+02    0.2431378010921896D+02
   -0.2817990903493531D+00   -0.2153327046665550D+02   -0.7101163132238881D+01
    0.5858074931463611D-01   -0.2077427700538260D+02   -0.7589638328106266D+01
   -0.8481153183171386D-02   -0.2224893702787685D+02   -0.7576952270596617D+01
    0.9892067822549009D+01    0.1126545380605872D+02   -0.4539012293511519D+01
    0.1058512403354867D+02    0.1188956704330183D+02   -0.4186419193800305D+01
    0.9493708206774635D+01    0.1168563030917319D+02   -0.5338072398140729D+01
    0.7713304670528105D+01    0.1272694694500103D+02   -0.2710733710637217D+02
    0.8254610284399106D+01    0.1277621143281332D+02   -0.2624677592383257D+02
    0.8007278064025318D+01    0.1205378370433385D+02   -0.2775047909224782D+02
    0.1100920202766965D+02    0.2662851664757061D+02    0.9143240810956820D+01
    0.1144371261884402D+02    0.2615443289278205D+02    0.9942198485221558D+01
    0.1119357786579179D+02    0.2604757591040506D+02    0.8468134181229674D+01
    0.2154860407831125D+02   -0.2612701773165694D+02    0.4584969326333828D+01
    0.2185263379746634D+02   -0.2701303134279603D+02    0.4536043015654185D+01
    0.2067200185527396D+02   -0.2614302000616875D+02    0.4361918788857363D+01
   -0.4923634624348417D+01    0.1007932841163070D+02   -0.1813724503355239D+02
   -0.4868955734522813D+01    0.9312434683513111D+01   -0.1753815106158632D+02
   -0.5770285578869444D+01    0.1050761646570904D+02   -0.1788875678659576D+02
    0.2154349165610930D+02   -0.2564589624402942D+01    0.1444299162926897D+02
    0.2064520910440228D+02   -0.2954670473658839D+01    0.1433211178624561D+02
    0.2198645201247647D+02   -0.3336250699203130D+01    0.1469759979376199D+02
    0.2500528093947790D+02   -0.1836598218670695D+00    0.2017664634500506D+02
    0.2571013364346811D+02   -0.7268097419153715D+00    0.1975949075527549D+02
    0.2422644832108931D+02   -0.7181457527382608D+00    0.2040190904424268D+02
    0.1710908469188920D+02   -0.2188465227123912D+01    0.1783982327912161D+02
    0.1781645590703501D+02   -0.2750850549893346D+01    0.1759081376685844D+02
    0.1744526878434727D+02   -0.1416699466003733D+01    0.1824944560067385D+02
   -0.8288665061217230D+01    0.1645202380629711D+01    0.9456512939515695D+01
   -0.8111943514241592D+01    0.2300098784915396D+01    0.1015659045281588D+02
   -0.9125182894423789D+01    0.1972204915288987D+01    0.9143463163085869D+01
   -0.1027654671534515D+02   -0.3936847769508325D+01    0.2323506955183728D+02
   -0.1086913270254483D+02   -0.3246073812632083D+01    0.2287886369252601D+02
   -0.1089801010968340D+02   -0.4440253567001816D+01    0.2382608587495725D+02
    0.9787794197332872D+01    0.2717419424344515D+02   -0.2588387945914354D+02
    0.1026838009562949D+02    0.2795327866759534D+02   -0.2571836217191233D+02
    0.1026478677199859D+02    0.2638601194872699D+02   -0.2554103692418716D+02
    0.2445627833490765D+02    0.2675803073635766D+02    0.2028864009114780D+02
    0.2477695753142648D+02    0.2682570916942814D+02    0.1936387333224571D+02
    0.2497830170208850D+02    0.2609593809132431D+02    0.2079266343224230D+02
    0.2349504499059729D-01    0.8462711592113862D+01   -0.6399727111778171D+01
    0.9549796594973863D+00    0.8702467779580514D+01   -0.6665827013210341D+01
   -0.3972857587650519D+00    0.8333184534100276D+01   -0.7305016061055843D+01
   -0.2166346335460643D+02    0.2161172056757565D+02    0.6561803838851723D+01
   -0.2202016784888994D+02    0.2185124983575549D+02    0.5689007477420509D+01
   -0.2100756942463283D+02    0.2087482727776504D+02    0.6478476792370747D+01
    0.8696731538660375D+01    0.1856827726770419D+02   -0.1008157782374707D+02
    0.9392509337573292D+01    0.1786998323287162D+02   -0.1002717391130001D+02
    0.8857553378558789D+01    0.1890957853023926D+02   -0.1100398852656855D+02
   -0.1156620780273197D+02   -0.1843725180889533D+01    0.5958841035326851D+01
   -0.1153708100616871D+02   -0.1846815066817844D+01    0.6922411072569425D+01
   -0.1187164463892419D+02   -0.2753567962354138D+01    0.5803404129603422D+01
    0.6368818013820558D+01    0.1534979458664570D+01    0.1634496798273170D+02
    0.5996645692718157D+01    0.1048948539318286D+01    0.1559549797523900D+02
    0.6967716412989931D+01    0.9756473371225377D+00    0.1679280502682644D+02
    0.1988343169164083D+02   -0.1357701656139836D+02    0.4833987587321039D+01
    0.1921667309683358D+02   -0.1302643510376680D+02    0.4242770793755731D+01
    0.2037962927476289D+02   -0.1295914906674109D+02    0.5407876633161604D+01
    0.1730046053847966D+02   -0.1445341337084987D+02    0.7296693099591701D+01
    0.1811088568279350D+02   -0.1484919367576216D+02    0.7104299355646066D+01
    0.1748679598243623D+02   -0.1355331876565476D+02    0.7533744992910306D+01
    0.1275875571115039D+02    0.9771310622903227D+01   -0.2438303075186397D+02
    0.1251730511679581D+02    0.1067130738605376D+02   -0.2459114644029391D+02
    0.1365303696900013D+02    0.9941618735212016D+01   -0.2465635731302398D+02
    0.4946483838127557D+01    0.1939160954882238D+02    0.8015795606124929D+01
    0.5173106014406756D+01    0.1997259079129033D+02    0.7315693318751679D+01
    0.4039122971514197D+01    0.1908445964082382D+02    0.8007295637618927D+01
    0.1171248931105606D+02    0.2238780849241043D+02    0.8381110054344148D+01
    0.1141921673039281D+02    0.2146307424603351D+02    0.8250699376018309D+01
    0.1270236631856428D+02    0.2248839384662809D+02    0.8241485456700536D+01
   -0.4883344289332225D+00    0.5795760842760177D+01   -0.1508074961944634D+02
   -0.3028705242283859D+00    0.4853180990748633D+01   -0.1523615973372722D+02
   -0.7771971414546430D-01    0.6090950148293034D+01   -0.1421767072621932D+02
    0.1063548007345801D+02    0.5871341524499750D+01   -0.1408096258442572D+02
    0.1099950508508414D+02    0.5103738198525168D+01   -0.1459088645109768D+02
    0.1138462745406948D+02    0.6386743037389932D+01   -0.1377277168974903D+02
    0.4717675401168952D+01    0.5956927238861190D+01   -0.1517157380406118D+02
    0.5634729491602472D+01    0.5834690131402360D+01   -0.1546819190807577D+02
    0.4690241115842051D+01    0.6287755811484220D+01   -0.1424176907123243D+02
    0.2526377782123753D+01   -0.2746813140033372D+02    0.1953374461376298D+02
    0.2852601257540049D+01   -0.2693104351293136D+02    0.2023859170105909D+02
    0.2010924110383337D+01   -0.2820163690599029D+02    0.1993212453830860D+02
   -0.1397485687920585D+02    0.7292538204210415D+00    0.1804909061179878D+01
   -0.1378360986056079D+02    0.1655582215319489D+01    0.1539119311225362D+01
   -0.1436475080158950D+02    0.3138972410976415D+00    0.1085929769979683D+01
    0.3525059810749122D+01   -0.2605103284819963D+02   -0.1784106352239712D+02
    0.4192176646899187D+01   -0.2603587913978245D+02   -0.1849278369736496D+02
    0.3724274396155454D+01   -0.2535690394360228D+02   -0.1718833755938666D+02
    0.1372672896189217D+02    0.1588180630088490D+02   -0.1073894639610778D+02
    0.1400354502140066D+02    0.1511804485726143D+02   -0.1117015629423765D+02
    0.1449220794199383D+02    0.1644703244238626D+02   -0.1067141996728223D+02
   -0.1456950340143121D+02   -0.1569525441172891D+02   -0.2627683716849434D+02
   -0.1468546407717866D+02   -0.1614263386396233D+02   -0.2549247715465085D+02
   -0.1369813577411087D+02   -0.1555899532618107D+02   -0.2645345790488526D+02
    0.1870044172100349D+02   -0.1888590958849705D+02   -0.2705966087320895D+02
    0.1810521332548841D+02   -0.1932706242073428D+02   -0.2766833762728560D+02
    0.1928874531045008D+02   -0.1953459450900951D+02   -0.2676699727299505D+02
   -0.7214009628542205D+00   -0.2421854765718051D+01   -0.2314922395444550D+02
   -0.1585444108019867D+00   -0.1820283614875056D+01   -0.2261284157402946D+02
   -0.1349714892194838D+01   -0.2707740914620777D+01   -0.2249308046378767D+02
    0.7433990323329386D+01   -0.2527439102347892D+01   -0.1861337137253632D+02
    0.6654408478934140D+01   -0.2585816171119451D+01   -0.1924704777879017D+02
    0.7776431459160969D+01   -0.3397171071424272D+01   -0.1848104631387710D+02
   -0.1688975825931827D+02    0.1077373670979078D+02    0.2054548330416948D+02
   -0.1623712335591509D+02    0.1115892068810544D+02    0.2111888359232128D+02
   -0.1718800325855709D+02    0.1140819786051467D+02    0.1984181497163745D+02
    0.1790172272209830D+02   -0.2385918174794601D+02    0.2156217904808129D+02
    0.1857398693113678D+02   -0.2314210334972105D+02    0.2141541034928578D+02
    0.1818584899070528D+02   -0.2443170108958036D+02    0.2084337762420286D+02
    0.1840263485905158D+02   -0.2512831084658552D+02   -0.1283116392404978D+02
    0.1823037606353320D+02   -0.2571866244008818D+02   -0.1208524890479323D+02
    0.1788859108433547D+02   -0.2432598340113103D+02   -0.1269315495783007D+02
   -0.2411811889899763D+02   -0.2736976322149323D+02   -0.1940821024905890D+02
   -0.2420430462835231D+02   -0.2649057912873301D+02   -0.1985503989593041D+02
   -0.2332471545312967D+02   -0.2741893379636868D+02   -0.1886926973911433D+02
    0.1082825502890679D+02    0.1766795196018435D+02    0.3113983082286779D+01
    0.1009981160774122D+02    0.1818284143176477D+02    0.2754803880440637D+01
    0.1142543109335642D+02    0.1754488055297810D+02    0.2397042707455137D+01
    0.1359069974669212D+02   -0.1406549500923719D+02   -0.2563503686307920D+02
    0.1288860316212195D+02   -0.1455422472441168D+02   -0.2522189972126448D+02
    0.1334275536742398D+02   -0.1388845813368809D+02   -0.2657024783967488D+02
   -0.2011380769909758D+02   -0.9078774827442691D+01   -0.2305555803080324D+02
   -0.1948797650807370D+02   -0.8339444398715097D+01   -0.2324597890429422D+02
   -0.2049054332888020D+02   -0.9123808337367569D+01   -0.2217768321208943D+02
    0.1711695013778525D+02    0.2370273820409191D+02   -0.1598285616549517D+01
    0.1706441279192647D+02    0.2332799478607226D+02   -0.2518074296800860D+01
    0.1724117421471574D+02    0.2295301885840098D+02   -0.9255930639362223D+00
   -0.1840750501245561D+02    0.2174736319474828D+02    0.9625768619500832D+01
   -0.1805108560488049D+02    0.2261534964708428D+02    0.9357133658544123D+01
   -0.1931299755922599D+02    0.2188756456478355D+02    0.9318220475349980D+01
    0.1506216383376907D+02   -0.1452001193034923D+02   -0.1915212187769505D+02
    0.1515631168925289D+02   -0.1528503039251821D+02   -0.1979698873827288D+02
    0.1428496377490054D+02   -0.1407766818717096D+02   -0.1947784782308016D+02
    0.1915770260743280D+02    0.1764424530181048D+02    0.5813221841611405D+01
    0.1878852079706297D+02    0.1856789408037466D+02    0.5721996868391013D+01
    0.2006015789888740D+02    0.1779968816637961D+02    0.5975319051478091D+01
   -0.5159785081230317D+01    0.2523099527771516D+02    0.9571424318730436D+01
   -0.5285513227452489D+01    0.2539894780647192D+02    0.1050745048841379D+02
   -0.6010844721770442D+01    0.2482710089894916D+02    0.9248988433085886D+01
    0.2884490162162038D+01    0.1407284042581377D+02   -0.2350324960807799D+02
    0.3705684602392769D+01    0.1354897641251186D+02   -0.2352031274221449D+02
    0.2912777856866659D+01    0.1487337557337618D+02   -0.2299887699650708D+02
   -0.1641390544236777D+02   -0.3692404766712467D+01    0.8014527465884500D+01
   -0.1598089970297983D+02   -0.3171275870852456D+01    0.8679934031700526D+01
   -0.1637204364778369D+02   -0.4572478829246870D+01    0.8257059875368348D+01
   -0.1123454256878667D+02    0.2309273407821161D+02   -0.1459271658128300D+02
   -0.1097419942211645D+02    0.2267470286641069D+02   -0.1377204105379003D+02
   -0.1076258354480601D+02    0.2395478915620864D+02   -0.1448779027723523D+02
    0.2333210272942784D+02    0.1343856676507402D+02    0.9151493757315203D+01
    0.2242215941461264D+02    0.1367725745231872D+02    0.9342964474169776D+01
    0.2361337887179110D+02    0.1289082313837326D+02    0.9937562019543810D+01
    0.1743847924461862D+02   -0.1347496220899454D+02   -0.1874404463084347D+02
    0.1649854175329608D+02   -0.1372411448185393D+02   -0.1886380077135942D+02
    0.1793215136748873D+02   -0.1424252022946447D+02   -0.1899465369205923D+02
   -0.1196776198093963D+02   -0.4258388101585672D+01    0.1351380386099107D+02
   -0.1124668367386452D+02   -0.4785556082214939D+01    0.1397294649938662D+02
   -0.1160747975345290D+02   -0.3367698223512276D+01    0.1341267127382979D+02
   -0.9323190175003758D+01    0.9620249027151711D+01    0.1197113797789188D+01
   -0.8774882067424938D+01    0.8825359911270027D+01    0.9031011370181212D+00
   -0.8998651891045037D+01    0.1025260355153816D+02    0.5350643871804165D+00
   -0.7850663228102239D+01   -0.7529303283663288D+01    0.1830723602050934D+02
   -0.7821730275145762D+01   -0.7634213399691938D+01    0.1930933319336340D+02
   -0.7737419622706671D+01   -0.6575143185568102D+01    0.1824643992342343D+02
    0.4939376532804109D+01    0.5415830192302908D+01    0.3757488434816511D+00
    0.4811858757551001D+01    0.4502597032049248D+01    0.6658748098940250D+00
    0.4151111009882007D+01    0.5519605214869490D+01   -0.2076546381326911D+00
   -0.4691977751261792D+00   -0.3458310375149608D+01    0.2711831398584480D+02
    0.1403284822925073D+00   -0.2796760649728284D+01    0.2668427027778938D+02
   -0.1365990655695354D+01   -0.3017761121963484D+01    0.2709245337357719D+02
   -0.3132176484489355D+01    0.7824842195649918D+01    0.1177388914052735D+02
   -0.3504605153284284D+01    0.8706867602956091D+01    0.1196884366708817D+02
   -0.3906563123788656D+01    0.7220459086981497D+01    0.1172107497039137D+02
    0.1494560029732812D+02   -0.1836107613443052D+02   -0.1149521149962677D+02
    0.1509023789254987D+02   -0.1772586750286224D+02   -0.1079581470857225D+02
    0.1401597073458781D+02   -0.1871474877655986D+02   -0.1125212784046058D+02
    0.5183342367307483D+01   -0.2730246563019941D+02    0.9690009038417182D+01
    0.5373011743715261D+01   -0.2672686775504357D+02    0.8930712000940739D+01
    0.5995457120155857D+01   -0.2769160506157089D+02    0.1000264699012014D+02
    0.1702446257589382D+02    0.7100282227726764D+01   -0.1391635511392967D+02
    0.1730382228362737D+02    0.7902647223957784D+01   -0.1346151890606376D+02
    0.1773949212095762D+02    0.6528650856131756D+01   -0.1359265417822274D+02
    0.2133360240625100D+02   -0.9303732800263893D+01    0.4690452695791900D+01
    0.2138038996744412D+02   -0.9101324581255884D+01    0.3746536816929350D+01
    0.2086930219215460D+02   -0.8630713637862646D+01    0.5191940452355621D+01
    0.1610245569632468D+02    0.3949138041930025D+01    0.2145470537117254D+01
    0.1682902488351562D+02    0.3777106351573881D+01    0.1544453372770688D+01
    0.1560854488727046D+02    0.4668442639627720D+01    0.1788879370635086D+01
   -0.8091629326253251D+01   -0.9313694540647555D+01   -0.1057181606113849D+01
   -0.7848559044690476D+01   -0.1008218951526268D+02   -0.5161940197231841D+00
   -0.8831572557290965D+01   -0.8916566331790669D+01   -0.6645306777778379D+00
    0.2142233067942308D+02   -0.8299346654904149D+01   -0.1101147918414183D+02
    0.2161329025062512D+02   -0.9272429621430671D+01   -0.1081455855254657D+02
    0.2194042138790562D+02   -0.8075087685776763D+01   -0.1181820765369308D+02
    0.2499781697628471D+02    0.2608341415899040D+02    0.9825483460739362D+01
    0.2510787136603730D+02    0.2645518472564902D+02    0.8917459092281756D+01
    0.2424519082946923D+02    0.2663212537242526D+02    0.1022926566775375D+02
   -0.2036802115472715D+02   -0.3291968185921692D+01    0.1976735584858685D+02
   -0.1947503040555300D+02   -0.3693546575367310D+01    0.1991551910051827D+02
   -0.2046338671439365D+02   -0.2952892231480816D+01    0.1887887777301119D+02
   -0.3989917852936427D+01    0.1578799462674130D+02    0.2026841812292385D+02
   -0.3883778153548926D+01    0.1486769353042504D+02    0.2055946754538890D+02
   -0.3606590064666893D+01    0.1572106129057887D+02    0.1936755066126076D+02
   -0.4623674714139119D+00   -0.2100179149698130D+02   -0.2403706696085106D+02
   -0.1211364469242270D+01   -0.2111644883865936D+02   -0.2462959373926266D+02
    0.3253508938333664D+00   -0.2113059716913374D+02   -0.2458979313065788D+02
   -0.4327189063322900D+01   -0.1548691383750774D+02   -0.1304989603803832D+02
   -0.4854549960361078D+01   -0.1479766445476601D+02   -0.1357573821449667D+02
   -0.4238043495512073D+01   -0.1516986221341558D+02   -0.1214480843149543D+02
   -0.1973446326348465D+02   -0.7435347968586900D+01    0.1099405097189497D+02
   -0.1987849372776883D+02   -0.7089093478732209D+01    0.1011988151121174D+02
   -0.1937568147845329D+02   -0.6696741085383972D+01    0.1146233752981376D+02
    0.4586575303430276D+01   -0.4464306309469309D+01    0.2058313495564861D+02
    0.5411053626497486D+01   -0.4766950595610068D+01    0.2093637036767322D+02
    0.3885285007398890D+01   -0.5111463905790484D+01    0.2085805089125422D+02
   -0.5849675209780293D+01   -0.2408877192033932D+01   -0.5441138049360537D+01
   -0.5120903357558995D+01   -0.1752249774145734D+01   -0.5509586657556768D+01
   -0.5673376228512596D+01   -0.3022493847237481D+01   -0.6179662574538464D+01
   -0.2741660166243101D+02    0.6448276000843551D+01   -0.1249577070495082D+02
   -0.2685516414878448D+02    0.7124641677037158D+01   -0.1198581398761834D+02
   -0.2832977656396992D+02    0.6636024977196616D+01   -0.1222134063536922D+02
   -0.5729202205731985D+01    0.2199832112948781D+02   -0.1559247227408858D+02
   -0.6531661184418796D+01    0.2240117241255358D+02   -0.1597808509033922D+02
   -0.5259234828646608D+01    0.2264089981272788D+02   -0.1494204957574137D+02
    0.1456389226804154D+02    0.2209602459810598D+02    0.2072258875819190D+02
    0.1458329209022417D+02    0.2128371720733963D+02    0.2016214654353748D+02
    0.1530496893074612D+02    0.2198152528761795D+02    0.2129020102720655D+02
    0.1130854131700693D+02   -0.8076124542419405D+01   -0.7136448174668301D+00
    0.1176147983777062D+02   -0.7598215891602197D+01    0.2582381834232472D-01
    0.1130122348857428D+02   -0.7361546328524494D+01   -0.1406134129398664D+01
   -0.1991341059645383D+02    0.2126934752641978D+02   -0.2193945233668845D+02
   -0.2044457748256384D+02    0.2070360899088114D+02   -0.2139304298067044D+02
   -0.1972041829632339D+02    0.2204431797939361D+02   -0.2138875273820769D+02
    0.2332760278019445D+02    0.1658639310496925D+02    0.1714188932932944D+02
    0.2332289131370829D+02    0.1703064455030046D+02    0.1628597574497033D+02
    0.2274063371828735D+02    0.1585024571476174D+02    0.1696918624099441D+02
    0.1429998629989660D+01    0.8340065877740308D+01   -0.2613861644296190D+02
    0.1054932970486029D+01    0.7560137823439487D+01   -0.2644327251470419D+02
    0.1721583943812200D+01    0.8815519150791335D+01   -0.2691431787554372D+02
   -0.1541982108057067D+02    0.1411224478228330D+02   -0.2387922362619587D+02
   -0.1589471618156039D+02    0.1469461358692108D+02   -0.2325960645987303D+02
   -0.1592645935439409D+02    0.1329846547716449D+02   -0.2389076101106314D+02
   -0.2123765400579657D+02   -0.4487596873028038D+01   -0.2694516550458230D+02
   -0.2186732576437447D+02   -0.4560441419813190D+01   -0.2768862498829817D+02
   -0.2166618034231202D+02   -0.4114001517804709D+01   -0.2615583583322680D+02
   -0.7067003331147886D+01    0.2171627172783437D+02   -0.7516467982222943D+01
   -0.6511886080702673D+01    0.2168526532690035D+02   -0.8267912072651235D+01
   -0.6632520422487651D+01    0.2196591644109500D+02   -0.6674685888316783D+01
   -0.2563463911847751D+02   -0.2039337305190132D+01   -0.1947506599784461D+02
   -0.2551796271711542D+02   -0.1059230594541810D+01   -0.1945787824559310D+02
   -0.2634436334290229D+02   -0.2144890301848567D+01   -0.2014062368449640D+02
    0.9237491987064566D+01   -0.3688767685096502D+01   -0.2704888242481211D+02
    0.8511233520423049D+01   -0.3028409168636883D+01   -0.2708954512936304D+02
    0.9794345995951534D+01   -0.3653451221183138D+01   -0.2780442906793645D+02
   -0.2519537657095173D+02   -0.1795076040691497D+01   -0.1548099433456086D+02
   -0.2483804982456941D+02   -0.1689279520457382D+01   -0.1458778175167275D+02
   -0.2509927470098347D+02   -0.2724924200961059D+01   -0.1580867128724773D+02
   -0.1316864348314015D+02    0.6913589388120098D+00    0.7910238497817636D+01
   -0.1374016105335455D+02    0.9060304173607019D+00    0.8720685854684193D+01
   -0.1251563049809743D+02   -0.2757781210385390D-02    0.8079987981419738D+01
    0.1391114294904211D+02    0.2364221501330756D+02   -0.3050953830136479D+01
    0.1426060240893825D+02    0.2448514569772578D+02   -0.3291999315809451D+01
    0.1471790863235888D+02    0.2301199420797030D+02   -0.3232857875141951D+01
   -0.2629643603198108D+02    0.2592000973246094D+02   -0.8186917637309586D+01
   -0.2679732713215450D+02    0.2542869349075964D+02   -0.7537618025589993D+01
   -0.2632737783603103D+02    0.2678147335999899D+02   -0.7797758043491898D+01
   -0.1571317171553050D+01   -0.1681801098382265D+02    0.8360696819256066D+01
   -0.1806812558688765D+01   -0.1721675878288018D+02    0.9238635880739064D+01
   -0.2263010811137653D+01   -0.1620423692889086D+02    0.8135826996231513D+01
   -0.1191298501925511D+02   -0.2057951759631369D+01    0.2203856877358837D+02
   -0.1123603721330195D+02   -0.1764333675018846D+01    0.2137998612371797D+02
   -0.1261787586690847D+02   -0.2217959801364024D+01    0.2140699085338104D+02
    0.1197311190626659D+02   -0.2071454723520910D+02    0.2930777726627542D+01
    0.1197046799295562D+02   -0.2030195685508087D+02    0.3810321184226971D+01
    0.1242582794748975D+02   -0.2152930447708907D+02    0.2908473505593105D+01
    0.1745361788173803D+02    0.2023998514568763D+02    0.8662972064502473D+01
    0.1700104036076563D+02    0.2101330587580657D+02    0.8274821924981097D+01
    0.1842880753697819D+02    0.2037278839285593D+02    0.8478387382906778D+01
    0.1843084347316370D+02    0.6626854537386589D+01   -0.2429420462677675D+02
    0.1941457646447297D+02    0.6858228825686973D+01   -0.2437301022841655D+02
    0.1798783131905326D+02    0.7504853166271348D+01   -0.2431266661112502D+02
    0.2583396201058271D+02    0.1442861178547382D+02   -0.8429868248005089D+01
    0.2559692460109406D+02    0.1533046111243575D+02   -0.8723573671867909D+01
    0.2677444795994985D+02    0.1442057707380969D+02   -0.8210330277087332D+01
    0.2190272977462721D+02   -0.6678247065145260D+01    0.1015808091251433D+02
    0.2135315399982137D+02   -0.6293059863252352D+01    0.1086478187232019D+02
    0.2228649014929355D+02   -0.5995167372890651D+01    0.9612055535205043D+01
    0.1348928957319849D+02    0.1163449808079700D+00    0.2945254252095997D+01
    0.1329221173429418D+02   -0.2426947890140126D+00    0.2055455493459035D+01
    0.1269625231976310D+02    0.5329811184776680D+00    0.3303047465781241D+01
   -0.1544392515441796D+02    0.3344630433261179D+01   -0.1359625045472217D+02
   -0.1510110474042419D+02    0.3813057281956379D+01   -0.1439771011979611D+02
   -0.1614020815206019D+02    0.2723991885975218D+01   -0.1379536487539989D+02
    0.1322217539275442D+02   -0.1433359461607316D+01    0.2271042583846937D+02
    0.1380747167382055D+02   -0.8608928722483541D+00    0.2222660597303071D+02
    0.1234484602308145D+02   -0.1185474538498886D+01    0.2243170081810666D+02
    0.3178214940918414D+01   -0.1010804320507559D+02    0.7840549156903188D+01
    0.3775316704680883D+01   -0.9593879182125940D+01    0.7324780168508408D+01
    0.2512374119621509D+01   -0.1027631438226778D+02    0.7182008096989561D+01
   -0.2009060115260099D+02    0.2539765301454926D+02    0.2448414879325276D+02
   -0.1913882871721602D+02    0.2542439040387404D+02    0.2431430463387904D+02
   -0.2033213033871395D+02    0.2455721704734994D+02    0.2486780099011952D+02
    0.2243320126292568D+02   -0.2501165346882349D+02    0.1007897847744147D+02
    0.2223112021384507D+02   -0.2499722079325820D+02    0.9119637504865599D+01
    0.2152281537172603D+02   -0.2483708278082874D+02    0.1045089008397604D+02
    0.1220258117355965D+02   -0.1927453837610651D+02    0.7728905771131682D+00
    0.1174029792325676D+02   -0.1972797250039025D+02    0.1484705397758547D+01
    0.1182725234559713D+02   -0.1841717484359071D+02    0.8180315279007982D+00
    0.7460158188615211D+01    0.1643468831761328D+02    0.2067478675275332D+02
    0.7199171441247309D+01    0.1733985086683566D+02    0.2036861342208332D+02
    0.7329467839452025D+01    0.1585868078864628D+02    0.1985941497855102D+02
    0.2497407988789934D+01   -0.2435865353756127D+02    0.1717651192735711D+02
    0.3047291451423751D+01   -0.2412876901478024D+02    0.1642153928994648D+02
    0.3044650475823782D+01   -0.2487755030431412D+02    0.1772652085873083D+02
    0.1287797458799683D+02    0.1532402272488623D+02   -0.1768366492681694D+02
    0.1380187052991480D+02    0.1536200528875019D+02   -0.1795850606873248D+02
    0.1247172766143931D+02    0.1611538412251280D+02   -0.1813755868837573D+02
    0.2060674755653593D+02    0.5799350072408704D+01    0.1035630492506807D+02
    0.2082674804101810D+02    0.5439477216217866D+01    0.9502041058275664D+01
    0.2038993487288476D+02    0.5076826094660027D+01    0.1096851477535419D+02
   -0.1588771449600224D+02    0.1673270254815557D+02   -0.1839735283576955D+02
   -0.1579976914871129D+02    0.1731390786461382D+02   -0.1759831178151589D+02
   -0.1679473425004019D+02    0.1655885754531293D+02   -0.1840544003504194D+02
    0.5068069114984990D+01   -0.1681994204185253D+02    0.7558927138933531D+01
    0.4374254187631864D+01   -0.1708873091917770D+02    0.6969268462096755D+01
    0.5785209829794877D+01   -0.1727373801421107D+02    0.7251378216612391D+01
   -0.2559308504159607D+02   -0.2547553172936153D+02    0.1886697565644462D+02
   -0.2547280052518991D+02   -0.2542675671929833D+02    0.1792964139674212D+02
   -0.2597560724257192D+02   -0.2634774272679984D+02    0.1900863216786942D+02
    0.1801258133717405D+02   -0.2606774102855008D+02    0.1161398341574298D+02
    0.1771457493615315D+02   -0.2694285527643011D+02    0.1136877209214184D+02
    0.1848749187241042D+02   -0.2613213352398669D+02    0.1246354154861254D+02
   -0.1254491835446162D+01    0.2362871470659011D+02   -0.7550741982955823D+01
   -0.1662375086902166D+01    0.2432195643746850D+02   -0.7991644984515106D+01
   -0.1093059869215600D+01    0.2384840475869564D+02   -0.6537747772417626D+01
    0.1422647746578570D+02    0.7354210709568072D+01   -0.1833760941215121D+01
    0.1457993738988314D+02    0.7338995616646995D+01   -0.2747061081672904D+01
    0.1401714725588447D+02    0.6439607056592351D+01   -0.1633268072696547D+01
    0.1103047488963484D+01    0.2186130970339935D+02   -0.3370737088528275D+01
    0.5165038314363645D+00    0.2255215711762915D+02   -0.3659393573891725D+01
    0.1862132782189914D+01    0.2234224430076825D+02   -0.2997083331167243D+01
    0.1509658522081762D+02    0.2118877450241143D+02   -0.2450099712419500D+02
    0.1599425576523441D+02    0.2079486205695716D+02   -0.2433281798814943D+02
    0.1524309443245325D+02    0.2206444343817449D+02   -0.2481508284658137D+02
    0.1024162509618437D+02    0.2314522999272234D+02    0.1879782014111089D+02
    0.1118516827017251D+02    0.2291305002971878D+02    0.1856449791197075D+02
    0.1001172520582774D+02    0.2274424868831272D+02    0.1970891963721326D+02
   -0.5372571835720048D+01    0.1240735254387725D+02   -0.2380864623337467D+02
   -0.4684429529147867D+01    0.1212167973364911D+02   -0.2316810440245109D+02
   -0.5041126449008692D+01    0.1315065808121096D+02   -0.2427921045622274D+02
   -0.3179358997482344D+01    0.2748128061706484D+02    0.6159072362772568D+01
   -0.2763288055414353D+01    0.2706914892175399D+02    0.6968581561965457D+01
   -0.3925244371677062D+01    0.2807987919159937D+02    0.6461707882923506D+01
   -0.1162400634908314D+02   -0.6600730342896675D+01    0.1959137872416639D+02
   -0.1097548660151267D+02   -0.5947135161929421D+01    0.1994039453495655D+02
   -0.1116490483954893D+02   -0.7036722183148854D+01    0.1890401849248641D+02
    0.2610894580485447D+02   -0.1718858123888089D+02    0.2166298036084790D+02
    0.2580520737197341D+02   -0.1637307826991284D+02    0.2114898409149171D+02
    0.2544677229643569D+02   -0.1728849768188419D+02    0.2236760150526193D+02
   -0.2058857887756730D+02   -0.3211671263518080D+01   -0.1249772223470077D+02
   -0.2130931500010603D+02   -0.3702112068778638D+01   -0.1294945127919876D+02
   -0.2046572428526007D+02   -0.3624180803175623D+01   -0.1163728844574415D+02
   -0.2547294241227529D+02    0.1984974545722959D+01    0.2084246083218317D+02
   -0.2456077543913574D+02    0.1756356186364409D+01    0.2114438787912914D+02
   -0.2594730878047401D+02    0.1203981730645894D+01    0.2062651559654424D+02
    0.2328473719952242D+02   -0.1683622517919852D+02   -0.1642817265458983D+02
    0.2324062453156588D+02   -0.1766530312125391D+02   -0.1589666263718969D+02
    0.2384478612519844D+02   -0.1619146108765259D+02   -0.1595669761695073D+02
    0.6851973880096889D+01    0.2463686969566430D+02   -0.1997818321089591D+02
    0.7499993915454598D+01    0.2474144922146327D+02   -0.1927268322197384D+02
    0.6490940482107455D+01    0.2549564207324898D+02   -0.2022397940082843D+02
    0.3666039029783927D+01    0.1592708802568631D+02   -0.8773382709321048D+01
    0.2946336518150629D+01    0.1649668453121600D+02   -0.8470813808271512D+01
    0.4026501366921766D+01    0.1550364190006910D+02   -0.7944891986860129D+01
   -0.2394431660744205D+02   -0.4384832050415717D+01   -0.5481938119584856D+01
   -0.2314379155799533D+02   -0.4905817307434142D+01   -0.5628275832100759D+01
   -0.2444101759127399D+02   -0.4677203551588884D+01   -0.4686028288685311D+01
    0.2672353761021702D+02    0.1581363585561336D+02   -0.1154320820334351D+02
    0.2658286756445409D+02    0.1611760425380373D+02   -0.1246661904450230D+02
    0.2751064574089505D+02    0.1622219027144928D+02   -0.1115942831313929D+02
   -0.4794426453355611D+01   -0.1795340428759518D+02   -0.1407495571803837D+02
   -0.5595986650031729D+01   -0.1844285913589268D+02   -0.1425414072204633D+02
   -0.4931377914291278D+01   -0.1708284548633898D+02   -0.1367295564755146D+02
    0.1272199371359466D+02    0.1925224729730383D+02    0.8106005879868783D+00
    0.1235237494679151D+02    0.1838379477636215D+02    0.8812061628404128D+00
    0.1218097377038836D+02    0.1979552883257702D+02    0.1395350094415442D+01
    0.1924206635191110D+02    0.6324952331931596D+01   -0.1264713843268978D+02
    0.1922744323882115D+02    0.5444146820451311D+01   -0.1226649868662144D+02
    0.2015415180555194D+02    0.6689586256789010D+01   -0.1270645204533732D+02
   -0.5431375988305886D+01    0.2520329837434641D+02   -0.2376733235905541D+02
   -0.5718555917171124D+01    0.2613148464603664D+02   -0.2388350688459055D+02
   -0.6154464519876689D+01    0.2465024086479744D+02   -0.2407869406340608D+02
    0.5975267443651327D+01   -0.9988847972135654D+01   -0.1331935457744121D+02
    0.5958296085703468D+01   -0.9043621113596544D+01   -0.1349650176745776D+02
    0.6515545992335935D+01   -0.1020483066859813D+02   -0.1257680075168112D+02
    0.2106078558834599D+02    0.1937666782189626D+01    0.5972340256510196D+01
    0.2184082256266186D+02    0.1972991882462002D+01    0.6506317890969735D+01
    0.2046229076370006D+02    0.1353160170775610D+01    0.6418151965372963D+01
   -0.1056751166845454D+02    0.1108415099903738D+02   -0.2300853618020334D+02
   -0.9951676305565108D+01    0.1162649842149041D+02   -0.2351054214891681D+02
   -0.1033282933078078D+02    0.1119740006246326D+02   -0.2208153078176187D+02
    0.8818190876203969D+01    0.1841298325430631D+02    0.1443932608847856D+02
    0.8526471913961327D+01    0.1747989301269345D+02    0.1428249650388586D+02
    0.9785637771434855D+01    0.1841743939426301D+02    0.1430880853356985D+02
   -0.2853324401834662D+01   -0.1942063545540098D+01    0.2739917269967960D+02
   -0.3145368870350514D+01   -0.1345709025954561D+01    0.2813336070210191D+02
   -0.3448385670992622D+01   -0.1815984093617306D+01    0.2663896563745316D+02
   -0.9038828733746953D+00    0.1708077140255021D+02    0.1452473067559568D+02
   -0.4747194930598602D+00    0.1775689462645353D+02    0.1501750621672259D+02
   -0.3280354322438874D+00    0.1629165469220370D+02    0.1447081128772671D+02
   -0.1921143635337130D+02    0.8064099008375763D+01   -0.1535704488090057D+02
   -0.1907385947954232D+02    0.9007108591038067D+01   -0.1519452494740900D+02
   -0.2007814940651646D+02    0.7873288020598563D+01   -0.1499442190510667D+02
    0.4354952385385843D+01   -0.1876418526972127D+02    0.1701316586277231D+02
    0.4245322073391106D+01   -0.1928796134790696D+02    0.1616768391591960D+02
    0.4784828788035614D+01   -0.1941710477814335D+02    0.1759003452367562D+02
   -0.3677831623052289D+01   -0.1209117352668110D+02    0.5778375491302318D+01
   -0.3739993081839664D+01   -0.1205168496586065D+02    0.4870965910815718D+01
   -0.4532000298880069D+01   -0.1182142532304038D+02    0.6170676071590873D+01
   -0.2688653791428663D+01   -0.1699877359313961D+02    0.1081010491784477D+02
   -0.3609484740733538D+01   -0.1731501524786487D+02    0.1088660125862659D+02
   -0.2342190405538133D+01   -0.1661644930586285D+02    0.1167643890281629D+02
   -0.1300697000134725D+02    0.1556494050837358D+02   -0.5003878224996856D+00
   -0.1391608012573993D+02    0.1538219917846046D+02   -0.4431652924909274D+00
   -0.1271198267573230D+02    0.1607664394219701D+02    0.2581815882601314D+00
    0.1160392862695700D+02    0.1518130990877133D+02    0.1474350086567603D+02
    0.1138214434983732D+02    0.1433896002492625D+02    0.1428938439561149D+02
    0.1248437074948249D+02    0.1542612070396193D+02    0.1452811797641197D+02
    0.1793553228507818D+02    0.1858562664773516D+02    0.2431156412702829D+02
    0.1881401070122777D+02    0.1898622129098517D+02    0.2443938979530679D+02
    0.1790050296749915D+02    0.1774886752651122D+02    0.2471432814670893D+02
    0.1107037504389915D+02    0.8916950246695645D+01    0.2033445612364010D+02
    0.1075013351518373D+02    0.8398519582581196D+01    0.2108046200874186D+02
    0.1158933069931215D+02    0.8326363364533778D+01    0.1975175320814540D+02
    0.1482462420841036D+01    0.1746495648005780D+02   -0.3082535015196602D+01
    0.1573196375248143D+01    0.1651349076854638D+02   -0.2773686290313830D+01
    0.8654830943477007D+00    0.1788643109383331D+02   -0.2494467488221964D+01
    0.1964946700908889D+02   -0.7798368561245815D+01   -0.1824363807890923D+02
    0.2059155877660696D+02   -0.7986415102997667D+01   -0.1833416561449176D+02
    0.1937423876808647D+02   -0.7592385181138341D+01   -0.1908046029843752D+02
   -0.2726539856278961D+02    0.1767879360009672D+02   -0.8540045456351701D+01
   -0.2814947115293905D+02    0.1730474524574775D+02   -0.8452059957331013D+01
   -0.2705311338318015D+02    0.1804264029807331D+02   -0.7652035444405620D+01
    0.4820431891573680D+01    0.3239961795428399D+00    0.1381691489456332D+02
    0.5647814730296291D+01   -0.5082688340025088D-01    0.1354207819842466D+02
    0.4275062854584478D+01    0.1469259301301529D+00    0.1298814722806041D+02
    0.1913717292208355D+02    0.9609598573315939D+00    0.2666932608129969D+02
    0.1852848344570457D+02    0.2547925118641157D+00    0.2673551854609626D+02
    0.1938446760934427D+02    0.1066322135735296D+01    0.2570127092294778D+02
    0.1349180207995821D+02   -0.2336271757072051D+02    0.2093339865567098D+02
    0.1416658947548282D+02   -0.2302091341832318D+02    0.2151456316820001D+02
    0.1334064866051808D+02   -0.2421537407875445D+02    0.2130697812303125D+02
    0.8958817073954059D+01    0.2010702162544008D+02    0.2689137219849732D+02
    0.9674998575943770D+01    0.2039230980678517D+02    0.2750591221816595D+02
    0.8391984101725495D+01    0.1943215272891808D+02    0.2724476423673351D+02
   -0.1641476668010548D+02   -0.1202122479729842D+02    0.1625336540265944D+02
   -0.1697305758746203D+02   -0.1180285104205976D+02    0.1697268864197791D+02
   -0.1675483410387385D+02   -0.1284049403693975D+02    0.1587360637139107D+02
    0.2564246307655311D+02    0.4441380650205857D+01    0.1039521161874284D+02
    0.2587653331277121D+02    0.3593906689860859D+01    0.1084498183525136D+02
    0.2611588310639676D+02    0.5218322115684189D+01    0.1070897629002716D+02
    0.1202509343585127D+02   -0.7101332829422463D+01    0.4215054297724024D+01
    0.1161737490669955D+02   -0.6231323445044519D+01    0.4005724632122464D+01
    0.1291444982154532D+02   -0.6838687189363500D+01    0.4601129842830949D+01
   -0.2008978813473548D+02   -0.2486166065842214D+02    0.2045315635939106D+02
   -0.1930626975676875D+02   -0.2440782749221652D+02    0.2006227731100550D+02
   -0.1989332393267438D+02   -0.2483276434639158D+02    0.2138927606696348D+02
   -0.2717435216223470D+02    0.1308328513487870D+02    0.1411901534549924D+02
   -0.2735051866672846D+02    0.1276013776159541D+02    0.1498270637365447D+02
   -0.2800514004193641D+02    0.1320720077157795D+02    0.1368859735028174D+02
    0.5808263834573656D+01    0.6499350090768836D+01    0.1063682383695509D+02
    0.6412811893024402D+01    0.6913525988600616D+01    0.1003684482608647D+02
    0.6392565783029743D+01    0.6119058486692942D+01    0.1134457951524211D+02
    0.5937128423564160D+01   -0.2711162638916049D+02    0.3264351640549144D+01
    0.5033686028629404D+01   -0.2731487102616767D+02    0.2982050401933168D+01
    0.6081512551883455D+01   -0.2651313607728076D+02    0.3942728613214184D+01
   -0.9941936117341740D+01    0.2174324128859272D+02   -0.2363546668467746D+02
   -0.1051289325771752D+02    0.2238172105458544D+02   -0.2406995525475654D+02
   -0.1014316713913844D+02    0.2184289682784112D+02   -0.2262155465238884D+02
   -0.1419955626291643D+02   -0.6617988916647218D+01   -0.2122443210271167D+02
   -0.1454851551442834D+02   -0.7170754945645860D+01   -0.2191136766107850D+02
   -0.1490452444529566D+02   -0.6030548485353174D+01   -0.2099625366776620D+02
    0.6726179966136351D+01    0.2620628136094872D+01    0.2253724596804715D+02
    0.7685825651736122D+01    0.2931662031948134D+01    0.2236206160083652D+02
    0.6819260777968261D+01    0.1702818461840637D+01    0.2282126287911131D+02
    0.2078229121154993D+01   -0.4602288956109278D+01    0.2181317636805384D+02
    0.2243192484773956D+01   -0.4895322983859883D+01    0.2271370430387150D+02
    0.1822373977918086D+01   -0.5390287754548429D+01    0.2139626554214031D+02
   -0.1682594332529771D+01   -0.1525800090725629D+02   -0.9429549062356287D+01
   -0.2095655755936515D+01   -0.1504269613879336D+02   -0.8560633100239890D+01
   -0.1924757629036874D+01   -0.1613800438808928D+02   -0.9543752653648223D+01
    0.2113038792715981D+02   -0.2560909777709639D+02   -0.1606822760978863D+02
    0.2131332407550646D+02   -0.2649593339875570D+02   -0.1630123237765100D+02
    0.2011128992491167D+02   -0.2557606137619851D+02   -0.1607297201253346D+02
    0.1493032662083117D+02    0.1305060761871532D+01    0.2202552401552849D+02
    0.1489108492208390D+02    0.5826318845664757D+00    0.2135572998002800D+02
    0.1401929579200642D+02    0.1547670528003936D+01    0.2216672998264435D+02
   -0.1644198664325763D+02    0.1756929139059974D+02    0.2611322349164814D+02
   -0.1689834233269906D+02    0.1750721467846394D+02    0.2695087137629134D+02
   -0.1567616900976961D+02    0.1809889804145575D+02    0.2621276794920327D+02
    0.5004685395243551D+00   -0.1859278380032364D+02   -0.2034747665301218D+02
    0.6823711539949429D-02   -0.1872562712615508D+02   -0.2110955479688982D+02
    0.2074734417563696D+00   -0.1926078599979931D+02   -0.1974830930280592D+02
   -0.1682968969690294D+02   -0.3814620417096209D+01    0.1883896573076209D+02
   -0.1598146026157597D+02   -0.4119832918575002D+01    0.1916464062626649D+02
   -0.1739006229900047D+02   -0.4084724104737551D+01    0.1963625839405060D+02
    0.1151556001597188D+02    0.2148914932825456D+02    0.4483059627643455D+01
    0.1149864912748683D+02    0.2109835659677946D+02    0.5335644459686889D+01
    0.1220149274270615D+02    0.2215173074280390D+02    0.4659057770973583D+01
    0.2347420967634122D+02    0.2173721720635443D+02    0.2317376020090706D+02
    0.2371162687550855D+02    0.2079271333759428D+02    0.2333244222394715D+02
    0.2337609892577120D+02    0.2216795126908855D+02    0.2402211293166020D+02
   -0.2229925028134504D+01    0.1698931447302151D+02    0.5300722729106371D+01
   -0.2851321360779167D+01    0.1709173742745816D+02    0.6015071918222101D+01
   -0.1351584464675738D+01    0.1702485983826246D+02    0.5752303010149100D+01
    0.1073720443546511D+02    0.4939652351832107D+00    0.3205887144939570D+01
    0.1005332413424665D+02   -0.1642796117967255D+00    0.3140803169974113D+01
    0.1025556398647493D+02    0.1187300387884965D+01    0.3593585533010715D+01
    0.1763587298233920D+02   -0.2192921675678111D+02    0.2364782075706243D+01
    0.1754261402361655D+02   -0.2116156191551633D+02    0.1754415004597504D+01
    0.1745268453464211D+02   -0.2265947852239945D+02    0.1854753653202140D+01
   -0.1202783892206261D+02    0.5571499581849695D+01   -0.2616929719544853D+02
   -0.1274291639320504D+02    0.5736729512912393D+01   -0.2550867591636775D+02
   -0.1186895318462296D+02    0.6472170666861341D+01   -0.2647617917789665D+02
    0.7322863593378400D+01   -0.2028187772408829D+02    0.9531243735308983D+01
    0.6731961295475257D+01   -0.2081944824069863D+02    0.1015227038699961D+02
    0.7655298274365383D+01   -0.2080816388315448D+02    0.8802037878948839D+01
   -0.3188158582121227D+01    0.5973169724988503D+01   -0.1373180388189769D+02
   -0.2279796268521265D+01    0.5868409099666031D+01   -0.1397894666811868D+02
   -0.3561309204298372D+01    0.6696793056369677D+01   -0.1429813142464205D+02
   -0.2202907996113757D+02   -0.1557459408388699D+02    0.1444352982882557D+02
   -0.2294974850085619D+02   -0.1588618024027405D+02    0.1450176333071256D+02
   -0.2181584739076149D+02   -0.1533040973010307D+02    0.1352519143466346D+02
   -0.1401325651858313D+02    0.1712820827523745D+02   -0.1296107003590906D+02
   -0.1342576586337336D+02    0.1682571949078873D+02   -0.1227269095034988D+02
   -0.1342886035099744D+02    0.1763425849927463D+02   -0.1364426931204691D+02
    0.1149024410208708D+02    0.6152230452532772D+01    0.8965223613256528D+00
    0.1161006411067213D+02    0.5208588194075029D+01    0.1162597589529817D+01
    0.1079331666038670D+02    0.6449300481961794D+01    0.1434813137163809D+01
   -0.2490452341252110D+02    0.2112155328837893D+02   -0.6391549858610130D+01
   -0.2402443141242640D+02    0.2144175006868393D+02   -0.6707764139977209D+01
   -0.2517154710304859D+02    0.2167136872427850D+02   -0.5670683110028627D+01
    0.4798444672863545D+01    0.4607555510593716D+01    0.2309420955652812D+02
    0.4515252732958539D+01    0.4539077776673529D+01    0.2402137874002365D+02
    0.5436016670780481D+01    0.3891120519440405D+01    0.2304499304738752D+02
    0.1573188832015111D+02    0.2629367312100036D+02   -0.8588200579940120D+00
    0.1638930522582780D+02    0.2555671740265226D+02   -0.1043578276031878D+01
    0.1615181871650168D+02    0.2708555679023681D+02   -0.5295540645143758D+00
    0.1565465867791858D+02    0.1383744359110078D+00    0.2473762734646563D+02
    0.1509042298826397D+02   -0.4818057710629022D+00    0.2524506409093033D+02
    0.1533809156912675D+02    0.2862818522562017D+00    0.2380877817783695D+02
    0.1693626257011969D+02    0.2649557211801477D+02   -0.2029536137436196D+02
    0.1683579282457551D+02    0.2550721983917933D+02   -0.2025532700028634D+02
    0.1622243641813007D+02    0.2677871084889419D+02   -0.1970226577325989D+02
    0.5155045162013271D+01   -0.9149954695719369D+01   -0.1372908300283512D+01
    0.5085749212841584D+01   -0.8209539826280308D+01   -0.1691066818478682D+01
    0.5923630340884561D+01   -0.9206013570543497D+01   -0.8358871824683817D+00
    0.1213729560376786D+02    0.2580415738642470D+02    0.4071286591422034D+01
    0.1288591768156478D+02    0.2542328215100189D+02    0.4529387886234579D+01
    0.1226536530170738D+02    0.2566107499204775D+02    0.3100597414421043D+01
    0.2638692954696829D+02    0.1811592009921410D+02   -0.2149227019300635D+01
    0.2587554152594675D+02    0.1740589646149283D+02   -0.1653557502348899D+01
    0.2723740198607864D+02    0.1821349753236304D+02   -0.1678223494486543D+01
    0.9477639248373768D+01   -0.1279984191535622D+00    0.8278226116836899D+01
    0.9833564344795306D+01   -0.8150412509237493D+00    0.8805124890557476D+01
    0.1024298241051304D+02    0.3545172128010264D+00    0.8004985436362347D+01
   -0.9032909095658440D+00   -0.1598156678002472D+02   -0.1957358929135198D+02
   -0.3655154944153401D+00   -0.1670510804588671D+02   -0.1994742246537114D+02
   -0.1622272189007560D+01   -0.1645416350082936D+02   -0.1902246937752085D+02
   -0.1235444940684761D+02   -0.8328368297216626D+01   -0.4809551323799401D+00
   -0.1232869523342362D+02   -0.8539021331060594D+01    0.4183900286710795D+00
   -0.1238867020550680D+02   -0.9121489538781672D+01   -0.1058016308337251D+01
   -0.2120440425474057D+02   -0.8899884237688420D+01   -0.1652932057474682D+02
   -0.2201055660329715D+02   -0.8430899493104427D+01   -0.1677850077566736D+02
   -0.2090408663504819D+02   -0.8355703282509193D+01   -0.1576854181602118D+02
   -0.1367637720168340D+02   -0.5034377105866539D+01   -0.1610973639106769D+02
   -0.1437667630018673D+02   -0.5630194397822344D+01   -0.1636861242130898D+02
   -0.1302941595317395D+02   -0.5575505909281044D+01   -0.1569369854182862D+02
   -0.8371428781675128D+01    0.1887726577765061D+02   -0.2302936989384975D+02
   -0.8777030379515569D+01    0.1977560687977281D+02   -0.2308458794291269D+02
   -0.8487493884243316D+01    0.1870995651399035D+02   -0.2209741847656312D+02
    0.1897733944771429D+02    0.1391132895339994D+02    0.3702584747754755D+01
    0.1938625097025151D+02    0.1426213050696652D+02    0.4517622786652161D+01
    0.1811589383176275D+02    0.1367298202340349D+02    0.4123940091142203D+01
    0.5225174236086340D+01   -0.2061480120017249D+02   -0.1244080542355378D+02
    0.5280214251640399D+01   -0.2017551711216505D+02   -0.1327469438256449D+02
    0.4590281590963395D+01   -0.2138613637752603D+02   -0.1254619536098859D+02
    0.7798420843617476D+00    0.5840254878400872D+01    0.2377780578689557D+02
    0.3074329624674523D+00    0.5016752305923426D+01    0.2361760721104758D+02
    0.1163869298089187D+00    0.6523122114840247D+01    0.2378146392190655D+02
   -0.1883443632997816D+01    0.1816237528456424D+02    0.1870352624105654D+02
   -0.1566308457477321D+01    0.1876482875267109D+02    0.1801874648698698D+02
   -0.1061099261457852D+01    0.1796924995730985D+02    0.1924300787989640D+02
    0.2580147889637805D+02    0.2457028107209929D+02    0.1560915404731149D+02
    0.2480590309087653D+02    0.2439733894482945D+02    0.1545739727471573D+02
    0.2573054397027244D+02    0.2496087824904841D+02    0.1647480906984372D+02
    0.1791813764241103D+02   -0.3198620707060282D+01   -0.4041844813762768D+01
    0.1767333647357783D+02   -0.3086600479872014D+01   -0.3109582865897126D+01
    0.1819683033433675D+02   -0.4159552214731315D+01   -0.4077855399641726D+01
    0.1287726082839035D+02   -0.2393750455241804D+02    0.1399662870377783D+02
    0.1289762951374460D+02   -0.2458007402523484D+02    0.1328500520183289D+02
    0.1198187840446961D+02   -0.2402816625083591D+02    0.1436744712003125D+02
   -0.2254756188067304D+02    0.3877784016678542D+01   -0.1024085697506195D+02
   -0.2258455172995540D+02    0.3172569001999841D+01   -0.9588478072633055D+01
   -0.2189796884070034D+02    0.3554437608756860D+01   -0.1091029589056895D+02
    0.2075306487045301D+02    0.4539894135493695D+01    0.7767560671964121D+01
    0.2141763766228189D+02    0.3878142778329186D+01    0.7676332093318377D+01
    0.2000939524660603D+02    0.4047547627904470D+01    0.7355619711021115D+01
    0.1591524482707086D+02    0.6788719183472035D+01    0.1177376793108157D+02
    0.1655781793199411D+02    0.6393529195202437D+01    0.1237581231411407D+02
    0.1652880194766466D+02    0.7435466572911933D+01    0.1125018594048592D+02
    0.6381138991494312D+01   -0.2729469803859931D+02    0.1298800488689139D+02
    0.5801053681840602D+01   -0.2748285838168954D+02    0.1228118332244849D+02
    0.5758047525239244D+01   -0.2724457626113205D+02    0.1373529356002906D+02
    0.2579232561455453D+02   -0.5957142786339137D+00   -0.3105444796925629D+01
    0.2577894168880793D+02   -0.1558215528804640D+01   -0.3082873668921834D+01
    0.2531376232953128D+02   -0.3334320687531486D+00   -0.2213601029424434D+01
    0.1739692372605342D+02   -0.1353830513595948D+02    0.2452652650641981D+02
    0.1821597223584666D+02   -0.1334414766769527D+02    0.2398503234709649D+02
    0.1688898530871278D+02   -0.1429367065112748D+02    0.2419308518298395D+02
    0.1161617241332361D+02    0.2249115910290505D+02    0.2594190921790964D+02
    0.1227700742053413D+02    0.2194110140078474D+02    0.2633633773478437D+02
    0.1095454325164403D+02    0.2182222750571468D+02    0.2564053099281950D+02
    0.2733308169945916D+02    0.1025129834241408D+02   -0.2057965262107284D+02
    0.2796808254380843D+02    0.1045387935857011D+02   -0.1991971780976331D+02
    0.2713275389962621D+02    0.9321532323833663D+01   -0.2043866193688261D+02
   -0.1790856586160730D+02   -0.2154229048820032D+02   -0.1839157532626745D+02
   -0.1718987739994935D+02   -0.2156391622403039D+02   -0.1770859994398805D+02
   -0.1754597268574510D+02   -0.2223675307962205D+02   -0.1901483313939013D+02
    0.6326164108825814D+01    0.7757531841341404D+01    0.7612507958560633D+01
    0.5858331603270584D+01    0.8533467041734273D+01    0.7817451705491177D+01
    0.7209117944732335D+01    0.7917208118410613D+01    0.7925800034244447D+01
   -0.9897525859063443D+01    0.1021381271463769D+02   -0.6767414188829496D+01
   -0.9546971383098443D+01    0.9928628222595366D+01   -0.5898605286091550D+01
   -0.1065546164130328D+02    0.1081426192854053D+02   -0.6654989458345822D+01
   -0.5033624145205421D+01    0.2662513228573384D+02   -0.1652686538153161D+02
   -0.5171858780472279D+01    0.2621657954374434D+02   -0.1565354603398484D+02
   -0.5813777266417673D+01    0.2719170469582400D+02   -0.1671682767212637D+02
    0.1797560805414586D+02    0.2735444352655513D+02    0.6268509220390091D+00
    0.1746217829730860D+02    0.2733531121564184D+02    0.1453811457259335D+01
    0.1887763872730280D+02    0.2707378616073825D+02    0.7971813915613181D+00
    0.1319834201542109D+02   -0.1173971793171981D+02   -0.2424282833217901D+02
    0.1295536481784610D+02   -0.1140538835191013D+02   -0.2335698187367463D+02
    0.1281475267485894D+02   -0.1257817694625103D+02   -0.2442405881176650D+02
    0.1373773712540560D+02   -0.7122445134319761D+01    0.2703218271665980D+02
    0.1301464764169863D+02   -0.7323733587097331D+01    0.2643986855605198D+02
    0.1326583352751681D+02   -0.7072346296605049D+01    0.2795132952581725D+02
    0.6206431078521280D+01    0.3333360874263042D+01    0.1121333351041916D+02
    0.5624147687512751D+01    0.3294405101619875D+01    0.1198322997566918D+02
    0.5730585193863441D+01    0.3935022266633657D+01    0.1062000189305077D+02
    0.1597985244610921D+02    0.7915957229733940D+01   -0.1891382993595150D+02
    0.1597049332396347D+02    0.8918607650407992D+01   -0.1885472688712174D+02
    0.1545570075281116D+02    0.7544807448002469D+01   -0.1968981627696704D+02
   -0.2055183726802917D+01   -0.2736716198828717D+02   -0.1233131224597040D+02
   -0.2965501485948530D+01   -0.2743627122637433D+02   -0.1199610966772182D+02
   -0.2127676988197737D+01   -0.2702664755828359D+02   -0.1322468589013443D+02
   -0.2189547271015919D+02    0.7502501341149935D+01   -0.6662860674429461D+01
   -0.2213016419906721D+02    0.8022685121751763D+01   -0.5828639529368849D+01
   -0.2135447844614473D+02    0.6832152485988972D+01   -0.6313423087986076D+01
    0.8556485499110432D+01   -0.1638289176595728D+01   -0.1096022420374014D+02
    0.7676315710295539D+01   -0.1507381369803244D+01   -0.1146297101463144D+02
    0.8953352366774126D+01   -0.2442379172556858D+01   -0.1122972607395163D+02
   -0.2107476081274723D+02    0.5020232167987504D+01   -0.1643485593513158D+02
   -0.2153884363845867D+02    0.5788263920272303D+01   -0.1602399657627276D+02
   -0.2053443294581669D+02    0.5467515599030433D+01   -0.1708687827044744D+02
   -0.1919049787152576D+02    0.1470208204325957D+02   -0.6563852155608011D+01
   -0.1837675221660908D+02    0.1491983321188865D+02   -0.6040538717474413D+01
   -0.1924756029902126D+02    0.1375370424341267D+02   -0.6685017141902475D+01
    0.5265177296337557D+01    0.1297112746836453D+02   -0.2630694931573959D+02
    0.6177664775919147D+01    0.1277420722552580D+02   -0.2659490336025634D+02
    0.5380227939058332D+01    0.1286467989461558D+02   -0.2536516409851447D+02
    0.1213141002750295D+02   -0.1994580881912459D+02   -0.2456859590291994D+02
    0.1208153503076860D+02   -0.1937294294413605D+02   -0.2533955771853462D+02
    0.1301880921464828D+02   -0.1966764044972474D+02   -0.2419238951018912D+02
   -0.1956512903775974D+02   -0.2229702100465303D+02   -0.1261562106234777D+02
   -0.1947057455745339D+02   -0.2137847201201392D+02   -0.1232745587183727D+02
   -0.1945777726618898D+02   -0.2281387721930866D+02   -0.1182865422016430D+02
    0.1215311849100725D+02    0.1232856791692166D+02   -0.2497266727141890D+02
    0.1183554279801462D+02    0.1191995914959588D+02   -0.2577953811503201D+02
    0.1304409408255297D+02    0.1263807994445818D+02   -0.2516576319732607D+02
   -0.2166675869115628D+02   -0.1949248583231029D+02    0.2061666199005240D+02
   -0.2153606145946909D+02   -0.1895170902431026D+02    0.2138303482630352D+02
   -0.2080695132606453D+02   -0.1992903008792214D+02    0.2044726281476506D+02
    0.1066282965047915D+02    0.2701817116298907D+02   -0.4306122300377250D+01
    0.1052295067542659D+02    0.2652444038899836D+02   -0.5099169561910549D+01
    0.1151800504503659D+02    0.2736123418865813D+02   -0.4471677481191374D+01
    0.2668705814262324D+02   -0.1788801803001289D+02   -0.9135698643389551D+01
    0.2658428908173573D+02   -0.1764652936578393D+02   -0.8221558926240609D+01
    0.2574756237799242D+02   -0.1799651743767961D+02   -0.9491660302619310D+01
   -0.1838142722321718D+02    0.4008286381899033D+01    0.8885934435101179D+00
   -0.1915128054237090D+02    0.4176920813374841D+01    0.3123378304579150D+00
   -0.1833872750619116D+02    0.3132749333856197D+01    0.1202006454795640D+01
   -0.2437981943124279D+02    0.1599115302030319D+01    0.4333500483013681D+01
   -0.2479994091575469D+02    0.8315912691161491D+00    0.4072384089822480D+01
   -0.2471540926212207D+02    0.1924977157361198D+01    0.5191502956892637D+01
   -0.7579478052882037D+01    0.2200543692174066D+02    0.3011847698433564D+01
   -0.7641714191018086D+01    0.2290217302685399D+02    0.2645236688307199D+01
   -0.7123026732958566D+01    0.2151236818048054D+02    0.2288774405457260D+01
    0.2030075625633648D+02    0.6803792197455923D+01   -0.1598564553271943D+01
    0.2012835769146263D+02    0.7327233203864789D+01   -0.8027387127736130D+00
    0.1977450582906566D+02    0.7138250368602693D+01   -0.2242962995280321D+01
    0.8292064493518678D+01    0.2455141655580410D+02   -0.2652266310724328D+01
    0.7945331165981001D+01    0.2535354071671842D+02   -0.3045577067198380D+01
    0.8954898586459587D+01    0.2497056826624830D+02   -0.2114380505335608D+01
    0.2062946267642069D+02    0.2126579026718674D+02    0.1167148708165738D+02
    0.2031414550958689D+02    0.2219082448950962D+02    0.1170393282030531D+02
    0.2159068486958597D+02    0.2142245257793440D+02    0.1188170827811002D+02
   -0.1300342307101535D+02    0.6053465054810441D+01   -0.2147907389369029D+02
   -0.1362507659663327D+02    0.5989127622175216D+01   -0.2223430486389423D+02
   -0.1328123611402149D+02    0.5390587449476415D+01   -0.2081249703671660D+02
   -0.2659068890946708D+02    0.1623165709704077D+02    0.2356479122576040D+02
   -0.2643227330821609D+02    0.1681441730744314D+02    0.2436915835287744D+02
   -0.2608497199214509D+02    0.1542849634305350D+02    0.2353411320220453D+02
    0.1365006477237934D+02    0.1749194628348335D+02   -0.1388787599360291D+02
    0.1411642872941344D+02    0.1802715355604217D+02   -0.1319587814909465D+02
    0.1289385682443815D+02    0.1710159752219015D+02   -0.1349927209230175D+02
    0.1965566609680441D+02    0.2287283005726556D+02   -0.1595284956280463D+02
    0.1929124718054248D+02    0.2287418638611841D+02   -0.1503255267437085D+02
    0.2036041854552611D+02    0.2354983721866622D+02   -0.1590383962272772D+02
   -0.2211668692093591D+02    0.6869562318497890D+01   -0.1957962819537567D+01
   -0.2144545473395925D+02    0.7073504684406478D+01   -0.2658666505514353D+01
   -0.2201430448496756D+02    0.7576514984453151D+01   -0.1331095690365634D+01
    0.2222616894453104D+02   -0.1081898498071355D+02   -0.1004793328974563D+02
    0.2302136448204119D+02   -0.1132629057090865D+02   -0.1021008365230253D+02
    0.2161413407738331D+02   -0.1153041917503270D+02   -0.9797536343459122D+01
   -0.1039736258838233D+02   -0.1963732411111663D+02   -0.1945048914994083D+02
   -0.1135842199015093D+02   -0.1976260953102025D+02   -0.1914150497623218D+02
   -0.1032667835405846D+02   -0.1899999851424739D+02   -0.2014597964722726D+02
   -0.8666022115536880D+01   -0.5395630298455411D+01   -0.4419146341302683D+01
   -0.8975326641335526D+01   -0.5241050680603943D+01   -0.5349707008251848D+01
   -0.7996079869458360D+01   -0.6096029040563287D+01   -0.4426172363316532D+01
   -0.2009956441632830D+02    0.2982129686791933D+01    0.1092511259971781D+02
   -0.1934515669714359D+02    0.2520870062584178D+01    0.1135277365222428D+02
   -0.2042992655865566D+02    0.3567802824201521D+01    0.1164898650941738D+02
    0.2113154716592840D+02    0.3483367211833436D+01   -0.1467291718702800D+02
    0.2038412102823948D+02    0.2911994204756557D+01   -0.1474006617683959D+02
    0.2105767826523010D+02    0.4016791330123212D+01   -0.1548481260375659D+02
    0.1744431388766534D+02   -0.4340723338540830D+01   -0.1394676087426346D+02
    0.1726586708617800D+02   -0.4623742696125560D+01   -0.1298536578508912D+02
    0.1660145202961411D+02   -0.3918598590704492D+01   -0.1435470846816871D+02
   -0.2577571167835037D+02   -0.1349447560602275D+02    0.2513199124489144D+02
   -0.2527225058848126D+02   -0.1390577880481282D+02    0.2588148503875741D+02
   -0.2624763714633820D+02   -0.1275624983076736D+02    0.2547616383779360D+02
    0.2139992633560757D+02   -0.4352601416979688D+01   -0.1190605118932988D+02
    0.2080369485934379D+02   -0.4093850695419750D+01   -0.1117194710477630D+02
    0.2173272904635596D+02   -0.5282162798158611D+01   -0.1179775869942714D+02
   -0.8008971463728310D+01    0.4594318315755731D+01   -0.3923591221720669D+01
   -0.8286375609464503D+01    0.4331309955567294D+01   -0.4855413271724352D+01
   -0.8026479431280354D+01    0.5543805234591663D+01   -0.3986993928993381D+01
   -0.2745545567405532D+02    0.2119360969714391D+02    0.2228659821064000D+02
   -0.2793533186414945D+02    0.2116633560105771D+02    0.2313863554148791D+02
   -0.2720443268262406D+02    0.2027796730953795D+02    0.2216000068201165D+02
   -0.6001803913155870D+01    0.2010178664633782D+02    0.2158352881444861D+02
   -0.6884124173852926D+01    0.1976315028659613D+02    0.2143792395884216D+02
   -0.5574629534520014D+01    0.2035936168463445D+02    0.2074689108590383D+02
    0.1110294209622004D+02    0.2529918209748834D+02   -0.1190727280612932D+02
    0.1174003221694372D+02    0.2591281564292015D+02   -0.1234951344213298D+02
    0.1082883414691576D+02    0.2463529384395911D+02   -0.1255623387508658D+02
   -0.1645909258370299D+02    0.7340915506813718D+01   -0.1285309084279073D+02
   -0.1648026334102719D+02    0.7293145058811209D+01   -0.1383350735622500D+02
   -0.1558721072196638D+02    0.7589134163663162D+01   -0.1258982268946339D+02
    0.4329997688115537D+01    0.3259847143120341D+01    0.1338602470870527D+02
    0.4067100605857823D+01    0.2408797117444213D+01    0.1384303498918238D+02
    0.3885012257380140D+01    0.3938850098456569D+01    0.1388251759804228D+02
   -0.1885468992824770D+02   -0.9522636159169865D+01   -0.2643592697674445D+02
   -0.1899226850506117D+02   -0.9365430266092307D+01   -0.2735069844033403D+02
   -0.1855929518125554D+02   -0.1043234649623328D+02   -0.2627320272605125D+02
   -0.2396680998068111D+02   -0.1124412214743991D+02    0.2658118859468864D+02
   -0.2361331279315538D+02   -0.1068698474474458D+02    0.2589725892400618D+02
   -0.2363392804716307D+02   -0.1213012680147402D+02    0.2639015971227760D+02
   -0.1344852112767839D+02    0.1845377557230779D+02    0.2527342176390105D+02
   -0.1369066488919194D+02    0.1805015000800608D+02    0.2608950494698465D+02
   -0.1427004193688377D+02    0.1886929229629202D+02    0.2490506410052376D+02
   -0.1886811119839928D+02   -0.2248920444805297D+02   -0.2297382666579212D+02
   -0.1935474852854338D+02   -0.2297416693161407D+02   -0.2230076970151874D+02
   -0.1907773107939849D+02   -0.2301616273803475D+02   -0.2376416745463178D+02
   -0.3143615674859113D+01    0.1879025823858714D+02   -0.8266485890944919D+01
   -0.3214875322769685D+01    0.1853337136088354D+02   -0.7294437547795505D+01
   -0.2723350120538916D+01    0.1966295070230329D+02   -0.8195962161229181D+01
   -0.1953569529183592D+02    0.1956325529520509D+02   -0.3177023192890574D+01
   -0.1910464328276421D+02    0.2041106995859853D+02   -0.3021175822405459D+01
   -0.1897106134368376D+02    0.1904411431292880D+02   -0.3750063740445365D+01
    0.1994135907816912D+02   -0.1257186281123067D+02    0.2732705569607137D+02
    0.2018892318448382D+02   -0.1164288680722731D+02    0.2712944316372027D+02
    0.1900440321938341D+02   -0.1263010272575012D+02    0.2737217873235381D+02
    0.1593779788106707D+02   -0.1700409424697454D+02   -0.9317790499007440D+01
    0.1625015869606158D+02   -0.1609038975658296D+02   -0.9370852287490557D+01
    0.1669949859251077D+02   -0.1752350090435799D+02   -0.9516848718535773D+01
    0.1701105558617336D+02    0.9865221341012985D+01   -0.1196459542234196D+02
    0.1774756440969523D+02    0.1028108210468862D+02   -0.1242792990649358D+02
    0.1700614464153028D+02    0.1022126371149204D+02   -0.1109279442395206D+02
    0.2562825125726880D+02   -0.9522911094505119D+01    0.3041447171179820D+01
    0.2521944346023199D+02   -0.9306539493775041D+01    0.3907555866708045D+01
    0.2643861061387515D+02   -0.9976193658828656D+01    0.3232936373947957D+01
    0.1858342574724005D+02   -0.9462111272878259D+01   -0.1364255422871255D+01
    0.1903445120408701D+02   -0.1007031669588925D+02   -0.8271907192545208D+00
    0.1767598871612460D+02   -0.9513318135558993D+01   -0.9754245651108692D+00
   -0.1384343493236962D+02    0.1418180607219005D+02    0.1385551118500022D+02
   -0.1424469099002738D+02    0.1502397085331615D+02    0.1416968144228708D+02
   -0.1429834129741480D+02    0.1335335049042346D+02    0.1424911860642469D+02
   -0.1873099552949951D+02   -0.2630312769124609D+02   -0.1839099152160761D+02
   -0.1826877802317670D+02   -0.2706501499293359D+02   -0.1792767837634068D+02
   -0.1957323965618349D+02   -0.2669840627622303D+02   -0.1861914289759281D+02
   -0.2099804668384023D+01    0.2625604549634014D+02   -0.1717368536706689D+02
   -0.3036041739576114D+01    0.2628296622849509D+02   -0.1693330547325217D+02
   -0.2045292143045851D+01    0.2654462325677752D+02   -0.1812702641083742D+02
   -0.1164554067819227D+02   -0.8895554061446187D+01    0.2023799953573046D+01
   -0.1069086725654862D+02   -0.9174351735668667D+01    0.1977262878045099D+01
   -0.1201177038890481D+02   -0.9534981854352253D+01    0.2640368309862774D+01
   -0.2702499378709360D+02    0.3664463678769183D+00    0.2833903613678089D+01
   -0.2706719976910358D+02    0.5156633503508032D+00    0.3754043685669108D+01
   -0.2620885315687953D+02   -0.1999704058840234D+00    0.2795730304228038D+01
   -0.2303457793278775D+02   -0.1801075205451903D+02   -0.9850610538858643D+01
   -0.2229006381058869D+02   -0.1834684060351463D+02   -0.1034480422911429D+02
   -0.2262870799821984D+02   -0.1766681906352882D+02   -0.9002050121447025D+01
   -0.1035859413844791D+02   -0.1852337789999413D+02   -0.2215152517029322D+02
   -0.1104324653297026D+02   -0.1784787857686052D+02   -0.2206807924311519D+02
   -0.9827505445852879D+01   -0.1815772298411106D+02   -0.2281277962745806D+02
    0.1615309102236593D+02    0.8881873625352128D+01   -0.8338179050566223D+01
    0.1548645370326151D+02    0.8175791110670696D+01   -0.8455328454984119D+01
    0.1653860467406248D+02    0.8756448547969923D+01   -0.7424302722937176D+01
    0.7088994088055266D+01   -0.1623076289510294D+02   -0.1386306675830915D+02
    0.6982589472695834D+01   -0.1720610915560927D+02   -0.1364308499253996D+02
    0.6188341093408953D+01   -0.1589755612647375D+02   -0.1410731240002195D+02
   -0.1712897760762836D+02    0.2233386360737789D+02    0.1511429540231644D+02
   -0.1772567940665142D+02    0.2260140831344460D+02    0.1445214144672821D+02
   -0.1731185575344278D+02    0.2139344211518187D+02    0.1524802239414950D+02
    0.2846820491891630D+01   -0.8044173672727573D-02    0.1199530101045642D+02
    0.2404728723039008D+01   -0.7063331451753493D+00    0.1139947805760355D+02
    0.2157919157530706D+01    0.4360037985780113D+00    0.1255970585985457D+02
    0.1131152819676603D+02    0.1105052107111351D+02   -0.2741260155595213D+02
    0.1173192740024775D+02    0.1014494444125045D+02   -0.2738935234585455D+02
    0.1183200963341119D+02    0.1150224308718057D+02   -0.2805335584395517D+02
   -0.6485457778623570D+01   -0.1150335647084391D+02    0.2808689213357222D+01
   -0.6904055143928698D+01   -0.1178667819751028D+02    0.2015082828263567D+01
   -0.6699611682000240D+01   -0.1056008901442260D+02    0.2835646272392114D+01
   -0.1296365541114222D+02    0.3281897403814843D+01    0.8283107575653904D+00
   -0.1349206961639614D+02    0.3962434301563343D+01    0.3583746546132062D+00
   -0.1227668224552063D+02    0.3087207701321649D+01    0.2423203624440116D+00
   -0.1072873081230022D+02    0.1378861873185465D+01   -0.2484063447066821D+02
   -0.1153318658440210D+02    0.8505492156588774D+00   -0.2497849250720539D+02
   -0.1058905757534267D+02    0.2051510732965757D+01   -0.2551963533948153D+02
    0.2271047244783925D+02    0.4981441124680851D+01    0.1795045900675006D+02
    0.2178288884440353D+02    0.5114545941089518D+01    0.1774754142658931D+02
    0.2312622733892627D+02    0.4501410871998208D+01    0.1724522195752407D+02
    0.5479433772050698D+00   -0.1094526784241204D+02    0.2054855993031070D+02
   -0.1322740054655838D+00   -0.1159551501951743D+02    0.2060799192348117D+02
    0.1160477309953190D+01   -0.1122122648945176D+02    0.1985296599737281D+02
    0.1491903490542388D+02   -0.2558950260262457D+02   -0.2626387829968532D+02
    0.1440479941426467D+02   -0.2606233335902338D+02   -0.2691835002746393D+02
    0.1552827103807066D+02   -0.2626443388559056D+02   -0.2584659992507651D+02
    0.1191924323639178D+02   -0.4333855701894978D+01    0.1198517547742127D+01
    0.1244046991357938D+02   -0.5158985790737319D+01    0.1118160980859404D+01
    0.1170613262100166D+02   -0.4266975311414055D+01    0.2160256470934524D+01
   -0.2654413174541092D+02   -0.8987413873971830D+01    0.1870963803996701D+02
   -0.2601394729328279D+02   -0.8491344008094249D+01    0.1934625581133429D+02
   -0.2723215221493208D+02   -0.8493638109139900D+01    0.1825750854549818D+02
    0.2405543286234535D+02   -0.1676730182621295D+02    0.2449092649678569D+02
    0.2402082155399567D+02   -0.1682630162238064D+02    0.2550032197799434D+02
    0.2345243735646659D+02   -0.1603738634873965D+02    0.2426433296872520D+02
    0.4037338495028823D+01   -0.2127188991418087D+01    0.2701433600457747D+02
    0.3526335141306030D+01   -0.1551586951321924D+01    0.2757029589774888D+02
    0.4491099205970909D+01   -0.2670327990531958D+01    0.2764253438140695D+02
   -0.1359805711048472D+02   -0.1993327896967120D+02   -0.2734285515128190D+02
   -0.1268743468610770D+02   -0.1995976124663618D+02   -0.2782772060501919D+02
   -0.1402725115011426D+02   -0.2082145335124501D+02   -0.2735778726266388D+02
    0.2682380879067530D+02   -0.1160659552294814D+02    0.1169046295632713D+02
    0.2661325350250283D+02   -0.1211440387248878D+02    0.1088005803015599D+02
    0.2614533509611764D+02   -0.1094594403123352D+02    0.1180141641721323D+02
    0.1455609565589668D+02    0.1332370765476738D+02   -0.2432444532781632D+02
    0.1518971162077459D+02    0.1261757373114674D+02   -0.2421005700015673D+02
    0.1511222431609270D+02    0.1404020075840678D+02   -0.2461609400276795D+02
   -0.1293300396543571D+02    0.1151748037674483D+02   -0.2088775562872723D+02
   -0.1225535085702175D+02    0.1182537116307933D+02   -0.2021215519824924D+02
   -0.1384210589988309D+02    0.1179486438894044D+02   -0.2051760534625726D+02
   -0.2161179467442648D+02    0.1945200886553158D+02    0.1567296585273622D+02
   -0.2071564870421517D+02    0.1958933083732378D+02    0.1593023062240978D+02
   -0.2212236602669999D+02    0.2029757771969627D+02    0.1586676066647005D+02
    0.1611060537081487D+02   -0.9413898076480583D+01   -0.5189846389616786D+00
    0.1577615880546806D+02   -0.8527732920478174D+01   -0.6097621860885778D+00
    0.1587113210151889D+02   -0.9767714039130869D+01    0.3528229520084506D+00
    0.1129268893875876D+02   -0.1654815359711977D+02    0.1065520361359330D+02
    0.1065812105922298D+02   -0.1709708781535510D+02    0.1112665722894146D+02
    0.1208071164407300D+02   -0.1714264593500711D+02    0.1070784531448364D+02
   -0.1560471905354616D+02   -0.1390527863272098D+01   -0.1970487495063231D+02
   -0.1607573124107383D+02   -0.1400696719748053D+01   -0.2052881745512932D+02
   -0.1577784939818629D+02   -0.6330262445258296D+00   -0.1904371923195860D+02
    0.4880562844258527D+01   -0.1732318042741891D+02    0.2171225048843983D+02
    0.4604434771694675D+01   -0.1649592012707991D+02    0.2215896320673518D+02
    0.4060333583184082D+01   -0.1757425278491594D+02    0.2124054359224771D+02
   -0.1445856182003173D+02    0.2323701011253375D+02    0.1468739084543835D+02
   -0.1541736885616056D+02    0.2313068091888637D+02    0.1492397960758938D+02
   -0.1381363859453503D+02    0.2320573686532741D+02    0.1534285282959851D+02
    0.2492393668825344D+02    0.1392901495384147D+02    0.2256762430178270D+02
    0.2564325101780041D+02    0.1330547837030582D+02    0.2229915126687427D+02
    0.2410361020731205D+02    0.1355199958612998D+02    0.2221505965005524D+02
    0.5823096329623779D+01   -0.1918262854077444D+02   -0.1483076190523992D+02
    0.5244477654442087D+01   -0.1863302375004278D+02   -0.1539880452240935D+02
    0.6057210174994980D+01   -0.1978727514154160D+02   -0.1548377654713203D+02
   -0.1191613441366017D+02   -0.1266799502668580D+01    0.2435032586807926D+01
   -0.1217599474615806D+02   -0.5321175566608884D+00    0.1947679418898120D+01
   -0.1257364645259874D+02   -0.1897374888736308D+01    0.2198816380546278D+01
   -0.2331366665680460D+02   -0.9443095113864803D+01    0.1523900183461102D+02
   -0.2287086320787238D+02   -0.1017936093237997D+02    0.1478243388109350D+02
   -0.2329932423082849D+02   -0.9737667214371548D+01    0.1616052155348741D+02
    0.1529109691242851D+02   -0.1452839926637994D+02    0.1264344106575759D+02
    0.1440010398990700D+02   -0.1496367894963422D+02    0.1264444110527782D+02
    0.1567067215895155D+02   -0.1446235251938547D+02    0.1168978810082394D+02
    0.2402109721061638D+02    0.1920493445287951D+02   -0.8894405886248729D+01
    0.2400448513039807D+02    0.1839925773048318D+02   -0.9258761531905108D+01
    0.2460555994751162D+02    0.1958679578829556D+02   -0.9482287288025271D+01
   -0.1389359830554271D+02   -0.1960823407837974D+02   -0.2457311211822391D+02
   -0.1330010181558865D+02   -0.2016132406268924D+02   -0.2406471174464674D+02
   -0.1365980948009787D+02   -0.1972084652059211D+02   -0.2547518423681113D+02
   -0.2505243121154346D+02    0.1087279903081406D+02   -0.2211104066902747D+01
   -0.2471861778072782D+02    0.1180981006575635D+02   -0.2243815352246060D+01
   -0.2503323579443371D+02    0.1058353914941866D+02   -0.3163860785510151D+01
   -0.6548153363078375D+01    0.1080188071975608D+02   -0.2605415642350673D+02
   -0.5845154317778796D+01    0.1043566529890322D+02   -0.2670562599161530D+02
   -0.6089890324994974D+01    0.1122344513916814D+02   -0.2536020322739842D+02
    0.1716247655341054D+02   -0.1480453728493974D+02    0.1969009404009616D+01
    0.1801928946570901D+02   -0.1520312268327614D+02    0.2225736518049586D+01
    0.1732332748932172D+02   -0.1387680799776419D+02    0.2280482680184427D+01
    0.8827487431935010D+01    0.9331937126546460D+01   -0.1371245257070275D+02
    0.8017328512318446D+01    0.9657416478261064D+01   -0.1326294870608788D+02
    0.8610891910979003D+01    0.8464792391416342D+01   -0.1403431318378092D+02
   -0.6780522041152843D+01   -0.4863624600159514D+01   -0.1646598657208172D+02
   -0.6681928042606627D+01   -0.5113609892464301D+01   -0.1552007125779221D+02
   -0.6523013187759500D+01   -0.3944423413844752D+01   -0.1664061784899431D+02
   -0.3125672582139697D+01    0.2484283483437770D+02    0.7724839913187147D+01
   -0.2227658161992906D+01    0.2495468484287323D+02    0.8043321326472242D+01
   -0.3728374185527289D+01    0.2466772474798563D+02    0.8488081588507892D+01
    0.1556537472556537D+02    0.1800550626922695D+02   -0.1055088556731081D+02
    0.1540297024709244D+02    0.1878294254995659D+02   -0.1112929616971111D+02
    0.1648715711097540D+02    0.1783948055631840D+02   -0.1057501361912440D+02
   -0.2339685606510955D+02   -0.1547845188707127D+02   -0.2041657788891316D+02
   -0.2352246664408561D+02   -0.1635320916848136D+02   -0.2008550124759186D+02
   -0.2269218615862554D+02   -0.1555276864248753D+02   -0.2108274231838586D+02
   -0.1282039076043727D+02   -0.9188881905147881D+01    0.1608839325750690D+02
   -0.1263329766527665D+02   -0.8249399102451234D+01    0.1616134074354991D+02
   -0.1300274559384613D+02   -0.9420254250790803D+01    0.1702397543792149D+02
   -0.2367463786665370D+02    0.7391069717117873D+01    0.2182285440436143D+02
   -0.2328669224518184D+02    0.7719317981765592D+01    0.2098453102512151D+02
   -0.2304041946332098D+02    0.6883969476609744D+01    0.2230562533210676D+02
    0.7592642488755899D+01   -0.2341390782369367D+02    0.2254182962332650D+02
    0.7091153555326692D+01   -0.2319746776494845D+02    0.2341269252053622D+02
    0.7710389016112130D+01   -0.2436420892162995D+02    0.2255942203672653D+02
   -0.7892320635783647D+01    0.5946312079862047D+01    0.1184269704735628D+02
   -0.7768649392209382D+01    0.6025401306628921D+01    0.1087853110072649D+02
   -0.7110844872006696D+01    0.6456823641174131D+01    0.1216470079378657D+02
    0.1089657975152309D+01    0.6834244892506611D+01   -0.1805945258128925D+02
    0.1739046157585445D+01    0.6757356033796530D+01   -0.1734062058545269D+02
    0.5030151639955780D+00    0.7591047529666809D+01   -0.1780905670128387D+02
   -0.2627676248965027D+01   -0.7655236696816671D+01    0.2649657967151363D+02
   -0.3075192033995599D+01   -0.8432309701105183D+01    0.2681804663758077D+02
   -0.2408500552470023D+01   -0.7227260347387100D+01    0.2734469920852706D+02
   -0.7563067081948535D+01   -0.4852394475305626D+00   -0.1689371399260287D+02
   -0.7040790588593969D+01   -0.1129592927001779D+01   -0.1636945181745642D+02
   -0.8274360975877645D+01   -0.1274559590937101D+00   -0.1634131779338076D+02
    0.2607279606570619D+01    0.2400994131509767D+02    0.1583653247443669D+02
    0.2529999477916734D+01    0.2468499529317225D+02    0.1649428320784426D+02
    0.2467307412772839D+01    0.2314771279538889D+02    0.1634195512033712D+02
    0.4998442399683969D+01    0.3020290237949407D+01   -0.2073963706188521D+01
    0.5410033231210153D+01    0.3741373983909241D+01   -0.2568219083726046D+01
    0.4148639017285953D+01    0.3337836867268218D+01   -0.1826642513381047D+01
    0.5707979875991087D+01    0.1322734913620579D+02   -0.1360031632318214D+02
    0.6334389494478135D+01    0.1270121140000909D+02   -0.1419048018517013D+02
    0.5257277851470083D+01    0.1248126024401903D+02   -0.1323092173852779D+02
   -0.2044655035666495D+02    0.1711687847210207D+02   -0.2265435838373295D+02
   -0.1988861428568505D+02    0.1789824084605933D+02   -0.2272174503305094D+02
   -0.2003475693781860D+02    0.1655530262925585D+02   -0.2195889168622924D+02
    0.1463192114982764D+02   -0.2694323190773920D+02    0.3482390407165134D+01
    0.1437252713314143D+02   -0.2759540533713723D+02    0.2765193319914532D+01
    0.1521539874860333D+02   -0.2622708336200356D+02    0.3081151230943429D+01
   -0.7696536247136772D+01   -0.2028908354434295D+02    0.1710863030626021D+02
   -0.8388244482769906D+01   -0.2079476630806228D+02    0.1662344736947190D+02
   -0.7057828612627791D+01   -0.1996174348497494D+02    0.1645587642126976D+02
    0.2272812408110031D+02    0.6108254217883875D+01    0.1427378795303170D+02
    0.2297684460087896D+02    0.6759513069543823D+01    0.1358569101450234D+02
    0.2329748415863329D+02    0.6220941667711685D+01    0.1503382094002900D+02
    0.1531808496451234D+02    0.3429300996972630D+00   -0.2053614847765436D+02
    0.1570279425274107D+02   -0.4850288215849409D+00   -0.2018482916283011D+02
    0.1595885684515724D+02    0.8688492243855843D+00   -0.2098067100352195D+02
    0.2201155620617124D+02    0.1327631478852199D+02   -0.2342740169640137D+02
    0.2282326663515753D+02    0.1269670395794505D+02   -0.2336725458375818D+02
    0.2230750721637980D+02    0.1403985772951186D+02   -0.2393108817826712D+02
   -0.1700076004957476D+02   -0.2687536248014461D+02   -0.1002498723843586D+02
   -0.1708391505543726D+02   -0.2685621984167757D+02   -0.1101370048524820D+02
   -0.1663724141015573D+02   -0.2602268750084540D+02   -0.9816566312682955D+01
   -0.2647728355304692D+02   -0.1997835394396872D+02   -0.2243286981810993D+02
   -0.2731825735580393D+02   -0.1972296665114517D+02   -0.2278456957497720D+02
   -0.2602516818080501D+02   -0.1911660495153110D+02   -0.2239830885324822D+02
    0.2519259545770660D+02    0.3636389117806427D+01    0.7705467675052196D+01
    0.2529498968431464D+02    0.3973527546166241D+01    0.8575148570558298D+01
    0.2589966730301828D+02    0.2964585806953804D+01    0.7410658994434166D+01
   -0.1533390494638805D+02    0.1177865467912422D+02    0.1455575375846573D+02
   -0.1618222393995272D+02    0.1226978639518744D+02    0.1439773888308199D+02
   -0.1540125166734452D+02    0.1108795356895556D+02    0.1392756210719843D+02
    0.2847687773970481D+01   -0.1079493681774298D+02    0.1339304221055029D+02
    0.3622937916986322D+01   -0.1103680231900799D+02    0.1286955853859282D+02
    0.2429716517838859D+01   -0.1008895015814250D+02    0.1296912529047366D+02
   -0.1441291081174998D+02   -0.1362355698545121D+02    0.2647509306797124D+02
   -0.1366109753040227D+02   -0.1337352724232625D+02    0.2705937453654621D+02
   -0.1518605229618111D+02   -0.1357059493515365D+02    0.2703549091469885D+02
    0.1576583896873605D+02   -0.1425217415928078D+02    0.9969807797157760D+01
    0.1566523660146574D+02   -0.1371109667028313D+02    0.9120249427513567D+01
    0.1536117305586728D+02   -0.1509788509080166D+02    0.9843396620608095D+01
   -0.2433052573239533D+02    0.2496994550036708D+01   -0.1220332917519582D+02
   -0.2379973031674498D+02    0.1864103180780010D+01   -0.1282233314694757D+02
   -0.2365245885324219D+02    0.3091280130406348D+01   -0.1179431130185494D+02
    0.1082591325757095D+02   -0.2152112249589711D+02    0.1007537252726001D+02
    0.1178034858003421D+02   -0.2130452981808445D+02    0.9820241803056030D+01
    0.1080319379584106D+02   -0.2131401577335548D+02    0.1102062160436724D+02
   -0.1053171170297633D+01    0.2347987051117152D+02   -0.4600128888715997D+01
   -0.1016297501206366D+01    0.2407891579431950D+02   -0.3841622420376450D+01
   -0.1860758471735123D+01    0.2294662294117486D+02   -0.4397413021309617D+01
    0.2639613698400147D+02    0.1705591476824089D+02    0.8792362867616923D+01
    0.2731317118216292D+02    0.1715067621838022D+02    0.8662952132693736D+01
    0.2612200396846001D+02    0.1627959418860457D+02    0.8210141703238046D+01
    0.5806113982312887D+01   -0.3230379519983491D+01    0.6869362153970992D+01
    0.6534683913268757D+01   -0.2641055413375868D+01    0.6642938539863701D+01
    0.5132017220485873D+01   -0.2999367369766545D+01    0.6222243637601625D+01
    0.1920382103538440D+01    0.1518171596780459D+02    0.1709803965362979D+02
    0.1296934853829702D+01    0.1486111867341584D+02    0.1647530150308350D+02
    0.2775818893071754D+01    0.1472611025346484D+02    0.1693808200977963D+02
   -0.2265729871521045D+02   -0.2109507166574172D+02   -0.1732138777332176D+02
   -0.2259836513426139D+02   -0.2167219243362745D+02   -0.1810741896491892D+02
   -0.2192614731817423D+02   -0.2048186179720854D+02   -0.1733724770716599D+02
    0.1442113259550022D+02   -0.2949168710275902D+01   -0.1180588602464594D+02
[truncated: 4,767,667 more chars]
