# Supplementary material for: Measuring Zn Transference with Precision: Insights for Dendrite‐Free Zinc Metal Anodes
Source: Adv Mater. 2025 Aug 23;37(46):e02245. doi: 10.1002/adma.202502245 (PMC12631524; doi:10.1002/adma.202502245)
Supplement: Supplementary file 2 — Supporting Information [file ADMA-37-e02245-s002.gz › restarts/60Zn_r2.xyz]

 16352  Built with Packmol
    54.500000   54.500000   54.500000   90.000000   90.000000   90.000000
     1  O    -24.325546   -3.691605   26.095959     1     2     3
     2  H    -24.051928   -3.799932   25.173035     2     1
     3  H    -25.273844   -3.883016   26.100457     2     1
     4  O     -9.232530   20.645954  -12.506871     1     5     6
     5  H     -9.183470   20.266860  -11.616541     2     4
     6  H     -9.949293   20.153980  -12.932739     2     4
     7  O     -8.884675   -3.733792  -27.266666     1     8     9
     8  H     -8.781709   -4.475275  -26.651455     2     7
     9  H     -8.455355   -2.989041  -26.826623     2     7
    10  O     14.388199    2.358487   23.690065     1    11    12
    11  H     14.982397    3.114079   23.565553     2    10
    12  H     13.600384    2.552753   23.160875     2    10
    13  O    -18.371210  -12.895647  -18.748285     1    14    15
    14  H    -17.740550  -12.240874  -19.080355     2    13
    15  H    -18.954695  -12.428357  -18.137466     2    13
    16  O     16.735622    6.604974    3.472217     1    17    18
    17  H     16.352860    6.226707    2.668207     2    16
    18  H     16.288019    6.159948    4.210329     2    16
    19  O      5.379121  -24.261378  -11.615968     1    20    21
    20  H      4.842832  -24.412842  -12.405358     2    19
    21  H      4.743774  -24.052061  -10.919031     2    19
    22  O     23.624746   26.823773   17.629975     1    23    24
    23  H     22.808361   26.494352   18.039294     2    22
    24  H     23.981463   27.411984   18.313394     2    22
    25  O      3.058655  -24.620883    6.433112     1    26    27
    26  H      2.449886  -24.913032    7.128211     2    25
    27  H      3.905573  -25.028397    6.674839     2    25
    28  O     15.513514   15.957712  -19.091229     1    29    30
    29  H     16.292965   16.123947  -18.539917     2    28
    30  H     15.884253   15.797917  -19.975838     2    28
    31  O     -9.305860    1.798718   11.032308     1    32    33
    32  H     -9.562735    2.021680   10.126025     2    31
    33  H     -8.709425    2.509310   11.310205     2    31
    34  O     10.966165   26.108419  -17.938037     1    35    36
    35  H     11.878275   25.822214  -17.760758     2    34
    36  H     10.728290   25.748806  -18.804453     2    34
    37  O     -8.812490    5.968110   -9.347607     1    38    39
    38  H     -9.126854    5.209681   -8.834898     2    37
    39  H     -9.620460    6.403586   -9.669200     2    37
    40  O     11.389938   12.989701  -11.131665     1    41    42
    41  H     10.811534   13.160635  -11.889514     2    40
    42  H     10.987138   13.447663  -10.377180     2    40
    43  O     14.218539    0.320899   15.755467     1    44    45
    44  H     14.177980   -0.616131   15.987789     2    43
    45  H     15.163213    0.532575   15.754013     2    43
    46  O     -6.932995   23.554968   19.225275     1    47    48
    47  H     -6.088967   24.000953   19.039627     2    46
    48  H     -7.151553   23.053284   18.420900     2    46
    49  O     18.798956    3.607175  -22.681924     1    50    51
    50  H     19.252470    2.756247  -22.817425     2    49
    51  H     18.201063    3.708496  -23.445215     2    49
    52  O     12.642395    8.204901   27.245664     1    53    54
    53  H     13.328817    7.863589   26.644449     2    52
    54  H     11.810230    7.887959   26.856697     2    52
    55  O      9.622223   21.657116  -11.287363     1    56    57
    56  H      9.649599   22.029491  -10.393659     2    55
    57  H      9.352067   20.741289  -11.146742     2    55
    58  O     18.064713   -0.110419  -21.992731     1    59    60
    59  H     18.909069   -0.513790  -21.745163     2    58
    60  H     17.960141    0.582051  -21.326201     2    58
    61  O     16.923719  -24.427081   14.698420     1    62    63
    62  H     17.265232  -23.628077   15.120833     2    61
    63  H     17.321919  -25.167983   15.177029     2    61
    64  O     21.608430    6.075773    7.344533     1    65    66
    65  H     20.862938    5.744083    6.820768     2    64
    66  H     22.155309    5.286392    7.485598     2    64
    67  O    -10.697436   11.804679    3.014461     1    68    69
    68  H    -11.151351   12.372547    2.376623     2    67
    69  H    -10.173769   11.158889    2.518151     2    67
    70  O     14.615082   26.310361  -14.815839     1    71    72
    71  H     15.306599   25.636561  -14.791389     2    70
    72  H     15.108952   27.139419  -14.845231     2    70
    73  O    -26.453591   23.656593   26.300195     1    74    75
    74  H    -27.297961   23.966532   25.938097     2    73
    75  H    -26.326857   22.778625   25.907867     2    73
    76  O      3.292479   10.259666  -15.290969     1    77    78
    77  H      3.793988   10.007013  -14.503640     2    76
    78  H      3.970509   10.314270  -15.978233     2    76
    79  O     -6.216735    4.571487  -19.439526     1    80    81
    80  H     -6.957930    4.797071  -18.863720     2    79
    81  H     -6.499968    3.786639  -19.922165     2    79
    82  O      3.701093  -16.211182   11.596203     1    83    84
    83  H      3.899418  -16.344918   12.534564     2    82
    84  H      3.470443  -17.097818   11.289731     2    82
    85  O     25.676345   -6.642709   -4.153748     1    86    87
    86  H     24.973651   -7.184549   -3.750616     2    85
    87  H     25.453010   -5.709164   -4.002407     2    85
    88  O    -12.193926    6.903858    9.495738     1    89    90
    89  H    -12.462526    7.803604    9.289655     2    88
    90  H    -12.996648    6.415517    9.722979     2    88
    91  O     -8.806925   -8.285120   26.340195     1    92    93
    92  H     -9.567011   -7.820736   26.730151     2    91
    93  H     -8.172500   -8.262521   27.074928     2    91
    94  O     18.500838  -13.055354    9.563712     1    95    96
    95  H     18.051821  -13.842744    9.907830     2    94
    96  H     19.419179  -13.113763    9.870096     2    94
    97  O     16.515022  -25.500036   23.518952     1    98    99
    98  H     16.810706  -25.328333   22.614510     2    97
    99  H     17.215976  -25.106445   24.061800     2    97
   100  O     10.195852   -9.593331    9.620633     1   101   102
   101  H      9.627452   -9.777688   10.385807     2   100
   102  H      9.683644   -9.840835    8.842744     2   100
   103  O     -0.277626   -8.413733   -3.336604     1   104   105
   104  H     -0.397341   -8.060286   -2.440956     2   103
   105  H     -0.376753   -9.372070   -3.250218     2   103
   106  O      6.546458  -22.965077   23.125339     1   107   108
   107  H      6.577788  -22.002948   23.043720     2   106
   108  H      7.417695  -23.260687   23.427738     2   106
   109  O    -25.249794   24.729790   -7.205597     1   110   111
   110  H    -25.468122   23.827792   -7.477665     2   109
   111  H    -24.320897   24.677816   -6.930094     2   109
   112  O    -24.764419  -14.911042   -2.642187     1   113   114
   113  H    -24.342620  -15.783527   -2.639416     2   112
   114  H    -24.100781  -14.284221   -2.309943     2   112
   115  O     26.273402  -18.399270   -9.663610     1   116   117
   116  H     27.231616  -18.381618   -9.510587     2   115
   117  H     25.901930  -19.060040   -9.058501     2   115
   118  O      9.819516    4.659090    7.385970     1   119   120
   119  H     10.430999    4.949224    8.073837     2   118
   120  H      9.962389    5.265907    6.645303     2   118
   121  O      3.800170   -1.228850   18.930487     1   122   123
   122  H      3.571815   -2.070595   18.500791     2   121
   123  H      3.885916   -1.400462   19.884324     2   121
   124  O    -20.698213   -9.907018  -18.940318     1   125   126
   125  H    -20.573504  -10.473999  -18.167792     2   124
   126  H    -21.135580  -10.468287  -19.589720     2   124
   127  O    -20.841878    7.952989    5.463602     1   128   129
   128  H    -21.512033    7.548827    6.034809     2   127
   129  H    -20.778534    7.324071    4.732015     2   127
   130  O      7.570149  -13.819895  -12.526441     1   131   132
   131  H      8.457974  -13.671029  -12.884760     2   130
   132  H      6.955261  -13.722873  -13.266577     2   130
   133  O     -3.876502   11.787083   -7.780232     1   134   135
   134  H     -3.796274   11.328489   -8.629202     2   133
   135  H     -4.690849   12.313321   -7.831425     2   133
   136  O      5.149100   -1.132437   -4.824856     1   137   138
   137  H      5.528403   -0.252783   -4.967293     2   136
   138  H      4.798803   -1.147294   -3.921622     2   136
   139  O     10.222144   13.464079   26.871198     1   140   141
   140  H     10.712016   14.169256   27.319825     2   139
   141  H      9.606871   13.086465   27.519829     2   139
   142  O     21.175865  -25.100387   23.233943     1   143   144
   143  H     21.567767  -24.336707   23.678795     2   142
   144  H     20.710200  -24.715619   22.480553     2   142
   145  O     -4.527649  -10.881548   -8.910603     1   146   147
   146  H     -5.189244  -11.026993   -8.218893     2   145
   147  H     -4.941365  -10.292498   -9.558256     2   145
   148  O      1.061478    4.471751  -14.386546     1   149   150
   149  H      1.551267    5.058762  -14.982288     2   148
   150  H      0.302758    4.187740  -14.918311     2   148
   151  O      9.939990   26.167927  -12.975989     1   152   153
   152  H      9.287895   26.786652  -13.324100     2   151
   153  H      9.703677   25.313466  -13.365146     2   151
   154  O     18.461649   14.934838   23.778079     1   155   156
   155  H     17.502259   14.854474   23.797304     2   154
   156  H     18.642113   15.536116   23.042774     2   154
   157  O    -26.938733   16.965930   14.386858     1   158   159
   158  H    -27.329480   16.788708   13.517535     2   157
   159  H    -26.611874   16.108916   14.703459     2   157
   160  O     18.269243  -12.473281  -19.086467     1   161   162
   161  H     18.067716  -12.579466  -20.030411     2   160
   162  H     17.492630  -12.848073  -18.643599     2   160
   163  O    -17.031484   24.503090   -3.604241     1   164   165
   164  H    -16.814519   23.695330   -4.102902     2   163
   165  H    -17.949232   24.423247   -3.306623     2   163
   166  O     22.943653    7.854441    5.744188     1   167   168
   167  H     23.150632    8.665987    6.232190     2   166
   168  H     22.506427    7.256517    6.368266     2   166
   169  O     17.539080   13.631600    4.311430     1   170   171
   170  H     16.941429   13.093669    3.771505     2   169
   171  H     18.420285   13.405393    3.982369     2   169
   172  O    -18.477465   -6.543850   17.408111     1   173   174
   173  H    -19.291250   -7.058346   17.521003     2   172
   174  H    -17.798543   -7.230365   17.327142     2   172
   175  O     18.258536  -15.400377  -20.208920     1   176   177
   176  H     18.012144  -15.964548  -19.464470     2   175
   177  H     17.491757  -15.334407  -20.788286     2   175
   178  O      4.378285    2.388461   -4.163675     1   179   180
   179  H      5.146197    2.978976   -4.210496     2   178
   180  H      3.970821    2.616444   -3.310876     2   178
   181  O      6.513576    8.864741    6.018594     1   182   183
   182  H      6.461020    9.324399    6.872519     2   181
   183  H      5.604303    8.687508    5.724684     2   181
   184  O    -23.767579   27.051067  -20.745871     1   185   186
   185  H    -24.144412   26.176956  -20.561231     2   184
   186  H    -22.923947   26.858098  -21.187167     2   184
   187  O     24.981872  -10.081272  -14.568335     1   188   189
   188  H     25.691084  -10.726615  -14.688382     2   187
   189  H     25.358920   -9.422795  -13.963551     2   187
   190  O      4.394882   15.058084   -9.323419     1   191   192
   191  H      4.662330   14.495514   -8.585208     2   190
   192  H      4.527607   14.531178  -10.120470     2   190
   193  O      4.183604   16.350078  -13.028572     1   194   195
   194  H      3.353191   16.112555  -12.584365     2   193
   195  H      4.231812   15.773013  -13.810541     2   193
   196  O     13.022668   13.656485    5.264076     1   197   198
   197  H     12.834092   12.995305    4.582109     2   196
   198  H     12.509448   13.394691    6.042400     2   196
   199  O      1.105692  -16.909254  -20.037441     1   200   201
   200  H      0.691863  -16.390306  -20.734540     2   199
   201  H      1.912188  -17.280025  -20.422463     2   199
   202  O     -1.357481   20.742400    0.795492     1   203   204
   203  H     -0.693834   20.274601    0.260728     2   202
   204  H     -1.980760   20.077021    1.127308     2   202
   205  O    -21.663706   15.606856  -19.118278     1   206   207
   206  H    -21.561143   16.496526  -19.486900     2   205
   207  H    -21.380549   15.697514  -18.196346     2   205
   208  O     16.020196    0.659932   -6.612238     1   209   210
   209  H     16.528279    1.185597   -7.249136     2   208
   210  H     15.706513   -0.140310   -7.059591     2   208
   211  O      2.569153   18.498782  -13.864957     1   212   213
   212  H      3.252350   17.882426  -13.572175     2   211
   213  H      2.275145   18.145505  -14.718048     2   211
   214  O     21.596449    4.892758  -21.501778     1   215   216
   215  H     21.724769    5.607215  -20.851748     2   214
   216  H     21.624772    4.074877  -20.975168     2   214
   217  O    -19.256593   -2.494561    8.787645     1   218   219
   218  H    -18.702487   -2.686023    9.561497     2   217
   219  H    -20.035823   -2.097557    9.210162     2   217
   220  O     20.517461  -26.421218   -7.478853     1   221   222
   221  H     20.728671  -26.100928   -6.586954     2   220
   222  H     21.250336  -27.018421   -7.696099     2   220
   223  O      6.055169  -26.320245   -8.242682     1   224   225
   224  H      6.617198  -27.044939   -7.923388     2   223
   225  H      6.685437  -25.609880   -8.437987     2   223
   226  O      3.078349   21.289913   -8.344794     1   227   228
   227  H      3.636220   21.868708   -8.886971     2   226
   228  H      3.213424   21.598644   -7.437563     2   226
   229  O    -26.662409  -13.325440   -3.982511     1   230   231
   230  H    -25.950568  -13.919465   -3.705756     2   229
   231  H    -27.489429  -13.753625   -3.715579     2   229
   232  O    -23.572618   13.563593  -18.507654     1   233   234
   233  H    -23.199074   12.682185  -18.375391     2   232
   234  H    -22.834401   14.102094  -18.818800     2   232
   235  O    -17.004385  -25.455323    2.917370     1   236   237
   236  H    -17.447962  -24.684283    2.529928     2   235
   237  H    -17.423591  -25.566403    3.785828     2   235
   238  O     22.458330  -23.249022  -25.601097     1   239   240
   239  H     22.488004  -24.208699  -25.729907     2   238
   240  H     23.245133  -22.907792  -26.061626     2   238
   241  O     11.462067  -22.039280  -25.614867     1   242   243
   242  H     12.289562  -22.475580  -25.374713     2   241
   243  H     11.191748  -22.489908  -26.429276     2   241
   244  O     23.351671    1.220937   -3.957448     1   245   246
   245  H     23.148939    0.830836   -4.817627     2   244
   246  H     23.246384    2.172900   -4.053846     2   244
   247  O     -6.373399   24.390109  -25.138451     1   248   249
   248  H     -5.995363   23.672191  -24.604050     2   247
   249  H     -7.337002   24.261319  -25.169129     2   247
   250  O     16.276682    5.951304  -10.892213     1   251   252
   251  H     16.840308    5.516867  -11.550404     2   250
   252  H     16.889224    6.443254  -10.325013     2   250
   253  O    -10.526798   -1.458504  -21.181464     1   254   255
   254  H    -11.005522   -0.672310  -21.475852     2   253
   255  H    -10.997650   -1.805051  -20.410605     2   253
   256  O    -23.365983  -10.896818    4.183495     1   257   258
   257  H    -23.773062  -10.038503    3.983334     2   256
   258  H    -24.101492  -11.511119    4.353459     2   256
   259  O    -10.624460    7.765883  -14.452633     1   260   261
   260  H    -10.734505    6.977791  -15.001176     2   259
   261  H    -11.517059    8.120612  -14.340171     2   259
   262  O    -10.444685   25.013569    0.160617     1   263   264
   263  H     -9.725415   24.364057    0.102586     2   262
   264  H    -11.279757   24.521786    0.169639     2   262
   265  O     22.840066  -18.178462  -10.450813     1   266   267
   266  H     22.244905  -17.606716  -10.957960     2   265
   267  H     23.406415  -17.553391   -9.975638     2   265
   268  O     -1.415825  -18.239780   -3.031746     1   269   270
   269  H     -0.471037  -18.047148   -3.140823     2   268
   270  H     -1.562134  -19.130629   -3.378495     2   268
   271  O     17.819383  -12.009303   21.713500     1   272   273
   272  H     17.636087  -11.937158   20.764010     2   271
   273  H     18.514514  -11.357339   21.881703     2   271
   274  O     20.562894   -0.435459  -13.706956     1   275   276
   275  H     21.054408    0.227777  -14.210278     2   274
   276  H     20.240880   -1.073094  -14.358236     2   274
   277  O     -1.742430  -15.773588  -21.428845     1   278   279
   278  H     -1.819831  -15.875625  -20.468508     2   277
   279  H     -1.560310  -16.652392  -21.787844     2   277
   280  O     24.374775  -18.949548  -20.527059     1   281   282
   281  H     23.638470  -19.372612  -21.006265     2   280
   282  H     23.991239  -18.105086  -20.241723     2   280
   283  O    -12.213488   17.869923   -8.435747     1   284   285
   284  H    -12.336863   18.639911   -9.007815     2   283
   285  H    -11.605835   18.169761   -7.746121     2   283
   286  O     12.296990   -3.698198  -20.592618     1   287   288
   287  H     12.543961   -2.865352  -21.021264     2   286
   288  H     12.660391   -3.624957  -19.699212     2   286
   289  O    -15.071965  -19.712257   18.021505     1   290   291
   290  H    -14.738374  -19.070934   17.377929     2   289
   291  H    -15.872944  -20.055299   17.598830     2   289
   292  O      0.433065   21.020744  -14.914648     1   293   294
   293  H      0.290406   20.499993  -14.110155     2   292
   294  H      0.861059   21.844407  -14.635448     2   292
   295  O     12.649043    1.099533   13.600974     1   296   297
   296  H     11.811308    0.620544   13.701430     2   295
   297  H     13.258483    0.717295   14.249630     2   295
   298  O    -17.571234   -9.419331    9.315878     1   299   300
   299  H    -17.568061   -8.689313    9.945397     2   298
   300  H    -17.174689  -10.162915    9.785374     2   298
   301  O      8.235288  -24.702658    4.132471     1   302   303
   302  H      7.340302  -25.063874    4.049518     2   301
   303  H      8.089098  -23.744601    4.054946     2   301
   304  O    -15.028671   -6.347580   23.518403     1   305   306
   305  H    -15.050302   -5.652205   24.191499     2   304
   306  H    -14.203298   -6.832508   23.651799     2   304
   307  O      2.966611   21.265951    5.694852     1   308   309
   308  H      2.595053   22.041405    5.248573     2   307
   309  H      2.723017   21.322151    6.633153     2   307
   310  O    -15.855017   23.811002   26.788260     1   311   312
   311  H    -15.148860   23.605000   27.429134     2   310
   312  H    -15.416352   24.424193   26.165794     2   310
   313  O      5.911760  -24.057066  -18.791634     1   314   315
   314  H      6.396006  -24.816746  -18.443613     2   313
   315  H      6.083538  -24.030915  -19.748875     2   313
   316  O    -12.215774   13.901489    1.869854     1   317   318
   317  H    -13.018046   13.355528    1.805214     2   316
   318  H    -12.280714   14.321772    2.740057     2   316
   319  O      8.073085  -12.572851  -23.858248     1   320   321
   320  H      7.327715  -12.797813  -24.438493     2   319
   321  H      8.275386  -11.642781  -24.039559     2   319
   322  O     16.287788    6.001163   -7.325496     1   323   324
   323  H     16.477435    5.197605   -6.817134     2   322
   324  H     17.063744    6.184426   -7.876275     2   322
   325  O      4.443149   10.972543   -7.137351     1   326   327
   326  H      3.570264   10.864838   -6.724895     2   325
   327  H      5.032488   10.379098   -6.648790     2   325
   328  O     24.624414  -19.129250   21.380110     1   329   330
   329  H     24.561164  -18.192163   21.626124     2   328
   330  H     23.718240  -19.443194   21.297309     2   328
   331  O      2.813768    4.750615   13.600869     1   332   333
   332  H      2.816968    5.642320   13.974400     2   331
   333  H      2.092618    4.761779   12.957999     2   331
   334  O    -25.772809  -14.829728    3.072509     1   335   336
   335  H    -26.426052  -15.050085    2.386729     2   334
   336  H    -25.027035  -15.430754    2.927395     2   334
   337  O     13.615768    5.096291   -4.143243     1   338   339
   338  H     13.859680    4.314059   -3.626710     2   337
   339  H     14.311200    5.731604   -3.927625     2   337
   340  O    -18.455137  -25.432138    8.046567     1   341   342
   341  H    -17.770578  -25.779224    8.635121     2   340
   342  H    -19.230387  -25.983106    8.232299     2   340
   343  O      5.552766  -25.229222    3.835360     1   344   345
   344  H      5.151136  -24.780825    3.073838     2   343
   345  H      5.098817  -26.081927    3.918127     2   343
   346  O     -9.905368   19.517887   20.618628     1   347   348
   347  H    -10.032144   19.094008   19.757576     2   346
   348  H     -9.773697   18.800419   21.252492     2   346
   349  O    -15.251361   25.827830   14.824056     1   350   351
   350  H    -15.075998   24.888360   14.969955     2   349
   351  H    -15.183079   26.223061   15.704215     2   349
   352  O      7.014510    2.804860    0.946584     1   353   354
   353  H      6.153846    2.489327    1.245375     2   352
   354  H      7.179853    3.626719    1.426965     2   352
   355  O    -14.370193   16.046911   14.752704     1   356   357
   356  H    -14.102657   16.466135   15.587775     2   355
   357  H    -14.778311   15.200006   15.008695     2   355
   358  O     20.857543   10.250058  -20.937592     1   359   360
   359  H     20.839613    9.783916  -20.084482     2   358
   360  H     20.620907   11.158772  -20.692549     2   358
   361  O     11.383904   24.471423   18.627065     1   362   363
   362  H     10.473367   24.634288   18.339187     2   361
   363  H     11.793901   25.346120   18.598490     2   361
   364  O      8.239184    5.220527   -1.271606     1   365   366
   365  H      8.737920    5.653805   -0.560608     2   364
   366  H      8.767275    4.463101   -1.562603     2   364
   367  O     -6.201551   -4.866137    1.505269     1   368   369
   368  H     -5.322217   -4.502009    1.695121     2   367
   369  H     -6.228914   -4.956833    0.539334     2   367
   370  O     22.256212  -23.339534  -12.294328     1   371   372
   371  H     21.819598  -23.409092  -13.158722     2   370
   372  H     23.202034  -23.484573  -12.487557     2   370
   373  O    -22.516262  -21.507753  -17.937013     1   374   375
   374  H    -22.180408  -21.690813  -17.045882     2   373
   375  H    -23.192231  -22.184842  -18.107742     2   373
   376  O     17.546202    7.586779  -16.639733     1   377   378
   377  H     18.018768    7.398723  -17.455131     2   376
   378  H     16.626114    7.335093  -16.791149     2   376
   379  O    -24.198986   -5.410105   -2.429050     1   380   381
   380  H    -23.672902   -6.210171   -2.296583     2   379
   381  H    -25.095670   -5.748677   -2.569964     2   379
   382  O     15.392767   -8.443956   11.077132     1   383   384
   383  H     14.598292   -8.780375   11.519492     2   382
   384  H     15.267535   -8.644816   10.137446     2   382
   385  O    -11.040237    6.940078  -10.674485     1   386   387
   386  H    -11.013132    6.633735  -11.592236     2   385
   387  H    -11.823734    6.497284  -10.314570     2   385
   388  O    -15.319892  -14.341375    7.757896     1   389   390
   389  H    -15.119586  -14.853122    8.556262     2   388
   390  H    -14.483294  -14.181695    7.297521     2   388
   391  O     11.913869  -11.971445    2.046030     1   392   393
   392  H     11.357418  -12.244523    2.792415     2   391
   393  H     12.776684  -12.366435    2.237962     2   391
   394  O     15.607828  -21.489644  -16.706735     1   395   396
   395  H     14.641087  -21.408241  -16.715205     2   394
   396  H     15.908928  -21.052195  -15.898388     2   394
   397  O    -13.350342   26.855471   10.262623     1   398   399
   398  H    -13.953268   26.273814    9.773612     2   397
   399  H    -13.433556   26.613906   11.197062     2   397
   400  O    -19.774350   -9.883445   -9.927178     1   401   402
   401  H    -19.189779   -9.350921  -10.488305     2   400
   402  H    -19.186486  -10.431047   -9.387657     2   400
   403  O      2.910840   -1.892858  -24.470413     1   404   405
   404  H      2.584840   -0.981175  -24.434465     2   403
   405  H      2.329774   -2.443031  -23.925717     2   403
   406  O     11.132762   -7.948815  -20.732136     1   407   408
   407  H     11.688935   -8.044078  -19.941812     2   406
   408  H     10.721026   -7.072326  -20.602246     2   406
   409  O    -19.713854   21.851347   21.880212     1   410   411
   410  H    -18.910612   21.454062   22.251019     2   409
   411  H    -20.441217   21.292210   22.183881     2   409
   412  O     23.805458   -5.863114  -16.094061     1   413   414
   413  H     24.670753   -5.907092  -15.658619     2   412
   414  H     23.301104   -6.624511  -15.762994     2   412
   415  O     11.211929    9.151069  -15.336465     1   416   417
   416  H     11.681105    8.593183  -15.966507     2   415
   417  H     10.611690    8.555228  -14.873865     2   415
   418  O    -12.348808   -6.007476    6.842090     1   419   420
   419  H    -12.953964   -6.738272    7.026720     2   418
   420  H    -11.728211   -5.988390    7.584077     2   418
   421  O    -11.285826  -25.279642  -11.458321     1   422   423
   422  H    -12.124134  -24.925744  -11.797548     2   421
   423  H    -11.461615  -26.205429  -11.225252     2   421
   424  O     20.042538  -16.178242    3.460384     1   425   426
   425  H     19.282638  -16.742812    3.653509     2   424
   426  H     20.739043  -16.796566    3.196091     2   424
   427  O      9.820308    2.108846  -16.953423     1   428   429
   428  H     10.094487    3.036863  -17.004027     2   427
   429  H     10.106884    1.814424  -16.076266     2   427
   430  O     24.189391    3.949252    5.024258     1   431   432
   431  H     25.036939    3.475731    4.998783     2   430
   432  H     23.826922    3.810015    5.914149     2   430
   433  O    -21.245288  -17.540919    2.521685     1   434   435
   434  H    -22.184516  -17.308886    2.457329     2   433
   435  H    -21.232116  -18.392156    2.985502     2   433
   436  O      5.925970    4.690631   -4.268238     1   437   438
   437  H      6.804417    4.971661   -4.559262     2   436
   438  H      5.693476    5.342958   -3.594587     2   436
   439  O     12.729706  -14.762687    4.823690     1   440   441
   440  H     12.532593  -14.543767    5.745371     2   439
   441  H     13.141796  -15.638572    4.831375     2   439
   442  O    -15.037746   22.124371   12.941789     1   443   444
   443  H    -14.305067   21.508913   12.796362     2   442
   444  H    -14.852108   22.507830   13.811725     2   442
   445  O    -13.534183   -3.186894   -4.383066     1   446   447
   446  H    -14.199955   -2.604018   -3.977777     2   445
   447  H    -13.618022   -4.034251   -3.934710     2   445
   448  O    -24.123079    8.344273   24.513014     1   449   450
   449  H    -24.175182    8.063948   23.588481     2   448
   450  H    -24.295403    9.297626   24.542298     2   448
   451  O    -15.684813   -3.008068  -13.060953     1   452   453
   452  H    -15.111177   -2.738967  -13.796828     2   451
   453  H    -15.070830   -3.363679  -12.401014     2   451
   454  O      6.820960  -25.859845   18.265845     1   455   456
   455  H      7.388988  -25.932094   19.050559     2   454
   456  H      6.111594  -25.228387   18.455586     2   454
   457  O      3.988418   25.553152  -16.831265     1   458   459
   458  H      4.654504   25.858773  -17.461977     2   457
   459  H      3.843161   24.609313  -17.005728     2   457
   460  O     24.972814  -17.926122    4.335334     1   461   462
   461  H     25.647252  -18.375854    4.866427     2   460
   462  H     24.159796  -18.407599    4.526621     2   460
   463  O     16.052803   24.416747   22.467799     1   464   465
   464  H     15.133846   24.650671   22.668492     2   463
   465  H     16.576316   25.083605   22.934338     2   463
   466  O     20.055436   13.829142  -13.292820     1   467   468
   467  H     20.228031   14.706462  -13.660607     2   466
   468  H     20.050650   13.968147  -12.333545     2   466
   469  O     17.339744   26.200497    9.984996     1   470   471
   470  H     17.774778   26.419454   10.822743     2   469
   471  H     17.534150   25.262019    9.847785     2   469
   472  O     -8.534645   19.297418   -1.414088     1   473   474
   473  H     -8.013631   18.746114   -0.821714     2   472
   474  H     -9.418483   18.902214   -1.457235     2   472
   475  O     12.758819   13.656534   -6.602312     1   476   477
   476  H     13.590412   14.082349   -6.363869     2   475
   477  H     12.106515   14.365931   -6.566598     2   475
   478  O     16.954887   24.526840    3.357558     1   479   480
   479  H     17.829554   24.159408    3.516618     2   478
   480  H     17.076153   25.217089    2.688588     2   478
   481  O    -20.369643   -4.849495   -8.894370     1   482   483
   482  H    -20.041163   -3.940235   -8.819519     2   481
   483  H    -20.220453   -5.275708   -8.038483     2   481
   484  O     -2.839227  -14.188692  -11.111922     1   485   486
   485  H     -2.838076  -14.870504  -11.795731     2   484
   486  H     -3.684141  -14.315552  -10.660794     2   484
   487  O     -9.006917  -16.055649  -17.815382     1   488   489
   488  H     -8.117064  -15.831558  -17.509273     2   487
   489  H     -9.404875  -16.624036  -17.140377     2   487
   490  O    -14.345097  -17.916807   24.109964     1   491   492
   491  H    -13.512932  -17.485740   24.377003     2   490
   492  H    -14.704783  -17.351625   23.403770     2   490
   493  O      1.430517   13.868727    6.026606     1   494   495
   494  H      1.606502   13.408876    5.191849     2   493
   495  H      1.864596   14.731516    5.958766     2   493
   496  O    -22.762331  -12.291861  -17.153789     1   497   498
   497  H    -22.812315  -13.037758  -17.769103     2   496
   498  H    -21.815105  -12.167875  -16.972124     2   496
   499  O    -13.898507   14.554824   12.568932     1   500   501
   500  H    -13.374000   14.048288   11.928636     2   499
   501  H    -14.430226   13.869671   13.002149     2   499
   502  O     21.647921   17.672962   23.021651     1   503   504
   503  H     22.379231   17.069880   23.219622     2   502
   504  H     21.222633   17.253588   22.258312     2   502
   505  O     10.790353   24.328147    8.034526     1   506   507
   506  H     11.586614   23.859303    8.324987     2   505
   507  H     11.028324   25.269639    8.060104     2   505
   508  O     25.830681    8.187391   -1.669209     1   509   510
   509  H     26.313697    7.407101   -1.349600     2   508
   510  H     26.476944    8.639284   -2.233045     2   508
   511  O     13.563456  -24.409783   -6.250616     1   512   513
   512  H     12.640501  -24.699005   -6.289306     2   511
   513  H     13.540616  -23.713692   -5.579878     2   511
   514  O     -1.813989   24.948795   13.025624     1   515   516
   515  H     -1.627764   24.171863   13.574182     2   514
   516  H     -1.924809   25.664820   13.668957     2   514
   517  O    -25.067469   -5.664118   20.236864     1   518   519
   518  H    -25.325998   -6.319094   19.579522     2   517
   519  H    -24.514741   -6.142223   20.877521     2   517
   520  O     25.196144    6.500127    5.014873     1   521   522
   521  H     24.830781    5.606598    4.940991     2   520
   522  H     24.425268    7.056024    5.199414     2   520
   523  O    -10.944349   -4.691565    2.152046     1   524   525
   524  H    -10.028823   -4.367304    2.170494     2   523
   525  H    -11.454548   -3.978980    2.566988     2   523
   526  O    -10.951625  -22.807053  -19.715060     1   527   528
   527  H    -11.004932  -23.174193  -18.827861     2   526
   528  H    -11.561585  -22.057692  -19.742689     2   526
   529  O    -18.443767   23.131850   25.543091     1   530   531
   530  H    -18.645658   22.198760   25.733658     2   529
   531  H    -17.923395   23.091458   24.718340     2   529
   532  O    -25.156771   -0.126684    0.795077     1   533   534
   533  H    -24.706865   -0.943992    1.037848     2   532
   534  H    -24.914732    0.071362   -0.119692     2   532
   535  O    -11.708607   13.598143    6.162721     1   536   537
   536  H    -11.743979   13.771917    7.114136     2   535
   537  H    -11.838663   12.641239    6.070197     2   535
   538  O    -21.443243    3.905139   -8.609302     1   539   540
   539  H    -20.502931    3.676293   -8.708986     2   538
   540  H    -21.541447    4.400919   -7.783566     2   538
   541  O     -7.510226    1.639452  -18.177847     1   542   543
   542  H     -8.345408    2.013500  -17.871006     2   541
   543  H     -6.844450    1.989686  -17.567298     2   541
   544  O    -11.696088  -10.373914   -2.697905     1   545   546
   545  H    -12.014367   -9.721879   -2.053901     2   544
   546  H    -10.841370  -10.017240   -2.977645     2   544
   547  O     -8.000275    2.012116   26.472540     1   548   549
   548  H     -8.118706    1.060148   26.331760     2   547
   549  H     -7.391618    2.285674   25.770928     2   547
   550  O      2.661383    8.167022    8.866245     1   551   552
   551  H      2.917434    7.453313    9.466550     2   550
   552  H      2.626851    7.765846    7.980257     2   550
   553  O     13.441002   15.597054   -8.859180     1   554   555
   554  H     13.856901   15.396620   -8.010646     2   553
   555  H     13.842124   16.426782   -9.154723     2   553
   556  O    -11.818848   -9.190225    6.419013     1   557   558
   557  H    -11.866677  -10.148345    6.272738     2   556
   558  H    -12.654011   -8.944816    6.843891     2   556
   559  O     -0.954923  -10.827151   11.549696     1   560   561
   560  H     -1.217209  -11.174914   12.417589     2   559
   561  H     -0.105730  -11.231595   11.318009     2   559
   562  O     10.360493  -27.001962   -7.624493     1   563   564
   563  H     11.199488  -27.469027   -7.497656     2   562
   564  H     10.430734  -26.219619   -7.057338     2   562
   565  O     -5.531849   -0.509457   -8.559611     1   566   567
   566  H     -4.771550   -0.084299   -8.977047     2   565
   567  H     -5.435887   -0.356667   -7.611061     2   565
   568  O     -7.397089  -16.996342   17.563972     1   569   570
   569  H     -6.835068  -16.514337   18.190965     2   568
   570  H     -7.914093  -17.611728   18.106677     2   568
   571  O    -15.586739   -9.519968   -6.254242     1   572   573
   572  H    -16.465552   -9.782554   -5.954395     2   571
   573  H    -15.071958   -9.360987   -5.445385     2   571
   574  O    -12.809696    1.561877   -4.301794     1   575   576
   575  H    -12.090205    1.767772   -4.915891     2   574
   576  H    -12.680131    2.158586   -3.558085     2   574
   577  O     12.775624   -0.387779   -0.910822     1   578   579
   578  H     12.435305    0.269727   -0.285240     2   577
   579  H     12.066871   -1.037574   -1.015943     2   577
   580  O    -16.905723  -24.916779   24.140653     1   581   582
   581  H    -16.358603  -24.317753   24.662280     2   580
   582  H    -17.639328  -25.177205   24.703129     2   580
   583  O     11.757703   17.370794   14.792112     1   584   585
   584  H     10.857966   17.368771   15.160357     2   583
   585  H     12.039650   16.443301   14.700166     2   583
   586  O      4.632281   18.683548   10.578736     1   587   588
   587  H      3.671933   18.766865   10.488069     2   586
   588  H      4.841901   17.779559   10.298173     2   586
   589  O    -13.265096  -14.541288   -4.401342     1   590   591
   590  H    -13.318756  -14.020413   -3.578361     2   589
   591  H    -14.011521  -14.189378   -4.922044     2   589
   592  O    -24.993311   16.055788  -10.354683     1   593   594
   593  H    -24.691712   15.543563   -9.590783     2   592
   594  H    -24.770228   16.970738  -10.128779     2   592
   595  O      8.467744    2.261838   25.960722     1   596   597
   596  H      9.397236    2.404909   25.727626     2   595
   597  H      8.185258    3.075919   26.392517     2   595
   598  O      1.803117  -16.900160  -24.418194     1   599   600
   599  H      1.691759  -16.314856  -23.650695     2   598
   600  H      2.682181  -17.295224  -24.314952     2   598
   601  O     17.651216   -3.576311   24.989812     1   602   603
   602  H     18.550506   -3.934953   25.071253     2   601
   603  H     17.355227   -3.403436   25.897351     2   601
   604  O    -13.985630   15.825047   -3.278598     1   605   606
   605  H    -13.764966   16.419761   -2.549420     2   604
   606  H    -14.655268   16.297841   -3.792993     2   604
   607  O     18.425028  -18.723093    3.889115     1   608   609
   608  H     18.618661  -18.703907    4.836659     2   607
   609  H     17.650054  -19.295553    3.787001     2   607
   610  O     11.495351    0.763667  -21.444660     1   611   612
   611  H     11.007290    0.397798  -20.687303     2   610
   612  H     11.175052    0.354390  -22.263713     2   610
   613  O     12.152443    3.409119   15.068285     1   614   615
   614  H     12.942193    3.938767   15.237470     2   613
   615  H     12.406264    2.717764   14.438146     2   613
   616  O     26.454044    7.772986  -18.957334     1   617   618
   617  H     26.434464    7.123704  -18.242276     2   616
   618  H     27.219321    8.334300  -18.768622     2   616
   619  O    -25.582173   -1.392944   -8.113362     1   620   621
   620  H    -24.922805   -1.785277   -7.518042     2   619
   621  H    -25.295822   -0.474826   -8.238165     2   619
   622  O    -14.499037   16.918505    4.744197     1   623   624
   623  H    -14.693118   16.479513    5.584766     2   622
   624  H    -14.077376   17.764625    4.966738     2   622
   625  O    -12.582304  -16.804224  -12.655836     1   626   627
   626  H    -12.883170  -17.727308  -12.647304     2   625
   627  H    -11.852904  -16.779302  -12.017610     2   625
   628  O    -12.580960   12.720175   10.976884     1   629   630
   629  H    -13.166369   11.953077   10.909470     2   628
   630  H    -11.801241   12.418352   11.470732     2   628
   631  O     14.471824   27.019862    2.954394     1   632   633
   632  H     14.471053   27.965794    3.167900     2   631
   633  H     13.668895   26.850710    2.437536     2   631
   634  O     23.255301   11.524584   10.394020     1   635   636
   635  H     23.826027   11.452739   11.177980     2   634
   636  H     23.782353   12.058331    9.776218     2   634
   637  O     17.202158   22.005905   23.337740     1   638   639
   638  H     18.048836   22.000243   22.877266     2   637
   639  H     16.731476   22.791851   23.027377     2   637
   640  O     -7.973308   17.783717   13.226095     1   641   642
   641  H     -7.134680   17.656179   12.750694     2   640
   642  H     -7.776555   17.574412   14.154610     2   640
   643  O     13.988933    6.994172   -8.467204     1   644   645
   644  H     14.277830    7.917566   -8.532984     2   643
   645  H     14.734082    6.536490   -8.050749     2   643
   646  O     21.116637  -15.546794    9.679001     1   647   648
   647  H     21.178862  -14.730275   10.197935     2   646
   648  H     21.066122  -15.256351    8.754660     2   646
   649  O     25.208478  -25.957050   24.290876     1   650   651
   650  H     25.334605  -26.502787   25.086359     2   649
   651  H     24.495108  -26.367962   23.779588     2   649
   652  O     24.454924   23.748584  -13.626240     1   653   654
   653  H     24.531837   23.388631  -12.727784     2   652
   654  H     23.571215   23.477014  -13.917181     2   652
   655  O    -14.654509   18.524055  -11.957941     1   656   657
   656  H    -14.005556   19.214306  -12.162964     2   655
   657  H    -15.361320   19.017806  -11.512935     2   655
   658  O     -9.892098  -13.161711   10.712739     1   659   660
   659  H    -10.256413  -13.984660   11.075184     2   658
   660  H    -10.502695  -12.907255   10.003643     2   658
   661  O      6.794667   16.634029   17.699620     1   662   663
   662  H      6.024219   16.450268   17.140081     2   661
   663  H      6.979066   17.576472   17.545946     2   661
   664  O    -14.882671    9.785906   -7.187428     1   665   666
   665  H    -14.272763   10.181232   -6.546023     2   664
   666  H    -15.387751    9.128393   -6.676846     2   664
   667  O     -6.386523  -15.229621  -17.106469     1   668   669
   668  H     -5.784828  -14.833165  -17.752842     2   667
   669  H     -6.522142  -14.567902  -16.414342     2   667
   670  O     13.991505   -5.450622   27.098819     1   671   672
   671  H     14.203505   -5.966164   27.886800     2   670
   672  H     13.464636   -6.030494   26.533931     2   670
   673  O    -26.835072  -13.576285   18.858337     1   674   675
   674  H    -26.282114  -14.059046   19.493148     2   673
   675  H    -27.503436  -13.108521   19.386257     2   673
   676  O    -10.055576    9.444611    8.622635     1   677   678
   677  H     -9.884117    9.396631    9.572457     2   676
   678  H     -9.319640    8.986999    8.195820     2   676
   679  O    -24.177701  -24.846590   19.341677     1   680   681
   680  H    -23.875715  -24.295975   18.607194     2   679
   681  H    -25.026363  -25.207443   19.048204     2   679
   682  O      5.151533  -23.126104    5.506951     1   683   684
   683  H      5.337560  -23.929934    4.996457     2   682
   684  H      5.704384  -23.195329    6.299435     2   682
   685  O     25.088870   11.896128  -10.027380     1   686   687
   686  H     25.341266   12.810634  -10.186262     2   685
   687  H     25.311324   11.722866   -9.099314     2   685
   688  O     16.852086   26.651654    1.637496     1   689   690
   689  H     17.332173   27.335662    2.129495     2   688
   690  H     15.931528   26.773838    1.915522     2   688
   691  O    -11.868575  -11.716971    5.356740     1   692   693
   692  H    -12.289829  -11.364241    4.557812     2   691
   693  H    -12.372542  -12.511450    5.594551     2   691
   694  O    -20.053512   10.996831  -20.208610     1   695   696
   695  H    -19.209349   11.453679  -20.362852     2   694
   696  H    -19.806039   10.066609  -20.306184     2   694
   697  O     17.741217  -20.088642   21.280839     1   698   699
   698  H     17.105564  -19.493425   21.703034     2   697
   699  H     18.120019  -20.617300   21.998921     2   697
   700  O     -2.948370   -8.992090   24.244905     1   701   702
   701  H     -2.497000   -9.498279   24.940977     2   700
   702  H     -3.257918   -8.166932   24.643494     2   700
   703  O     -8.929344   21.136651    8.302318     1   704   705
   704  H     -8.312177   21.821937    8.597069     2   703
   705  H     -8.756156   20.355509    8.849150     2   703
   706  O    -15.320369   12.826323    6.372454     1   707   708
   707  H    -15.039949   12.226528    5.665235     2   706
   708  H    -15.496148   12.247373    7.132013     2   706
   709  O    -21.975393    2.287282    6.779456     1   710   711
   710  H    -21.111506    2.091706    7.177587     2   709
   711  H    -22.275417    3.079239    7.245909     2   709
   712  O    -21.050448    2.154676  -17.939075     1   713   714
   713  H    -21.346942    2.392547  -18.827529     2   712
   714  H    -20.085056    2.201093  -17.951708     2   712
   715  O     26.061380   -1.238817   16.619974     1   716   717
   716  H     26.220061   -1.767282   17.418069     2   715
   717  H     25.383858   -0.588970   16.859722     2   715
   718  O    -21.957488   10.365086  -24.384222     1   719   720
   719  H    -22.030793   10.743675  -23.495262     2   718
   720  H    -21.532766   11.056150  -24.910120     2   718
   721  O     19.702852    0.324186   -8.027789     1   722   723
   722  H     19.902738   -0.594204   -7.793101     2   721
   723  H     20.524992    0.741282   -8.336551     2   721
   724  O     10.079870   20.222399    3.054917     1   725   726
   725  H      9.358575   20.156162    2.408846     2   724
   726  H     10.449756   21.106622    2.911008     2   724
   727  O    -17.935088   14.260108  -22.475465     1   728   729
   728  H    -17.229883   13.589305  -22.490315     2   727
   729  H    -18.697140   13.857623  -22.028883     2   727
   730  O    -15.248247   -8.789365   15.307203     1   731   732
   731  H    -14.540087   -9.428263   15.482115     2   730
   732  H    -15.891276   -8.882789   16.028291     2   730
   733  O     18.777476  -25.799854   -1.798364     1   734   735
   734  H     19.741107  -25.851380   -1.787310     2   733
   735  H     18.462561  -26.652126   -1.464597     2   733
   736  O    -12.597837   21.451527   22.797311     1   737   738
   737  H    -13.182622   21.183312   22.074071     2   736
   738  H    -12.218952   20.619276   23.122038     2   736
   739  O     22.299834   10.829992   14.004842     1   740   741
   740  H     21.525324   11.365710   13.803293     2   739
   741  H     22.261825   10.673746   14.959075     2   739
   742  O    -21.007336   15.040973    1.825445     1   743   744
   743  H    -20.720652   15.562226    1.058808     2   742
   744  H    -20.841585   14.108525    1.607434     2   742
   745  O    -22.625130   -8.037247   10.973023     1   746   747
   746  H    -23.450413   -7.584757   10.740862     2   745
   747  H    -22.810307   -8.495628   11.805059     2   745
   748  O      5.250335    2.413434   27.054713     1   749   750
   749  H      4.836233    2.190522   26.206887     2   748
   750  H      5.794986    1.639217   27.286408     2   748
   751  O    -18.794072   26.055335   23.889016     1   752   753
   752  H    -19.182106   26.903037   23.612909     2   751
   753  H    -19.487816   25.390153   23.749407     2   751
   754  O    -10.311151    8.498227  -21.080908     1   755   756
   755  H    -10.896472    8.346572  -21.832865     2   754
   756  H    -10.767717    9.120281  -20.506649     2   754
   757  O     -4.569445  -14.218461  -18.892150     1   758   759
   758  H     -3.761242  -14.753950  -18.912191     2   757
   759  H     -4.284185  -13.366993  -18.530113     2   757
   760  O    -20.729426   -5.765076    7.110803     1   761   762
   761  H    -20.515633   -6.664505    7.403658     2   760
   762  H    -21.699202   -5.755695    7.057407     2   760
   763  O    -20.821395   15.723314   18.537625     1   764   765
   764  H    -20.545955   15.004852   17.952358     2   763
   765  H    -21.241268   15.301398   19.301179     2   763
   766  O    -18.456590   -8.345432  -11.768433     1   767   768
   767  H    -17.559765   -8.047530  -11.991154     2   766
   768  H    -18.941745   -8.363207  -12.604105     2   766
   769  O    -11.225943   -1.854863   17.758085     1   770   771
   770  H    -10.811937   -2.264625   18.534916     2   769
   771  H    -12.150244   -2.145483   17.781428     2   769
   772  O      7.343277  -19.393575   10.213830     1   773   774
   773  H      7.065210  -19.119808   11.099281     2   772
   774  H      7.433632  -18.584722    9.690562     2   772
   775  O     10.635219   13.188690    3.149718     1   776   777
   776  H      9.746195   12.970263    3.471751     2   775
   777  H     10.565612   14.128826    2.933501     2   775
   778  O    -13.868037  -19.884282   22.288181     1   779   780
   779  H    -13.615623  -19.067274   21.819920     2   778
   780  H    -14.196038  -20.480035   21.589784     2   778
   781  O     -3.536214   11.219148   12.267685     1   782   783
   782  H     -3.798624   10.408434   11.804180     2   781
   783  H     -3.263340   10.916891   13.147937     2   781
   784  O     11.341165  -17.931300  -24.529861     1   785   786
   785  H     11.714522  -18.425015  -25.274637     2   784
   786  H     11.591740  -18.430348  -23.738723     2   784
   787  O    -10.216711  -18.227066   22.111577     1   788   789
   788  H    -10.005411  -17.893571   22.995817     2   787
   789  H     -9.523128  -17.862204   21.538155     2   787
   790  O    -17.938730  -26.301499  -14.612740     1   791   792
   791  H    -17.608714  -26.478234  -13.717858     2   790
   792  H    -17.893433  -27.167070  -15.039622     2   790
   793  O    -24.499714  -26.902425   16.371254     1   794   795
   794  H    -24.961253  -27.540508   15.808187     2   793
   795  H    -25.164132  -26.581591   17.002396     2   793
   796  O     -1.486234  -18.578318   12.263693     1   797   798
   797  H     -1.717558  -18.678504   11.328832     2   796
   798  H     -1.920035  -19.299680   12.724829     2   796
   799  O    -18.560893  -23.815520  -11.537745     1   800   801
   800  H    -17.609788  -23.639612  -11.444347     2   799
   801  H    -18.607825  -24.649055  -12.017214     2   799
   802  O    -13.603900  -12.556466   -2.534527     1   803   804
   803  H    -13.043412  -11.787742   -2.705232     2   802
   804  H    -14.238600  -12.267890   -1.863963     2   802
   805  O    -26.622254   10.621840  -11.379742     1   806   807
   806  H    -27.001691   11.434968  -11.752058     2   805
   807  H    -27.012145    9.897075  -11.887074     2   805
   808  O     -3.708901   13.859714   10.929996     1   809   810
   809  H     -4.664983   14.003028   10.870509     2   808
   810  H     -3.588859   13.005468   11.365056     2   808
   811  O    -19.388343   22.570643    7.135592     1   812   813
   812  H    -19.127277   22.969411    6.294960     2   811
   813  H    -18.760316   21.843269    7.263593     2   811
   814  O     21.212759  -15.005371    6.977328     1   815   816
   815  H     21.389440  -15.862669    6.560168     2   814
   816  H     20.585445  -14.547677    6.395219     2   814
   817  O    -18.310794   -5.186295    8.446395     1   818   819
   818  H    -17.989121   -5.965518    7.964993     2   817
   819  H    -17.509491   -4.842128    8.873176     2   817
   820  O    -12.954883   16.588451    1.264531     1   821   822
   821  H    -13.861908   16.671706    1.601885     2   820
   822  H    -12.716586   15.651584    1.322606     2   820
   823  O     26.735690  -11.558589    6.371450     1   824   825
   824  H     26.625225  -12.201871    7.087172     2   823
   825  H     27.486332  -11.018627    6.661273     2   823
   826  O     13.931094   13.769708    9.497075     1   827   828
   827  H     13.830417   13.987854   10.431891     2   826
   828  H     14.603834   13.074707    9.450362     2   826
   829  O      4.043926    4.112411   10.278210     1   830   831
   830  H      3.852677    5.025166   10.546022     2   829
   831  H      3.172671    3.709144   10.142881     2   829
   832  O      4.969023  -14.326364   20.347162     1   833   834
   833  H      5.206232  -15.084595   19.792156     2   832
   834  H      4.401689  -14.695339   21.042797     2   832
   835  O    -24.537685   -1.726135  -18.488234     1   836   837
   836  H    -24.974810   -1.626813  -17.633909     2   835
   837  H    -23.992913   -2.518103  -18.420557     2   835
   838  O    -22.118346   15.845391  -25.062256     1   839   840
   839  H    -22.525468   15.123551  -25.556995     2   838
   840  H    -22.477859   16.660329  -25.437707     2   838
   841  O    -17.645538   19.530660   16.882252     1   842   843
   842  H    -17.594358   20.179653   17.597954     2   841
   843  H    -18.035147   18.750611   17.303603     2   841
   844  O     -5.908672   12.510322   24.637296     1   845   846
   845  H     -5.859246   12.440173   23.672863     2   844
   846  H     -6.695263   11.990329   24.871367     2   844
   847  O    -12.455038   11.816414   26.482033     1   848   849
   848  H    -12.563625   12.054004   25.546982     2   847
   849  H    -13.238194   11.295077   26.713211     2   847
   850  O     20.262855   -1.192449  -20.632172     1   851   852
   851  H     21.217279   -1.076727  -20.738081     2   850
   852  H     20.132061   -2.151801  -20.639598     2   850
   853  O    -24.970673   17.556750    6.626270     1   854   855
   854  H    -24.421421   16.795671    6.393278     2   853
   855  H    -25.454711   17.317869    7.427212     2   853
   856  O     -7.638704    5.815800   21.821824     1   857   858
   857  H     -7.880778    6.271224   21.003894     2   856
   858  H     -7.158951    5.025223   21.535917     2   856
   859  O     17.764621   21.440177  -14.874304     1   860   861
   860  H     18.165910   21.173970  -15.710863     2   859
   861  H     18.248177   22.224337  -14.578365     2   859
   862  O     17.053612   -2.900926   20.396690     1   863   864
   863  H     16.434437   -3.165578   19.698292     2   862
   864  H     16.506864   -2.443382   21.056873     2   862
   865  O     -3.106623  -20.200115   23.397019     1   866   867
   866  H     -3.189298  -21.096691   23.752598     2   865
   867  H     -3.326444  -20.305364   22.461913     2   865
   868  O    -26.091293   16.585702   -4.672580     1   869   870
   869  H    -25.855489   15.656815   -4.517842     2   868
   870  H    -26.207593   16.981864   -3.794603     2   868
   871  O     16.778544    4.455757   -1.224693     1   872   873
   872  H     17.685911    4.130136   -1.348453     2   871
   873  H     16.735711    4.830140   -0.335047     2   871
   874  O    -11.832240   -5.698854    9.546977     1   875   876
   875  H    -12.755019   -5.990191    9.505635     2   874
   876  H    -11.577580   -5.901717   10.457827     2   874
   877  O    -11.856025   10.219718  -19.290612     1   878   879
   878  H    -12.657125    9.918284  -19.750180     2   877
   879  H    -11.646681    9.528691  -18.639923     2   877
   880  O    -16.413741  -26.457793  -23.323628     1   881   882
   881  H    -16.866562  -26.366005  -24.175187     2   880
   882  H    -17.141335  -26.551284  -22.691252     2   880
   883  O     17.789711  -20.963706  -18.407703     1   884   885
   884  H     16.965329  -21.229626  -17.961268     2   883
   885  H     17.522991  -20.807680  -19.333786     2   883
   886  O    -17.370955  -21.569686   19.601171     1   887   888
   887  H    -17.908064  -22.311816   19.285486     2   886
   888  H    -17.943732  -20.795554   19.485230     2   886
   889  O    -14.792176  -16.046397    9.906004     1   890   891
   890  H    -14.678276  -16.041792   10.869787     2   889
   891  H    -14.741442  -16.976106    9.643274     2   889
   892  O     -9.305216   16.223937   -6.956752     1   893   894
   893  H     -9.009749   16.512656   -7.836482     2   892
   894  H     -9.821620   16.984132   -6.660706     2   892
   895  O    -13.875371   19.943644  -27.075276     1   896   897
   896  H    -14.818120   20.054627  -26.882019     2   895
   897  H    -13.814997   19.278999  -27.777066     2   895
   898  O     19.666886   -2.523299   17.002848     1   899   900
   899  H     19.764369   -3.410962   16.624909     2   898
   900  H     18.819238   -2.204062   16.662626     2   898
   901  O    -12.553384    4.598416   17.042702     1   902   903
   902  H    -12.705598    3.797491   16.525566     2   901
   903  H    -11.740719    4.981056   16.699087     2   901
   904  O     12.775134  -26.101773    5.885872     1   905   906
   905  H     12.781124  -27.011056    5.560605     2   904
   906  H     11.858821  -25.803886    5.788383     2   904
   907  O    -13.038171    6.438247  -18.060807     1   908   909
   908  H    -12.394432    7.048913  -17.672779     2   907
   909  H    -13.880797    6.913920  -18.125221     2   907
   910  O      8.595179    1.033383   -9.906187     1   911   912
   911  H      8.058385    0.237640   -9.771462     2   910
   912  H      8.317576    1.337398  -10.786452     2   910
   913  O     23.852369   15.425509  -12.962667     1   914   915
   914  H     23.840940   15.623554  -12.019705     2   913
   915  H     24.427267   16.083652  -13.378045     2   913
   916  O     10.588428    9.386376   23.826340     1   917   918
   917  H     10.260565    9.238012   22.926245     2   916
   918  H     11.550829    9.425402   23.737621     2   916
   919  O      9.812538   26.317201    5.938312     1   920   921
   920  H      9.951687   27.243194    6.179187     2   919
   921  H      9.266904   25.946170    6.647748     2   919
   922  O    -22.465868   11.492009    6.944425     1   923   924
   923  H    -22.993844   10.871477    7.470180     2   922
   924  H    -22.377224   11.121193    6.051998     2   922
   925  O     -4.851293  -22.412547   17.377365     1   926   927
   926  H     -5.516167  -21.743774   17.615339     2   925
   927  H     -4.290882  -22.512484   18.162834     2   925
   928  O    -25.141264  -13.785648    7.315362     1   929   930
   929  H    -25.103851  -14.751499    7.323265     2   928
   930  H    -25.969371  -13.593667    7.779438     2   928
   931  O     18.649857   -8.547958    8.713213     1   932   933
   932  H     18.084653   -9.188567    9.166291     2   931
   933  H     19.556771   -8.786564    8.949007     2   931
   934  O     14.603361  -15.283241   16.378710     1   935   936
   935  H     14.836068  -16.035540   16.955823     2   934
   936  H     14.577871  -15.642643   15.473298     2   934
   937  O     21.859151   18.383676    9.311074     1   938   939
   938  H     22.440623   19.019217    8.863945     2   937
   939  H     22.440119   17.628009    9.484364     2   937
   940  O    -16.250128    9.759303  -22.274840     1   941   942
   941  H    -16.772236    8.992784  -22.546805     2   940
   942  H    -16.863584   10.350224  -21.814524     2   940
   943  O      3.867725  -19.845546  -25.954611     1   944   945
   944  H      4.163323  -19.030379  -26.386177     2   943
   945  H      3.262087  -20.263635  -26.585190     2   943
   946  O    -20.583303   12.291181    1.411727     1   947   948
   947  H    -19.773915   11.858704    1.729400     2   946
   948  H    -21.239975   11.577519    1.397564     2   946
   949  O    -14.733528    3.571019    2.519060     1   950   951
   950  H    -15.098141    2.774850    2.929147     2   949
   951  H    -15.522464    4.109966    2.354701     2   949
   952  O    -23.616000   -5.819657  -11.972463     1   953   954
   953  H    -23.534199   -6.324527  -11.144290     2   952
   954  H    -23.622223   -4.878946  -11.729127     2   952
   955  O     20.736580    9.230875   -6.262589     1   956   957
   956  H     20.533304    9.352749   -7.206492     2   955
   957  H     20.297297    8.398124   -6.022523     2   955
   958  O     16.101330   -7.565662   -5.246366     1   959   960
   959  H     16.922660   -7.053273   -5.183746     2   958
   960  H     16.353306   -8.454633   -4.947592     2   958
   961  O     16.485238   14.973257  -12.463826     1   962   963
   962  H     17.008009   15.321125  -13.200964     2   961
   963  H     16.966432   15.255809  -11.669127     2   961
   964  O    -19.438834   -5.466875   13.136453     1   965   966
   965  H    -19.861302   -6.334049   13.251071     2   964
   966  H    -18.662473   -5.596380   12.574075     2   964
   967  O    -22.313452  -23.137593  -25.859343     1   968   969
   968  H    -22.990868  -23.168480  -25.165589     2   967
   969  H    -21.591655  -22.618264  -25.476219     2   967
   970  O     20.573131   19.414264    5.593992     1   971   972
   971  H     20.439715   19.001980    6.458204     2   970
   972  H     20.316381   18.696178    4.998507     2   970
   973  O     -3.927523  -10.286292  -26.721371     1   974   975
   974  H     -3.507749   -9.849657  -25.964889     2   973
   975  H     -3.208708  -10.375572  -27.362878     2   973
   976  O     -7.956788    8.153795    7.280738     1   977   978
   977  H     -7.233146    8.786943    7.156129     2   976
   978  H     -7.600061    7.442465    7.836351     2   976
   979  O     -0.967154  -16.184889    6.490734     1   980   981
   980  H     -0.936423  -15.393685    5.939645     2   979
   981  H     -1.135653  -16.932183    5.899509     2   979
   982  O    -23.467456    7.362455   -2.429680     1   983   984
   983  H    -23.728623    8.239483   -2.105767     2   982
   984  H    -22.503978    7.407673   -2.548824     2   982
   985  O     25.967304   12.523174  -26.529642     1   986   987
   986  H     25.541884   13.326614  -26.861123     2   985
   987  H     26.834181   12.484101  -26.942606     2   985
   988  O     -1.160733   14.677615  -24.082636     1   989   990
   989  H     -1.181495   15.648294  -24.049182     2   988
   990  H     -1.335538   14.391036  -23.176851     2   988
   991  O     -0.977786   -4.969318  -14.119734     1   992   993
   992  H     -0.788697   -4.366559  -13.385954     2   991
   993  H     -1.914516   -5.194758  -14.042005     2   991
   994  O     12.673015    9.221632   20.449072     1   995   996
   995  H     12.039357    9.667365   19.868035     2   994
   996  H     12.619536    8.298309   20.164181     2   994
   997  O      6.086509  -18.235984  -21.993324     1   998   999
   998  H      6.468917  -19.036741  -22.384438     2   997
   999  H      6.723313  -17.540207  -22.209600     2   997
  1000  O     -6.141880    5.565436    1.626531     1  1001  1002
  1001  H     -6.573085    4.738474    1.882515     2  1000
  1002  H     -6.848289    6.226487    1.623882     2  1000
  1003  O      3.418918   -4.091892   21.887610     1  1004  1005
  1004  H      3.811513   -3.206553   21.882139     2  1003
  1005  H      3.889631   -4.597540   22.570226     2  1003
  1006  O    -22.332417   -4.911282    1.635965     1  1007  1008
  1007  H    -22.988374   -4.208146    1.771605     2  1006
  1008  H    -21.819429   -4.967716    2.453662     2  1006
  1009  O    -15.322286   13.652868   22.722106     1  1010  1011
  1010  H    -15.329591   13.928220   23.654361     2  1009
  1011  H    -16.260446   13.588019   22.479573     2  1009
  1012  O    -25.007158   -8.625350   20.256809     1  1013  1014
  1013  H    -25.828247   -8.394211   19.803850     2  1012
  1014  H    -25.252646   -8.778875   21.182278     2  1012
  1015  O     -3.507586  -24.250217   21.951443     1  1016  1017
  1016  H     -4.351668  -24.720762   21.997198     2  1015
  1017  H     -3.491881  -23.692204   22.742537     2  1015
  1018  O    -24.978433  -25.570232  -10.892855     1  1019  1020
  1019  H    -25.011429  -26.216919  -11.605831     2  1018
  1020  H    -25.217664  -24.721926  -11.295594     2  1018
  1021  O     -0.503033  -26.182460   16.024503     1  1022  1023
  1022  H     -0.683991  -26.062826   16.965319     2  1021
  1023  H     -1.071075  -26.911498   15.738034     2  1021
  1024  O    -25.144594   23.265672  -25.677474     1  1025  1026
  1025  H    -25.642135   23.479315  -26.482728     2  1024
  1026  H    -25.509875   22.432082  -25.352413     2  1024
  1027  O    -12.680997    5.900029   19.434873     1  1028  1029
  1028  H    -12.795141    5.185351   18.790485     2  1027
  1029  H    -12.341997    5.502300   20.250405     2  1027
  1030  O      5.628167   -4.617352  -20.448986     1  1031  1032
  1031  H      6.024823   -4.654165  -21.327601     2  1030
  1032  H      5.338810   -3.698446  -20.335686     2  1030
  1033  O    -10.327652   -6.030319   -9.086602     1  1034  1035
  1034  H    -10.973767   -5.846715   -8.383364     2  1033
  1035  H    -10.345579   -5.204897   -9.603283     2  1033
  1036  O    -10.330948  -25.943336  -14.766370     1  1037  1038
  1037  H    -10.994249  -26.422660  -14.243690     2  1036
  1038  H     -9.653568  -25.669253  -14.128531     2  1036
  1039  O     18.701652   -2.167215    6.817223     1  1040  1041
  1040  H     19.121256   -3.041907    6.868204     2  1039
  1041  H     18.017871   -2.222292    6.133578     2  1039
  1042  O      2.391204   27.090547   12.518415     1  1043  1044
  1043  H      3.356949   27.103175   12.436007     2  1042
  1044  H      2.202912   27.133485   13.468749     2  1042
  1045  O    -14.094108   -2.035677    4.898972     1  1046  1047
  1046  H    -13.900486   -2.554753    5.699573     2  1045
  1047  H    -13.376367   -2.256324    4.283516     2  1045
  1048  O      1.360575    1.200894   21.095009     1  1049  1050
  1049  H      1.293531    2.163119   20.995775     2  1048
  1050  H      1.138872    0.825290   20.232135     2  1048
  1051  O     19.603647  -10.533564  -11.609156     1  1052  1053
  1052  H     19.384314   -9.908844  -12.317068     2  1051
  1053  H     20.422506  -10.217183  -11.202677     2  1051
  1054  O    -16.624989    6.630865  -13.667294     1  1055  1056
  1055  H    -16.071664    6.941154  -14.402734     2  1054
  1056  H    -17.526372    6.876910  -13.917716     2  1054
  1057  O      1.425464   13.648739   26.146727     1  1058  1059
  1058  H      1.544312   14.319445   25.462230     2  1057
  1059  H      1.201685   12.832551   25.683223     2  1057
  1060  O     -9.122664  -19.550982  -17.031639     1  1061  1062
  1061  H     -9.504274  -18.792385  -16.570081     2  1060
  1062  H     -8.169040  -19.380694  -17.052388     2  1060
  1063  O    -25.233940  -26.783180  -16.870307     1  1064  1065
  1064  H    -24.333668  -26.888361  -16.525539     2  1063
  1065  H    -25.685245  -27.621233  -16.688766     2  1063
  1066  O    -25.635245   22.548851  -15.759590     1  1067  1068
  1067  H    -24.906823   22.897470  -16.295391     2  1066
  1068  H    -25.215951   21.964017  -15.110563     2  1066
  1069  O     22.657572    4.293080    2.703621     1  1070  1071
  1070  H     23.206294    4.226541    3.501268     2  1069
  1071  H     23.140297    3.799514    2.030604     2  1069
  1072  O    -10.421591  -20.858839    1.054083     1  1073  1074
  1073  H    -10.697457  -21.786569    1.000664     2  1072
  1074  H     -9.552275  -20.886191    1.472887     2  1072
  1075  O    -15.621188  -16.538308   22.204735     1  1076  1077
  1076  H    -16.564375  -16.738127   22.080603     2  1075
  1077  H    -15.259064  -16.511022   21.305943     2  1075
  1078  O    -21.258914   -1.541029   10.416118     1  1079  1080
  1079  H    -22.119384   -1.517946    9.966906     2  1078
  1080  H    -21.343197   -2.169652   11.149720     2  1078
  1081  O    -17.701363   -3.035093   24.940719     1  1082  1083
  1082  H    -16.854974   -3.491725   25.068803     2  1081
  1083  H    -17.875903   -2.588817   25.785964     2  1081
  1084  O     -4.304786   23.598762    3.956169     1  1085  1086
  1085  H     -4.763096   22.852077    4.365504     2  1084
  1086  H     -3.851563   23.245795    3.176049     2  1084
  1087  O    -24.701056  -11.247346   -0.052734     1  1088  1089
  1088  H    -25.469199  -11.566037    0.451406     2  1087
  1089  H    -24.968000  -10.397479   -0.442320     2  1087
  1090  O    -17.624992  -27.113586   13.730211     1  1091  1092
  1091  H    -16.932759  -26.645432   14.221400     2  1090
  1092  H    -18.316999  -27.305674   14.379853     2  1090
  1093  O    -18.677417   10.382594  -17.477267     1  1094  1095
  1094  H    -19.249600   10.737158  -18.167022     2  1093
  1095  H    -17.860617   10.139784  -17.937352     2  1093
  1096  O    -18.179756   -7.783748  -15.896245     1  1097  1098
  1097  H    -17.281415   -7.941406  -15.569238     2  1096
  1098  H    -18.201677   -8.167336  -16.787535     2  1096
  1099  O    -14.432258   17.078497  -14.326100     1  1100  1101
  1100  H    -14.593065   17.623351  -13.538698     2  1099
  1101  H    -15.033329   17.419783  -15.004742     2  1099
  1102  O     24.660058   -2.557128   20.819334     1  1103  1104
  1103  H     24.689728   -1.874953   21.500483     2  1102
  1104  H     24.379342   -3.354857   21.288564     2  1102
  1105  O     18.018323   22.690782  -21.320065     1  1106  1107
  1106  H     17.617793   22.079871  -20.685829     2  1105
  1107  H     18.541864   22.150461  -21.921884     2  1105
  1108  O    -15.855669   17.317142   -4.724748     1  1109  1110
  1109  H    -15.812030   18.252665   -4.508091     2  1108
  1110  H    -16.792638   17.083500   -4.731334     2  1108
  1111  O     12.542365   -3.067864  -27.289665     1  1112  1113
  1112  H     13.060977   -3.890841  -27.309869     2  1111
  1113  H     12.376092   -2.885546  -26.351140     2  1111
  1114  O     13.997278  -21.922141   10.172401     1  1115  1116
  1115  H     14.237995  -22.353085   11.003793     2  1114
  1116  H     14.821736  -21.799509    9.687781     2  1114
  1117  O    -12.709652   26.828900   26.392168     1  1118  1119
  1118  H    -12.114975   27.580962   26.507146     2  1117
  1119  H    -13.030083   26.605793   27.281214     2  1117
  1120  O     14.633257   26.650144   10.044029     1  1121  1122
  1121  H     15.585005   26.462979   10.069645     2  1120
  1122  H     14.576925   27.577868   10.316936     2  1120
  1123  O      4.793629    9.335155   25.612594     1  1124  1125
  1124  H      4.910695    9.986284   24.901479     2  1123
  1125  H      4.769909    9.876758   26.410388     2  1123
  1126  O     21.652943   26.232920  -22.168344     1  1127  1128
  1127  H     21.170986   26.661503  -21.449526     2  1126
  1128  H     22.370813   26.834234  -22.397817     2  1126
  1129  O    -13.548495   19.957448   15.348328     1  1130  1131
  1130  H    -14.364944   20.404401   15.596242     2  1129
  1131  H    -12.853121   20.403396   15.858695     2  1129
  1132  O      9.173867   21.348357   16.895298     1  1133  1134
  1133  H      9.047181   22.106467   16.303087     2  1132
  1134  H     10.124373   21.258052   17.057633     2  1132
  1135  O    -12.763252   12.390232   23.742342     1  1136  1137
  1136  H    -12.450741   11.665162   23.182515     2  1135
  1137  H    -13.587677   12.702209   23.352002     2  1135
  1138  O    -19.855992    0.901135   10.673471     1  1139  1140
  1139  H    -19.311983    1.082053   11.457587     2  1138
  1140  H    -20.186911   -0.005727   10.751913     2  1138
  1141  O    -20.695596   17.350754    9.865156     1  1142  1143
  1142  H    -21.646475   17.165117    9.768965     2  1141
  1143  H    -20.274962   16.506507    9.636392     2  1141
  1144  O      8.695127   12.756047   13.359883     1  1145  1146
  1145  H      9.325289   12.954412   12.645959     2  1144
  1146  H      7.986345   12.255264   12.928285     2  1144
  1147  O     14.551250   26.227902   14.510699     1  1148  1149
  1148  H     15.260284   26.655246   13.999740     2  1147
  1149  H     13.878553   26.905867   14.628021     2  1147
  1150  O      3.807204   -7.212030    0.829948     1  1151  1152
  1151  H      3.708367   -6.648100    0.047174     2  1150
  1152  H      4.571217   -6.884586    1.321852     2  1150
  1153  O     26.878242   23.131198    5.973694     1  1154  1155
  1154  H     26.211963   23.609716    6.485924     2  1153
  1155  H     27.545966   23.783210    5.720999     2  1153
  1156  O     10.986596    1.268581  -14.483417     1  1157  1158
  1157  H     11.054169    1.909456  -13.757476     2  1156
  1158  H     10.510150    0.510005  -14.111530     2  1156
  1159  O     27.021908   11.957918    1.954187     1  1160  1161
  1160  H     27.630798   11.813199    2.694367     2  1159
  1161  H     26.414680   11.204628    2.000002     2  1159
  1162  O     -7.528629   21.660396  -22.700130     1  1163  1164
  1163  H     -7.767149   20.755990  -22.457099     2  1162
  1164  H     -7.783094   22.175571  -21.920241     2  1162
  1165  O    -22.806460   25.453175  -10.662191     1  1166  1167
  1166  H    -22.109431   24.992387  -11.160370     2  1165
  1167  H    -23.406500   24.740720  -10.393329     2  1165
  1168  O    -10.104629   -4.344015   13.669799     1  1169  1170
  1169  H    -11.029375   -4.568126   13.849579     2  1168
  1170  H    -10.116748   -3.815972   12.860997     2  1168
  1171  O    -14.863098   10.932416    4.455104     1  1172  1173
  1172  H    -15.754612   10.562880    4.365134     2  1171
  1173  H    -14.358500   10.251631    4.918588     2  1171
  1174  O    -22.226216  -21.838859    1.536795     1  1175  1176
  1175  H    -23.060516  -22.194647    1.882544     2  1174
  1176  H    -22.441996  -21.377785    0.720954     2  1174
  1177  O      0.920494   -0.660135   -6.226250     1  1178  1179
  1178  H      1.675547   -1.265125   -6.281455     2  1177
  1179  H      0.634725   -0.515011   -7.131875     2  1177
  1180  O    -11.379909  -23.595397  -25.867093     1  1181  1182
  1181  H    -10.985742  -22.766754  -26.178117     2  1180
  1182  H    -11.183658  -24.268683  -26.532600     2  1180
  1183  O      7.776021    8.978754   13.861613     1  1184  1185
  1184  H      7.789580    8.836998   12.905835     2  1183
  1185  H      7.148913    8.329065   14.220995     2  1183
  1186  O    -24.630325   -1.858041  -24.951945     1  1187  1188
  1187  H    -24.155776   -1.491532  -25.714667     2  1186
  1188  H    -23.985519   -2.433846  -24.510395     2  1186
  1189  O     26.322244   -8.111160   -0.527437     1  1190  1191
  1190  H     26.146093   -8.633985   -1.318112     2  1189
  1191  H     26.087101   -8.700834    0.200243     2  1189
  1192  O    -23.199057   -4.785247  -21.387308     1  1193  1194
  1193  H    -23.085374   -4.254907  -22.187740     2  1192
  1194  H    -22.656026   -5.570542  -21.524773     2  1192
  1195  O     21.811343   -1.834297  -26.102035     1  1196  1197
  1196  H     21.836396   -2.663950  -26.598188     2  1195
  1197  H     22.377977   -1.242747  -26.624484     2  1195
  1198  O     -6.023864    0.791428    3.046975     1  1199  1200
  1199  H     -6.457732    0.627408    3.894780     2  1198
  1200  H     -5.104340    0.985467    3.279087     2  1198
  1201  O     20.753569   18.662547  -12.631994     1  1202  1203
  1202  H     21.211276   18.297059  -11.858223     2  1201
  1203  H     21.433618   19.102822  -13.171446     2  1201
  1204  O    -26.765720   -9.837068   26.377491     1  1205  1206
  1205  H    -27.313298  -10.060721   27.143735     2  1204
  1206  H    -27.176235  -10.230692   25.593747     2  1204
  1207  O      2.691375   20.869579    8.434850     1  1208  1209
  1208  H      2.698400   21.323432    9.292380     2  1207
  1209  H      2.290212   20.016178    8.647850     2  1207
  1210  O    -18.603108   25.971062  -24.269963     1  1211  1212
  1211  H    -18.688620   26.437248  -23.427962     2  1210
  1212  H    -19.049634   26.506461  -24.942587     2  1210
  1213  O     11.947174  -13.622879  -16.537002     1  1214  1215
  1214  H     11.280348  -12.956717  -16.317996     2  1213
  1215  H     12.678564  -13.133140  -16.947090     2  1213
  1216  O    -14.778822   -7.416842    4.650786     1  1217  1218
  1217  H    -14.640391   -7.646466    5.578840     2  1216
  1218  H    -14.951982   -8.246008    4.181766     2  1216
  1219  O     -0.939140    9.464863  -25.381774     1  1220  1221
  1220  H     -0.946024    9.190714  -26.316581     2  1219
  1221  H     -1.403954   10.309501  -25.372376     2  1219
  1222  O    -16.184475   17.280679   25.058277     1  1223  1224
  1223  H    -15.302862   17.651626   25.217467     2  1222
  1224  H    -16.040436   16.323918   25.028203     2  1222
  1225  O     22.575369  -11.578520    5.403027     1  1226  1227
  1226  H     21.817645  -11.165763    5.847094     2  1225
  1227  H     22.210942  -12.283496    4.847839     2  1225
  1228  O     -2.367006    5.624405  -20.309954     1  1229  1230
  1229  H     -2.032758    6.495994  -20.070222     2  1228
  1230  H     -2.228105    5.052374  -19.544674     2  1228
  1231  O     -2.891410   21.217097   13.080469     1  1232  1233
  1232  H     -3.348729   20.524968   13.581801     2  1231
  1233  H     -2.446113   21.764969   13.746864     2  1231
  1234  O     20.038922    3.830817   14.081653     1  1235  1236
  1235  H     20.613438    3.594569   14.825334     2  1234
  1236  H     20.574958    3.726845   13.284252     2  1234
  1237  O     24.761770   -8.128299   20.339499     1  1238  1239
  1238  H     24.371921   -8.016201   21.221622     2  1237
  1239  H     24.374580   -8.951002   20.017391     2  1237
  1240  O     -6.257595    2.019796   24.316750     1  1241  1242
  1241  H     -5.856970    1.168463   24.545035     2  1240
  1242  H     -6.893324    1.846318   23.607922     2  1240
  1243  O     -5.444907    8.631985    4.182155     1  1244  1245
  1244  H     -6.303848    8.188856    4.239497     2  1243
  1245  H     -4.830475    7.909728    3.983592     2  1243
  1246  O    -16.740469  -13.865722  -25.211540     1  1247  1248
  1247  H    -15.828683  -13.563967  -25.091627     2  1246
  1248  H    -17.258911  -13.054532  -25.318565     2  1246
  1249  O    -16.783396   -5.844758   -6.964480     1  1250  1251
  1250  H    -15.905254   -5.885674   -6.559232     2  1249
  1251  H    -17.295757   -6.522895   -6.505840     2  1249
  1252  O      3.400627  -19.791820    8.837241     1  1253  1254
  1253  H      3.606309  -19.585323    9.761904     2  1252
  1254  H      3.798948  -19.067003    8.334176     2  1252
  1255  O     19.452964  -23.818571    3.563579     1  1256  1257
  1256  H     20.243663  -24.212619    3.965769     2  1255
  1257  H     19.805426  -23.192483    2.913945     2  1255
  1258  O      2.238619    9.357062    1.311398     1  1259  1260
  1259  H      2.400487    8.401523    1.263163     2  1258
  1260  H      2.939124    9.728826    1.869463     2  1258
  1261  O     16.822181   11.256953   -1.683172     1  1262  1263
  1262  H     17.500317   10.744497   -1.227307     2  1261
  1263  H     17.308044   11.835274   -2.288132     2  1261
  1264  O    -16.576871   19.909048  -26.098148     1  1265  1266
  1265  H    -17.085591   19.273844  -26.622555     2  1264
  1266  H    -17.223389   20.586391  -25.852078     2  1264
  1267  O     -2.585559  -20.798398  -27.145090     1  1268  1269
  1268  H     -2.101087  -20.280367  -27.803963     2  1267
  1269  H     -3.485000  -20.910600  -27.489047     2  1267
  1270  O    -22.953481   16.363880  -14.809659     1  1271  1272
  1271  H    -23.109313   15.941991  -13.949072     2  1270
  1272  H    -23.456771   17.191546  -14.800624     2  1270
  1273  O    -17.848288  -20.100458   27.151736     1  1274  1275
  1274  H    -18.379997  -19.699609   27.856295     2  1273
  1275  H    -17.511084  -19.377751   26.613495     2  1273
  1276  O     21.397264  -16.211190  -11.770752     1  1277  1278
  1277  H     20.677455  -15.885819  -11.205160     2  1276
  1278  H     22.079356  -15.521150  -11.788674     2  1276
  1279  O     -4.819904   16.521908  -15.992073     1  1280  1281
  1280  H     -4.258260   16.930293  -15.312705     2  1279
  1281  H     -5.737388   16.681156  -15.715610     2  1279
  1282  O     15.751222   22.398407    5.246560     1  1283  1284
  1283  H     16.178243   21.680465    4.764434     2  1282
  1284  H     14.886240   22.531051    4.833869     2  1282
  1285  O     26.913337  -14.315571  -11.841636     1  1286  1287
  1286  H     26.251038  -13.683187  -11.523113     2  1285
  1287  H     26.489150  -15.186224  -11.859709     2  1285
  1288  O      6.257670   -8.492911   19.988729     1  1289  1290
  1289  H      5.476394   -8.844949   20.435053     2  1288
  1290  H      6.372577   -9.038494   19.197389     2  1288
  1291  O     26.333251   -8.325083  -13.002813     1  1292  1293
  1292  H     27.239975   -8.360068  -13.338481     2  1291
  1293  H     26.354274   -8.765838  -12.140376     2  1291
  1294  O     19.759476   19.301118   -8.825922     1  1295  1296
  1295  H     20.560107   18.775799   -8.968574     2  1294
  1296  H     19.793389   19.653848   -7.923938     2  1294
  1297  O     -2.235958   13.544890   15.108658     1  1298  1299
  1298  H     -2.300325   14.343540   15.650831     2  1297
  1299  H     -2.077591   12.840748   15.754331     2  1297
  1300  O      6.031226   -3.534708    8.318001     1  1301  1302
  1301  H      5.847598   -4.305694    8.875528     2  1300
  1302  H      5.166147   -3.246746    7.996369     2  1300
  1303  O    -15.163313  -26.543067   22.799263     1  1304  1305
  1304  H    -15.788272  -26.098786   23.391765     2  1303
  1305  H    -15.598913  -27.379448   22.570389     2  1303
  1306  O     25.310686   17.314488  -14.490783     1  1307  1308
  1307  H     25.413414   18.257803  -14.292711     2  1306
  1308  H     26.150641   17.056520  -14.901630     2  1306
  1309  O     -6.900198   18.957052   24.394325     1  1310  1311
  1310  H     -6.718306   18.730303   23.471882     2  1309
  1311  H     -6.105331   18.693139   24.881050     2  1309
  1312  O     19.861574  -10.586217   11.549628     1  1313  1314
  1313  H     19.899884  -10.260399   12.460550     2  1312
  1314  H     18.934113  -10.500222   11.287467     2  1312
  1315  O     -9.344298   17.244717   22.133284     1  1316  1317
  1316  H     -9.471732   16.756041   21.309139     2  1315
  1317  H     -8.388430   17.370930   22.207825     2  1315
  1318  O     -8.429715   -3.476732    2.329728     1  1319  1320
  1319  H     -8.385306   -2.650564    1.841871     2  1318
  1320  H     -7.639624   -3.975950    2.068925     2  1318
  1321  O     26.087090  -13.975415  -18.159865     1  1322  1323
  1322  H     26.058159  -13.102414  -17.742145     2  1321
  1323  H     27.022713  -14.143535  -18.317040     2  1321
  1324  O      7.014821    0.414487  -26.981365     1  1325  1326
  1325  H      7.700692    0.773546  -27.556366     2  1324
  1326  H      7.415557    0.398021  -26.100558     2  1324
  1327  O     25.705030   11.570394  -17.887114     1  1328  1329
  1328  H     26.473134   11.698224  -18.452445     2  1327
  1329  H     25.923803   11.977678  -17.039589     2  1327
  1330  O     22.488298   16.580725   12.397454     1  1331  1332
  1331  H     23.058270   16.415023   13.158686     2  1330
  1332  H     21.729698   15.990312   12.513980     2  1330
  1333  O    -26.433407  -18.178210    2.979267     1  1334  1335
  1334  H    -26.741502  -17.689845    3.757031     2  1333
  1335  H    -27.156767  -18.116452    2.340346     2  1333
  1336  O     21.856701   21.972061    9.201036     1  1337  1338
  1337  H     22.407934   21.390338    8.655589     2  1336
  1338  H     20.940852   21.751035    8.991613     2  1336
  1339  O    -25.693286   -2.218828  -15.671779     1  1340  1341
  1340  H    -25.626483   -2.100735  -14.710939     2  1339
  1341  H    -26.633813   -2.364966  -15.852160     2  1339
  1342  O     21.061111    7.096194   22.796989     1  1343  1344
  1343  H     21.792815    7.729873   22.755269     2  1342
  1344  H     21.196763    6.450006   22.087366     2  1342
  1345  O     12.577085   16.093647    4.107184     1  1346  1347
  1346  H     12.676261   15.285426    4.636629     2  1345
  1347  H     11.783651   15.962270    3.567438     2  1345
  1348  O     -3.007428   -5.888711    3.656787     1  1349  1350
  1349  H     -3.124721   -5.091252    3.121403     2  1348
  1350  H     -3.756741   -5.874284    4.270465     2  1348
  1351  O     19.815251   22.214079   22.107674     1  1352  1353
  1352  H     19.803835   23.113206   22.467413     2  1351
  1353  H     20.450987   21.709504   22.636542     2  1351
  1354  O     22.319112   -1.893405   16.696465     1  1355  1356
  1355  H     22.613263   -2.621088   17.266802     2  1354
  1356  H     21.352401   -1.918692   16.754766     2  1354
  1357  O      1.328822  -15.060239  -22.419109     1  1358  1359
  1358  H      1.746518  -14.845515  -21.572301     2  1357
  1359  H      1.183860  -14.206588  -22.850116     2  1357
  1360  O     -7.282656   -0.585825   -4.143115     1  1361  1362
  1361  H     -7.722073   -1.365418   -4.509961     2  1360
  1362  H     -6.631755   -0.933650   -3.519504     2  1360
  1363  O    -26.567780   10.328712   -8.655216     1  1364  1365
  1364  H    -26.581068   10.551473   -9.597499     2  1363
  1365  H    -25.668136   10.477619   -8.346627     2  1363
  1366  O      0.543533   21.160175    2.699499     1  1367  1368
  1367  H      1.231703   20.534392    2.419088     2  1366
  1368  H     -0.092276   21.146944    1.969056     2  1366
  1369  O      5.007099    7.215275   -5.604918     1  1370  1371
  1370  H      5.154976    7.107059   -4.657924     2  1369
  1371  H      5.446505    8.048517   -5.831165     2  1369
  1372  O      5.226987   -8.448757  -13.635660     1  1373  1374
  1373  H      5.227160   -8.936492  -12.796568     2  1372
  1374  H      4.503512   -8.854622  -14.143085     2  1372
  1375  O      8.964859  -16.652230  -25.208908     1  1376  1377
  1376  H      9.313006  -15.864226  -25.652935     2  1375
  1377  H      9.752883  -17.172214  -24.984304     2  1375
  1378  O      0.889740   16.939705   18.212829     1  1379  1380
  1379  H      0.940619   17.846308   18.550732     2  1378
  1380  H      0.351383   16.991996   17.409803     2  1378
  1381  O     12.455460   25.596821    5.562860     1  1382  1383
  1382  H     11.498010   25.699119    5.683582     2  1381
  1383  H     12.830800   25.517002    6.452070     2  1381
  1384  O    -11.219947   25.787744   24.193821     1  1385  1386
  1385  H    -11.703747   25.953573   25.016259     2  1384
  1386  H    -11.570872   26.437262   23.563829     2  1384
  1387  O     -6.102585   -6.984569   -3.872143     1  1388  1389
  1388  H     -6.229280   -6.045629   -4.086364     2  1387
  1389  H     -6.744516   -7.166314   -3.169925     2  1387
  1390  O    -17.580444  -23.727129  -15.822162     1  1391  1392
  1391  H    -17.636224  -24.592465  -15.394652     2  1390
  1392  H    -17.447400  -23.081517  -15.114704     2  1390
  1393  O    -12.708582  -19.079936    0.952088     1  1394  1395
  1394  H    -13.629770  -19.048130    1.250314     2  1393
  1395  H    -12.455755  -18.145632    0.864216     2  1393
  1396  O    -16.723529   25.410842  -19.924956     1  1397  1398
  1397  H    -15.905877   25.885362  -19.686999     2  1396
  1398  H    -17.244350   25.419729  -19.104354     2  1396
  1399  O     22.582219  -23.477017  -17.838683     1  1400  1401
  1400  H     21.829164  -23.856086  -17.374599     2  1399
  1401  H     23.369300  -23.817123  -17.386682     2  1399
  1402  O    -22.651150   10.337884   17.027335     1  1403  1404
  1403  H    -22.085539    9.594406   17.286372     2  1402
  1404  H    -23.304117   10.423517   17.735238     2  1402
  1405  O    -24.334128   -1.647917   14.040276     1  1406  1407
  1406  H    -25.261258   -1.438650   14.232724     2  1405
  1407  H    -24.022174   -0.843466   13.604972     2  1405
  1408  O     26.075447  -12.828486    3.760447     1  1409  1410
  1409  H     25.654324  -13.684837    3.935256     2  1408
  1410  H     26.402705  -12.484178    4.607345     2  1408
  1411  O     -5.902541    1.419094   11.138730     1  1412  1413
  1412  H     -6.255718    1.317629   10.243696     2  1411
  1413  H     -4.984829    1.707431   11.038058     2  1411
  1414  O    -11.440677   17.681782   -4.424904     1  1415  1416
  1415  H    -11.469736   16.730959   -4.616097     2  1414
  1416  H    -10.953658   18.084511   -5.159438     2  1414
  1417  O      9.606714   12.986239  -21.184643     1  1418  1419
  1418  H      9.966509   13.789522  -20.775260     2  1417
  1419  H      9.753213   13.100874  -22.136318     2  1417
  1420  O    -12.385404    3.867796    0.834053     1  1421  1422
  1421  H    -13.208019    3.727569    1.325870     2  1420
  1422  H    -12.608192    3.700312   -0.090201     2  1420
  1423  O      6.574749  -17.553432   -9.710246     1  1424  1425
  1424  H      6.965710  -16.997029   -9.013972     2  1423
  1425  H      6.041327  -18.220280   -9.246260     2  1423
  1426  O     14.070110    8.406204   -3.867969     1  1427  1428
  1427  H     14.185021    9.340579   -3.636321     2  1426
  1428  H     14.837421    8.202619   -4.427321     2  1426
  1429  O      2.197038    2.931459   18.004836     1  1430  1431
  1430  H      1.489039    3.565475   18.172044     2  1429
  1431  H      2.723044    2.879822   18.816442     2  1429
  1432  O      7.344003    5.439416    2.394936     1  1433  1434
  1433  H      8.100452    5.807412    1.910266     2  1432
  1434  H      7.668312    5.248311    3.287991     2  1432
  1435  O      4.430592   22.107529   -2.469164     1  1436  1437
  1436  H      4.086569   21.407852   -3.037656     2  1435
  1437  H      3.846973   22.866217   -2.623221     2  1435
  1438  O      7.074671   14.822160  -26.758239     1  1439  1440
  1439  H      6.961816   14.154714  -27.451959     2  1438
  1440  H      7.828458   15.369663  -27.024322     2  1438
  1441  O      9.997053   23.537546   26.820992     1  1442  1443
  1442  H      9.847841   22.622450   26.534865     2  1441
  1443  H     10.345432   23.487641   27.723809     2  1441
  1444  O     -6.686212  -24.133834  -21.823925     1  1445  1446
  1445  H     -7.326632  -24.779724  -22.150408     2  1444
  1446  H     -7.221748  -23.351429  -21.628520     2  1444
  1447  O     -2.837773   -9.811754   -4.963033     1  1448  1449
  1448  H     -2.185603  -10.233047   -4.380821     2  1447
  1449  H     -2.536674   -9.978883   -5.869932     2  1447
  1450  O     -4.228587    6.295143    3.437377     1  1451  1452
  1451  H     -4.796722    6.035850    2.692561     2  1450
  1452  H     -4.607658    5.817305    4.190725     2  1450
  1453  O    -18.293244   13.086219    8.024710     1  1454  1455
  1454  H    -18.832757   12.620486    7.366329     2  1453
  1455  H    -18.104912   12.422007    8.708060     2  1453
  1456  O      7.601728    4.824494   11.344293     1  1457  1458
  1457  H      7.028791    5.578628   11.146277     2  1456
  1458  H      7.759658    4.350336   10.514101     2  1456
  1459  O    -20.208620  -12.845446    2.539961     1  1460  1461
  1460  H    -20.444478  -13.701846    2.928543     2  1459
  1461  H    -20.957703  -12.550970    2.002394     2  1459
  1462  O     11.716380    7.531865    1.930843     1  1463  1464
  1463  H     12.305080    6.757993    1.948366     2  1462
  1464  H     11.607067    7.814826    2.851608     2  1462
  1465  O     -6.567823   -6.039080  -10.221190     1  1466  1467
  1466  H     -6.252471   -5.175883  -10.531978     2  1465
  1467  H     -5.953599   -6.676650  -10.598926     2  1465
  1468  O    -13.974280   -9.867173  -14.657720     1  1469  1470
  1469  H    -14.257852  -10.677648  -14.219029     2  1468
  1470  H    -13.188369   -9.556723  -14.184316     2  1468
  1471  O     26.393203    8.731946  -13.104854     1  1472  1473
  1472  H     26.042038    7.982972  -12.594624     2  1471
  1473  H     25.740381    9.439268  -12.981556     2  1471
  1474  O     -1.264321  -12.759695  -18.437431     1  1475  1476
  1475  H     -2.045310  -12.298089  -18.091958     2  1474
  1476  H     -0.492538  -12.256547  -18.156801     2  1474
  1477  O     23.448307   16.203704    9.907303     1  1478  1479
  1478  H     23.246611   16.221580   10.856012     2  1477
  1479  H     24.398970   16.019748    9.837366     2  1477
  1480  O     -1.866055   24.140553  -15.715177     1  1481  1482
  1481  H     -1.069164   24.616648  -15.978487     2  1480
  1482  H     -2.310990   23.913762  -16.544498     2  1480
  1483  O    -10.007085   -8.653521   -8.509733     1  1484  1485
  1484  H     -9.765251   -8.063374   -7.777571     2  1483
  1485  H     -9.202822   -9.196100   -8.598764     2  1483
  1486  O     -6.436660   11.030983   10.005739     1  1487  1488
  1487  H     -6.448926   11.670207   10.729994     2  1486
  1488  H     -6.562128   10.167892   10.417074     2  1486
  1489  O    -22.700783    2.999226   12.928183     1  1490  1491
  1490  H    -21.821770    3.024189   13.333104     2  1489
  1491  H    -22.525186    2.851177   11.988682     2  1489
  1492  O    -18.277676  -17.017254   21.705956     1  1493  1494
  1493  H    -19.012321  -16.613253   22.179238     2  1492
  1494  H    -18.425893  -16.849040   20.764143     2  1492
  1495  O    -13.813184   16.013510   22.416480     1  1496  1497
  1496  H    -14.391428   15.239452   22.402173     2  1495
  1497  H    -14.404753   16.778873   22.487640     2  1495
  1498  O    -20.845887  -12.924346  -10.757319     1  1499  1500
  1499  H    -20.506235  -13.116371   -9.872810     2  1498
  1500  H    -20.875747  -13.784761  -11.200820     2  1498
  1501  O     20.459420  -20.905179  -19.572128     1  1502  1503
  1502  H     20.098946  -20.694912  -20.451559     2  1501
  1503  H     20.580809  -20.014181  -19.200833     2  1501
  1504  O     12.757835   -5.429491    5.645308     1  1505  1506
  1505  H     12.836261   -6.134446    4.987762     2  1504
  1506  H     12.676939   -5.902044    6.486274     2  1504
  1507  O     21.780247   25.457973   21.739747     1  1508  1509
  1508  H     22.336634   24.671916   21.614976     2  1507
  1509  H     21.100781   25.198310   22.382250     2  1507
  1510  O     -1.148644   -7.329410    5.192486     1  1511  1512
  1511  H     -0.260172   -7.032743    5.436425     2  1510
  1512  H     -1.591102   -6.573458    4.774484     2  1510
  1513  O      7.460904  -19.368577  -11.602089     1  1514  1515
  1514  H      7.345227  -18.802417  -10.823709     2  1513
  1515  H      6.575094  -19.480310  -11.971281     2  1513
  1516  O     10.759608   26.607420  -23.028292     1  1517  1518
  1517  H     10.095097   26.897908  -22.387462     2  1516
  1518  H     11.068846   27.427620  -23.433787     2  1516
  1519  O      0.522834   25.883199   -8.853666     1  1520  1521
  1520  H      0.108932   26.098785   -8.003962     2  1519
  1521  H      0.757488   26.734771   -9.251666     2  1519
  1522  O      9.014372  -15.143108    1.836736     1  1523  1524
  1523  H      9.957483  -14.965851    1.687929     2  1522
  1524  H      8.593396  -14.273972    1.904029     2  1522
  1525  O     -3.249493    0.893966    3.599703     1  1526  1527
  1526  H     -2.962257    0.504889    4.441229     2  1525
  1527  H     -2.860022    1.778402    3.605665     2  1525
  1528  O      2.129949  -18.267278   14.786933     1  1529  1530
  1529  H      2.964371  -17.885696   14.479272     2  1528
  1530  H      2.072312  -19.112009   14.317563     2  1528
  1531  O     18.211913   20.556165   20.632858     1  1532  1533
  1532  H     18.528181   20.180427   19.801514     2  1531
  1533  H     18.876262   21.196577   20.926944     2  1531
  1534  O      3.325036   -9.577989    3.025270     1  1535  1536
  1535  H      3.479223  -10.488729    2.750560     2  1534
  1536  H      2.621400   -9.616075    3.683608     2  1534
  1537  O     26.437657  -19.437533    6.258314     1  1538  1539
  1538  H     26.279380  -20.363914    6.485102     2  1537
  1539  H     25.950759  -18.919254    6.914108     2  1537
  1540  O     17.330649    4.591962  -24.771554     1  1541  1542
  1541  H     17.845547    5.389222  -24.954583     2  1540
  1542  H     17.229897    4.144864  -25.625584     2  1540
  1543  O     14.858671    8.450013  -25.570392     1  1544  1545
  1544  H     15.435049    7.812605  -26.032763     2  1543
  1545  H     15.105868    9.294559  -25.987992     2  1543
  1546  O    -23.566348   23.910438    1.816263     1  1547  1548
  1547  H    -24.497545   23.965743    2.077544     2  1546
  1548  H    -23.612326   23.645114    0.886288     2  1546
  1549  O    -17.556565  -25.348079   17.127161     1  1550  1551
  1550  H    -18.172494  -26.035826   16.833655     2  1549
  1551  H    -16.982588  -25.189564   16.361496     2  1549
  1552  O      7.692018    8.905449  -20.016289     1  1553  1554
  1553  H      8.409424    8.825329  -19.372365     2  1552
  1554  H      7.615136    9.847954  -20.245524     2  1552
  1555  O     -1.356430  -19.182173   25.351180     1  1556  1557
  1556  H     -1.883969  -19.385104   24.560898     2  1555
  1557  H     -0.451252  -19.036247   25.038261     2  1555
  1558  O      4.886510    0.046996    8.082891     1  1559  1560
  1559  H      4.633967    0.743521    7.459792     2  1558
  1560  H      5.855557    0.037017    8.031640     2  1558
  1561  O    -18.424452   26.272641   -6.987271     1  1562  1563
  1562  H    -19.194223   25.903501   -6.536815     2  1561
  1563  H    -17.871910   26.647685   -6.287470     2  1561
  1564  O    -13.214590  -15.949007   17.626154     1  1565  1566
  1565  H    -13.313736  -14.983593   17.613758     2  1564
  1566  H    -12.348062  -16.148210   18.014025     2  1564
  1567  O      1.362483   13.067473   17.969241     1  1568  1569
  1568  H      1.049571   13.529943   17.178218     2  1567
  1569  H      1.148145   13.625369   18.733974     2  1567
  1570  O      1.805514   15.488043  -11.710147     1  1571  1572
  1571  H      0.846523   15.483220  -11.572687     2  1570
  1572  H      2.031420   14.548229  -11.727250     2  1570
  1573  O     14.122528   -6.079587  -17.298859     1  1574  1575
  1574  H     13.976264   -5.917074  -16.356056     2  1573
  1575  H     14.917993   -6.629391  -17.322369     2  1573
  1576  O    -15.559574   18.166160   22.472689     1  1577  1578
  1577  H    -16.082098   18.034028   23.275900     2  1576
  1578  H    -16.164456   18.081289   21.720943     2  1576
  1579  O      7.125753   15.182460   -6.006504     1  1580  1581
  1580  H      7.930039   15.157223   -5.466285     2  1579
  1581  H      6.465878   15.683238   -5.506878     2  1579
  1582  O    -20.558867   23.909844   23.525220     1  1583  1584
  1583  H    -20.154874   23.272104   22.915813     2  1582
  1584  H    -20.795875   23.404039   24.316040     2  1582
  1585  O    -11.293819  -16.298993   -5.586605     1  1586  1587
  1586  H    -10.702109  -17.056130   -5.428588     2  1585
  1587  H    -11.383725  -16.213245   -6.555925     2  1585
  1588  O     21.959460   22.608526  -14.052161     1  1589  1590
  1589  H     21.530486   22.797229  -13.203897     2  1588
  1590  H     22.151559   21.659003  -14.053862     2  1588
  1591  O     12.614889    1.948351  -25.370234     1  1592  1593
  1592  H     13.446128    1.913858  -24.877037     2  1591
  1593  H     12.854657    1.934786  -26.305047     2  1591
  1594  O     -7.042496  -14.957631   -3.997026     1  1595  1596
  1595  H     -6.563367  -15.456304   -4.674372     2  1594
  1596  H     -7.874166  -14.653390   -4.382446     2  1594
  1597  O     -1.072368  -26.113614   -0.993719     1  1598  1599
  1598  H     -1.398555  -25.256174   -0.683310     2  1597
  1599  H     -0.109633  -26.016919   -1.026331     2  1597
  1600  O    -23.427084   -2.579834   -6.694089     1  1601  1602
  1601  H    -22.618447   -2.056468   -6.820231     2  1600
  1602  H    -23.342546   -2.944957   -5.801860     2  1600
  1603  O     21.086645  -12.887549   10.610171     1  1604  1605
  1604  H     21.882128  -12.497308   10.219107     2  1603
  1605  H     20.702565  -12.175147   11.145192     2  1603
  1606  O    -25.304498    2.324853  -17.632613     1  1607  1608
  1607  H    -24.770613    1.727574  -17.100262     2  1606
  1608  H    -25.545390    3.074222  -17.066498     2  1606
  1609  O     -2.780496   17.029115   -4.376730     1  1610  1611
  1610  H     -3.673036   16.768386   -4.093897     2  1609
  1611  H     -2.881853   17.873643   -4.845942     2  1609
  1612  O    -19.409903   13.854990   17.158244     1  1613  1614
  1613  H    -19.762739   13.046736   16.758079     2  1612
  1614  H    -18.981770   13.569625   17.980441     2  1612
  1615  O     24.450281    1.890674   26.281333     1  1616  1617
  1616  H     23.787319    2.270953   25.685516     2  1615
  1617  H     25.292299    2.014948   25.815315     2  1615
  1618  O     17.407785   26.270206   23.961111     1  1619  1620
  1619  H     16.847821   25.992347   24.705259     2  1618
  1620  H     17.144073   27.184641   23.783539     2  1618
  1621  O      9.268293   20.406467    5.692937     1  1622  1623
  1622  H      8.401196   20.001406    5.847629     2  1621
  1623  H      9.458896   20.286207    4.749071     2  1621
  1624  O     20.588397   17.872156   25.518860     1  1625  1626
  1625  H     20.372146   16.967565   25.786289     2  1624
  1626  H     20.852925   17.787838   24.591581     2  1624
  1627  O      1.894496    1.911350  -13.638502     1  1628  1629
  1628  H      1.760000    2.832026  -13.915827     2  1627
  1629  H      2.831743    1.720185  -13.810364     2  1627
  1630  O     19.167752    4.631578   25.903839     1  1631  1632
  1631  H     18.760606    5.500575   25.779536     2  1630
  1632  H     19.259642    4.295118   25.000235     2  1630
  1633  O     21.921578   -4.463204  -22.564836     1  1634  1635
  1634  H     21.196610   -4.143808  -22.008342     2  1633
  1635  H     21.639831   -5.355424  -22.815592     2  1633
  1636  O     -6.972146   -9.045108  -23.102107     1  1637  1638
  1637  H     -7.817951   -9.442481  -22.831422     2  1636
  1638  H     -6.400628   -9.076479  -22.313145     2  1636
  1639  O    -14.022124   12.662470   20.372164     1  1640  1641
  1640  H    -14.327216   13.209824   21.108173     2  1639
  1641  H    -14.240393   11.757748   20.644857     2  1639
  1642  O     18.595784   11.973342   22.328759     1  1643  1644
  1643  H     18.897146   11.307901   21.698906     2  1642
  1644  H     19.265660   12.674640   22.312910     2  1642
  1645  O     -6.402758  -17.683667  -19.408226     1  1646  1647
  1646  H     -6.382207  -16.737474  -19.603003     2  1645
  1647  H     -6.449799  -17.782806  -18.443707     2  1645
  1648  O    -26.817288   25.403991    9.745001     1  1649  1650
  1649  H    -25.903911   25.257520   10.016666     2  1648
  1650  H    -27.349649   25.304347   10.543937     2  1648
  1651  O      6.466850    9.596602   -5.929144     1  1652  1653
  1652  H      6.735692   10.214684   -5.232772     2  1651
  1653  H      7.126724    9.726827   -6.627695     2  1651
  1654  O     -9.522339  -21.501579  -26.445311     1  1655  1656
  1655  H     -9.294469  -21.329836  -25.520881     2  1654
  1656  H     -8.748737  -21.943902  -26.823156     2  1654
  1657  O    -14.249775   -6.255394   -5.833034     1  1658  1659
  1658  H    -13.979899   -6.994134   -6.397505     2  1657
  1659  H    -14.115217   -6.540806   -4.919848     2  1657
  1660  O     -9.867775  -20.917823   23.119382     1  1661  1662
  1661  H    -10.705143  -21.408680   23.123573     2  1660
  1662  H    -10.095423  -20.001275   22.921017     2  1660
  1663  O    -24.587658  -12.545271  -15.068314     1  1664  1665
  1664  H    -23.901547  -12.403041  -14.398242     2  1663
  1665  H    -24.080214  -12.497391  -15.891747     2  1663
  1666  O     12.965996  -22.187996   -4.585240     1  1667  1668
  1667  H     13.705279  -21.929301   -4.014821     2  1666
  1668  H     12.192324  -22.114272   -4.014687     2  1666
  1669  O    -26.988711  -25.963429   -8.626047     1  1670  1671
  1670  H    -26.158583  -26.165860   -9.081016     2  1669
  1671  H    -26.802577  -25.249400   -7.997730     2  1669
  1672  O    -25.984818    9.392657  -17.983834     1  1673  1674
  1673  H    -25.042453    9.193989  -18.091135     2  1672
  1674  H    -26.135055    9.364117  -17.026002     2  1672
  1675  O    -25.943529   -8.944081  -16.843080     1  1676  1677
  1676  H    -25.716419   -8.988472  -15.907566     2  1675
  1677  H    -25.144546   -9.251557  -17.296191     2  1675
  1678  O    -22.575756   14.586396  -22.518168     1  1679  1680
  1679  H    -23.163596   15.123843  -21.965756     2  1678
  1680  H    -22.387562   15.135073  -23.294256     2  1678
  1681  O     -1.445417   -6.590530   -4.956138     1  1682  1683
  1682  H     -1.761486   -6.920407   -5.816023     2  1681
  1683  H     -0.994567   -7.349263   -4.542662     2  1681
  1684  O     -3.032323  -18.614889   -0.767135     1  1685  1686
  1685  H     -2.391383  -18.388061   -1.455363     2  1684
  1686  H     -2.886599  -18.003995   -0.041543     2  1684
  1687  O    -18.532741   21.528060  -11.429574     1  1688  1689
  1688  H    -18.321253   22.154369  -12.136634     2  1687
  1689  H    -17.731883   21.012486  -11.252413     2  1687
  1690  O    -22.720289   -3.660917  -24.052870     1  1691  1692
  1691  H    -22.746976   -4.196043  -24.861401     2  1690
  1692  H    -21.806824   -3.348779  -23.977936     2  1690
  1693  O     -5.541747    1.863276  -11.259897     1  1694  1695
  1694  H     -4.761344    1.557230  -10.774923     2  1693
  1695  H     -5.584622    2.808130  -11.069912     2  1693
  1696  O    -18.391877  -23.278037    1.974194     1  1697  1698
  1697  H    -19.195065  -23.633468    1.570160     2  1696
  1698  H    -18.674071  -22.739243    2.723492     2  1696
  1699  O      3.135596   -4.231354   -4.385577     1  1700  1701
  1700  H      3.840632   -3.957255   -3.773851     2  1699
  1701  H      3.051575   -3.514870   -5.034335     2  1699
  1702  O      0.436551   25.554336  -16.257529     1  1703  1704
  1703  H      0.786874   25.576333  -17.161914     2  1702
  1704  H      0.556948   26.440863  -15.906762     2  1702
  1705  O     17.189110    3.306254  -27.227249     1  1706  1707
  1706  H     17.437728    2.376836  -27.119852     2  1705
  1707  H     17.922898    3.706239  -27.719971     2  1705
  1708  O     18.431941   -9.259121  -13.791752     1  1709  1710
  1709  H     18.642915   -8.348765  -14.043714     2  1708
  1710  H     17.569384   -9.202375  -13.360074     2  1708
  1711  O     -0.829696   15.066464  -10.940122     1  1712  1713
  1712  H     -0.833411   14.708051  -10.038003     2  1711
  1713  H     -1.346044   14.431974  -11.461563     2  1711
  1714  O    -14.557473   -6.194171   15.717133     1  1715  1716
  1715  H    -14.805837   -7.089810   15.440051     2  1714
  1716  H    -15.156379   -5.593964   15.246970     2  1714
  1717  O    -26.819204   14.258858   -7.918561     1  1718  1719
  1718  H    -25.901018   14.567422   -7.890248     2  1717
  1719  H    -27.318537   14.892418   -7.382660     2  1717
  1720  O    -22.919930  -18.970708   26.099854     1  1721  1722
  1721  H    -22.885489  -18.629495   25.192017     2  1720
  1722  H    -22.240241  -19.650057   26.142371     2  1720
  1723  O     -0.561184  -22.658318    3.070740     1  1724  1725
  1724  H     -1.184326  -23.345293    3.345461     2  1723
  1725  H      0.319431  -23.045635    3.090709     2  1723
  1726  O    -12.674910   -3.420684   11.910435     1  1727  1728
  1727  H    -13.493948   -3.307650   11.391419     2  1726
  1728  H    -12.474141   -4.375941   11.908462     2  1726
  1729  O    -14.283296  -12.358820  -13.115358     1  1730  1731
  1730  H    -14.353586  -13.286881  -12.844686     2  1729
  1731  H    -14.878890  -11.898645  -12.507616     2  1729
  1732  O     13.729920  -16.978709   24.796303     1  1733  1734
  1733  H     14.561241  -17.228233   25.214597     2  1732
  1734  H     13.715085  -16.008921   24.782978     2  1732
  1735  O     13.348107   18.955807   16.568461     1  1736  1737
  1736  H     12.797545   18.544081   15.884318     2  1735
  1737  H     13.459262   18.253062   17.228737     2  1735
  1738  O     20.431868   14.619910   12.537937     1  1739  1740
  1739  H     20.260123   13.983199   13.243585     2  1738
  1740  H     20.599847   14.074629   11.754568     2  1738
  1741  O    -16.267891  -22.969062   -2.426484     1  1742  1743
  1742  H    -15.360495  -22.711623   -2.634256     2  1741
  1743  H    -16.760207  -22.756196   -3.231521     2  1741
  1744  O      3.749341  -17.140664  -10.651598     1  1745  1746
  1745  H      3.312009  -18.001281  -10.688844     2  1744
  1746  H      4.686638  -17.299319  -10.496516     2  1744
  1747  O     23.660034    1.265248  -19.662911     1  1748  1749
  1748  H     23.791653    1.175488  -18.705903     2  1747
  1749  H     23.599288    0.373495  -20.031958     2  1747
  1750  O     25.968190   16.125093   12.222625     1  1751  1752
  1751  H     26.144488   15.876553   11.301827     2  1750
  1752  H     25.862346   15.282913   12.687193     2  1750
  1753  O     -0.489955  -11.130947   -9.697359     1  1754  1755
  1754  H     -0.177167  -12.016011   -9.470405     2  1753
  1755  H     -1.098020  -11.278165  -10.436693     2  1753
  1756  O     10.321955    6.245513    5.102560     1  1757  1758
  1757  H     10.947910    6.980759    5.064638     2  1756
  1758  H     10.592451    5.643887    4.391017     2  1756
  1759  O      5.055268   26.786807   11.805740     1  1760  1761
  1760  H      5.087564   25.822311   11.699711     2  1759
  1761  H      5.914011   27.052138   12.168633     2  1759
  1762  O     23.013942  -11.823029  -21.148792     1  1763  1764
  1763  H     22.447712  -12.461462  -21.617077     2  1762
  1764  H     23.468159  -11.284475  -21.818250     2  1762
  1765  O     27.120151  -11.075750   23.954567     1  1766  1767
  1766  H     26.343878  -11.480127   23.545786     2  1765
  1767  H     27.711217  -11.827557   24.101829     2  1765
  1768  O     -8.566273   23.064609   -4.779800     1  1769  1770
  1769  H     -9.460523   23.325855   -5.013638     2  1768
  1770  H     -8.641362   22.587902   -3.942760     2  1768
  1771  O     -4.438266   10.357532    2.316521     1  1772  1773
  1772  H     -4.141700    9.708857    1.661796     2  1771
  1773  H     -4.881839    9.830954    3.000915     2  1771
  1774  O     25.851949   11.307522   -4.017399     1  1775  1776
  1775  H     25.158110   11.440012   -3.357266     2  1774
  1776  H     26.522431   10.722124   -3.631665     2  1774
  1777  O     -4.736492   18.616556   26.178054     1  1778  1779
  1778  H     -3.771931   18.549999   26.113305     2  1777
  1779  H     -5.008103   17.861014   26.717989     2  1777
  1780  O    -11.502727  -23.952755   10.557438     1  1781  1782
  1781  H    -12.111289  -24.393431    9.950116     2  1780
  1782  H    -11.791126  -24.271561   11.422532     2  1780
  1783  O      1.893750   27.159873   15.199907     1  1784  1785
  1784  H      1.118895   27.653439   15.512247     2  1783
  1785  H      1.775405   26.256972   15.539533     2  1783
  1786  O     26.034435  -16.751705  -25.529313     1  1787  1788
  1787  H     26.076435  -15.794823  -25.667128     2  1786
  1788  H     25.421923  -17.102025  -26.194509     2  1786
  1789  O    -16.267209   -8.615745   -8.807339     1  1790  1791
  1790  H    -16.909136   -9.334521   -8.826696     2  1789
  1791  H    -15.832009   -8.686117   -7.946097     2  1789
  1792  O     24.966356    6.240984   -9.197716     1  1793  1794
  1793  H     25.119972    5.438049   -8.679243     2  1792
  1794  H     25.739794    6.805386   -9.043020     2  1792
  1795  O     25.173674  -17.731075    8.030338     1  1796  1797
  1796  H     24.375985  -17.878610    8.559809     2  1795
  1797  H     25.916703  -17.672452    8.649208     2  1795
  1798  O     -6.821131  -17.090391   24.654408     1  1799  1800
  1799  H     -6.701652  -17.566633   25.487504     2  1798
  1800  H     -6.470933  -17.722982   24.011149     2  1798
  1801  O     15.046982  -14.649190   20.771462     1  1802  1803
  1802  H     15.187512  -14.297607   19.880306     2  1801
  1803  H     14.779369  -15.577245   20.677707     2  1801
  1804  O     11.085711  -13.549061   25.840025     1  1805  1806
  1805  H     10.356694  -13.559346   25.201631     2  1804
  1806  H     10.999842  -14.336833   26.404779     2  1804
  1807  O     -7.565457   15.418669    4.333348     1  1808  1809
  1808  H     -7.749277   15.958701    5.125303     2  1807
  1809  H     -8.200589   14.679221    4.414584     2  1807
  1810  O    -24.835092  -13.863170   -8.326818     1  1811  1812
  1811  H    -25.574703  -13.634075   -7.739582     2  1810
  1812  H    -24.100600  -13.290613   -8.067116     2  1810
  1813  O    -16.564467   26.132937   11.446768     1  1814  1815
  1814  H    -15.869825   25.458460   11.426718     2  1813
  1815  H    -16.730957   26.357753   12.375935     2  1813
  1816  O     10.646653  -10.418713   -8.207095     1  1817  1818
  1817  H      9.886349   -9.994281   -7.779004     2  1816
  1818  H     11.267975  -10.625867   -7.496943     2  1816
  1819  O      5.674273   18.282080   -0.730698     1  1820  1821
  1820  H      6.367858   18.910284   -0.983041     2  1819
  1821  H      5.468356   18.513943    0.187777     2  1819
  1822  O     19.726083   24.674283   23.458916     1  1823  1824
  1823  H     18.980218   25.262591   23.667967     2  1822
  1824  H     19.951114   24.229608   24.290586     2  1822
  1825  O      3.752411  -11.191029    6.129003     1  1826  1827
  1826  H      3.554896  -11.622768    5.283255     2  1825
  1827  H      4.559386  -10.688836    5.979217     2  1825
  1828  O     21.100064  -13.548530   25.677944     1  1829  1830
  1829  H     20.709206  -12.871290   26.249807     2  1828
  1830  H     20.785942  -14.393957   26.026181     2  1828
  1831  O    -18.048059   23.174205  -20.965148     1  1832  1833
  1832  H    -18.657918   22.963005  -20.235863     2  1831
  1833  H    -18.169429   22.406501  -21.550849     2  1831
  1834  O    -18.808882  -23.834224   19.055255     1  1835  1836
  1835  H    -18.420743  -24.306648   18.302888     2  1834
  1836  H    -18.544840  -24.336135   19.844689     2  1834
  1837  O     -5.996117   -3.789944  -14.051057     1  1838  1839
  1838  H     -5.198707   -3.330437  -14.362755     2  1837
  1839  H     -5.815445   -4.025767  -13.131243     2  1837
  1840  O    -18.392029  -18.672823   14.552071     1  1841  1842
  1841  H    -19.302281  -18.596927   14.882451     2  1840
  1842  H    -18.430443  -19.372738   13.883374     2  1840
  1843  O     -4.683057   17.855658   -0.747141     1  1844  1845
  1844  H     -5.345231   17.176291   -0.934901     2  1843
  1845  H     -3.879185   17.369829   -0.515071     2  1843
  1846  O      2.642067   22.711330  -25.784594     1  1847  1848
  1847  H      1.882918   22.182942  -26.073186     2  1846
  1848  H      3.170219   22.851802  -26.587105     2  1846
  1849  O     -9.766121   -3.133731    7.309718     1  1850  1851
  1850  H     -9.100122   -2.828204    7.943771     2  1849
  1851  H     -9.657457   -4.093849    7.249773     2  1849
  1852  O     26.428802   -6.300120   -6.825088     1  1853  1854
  1853  H     26.113984   -6.454748   -5.925132     2  1852
  1854  H     26.131247   -7.061081   -7.344778     2  1852
  1855  O      3.975748   12.006621   11.363443     1  1856  1857
  1856  H      3.185530   11.734602   11.853993     2  1855
  1857  H      3.888562   11.566981   10.502197     2  1855
  1858  O    -21.263864  -20.096738    3.621290     1  1859  1860
  1859  H    -21.619631  -20.693343    2.944410     2  1858
  1860  H    -21.792193  -20.241355    4.423162     2  1858
  1861  O     20.472195  -11.187841   -4.632065     1  1862  1863
  1862  H     20.041343  -10.483233   -4.128056     2  1861
  1863  H     20.932524  -10.697294   -5.326502     2  1861
  1864  O      1.505272  -25.027656  -25.922734     1  1865  1866
  1865  H      1.018503  -24.389765  -25.383662     2  1864
  1866  H      2.445520  -24.833430  -25.785910     2  1864
  1867  O      5.382873   -3.307521   11.434125     1  1868  1869
  1868  H      5.161005   -3.163998   12.364868     2  1867
  1869  H      4.529925   -3.280091   10.976837     2  1867
  1870  O    -10.814927  -26.933720    9.233796     1  1871  1872
  1871  H    -10.900884  -26.105684    8.735238     2  1870
  1872  H    -11.714058  -27.228644    9.449980     2  1870
  1873  O    -27.111434  -20.061914   -5.783192     1  1874  1875
  1874  H    -26.480081  -20.794773   -5.717699     2  1873
  1875  H    -26.562927  -19.268509   -5.833513     2  1873
  1876  O      3.467137    5.362934   17.017311     1  1877  1878
  1877  H      3.149498    4.449601   17.029010     2  1876
  1878  H      4.418466    5.299915   16.868476     2  1876
  1879  O    -22.550188   -6.370923   -5.080053     1  1880  1881
  1880  H    -21.745053   -6.393956   -5.620864     2  1879
  1881  H    -22.677850   -5.433626   -4.891356     2  1879
  1882  O     -9.088624   26.135653    7.537473     1  1883  1884
  1883  H     -9.744969   26.454393    8.174317     2  1882
  1884  H     -9.568430   25.571985    6.923444     2  1882
  1885  O    -24.181446    5.091909  -11.701981     1  1886  1887
  1886  H    -23.331001    5.314980  -11.298447     2  1885
  1887  H    -23.972717    4.483199  -12.427797     2  1885
  1888  O    -12.771969  -13.810362   24.488097     1  1889  1890
  1889  H    -13.671002  -13.942282   24.152031     2  1888
  1890  H    -12.853333  -13.076945   25.117439     2  1888
  1891  O      9.460119   21.125828   25.635638     1  1892  1893
  1892  H      9.086551   21.512123   24.829733     2  1891
  1893  H     10.164633   20.528018   25.334684     2  1891
  1894  O     22.692037    9.491502    1.767557     1  1895  1896
  1895  H     22.826652    8.679650    1.260956     2  1894
  1896  H     22.105558    9.218524    2.488276     2  1894
  1897  O      3.503682   -2.431466    7.915314     1  1898  1899
  1898  H      3.901911   -1.548148    7.867655     2  1897
  1899  H      3.201635   -2.526516    8.830291     2  1897
  1900  O     16.967034   -7.707562   17.399482     1  1901  1902
  1901  H     16.171932   -8.042204   17.846076     2  1900
  1902  H     17.714463   -7.849595   18.003127     2  1900
  1903  O     22.519378  -13.688477  -16.605184     1  1904  1905
  1904  H     22.771856  -13.990699  -15.720415     2  1903
  1905  H     22.931735  -14.353932  -17.176359     2  1903
  1906  O     12.612093  -24.921236  -21.664182     1  1907  1908
  1907  H     12.129999  -25.137491  -22.473487     2  1906
  1908  H     13.542349  -25.064744  -21.902403     2  1906
  1909  O     -1.732727   25.520200  -10.472704     1  1910  1911
  1910  H     -0.854637   25.364184  -10.107462     2  1909
  1911  H     -1.681590   25.387571  -11.427027     2  1909
  1912  O    -21.514635   10.494780    4.568653     1  1913  1914
  1913  H    -21.883462   10.422522    3.674886     2  1912
  1914  H    -21.259870    9.593617    4.825563     2  1912
  1915  O    -27.221915    3.156034   18.695725     1  1916  1917
  1916  H    -27.996679    3.713360   18.543809     2  1915
  1917  H    -26.648950    3.288847   17.924459     2  1915
  1918  O      8.146058   10.129382   -8.061673     1  1919  1920
  1919  H      7.491059   10.463556   -8.693820     2  1918
  1920  H      8.864049   10.784309   -8.041518     2  1918
  1921  O     -4.909956  -19.918319    9.838490     1  1922  1923
  1922  H     -5.213983  -20.830854    9.982265     2  1921
  1923  H     -5.467183  -19.548774    9.136843     2  1921
  1924  O     -1.030205   10.781349  -19.212584     1  1925  1926
  1925  H     -1.536883   11.139472  -18.466649     2  1924
  1926  H     -0.127812   10.690131  -18.871603     2  1924
  1927  O    -23.301062   -1.017050   18.610526     1  1928  1929
  1928  H    -22.681707   -1.350874   19.274151     2  1927
  1929  H    -23.159381   -1.549339   17.809307     2  1927
  1930  O     -3.209632   25.586072  -22.917336     1  1931  1932
  1931  H     -2.789563   24.745423  -22.662578     2  1930
  1932  H     -2.616061   26.294680  -22.604890     2  1930
  1933  O    -22.368785  -25.085699  -10.223833     1  1934  1935
  1934  H    -21.978883  -25.837833   -9.745467     2  1933
  1935  H    -23.302363  -25.327167  -10.357739     2  1933
  1936  O      6.992856   -4.796023  -18.015015     1  1937  1938
  1937  H      7.732916   -5.411530  -17.950262     2  1936
  1938  H      6.597177   -4.897354  -18.891826     2  1936
  1939  O     -2.371062  -22.572296    6.815232     1  1940  1941
  1940  H     -1.752809  -22.093891    6.240757     2  1939
  1941  H     -2.096042  -22.337047    7.717580     2  1939
  1942  O      4.946043  -25.977579   22.522212     1  1943  1944
  1943  H      4.830199  -25.480337   23.343825     2  1942
  1944  H      4.955682  -25.303451   21.824033     2  1942
  1945  O     23.628039  -24.858800   -8.307643     1  1946  1947
  1946  H     24.094257  -24.279718   -7.682540     2  1945
  1947  H     22.899175  -24.324963   -8.643918     2  1945
  1948  O      8.958354  -12.131124  -18.057141     1  1949  1950
  1949  H      9.107737  -11.594152  -18.852317     2  1948
  1950  H      9.403745  -11.675274  -17.328213     2  1948
  1951  O      5.054971   13.871383  -11.755599     1  1952  1953
  1952  H      5.103249   14.701254  -12.246470     2  1951
  1953  H      5.941861   13.482078  -11.794700     2  1951
  1954  O      4.086957   19.139021   26.139781     1  1955  1956
  1955  H      3.579294   18.314437   26.205622     2  1954
  1956  H      3.511424   19.712842   25.607747     2  1954
  1957  O      4.154300    3.823989  -15.729795     1  1958  1959
  1958  H      4.315186    2.905527  -15.988558     2  1957
  1959  H      4.791221    3.997177  -15.023803     2  1957
  1960  O    -22.468803   10.271405    1.869331     1  1961  1962
  1961  H    -23.381167   10.278092    1.538582     2  1960
  1962  H    -22.148165    9.373347    1.679627     2  1960
  1963  O     22.593339   22.384537   -4.588559     1  1964  1965
  1964  H     21.770396   22.678608   -5.001881     2  1963
  1965  H     22.935260   23.125700   -4.071683     2  1963
  1966  O    -15.711060  -25.449066   14.997325     1  1967  1968
  1967  H    -15.460716  -24.793850   14.328849     2  1966
  1968  H    -14.867755  -25.777204   15.333340     2  1966
  1969  O     -9.578672   11.257164  -23.464964     1  1970  1971
  1970  H     -9.668568   12.039777  -24.031919     2  1969
  1971  H    -10.470175   11.072932  -23.127069     2  1969
  1972  O     26.469836   21.547712   18.649124     1  1973  1974
  1973  H     27.205337   21.534127   18.017294     2  1972
  1974  H     25.799227   20.955310   18.279949     2  1972
  1975  O     21.651843   -0.994292   11.570124     1  1976  1977
  1976  H     22.043706   -1.326838   12.391449     2  1975
  1977  H     21.977824   -0.083865   11.512403     2  1975
  1978  O     -1.477407   17.416385  -23.886872     1  1979  1980
  1979  H     -2.263710   17.821484  -23.503386     2  1978
  1980  H     -1.220142   18.026628  -24.590654     2  1978
  1981  O     -4.644910  -20.612921  -16.700613     1  1982  1983
  1982  H     -4.951318  -21.465243  -17.042444     2  1981
  1983  H     -4.495385  -20.794930  -15.759087     2  1981
  1984  O    -10.698400  -20.173926   20.060687     1  1985  1986
  1985  H    -10.659186  -19.723906   20.913142     2  1984
  1986  H    -10.591218  -21.126489   20.215171     2  1984
  1987  O     24.547689   19.683722   17.899365     1  1988  1989
  1988  H     24.907307   19.095346   17.216343     2  1987
  1989  H     24.283057   19.109175   18.632981     2  1987
  1990  O     21.391300   -8.180251  -25.235958     1  1991  1992
  1991  H     21.406792   -7.314941  -25.673785     2  1990
  1992  H     20.619903   -8.610431  -25.632373     2  1990
  1993  O     26.168236    9.172721   21.964674     1  1994  1995
  1994  H     25.758499    9.928057   22.405757     2  1993
  1995  H     26.021820    8.402227   22.527142     2  1993
  1996  O    -18.911370   -7.324152    0.349943     1  1997  1998
  1997  H    -19.658400   -7.873269    0.633218     2  1996
  1998  H    -19.161589   -6.966597   -0.515527     2  1996
  1999  O     -2.237995    0.109782    6.103382     1  2000  2001
  2000  H     -2.439989   -0.700435    6.593159     2  1999
  2001  H     -2.485754    0.803468    6.727952     2  1999
  2002  O      8.930885   24.038070   10.083074     1  2003  2004
  2003  H      9.495778   24.182875    9.309134     2  2002
  2004  H      8.232607   23.449610    9.766234     2  2002
  2005  O      4.773625   22.174025   20.227778     1  2006  2007
  2006  H      3.828239   21.990651   20.105495     2  2005
  2007  H      5.169120   21.873608   19.396110     2  2005
  2008  O    -14.761691  -22.710890    8.896046     1  2009  2010
  2009  H    -15.678811  -22.765530    8.585454     2  2008
  2010  H    -14.512872  -23.616581    9.133161     2  2008
  2011  O     23.289081   -3.896338    4.319498     1  2012  2013
  2012  H     22.457137   -4.391000    4.310095     2  2011
  2013  H     23.926543   -4.557442    4.017134     2  2011
  2014  O     23.607016  -19.612264   12.515288     1  2015  2016
  2015  H     23.378958  -18.671565   12.423424     2  2014
  2016  H     23.101724  -19.908412   13.289619     2  2014
  2017  O      2.583856    0.925080  -18.097928     1  2018  2019
  2018  H      1.909857    1.624586  -18.064983     2  2017
  2019  H      2.141043    0.088456  -17.871504     2  2017
  2020  O     15.482270  -23.092276  -13.590148     1  2021  2022
  2021  H     15.218594  -22.215901  -13.271060     2  2020
  2022  H     15.452737  -23.674792  -12.816942     2  2020
  2023  O     26.432883  -25.803841   11.557829     1  2024  2025
  2024  H     26.428623  -26.296129   12.390117     2  2023
  2025  H     25.810594  -25.071658   11.680188     2  2023
  2026  O      6.580026   26.646534    1.944573     1  2027  2028
  2027  H      6.421756   25.929708    1.315365     2  2026
  2028  H      5.763896   26.768491    2.436651     2  2026
  2029  O    -21.491980   16.714060   12.416911     1  2030  2031
  2030  H    -21.852126   15.916438   11.993990     2  2029
  2031  H    -22.155443   16.997615   13.068023     2  2029
  2032  O    -21.486820  -25.528565   -1.354917     1  2033  2034
  2033  H    -21.294352  -25.053246   -0.530965     2  2032
  2034  H    -22.220240  -26.135062   -1.157920     2  2032
  2035  O    -18.067615   13.662369   22.141274     1  2036  2037
  2036  H    -18.468225   14.467870   22.504641     2  2035
  2037  H    -18.633209   12.922617   22.413955     2  2035
  2038  O    -22.980621    2.495982    4.172074     1  2039  2040
  2039  H    -22.536260    2.393716    5.024920     2  2038
  2040  H    -23.095303    3.445601    4.044787     2  2038
  2041  O      7.421291   24.404986   -5.604596     1  2042  2043
  2042  H      6.457974   24.331121   -5.523382     2  2041
  2043  H      7.762369   23.498073   -5.667824     2  2041
  2044  O     15.920231    5.109361  -14.456969     1  2045  2046
  2045  H     15.342607    4.797582  -13.751534     2  2044
  2046  H     15.422579    5.761034  -14.972101     2  2044
  2047  O     -9.179841    7.589546  -23.746353     1  2048  2049
  2048  H    -10.132950    7.420210  -23.676933     2  2047
  2049  H     -9.056474    8.144231  -24.532906     2  2047
  2050  O      1.499724   20.138639  -10.360428     1  2051  2052
  2051  H      1.794770   20.613774   -9.570782     2  2050
  2052  H      1.631003   19.199012  -10.156973     2  2050
  2053  O     -7.937537    7.114718   19.394921     1  2054  2055
  2054  H     -7.378986    6.471776   18.938791     2  2053
  2055  H     -8.797888    6.999348   18.968909     2  2053
  2056  O     26.226784  -22.747665  -15.836198     1  2057  2058
  2057  H     27.110207  -23.142798  -15.778753     2  2056
  2058  H     25.664497  -23.478551  -16.127986     2  2056
  2059  O     10.791866  -23.049654   17.035380     1  2060  2061
  2060  H     11.324862  -22.271842   16.807356     2  2059
  2061  H     10.463695  -23.402069   16.192962     2  2059
  2062  O    -11.450715   -2.499105  -18.630128     1  2063  2064
  2063  H    -11.492861   -1.716281  -18.070587     2  2062
  2064  H    -10.624104   -2.947420  -18.397000     2  2062
  2065  O    -19.518784  -16.525393  -25.612655     1  2066  2067
  2066  H    -18.760397  -16.378241  -26.197466     2  2065
  2067  H    -19.574476  -17.486256  -25.526460     2  2065
  2068  O    -23.268538  -11.726027  -10.360827     1  2069  2070
  2069  H    -23.154698  -11.656559   -9.405768     2  2068
  2070  H    -22.431085  -12.108235  -10.661501     2  2068
  2071  O    -20.163080  -15.350653    3.796457     1  2072  2073
  2072  H    -20.409480  -15.570600    4.707053     2  2071
  2073  H    -20.471670  -16.118064    3.289624     2  2071
  2074  O      1.697858   11.167405  -10.214069     1  2075  2076
  2075  H      1.628561   11.663092   -9.382284     2  2074
  2076  H      1.909415   11.822558  -10.898549     2  2074
  2077  O      2.634677  -14.187925   24.539109     1  2078  2079
  2078  H      2.031172  -14.854325   24.900542     2  2077
  2079  H      2.191473  -13.337885   24.659627     2  2077
  2080  O    -15.402201  -26.359627    7.108414     1  2081  2082
  2081  H    -14.767832  -25.689398    6.832334     2  2080
  2082  H    -15.665700  -26.139797    8.012982     2  2080
  2083  O     -1.963605  -15.940130   16.987885     1  2084  2085
  2084  H     -2.259231  -16.751055   17.427769     2  2083
  2085  H     -1.122417  -16.145695   16.553093     2  2083
  2086  O    -19.928899   -8.266234    7.930862     1  2087  2088
  2087  H    -18.985106   -8.102235    7.819390     2  2086
  2088  H    -20.107700   -8.010481    8.846536     2  2086
  2089  O     10.004237  -20.959280  -23.312250     1  2090  2091
  2090  H     10.563578  -20.334391  -22.818605     2  2089
  2091  H     10.513362  -21.218570  -24.097052     2  2089
  2092  O      8.209019  -12.549080    2.480494     1  2093  2094
  2093  H      8.295062  -11.797170    1.889860     2  2092
  2094  H      8.905674  -12.461492    3.147107     2  2092
  2095  O     -8.551515   10.698747   -9.302409     1  2096  2097
  2096  H     -7.851617   10.777521   -9.965591     2  2095
  2097  H     -9.312817   10.301839   -9.752698     2  2095
  2098  O     16.216098   25.070075  -20.990139     1  2099  2100
  2099  H     16.064119   26.024953  -20.949306     2  2098
  2100  H     17.066077   24.994487  -21.448580     2  2098
  2101  O      3.090390  -23.894253  -18.723989     1  2102  2103
  2102  H      2.749807  -23.173332  -18.171652     2  2101
  2103  H      4.050034  -23.907315  -18.594870     2  2101
  2104  O     -8.077754   21.421085    1.813802     1  2105  2106
  2105  H     -8.445047   21.950837    2.539715     2  2104
  2106  H     -8.098214   22.026670    1.058424     2  2104
  2107  O    -20.585153  -18.417374    9.654668     1  2108  2109
  2108  H    -20.412705  -19.021498    8.915985     2  2107
  2109  H    -21.479161  -18.681729    9.926630     2  2107
  2110  O    -18.867817  -18.472987    6.628960     1  2111  2112
  2111  H    -19.243757  -19.303140    6.961127     2  2110
  2112  H    -17.915624  -18.627002    6.546845     2  2110
  2113  O     10.273411   26.432539   23.774672     1  2114  2115
  2114  H     10.414190   26.355415   22.820346     2  2113
  2115  H     10.913883   25.861809   24.217821     2  2113
  2116  O     11.638106  -11.201795  -12.803575     1  2117  2118
  2117  H     12.254579  -11.265762  -13.539676     2  2116
  2118  H     11.409412  -10.257394  -12.775937     2  2116
  2119  O    -11.253571   -5.738186   25.210061     1  2120  2121
  2120  H    -11.175571   -6.213237   26.048824     2  2119
  2121  H    -11.457058   -4.836979   25.484466     2  2119
  2122  O    -24.777111    4.122840   10.036850     1  2123  2124
  2123  H    -24.860464    3.160180   10.129012     2  2122
  2124  H    -25.610654    4.414390    9.641528     2  2122
  2125  O     11.506225  -11.993704  -26.471434     1  2126  2127
  2126  H     11.317343  -12.213348  -27.396325     2  2125
  2127  H     11.340561  -11.048323  -26.339759     2  2125
  2128  O     14.483203    3.881478   11.573077     1  2129  2130
  2129  H     15.151906    4.343427   12.096916     2  2128
  2130  H     14.505871    4.228194   10.669579     2  2128
  2131  O     -2.103742  -12.850389    9.917965     1  2132  2133
  2132  H     -1.817184  -11.981517   10.238188     2  2131
  2133  H     -2.207502  -13.365550   10.735076     2  2131
  2134  O      2.478879  -13.430765  -16.546928     1  2135  2136
  2135  H      2.962800  -13.968811  -15.901609     2  2134
  2136  H      3.055869  -12.704591  -16.828041     2  2134
  2137  O     -4.618639   21.884664   -5.905433     1  2138  2139
  2138  H     -5.181438   22.387848   -6.515643     2  2137
  2139  H     -5.169635   21.732335   -5.121455     2  2137
  2140  O     26.241972   16.024394   -6.383085     1  2141  2142
  2141  H     25.680875   16.721940   -6.757173     2  2140
  2142  H     26.860908   16.460128   -5.777239     2  2140
  2143  O    -26.666655   25.386069  -16.293257     1  2144  2145
  2144  H    -27.539315   25.684912  -16.005440     2  2143
  2145  H    -26.293862   24.979089  -15.497690     2  2143
  2146  O     -8.931994   -7.156045  -11.181110     1  2147  2148
  2147  H     -8.185011   -6.645999  -10.816118     2  2146
  2148  H     -9.086432   -6.782842  -12.068634     2  2146
  2149  O     -7.417254  -24.616567   -0.588551     1  2150  2151
  2150  H     -6.794130  -23.908710   -0.811300     2  2149
  2151  H     -6.846439  -25.324840   -0.264393     2  2149
  2152  O    -20.212584   -2.854483  -23.389989     1  2153  2154
  2153  H    -20.015731   -3.370939  -22.593183     2  2152
  2154  H    -19.361050   -2.764485  -23.845959     2  2152
  2155  O    -14.711433  -14.890036   26.761587     1  2156  2157
  2156  H    -14.770586  -14.839266   25.795591     2  2155
  2157  H    -13.807784  -14.665577   27.028266     2  2155
  2158  O      3.448121  -25.619611   -7.629154     1  2159  2160
  2159  H      3.336166  -25.135124   -6.794776     2  2158
  2160  H      4.394500  -25.830136   -7.710841     2  2158
  2161  O    -17.289123   -4.631280  -21.899191     1  2162  2163
  2162  H    -16.732652   -3.850713  -22.034752     2  2161
  2163  H    -18.128638   -4.291033  -21.554992     2  2161
  2164  O     -3.507283  -13.258916  -15.072171     1  2165  2166
  2165  H     -2.667672  -12.844227  -14.823349     2  2164
  2166  H     -4.174269  -12.820274  -14.518155     2  2164
  2167  O    -21.177474  -24.291982   11.188001     1  2168  2169
  2168  H    -20.385651  -24.667658   11.602875     2  2167
  2169  H    -20.850498  -23.892002   10.369459     2  2167
  2170  O    -15.812863  -21.069479  -25.745337     1  2171  2172
  2171  H    -14.991844  -21.274013  -26.214984     2  2170
  2172  H    -16.482693  -20.943966  -26.432351     2  2170
  2173  O      8.427598    3.423053  -23.904638     1  2174  2175
  2174  H      8.848509    4.025746  -24.536005     2  2173
  2175  H      9.040000    3.366192  -23.154324     2  2173
  2176  O      1.591691   -6.218178   23.989958     1  2177  2178
  2177  H      1.091981   -5.477527   23.616595     2  2176
  2178  H      2.102371   -5.813518   24.706483     2  2176
  2179  O      8.182596   -7.871278    1.454903     1  2180  2181
  2180  H      8.983190   -7.346031    1.318083     2  2179
  2181  H      8.403637   -8.502598    2.158597     2  2179
  2182  O    -24.107086   26.623254  -12.844756     1  2183  2184
  2183  H    -23.695572   26.367530  -12.006976     2  2182
  2184  H    -23.532367   26.210241  -13.506454     2  2182
  2185  O     14.932007   -3.141410   12.174209     1  2186  2187
  2186  H     14.332301   -2.742479   11.528944     2  2185
  2187  H     14.389419   -3.365629   12.942103     2  2185
  2188  O     -4.607548   25.036494   18.937036     1  2189  2190
  2189  H     -4.814629   25.907852   19.316381     2  2188
  2190  H     -3.793550   24.729432   19.364903     2  2188
  2191  O      1.658294  -25.717257   -1.116364     1  2192  2193
  2192  H      1.874000  -25.614187   -0.176190     2  2191
  2193  H      2.092095  -26.532809   -1.405738     2  2191
  2194  O     20.145667   -4.352394   -5.004859     1  2195  2196
  2195  H     21.047755   -4.596550   -5.249705     2  2194
  2196  H     20.184743   -4.144697   -4.058606     2  2194
  2197  O     -3.763138   -7.676189   -0.444139     1  2198  2199
  2198  H     -3.535295   -8.474452   -0.939176     2  2197
  2199  H     -4.664517   -7.851798   -0.136375     2  2197
  2200  O    -23.505032  -14.507650   13.758198     1  2201  2202
  2201  H    -24.311593  -14.894118   14.131571     2  2200
  2202  H    -22.796374  -15.129819   13.972858     2  2200
  2203  O      9.840571    7.326455  -21.117424     1  2204  2205
  2204  H      8.948042    7.694398  -21.176923     2  2203
  2205  H     10.005572    6.827417  -21.932513     2  2203
  2206  O     25.608453   11.299185   -7.388542     1  2207  2208
  2207  H     26.503989   10.937255   -7.473685     2  2206
  2208  H     25.641899   11.999513   -6.714922     2  2206
  2209  O      1.763728  -23.185293  -14.571869     1  2210  2211
  2210  H      2.397751  -23.884069  -14.343187     2  2209
  2211  H      0.941927  -23.626155  -14.840331     2  2209
  2212  O     14.582866   18.721730   10.556060     1  2213  2214
  2213  H     15.537784   18.557149   10.712492     2  2212
  2214  H     14.351592   18.154680    9.795478     2  2212
  2215  O     17.840684   10.944975    6.498909     1  2216  2217
  2216  H     18.220587   10.322017    7.133914     2  2215
  2217  H     18.278336   10.746370    5.655929     2  2215
  2218  O     -1.723241   18.904553  -17.082364     1  2219  2220
  2219  H     -2.540807   18.511468  -17.422765     2  2218
  2220  H     -1.258040   18.192305  -16.632835     2  2218
  2221  O     -2.314883   16.570263   -0.057830     1  2222  2223
  2222  H     -2.151587   15.674865   -0.399998     2  2221
  2223  H     -2.290410   16.497931    0.906651     2  2221
  2224  O     15.339245   -1.629683  -16.232941     1  2225  2226
  2225  H     15.811287   -1.039018  -16.828801     2  2224
  2226  H     16.012959   -2.086012  -15.707211     2  2224
  2227  O    -14.216409  -12.459268    1.775262     1  2228  2229
  2228  H    -14.734276  -12.239808    0.984519     2  2227
  2229  H    -14.838186  -12.532138    2.516019     2  2227
  2230  O    -22.553748   26.711852  -24.437763     1  2231  2232
  2231  H    -23.457084   27.023384  -24.296307     2  2230
  2232  H    -22.580757   26.118887  -25.200978     2  2230
  2233  O      2.097488    0.811530   11.111884     1  2234  2235
  2234  H      1.739463    1.635902   10.746001     2  2233
  2235  H      2.452989    0.331086   10.358209     2  2233
  2236  O      7.462699   -4.780978   23.513434     1  2237  2238
  2237  H      7.954644   -5.443019   24.018490     2  2236
  2238  H      7.912642   -3.942832   23.693336     2  2236
  2239  O    -23.842225   23.346582   -0.815641     1  2240  2241
  2240  H    -23.599242   22.530423   -1.274762     2  2239
  2241  H    -23.316986   24.034854   -1.249656     2  2239
  2242  O     -6.320972   13.109090   -7.721224     1  2243  2244
  2243  H     -6.713017   13.556365   -8.486911     2  2242
  2244  H     -6.874512   13.421437   -6.990924     2  2242
  2245  O     17.878900   10.077917  -20.401185     1  2246  2247
  2246  H     18.212370    9.179043  -20.262785     2  2245
  2247  H     18.372995   10.471779  -21.138387     2  2245
  2248  O     -9.133465    9.359805   17.627319     1  2249  2250
  2249  H     -8.279070    8.940312   17.435138     2  2248
  2250  H     -9.751543    9.031586   16.954565     2  2248
  2251  O    -20.318820   27.059398    8.719408     1  2252  2253
  2252  H    -21.265651   27.147545    8.887270     2  2251
  2253  H    -19.960158   26.642600    9.518099     2  2251
  2254  O    -21.230086   25.463245    2.007187     1  2255  2256
  2255  H    -20.643351   25.189912    1.283795     2  2254
  2256  H    -22.011391   24.888482    1.968935     2  2254
  2257  O      7.006542  -13.495903   -6.270662     1  2258  2259
  2258  H      7.943911  -13.253078   -6.341133     2  2257
  2259  H      6.505539  -12.680207   -6.406736     2  2257
  2260  O     -3.362781   24.064438    6.940426     1  2261  2262
  2261  H     -3.219895   23.239871    6.449720     2  2260
  2262  H     -3.219946   23.820183    7.867964     2  2260
  2263  O     14.839485    1.835846  -18.263105     1  2264  2265
  2264  H     14.128920    1.782972  -17.605286     2  2263
  2265  H     15.436711    1.101948  -18.079682     2  2263
  2266  O     -5.952233   21.176089   -3.641354     1  2267  2268
  2267  H     -6.632596   21.643590   -3.135931     2  2266
  2268  H     -5.308148   20.864054   -2.987950     2  2266
  2269  O    -25.922161  -18.587147   14.001225     1  2270  2271
  2270  H    -25.758315  -18.971625   14.866889     2  2269
  2271  H    -26.809199  -18.874918   13.750424     2  2269
  2272  O     22.807066   25.592026   -1.168290     1  2273  2274
  2273  H     23.313464   25.080884   -1.819993     2  2272
  2274  H     22.577636   26.417162   -1.622952     2  2272
  2275  O     -1.172365   -4.948189   -2.871211     1  2276  2277
  2276  H     -0.905555   -4.098590   -3.264356     2  2275
  2277  H     -0.343608   -5.460780   -2.918569     2  2275
  2278  O     -4.706840   -6.275997   -7.951394     1  2279  2280
  2279  H     -4.142890   -5.487439   -7.973973     2  2278
  2280  H     -5.322351   -6.172787   -8.689053     2  2278
  2281  O     23.331029  -10.656094   19.524030     1  2282  2283
  2282  H     22.644459  -10.952505   20.147396     2  2281
  2283  H     22.908665   -9.953586   19.003348     2  2281
  2284  O    -24.538144   10.467474   19.001147     1  2285  2286
  2285  H    -24.885049    9.598349   19.256599     2  2284
  2286  H    -25.297722   11.039327   18.812903     2  2284
  2287  O     18.087024    7.369554    6.301971     1  2288  2289
  2288  H     17.589493    6.880687    6.975056     2  2287
  2289  H     18.623536    8.001347    6.798825     2  2287
  2290  O     18.251703  -11.734107    7.172211     1  2291  2292
  2291  H     18.356537  -12.218669    8.004325     2  2290
  2292  H     17.302655  -11.546201    7.137160     2  2290
  2293  O    -12.587636  -26.958307    2.845920     1  2294  2295
  2294  H    -13.065835  -26.146083    3.083850     2  2293
  2295  H    -13.296330  -27.518945    2.481599     2  2293
  2296  O     16.881764  -17.674150   14.264727     1  2297  2298
  2297  H     17.508735  -18.049065   13.631414     2  2296
  2298  H     17.367422  -16.936394   14.663437     2  2296
  2299  O    -11.506682   22.771507  -22.513773     1  2300  2301
  2300  H    -12.404050   22.571127  -22.817675     2  2299
  2301  H    -11.481478   22.531333  -21.574797     2  2299
  2302  O    -21.227872  -16.168803   14.398718     1  2303  2304
  2303  H    -21.135538  -17.109376   14.621156     2  2302
  2304  H    -21.380484  -15.763481   15.269059     2  2302
  2305  O     22.344338   10.549048   16.750614     1  2306  2307
  2306  H     21.961300    9.784695   17.209232     2  2305
  2307  H     23.294810   10.486343   16.925453     2  2305
  2308  O    -18.943949  -21.509215    4.170906     1  2309  2310
  2309  H    -19.644295  -20.859684    4.002691     2  2308
  2310  H    -19.359270  -22.157515    4.764556     2  2308
  2311  O      8.629174  -11.743313   -1.118531     1  2312  2313
  2312  H      8.803119  -11.702134   -2.070821     2  2311
  2313  H      9.456156  -12.098702   -0.755994     2  2311
  2314  O      3.729023   -7.056287  -11.835468     1  2315  2316
  2315  H      3.249909   -6.393006  -11.316166     2  2314
  2316  H      4.043240   -7.730164  -11.213533     2  2314
  2317  O     -9.171063    5.194921   -4.801856     1  2318  2319
  2318  H     -9.930390    4.952009   -4.250735     2  2317
  2319  H     -9.317507    4.758610   -5.654884     2  2317
  2320  O      4.731378   -2.052957  -20.203468     1  2321  2322
  2321  H      5.335037   -1.541787  -19.640339     2  2320
  2322  H      4.869172   -1.735243  -21.108790     2  2320
  2323  O     20.430819  -12.227804  -17.526475     1  2324  2325
  2324  H     20.997625  -12.971633  -17.242877     2  2323
  2325  H     19.778040  -12.604117  -18.149619     2  2323
  2326  O     23.145537  -16.521561  -20.279628     1  2327  2328
  2327  H     22.198990  -16.512117  -20.479172     2  2326
  2328  H     23.550260  -16.120328  -21.059406     2  2326
  2329  O     21.977828  -14.351386   18.157465     1  2330  2331
  2330  H     22.732243  -13.953687   17.710390     2  2329
  2331  H     22.269812  -14.534708   19.063587     2  2329
  2332  O     13.120219   21.184741    6.442780     1  2333  2334
  2333  H     13.085204   21.767550    5.671587     2  2332
  2334  H     13.045418   21.792067    7.189892     2  2332
  2335  O      9.393116   14.842436   24.569599     1  2336  2337
  2336  H      9.530526   14.211968   25.293014     2  2335
  2337  H      9.299739   14.314076   23.762305     2  2335
  2338  O     25.671573  -18.139346    1.650414     1  2339  2340
  2339  H     25.491107  -19.038963    1.333768     2  2338
  2340  H     25.287212  -18.098275    2.538241     2  2338
  2341  O     11.121959   10.562212   18.651040     1  2342  2343
  2342  H     11.753796   11.039284   18.094844     2  2341
  2343  H     10.714314   11.217481   19.240342     2  2341
  2344  O     10.614279   -4.479188   11.009875     1  2345  2346
  2345  H     10.813963   -4.384107   11.957203     2  2344
  2346  H     10.758706   -5.418334   10.798613     2  2344
  2347  O     -6.493651   18.275086  -23.304009     1  2348  2349
  2348  H     -5.646009   18.626939  -22.996155     2  2347
  2349  H     -7.156947   18.512854  -22.633696     2  2347
  2350  O      4.632130    2.191600    6.380397     1  2351  2352
  2351  H      5.357922    2.120936    5.742213     2  2350
  2352  H      4.821596    3.005173    6.869869     2  2350
  2353  O      6.804629  -18.393445  -25.592684     1  2354  2355
  2354  H      7.518632  -17.739992  -25.641015     2  2353
  2355  H      7.054378  -18.990389  -24.871129     2  2353
  2356  O    -26.653433   17.951693   -2.335454     1  2357  2358
  2357  H    -26.001685   18.183513   -1.655814     2  2356
  2358  H    -27.316783   17.386830   -1.914500     2  2356
  2359  O      3.789546   10.403483    3.465598     1  2360  2361
  2360  H      4.700855   10.723650    3.474300     2  2359
  2361  H      3.804231    9.625498    4.045858     2  2359
  2362  O     -7.979598   -4.707056   15.244859     1  2363  2364
  2363  H     -8.753977   -4.701177   14.659699     2  2362
  2364  H     -7.384612   -4.075614   14.806170     2  2362
  2365  O      9.664071  -23.036344   -4.267197     1  2366  2367
  2366  H      9.727833  -22.140328   -4.636612     2  2365
  2367  H      8.719757  -23.250647   -4.237653     2  2365
  2368  O     14.233048   20.214768   18.828597     1  2369  2370
  2369  H     14.996563   19.665064   18.597669     2  2368
  2370  H     14.617794   20.938063   19.350006     2  2368
  2371  O      8.739186   12.088546  -25.738121     1  2372  2373
  2372  H      7.787741   12.193338  -25.594931     2  2371
  2373  H      9.160422   12.444716  -24.940586     2  2371
  2374  O      6.726951    1.450420   23.950601     1  2375  2376
  2375  H      5.832472    1.634387   24.268423     2  2374
  2376  H      7.328496    1.756570   24.647842     2  2374
  2377  O     26.737118   13.977651   -0.072964     1  2378  2379
  2378  H     26.982786   13.757340   -0.983716     2  2377
  2379  H     26.965727   13.213259    0.474625     2  2377
  2380  O     -1.874154  -23.256925   -7.368261     1  2381  2382
  2381  H     -2.688358  -22.843130   -7.689038     2  2380
  2382  H     -1.550255  -22.640615   -6.694885     2  2380
  2383  O      8.291404    5.322205  -15.130552     1  2384  2385
  2384  H      8.846799    5.911214  -14.594939     2  2383
  2385  H      8.885220    5.005935  -15.829276     2  2383
  2386  O     21.819279   24.695256   13.959774     1  2387  2388
  2387  H     22.532686   24.186197   14.375985     2  2386
  2388  H     21.320551   24.038603   13.450487     2  2386
  2389  O    -18.677632  -15.627460   -7.357973     1  2390  2391
  2390  H    -18.861846  -16.521767   -7.679455     2  2389
  2391  H    -17.713132  -15.557250   -7.436476     2  2389
  2392  O    -26.630695  -24.264894    8.042792     1  2393  2394
  2393  H    -27.025539  -25.136711    8.193656     2  2392
  2394  H    -26.217693  -24.058997    8.893594     2  2392
  2395  O     -4.104959    8.780482   11.087834     1  2396  2397
  2396  H     -5.056273    8.676276   11.222193     2  2395
  2397  H     -3.702275    8.208758   11.757655     2  2395
  2398  O     19.638953   10.003624   -3.665214     1  2399  2400
  2399  H     20.389565    9.425540   -3.849268     2  2398
  2400  H     19.685039   10.691441   -4.347025     2  2398
  2401  O     -4.458782    0.906428  -14.615924     1  2402  2403
  2402  H     -3.975230    0.865389  -13.783826     2  2401
  2403  H     -3.891900    0.459384  -15.257323     2  2401
  2404  O     26.298462    7.722521   -6.605778     1  2405  2406
  2405  H     26.406493    6.918908   -6.077628     2  2404
  2406  H     27.096212    8.251197   -6.452699     2  2404
  2407  O    -17.031757   -9.712340   24.757669     1  2408  2409
  2408  H    -17.900770   -9.981272   25.091693     2  2407
  2409  H    -16.638925   -9.144108   25.433967     2  2407
  2410  O     -7.477508   11.858681  -19.050817     1  2411  2412
  2411  H     -7.341366   10.918750  -19.250621     2  2410
  2412  H     -8.335305   12.073755  -19.453750     2  2410
  2413  O     20.591761  -20.856332    6.473637     1  2414  2415
  2414  H     20.939254  -21.759932    6.510517     2  2413
  2415  H     21.078446  -20.400057    5.779602     2  2413
  2416  O      8.846620  -12.998484   24.229770     1  2417  2418
  2417  H      8.346783  -13.428582   23.521455     2  2416
  2418  H      8.887687  -12.061084   23.976367     2  2416
  2419  O    -16.186986    5.979913   18.893324     1  2420  2421
  2420  H    -16.843375    5.397832   19.296409     2  2419
  2421  H    -16.124335    5.655528   17.982987     2  2419
  2422  O     -0.030020    1.726795    5.736230     1  2423  2424
  2423  H      0.809390    1.579632    5.270330     2  2422
  2424  H     -0.499967    0.879696    5.769951     2  2422
  2425  O    -26.713270  -13.949615   12.594606     1  2426  2427
  2426  H    -26.596117  -14.491039   13.386020     2  2425
  2427  H    -26.389069  -14.522704   11.884045     2  2425
  2428  O     17.364277   -4.967003   -6.695187     1  2429  2430
  2429  H     16.737098   -4.855167   -7.424129     2  2428
  2430  H     18.194202   -5.262473   -7.098107     2  2428
  2431  O    -16.457654   -3.498608    5.151595     1  2432  2433
  2432  H    -17.348329   -3.681750    5.492486     2  2431
  2433  H    -16.245312   -4.243498    4.562114     2  2431
  2434  O      9.942403  -19.725008   16.660147     1  2435  2436
  2435  H     10.881104  -19.974296   16.640345     2  2434
  2436  H      9.854386  -19.084743   17.385949     2  2434
  2437  O     -4.617495    3.440570  -24.687261     1  2438  2439
  2438  H     -4.498152    3.246688  -23.741477     2  2437
  2439  H     -5.363042    2.887790  -24.971503     2  2437
  2440  O     24.144475   11.543271   19.976617     1  2441  2442
  2441  H     23.257590   11.874242   19.776154     2  2440
  2442  H     24.184096   10.631136   19.666666     2  2440
  2443  O     -8.748313  -12.303287   -6.680340     1  2444  2445
  2444  H     -9.046794  -12.964086   -6.038403     2  2443
  2445  H     -9.229932  -12.507486   -7.500435     2  2443
  2446  O      5.632141  -26.653694  -26.961506     1  2447  2448
  2447  H      6.161751  -26.831044  -26.171986     2  2446
  2448  H      6.231388  -26.164315  -27.543038     2  2446
  2449  O     -6.515951    4.919379   -4.024088     1  2450  2451
  2450  H     -6.382156    3.967533   -3.892704     2  2449
  2451  H     -7.461965    5.014338   -4.209782     2  2449
  2452  O    -10.404664    9.964911   26.882021     1  2453  2454
  2453  H    -11.060969   10.677353   26.821366     2  2452
  2454  H    -10.241394    9.717493   25.960196     2  2452
  2455  O     15.058543   -1.946815  -25.470480     1  2456  2457
  2456  H     14.149327   -2.175203  -25.228795     2  2455
  2457  H     15.458560   -1.705051  -24.622414     2  2455
  2458  O     15.599628  -14.837046  -21.568761     1  2459  2460
  2459  H     15.391692  -15.246334  -20.716493     2  2458
  2460  H     14.770476  -14.409489  -21.845111     2  2458
  2461  O     11.973943   -7.556619  -18.114859     1  2462  2463
  2462  H     12.722334   -6.968166  -17.932915     2  2461
  2463  H     11.177837   -7.024895  -17.970683     2  2461
  2464  O     12.440574   -4.178503  -12.956834     1  2465  2466
  2465  H     13.163613   -3.672478  -12.554125     2  2464
  2466  H     12.197432   -4.867133  -12.317335     2  2464
  2467  O     -6.963987   17.093677   -5.725164     1  2468  2469
  2468  H     -7.748264   16.685881   -6.116613     2  2467
  2469  H     -7.300519   17.858203   -5.229410     2  2467
  2470  O      9.632074   -5.903378  -14.053110     1  2471  2472
  2471  H      9.893547   -5.148226  -14.588332     2  2470
  2472  H      9.177404   -6.512640  -14.650359     2  2470
  2473  O    -10.162562  -13.087334   18.390894     1  2474  2475
  2474  H    -10.914958  -12.505836   18.202737     2  2473
  2475  H     -9.485979  -12.513054   18.782376     2  2473
  2476  O     25.808870   -4.140842   -8.342313     1  2477  2478
  2477  H     25.182601   -3.459868   -8.051929     2  2476
  2478  H     25.940375   -4.749922   -7.599991     2  2476
  2479  O     -0.000581  -10.752660  -21.682105     1  2480  2481
  2480  H     -0.375005   -9.933999  -22.043014     2  2479
  2481  H     -0.739629  -11.370298  -21.577219     2  2479
  2482  O     -1.204609    3.544001  -15.651627     1  2483  2484
  2483  H     -1.217514    2.650317  -15.275231     2  2482
  2484  H     -1.846346    4.077133  -15.161307     2  2482
  2485  O    -11.895656  -10.235317   -6.133507     1  2486  2487
  2486  H    -12.178705   -9.306053   -6.099688     2  2485
  2487  H    -10.941382  -10.133231   -5.969672     2  2485
  2488  O     -3.500195   -7.525876   -3.570352     1  2489  2490
  2489  H     -4.465876   -7.454576   -3.660222     2  2488
  2490  H     -3.245116   -8.246116   -4.172949     2  2488
  2491  O      4.473445    2.531655    2.475642     1  2492  2493
  2492  H      3.706460    2.278108    3.009249     2  2491
  2493  H      4.337398    3.457185    2.224613     2  2491
  2494  O     11.407017   -6.226933   20.498837     1  2495  2496
  2495  H     10.516067   -5.857659   20.505324     2  2494
  2496  H     11.886365   -5.806560   19.769913     2  2494
  2497  O     11.040730    0.037980  -24.147088     1  2498  2499
  2498  H     11.553509    0.725881  -24.603624     2  2497
  2499  H     10.124881    0.184126  -24.427829     2  2497
  2500  O     21.948357  -17.365905  -16.802723     1  2501  2502
  2501  H     22.722925  -16.817844  -16.989739     2  2500
  2502  H     21.240792  -16.736775  -16.587777     2  2500
  2503  O    -14.369372   22.489714    8.731909     1  2504  2505
  2504  H    -14.213443   21.611632    9.111983     2  2503
  2505  H    -14.230287   23.105916    9.468475     2  2503
  2506  O     15.680428   -6.523135    5.500510     1  2507  2508
  2507  H     15.637243   -6.444490    4.542873     2  2506
  2508  H     15.546816   -7.459485    5.690654     2  2506
  2509  O     14.083883   -9.841421   -0.818763     1  2510  2511
  2510  H     14.038137  -10.697101   -1.266608     2  2509
  2511  H     14.470106   -9.205985   -1.442483     2  2509
  2512  O    -21.189955  -13.024435   10.552270     1  2513  2514
  2513  H    -21.890359  -13.647048   10.321189     2  2512
  2514  H    -21.519298  -12.585629   11.352179     2  2512
  2515  O      3.017508    4.305148  -23.550788     1  2516  2517
  2516  H      3.962168    4.288008  -23.336215     2  2515
  2517  H      2.957776    3.873670  -24.412724     2  2515
  2518  O     -2.716813  -26.603041   20.577579     1  2519  2520
  2519  H     -2.652340  -25.916655   21.253591     2  2518
  2520  H     -3.668658  -26.692962   20.413253     2  2518
  2521  O     24.756840  -22.472484  -26.890646     1  2522  2523
  2522  H     25.270561  -21.663851  -26.807009     2  2521
  2523  H     24.822129  -22.737189  -27.821812     2  2521
  2524  O    -20.266336   -4.180063   24.764286     1  2525  2526
  2525  H    -20.439982   -4.966239   25.302611     2  2524
  2526  H    -19.323478   -3.971303   24.848548     2  2524
  2527  O      3.489952   11.784547   26.759274     1  2528  2529
  2528  H      3.318975   12.726942   26.862676     2  2527
  2529  H      2.876467   11.497318   26.071335     2  2527
  2530  O    -27.027742   24.333065  -18.874156     1  2531  2532
  2531  H    -26.340709   24.597146  -19.507024     2  2530
  2532  H    -26.731308   24.647552  -18.006222     2  2530
  2533  O     13.752865   20.051663   -6.061516     1  2534  2535
  2534  H     13.776807   20.990924   -5.830685     2  2533
  2535  H     14.671816   19.811931   -6.242970     2  2533
  2536  O    -23.791102   22.571589   24.230343     1  2537  2538
  2537  H    -24.554029   22.033949   24.501273     2  2536
  2538  H    -23.019126   22.171462   24.649799     2  2536
  2539  O     26.792576    6.586832   27.166153     1  2540  2541
  2540  H     27.293837    6.635746   26.342490     2  2539
  2541  H     27.425636    6.860598   27.847165     2  2539
  2542  O      2.677666   15.504533  -18.011609     1  2543  2544
  2543  H      2.515147   16.179595  -17.334393     2  2542
  2544  H      3.641727   15.407057  -18.074876     2  2542
  2545  O     20.944071   -6.197405  -15.967867     1  2546  2547
  2546  H     20.068854   -6.377507  -15.600276     2  2545
  2547  H     20.822549   -5.964116  -16.897557     2  2545
  2548  O     12.157567    4.535894   -9.137268     1  2549  2550
  2549  H     11.986115    3.607459   -9.338755     2  2548
  2550  H     11.275310    4.930895   -9.134255     2  2548
  2551  O    -18.475054  -16.887777    8.791163     1  2552  2553
  2552  H    -18.772225  -17.360843    7.998838     2  2551
  2553  H    -17.835426  -17.504344    9.180735     2  2551
  2554  O      6.310073  -13.671167  -25.727544     1  2555  2556
  2555  H      5.551186  -14.017462  -25.241295     2  2554
  2556  H      6.627198  -14.413947  -26.261921     2  2554
  2557  O      7.290707    9.368719   23.067361     1  2558  2559
  2558  H      8.060340    9.366798   22.480397     2  2557
  2559  H      6.557558    9.520413   22.453574     2  2557
  2560  O    -16.085278   -7.920710   26.716577     1  2561  2562
  2561  H    -15.709027   -7.063770   26.975696     2  2560
  2562  H    -16.776186   -8.123983   27.368485     2  2560
  2563  O    -25.234588   -7.441216   10.374264     1  2564  2565
  2564  H    -25.868851   -6.882568   10.849105     2  2563
  2565  H    -25.582872   -8.342136   10.443417     2  2563
  2566  O     12.004264    3.455760   -1.164014     1  2567  2568
  2567  H     11.816250    4.405629   -1.104181     2  2566
  2568  H     12.884175    3.380685   -1.566222     2  2566
  2569  O      2.328981  -17.218875   19.422658     1  2570  2571
  2570  H      2.068101  -16.303081   19.249606     2  2569
  2571  H      2.072367  -17.759511   18.659191     2  2569
  2572  O      7.681270  -23.877600   -0.707645     1  2573  2574
  2573  H      7.664871  -24.674382   -1.257043     2  2572
  2574  H      8.571114  -23.524727   -0.816315     2  2572
  2575  O     18.797633   11.643088  -22.560683     1  2576  2577
  2576  H     18.088523   12.296011  -22.660654     2  2575
  2577  H     19.616005   12.163233  -22.553322     2  2575
  2578  O     -6.958280    0.951632   14.789939     1  2579  2580
  2579  H     -7.756336    1.386755   15.123997     2  2578
  2580  H     -6.759316    0.262784   15.440138     2  2578
  2581  O     14.134538   -1.013336   26.494026     1  2582  2583
  2582  H     14.790906   -1.073241   27.202577     2  2581
  2583  H     13.514040   -1.726347   26.709788     2  2581
  2584  O     20.738337  -17.479716   14.938793     1  2585  2586
  2585  H     21.627913  -17.333483   15.294013     2  2584
  2586  H     20.264804  -17.918009   15.668339     2  2584
  2587  O      7.666418  -20.398234  -19.829081     1  2588  2589
  2588  H      7.839278  -19.452433  -19.858106     2  2587
  2589  H      6.874127  -20.541020  -20.374449     2  2587
  2590  O    -22.177615  -20.040247  -11.837955     1  2591  2592
  2591  H    -22.489278  -19.664885  -12.673033     2  2590
  2592  H    -22.140149  -19.295015  -11.218094     2  2590
  2593  O      4.309033   -3.381201   -8.597220     1  2594  2595
  2594  H      3.968376   -4.275565   -8.436820     2  2593
  2595  H      5.276533   -3.457287   -8.533565     2  2593
  2596  O      1.950548   18.489206    9.839329     1  2597  2598
  2597  H      1.241759   18.394964   10.483214     2  2596
  2598  H      2.104875   17.616739    9.443589     2  2596
  2599  O    -19.002246    7.012737  -15.089393     1  2600  2601
  2600  H    -18.507674    6.941680  -15.920837     2  2599
  2601  H    -19.745240    7.607250  -15.268257     2  2599
  2602  O     -2.150841   23.842182   19.589727     1  2603  2604
  2603  H     -1.397366   24.421837   19.732018     2  2602
  2604  H     -2.125847   23.193434   20.313055     2  2602
  2605  O    -25.602719   18.906571    4.375239     1  2606  2607
  2606  H    -25.506343   18.328763    3.604381     2  2605
  2607  H    -25.621315   18.336596    5.159155     2  2605
  2608  O    -18.193276    2.476627  -18.096554     1  2609  2610
  2609  H    -17.496605    2.626861  -17.439155     2  2608
  2610  H    -17.854281    1.846858  -18.748303     2  2608
  2611  O      3.382984   22.238774  -20.781627     1  2612  2613
  2612  H      3.384878   23.207439  -20.802629     2  2611
  2613  H      3.334916   21.977849  -21.714196     2  2611
  2614  O    -18.806869  -16.865918  -10.832659     1  2615  2616
  2615  H    -18.082290  -16.980655  -11.471361     2  2614
  2616  H    -18.640135  -17.459768  -10.085883     2  2614
  2617  O    -18.183352   11.537331   10.413662     1  2618  2619
  2618  H    -17.715699   10.693410   10.499894     2  2617
  2619  H    -19.101631   11.310122   10.622853     2  2617
  2620  O      8.565337    9.828259   27.054433     1  2621  2622
  2621  H      8.723520   10.446993   27.783880     2  2620
  2622  H      8.524475   10.388107   26.265828     2  2620
  2623  O     -2.048295    8.871079   -6.975339     1  2624  2625
  2624  H     -2.077777    9.447900   -7.748283     2  2623
  2625  H     -1.699838    9.425164   -6.251379     2  2623
  2626  O      1.145570   13.269094  -25.450362     1  2627  2628
  2627  H      1.081242   13.520388  -26.383865     2  2626
  2628  H      0.428244   13.737417  -24.994748     2  2626
  2629  O     14.701660    4.735716   15.711238     1  2630  2631
  2630  H     15.228288    5.365333   16.226242     2  2629
  2631  H     15.234960    4.566655   14.919779     2  2629
  2632  O    -20.537519  -25.589100  -15.213404     1  2633  2634
  2633  H    -19.668388  -25.892260  -14.903683     2  2632
  2634  H    -20.939117  -25.186524  -14.427545     2  2632
  2635  O      2.186914  -24.547802   24.225719     1  2636  2637
  2636  H      3.107867  -24.489564   24.522451     2  2635
  2637  H      1.989635  -25.495541   24.185812     2  2635
  2638  O     -1.528920  -16.402449   -7.035430     1  2639  2640
  2639  H     -2.236217  -16.275703   -7.690044     2  2638
  2640  H     -1.943890  -16.284733   -6.166179     2  2638
  2641  O     13.091789   -8.336238   22.684334     1  2642  2643
  2642  H     13.961459   -7.921735   22.586238     2  2641
  2643  H     13.053578   -9.053363   22.032764     2  2641
  2644  O    -14.815151   24.962644   -2.004167     1  2645  2646
  2645  H    -15.674898   24.837015   -2.431707     2  2644
  2646  H    -14.526711   24.059072   -1.806166     2  2644
  2647  O    -18.081595   22.685896    1.740381     1  2648  2649
  2648  H    -18.532739   23.276019    1.116552     2  2647
  2649  H    -18.282875   21.770142    1.488368     2  2647
  2650  O      8.712153   18.114383   -3.395288     1  2651  2652
  2651  H      8.786425   18.492789   -4.287002     2  2650
  2652  H      9.593343   17.773134   -3.170715     2  2650
  2653  O     13.196121   19.454844  -12.912224     1  2654  2655
  2654  H     13.337387   19.230534  -13.841888     2  2653
  2655  H     14.093259   19.604991  -12.578806     2  2653
  2656  O     -5.792775   26.579963  -12.944879     1  2657  2658
  2657  H     -5.874331   25.618023  -13.021048     2  2656
  2658  H     -6.472161   26.832538  -12.304390     2  2656
  2659  O      2.351122   24.924777  -24.001454     1  2660  2661
  2660  H      3.269450   25.222252  -24.056409     2  2659
  2661  H      2.301314   24.147290  -24.576424     2  2659
  2662  O     24.035917  -25.990151   19.841479     1  2663  2664
  2663  H     24.750169  -25.353824   19.998025     2  2662
  2664  H     23.785260  -26.289308   20.728971     2  2662
  2665  O     21.008653   12.954621   16.873514     1  2666  2667
  2666  H     21.532331   12.139981   16.845933     2  2665
  2667  H     21.642566   13.684426   16.855724     2  2665
  2668  O    -15.111282   14.657386   25.248400     1  2669  2670
  2669  H    -15.497038   14.347071   26.080093     2  2668
  2670  H    -14.203036   14.919391   25.470600     2  2668
  2671  O      1.287989  -11.990100  -14.446192     1  2672  2673
  2672  H      1.521769  -12.486514  -15.242783     2  2671
  2673  H      0.360806  -11.735811  -14.541094     2  2671
  2674  O     22.771231  -20.946041   17.365222     1  2675  2676
  2675  H     22.083961  -21.344145   17.915182     2  2674
  2676  H     23.596192  -21.325516   17.697695     2  2674
  2677  O      1.075123  -13.611807   21.339700     1  2678  2679
  2678  H      1.436173  -13.863952   20.476977     2  2677
  2679  H      1.172369  -14.396064   21.889241     2  2677
  2680  O     -5.696431   -2.462678  -22.333059     1  2681  2682
  2681  H     -6.206486   -3.109273  -22.842449     2  2680
  2682  H     -6.374329   -1.946997  -21.871782     2  2680
  2683  O    -20.925056   12.763017   -6.987944     1  2684  2685
  2684  H    -21.759442   13.070912   -6.609511     2  2683
  2685  H    -20.914815   11.806500   -6.863572     2  2683
  2686  O     11.585578  -16.668584   20.389584     1  2687  2688
  2687  H     11.245986  -16.499904   21.273967     2  2686
  2688  H     12.508681  -16.939920   20.505725     2  2686
  2689  O      7.462728   -2.142416   10.091603     1  2690  2691
  2690  H      7.037500   -2.405832    9.262443     2  2689
  2691  H      6.777868   -2.369619   10.739680     2  2689
  2692  O     13.853201   18.325773    1.679691     1  2693  2694
  2693  H     14.549808   17.651188    1.606460     2  2692
  2694  H     13.551272   18.474936    0.768910     2  2692
  2695  O     20.991343   25.792487  -14.501195     1  2696  2697
  2696  H     21.686670   25.620467  -15.157619     2  2695
  2697  H     21.472960   26.004556  -13.687255     2  2695
  2698  O     12.524846   25.086511   10.857122     1  2699  2700
  2699  H     13.383092   25.516546   10.704986     2  2698
  2700  H     11.914795   25.840333   10.890911     2  2698
  2701  O    -14.360575   26.566602  -19.129311     1  2702  2703
  2702  H    -14.205474   26.666585  -18.177862     2  2701
  2703  H    -13.916072   27.315551  -19.554584     2  2701
  2704  O     21.074477    1.653875    7.482881     1  2705  2706
  2705  H     20.634262    1.819280    8.331890     2  2704
  2706  H     20.371176    1.635599    6.815850     2  2704
  2707  O     19.666843   12.266538   -5.588629     1  2708  2709
  2708  H     20.496268   12.670447   -5.875296     2  2707
  2709  H     19.130411   12.205261   -6.393485     2  2707
  2710  O     -6.926643   -2.573739   13.881556     1  2711  2712
  2711  H     -7.637460   -1.983522   13.588519     2  2710
  2712  H     -6.232951   -2.421744   13.221081     2  2710
  2713  O     -3.432295   21.683918   26.620739     1  2714  2715
  2714  H     -3.218662   22.628375   26.622526     2  2713
  2715  H     -2.660921   21.259880   26.221860     2  2713
  2716  O      7.894462    4.522501    5.017929     1  2717  2718
  2717  H      8.766004    4.131306    5.146753     2  2716
  2718  H      7.301577    3.771128    4.866923     2  2716
  2719  O     -1.525190    7.295300  -15.949047     1  2720  2721
  2720  H     -1.772399    6.684141  -15.238680     2  2719
  2721  H     -0.664877    7.683400  -15.738653     2  2719
  2722  O     19.607117   24.295098    2.058140     1  2723  2724
  2723  H     20.028135   24.462635    1.199651     2  2722
  2724  H     19.819007   25.079275    2.591313     2  2722
  2725  O      9.604822   23.407451   21.019513     1  2726  2727
  2726  H      9.255113   22.980468   21.815740     2  2725
  2727  H      8.975010   23.161446   20.320665     2  2725
  2728  O     20.879266   12.985286   10.374641     1  2729  2730
  2729  H     21.532552   12.297559   10.564870     2  2728
  2730  H     21.254554   13.458513    9.616059     2  2728
  2731  O    -21.965816  -10.948890   -3.463584     1  2732  2733
  2732  H    -22.835269  -10.577091   -3.675374     2  2731
  2733  H    -21.503600  -10.293256   -2.921571     2  2731
  2734  O     14.494364   -2.377595  -12.088849     1  2735  2736
  2735  H     14.315073   -1.753882  -12.809455     2  2734
  2736  H     15.456363   -2.361466  -11.961752     2  2734
  2737  O     24.090935  -14.695712  -14.516571     1  2738  2739
  2738  H     24.823809  -15.142251  -14.969433     2  2737
  2739  H     24.087716  -15.021540  -13.604069     2  2737
  2740  O     17.142825   -2.164357    9.020945     1  2741  2742
  2741  H     17.744375   -2.001894    8.271248     2  2740
  2742  H     17.681311   -1.939518    9.804689     2  2740
  2743  O     20.488083   12.952979  -20.304520     1  2744  2745
  2744  H     21.069948   13.023253  -21.077036     2  2743
  2745  H     20.996752   13.034648  -19.483648     2  2743
  2746  O     -9.862734   27.227580    4.270582     1  2747  2748
  2747  H     -9.566747   27.849626    4.954838     2  2746
  2748  H     -9.227805   26.492590    4.365600     2  2746
  2749  O    -19.186286    4.227964   -6.410273     1  2750  2751
  2750  H    -20.074556    4.595560   -6.295961     2  2749
  2751  H    -18.640814    4.994664   -6.665181     2  2749
  2752  O     17.834311   16.360937  -17.595963     1  2753  2754
  2753  H     17.814566   16.539790  -16.642383     2  2752
  2754  H     18.460019   16.977739  -18.010353     2  2752
  2755  O    -15.643652    8.681626   19.022318     1  2756  2757
  2756  H    -15.991472    7.775314   18.997497     2  2755
  2757  H    -16.357313    9.246314   18.683372     2  2755
  2758  O    -16.334856    8.847813   -9.501648     1  2759  2760
  2759  H    -16.683696    8.984390  -10.398732     2  2758
  2760  H    -16.220358    7.894664   -9.410176     2  2758
  2761  O    -13.691994   -2.384146   14.847606     1  2762  2763
  2762  H    -13.800074   -2.214352   15.791836     2  2761
  2763  H    -13.158762   -3.189274   14.821095     2  2761
  2764  O     12.810464  -21.761127  -16.597745     1  2765  2766
  2765  H     12.874202  -22.575273  -16.074266     2  2764
  2766  H     12.203356  -21.178778  -16.121778     2  2764
  2767  O     13.224389   17.262205  -18.017030     1  2768  2769
  2768  H     13.999316   16.881431  -18.463596     2  2767
  2769  H     13.529305   18.047253  -17.550845     2  2767
  2770  O    -15.383063  -25.542912   18.755440     1  2771  2772
  2771  H    -16.290337  -25.435731   18.433715     2  2770
  2772  H    -15.329019  -25.147086   19.637785     2  2770
  2773  O     -4.424361  -22.444505   -8.068176     1  2774  2775
  2774  H     -4.796361  -23.320169   -7.905645     2  2773
  2775  H     -4.818164  -22.186138   -8.913894     2  2773
  2776  O    -22.485573  -26.177503  -18.655192     1  2777  2778
  2777  H    -22.987978  -26.658854  -19.337601     2  2776
  2778  H    -22.549524  -26.739168  -17.862893     2  2776
  2779  O      2.226280  -11.135793   16.545582     1  2780  2781
  2780  H      1.602057  -10.709486   15.939361     2  2779
  2781  H      3.117365  -10.881537   16.255707     2  2779
  2782  O     20.049359    3.808421    3.373845     1  2783  2784
  2783  H     20.978666    3.857095    3.093416     2  2782
  2784  H     19.627229    3.172542    2.773968     2  2782
  2785  O      3.928860  -21.083612   24.419449     1  2786  2787
  2786  H      3.364956  -21.121697   25.203283     2  2785
  2787  H      4.211349  -20.160551   24.376316     2  2785
  2788  O      8.641257   19.301876  -26.943544     1  2789  2790
  2789  H      9.538104   19.299660  -26.569738     2  2788
  2790  H      8.685654   19.971763  -27.642974     2  2788
  2791  O     -2.107540   -5.226714   17.876137     1  2792  2793
  2792  H     -1.270399   -5.249895   17.396813     2  2791
  2793  H     -2.158357   -4.327874   18.255664     2  2791
  2794  O     21.610100  -23.375385    6.980263     1  2795  2796
  2795  H     22.405106  -23.231948    7.519550     2  2794
  2796  H     21.001540  -23.863358    7.553258     2  2794
  2797  O      2.021357   10.558175   -5.785838     1  2798  2799
  2798  H      1.973094   10.854119   -4.863063     2  2797
  2799  H      1.906308    9.596329   -5.750431     2  2797
  2800  O    -26.060959   20.662117    2.251417     1  2801  2802
  2801  H    -26.902153   20.205761    2.117168     2  2800
  2802  H    -25.754847   20.355000    3.112293     2  2800
  2803  O     21.441534    9.728124   11.343413     1  2804  2805
  2804  H     21.796169    9.193945   12.081272     2  2803
  2805  H     20.578737    9.322099   11.161958     2  2803
  2806  O     17.700806  -26.553370   -6.949120     1  2807  2808
  2807  H     18.579411  -26.778926   -7.286274     2  2806
  2808  H     17.849858  -26.319878   -6.019305     2  2806
  2809  O      4.183181  -18.279081   24.686326     1  2810  2811
  2810  H      4.334286  -17.962786   25.590482     2  2809
  2811  H      4.772059  -17.748367   24.126831     2  2809
  2812  O    -12.970943  -17.829278  -25.133213     1  2813  2814
  2813  H    -13.696941  -17.787401  -25.781165     2  2812
  2814  H    -12.198274  -17.606652  -25.678572     2  2812
  2815  O      8.939656   22.613402  -24.332310     1  2816  2817
  2816  H      9.109636   23.558256  -24.446365     2  2815
  2817  H      8.247975   22.416531  -24.981910     2  2815
  2818  O    -15.579997   -7.691432  -15.060116     1  2819  2820
  2819  H    -15.038950   -8.492328  -14.966829     2  2818
  2820  H    -15.191798   -7.192003  -15.796625     2  2818
  2821  O     -4.748492   14.706521   25.520678     1  2822  2823
  2822  H     -5.215406   14.878584   24.684839     2  2821
  2823  H     -3.925463   15.216100   25.465370     2  2821
  2824  O      6.476228   -0.358863   18.570056     1  2825  2826
  2825  H      5.586245   -0.696107   18.749882     2  2824
  2826  H      6.311827    0.489528   18.140309     2  2824
  2827  O      8.855667   -6.744299   -3.944260     1  2828  2829
  2828  H      9.438925   -6.709997   -3.170288     2  2827
  2829  H      8.663673   -7.686610   -4.074014     2  2827
  2830  O    -18.781804  -15.353527   13.369218     1  2831  2832
  2831  H    -19.618882  -15.561580   13.813293     2  2830
  2832  H    -18.353408  -14.693314   13.936880     2  2830
  2833  O     15.445721  -11.074940   22.790151     1  2834  2835
  2834  H     16.293724  -11.510797   22.621818     2  2833
  2835  H     15.372033  -10.461074   22.045193     2  2833
  2836  O     22.844934   -1.996405   13.956533     1  2837  2838
  2837  H     23.764643   -2.301891   13.914842     2  2836
  2838  H     22.682215   -1.887916   14.904903     2  2836
  2839  O     15.724719   -1.711178   22.410261     1  2840  2841
  2840  H     14.843515   -1.584440   22.780739     2  2839
  2841  H     16.143782   -0.842006   22.485322     2  2839
  2842  O     24.192338  -26.239364    0.795447     1  2843  2844
  2843  H     25.024978  -26.414402    1.257939     2  2842
  2844  H     23.844536  -25.408818    1.155387     2  2842
  2845  O     25.720772   -3.850220    1.775544     1  2846  2847
  2846  H     25.325708   -4.664092    2.123456     2  2845
  2847  H     24.973110   -3.243395    1.689674     2  2845
  2848  O     12.348762   -2.347848  -24.617928     1  2849  2850
  2849  H     11.934955   -2.991119  -24.026601     2  2848
  2850  H     11.870322   -1.518049  -24.452375     2  2848
  2851  O     -0.731751    9.266472   16.175248     1  2852  2853
  2852  H     -0.166686    9.116675   15.400933     2  2851
  2853  H     -1.153398    8.414372   16.377514     2  2851
  2854  O     17.981007    4.398772   17.544920     1  2855  2856
  2855  H     17.648764    5.277095   17.316168     2  2854
  2856  H     17.184474    3.872131   17.691980     2  2854
  2857  O    -27.161356    7.676679   -9.388693     1  2858  2859
  2858  H    -26.672353    7.650999  -10.226834     2  2857
  2859  H    -26.984008    8.547890   -9.004986     2  2857
  2860  O     10.308998   -8.293429    5.283295     1  2861  2862
  2861  H     10.611253   -7.481229    4.842815     2  2860
  2862  H     11.091068   -8.753431    5.626626     2  2860
  2863  O    -19.119330    1.985000  -24.509439     1  2864  2865
  2864  H    -18.707344    1.385741  -25.147537     2  2863
  2865  H    -19.467113    2.704109  -25.048324     2  2863
  2866  O     12.217836    6.692198   19.313775     1  2867  2868
  2867  H     13.070869    6.256713   19.163283     2  2866
  2868  H     11.848364    6.886769   18.435737     2  2866
  2869  O     -4.195159  -25.613958   -1.530676     1  2870  2871
  2870  H     -4.700223  -26.039834   -0.819705     2  2869
  2871  H     -4.532290  -24.704565   -1.552793     2  2869
  2872  O    -23.911522   14.142354   18.005122     1  2873  2874
  2873  H    -23.571273   14.359008   18.878836     2  2872
  2874  H    -24.705616   13.609504   18.142502     2  2872
  2875  O     26.387203   19.884636   23.794986     1  2876  2877
  2876  H     26.444775   20.192134   22.879112     2  2875
  2877  H     26.235827   18.933616   23.708046     2  2875
  2878  O     23.708258  -20.420192  -11.919492     1  2879  2880
  2879  H     24.301661  -20.976548  -11.390374     2  2878
  2880  H     23.618064  -19.587988  -11.430809     2  2878
  2881  O      7.492930    7.017130   24.338350     1  2882  2883
  2882  H      8.180605    6.761870   23.701534     2  2881
  2883  H      7.273687    7.918059   24.048433     2  2881
  2884  O    -12.932512   27.055585    5.460105     1  2885  2886
  2885  H    -13.066564   27.956050    5.801777     2  2884
  2886  H    -13.821749   26.652792    5.427692     2  2884
  2887  O     15.162814  -25.292809  -22.768735     1  2888  2889
  2888  H     15.714635  -24.524626  -22.977645     2  2887
  2889  H     15.682645  -25.812136  -22.133294     2  2887
  2890  O    -22.293550   25.015330  -26.699321     1  2891  2892
  2891  H    -22.924305   25.017023  -27.436063     2  2890
  2892  H    -22.175855   24.080927  -26.487716     2  2890
  2893  O     14.145728   16.566129  -12.420732     1  2894  2895
  2894  H     14.572902   17.147784  -13.075427     2  2893
  2895  H     14.448181   16.904494  -11.561154     2  2893
  2896  O    -21.539705    4.400785   21.516063     1  2897  2898
  2897  H    -21.330192    5.053554   22.202121     2  2896
  2898  H    -22.065602    4.874985   20.853918     2  2896
  2899  O    -12.215178   10.903809  -22.519028     1  2900  2901
  2900  H    -12.695015   10.224083  -22.023257     2  2899
  2901  H    -12.372953   11.730463  -22.037065     2  2899
  2902  O     11.035350  -12.097173   18.191287     1  2903  2904
  2903  H     11.791830  -11.541872   18.419811     2  2902
  2904  H     11.299030  -13.006336   18.385316     2  2902
  2905  O      7.130397    2.122097   13.184363     1  2906  2907
  2906  H      7.971089    2.535867   13.428312     2  2905
  2907  H      6.825854    1.624199   13.954790     2  2905
  2908  O    -27.185118    0.890966    2.402614     1  2909  2910
  2909  H    -26.583023    0.554064    1.720532     2  2908
  2910  H    -26.603894    1.071490    3.155736     2  2908
  2911  O      5.692414   -8.957518   -2.909269     1  2912  2913
  2912  H      6.117978   -9.063901   -2.043533     2  2911
  2913  H      5.655819   -7.999075   -3.057270     2  2911
  2914  O    -12.859756  -19.006312    3.668316     1  2915  2916
  2915  H    -13.747907  -18.866544    3.307918     2  2914
  2916  H    -12.622089  -18.157611    4.079030     2  2914
  2917  O     10.907312  -22.582133    5.774052     1  2918  2919
  2918  H     10.036442  -22.188531    5.941572     2  2917
  2919  H     10.814813  -23.514980    6.000849     2  2917
  2920  O     20.710821   -7.012878  -22.881900     1  2921  2922
  2921  H     21.056370   -7.562272  -23.599980     2  2920
  2922  H     19.794883   -6.830254  -23.135915     2  2920
  2923  O     10.848261   -2.366943   -1.529881     1  2924  2925
  2924  H     10.297215   -2.458675   -2.322130     2  2923
  2925  H     10.245630   -2.394556   -0.770809     2  2923
  2926  O     12.182530  -22.104292   24.047830     1  2927  2928
  2927  H     11.709638  -22.635764   23.389746     2  2926
  2928  H     13.123661  -22.269041   23.877733     2  2926
  2929  O     16.530634    0.895583   22.565609     1  2930  2931
  2930  H     15.802448    1.300963   23.053170     2  2929
  2931  H     16.584553    1.394251   21.736170     2  2929
  2932  O     16.396666  -23.175659  -26.130225     1  2933  2934
  2933  H     16.859631  -22.395682  -26.449738     2  2932
  2934  H     16.354588  -23.081802  -25.165818     2  2932
  2935  O     -7.991768   21.118114    5.739165     1  2936  2937
  2936  H     -7.036376   21.269476    5.819014     2  2935
  2937  H     -8.346163   21.075638    6.641885     2  2935
  2938  O     21.873365   17.911023    2.667397     1  2939  2940
  2939  H     22.613679   17.281577    2.638506     2  2938
  2940  H     21.215098   17.500872    3.249355     2  2938
  2941  O    -13.520736    8.190324   22.868948     1  2942  2943
  2942  H    -14.079185    8.324564   23.655124     2  2941
  2943  H    -13.995030    7.537717   22.329078     2  2941
  2944  O     10.492215   -6.011889    3.859474     1  2945  2946
  2945  H     10.543676   -6.221126    2.920521     2  2944
  2946  H      9.604385   -5.652331    3.995486     2  2944
  2947  O      6.991028   17.203778   14.206747     1  2948  2949
  2948  H      6.925868   17.888097   13.529682     2  2947
  2949  H      6.969653   16.376450   13.705874     2  2947
  2950  O    -25.140997  -14.422807  -26.553695     1  2951  2952
  2951  H    -24.611628  -15.130884  -26.942800     2  2950
  2952  H    -25.339371  -14.736933  -25.659278     2  2950
  2953  O     25.939409   -8.183062    3.618126     1  2954  2955
  2954  H     25.539551   -8.751207    4.294963     2  2953
  2955  H     26.007020   -8.757649    2.841212     2  2953
  2956  O     11.388384   -2.555303   22.773558     1  2957  2958
  2957  H     11.661880   -3.468082   22.959620     2  2956
  2958  H     12.074083   -1.983576   23.154450     2  2956
  2959  O      5.917465   23.122890   22.620329     1  2960  2961
  2960  H      5.090291   23.233086   23.113432     2  2959
  2961  H      5.633028   22.805203   21.748481     2  2959
  2962  O     -4.288881  -21.118745  -14.063949     1  2963  2964
  2963  H     -3.345880  -21.254503  -13.900866     2  2962
  2964  H     -4.523049  -20.279333  -13.646233     2  2962
  2965  O      7.569573   13.604470   10.516531     1  2966  2967
  2966  H      7.383961   13.501550    9.575285     2  2965
  2967  H      7.310879   12.762483   10.909956     2  2965
  2968  O     22.797086   -8.329795  -15.144120     1  2969  2970
  2969  H     23.443008   -9.038843  -15.031048     2  2968
  2970  H     22.311380   -8.281845  -14.304580     2  2968
  2971  O     25.969317   -8.074364  -21.348072     1  2972  2973
  2972  H     26.005445   -7.105653  -21.395248     2  2971
  2973  H     26.869031   -8.366405  -21.561245     2  2971
  2974  O     -6.180021   24.364315   -3.953187     1  2975  2976
  2975  H     -6.337874   24.269978   -3.003061     2  2974
  2976  H     -6.958322   23.980225   -4.382892     2  2974
  2977  O     -7.420114  -20.036857   21.290328     1  2978  2979
  2978  H     -8.146732  -20.527002   21.692180     2  2977
  2979  H     -6.827096  -19.778910   22.009295     2  2977
  2980  O     23.344769   22.401045  -24.292124     1  2981  2982
  2981  H     24.262772   22.097762  -24.296055     2  2980
  2982  H     22.874720   21.766425  -24.851553     2  2980
  2983  O    -19.764430  -25.876622   23.200660     1  2984  2985
  2984  H    -20.416407  -25.723082   22.501946     2  2983
  2985  H    -20.065198  -25.306305   23.923280     2  2983
  2986  O    -18.409336   23.863943  -12.835132     1  2987  2988
  2987  H    -18.160518   24.566402  -12.213344     2  2986
  2988  H    -18.275547   24.248808  -13.709367     2  2986
  2989  O    -25.473194   17.202524   11.278636     1  2990  2991
  2990  H    -26.030639   17.251488   10.490662     2  2989
  2991  H    -25.601007   16.310367   11.626812     2  2989
  2992  O     13.884017   14.075382  -11.115510     1  2993  2994
  2993  H     13.857628   14.594783  -10.294454     2  2992
  2994  H     12.979936   13.721088  -11.169115     2  2992
  2995  O    -24.030660  -21.140805    8.289204     1  2996  2997
  2996  H    -24.975315  -20.953348    8.383897     2  2995
  2997  H    -23.915902  -22.094081    8.402120     2  2995
  2998  O    -21.224895   21.782087   -5.331111     1  2999  3000
  2999  H    -20.473037   22.075863   -5.866038     2  2998
  3000  H    -20.866845   21.254477   -4.607602     2  2998
  3001  O    -22.555524   22.231763  -26.312987     1  3002  3003
  3002  H    -22.276345   21.496893  -25.746918     2  3001
  3003  H    -23.456009   22.480989  -26.047157     2  3001
  3004  O     10.523923    2.814480   -6.958374     1  3005  3006
  3005  H     10.274578    3.754913   -6.918273     2  3004
  3006  H      9.851946    2.374602   -6.409842     2  3004
  3007  O     10.217078   -7.764541   22.771144     1  3008  3009
  3008  H      9.912209   -7.410139   23.616905     2  3007
  3009  H     11.179057   -7.847048   22.824587     2  3007
  3010  O     11.680969    1.523813    0.768382     1  3011  3012
  3011  H     11.753977    2.305987    0.200189     2  3010
  3012  H     10.729230    1.345138    0.835744     2  3010
  3013  O     -1.827186   24.181407   -2.463443     1  3014  3015
  3014  H     -2.369799   23.600552   -1.914877     2  3013
  3015  H     -1.984014   23.898762   -3.374549     2  3013
  3016  O      6.374244   -6.032794  -14.643456     1  3017  3018
  3017  H      6.990426   -6.670252  -15.042899     2  3016
  3018  H      6.850034   -5.184972  -14.672071     2  3016
  3019  O     25.717893   17.239759   23.405779     1  3020  3021
  3020  H     24.835594   16.902094   23.619444     2  3019
  3021  H     25.920946   16.857871   22.536495     2  3019
  3022  O      1.329291  -26.179127   -9.862086     1  3023  3024
  3023  H      0.567208  -25.579600   -9.798541     2  3022
  3024  H      1.959424  -25.912863   -9.178566     2  3022
  3025  O    -15.721082    2.703093   -1.810293     1  3026  3027
  3026  H    -15.951523    3.632369   -1.964886     2  3025
  3027  H    -16.242602    2.473221   -1.024285     2  3025
  3028  O     -1.575184  -15.329928   25.711265     1  3029  3030
  3029  H     -1.923851  -15.897653   26.415641     2  3028
  3030  H     -1.571628  -14.424522   26.064843     2  3028
  3031  O    -25.248935    8.155179   16.652865     1  3032  3033
  3032  H    -25.862268    7.405697   16.596589     2  3031
  3033  H    -24.946120    8.159112   17.568949     2  3031
  3034  O     -5.402913   -5.588242   26.568695     1  3035  3036
  3035  H     -5.178049   -6.520164   26.688368     2  3034
  3036  H     -5.655445   -5.300055   27.458708     2  3034
  3037  O    -25.758825  -17.743076   -4.861380     1  3038  3039
  3038  H    -25.641760  -18.260918   -4.052011     2  3037
  3039  H    -26.562194  -17.222051   -4.736662     2  3037
  3040  O     -1.085228   -3.013280   26.283806     1  3041  3042
  3041  H     -2.048522   -3.088675   26.232014     2  3040
  3042  H     -0.898882   -2.766558   27.201244     2  3040
  3043  O      2.834201   -4.532625  -11.016031     1  3044  3045
  3044  H      3.690877   -4.460159  -11.455805     2  3043
  3045  H      2.908818   -4.044935  -10.192026     2  3043
  3046  O    -21.880767   -7.647793    4.926610     1  3047  3048
  3047  H    -22.399300   -7.130877    5.558545     2  3046
  3048  H    -22.553614   -7.977233    4.315629     2  3046
  3049  O     22.046684  -22.673307   24.185219     1  3050  3051
  3050  H     22.094801  -22.062430   23.439997     2  3049
  3051  H     21.473768  -22.222361   24.824398     2  3049
  3052  O     17.120986  -20.185374  -14.774614     1  3053  3054
  3053  H     17.916273  -19.746557  -15.123440     2  3052
  3054  H     17.075777  -19.939878  -13.836327     2  3052
  3055  O     19.281270    1.118735   23.132514     1  3056  3057
  3056  H     18.391708    0.741280   23.060923     2  3055
  3057  H     19.852709    0.563965   22.583879     2  3055
  3058  O      8.638654   23.999433    3.655689     1  3059  3060
  3059  H      7.863857   23.577909    3.250043     2  3058
  3060  H      8.639019   23.723194    4.585110     2  3058
  3061  O     -6.212817   13.961888  -17.820370     1  3062  3063
  3062  H     -6.702318   13.197648  -18.160546     2  3061
  3063  H     -6.560643   14.129677  -16.938774     2  3061
  3064  O     -9.740755   -5.772152   20.367000     1  3065  3066
  3065  H    -10.438607   -6.049257   20.977681     2  3064
  3066  H     -8.921165   -5.787676   20.879930     2  3064
  3067  O    -16.250790    5.690540   11.972922     1  3068  3069
  3068  H    -15.935818    5.442348   12.851651     2  3067
  3069  H    -16.823897    4.970379   11.676693     2  3067
  3070  O     20.526256   16.417300  -14.262126     1  3071  3072
  3071  H     20.611640   17.131400  -13.616480     2  3070
  3072  H     21.336466   16.472241  -14.794607     2  3070
  3073  O    -13.620219   26.331993  -16.429978     1  3074  3075
  3074  H    -13.229251   25.454561  -16.559707     2  3073
  3075  H    -12.949767   26.874379  -16.005279     2  3073
  3076  O     18.934404    0.639212   19.578611     1  3077  3078
  3077  H     18.241126    1.223861   19.916406     2  3076
  3078  H     19.590078    0.555466   20.278397     2  3076
  3079  O     18.917229   13.194030  -25.197435     1  3080  3081
  3080  H     18.263226   13.332518  -24.498388     2  3079
  3081  H     19.741014   13.002506  -24.736712     2  3079
  3082  O     11.431741   16.567180   25.261077     1  3083  3084
  3083  H     10.728066   16.006668   24.901553     2  3082
  3084  H     11.187243   17.482128   25.058699     2  3082
  3085  O     10.520674   -3.101745  -14.772859     1  3086  3087
  3086  H     10.230069   -2.314733  -14.286393     2  3085
  3087  H     11.236228   -3.472111  -14.233124     2  3085
  3088  O    -17.030683   13.640937    2.269511     1  3089  3090
  3089  H    -17.133720   13.805556    3.218099     2  3088
  3090  H    -17.491305   12.805301    2.105572     2  3088
  3091  O     -5.545148    3.841808    8.919915     1  3092  3093
  3092  H     -6.057838    3.068829    8.636442     2  3091
  3093  H     -4.976189    3.496045    9.622920     2  3091
  3094  O     13.677184   11.290648  -18.616303     1  3095  3096
  3095  H     14.289830   10.817407  -19.196326     2  3094
  3096  H     12.898231   11.422858  -19.175849     2  3094
  3097  O      8.369563    0.737827  -24.580847     1  3098  3099
  3098  H      8.013694    0.371806  -23.758891     2  3097
  3099  H      8.358922    1.696024  -24.447423     2  3097
  3100  O     13.251727    9.423046   23.172200     1  3101  3102
  3101  H     12.984092    9.535649   22.249155     2  3100
  3102  H     13.747396    8.592647   23.162853     2  3100
  3103  O     -1.554386    4.180711  -24.002593     1  3104  3105
  3104  H     -1.560840    3.707202  -24.844241     2  3103
  3105  H     -1.459528    3.480981  -23.341318     2  3103
  3106  O      6.593047   -6.237894   15.177878     1  3107  3108
  3107  H      6.192252   -5.502001   15.661760     2  3106
  3108  H      6.635142   -6.961232   15.807495     2  3106
  3109  O     -9.288149  -10.346544  -22.457799     1  3110  3111
  3110  H     -9.654806  -11.002360  -23.067246     2  3109
  3111  H    -10.025987   -9.837643  -22.095361     2  3109
  3112  O      9.291410   -8.872642   17.475373     1  3113  3114
  3113  H      9.795642   -9.035641   18.285243     2  3112
  3114  H      9.430867   -7.938404   17.285711     2  3112
  3115  O     -3.577078   -4.580471   -4.752322     1  3116  3117
  3116  H     -4.551510   -4.556940   -4.780943     2  3115
  3117  H     -3.338154   -3.641155   -4.797773     2  3115
  3118  O     11.084260   15.030320  -20.121803     1  3119  3120
  3119  H     11.005797   15.988091  -20.170832     2  3118
  3120  H     11.966468   14.833335  -20.462852     2  3118
  3121  O    -26.861045   -0.699686   14.399658     1  3122  3123
  3122  H    -27.490451   -1.194028   13.862510     2  3121
  3123  H    -27.232129   -0.739145   15.292547     2  3121
  3124  O     -7.939819   -4.409961  -20.351729     1  3125  3126
  3125  H     -8.395688   -4.348851  -19.501868     2  3124
  3126  H     -7.781708   -3.491999  -20.603516     2  3124
  3127  O     21.373776   26.223076   19.041136     1  3128  3129
  3128  H     21.572949   26.040238   19.968499     2  3127
  3129  H     20.727505   25.549051   18.792654     2  3127
  3130  O    -18.533270   11.421054  -10.436265     1  3131  3132
  3131  H    -18.165515   10.698293  -10.966200     2  3130
  3132  H    -17.847773   12.109954  -10.476939     2  3130
  3133  O    -24.568680   -3.099669   21.122560     1  3134  3135
  3134  H    -25.165447   -2.389515   20.843397     2  3133
  3135  H    -24.887043   -3.898861   20.678366     2  3133
  3136  O    -16.146896  -19.215691  -13.040776     1  3137  3138
  3137  H    -15.193646  -19.326563  -12.922039     2  3136
  3138  H    -16.297796  -18.262147  -12.964577     2  3136
  3139  O     19.368138  -18.699310   16.956450     1  3140  3141
  3140  H     19.036634  -18.132012   17.667549     2  3139
  3141  H     18.595951  -19.193654   16.661306     2  3139
  3142  O      0.406024    3.848999    7.467418     1  3143  3144
  3143  H      0.116596    3.014755    7.072132     2  3142
  3144  H      0.895607    4.277011    6.752259     2  3142
  3145  O     18.961648  -14.733819    1.313519     1  3146  3147
  3146  H     19.508486  -15.144615    2.000107     2  3145
  3147  H     18.275994  -15.395431    1.133490     2  3145
  3148  O    -26.784772    9.441735   -3.210723     1  3149  3150
  3149  H    -25.992503    9.559092   -2.662804     2  3148
  3150  H    -26.465202    8.998752   -4.011624     2  3148
  3151  O     15.039162  -15.477617    6.700452     1  3152  3153
  3152  H     15.945045  -15.439969    6.350104     2  3151
  3153  H     14.993555  -14.808512    7.404798     2  3151
  3154  O     25.928542   17.365909    4.490185     1  3155  3156
  3155  H     25.181027   16.890245    4.098767     2  3154
  3156  H     26.692360   16.777428    4.382980     2  3154
  3157  O    -22.050065  -17.481507  -21.867755     1  3158  3159
  3158  H    -22.444167  -17.147089  -21.047891     2  3157
  3159  H    -22.552557  -17.093730  -22.601807     2  3157
  3160  O    -22.780639   17.981668   14.481462     1  3161  3162
  3161  H    -23.627055   18.446064   14.516851     2  3160
  3162  H    -22.818292   17.323871   15.196246     2  3160
  3163  O     -1.948470   -7.569951   15.191611     1  3164  3165
  3164  H     -1.684009   -6.681742   14.900819     2  3163
  3165  H     -1.703555   -7.628970   16.125728     2  3163
  3166  O    -12.583428   -5.733716    4.124686     1  3167  3168
  3167  H    -13.415874   -6.236628    4.089134     2  3166
  3168  H    -12.362340   -5.715215    5.067857     2  3166
  3169  O     -4.202128    8.381224   18.253800     1  3170  3171
  3170  H     -3.504168    8.042928   17.674106     2  3169
  3171  H     -4.478731    7.601286   18.757926     2  3169
  3172  O    -21.618607  -20.509455   22.496248     1  3173  3174
  3173  H    -21.812897  -20.551944   21.544470     2  3172
  3174  H    -20.666176  -20.663803   22.607645     2  3172
  3175  O      5.073687   20.777431   17.846710     1  3176  3177
  3176  H      4.749412   21.196912   17.036985     2  3175
  3177  H      4.582617   19.945136   17.928425     2  3175
  3178  O    -18.133125   -7.667101   -5.325789     1  3179  3180
  3179  H    -17.620371   -7.518526   -4.514296     2  3178
  3180  H    -18.200017   -8.625785   -5.420175     2  3178
  3181  O    -14.114883   26.936180  -22.352251     1  3182  3183
  3182  H    -13.739937   27.574166  -21.730118     2  3181
  3183  H    -14.880649   27.359394  -22.767528     2  3181
  3184  O      8.860835   -9.989927  -24.501688     1  3185  3186
  3185  H      9.045127   -9.950171  -25.452628     2  3184
  3186  H      8.075625   -9.430931  -24.408949     2  3184
  3187  O    -23.215095  -16.803477   -5.686231     1  3188  3189
  3188  H    -22.962793  -16.029295   -5.159451     2  3187
  3189  H    -24.076396  -17.093280   -5.347478     2  3187
  3190  O     14.869793  -14.228466   11.688453     1  3191  3192
  3191  H     15.774806  -14.516063   11.507366     2  3190
  3192  H     14.593724  -14.769616   12.443059     2  3190
  3193  O     13.575022   25.284785  -17.169725     1  3194  3195
  3194  H     13.970357   25.750446  -16.415240     2  3193
  3195  H     14.298184   24.812446  -17.614798     2  3193
  3196  O     -6.271310  -26.549219   13.572131     1  3197  3198
  3197  H     -6.677511  -27.420804   13.711143     2  3196
  3198  H     -6.401914  -26.361056   12.630493     2  3196
  3199  O     -4.562413  -20.867333    6.767343     1  3200  3201
  3200  H     -3.819391  -21.487682    6.796305     2  3199
  3201  H     -5.362441  -21.406609    6.851061     2  3199
  3202  O     22.677560    7.328450   -6.389698     1  3203  3204
  3203  H     23.297416    6.623791   -6.148685     2  3202
  3204  H     21.810494    6.940791   -6.188428     2  3202
  3205  O     17.655849   -5.376102   19.638163     1  3206  3207
  3206  H     16.764212   -5.766082   19.659400     2  3205
  3207  H     18.251087   -6.124223   19.451853     2  3205
  3208  O    -18.231944   -5.252987    2.096628     1  3209  3210
  3209  H    -18.850024   -4.520278    1.939640     2  3208
  3210  H    -18.472711   -5.937591    1.452563     2  3208
  3211  O    -22.073394   19.298348   11.286942     1  3212  3213
  3212  H    -22.685786   19.464178   12.020679     2  3211
  3213  H    -21.817402   20.195165   11.014531     2  3211
  3214  O    -23.754639    0.791458   23.817412     1  3215  3216
  3215  H    -24.688993    0.593267   23.656176     2  3214
  3216  H    -23.405969    1.147681   22.985155     2  3214
  3217  O     21.953609  -23.070950  -20.468856     1  3218  3219
  3218  H     21.800386  -22.216516  -20.039424     2  3217
  3219  H     22.171019  -22.849257  -21.391763     2  3217
  3220  O      1.033006    4.568509    4.842457     1  3221  3222
  3221  H      0.256303    4.246301    4.377268     2  3220
  3222  H      1.135125    5.482682    4.543096     2  3220
  3223  O     17.969172   26.160721   -0.840580     1  3224  3225
  3224  H     18.829078   25.723499   -0.714288     2  3223
  3225  H     17.605418   26.323316    0.045932     2  3223
  3226  O    -10.343522  -10.808599   21.764756     1  3227  3228
  3227  H    -11.119932  -10.517137   21.261220     2  3226
  3228  H    -10.556373  -11.685932   22.122131     2  3226
  3229  O    -15.201381  -18.511438    2.131072     1  3230  3231
  3230  H    -15.997261  -19.059269    2.244873     2  3229
  3231  H    -15.413161  -17.640659    2.510850     2  3229
  3232  O     19.255904  -14.582763   -1.515256     1  3233  3234
  3233  H     19.992963  -14.149762   -1.975931     2  3232
  3234  H     19.482674  -14.595154   -0.574913     2  3232
  3235  O      1.817032   25.814727  -18.604359     1  3236  3237
  3236  H      2.624687   25.776295  -18.072093     2  3235
  3237  H      2.008285   25.344037  -19.432221     2  3235
  3238  O     19.077156  -15.742681  -10.193040     1  3239  3240
  3239  H     18.755799  -14.961459   -9.715200     2  3238
  3240  H     18.971192  -16.457921   -9.546453     2  3238
  3241  O    -26.338069   -0.523244  -23.205941     1  3242  3243
  3242  H    -25.874181   -0.769296  -22.391960     2  3241
  3243  H    -25.797751   -0.924763  -23.904488     2  3241
  3244  O     -5.497517  -15.734364   13.071013     1  3245  3246
  3245  H     -5.305500  -16.632148   12.770598     2  3244
  3246  H     -6.396151  -15.738728   13.427099     2  3244
  3247  O    -11.141873    7.857430  -26.049685     1  3248  3249
  3248  H    -10.505784    7.124791  -26.033192     2  3247
  3249  H    -10.767479    8.543626  -26.622872     2  3247
  3250  O    -20.526577   10.001110   20.027898     1  3251  3252
  3251  H    -20.382508    9.644667   19.136904     2  3250
  3252  H    -20.966548    9.292647   20.518846     2  3250
  3253  O     15.182132  -17.390122   18.127993     1  3254  3255
  3254  H     14.947963  -18.288887   17.845435     2  3253
  3255  H     14.816067  -17.322637   19.023565     2  3253
  3256  O    -13.441231    1.964378   11.770003     1  3257  3258
  3257  H    -12.616687    1.971945   12.285673     2  3256
  3258  H    -14.144836    1.951981   12.443632     2  3256
  3259  O      8.784642   -2.875072  -21.854232     1  3260  3261
  3260  H      9.540016   -3.355276  -22.232739     2  3259
  3261  H      8.848245   -2.976067  -20.890251     2  3259
  3262  O    -23.447281   15.379716    5.760220     1  3263  3264
  3263  H    -24.083362   14.715493    5.455711     2  3262
  3264  H    -23.068301   15.005329    6.568233     2  3262
  3265  O     -1.216219   -1.992737   12.350635     1  3266  3267
  3266  H     -0.263050   -1.829542   12.363318     2  3265
  3267  H     -1.429843   -2.256635   13.257495     2  3265
  3268  O     -5.783271   26.982716   -2.546071     1  3269  3270
  3269  H     -6.394181   26.953807   -3.299329     2  3268
  3270  H     -5.893832   26.135177   -2.081196     2  3268
  3271  O      8.080119   17.217027  -15.324484     1  3272  3273
  3272  H      7.211448   16.815985  -15.209738     2  3271
  3273  H      8.691045   16.471833  -15.454700     2  3271
  3274  O     18.134724   13.586944    7.414423     1  3275  3276
  3275  H     18.080326   12.682747    7.067925     2  3274
  3276  H     18.085504   13.505799    8.376781     2  3274
  3277  O    -18.562088    8.987628    6.595261     1  3278  3279
  3278  H    -18.978245    9.679706    7.135203     2  3277
  3279  H    -19.320694    8.483051    6.261641     2  3277
  3280  O     -4.751480  -14.597225   21.678945     1  3281  3282
  3281  H     -3.923281  -14.835989   22.116304     2  3280
  3282  H     -5.404657  -14.574527   22.393120     2  3280
  3283  O      9.974015  -22.061538  -20.222016     1  3284  3285
  3284  H      9.155640  -21.553866  -20.119579     2  3283
  3285  H      9.729392  -22.997417  -20.249076     2  3283
  3286  O     13.314700   22.627780   17.968509     1  3287  3288
  3287  H     13.813360   23.269698   17.441988     2  3286
  3288  H     12.533752   23.129722   18.254438     2  3286
  3289  O    -27.053384    1.591822  -26.689673     1  3290  3291
  3290  H    -26.218111    1.591104  -27.187173     2  3289
  3291  H    -27.519861    2.413401  -26.916166     2  3289
  3292  O    -12.551877   -0.745789   10.572780     1  3293  3294
  3293  H    -13.390353   -1.211110   10.398847     2  3292
  3294  H    -12.808634    0.062373   11.040558     2  3292
  3295  O    -12.264744  -12.169223  -17.881181     1  3296  3297
  3296  H    -12.369790  -12.034323  -16.928358     2  3295
  3297  H    -11.672176  -11.471289  -18.202517     2  3295
  3298  O      1.359262  -21.758882   17.698258     1  3299  3300
  3299  H      1.837090  -22.422706   17.177885     2  3298
  3300  H      0.425201  -22.011870   17.640542     2  3298
  3301  O     23.824889   -2.509305   -5.050954     1  3302  3303
  3302  H     23.404719   -1.870073   -4.465962     2  3301
  3303  H     24.575461   -2.882243   -4.564040     2  3301
  3304  O      3.005060  -27.116152  -12.249502     1  3305  3306
  3305  H      2.224477  -26.859852  -11.739893     2  3304
  3306  H      3.688018  -27.244494  -11.573538     2  3304
  3307  O    -17.803310  -13.277088   14.911498     1  3308  3309
  3308  H    -18.215159  -13.041948   15.759357     2  3307
  3309  H    -16.863655  -13.056535   15.008203     2  3307
  3310  O     -2.891172   13.296924   26.938917     1  3311  3312
  3311  H     -3.256605   13.488866   27.820634     2  3310
  3312  H     -2.486992   14.123888   26.627305     2  3310
  3313  O     22.394426  -24.001453   12.799524     1  3314  3315
  3314  H     23.029639  -24.094386   12.075419     2  3313
  3315  H     22.913305  -23.519417   13.460988     2  3313
  3316  O      7.974354   -9.333412   -4.412115     1  3317  3318
  3317  H      7.110615   -9.326971   -3.973900     2  3316
  3318  H      8.405119  -10.151887   -4.124904     2  3316
  3319  O     -5.093781   -8.655422   18.177754     1  3320  3321
  3320  H     -5.330884   -9.592619   18.282358     2  3319
  3321  H     -4.282693   -8.545468   18.696464     2  3319
  3322  O     -4.258034   20.859139   19.826134     1  3323  3324
  3323  H     -4.386093   20.752300   18.877383     2  3322
  3324  H     -3.330294   20.661036   20.006660     2  3322
  3325  O    -23.769803   21.879103  -20.394582     1  3326  3327
  3326  H    -23.157102   21.597046  -19.696944     2  3325
  3327  H    -24.183126   21.067615  -20.708342     2  3325
  3328  O     17.445847    0.079713   -9.647750     1  3329  3330
  3329  H     17.795594    0.239388  -10.533960     2  3328
  3330  H     18.183089    0.279714   -9.050911     2  3328
  3331  O     -1.369737  -22.271552   17.559200     1  3332  3333
  3332  H     -1.566176  -21.382830   17.219172     2  3331
  3333  H     -1.882551  -22.354861   18.377116     2  3331
  3334  O     11.185181   -3.263865    4.735524     1  3335  3336
  3335  H     11.417991   -4.175618    4.968656     2  3334
  3336  H     11.412008   -3.183116    3.797314     2  3334
  3337  O    -16.327978    3.953168  -13.360958     1  3338  3339
  3338  H    -17.077774    3.672955  -12.822947     2  3337
  3339  H    -16.434391    4.914339  -13.447941     2  3337
  3340  O     25.144964  -23.809931  -22.252105     1  3341  3342
  3341  H     26.000863  -23.602878  -22.651419     2  3340
  3342  H     25.197410  -23.434853  -21.362073     2  3340
  3343  O      7.727080    3.530414   -8.735591     1  3344  3345
  3344  H      8.446922    4.087762   -9.066711     2  3343
  3345  H      8.035087    2.619882   -8.836981     2  3343
  3346  O    -12.095479   12.367361  -17.428313     1  3347  3348
  3347  H    -12.413788   13.158482  -17.892117     2  3346
  3348  H    -12.069701   11.671544  -18.104683     2  3346
  3349  O    -22.438303  -16.927895   18.932410     1  3350  3351
  3350  H    -22.086751  -17.776936   18.634548     2  3349
  3351  H    -21.850708  -16.615878   19.633781     2  3349
  3352  O     11.854991   11.488262  -20.710024     1  3353  3354
  3353  H     12.271080   11.542645  -21.582593     2  3352
  3354  H     10.995388   11.925455  -20.804296     2  3352
  3355  O     16.722395   -2.026379    4.831383     1  3356  3357
  3356  H     17.102939   -2.431799    4.037696     2  3355
  3357  H     15.947899   -2.560234    5.070972     2  3355
  3358  O    -12.632220    4.469112  -23.893549     1  3359  3360
  3359  H    -13.317517    5.150439  -23.984199     2  3358
  3360  H    -11.890795    4.928390  -23.483081     2  3358
  3361  O    -16.989568    2.618852  -22.604167     1  3362  3363
  3362  H    -16.084278    2.386774  -22.858369     2  3361
  3363  H    -17.570621    2.436757  -23.355164     2  3361
  3364  O      8.399661  -10.799830    7.431602     1  3365  3366
  3365  H      9.166761  -11.384715    7.324168     2  3364
  3366  H      7.834646  -11.177532    8.127450     2  3364
  3367  O      2.835661   21.596830   11.048391     1  3368  3369
  3368  H      3.712272   21.423812   11.413692     2  3367
  3369  H      2.215023   21.128376   11.625396     2  3367
  3370  O    -12.131702   16.159070   11.631009     1  3371  3372
  3371  H    -11.212775   16.426443   11.479393     2  3370
  3372  H    -12.682191   16.711605   11.051355     2  3370
  3373  O    -17.938968   -4.579885  -13.585330     1  3374  3375
  3374  H    -17.163039   -4.025033  -13.408207     2  3373
  3375  H    -18.213856   -4.922506  -12.720391     2  3373
  3376  O     -2.193780  -10.353835   -7.671849     1  3377  3378
  3377  H     -1.493872  -10.549041   -8.316647     2  3376
  3378  H     -3.020024  -10.512559   -8.161746     2  3376
  3379  O    -13.555149   -7.158942   20.447037     1  3380  3381
  3380  H    -13.027142   -6.671070   21.100267     2  3379
  3381  H    -13.126464   -8.026559   20.389140     2  3379
  3382  O    -23.264384  -23.830436    8.587305     1  3383  3384
  3383  H    -23.466635  -24.317753    9.395545     2  3382
  3384  H    -23.159945  -24.509262    7.905668     2  3382
  3385  O    -16.606515  -23.755046   11.253429     1  3386  3387
  3386  H    -15.874449  -23.636953   11.880410     2  3385
  3387  H    -16.898660  -22.869373   10.985779     2  3385
  3388  O      8.419119   -9.644434   21.238287     1  3389  3390
  3389  H      9.199892   -9.317454   20.765270     2  3388
  3390  H      7.683904   -9.114506   20.893867     2  3388
  3391  O     -2.096193  -19.127344   -7.232321     1  3392  3393
  3392  H     -3.041910  -18.922225   -7.157192     2  3391
  3393  H     -1.663705  -18.266952   -7.145774     2  3391
  3394  O     13.495608  -14.205878   24.693146     1  3395  3396
  3395  H     12.670876  -13.933123   25.119268     2  3394
  3396  H     13.461664  -13.783232   23.823115     2  3394
  3397  O    -19.021960    8.051102   -8.753001     1  3398  3399
  3398  H    -19.976135    8.217886   -8.738445     2  3397
  3399  H    -18.653282    8.760026   -8.201650     2  3397
  3400  O     13.693095   20.226445   12.970533     1  3401  3402
  3401  H     12.979278   20.885483   13.017615     2  3400
  3402  H     14.469910   20.792774   13.113729     2  3400
  3403  O    -23.097481  -19.304690   10.105058     1  3404  3405
  3404  H    -23.339049  -19.620305   10.991217     2  3403
  3405  H    -23.358573  -20.015165    9.497398     2  3403
  3406  O    -12.676353    1.561726    7.461822     1  3407  3408
  3407  H    -12.241427    1.905457    6.667983     2  3406
  3408  H    -13.619858    1.691570    7.303075     2  3406
  3409  O     13.120753   23.117589    4.491265     1  3410  3411
  3410  H     12.418769   22.903793    3.858965     2  3409
  3411  H     12.854907   23.980521    4.842975     2  3409
  3412  O      8.710428   -2.836008  -19.046750     1  3413  3414
  3413  H      8.158192   -3.477817  -18.578145     2  3412
  3414  H      9.506215   -2.719251  -18.504468     2  3412
  3415  O      6.731211   11.983679   21.983334     1  3416  3417
  3416  H      7.478674   12.597615   21.986283     2  3415
  3417  H      6.160266   12.230861   21.244462     2  3415
  3418  O     26.101937   19.008069    2.226274     1  3419  3420
  3419  H     26.127874   18.639356    3.121395     2  3418
  3420  H     26.201218   18.231046    1.657077     2  3418
  3421  O     22.188917   13.578907   -9.489499     1  3422  3423
  3422  H     22.242815   12.646821   -9.752290     2  3421
  3423  H     21.351833   13.880082   -9.870917     2  3421
  3424  O    -23.684863   26.351894   12.526534     1  3425  3426
  3425  H    -23.832637   25.820709   11.729042     2  3424
  3426  H    -23.729177   27.269023   12.225945     2  3424
  3427  O     -8.480811  -23.206415    8.308217     1  3428  3429
  3428  H     -8.376031  -23.396666    9.253506     2  3427
  3429  H     -9.326278  -23.622047    8.073440     2  3427
  3430  O      9.291174  -24.597470    8.518727     1  3431  3432
  3431  H      9.068182  -25.356545    9.078854     2  3430
  3432  H      8.449721  -24.136079    8.400504     2  3430
  3433  O     -2.585806    6.294420   -2.322477     1  3434  3435
  3434  H     -2.246417    7.018413   -1.771517     2  3433
  3435  H     -3.496024    6.125940   -2.027826     2  3433
  3436  O    -21.747424   -6.207285   16.339370     1  3437  3438
  3437  H    -21.198798   -5.493311   16.695633     2  3436
  3438  H    -21.416822   -7.013443   16.756542     2  3436
  3439  O      2.147412  -21.419911   -8.584207     1  3440  3441
  3440  H      1.436702  -21.816851   -8.064948     2  3439
  3441  H      2.591010  -20.838485   -7.944516     2  3439
  3442  O    -11.807574   16.916619  -15.179412     1  3443  3444
  3443  H    -11.346516   16.178647  -14.750796     2  3442
  3444  H    -12.724466   16.878445  -14.867231     2  3442
  3445  O      5.257706    9.282026  -21.672179     1  3446  3447
  3446  H      6.094226    8.802399  -21.680063     2  3445
  3447  H      5.052253    9.410424  -22.609091     2  3445
  3448  O      7.801221   11.282766   15.452008     1  3449  3450
  3449  H      7.764685   10.610478   14.750895     2  3448
  3450  H      6.876854   11.411441   15.721121     2  3448
  3451  O    -21.521196   -8.584278   -8.232192     1  3452  3453
  3452  H    -21.622375   -9.200656   -7.494025     2  3451
  3453  H    -20.926674   -9.023293   -8.860753     2  3451
  3454  O    -10.666291   19.179083  -23.779331     1  3455  3456
  3455  H    -10.583240   18.219070  -23.704161     2  3454
  3456  H    -11.613666   19.325501  -23.907256     2  3454
  3457  O     11.766904   -7.635777   -9.163353     1  3458  3459
  3458  H     12.384984   -8.337213   -8.912167     2  3457
  3459  H     11.844807   -6.959353   -8.471951     2  3457
  3460  O     -5.279298  -11.853534  -13.571585     1  3461  3462
  3461  H     -4.843245  -11.092696  -13.170558     2  3460
  3462  H     -6.103602  -11.522557  -13.954466     2  3460
  3463  O     20.467418   24.699123   10.514501     1  3464  3465
  3464  H     19.681646   24.377386   10.059133     2  3463
  3465  H     20.713421   23.988130   11.118211     2  3463
  3466  O     -1.919645  -23.378322   26.475493     1  3467  3468
  3467  H     -0.955689  -23.423837   26.376089     2  3466
  3468  H     -2.078558  -22.573466   26.989385     2  3466
  3469  O      9.412759  -18.790210   14.067607     1  3470  3471
  3470  H      9.099910  -19.607889   13.657096     2  3469
  3471  H      9.497926  -19.024926   15.006100     2  3469
  3472  O    -12.624551   -8.325321   -1.159033     1  3473  3474
  3473  H    -13.208205   -8.537169   -0.419349     2  3472
  3474  H    -13.121525   -7.711344   -1.719373     2  3472
  3475  O     25.517988   21.471149    4.406615     1  3476  3477
  3476  H     26.036270   22.169474    4.845861     2  3475
  3477  H     25.536159   20.759310    5.070393     2  3475
  3478  O     -6.560961    8.457558  -12.838262     1  3479  3480
  3479  H     -5.648833    8.520977  -13.159210     2  3478
  3480  H     -6.684228    7.573943  -12.454708     2  3478
  3481  O     -6.402599  -22.805106   22.186681     1  3482  3483
  3482  H     -6.245200  -23.748707   22.340484     2  3481
  3483  H     -6.758827  -22.446524   23.013251     2  3481
  3484  O     19.286841   17.718671  -19.524393     1  3485  3486
  3485  H     19.964271   18.407089  -19.442559     2  3484
  3486  H     19.706724   17.043062  -20.077508     2  3484
  3487  O     -3.015183   10.065352   14.722902     1  3488  3489
  3488  H     -3.687528   10.307836   15.378392     2  3487
  3489  H     -2.196873    9.949231   15.225767     2  3487
  3490  O     13.202714   -2.389453   10.043407     1  3491  3492
  3491  H     12.257308   -2.602387   10.052502     2  3490
  3492  H     13.318710   -1.705449    9.371201     2  3490
  3493  O    -21.704344  -15.298342   -1.453364     1  3494  3495
  3494  H    -21.977895  -14.401540   -1.215082     2  3493
  3495  H    -20.740155  -15.286458   -1.557818     2  3493
  3496  O     -8.163304   -3.013105   -2.190003     1  3497  3498
  3497  H     -8.277182   -3.094461   -3.148583     2  3496
  3498  H     -8.234628   -2.075517   -1.997500     2  3496
  3499  O    -15.553902   10.992318   -3.556782     1  3500  3501
  3500  H    -16.488427   11.160960   -3.735695     2  3499
  3501  H    -15.344311   11.601611   -2.833871     2  3499
  3502  O    -20.959145   12.026740  -26.331946     1  3503  3504
  3503  H    -20.098367   12.429385  -26.490486     2  3502
  3504  H    -21.134905   11.436830  -27.081905     2  3502
  3505  O     24.707598   13.029710    8.687637     1  3506  3507
  3506  H     25.224296   13.761191    9.062432     2  3505
  3507  H     25.348649   12.455605    8.236502     2  3505
  3508  O    -24.607242    6.927077   22.105451     1  3509  3510
  3509  H    -25.553970    6.748968   22.247126     2  3508
  3510  H    -24.216355    6.042288   22.083778     2  3508
  3511  O    -24.509444    1.273207   26.824187     1  3512  3513
  3512  H    -24.274577    0.341502   26.720784     2  3511
  3513  H    -23.932215    1.574847   27.536066     2  3511
  3514  O     -7.833717   25.322160    4.500371     1  3515  3516
  3515  H     -7.361712   25.046108    5.304673     2  3514
  3516  H     -7.172019   25.775586    3.956410     2  3514
  3517  O     17.345629    8.026497   12.636482     1  3518  3519
  3518  H     17.749241    7.304373   13.143561     2  3517
  3519  H     17.502564    8.815558   13.175731     2  3517
  3520  O      4.588885  -17.443239  -24.190602     1  3521  3522
  3521  H      4.987775  -17.743826  -23.362574     2  3520
  3522  H      5.229459  -17.714953  -24.866854     2  3520
  3523  O     -8.459422   23.147336   -9.222743     1  3524  3525
  3524  H     -8.597816   23.861081   -9.859128     2  3523
  3525  H     -9.270561   23.172328   -8.697197     2  3523
  3526  O     11.492122    6.188276   -1.477250     1  3527  3528
  3527  H     12.366311    6.595980   -1.395023     2  3526
  3528  H     10.870254    6.928398   -1.509102     2  3526
  3529  O    -23.464793  -16.773875    9.160482     1  3530  3531
  3530  H    -23.469906  -17.677926    9.508731     2  3529
  3531  H    -24.189421  -16.729955    8.529764     2  3529
  3532  O     19.884146   18.507324    0.543259     1  3533  3534
  3533  H     20.367964   18.945906   -0.172947     2  3532
  3534  H     20.564313   18.230269    1.175351     2  3532
  3535  O     10.851918   -9.879852   13.762557     1  3536  3537
  3536  H     11.086401  -10.533326   14.439671     2  3535
  3537  H     10.656830   -9.050567   14.224846     2  3535
  3538  O      3.178734   -2.227122   -6.325798     1  3539  3540
  3539  H      3.553196   -2.573449   -7.149160     2  3538
  3540  H      3.903603   -1.739203   -5.906131     2  3538
  3541  O     -3.722779    9.274498   23.291299     1  3542  3543
  3542  H     -4.249702    8.794144   22.632326     2  3541
  3543  H     -2.848467    9.388910   22.899633     2  3541
  3544  O    -14.725993   20.375822  -16.554795     1  3545  3546
  3545  H    -15.160921   19.544102  -16.311915     2  3544
  3546  H    -14.143973   20.635370  -15.822795     2  3544
  3547  O    -10.163564   16.424423    8.338949     1  3548  3549
  3548  H    -10.548299   15.548178    8.495243     2  3547
  3549  H     -9.909560   16.731904    9.216655     2  3547
  3550  O     19.486303   22.065966   -1.185726     1  3551  3552
  3551  H     20.040256   21.269548   -1.173597     2  3550
  3552  H     18.881426   22.020352   -0.434229     2  3550
  3553  O      1.898010    3.483949   25.967477     1  3554  3555
  3554  H      1.906953    4.344499   25.532468     2  3553
  3555  H      2.499899    2.917066   25.469133     2  3553
  3556  O      5.012359  -14.944455  -19.012289     1  3557  3558
  3557  H      5.389852  -14.186437  -18.536606     2  3556
  3558  H      5.316298  -14.841918  -19.927460     2  3556
  3559  O    -24.767300   17.691413  -24.255839     1  3560  3561
  3560  H    -24.321897   18.087098  -25.017188     2  3559
  3561  H    -24.999212   16.798558  -24.552811     2  3559
  3562  O     19.423620    1.610432    5.220707     1  3563  3564
  3563  H     19.546377    2.468264    4.794591     2  3562
  3564  H     19.906277    0.992172    4.651993     2  3562
  3565  O      7.130139  -24.737817   26.247974     1  3566  3567
  3566  H      7.218462  -24.027311   26.902902     2  3565
  3567  H      7.829546  -24.581387   25.592536     2  3565
  3568  O    -19.969414   10.139890   -2.272071     1  3569  3570
  3569  H    -20.640860   10.819835   -2.392187     2  3568
  3570  H    -19.156153   10.563599   -2.574563     2  3568
  3571  O    -22.157228  -14.761106   -4.188249     1  3572  3573
  3572  H    -21.261956  -14.581828   -4.515077     2  3571
  3573  H    -22.036732  -15.032058   -3.266446     2  3571
  3574  O      5.766167   10.839492  -16.393962     1  3575  3576
  3575  H      6.614859   10.400847  -16.549208     2  3574
  3576  H      5.949680   11.480897  -15.692150     2  3574
  3577  O    -15.509502   -1.579708   -3.343376     1  3578  3579
  3578  H    -16.414478   -1.920952   -3.291483     2  3577
  3579  H    -15.589086   -0.676676   -3.679329     2  3577
  3580  O     -0.610063   18.515790    6.642154     1  3581  3582
  3581  H     -0.899893   18.909873    5.806708     2  3580
  3582  H     -1.116091   17.704743    6.739682     2  3580
  3583  O     14.042707    7.272557   -1.381793     1  3584  3585
  3584  H     14.746293    6.617323   -1.366978     2  3583
  3585  H     14.081601    7.664090   -2.268803     2  3583
  3586  O      4.779315   24.640299   -4.869757     1  3587  3588
  3587  H      4.253679   25.329376   -5.303341     2  3586
  3588  H      4.880070   24.929110   -3.949255     2  3586
  3589  O     11.653495   17.882521  -20.243405     1  3590  3591
  3590  H     11.896460   17.735662  -19.319915     2  3589
  3591  H     12.500754   17.811478  -20.708476     2  3589
  3592  O     13.328207  -12.280069   -2.341836     1  3593  3594
  3593  H     12.740771  -11.757094   -2.907566     2  3592
  3594  H     14.168415  -12.298309   -2.828141     2  3592
  3595  O    -13.501261   -7.773418   -8.002516     1  3596  3597
  3596  H    -13.556544   -6.940688   -8.498857     2  3595
  3597  H    -12.604138   -8.099902   -8.111718     2  3595
  3598  O      2.752091   12.200338   22.384615     1  3599  3600
  3599  H      1.937877   12.731277   22.374445     2  3598
  3600  H      3.277077   12.477090   21.614114     2  3598
  3601  O     -8.442367  -20.376928    8.809616     1  3602  3603
  3602  H     -8.495799  -21.283314    8.476347     2  3601
  3603  H     -8.298122  -20.481527    9.761834     2  3601
  3604  O     -1.268276   22.909367  -25.038309     1  3605  3606
  3605  H     -0.652137   22.372091  -25.550576     2  3604
  3606  H     -1.235724   23.793952  -25.432292     2  3604
  3607  O     19.519472    5.097968    5.812322     1  3608  3609
  3608  H     19.695384    4.751198    4.925613     2  3607
  3609  H     19.001572    5.909768    5.689744     2  3607
  3610  O     13.972028   18.999990   25.143012     1  3611  3612
  3611  H     14.364746   19.070151   24.260434     2  3610
  3612  H     14.403075   19.701982   25.652418     2  3610
  3613  O     15.366997   20.282728    2.777771     1  3614  3615
  3614  H     15.325984   21.138643    2.317759     2  3613
  3615  H     14.696292   19.720046    2.350966     2  3613
  3616  O     25.805066   -6.479809   23.525698     1  3617  3618
  3617  H     26.131883   -6.727448   24.403586     2  3616
  3618  H     25.092845   -7.111547   23.337485     2  3616
  3619  O     10.655518   17.844749   18.149124     1  3620  3621
  3620  H     10.174528   17.625209   18.964127     2  3619
  3621  H     10.018431   17.820184   17.418287     2  3619
  3622  O     -1.944013  -11.233185    2.318148     1  3623  3624
  3623  H     -1.985257  -10.264851    2.290988     2  3622
  3624  H     -2.643964  -11.531150    1.718966     2  3622
  3625  O     14.555143   17.240141   12.989163     1  3626  3627
  3626  H     14.348953   16.333944   12.691644     2  3625
  3627  H     14.547416   17.145102   13.960227     2  3625
  3628  O     17.881876  -22.867546  -14.964623     1  3629  3630
  3629  H     17.114679  -23.254122  -14.518097     2  3628
  3630  H     17.692794  -21.919616  -14.929242     2  3628
  3631  O    -13.010247  -25.834233  -20.433332     1  3632  3633
  3632  H    -13.266943  -25.216899  -19.732650     2  3631
  3633  H    -12.043676  -25.873718  -20.360474     2  3631
  3634  O      9.395253   18.522675  -17.430499     1  3635  3636
  3635  H      9.954971   18.299961  -16.665271     2  3634
  3636  H      9.941497   19.177331  -17.896502     2  3634
  3637  O     -5.699804   14.209649    7.732680     1  3638  3639
  3638  H     -5.029994   13.589203    8.053512     2  3637
  3639  H     -6.398566   13.634362    7.382554     2  3637
  3640  O    -11.848358  -13.173186   -6.687933     1  3641  3642
  3641  H    -11.327362  -13.230267   -5.874011     2  3640
  3642  H    -11.246210  -13.461477   -7.397440     2  3640
  3643  O     10.374005   -1.076524  -10.692260     1  3644  3645
  3644  H      9.968956   -0.289214  -10.306176     2  3643
  3645  H     11.315326   -1.045497  -10.455966     2  3643
  3646  O    -16.112145   22.853885  -16.772840     1  3647  3648
  3647  H    -15.734157   21.978732  -16.603942     2  3646
  3648  H    -15.799511   23.433187  -16.059836     2  3646
  3649  O     -8.218723    7.739577  -17.540575     1  3650  3651
  3650  H     -8.339709    6.775691  -17.530408     2  3649
  3651  H     -8.108064    8.023977  -16.618489     2  3649
  3652  O    -12.628631    4.720339    3.891957     1  3653  3654
  3653  H    -13.382105    4.323569    3.427923     2  3652
  3654  H    -12.947931    5.594742    4.157815     2  3652
  3655  O    -14.959151   -6.639424  -19.903610     1  3656  3657
  3656  H    -15.344442   -7.375763  -20.396377     2  3655
  3657  H    -14.131590   -6.419311  -20.358517     2  3655
  3658  O     22.182216  -12.856945  -25.403968     1  3659  3660
  3659  H     21.765897  -13.669378  -25.085506     2  3658
  3660  H     21.504450  -12.460055  -25.967762     2  3658
  3661  O    -18.162661   -8.794323  -18.509217     1  3662  3663
  3662  H    -19.029922   -9.130235  -18.788377     2  3661
  3663  H    -17.928659   -8.119921  -19.162462     2  3661
  3664  O      1.925820   24.493640   11.748362     1  3665  3666
  3665  H      1.151004   24.446098   11.171610     2  3664
  3666  H      1.989019   25.428497   11.996157     2  3664
  3667  O    -22.832619   -3.547156   -3.980680     1  3668  3669
  3668  H    -23.392973   -4.132103   -3.447605     2  3667
  3669  H    -22.724099   -2.748774   -3.440861     2  3667
  3670  O     21.250755   -5.640492    3.801736     1  3671  3672
  3671  H     21.548517   -5.928675    2.930056     2  3670
  3672  H     21.253960   -6.440022    4.345298     2  3670
  3673  O    -23.391393  -21.952776  -21.030109     1  3674  3675
  3674  H    -24.286492  -21.838917  -20.689237     2  3673
  3675  H    -23.224126  -22.909873  -21.050245     2  3673
  3676  O     -1.015213   -6.050399    9.008131     1  3677  3678
  3677  H     -1.623689   -5.951100    8.262775     2  3676
  3678  H     -0.932020   -5.167708    9.397668     2  3676
  3679  O     20.256277  -12.337779  -13.652218     1  3680  3681
  3680  H     20.050148  -11.848399  -12.841375     2  3679
  3681  H     21.221219  -12.274005  -13.744534     2  3679
  3682  O     17.089355   -8.110332   -9.969364     1  3683  3684
  3683  H     17.957328   -8.315771   -9.589321     2  3682
  3684  H     16.507610   -8.024118   -9.198367     2  3682
  3685  O    -25.810639   -3.761132  -22.697449     1  3686  3687
  3686  H    -25.342484   -3.131850  -22.127755     2  3685
  3687  H    -26.293940   -3.222400  -23.329641     2  3685
  3688  O     26.782526   -8.413669   12.479637     1  3689  3690
  3689  H     25.890150   -8.556606   12.832187     2  3688
  3690  H     26.859543   -7.466229   12.278133     2  3688
  3691  O     11.324489   -7.179921   10.335907     1  3692  3693
  3692  H     11.932104   -7.587016   10.971609     2  3691
  3693  H     10.803400   -7.931816   10.021744     2  3691
  3694  O     -3.417322    2.976118   16.405097     1  3695  3696
  3695  H     -3.513069    3.864802   16.037057     2  3694
  3696  H     -3.664525    2.382809   15.677953     2  3694
  3697  O    -20.572774   12.743970   24.925524     1  3698  3699
  3698  H    -19.640122   12.474947   24.913503     2  3697
  3699  H    -21.050207   11.981389   25.276621     2  3697
  3700  O     17.461026   -3.287002   -2.223709     1  3701  3702
  3701  H     16.904948   -2.626601   -1.786652     2  3700
  3702  H     17.413401   -3.085278   -3.171044     2  3700
  3703  O    -16.214218   18.600574   -1.547397     1  3704  3705
  3704  H    -17.070456   18.968603   -1.283594     2  3703
  3705  H    -15.959565   19.114571   -2.324591     2  3703
  3706  O     11.709560  -20.722409   11.252329     1  3707  3708
  3707  H     12.595077  -20.713375   10.868078     2  3706
  3708  H     11.271452  -19.924880   10.918924     2  3706
  3709  O    -10.742578    5.726562    2.099689     1  3710  3711
  3710  H    -11.243622    5.302869    2.809397     2  3709
  3711  H    -11.190314    5.412098    1.305732     2  3709
  3712  O     15.376078  -23.438670   20.839470     1  3713  3714
  3713  H     16.127505  -24.050887   20.813237     2  3712
  3714  H     15.641973  -22.699056   20.274307     2  3712
  3715  O     22.434826   20.724527   20.835414     1  3716  3717
  3716  H     22.143345   20.571952   21.743912     2  3715
  3717  H     22.661325   19.846048   20.487376     2  3715
  3718  O      2.946374  -17.283987    0.103991     1  3719  3720
  3719  H      2.680254  -16.365329   -0.041043     2  3718
  3720  H      2.360657  -17.862544   -0.407259     2  3718
  3721  O     27.064897    2.712045  -11.559120     1  3722  3723
  3722  H     27.645336    2.966540  -10.829707     2  3721
  3723  H     27.044254    1.746653  -11.565397     2  3721
  3724  O     -3.017990    5.370750   -9.197535     1  3725  3726
  3725  H     -2.639011    5.512628  -10.083848     2  3724
  3726  H     -2.839405    4.442086   -8.966425     2  3724
  3727  O     15.817299   25.215832   25.878901     1  3728  3729
  3728  H     15.327798   24.452250   25.540952     2  3727
  3729  H     16.464391   24.869636   26.506575     2  3727
  3730  O     -6.670095   12.717310   16.859568     1  3731  3732
  3731  H     -7.540601   12.737545   17.287892     2  3730
  3732  H     -6.406997   13.642705   16.731522     2  3730
  3733  O    -11.835292  -16.479026    0.949255     1  3734  3735
  3734  H    -11.849363  -15.974515    0.122207     2  3733
  3735  H    -12.247393  -15.880090    1.592355     2  3733
  3736  O    -26.627349   23.918182   -1.049007     1  3737  3738
  3737  H    -25.690727   23.745670   -0.875263     2  3736
  3738  H    -27.128092   23.432841   -0.380354     2  3736
  3739  O     -9.409188   13.390954   20.361182     1  3740  3741
  3740  H     -9.103200   12.852586   21.101884     2  3739
  3741  H    -10.213306   12.956120   20.055044     2  3739
  3742  O     14.516481    3.185024   -2.315925     1  3743  3744
  3743  H     14.810457    2.298954   -2.576995     2  3742
  3744  H     15.294714    3.580120   -1.893338     2  3742
  3745  O      8.369791  -18.245450  -14.205396     1  3746  3747
  3746  H      7.949458  -17.764937  -13.479260     2  3745
  3747  H      8.847494  -17.564421  -14.697963     2  3745
  3748  O     21.937287  -24.661016   18.596181     1  3749  3750
  3749  H     21.812102  -23.793120   19.004549     2  3748
  3750  H     22.630573  -25.120338   19.098801     2  3748
  3751  O     -6.615601  -20.422353   18.224947     1  3752  3753
  3752  H     -6.088457  -19.758313   18.700791     2  3751
  3753  H     -7.467503  -19.990435   18.072325     2  3751
  3754  O     19.063811   23.905218  -13.840818     1  3755  3756
  3755  H     19.425964   23.693953  -12.970411     2  3754
  3756  H     19.717658   24.512445  -14.217948     2  3754
  3757  O    -21.177860   -8.947261    0.798561     1  3758  3759
  3758  H    -21.996343   -8.426371    0.793162     2  3757
  3759  H    -21.449128   -9.820708    1.121482     2  3757
  3760  O    -24.696203   14.979555  -16.420534     1  3761  3762
  3761  H    -23.904235   15.391627  -16.043203     2  3760
  3762  H    -24.380696   14.443794  -17.169124     2  3760
  3763  O     13.842997  -16.434327  -26.303272     1  3764  3765
  3764  H     14.319346  -16.221019  -25.490453     2  3763
  3765  H     14.168293  -17.305737  -26.564939     2  3763
  3766  O     26.707783   14.920639  -10.349477     1  3767  3768
  3767  H     27.430545   15.510359  -10.605834     2  3766
  3768  H     27.013271   14.550203   -9.507290     2  3766
  3769  O     -6.793992   -7.383912   24.667586     1  3770  3771
  3770  H     -6.278268   -7.825217   25.362448     2  3769
  3771  H     -6.878532   -6.471446   24.976164     2  3769
  3772  O    -10.406532  -14.580134  -23.146228     1  3773  3774
  3773  H     -9.565176  -14.324322  -22.742907     2  3772
  3774  H    -10.581136  -13.841396  -23.747964     2  3772
  3775  O     22.108043    6.669143  -19.509972     1  3776  3777
  3776  H     21.858756    7.598823  -19.456415     2  3775
  3777  H     21.842687    6.317895  -18.647094     2  3775
  3778  O     -8.630803   26.899820   17.753637     1  3779  3780
  3779  H     -9.044426   26.619955   16.926561     2  3778
  3780  H     -8.825458   27.834865   17.850490     2  3778
  3781  O     13.339496   18.514437   -1.083875     1  3782  3783
  3782  H     14.043447   17.904258   -1.352910     2  3781
  3783  H     13.252854   19.150531   -1.807043     2  3781
  3784  O    -17.991280   25.858756   26.481772     1  3785  3786
  3785  H    -18.249310   25.972177   25.547794     2  3784
  3786  H    -18.739613   26.233157   26.985899     2  3784
  3787  O     22.223354   -5.162177   11.503197     1  3788  3789
  3788  H     21.644120   -4.594832   12.033603     2  3787
  3789  H     22.853720   -5.532771   12.136428     2  3787
  3790  O     -6.310710   15.129845   23.267485     1  3791  3792
  3791  H     -7.147598   15.141503   23.763001     2  3790
  3792  H     -6.295494   14.308505   22.752665     2  3790
  3793  O      2.793775  -18.647850    4.110816     1  3794  3795
  3794  H      3.493852  -18.482004    3.466762     2  3793
  3795  H      2.827763  -17.907119    4.730656     2  3793
  3796  O    -24.574657    9.752428   -1.608889     1  3797  3798
  3797  H    -24.241785   10.656937   -1.713724     2  3796
  3798  H    -24.828829    9.709156   -0.676388     2  3796
  3799  O     22.808330    5.276564   12.914720     1  3800  3801
  3800  H     22.262498    4.668970   12.394788     2  3799
  3801  H     23.607652    4.775214   13.138270     2  3799
  3802  O    -18.060555   11.971614   -3.252397     1  3803  3804
  3803  H    -18.582967   12.532538   -3.841596     2  3802
  3804  H    -17.697817   12.571648   -2.583260     2  3802
  3805  O     -6.125700   18.296954  -10.590869     1  3806  3807
  3806  H     -6.080808   17.991686   -9.673852     2  3805
  3807  H     -6.326202   19.241006  -10.554304     2  3805
  3808  O     21.852008   20.618857  -25.692672     1  3809  3810
  3809  H     22.206753   20.066866  -26.405742     2  3808
  3810  H     21.711249   20.009564  -24.952590     2  3808
  3811  O     24.880135   -6.792579   10.562681     1  3812  3813
  3812  H     25.826868   -6.633641   10.477136     2  3811
  3813  H     24.684402   -6.569383   11.482520     2  3811
  3814  O     19.431695   -4.245602  -24.350961     1  3815  3816
  3815  H     20.011120   -4.682850  -24.991782     2  3814
  3816  H     19.276443   -3.356794  -24.691001     2  3814
  3817  O    -27.074377   -6.685389  -23.530224     1  3818  3819
  3818  H    -27.921071   -7.082199  -23.799077     2  3817
  3819  H    -27.307919   -5.921174  -22.979469     2  3817
  3820  O     12.428758   15.143178  -16.290756     1  3821  3822
  3821  H     12.588838   15.981017  -16.747904     2  3820
  3822  H     13.021443   14.528092  -16.748730     2  3820
  3823  O      4.181908    1.397383   12.855224     1  3824  3825
  3824  H      3.396823    1.242151   12.314761     2  3823
  3825  H      4.912775    1.251259   12.243220     2  3823
  3826  O    -16.009385  -11.161059  -11.348218     1  3827  3828
  3827  H    -15.947233  -11.683144  -10.534503     2  3826
  3828  H    -16.912155  -11.317484  -11.669234     2  3826
  3829  O     -4.753063  -18.395996   -7.118081     1  3830  3831
  3830  H     -5.020161  -17.645814   -6.564660     2  3829
  3831  H     -5.306761  -19.140507   -6.845861     2  3829
  3832  O      6.969317   25.593198  -22.462342     1  3833  3834
  3833  H      7.616155   25.313597  -23.122084     2  3832
  3834  H      7.366246   26.351093  -22.014764     2  3832
  3835  O     17.204859   24.933197   20.028478     1  3836  3837
  3836  H     16.824297   24.560292   20.839738     2  3835
  3837  H     16.440290   25.343642   19.599061     2  3835
  3838  O     -7.820343    9.455641  -22.279971     1  3839  3840
  3839  H     -8.412156    8.756617  -22.588039     2  3838
  3840  H     -8.264856   10.262728  -22.573954     2  3838
  3841  O     15.054008    1.797650  -14.036796     1  3842  3843
  3842  H     16.005705    1.838616  -14.218517     2  3841
  3843  H     14.820766    0.862312  -13.942623     2  3841
  3844  O     15.391718    1.452972   10.354390     1  3845  3846
  3845  H     15.526725    1.704526    9.429257     2  3844
  3846  H     15.193803    2.263261   10.845423     2  3844
  3847  O     22.431979  -16.795614   26.164917     1  3848  3849
  3848  H     22.303200  -17.119826   25.262655     2  3847
  3849  H     21.551930  -16.500909   26.433472     2  3847
  3850  O      8.354267   25.694064  -27.228887     1  3851  3852
  3851  H      8.804826   24.903700  -27.562869     2  3850
  3852  H      7.423468   25.438088  -27.127782     2  3850
  3853  O      1.885865    9.945494    5.984291     1  3854  3855
  3854  H      1.374670    9.942892    5.166437     2  3853
  3855  H      2.158769    9.028450    6.121500     2  3853
  3856  O    -17.005693  -13.757345   -1.940314     1  3857  3858
  3857  H    -17.783051  -14.332360   -1.867732     2  3856
  3858  H    -17.051696  -13.418549   -2.845059     2  3856
  3859  O     20.495444  -21.442965  -17.016754     1  3860  3861
  3860  H     20.644991  -21.980931  -16.219689     2  3859
  3861  H     21.380299  -21.082943  -17.225208     2  3859
  3862  O     -6.565978  -18.531733    8.034790     1  3863  3864
  3863  H     -6.400026  -18.529639    7.082161     2  3862
  3864  H     -7.326989  -19.117516    8.171903     2  3862
  3865  O     15.891874   -9.561059   20.555498     1  3866  3867
  3866  H     15.288794   -9.228456   19.877722     2  3865
  3867  H     16.400401  -10.241095   20.087372     2  3865
  3868  O    -17.198328    4.856849    2.237493     1  3869  3870
  3869  H    -17.810401    4.647005    2.961496     2  3868
  3870  H    -17.102319    5.819286    2.261187     2  3868
  3871  O     20.388814   18.458387  -16.505634     1  3872  3873
  3872  H     19.934518   17.976707  -15.809375     2  3871
  3873  H     21.306639   18.160123  -16.452070     2  3871
  3874  O     18.471110  -23.161341   18.374409     1  3875  3876
  3875  H     17.675624  -22.805125   18.800040     2  3874
  3876  H     18.510586  -24.118717   18.539893     2  3874
  3877  O     24.856105  -23.609254   11.856805     1  3878  3879
  3878  H     24.901770  -23.264411   12.760377     2  3877
  3879  H     25.002217  -22.833557   11.295746     2  3877
  3880  O      2.879043   -5.312150   13.300818     1  3881  3882
  3881  H      2.457168   -5.997943   13.847722     2  3880
  3882  H      2.705280   -4.475618   13.750632     2  3880
  3883  O     21.494548   -3.994264  -14.381301     1  3884  3885
  3884  H     21.447236   -4.777922  -14.949918     2  3883
  3885  H     20.824978   -3.394438  -14.736410     2  3883
  3886  O     -9.221820   26.400442  -16.053347     1  3887  3888
  3887  H     -9.633528   27.197894  -15.691890     2  3886
  3888  H     -9.657790   25.671758  -15.588620     2  3886
  3889  O      8.375464   22.024549   23.179990     1  3890  3891
  3890  H      7.495966   22.424703   23.136471     2  3889
  3891  H      8.198593   21.084768   23.041587     2  3889
  3892  O     -4.221627   -2.630010   23.517325     1  3893  3894
  3893  H     -3.653700   -3.059007   22.857294     2  3892
  3894  H     -3.971299   -2.996038   24.378909     2  3892
  3895  O    -25.091174   10.366956   12.155865     1  3896  3897
  3896  H    -24.918060    9.419190   12.067793     2  3895
  3897  H    -26.026503   10.488535   11.978448     2  3895
  3898  O     25.038814    5.582940   15.676992     1  3899  3900
  3899  H     24.874525    5.075860   16.489602     2  3898
  3900  H     25.031699    4.942571   14.951019     2  3898
  3901  O    -25.344583   21.267984   17.572574     1  3902  3903
  3902  H    -24.784481   21.580655   16.844368     2  3901
  3903  H    -25.166202   20.322133   17.660799     2  3901
  3904  O     11.497591    7.806466   -4.689227     1  3905  3906
  3905  H     12.420004    8.010070   -4.468365     2  3904
  3906  H     11.454434    7.801047   -5.657071     2  3904
  3907  O     -7.195960    9.236313  -19.610089     1  3908  3909
  3908  H     -7.703557    8.657329  -19.019329     2  3907
  3909  H     -7.585495    9.167205  -20.497469     2  3907
  3910  O    -22.620900   15.918349   16.236041     1  3911  3912
  3911  H    -23.189373   15.353577   16.778274     2  3910
  3912  H    -22.022427   15.307616   15.784099     2  3910
  3913  O      6.205617   20.979094   25.852750     1  3914  3915
  3914  H      6.642001   20.671377   25.043599     2  3913
  3915  H      5.526274   20.315624   26.024068     2  3913
  3916  O    -17.284149  -15.951002  -26.957318     1  3917  3918
  3917  H    -16.963610  -15.206452  -26.426874     2  3916
  3918  H    -17.593586  -15.571096  -27.787919     2  3916
  3919  O     24.272025   -8.917502   13.582849     1  3920  3921
  3920  H     23.722366   -9.597453   13.158153     2  3919
  3921  H     24.402941   -9.231190   14.489227     2  3919
  3922  O     22.577208   22.381624  -18.186698     1  3923  3924
  3923  H     23.388915   22.908961  -18.161318     2  3922
  3924  H     22.851238   21.498460  -17.898557     2  3922
  3925  O     -6.285677   10.532341  -11.013955     1  3926  3927
  3926  H     -5.525434   10.232768  -10.493242     2  3925
  3927  H     -6.500615    9.803003  -11.615514     2  3925
  3928  O     -8.119575  -17.536639   20.410865     1  3929  3930
  3929  H     -7.755041  -18.421437   20.562203     2  3928
  3930  H     -7.373251  -16.931075   20.451128     2  3928
  3931  O     11.449770    7.453254   -7.483415     1  3932  3933
  3932  H     11.368072    8.300226   -7.946246     2  3931
  3933  H     12.327178    7.144492   -7.753170     2  3931
  3934  O    -24.756742   26.804800   -8.918114     1  3935  3936
  3935  H    -24.999713   25.981301   -8.472566     2  3934
  3936  H    -24.098344   26.566710   -9.578782     2  3934
  3937  O    -19.132756  -13.413075   20.179355     1  3938  3939
  3938  H    -19.481822  -14.306385   20.301233     2  3937
  3939  H    -19.893739  -12.924362   19.827367     2  3937
  3940  O      7.127919   -1.099021   13.142727     1  3941  3942
  3941  H      6.327692   -1.605873   13.342309     2  3940
  3942  H      7.178981   -0.460607   13.861776     2  3940
  3943  O     17.848830  -11.184559   -9.536578     1  3944  3945
  3944  H     18.509433  -10.776838  -10.120731     2  3943
  3945  H     17.750115  -10.628142   -8.742882     2  3943
  3946  O     13.855879   -5.823457   -5.335403     1  3947  3948
  3947  H     14.626128   -6.406121   -5.332792     2  3946
  3948  H     14.188142   -4.934102   -5.155165     2  3946
  3949  O     -5.570146    4.398884  -10.057404     1  3950  3951
  3950  H     -4.749046    4.704125   -9.654839     2  3949
  3951  H     -6.140690    4.090392   -9.335540     2  3949
  3952  O     14.065717  -19.263019   12.981341     1  3953  3954
  3953  H     13.814832  -18.892181   12.121599     2  3952
  3954  H     13.400899  -18.929084   13.597140     2  3952
  3955  O     14.558959   16.549959   15.568363     1  3956  3957
  3956  H     15.401852   16.403233   16.023320     2  3955
  3957  H     14.069096   15.719367   15.595443     2  3955
  3958  O     -9.897712   12.080861  -20.383169     1  3959  3960
  3959  H    -10.450661   11.351420  -20.071255     2  3958
  3960  H    -10.546494   12.725721  -20.702705     2  3958
  3961  O      0.385583    7.860111   19.817449     1  3962  3963
  3962  H     -0.486164    8.143781   20.139472     2  3961
  3963  H      0.898670    7.622429   20.606551     2  3961
  3964  O     27.020739   -4.524282   -0.499073     1  3965  3966
  3965  H     26.630407   -4.151879    0.307424     2  3964
  3966  H     27.207006   -3.776314   -1.090974     2  3964
  3967  O      1.146219   12.386299   -7.738014     1  3968  3969
  3968  H      1.117161   11.704316   -7.046277     2  3967
  3969  H      0.275011   12.810567   -7.795635     2  3967
  3970  O     -6.021000    9.410783   14.239468     1  3971  3972
  3971  H     -6.531801   10.228456   14.296279     2  3970
  3972  H     -6.155808    8.988097   15.098305     2  3970
  3973  O    -26.762586  -23.934690   -6.745110     1  3974  3975
  3974  H    -26.060519  -23.273928   -6.790548     2  3973
  3975  H    -26.848614  -24.139053   -5.801406     2  3973
  3976  O     24.977166    8.829637   19.504793     1  3977  3978
  3977  H     25.354607    8.900646   20.399326     2  3976
  3978  H     24.292778    8.139310   19.539431     2  3976
  3979  O     10.087929  -25.791106  -17.464880     1  3980  3981
  3980  H     10.493715  -26.670019  -17.513273     2  3979
  3981  H     10.083248  -25.543148  -16.524587     2  3979
  3982  O     -4.380311  -16.125182  -12.762695     1  3983  3984
  3983  H     -5.089705  -15.541917  -12.453680     2  3982
  3984  H     -4.345118  -16.020812  -13.722557     2  3982
  3985  O     -9.868983  -26.257862   13.898858     1  3986  3987
  3986  H     -9.231974  -25.663462   14.324969     2  3985
  3987  H     -9.907878  -27.032793   14.480613     2  3985
  3988  O     18.137554  -16.609580  -12.594514     1  3989  3990
  3989  H     18.415079  -15.912202  -13.213797     2  3988
  3990  H     18.380808  -16.261204  -11.720268     2  3988
  3991  O      1.451425   11.192339   12.353107     1  3992  3993
  3992  H      0.857253   11.931546   12.562510     2  3991
  3993  H      1.164821   10.835993   11.494311     2  3991
  3994  O     19.753544   12.694344    2.782093     1  3995  3996
  3995  H     20.715574   12.647114    2.671329     2  3994
  3996  H     19.436590   12.749826    1.870500     2  3994
  3997  O     19.825404  -15.595038  -16.628015     1  3998  3999
  3998  H     19.100912  -16.038920  -17.085809     2  3997
  3999  H     19.464469  -15.295288  -15.782786     2  3997
  4000  O      6.105731  -12.514415  -18.105716     1  4001  4002
  4001  H      5.859350  -12.119326  -17.255168     2  4000
  4002  H      7.072198  -12.479028  -18.102048     2  4000
  4003  O      8.001991   13.592142    1.115192     1  4004  4005
  4004  H      7.095570   13.532168    0.771592     2  4003
  4005  H      7.909466   13.469740    2.072268     2  4003
  4006  O     26.421295   -1.440991   -9.406542     1  4007  4008
  4007  H     25.630635   -1.497541   -8.848720     2  4006
  4008  H     27.185499   -1.466868   -8.808590     2  4006
  4009  O     -7.985315   11.069952   25.539132     1  4010  4011
  4010  H     -7.488902   10.405897   26.037292     2  4009
  4011  H     -8.563566   10.568263   24.946786     2  4009
  4012  O     -7.196732  -10.472508   -2.122991     1  4013  4014
  4013  H     -6.645165  -10.492042   -2.917507     2  4012
  4014  H     -7.987589   -9.973023   -2.385380     2  4012
  4015  O    -11.711235   23.690601   12.095932     1  4016  4017
  4016  H    -10.893045   23.891774   11.627353     2  4015
  4017  H    -11.590952   24.025506   12.997191     2  4015
  4018  O      5.269510   26.441558   17.631831     1  4019  4020
  4019  H      4.805780   26.150903   18.430993     2  4018
  4020  H      5.920931   27.097547   17.922913     2  4018
  4021  O     20.489653    9.659440  -23.673064     1  4022  4023
  4022  H     19.796193   10.317530  -23.509928     2  4021
  4023  H     20.789532    9.776128  -24.591706     2  4021
  4024  O    -27.049883  -12.177437    1.272906     1  4025  4026
  4025  H    -27.666335  -12.515295    0.604964     2  4024
  4026  H    -27.335470  -12.566531    2.115456     2  4024
  4027  O      0.609676   22.985625    6.902905     1  4028  4029
  4028  H      0.251302   22.300116    7.489020     2  4027
  4029  H      0.173921   22.830927    6.050537     2  4027
  4030  O    -18.044551   15.340401   15.267782     1  4031  4032
  4031  H    -17.175928   14.918594   15.325465     2  4030
  4032  H    -18.562714   14.922298   15.973615     2  4030
  4033  O     10.277909   11.876244   -7.720818     1  4034  4035
  4034  H     10.257272   12.001389   -6.759100     2  4033
  4035  H     10.437462   12.760789   -8.088494     2  4033
  4036  O      5.101934  -25.607649  -23.364427     1  4037  4038
  4037  H      5.934255  -25.915758  -23.754645     2  4036
  4038  H      4.670350  -25.101223  -24.071166     2  4036
  4039  O     -7.508729    6.849701    4.839064     1  4040  4041
  4040  H     -6.871754    6.175116    5.121230     2  4039
  4041  H     -7.868161    7.216154    5.658395     2  4039
  4042  O     16.136961   25.214521   -2.754780     1  4043  4044
  4043  H     15.348467   25.774660   -2.854608     2  4042
  4044  H     16.713238   25.662603   -2.115657     2  4042
  4045  O    -24.504547    3.564952  -19.944408     1  4046  4047
  4046  H    -24.687194    3.090193  -19.119650     2  4045
  4047  H    -23.601668    3.309267  -20.188480     2  4045
  4048  O     20.528923    3.942277   18.634502     1  4049  4050
  4049  H     19.593630    4.130200   18.469167     2  4048
  4050  H     20.939824    3.886583   17.763528     2  4048
  4051  O      2.323413  -15.398535  -26.643702     1  4052  4053
  4052  H      1.829428  -15.658113  -27.437024     2  4051
  4053  H      1.936849  -15.923201  -25.922860     2  4051
  4054  O    -25.766325    7.298949  -25.507536     1  4055  4056
  4055  H    -25.880630    6.960658  -24.610929     2  4054
  4056  H    -25.388421    8.188281  -25.435118     2  4054
  4057  O     15.423578  -10.566935  -21.830433     1  4058  4059
  4058  H     15.756856   -9.658306  -21.800456     2  4057
  4059  H     16.194715  -11.150039  -21.779902     2  4057
  4060  O     23.328365   16.467946   -4.964636     1  4061  4062
  4061  H     23.501166   16.512932   -5.915786     2  4060
  4062  H     23.609272   15.599579   -4.636377     2  4060
  4063  O     25.778435  -17.216343   -2.036692     1  4064  4065
  4064  H     24.953034  -17.020890   -1.564002     2  4063
  4065  H     26.321477  -16.419630   -1.922883     2  4063
  4066  O    -14.107585    2.324174  -22.803870     1  4067  4068
  4067  H    -13.591395    3.022450  -23.231466     2  4066
  4068  H    -13.443317    1.685849  -22.510230     2  4066
  4069  O    -13.311775  -10.711992   15.554818     1  4070  4071
  4070  H    -12.871434  -10.977406   16.375383     2  4069
  4071  H    -12.688045  -10.931451   14.844590     2  4069
  4072  O     18.012597   16.030571   12.421304     1  4073  4074
  4073  H     17.607114   15.230658   12.778037     2  4072
  4074  H     18.944246   15.788255   12.335256     2  4072
  4075  O    -26.373758  -17.984142  -26.885184     1  4076  4077
  4076  H    -25.577500  -17.433163  -26.866308     2  4075
  4077  H    -26.982533  -17.592109  -26.241735     2  4075
  4078  O     18.524065   -9.516680    1.649187     1  4079  4080
  4079  H     18.955991  -10.357848    1.418347     2  4078
  4080  H     17.607944   -9.587694    1.344375     2  4078
  4081  O     24.209091    1.776480  -25.365461     1  4082  4083
  4082  H     24.728483    1.041849  -25.004953     2  4081
  4083  H     24.405986    1.823860  -26.315002     2  4081
  4084  O    -25.929145    2.003169  -24.255960     1  4085  4086
  4085  H    -26.145172    1.244895  -23.689039     2  4084
  4086  H    -26.391940    1.797289  -25.086051     2  4084
  4087  O    -26.177242   22.363897   22.549826     1  4088  4089
  4088  H    -26.745959   21.744186   22.080321     2  4087
  4089  H    -25.289304   22.012592   22.412858     2  4087
  4090  O      1.985804   -9.568574    8.898006     1  4091  4092
  4091  H      2.940758   -9.606354    8.747049     2  4090
  4092  H      1.890044   -9.141342    9.761231     2  4090
  4093  O     14.693858    5.472848   19.255228     1  4094  4095
  4094  H     15.216917    5.740340   20.025158     2  4093
  4095  H     15.218188    5.783989   18.502954     2  4093
  4096  O     20.890898    3.694142  -26.572613     1  4097  4098
  4097  H     21.738804    4.107218  -26.800790     2  4096
  4098  H     20.282519    3.985907  -27.268832     2  4096
  4099  O     -9.708092   27.207617  -25.756906     1  4100  4101
  4100  H     -8.885013   27.497143  -25.335755     2  4099
  4101  H    -10.401298   27.317535  -25.085971     2  4099
  4102  O     10.936216   -2.356698  -17.458610     1  4103  4104
  4103  H     10.794843   -2.590017  -16.529175     2  4102
  4104  H     11.795541   -2.748213  -17.673754     2  4102
  4105  O     -1.547534  -25.330033   18.455141     1  4106  4107
  4106  H     -1.079773  -24.629547   18.918215     2  4105
  4107  H     -1.952785  -25.873407   19.150636     2  4105
  4108  O     22.532052  -14.914354   20.753469     1  4109  4110
  4109  H     22.511728  -14.226532   21.429282     2  4108
  4110  H     21.880997  -15.559470   21.067185     2  4108
  4111  O     25.797709   25.997489  -14.441636     1  4112  4113
  4112  H     26.625626   25.808385  -13.975016     2  4111
  4113  H     25.209919   25.276767  -14.169449     2  4111
  4114  O      3.617710   10.666294  -19.902380     1  4115  4116
  4115  H      4.149158   10.012961  -20.382565     2  4114
  4116  H      4.262065   11.279827  -19.522532     2  4114
  4117  O    -19.271505  -18.206118  -17.075014     1  4118  4119
  4118  H    -19.864554  -17.894269  -16.374734     2  4117
  4119  H    -18.484426  -17.638039  -16.999708     2  4117
  4120  O    -26.445440   20.507383  -17.463818     1  4121  4122
  4121  H    -25.586389   20.078379  -17.568248     2  4120
  4122  H    -26.285819   21.231542  -16.845237     2  4120
  4123  O     26.939815   14.110873  -23.953891     1  4124  4125
  4124  H     26.063082   14.263500  -24.335124     2  4123
  4125  H     26.773196   14.244820  -23.009070     2  4123
  4126  O     19.252199  -19.035242  -15.957585     1  4127  4128
  4127  H     19.896480  -18.628066  -15.360443     2  4126
  4128  H     19.711997  -19.742687  -16.426238     2  4126
  4129  O      9.870268   12.380751   -4.994957     1  4130  4131
  4130  H     10.578375   12.309217   -4.340440     2  4129
  4131  H      9.700574   13.333359   -5.036841     2  4129
  4132  O    -26.505263  -21.857460   25.886479     1  4133  4134
  4133  H    -26.128654  -21.731555   24.994405     2  4132
  4134  H    -27.127455  -21.112351   25.980877     2  4132
  4135  O    -14.213640   -9.604941   22.193903     1  4136  4137
  4136  H    -14.477540  -10.382659   22.709498     2  4135
  4137  H    -13.667640   -9.928434   21.464557     2  4135
  4138  O     24.686052  -16.206919   -9.494237     1  4139  4140
  4139  H     25.349548  -16.906142   -9.574148     2  4138
  4140  H     24.880668  -15.809268   -8.634106     2  4138
  4141  O    -18.099164    6.925664   15.248665     1  4142  4143
  4142  H    -18.921911    6.455790   15.035419     2  4141
  4143  H    -17.586068    6.296192   15.777296     2  4141
  4144  O    -27.133013  -16.629905  -18.339347     1  4145  4146
  4145  H    -27.515891  -16.392274  -17.475958     2  4144
  4146  H    -26.482859  -15.939902  -18.536828     2  4144
  4147  O     24.667911   24.467081    6.967321     1  4148  4149
  4148  H     24.932424   25.400227    6.916292     2  4147
  4149  H     24.277211   24.372982    7.849885     2  4147
  4150  O     14.255852   -3.072406    5.563636     1  4151  4152
  4151  H     13.791485   -3.926884    5.607408     2  4150
  4152  H     13.783935   -2.550895    4.897766     2  4150
  4153  O     22.882414  -11.048785  -17.131978     1  4154  4155
  4154  H     23.768334  -10.876176  -17.482193     2  4153
  4155  H     22.899172  -11.987668  -16.873648     2  4153
  4156  O     -9.658661   26.216658  -18.767749     1  4157  4158
  4157  H     -9.550906   26.242365  -17.804494     2  4156
  4158  H    -10.472394   25.717757  -18.945577     2  4156
  4159  O      6.502429  -11.434850    9.231827     1  4160  4161
  4160  H      5.864172  -12.103598    8.940295     2  4159
  4161  H      6.633908  -11.588749   10.183406     2  4159
  4162  O     11.953641   -2.924191   -7.987725     1  4163  4164
  4163  H     12.435052   -2.365839   -8.620031     2  4162
  4164  H     11.880280   -2.392228   -7.181810     2  4162
  4165  O     -4.829057    9.139149   -3.046732     1  4166  4167
  4166  H     -5.222397    8.743826   -2.255616     2  4165
  4167  H     -5.591368    9.424597   -3.574966     2  4165
  4168  O     12.599909   21.737682  -26.292465     1  4169  4170
  4169  H     12.202528   22.578655  -26.039371     2  4168
  4170  H     13.277640   21.575767  -25.620518     2  4168
  4171  O    -21.599500  -22.275091   15.186641     1  4172  4173
  4172  H    -22.103907  -22.310938   14.363144     2  4171
  4173  H    -20.886384  -22.918426   15.070719     2  4171
  4174  O     15.840460  -24.254275  -16.830761     1  4175  4176
  4175  H     15.827246  -23.288224  -16.765691     2  4174
  4176  H     16.194910  -24.445570  -17.708728     2  4174
  4177  O    -13.128215    6.333682  -20.795926     1  4178  4179
  4178  H    -13.619459    5.500878  -20.847685     2  4177
  4179  H    -12.850442    6.362025  -19.868862     2  4177
  4180  O      6.814316  -10.092185   17.813590     1  4181  4182
  4181  H      6.251416  -10.172211   17.028215     2  4180
  4182  H      7.665495   -9.718128   17.526436     2  4180
  4183  O     -1.701175   -2.704098   14.981341     1  4184  4185
  4184  H     -1.106562   -2.311571   15.641421     2  4183
  4185  H     -2.576371   -2.609251   15.383463     2  4183
  4186  O     -6.024508    2.295595   -3.156782     1  4187  4188
  4187  H     -6.308284    2.479653   -2.253420     2  4186
  4188  H     -5.063212    2.310235   -3.113296     2  4186
  4189  O     -2.428185    8.580339  -11.736896     1  4190  4191
  4190  H     -2.937579    8.782423  -12.536859     2  4189
  4191  H     -2.313951    7.616796  -11.750893     2  4189
  4192  O     -3.826735   23.587137   -9.161074     1  4193  4194
  4193  H     -3.908052   23.690891  -10.122914     2  4192
  4194  H     -4.713750   23.374084   -8.836588     2  4192
  4195  O    -25.269375    5.764237  -23.148832     1  4196  4197
  4196  H    -24.346548    6.066510  -23.114278     2  4195
  4197  H    -25.561875    5.833299  -22.225623     2  4195
  4198  O      6.307099  -20.136051    6.161239     1  4199  4200
  4199  H      5.651142  -20.785080    5.870762     2  4198
  4200  H      7.132728  -20.629937    6.295760     2  4198
  4201  O     12.575107  -13.677291  -12.208967     1  4202  4203
  4202  H     12.608766  -14.484043  -11.660720     2  4201
  4203  H     13.431115  -13.695199  -12.675856     2  4201
  4204  O     -5.582552   14.749346  -11.651317     1  4205  4206
  4205  H     -5.106045   13.942712  -11.888524     2  4204
  4206  H     -4.915283   15.453477  -11.607748     2  4204
  4207  O     10.345401  -11.320467  -15.701463     1  4208  4209
  4208  H      9.550742  -10.915516  -15.310633     2  4207
  4209  H     11.005840  -10.608803  -15.740329     2  4207
  4210  O    -20.442101    3.916243    0.338902     1  4211  4212
  4211  H    -20.143088    3.377269    1.080379     2  4210
  4212  H    -21.272329    4.332886    0.611155     2  4210
  4213  O     13.189597    2.003525  -16.112391     1  4214  4215
  4214  H     12.376022    1.675550  -15.709759     2  4213
  4215  H     13.824028    2.073580  -15.388686     2  4213
  4216  O     21.596941   12.254504  -15.134439     1  4217  4218
  4217  H     21.037967   12.703626  -14.481415     2  4216
  4218  H     22.496587   12.349554  -14.785359     2  4216
  4219  O      0.023945  -18.472776  -10.917665     1  4220  4221
  4220  H      0.901924  -18.878485  -10.918239     2  4219
  4221  H      0.142697  -17.653836  -10.411087     2  4219
  4222  O     18.064120   20.208753    1.737045     1  4223  4224
  4223  H     18.720938   20.819158    2.104711     2  4222
  4224  H     18.606391   19.533007    1.294318     2  4222
  4225  O     19.163049    5.005220  -20.436141     1  4226  4227
  4226  H     19.520979    4.649065  -19.604986     2  4225
  4227  H     18.316587    4.554598  -20.573504     2  4225
  4228  O      9.068354    7.351502    9.053483     1  4229  4230
  4229  H      9.678063    6.652592    9.331254     2  4228
  4230  H      8.489451    6.936241    8.392509     2  4228
  4231  O     20.279113  -24.977908    8.931958     1  4232  4233
  4232  H     21.156197  -25.393991    8.945770     2  4231
  4233  H     20.209338  -24.532466    9.787433     2  4231
  4234  O     24.589421  -10.193807  -22.696434     1  4235  4236
  4235  H     24.276860  -10.053342  -23.604956     2  4234
  4236  H     24.905176   -9.325953  -22.396579     2  4234
  4237  O     25.841524   20.191875  -21.861178     1  4238  4239
  4238  H     25.758294   20.723889  -22.671511     2  4237
  4239  H     26.717303   19.776198  -21.970789     2  4237
  4240  O     15.425001    9.314195    8.427707     1  4241  4242
  4241  H     15.584001    8.620168    9.085389     2  4240
  4242  H     15.476004    8.878936    7.563053     2  4240
  4243  O     24.802303  -23.925504  -12.786205     1  4244  4245
  4244  H     24.741493  -24.709347  -13.352487     2  4243
  4245  H     25.202966  -24.231255  -11.960171     2  4243
  4246  O      1.444909   16.823078   -3.110741     1  4247  4248
  4247  H      0.675381   17.172746   -2.632656     2  4246
  4248  H      2.238451   17.245850   -2.748122     2  4246
  4249  O     -6.782001    1.201597    5.683404     1  4250  4251
  4250  H     -5.951434    1.695494    5.727579     2  4249
  4251  H     -7.469479    1.856545    5.498890     2  4249
  4252  O     18.144618   -5.731608   27.069494     1  4253  4254
  4253  H     17.732367   -4.923626   27.408317     2  4252
  4254  H     17.802754   -6.452722   27.616591     2  4252
  4255  O    -19.671391  -11.572204   13.867690     1  4256  4257
  4256  H    -19.477908  -10.861985   14.495878     2  4255
  4257  H    -19.003835  -12.245734   14.057192     2  4255
  4258  O    -23.239950   26.946087   19.235324     1  4259  4260
  4259  H    -23.998535   26.549236   18.773926     2  4258
  4260  H    -23.432531   27.895427   19.305826     2  4258
  4261  O      3.043119  -19.939880   -6.450203     1  4262  4263
  4262  H      2.785625  -19.018143   -6.299575     2  4261
  4263  H      3.985787  -19.974140   -6.222535     2  4261
  4264  O      7.791879   19.857182   -1.453369     1  4265  4266
  4265  H      8.204542   19.299890   -2.132708     2  4264
  4266  H      7.624873   20.708262   -1.888050     2  4264
  4267  O      4.443749  -23.646283   12.345775     1  4268  4269
  4268  H      4.968281  -22.847988   12.511912     2  4267
  4269  H      4.991072  -24.374873   12.659236     2  4267
  4270  O     19.502840  -20.189466   -7.726764     1  4271  4272
  4271  H     18.829498  -20.144270   -7.033062     2  4270
  4272  H     19.344038  -21.029941   -8.174026     2  4270
  4273  O     19.876570    1.137167   -5.394050     1  4274  4275
  4274  H     19.561282    0.961465   -6.289882     2  4273
  4275  H     20.486285    1.883053   -5.477621     2  4273
  4276  O     11.364083   20.564227  -21.277763     1  4277  4278
  4277  H     11.764990   20.086109  -22.022401     2  4276
  4278  H     11.264543   19.891349  -20.591293     2  4276
  4279  O    -17.355751   15.648016    7.800305     1  4280  4281
  4280  H    -17.923789   16.086768    7.151727     2  4279
  4281  H    -17.634112   14.717638    7.797846     2  4279
  4282  O     -9.887732   -7.233877    1.695427     1  4283  4284
  4283  H    -10.393521   -7.587910    0.952517     2  4282
  4284  H     -9.237311   -7.921614    1.920204     2  4282
  4285  O     19.336863  -21.374424   23.139112     1  4286  4287
  4286  H     20.153208  -20.864470   23.026807     2  4285
  4287  H     19.313686  -21.570615   24.086612     2  4285
  4288  O    -23.144008  -22.966217   12.942537     1  4289  4290
  4289  H    -22.525136  -23.399602   12.335894     2  4288
  4290  H    -23.599636  -23.672667   13.425565     2  4288
  4291  O    -23.038254  -23.707644   -7.936465     1  4292  4293
  4292  H    -22.702231  -23.273491   -7.131863     2  4291
  4293  H    -23.136325  -24.637233   -7.666673     2  4291
  4294  O      4.332501   -1.184535  -10.422624     1  4295  4296
  4295  H      4.272392   -0.315940   -9.998309     2  4294
  4296  H      4.145185   -1.848962   -9.744722     2  4294
  4297  O     21.208026   -0.060934   21.470649     1  4298  4299
  4298  H     21.765314    0.725584   21.360078     2  4297
  4299  H     21.318063   -0.638074   20.697672     2  4297
  4300  O     17.366533   -1.919912  -12.018594     1  4301  4302
  4301  H     18.130249   -2.213665  -11.495931     2  4300
  4302  H     17.564421   -0.988981  -12.178638     2  4300
  4303  O     -2.080764   12.918779  -12.295970     1  4304  4305
  4304  H     -1.675588   12.181320  -11.809425     2  4303
  4305  H     -3.018752   12.683112  -12.359222     2  4303
  4306  O    -23.129985   -4.197145   -8.961059     1  4307  4308
  4307  H    -23.258726   -3.694497   -8.143630     2  4306
  4308  H    -22.213828   -4.507940   -8.941721     2  4306
  4309  O      7.222289   16.144016  -22.248082     1  4310  4311
  4310  H      6.610734   16.875246  -22.425342     2  4309
  4311  H      8.067548   16.579724  -22.067585     2  4309
  4312  O    -23.211342   21.690829    3.354117     1  4313  4314
  4313  H    -23.097982   20.955054    2.728383     2  4312
  4314  H    -23.180387   22.482734    2.794221     2  4312
  4315  O    -27.064529   -5.151802   17.604002     1  4316  4317
  4316  H    -26.116726   -5.016794   17.459476     2  4315
  4317  H    -27.382976   -4.357155   18.063224     2  4315
  4318  O     14.773524  -15.053533   -5.279576     1  4319  4320
  4319  H     14.306938  -15.009290   -4.435229     2  4318
  4320  H     14.510021  -15.898270   -5.665434     2  4318
  4321  O      5.007527    5.860313  -11.722330     1  4322  4323
  4322  H      5.536873    6.625034  -11.440106     2  4321
  4323  H      4.136723    6.017554  -11.324389     2  4321
  4324  O      7.426602    8.942939   -2.676296     1  4325  4326
  4325  H      8.349202    8.807627   -2.406724     2  4324
  4326  H      7.423329    9.814557   -3.098429     2  4324
  4327  O    -17.494352  -20.115185   16.727237     1  4328  4329
  4328  H    -18.133762  -19.937042   17.432015     2  4327
  4329  H    -17.713913  -19.495572   16.014871     2  4327
  4330  O     -5.145507   22.788328   24.355486     1  4331  4332
  4331  H     -5.204895   22.198740   25.123038     2  4330
  4332  H     -4.202619   22.859024   24.146112     2  4330
  4333  O     -9.250566   -8.579863  -14.827296     1  4334  4335
  4334  H     -9.210547   -7.693219  -14.431695     2  4333
  4335  H     -9.191450   -8.454028  -15.787168     2  4333
  4336  O    -16.597207    3.500630   -7.883133     1  4337  4338
  4337  H    -16.887721    4.416245   -7.750477     2  4336
  4338  H    -15.638074    3.587523   -7.987040     2  4336
  4339  O     19.143574  -17.190396   10.541458     1  4340  4341
  4340  H     19.874433  -16.664706   10.176355     2  4339
  4341  H     18.878037  -17.822313    9.857625     2  4339
  4342  O    -25.423422   19.147337   15.000479     1  4343  4344
  4343  H    -25.938543   18.389976   14.685050     2  4342
  4344  H    -25.220494   18.946928   15.925320     2  4342
  4345  O     22.415093   14.056803   25.786693     1  4346  4347
  4346  H     22.414028   13.199213   25.333180     2  4345
  4347  H     23.245480   14.108759   26.282436     2  4345
  4348  O    -20.638136   23.802867    9.287423     1  4349  4350
  4349  H    -20.028704   23.487198    8.606937     2  4348
  4350  H    -20.126503   24.401929    9.850594     2  4348
  4351  O     -9.350211    5.710581  -26.075725     1  4352  4353
  4352  H     -9.567488    5.116627  -26.811176     2  4351
  4353  H     -9.206983    5.132002  -25.310442     2  4351
  4354  O     23.588314   -7.911908   22.856675     1  4355  4356
  4355  H     23.379249   -8.759448   23.282123     2  4354
  4356  H     22.819460   -7.364730   23.083246     2  4354
  4357  O      4.617668   11.922367   -1.996942     1  4358  4359
  4358  H      5.168694   11.136274   -2.051569     2  4357
  4359  H      5.078282   12.610042   -2.502178     2  4357
  4360  O    -10.286776  -12.575859  -20.718095     1  4361  4362
  4361  H    -10.201591  -11.847385  -20.083492     2  4360
  4362  H     -9.430650  -12.623294  -21.171253     2  4360
  4363  O     19.717727   -6.005895   -7.992448     1  4364  4365
  4364  H     20.664511   -5.806057   -8.035775     2  4363
  4365  H     19.647562   -6.943955   -8.225127     2  4363
  4366  O    -18.736729   16.376271    5.392134     1  4367  4368
  4367  H    -19.594222   15.948766    5.248386     2  4366
  4368  H    -18.098432   15.680721    5.169636     2  4366
  4369  O      5.555514    9.422357   20.960188     1  4370  4371
  4370  H      5.397954    8.541025   20.589458     2  4369
  4371  H      5.852180    9.953058   20.204389     2  4369
  4372  O    -16.659787   26.944936   -4.901968     1  4373  4374
  4373  H    -16.720123   26.088167   -4.454335     2  4372
  4374  H    -16.534460   27.596760   -4.197164     2  4372
  4375  O     19.063691   -4.673625  -10.310380     1  4376  4377
  4376  H     19.294995   -3.735163  -10.228453     2  4375
  4377  H     19.248307   -5.068904   -9.445564     2  4375
  4378  O    -15.241084   15.971757  -17.911294     1  4379  4380
  4379  H    -15.398958   16.745340  -17.346387     2  4378
  4380  H    -16.124395   15.588190  -18.011510     2  4378
  4381  O    -10.854719   -5.794522   17.199364     1  4382  4383
  4382  H    -11.658387   -5.729787   17.737317     2  4381
  4383  H    -10.829201   -6.693731   16.857643     2  4381
  4384  O     -1.219709   25.460523  -26.164385     1  4385  4386
  4385  H     -0.345381   25.874531  -26.218923     2  4384
  4386  H     -1.792685   26.137768  -25.767484     2  4384
  4387  O      7.577484   -3.506689  -14.778267     1  4388  4389
  4388  H      8.481878   -3.408975  -15.102183     2  4387
  4389  H      7.025875   -2.903344  -15.303707     2  4387
  4390  O    -19.045903  -18.055107    0.842132     1  4391  4392
  4391  H    -19.831831  -17.789811    1.338949     2  4390
  4392  H    -18.552246  -18.664244    1.406445     2  4390
  4393  O     -2.780729   23.409358    9.539268     1  4394  4395
  4394  H     -2.758949   22.472073    9.787923     2  4393
  4395  H     -3.367263   23.843839   10.177964     2  4393
  4396  O     17.140305   -2.904221  -14.564428     1  4397  4398
  4397  H     16.900961   -3.824552  -14.383889     2  4396
  4398  H     17.235710   -2.527061  -13.676976     2  4396
  4399  O     16.369198  -27.113913   12.871320     1  4400  4401
  4400  H     15.979090  -26.456596   12.276968     2  4399
  4401  H     17.255522  -26.795180   13.067656     2  4399
  4402  O     23.243256  -15.907540    1.366784     1  4403  4404
  4403  H     23.403850  -16.273168    0.487795     2  4402
  4404  H     22.781893  -16.618826    1.833267     2  4402
  4405  O     19.765120   17.805621    7.672211     1  4406  4407
  4406  H     20.464150   17.934269    8.330524     2  4405
  4407  H     19.879602   16.894781    7.359124     2  4405
  4408  O    -22.773507    2.171024  -25.641118     1  4409  4410
  4409  H    -21.930918    2.510913  -25.973460     2  4408
  4410  H    -22.553436    1.740993  -24.803340     2  4408
  4411  O    -19.604303    9.259188   14.939770     1  4412  4413
  4412  H    -18.909505    8.604873   15.094958     2  4411
  4413  H    -20.127002    8.904633   14.202038     2  4411
  4414  O     14.571745    8.468154  -11.972159     1  4415  4416
  4415  H     15.437548    8.349367  -11.563274     2  4414
  4416  H     14.775394    8.706434  -12.889102     2  4414
  4417  O     20.140383   -4.128726   -2.198502     1  4418  4419
  4418  H     19.291014   -3.710844   -1.997068     2  4417
  4419  H     20.802879   -3.695549   -1.633352     2  4417
  4420  O     -4.319325   20.514497  -25.580426     1  4421  4422
  4421  H     -5.092696   19.993082  -25.850865     2  4420
  4422  H     -4.042599   20.988418  -26.385444     2  4420
  4423  O      8.534420  -21.709004    6.867241     1  4424  4425
  4424  H      8.769755  -21.549105    7.794126     2  4423
  4425  H      7.955968  -22.479715    6.906419     2  4423
  4426  O     27.028450   26.294594   19.154206     1  4427  4428
  4427  H     26.321265   25.637698   19.208919     2  4426
  4428  H     27.780483   25.850850   18.738124     2  4426
  4429  O    -25.440141   13.475738    5.362522     1  4430  4431
  4430  H    -25.432510   13.135460    6.269876     2  4429
  4431  H    -25.485735   12.677991    4.814980     2  4429
  4432  O     11.183627   21.893461   -4.032793     1  4433  4434
  4433  H     11.558615   21.006053   -3.918549     2  4432
  4434  H     11.436213   22.346041   -3.216783     2  4432
  4435  O     17.341124   -2.572581   -8.645058     1  4436  4437
  4436  H     17.419886   -1.780296   -9.191144     2  4435
  4437  H     18.166415   -2.623232   -8.142963     2  4435
  4438  O    -22.158978    2.373593   10.295436     1  4439  4440
  4439  H    -21.372723    1.820488   10.414227     2  4438
  4440  H    -22.896707    1.789284   10.068188     2  4438
  4441  O    -20.226319   19.217268   20.012325     1  4442  4443
  4442  H    -20.013771   18.944782   20.917877     2  4441
  4443  H    -19.633201   19.960965   19.824214     2  4441
  4444  O    -23.326213  -23.429823   16.872491     1  4445  4446
  4445  H    -23.722904  -23.964680   16.169953     2  4444
  4446  H    -22.652088  -22.914950   16.399215     2  4444
  4447  O     -5.997913  -19.037710    5.245171     1  4448  4449
  4448  H     -5.386618  -19.720409    5.555619     2  4447
  4449  H     -6.813006  -19.502936    5.004926     2  4447
  4450  O    -12.986895  -10.440978    3.158910     1  4451  4452
  4451  H    -13.068549  -11.102100    2.458723     2  4450
  4452  H    -13.905283  -10.172120    3.311043     2  4450
  4453  O     -7.236991   17.499363   15.871821     1  4454  4455
  4454  H     -7.651666   17.073518   16.640749     2  4453
  4455  H     -6.930213   18.349067   16.208552     2  4453
  4456  O     12.154721  -19.519799  -26.614956     1  4457  4458
  4457  H     11.920264  -20.406096  -26.301671     2  4456
  4458  H     13.119265  -19.507463  -26.704637     2  4456
  4459  O     13.020452   15.751096   22.978363     1  4460  4461
  4460  H     12.535836   16.051789   23.757591     2  4459
  4461  H     13.839587   15.353323   23.300563     2  4459
  4462  O     -1.859196   22.899885   15.036036     1  4463  4464
  4463  H     -1.370113   22.428929   15.722764     2  4462
  4464  H     -2.520967   23.401049   15.536938     2  4462
  4465  O     -4.277659    1.668361   14.150027     1  4466  4467
  4466  H     -5.225114    1.494636   14.251567     2  4465
  4467  H     -4.202534    2.468337   13.607064     2  4465
  4468  O     20.383701  -12.077191   18.535707     1  4469  4470
  4469  H     20.586909  -11.807017   19.442454     2  4468
  4470  H     20.810504  -12.936754   18.435479     2  4468
  4471  O     27.012406   20.393384   21.123011     1  4472  4473
  4472  H     26.803077   20.808518   20.272093     2  4471
  4473  H     27.747185   19.789340   20.938641     2  4471
  4474  O    -16.569766   18.312475   19.973528     1  4475  4476
  4475  H    -17.160932   17.799716   19.402257     2  4474
  4476  H    -15.689649   18.295792   19.565046     2  4474
  4477  O     15.216118   22.598031   -2.709193     1  4478  4479
  4478  H     15.591406   23.489498   -2.634105     2  4477
  4479  H     15.977072   21.999754   -2.763172     2  4477
  4480  O     11.226783    1.948032   -9.906770     1  4481  4482
  4481  H     10.288619    1.753145   -9.765176     2  4480
  4482  H     11.286456    2.228445  -10.834450     2  4480
  4483  O     -8.227115    8.893970  -15.049421     1  4484  4485
  4484  H     -7.656299    8.747079  -14.279703     2  4483
  4485  H     -9.108367    8.601143  -14.761703     2  4483
  4486  O    -18.729090  -14.496225    7.126182     1  4487  4488
  4487  H    -18.218172  -14.988105    6.469273     2  4486
  4488  H    -18.648555  -15.011454    7.940542     2  4486
  4489  O     15.981132  -22.775912  -10.680373     1  4490  4491
  4490  H     16.117473  -21.824980  -10.571143     2  4489
  4491  H     16.813107  -23.173919  -10.951245     2  4489
  4492  O      9.757086   15.078438  -15.575726     1  4493  4494
  4493  H     10.674125   15.114567  -15.890389     2  4492
  4494  H      9.447170   14.198709  -15.835624     2  4492
  4495  O     -4.652132   20.186055   -8.214081     1  4496  4497
  4496  H     -4.841265   19.240741   -8.103148     2  4495
  4497  H     -4.783605   20.588238   -7.347010     2  4495
  4498  O    -13.592190  -25.104957   -3.884727     1  4499  4500
  4499  H    -13.835445  -24.771791   -4.758934     2  4498
  4500  H    -13.864876  -26.034129   -3.875758     2  4498
  4501  O     23.933169   20.468219   24.934952     1  4502  4503
  4502  H     24.825260   20.235171   24.630379     2  4501
  4503  H     23.734322   19.900061   25.696739     2  4501
  4504  O     14.281393   -4.141022   21.356058     1  4505  4506
  4505  H     14.036542   -3.349898   20.867435     2  4504
  4506  H     14.500600   -4.813472   20.692665     2  4504
  4507  O      8.340854    7.875633    3.994574     1  4508  4509
  4508  H      8.959707    7.239813    4.381916     2  4507
  4509  H      7.820797    8.210560    4.734789     2  4507
  4510  O    -24.577182   -5.796401  -24.043407     1  4511  4512
  4511  H    -24.915293   -5.121237  -23.424535     2  4510
  4512  H    -23.836943   -6.221585  -23.575903     2  4510
  4513  O    -24.966552   24.497358  -20.721156     1  4514  4515
  4514  H    -25.214427   24.532435  -21.659223     2  4513
  4515  H    -24.577450   23.619696  -20.580526     2  4513
  4516  O     -3.663135   -1.625852  -24.146061     1  4517  4518
  4517  H     -3.064418   -2.381753  -24.040640     2  4516
  4518  H     -4.362500   -1.765096  -23.487449     2  4516
  4519  O    -24.258579   17.560656   -6.422162     1  4520  4521
  4520  H    -23.534426   18.016222   -5.975505     2  4519
  4521  H    -24.855399   17.245625   -5.721758     2  4519
  4522  O     11.234945   17.264164   -2.515380     1  4523  4524
  4523  H     11.642974   17.678136   -1.744586     2  4522
  4524  H     11.770858   16.470304   -2.656922     2  4522
  4525  O     15.479101  -16.398462  -23.986717     1  4526  4527
  4526  H     15.637512  -15.905228  -23.169951     2  4525
  4527  H     16.347953  -16.645146  -24.338516     2  4525
  4528  O     25.751062   -8.506206  -16.880072     1  4529  4530
  4529  H     25.421985   -9.050869  -16.155392     2  4528
  4530  H     26.686451   -8.730561  -16.973098     2  4528
  4531  O    -10.381870  -18.314812    2.306140     1  4532  4533
  4532  H     -9.506341  -18.497749    1.932806     2  4531
  4533  H    -10.710752  -17.549366    1.809589     2  4531
  4534  O     16.701628    0.800286    5.390911     1  4535  4536
  4535  H     17.635145    1.061944    5.403630     2  4534
  4536  H     16.698991   -0.155247    5.232624     2  4534
  4537  O      5.437716   18.132624  -22.730498     1  4538  4539
  4538  H      4.536977   17.813360  -22.568893     2  4537
  4539  H      5.512010   18.989365  -22.286752     2  4537
  4540  O    -16.871187   -5.134919   11.968778     1  4541  4542
  4541  H    -16.424193   -4.808533   11.170990     2  4540
  4542  H    -16.350306   -4.825511   12.727250     2  4540
  4543  O    -23.401319   -4.786600   10.041901     1  4544  4545
  4544  H    -23.647222   -4.529529   10.941471     2  4543
  4545  H    -24.084171   -4.419419    9.464142     2  4543
  4546  O     -4.066836    5.933718    7.886262     1  4547  4548
  4547  H     -3.104365    5.818499    7.854242     2  4546
  4548  H     -4.431607    5.139013    8.303522     2  4546
  4549  O    -21.964892  -17.892316  -10.032021     1  4550  4551
  4550  H    -21.097579  -17.482502   -9.978827     2  4549
  4551  H    -22.566059  -17.333740   -9.517361     2  4549
  4552  O      3.026303   23.028006  -17.099966     1  4553  4554
  4553  H      2.380581   22.793859  -17.779657     2  4552
  4554  H      2.547912   22.982373  -16.263037     2  4552
  4555  O     14.769505    2.791138    4.717161     1  4556  4557
  4556  H     14.062971    2.338740    4.237541     2  4555
  4557  H     15.443424    2.116005    4.870595     2  4555
  4558  O     -8.047828    8.929544   21.629687     1  4559  4560
  4559  H     -7.644159    8.594306   20.817737     2  4558
  4560  H     -8.862543    8.413202   21.716048     2  4558
  4561  O     -5.299414   16.033756   -3.817899     1  4562  4563
  4562  H     -5.790622   16.053649   -2.980505     2  4561
  4563  H     -5.920833   16.337062   -4.498908     2  4561
  4564  O     17.671724   23.737967   -4.631765     1  4565  4566
  4565  H     17.635362   22.907857   -4.132722     2  4564
  4566  H     17.211389   24.394174   -4.087569     2  4564
  4567  O      4.681984    5.134288    1.581908     1  4568  4569
  4568  H      5.518836    5.374408    2.004435     2  4567
  4569  H      4.925928    5.022903    0.651305     2  4567
  4570  O      5.571065  -16.685072   -2.886174     1  4571  4572
  4571  H      4.672222  -16.322519   -2.777106     2  4570
  4572  H      6.046915  -15.989505   -3.377554     2  4570
  4573  O     -1.437505   -6.069447  -10.169784     1  4574  4575
  4574  H     -2.293078   -6.220063  -10.602524     2  4573
  4575  H     -0.961776   -6.903244  -10.274719     2  4573
  4576  O     10.267175   14.997693    0.449430     1  4577  4578
  4577  H     10.381917   15.596806    1.197563     2  4576
  4578  H      9.429486   14.545092    0.635756     2  4576
  4579  O    -20.783612   -6.229848   26.560070     1  4580  4581
  4580  H    -20.876820   -7.193244   26.594094     2  4579
  4581  H    -19.929796   -6.075373   26.984107     2  4579
  4582  O    -25.223907  -15.484899   20.119704     1  4583  4584
  4583  H    -25.060922  -15.920601   20.969548     2  4582
  4584  H    -24.360589  -15.110036   19.890391     2  4582
  4585  O    -16.000023   -7.242293  -12.293308     1  4586  4587
  4586  H    -15.297139   -7.799566  -11.932628     2  4585
  4587  H    -15.845876   -7.208622  -13.248845     2  4585
  4588  O      4.216211  -24.578078  -25.795249     1  4589  4590
  4589  H      4.400546  -23.757200  -26.283174     2  4588
  4590  H      4.636321  -25.282259  -26.311278     2  4588
  4591  O     20.854346   19.766547   -1.643273     1  4592  4593
  4592  H     21.766235   19.891146   -1.956942     2  4591
  4593  H     20.376235   19.465753   -2.430525     2  4591
  4594  O    -13.853831   -2.831013   17.696010     1  4595  4596
  4595  H    -14.670632   -2.628427   18.171795     2  4594
  4596  H    -13.683796   -3.764535   17.893087     2  4594
  4597  O     19.657524   20.780234  -22.550891     1  4598  4599
  4598  H     18.987905   20.079903  -22.531088     2  4597
  4599  H     20.466800   20.323259  -22.821562     2  4597
  4600  O     19.830422  -23.474706   21.445707     1  4601  4602
  4601  H     20.281552  -23.031918   20.714243     2  4600
  4602  H     19.602056  -22.767738   22.070064     2  4600
  4603  O     14.641392    4.744728  -23.990342     1  4604  4605
  4604  H     15.570682    4.928487  -24.191101     2  4603
  4605  H     14.610140    3.777121  -23.973683     2  4603
  4606  O     14.168213    2.345369   -5.657210     1  4607  4608
  4607  H     14.780184    3.092181   -5.537681     2  4606
  4608  H     14.766975    1.649655   -5.980799     2  4606
  4609  O      3.419127  -10.947229  -17.458260     1  4610  4611
  4610  H      4.206811  -10.478138  -17.776400     2  4609
  4611  H      2.772705  -10.857818  -18.170687     2  4609
  4612  O      9.811605  -13.897796  -25.431723     1  4613  4614
  4613  H     10.464376  -13.243976  -25.719519     2  4612
  4614  H      9.249574  -13.441608  -24.793085     2  4612
  4615  O     10.340685    0.463007   18.538529     1  4616  4617
  4616  H      9.850245    0.189609   17.753783     2  4615
  4617  H     11.131777    0.902495   18.199489     2  4615
  4618  O      7.911063  -19.673862   24.623784     1  4619  4620
  4619  H      7.417910  -19.812477   23.803127     2  4618
  4620  H      8.826907  -19.886191   24.381220     2  4618
  4621  O    -21.088568   20.085472  -14.524769     1  4622  4623
  4622  H    -21.554840   19.347466  -14.924188     2  4621
  4623  H    -20.948955   19.845070  -13.593819     2  4621
  4624  O    -17.882853   -6.963095  -20.585183     1  4625  4626
  4625  H    -17.476424   -6.196041  -21.015482     2  4624
  4626  H    -18.550414   -7.294720  -21.203786     2  4624
  4627  O     24.572732   -1.737227    5.567908     1  4628  4629
  4628  H     24.001998   -1.015232    5.869774     2  4627
  4629  H     23.999139   -2.459720    5.264822     2  4627
  4630  O    -25.367406  -11.586878   12.531462     1  4631  4632
  4631  H    -25.881179  -12.408015   12.591537     2  4630
  4632  H    -24.965550  -11.486698   13.406955     2  4630
  4633  O    -11.553698   18.090742  -20.545313     1  4634  4635
  4634  H    -12.395952   18.503113  -20.781336     2  4633
  4635  H    -11.673795   17.663575  -19.685654     2  4633
  4636  O    -25.181424   25.138382   18.122289     1  4637  4638
  4637  H    -24.863359   24.409917   18.676925     2  4636
  4638  H    -25.559116   24.710879   17.337146     2  4636
  4639  O    -22.418212  -12.314158   -7.681889     1  4640  4641
  4640  H    -21.629972  -12.837874   -7.888746     2  4639
  4641  H    -22.054428  -11.582847   -7.161216     2  4639
  4642  O    -15.653083   12.856101   18.159282     1  4643  4644
  4643  H    -14.912249   12.908092   18.782250     2  4642
  4644  H    -15.411262   13.352564   17.365218     2  4642
  4645  O      4.753451  -10.171005   15.793389     1  4646  4647
  4646  H      4.866822  -10.269405   14.836658     2  4645
  4647  H      4.505789   -9.249622   15.962264     2  4645
  4648  O     24.294071  -16.599172   22.367536     1  4649  4650
  4649  H     23.532623  -16.802219   22.927143     2  4648
  4650  H     24.924988  -16.115680   22.917498     2  4648
  4651  O     17.338298   -5.052821   16.769973     1  4652  4653
  4652  H     17.100389   -5.980811   16.917986     2  4651
  4653  H     18.293262   -5.070329   16.617347     2  4651
  4654  O     18.033876   -5.757734   13.751070     1  4655  4656
  4655  H     17.790363   -4.874089   13.431252     2  4654
  4656  H     18.691772   -5.575204   14.433707     2  4654
  4657  O    -15.544572    1.261282   -4.192778     1  4658  4659
  4658  H    -15.647152    1.680587   -3.322376     2  4657
  4659  H    -14.591803    1.309472   -4.381485     2  4657
  4660  O      4.269452   -5.501368  -23.364926     1  4661  4662
  4661  H      5.057720   -4.945328  -23.331658     2  4660
  4662  H      4.554567   -6.334694  -22.963735     2  4660
  4663  O     -6.249545   18.806128  -20.163295     1  4664  4665
  4664  H     -6.431095   17.910454  -19.843253     2  4663
  4665  H     -6.975925   19.336941  -19.799120     2  4663
  4666  O    -16.480938  -25.844042   -2.561499     1  4667  4668
  4667  H    -17.415834  -26.049941   -2.406240     2  4666
  4668  H    -16.409362  -24.879681   -2.486935     2  4666
  4669  O     22.208006    7.917187  -22.550797     1  4670  4671
  4670  H     21.908180    7.560876  -23.405782     2  4669
  4671  H     23.018076    7.416265  -22.341003     2  4669
  4672  O      7.988095  -19.539038   -7.135835     1  4673  4674
  4673  H      7.947571  -18.602200   -6.909191     2  4672
  4674  H      7.150268  -19.896475   -6.814736     2  4672
  4675  O     -3.249220   12.795588    3.041362     1  4676  4677
  4676  H     -3.602399   11.969461    2.683361     2  4675
  4677  H     -3.223395   12.666363    3.998424     2  4675
  4678  O     24.413758    6.227882  -22.183419     1  4679  4680
  4679  H     24.142978    5.350182  -22.485978     2  4678
  4680  H     25.028440    6.547386  -22.855818     2  4678
  4681  O    -20.867354  -18.298293   -5.220630     1  4682  4683
  4682  H    -21.660533  -17.771008   -5.400455     2  4681
  4683  H    -20.754661  -18.838942   -6.013832     2  4681
  4684  O      8.829773   -6.675490   24.887821     1  4685  4686
  4685  H      8.151698   -7.262143   25.250470     2  4684
  4686  H      9.194457   -6.201719   25.649303     2  4684
  4687  O     -3.842032   -9.982675   11.929437     1  4688  4689
  4688  H     -3.199967  -10.356858   12.556456     2  4687
  4689  H     -4.706085  -10.122560   12.348363     2  4687
  4690  O    -20.959619    8.358041  -26.146551     1  4691  4692
  4691  H    -21.290884    8.952892  -25.458551     2  4690
  4692  H    -20.111788    8.740317  -26.420053     2  4690
  4693  O      2.727762   26.124515    1.729993     1  4694  4695
  4694  H      3.098433   25.288823    1.411408     2  4693
  4695  H      1.961673   25.876975    2.269871     2  4693
  4696  O     19.466899   -3.226478   21.621896     1  4697  4698
  4697  H     19.938671   -2.786545   20.893478     2  4696
  4698  H     19.170749   -2.499905   22.198501     2  4696
  4699  O     -5.899630   10.436532  -25.498504     1  4700  4701
  4700  H     -5.779701   10.821285  -24.619999     2  4699
  4701  H     -6.809936   10.108554  -25.532289     2  4699
  4702  O     -7.022244    4.998659   25.749794     1  4703  4704
  4703  H     -6.897283    5.647310   26.454436     2  4702
  4704  H     -7.808130    5.289094   25.269393     2  4702
  4705  O    -16.153937   24.950297  -24.624768     1  4706  4707
  4706  H    -16.329315   24.145755  -25.120497     2  4705
  4707  H    -17.021110   25.380765  -24.536525     2  4705
  4708  O      6.901005   19.390693  -18.845308     1  4709  4710
  4709  H      5.934474   19.516263  -18.878387     2  4708
  4710  H      7.228797   20.249616  -19.160752     2  4708
  4711  O     -7.614981    0.863631   -9.727627     1  4712  4713
  4712  H     -7.007909    1.186108  -10.410125     2  4711
  4713  H     -7.066234    0.245872   -9.220176     2  4711
  4714  O    -25.466943   -6.259961   -8.006050     1  4715  4716
  4715  H    -25.347486   -5.381225   -8.397623     2  4714
  4716  H    -26.362167   -6.240107   -7.637962     2  4714
  4717  O     17.815009   -6.621834   24.291317     1  4718  4719
  4718  H     18.320739   -7.420080   24.500863     2  4717
  4719  H     17.776658   -6.140510   25.130557     2  4717
  4720  O    -10.157525    6.178148   18.028600     1  4721  4722
  4721  H    -10.975685    6.182004   18.539151     2  4720
  4722  H     -9.867595    5.254597   17.986990     2  4720
  4723  O     22.741757   18.869159   26.861585     1  4724  4725
  4724  H     23.144789   18.095497   27.280871     2  4723
  4725  H     21.949390   18.534247   26.413829     2  4723
  4726  O     -1.058581   -7.281296   22.865616     1  4727  4728
  4727  H     -1.659607   -7.974811   23.166458     2  4726
  4728  H     -0.876302   -6.735842   23.643934     2  4726
  4729  O      6.375021    2.146907   21.224462     1  4730  4731
  4730  H      7.147636    2.159774   20.639358     2  4729
  4731  H      6.694278    1.915614   22.106750     2  4729
  4732  O     -8.651950   19.309606  -21.854508     1  4733  4734
  4733  H     -8.823883   19.466561  -20.913100     2  4732
  4734  H     -9.517890   19.297198  -22.287950     2  4732
  4735  O     13.083297  -24.899567   21.012047     1  4736  4737
  4736  H     12.805196  -25.053500   20.099286     2  4735
  4737  H     13.836987  -24.297327   20.929527     2  4735
  4738  O     17.809200   16.397470  -14.761972     1  4739  4740
  4739  H     17.490978   17.126084  -14.211396     2  4738
  4740  H     18.755007   16.309661  -14.587188     2  4738
  4741  O      7.528395    8.835384   10.828371     1  4742  4743
  4742  H      6.913036    8.116725   11.033537     2  4741
  4743  H      8.226638    8.396828   10.317865     2  4741
  4744  O    -17.668171   20.463889    7.303205     1  4745  4746
  4745  H    -17.233302   20.421318    8.170927     2  4744
  4746  H    -16.980442   20.603954    6.631919     2  4744
  4747  O     -7.421826   19.581304  -14.290166     1  4748  4749
  4748  H     -7.621922   19.980131  -15.151250     2  4747
  4749  H     -8.057977   19.959879  -13.664829     2  4747
  4750  O     26.811653  -26.673804    8.899118     1  4751  4752
  4751  H     26.465031  -26.407528    9.762980     2  4750
  4752  H     27.244894  -27.522537    9.086057     2  4750
  4753  O    -16.253634   22.748726   20.592604     1  4754  4755
  4754  H    -16.647091   22.954466   21.450875     2  4753
  4755  H    -15.603725   22.052672   20.771293     2  4753
  4756  O     -3.749543   -5.967690   12.009199     1  4757  4758
  4757  H     -3.878190   -5.575726   11.128119     2  4756
  4758  H     -4.548850   -5.736749   12.498153     2  4756
  4759  O     -9.022969    7.918094   -4.356610     1  4760  4761
  4760  H     -8.951276    6.983496   -4.598698     2  4759
  4761  H     -9.789610    7.941251   -3.765075     2  4759
  4762  O      1.027480    8.053575  -20.003072     1  4763  4764
  4763  H      0.093317    8.012374  -20.226428     2  4762
  4764  H      1.497095    8.294000  -20.815288     2  4762
  4765  O     12.275520   -5.209495   23.001582     1  4766  4767
  4766  H     13.134672   -4.933057   22.658815     2  4765
  4767  H     11.889864   -5.716385   22.272642     2  4765
  4768  O     22.269132   -5.905981    7.804670     1  4769  4770
  4769  H     22.840002   -6.601373    7.443108     2  4768
  4770  H     21.630859   -6.341482    8.388369     2  4768
  4771  O    -21.322266    8.064104   13.005876     1  4772  4773
  4772  H    -21.595485    8.188948   12.086201     2  4771
  4773  H    -22.130424    8.153794   13.531019     2  4771
  4774  O     26.263375    5.814555  -17.064435     1  4775  4776
  4775  H     25.995462    6.352721  -16.305109     2  4774
  4776  H     27.062912    5.337407  -16.788971     2  4774
  4777  O     -4.013258   20.225084  -20.621231     1  4778  4779
  4778  H     -4.251234   21.147951  -20.470956     2  4777
  4779  H     -4.815213   19.726993  -20.391295     2  4777
  4780  O    -26.148833  -20.855715    3.558940     1  4781  4782
  4781  H    -26.298817  -19.952232    3.244670     2  4780
  4782  H    -26.925708  -21.379510    3.295084     2  4780
  4783  O     25.526031  -12.384667   20.269295     1  4784  4785
  4784  H     24.890645  -11.711225   19.986940     2  4783
  4785  H     25.406278  -12.453701   21.230345     2  4783
  4786  O     -2.563436   -0.413966  -16.174055     1  4787  4788
  4787  H     -1.739054   -0.012759  -15.859929     2  4786
  4788  H     -2.497577   -0.483217  -17.138064     2  4786
  4789  O    -25.066544   -6.764068   24.350531     1  4790  4791
  4790  H    -25.674031   -6.031800   24.540077     2  4789
  4791  H    -25.582947   -7.470687   23.930319     2  4789
  4792  O      5.939420  -22.181255   -8.519640     1  4793  4794
  4793  H      5.844356  -22.486514   -7.603899     2  4792
  4794  H      5.242287  -22.660658   -8.990937     2  4792
  4795  O      8.903054   23.085012    6.291308     1  4796  4797
  4796  H      9.607497   23.515937    6.798637     2  4795
  4797  H      9.187640   22.172251    6.128596     2  4795
  4798  O     26.394188  -17.022520  -12.197508     1  4799  4800
  4799  H     26.246639  -17.651499  -11.477536     2  4798
  4800  H     26.257691  -17.524486  -13.015153     2  4798
  4801  O    -12.704985    2.280265   15.531007     1  4802  4803
  4802  H    -13.553537    1.930920   15.229767     2  4801
  4803  H    -12.364270    1.670603   16.208240     2  4801
  4804  O    -16.730438   -3.348728   -9.735170     1  4805  4806
  4805  H    -17.026655   -3.128157   -8.843076     2  4804
  4806  H    -17.288191   -2.857690  -10.351281     2  4804
  4807  O    -15.916031   -4.171443   14.398544     1  4808  4809
  4808  H    -15.345892   -3.390799   14.486959     2  4807
  4809  H    -16.744622   -3.992919   14.871950     2  4807
  4810  O     -8.339634   23.932564   21.594397     1  4811  4812
  4811  H     -8.781921   24.379674   20.851395     2  4810
  4812  H     -9.088775   23.635868   22.139563     2  4810
  4813  O     22.108006   23.471581  -21.967436     1  4814  4815
  4814  H     22.507756   23.121643  -22.775051     2  4813
  4815  H     21.963861   24.418761  -22.112864     2  4813
  4816  O     26.034641   23.071461    0.995293     1  4817  4818
  4817  H     25.436078   23.831619    0.971862     2  4816
  4818  H     26.721159   23.299346    1.640180     2  4816
  4819  O     -8.382604  -23.181494   -7.714572     1  4820  4821
  4820  H     -9.055311  -23.603714   -8.271493     2  4819
  4821  H     -8.251027  -22.296033   -8.091394     2  4819
  4822  O    -13.329657  -21.785823  -22.538253     1  4823  4824
  4823  H    -12.938066  -22.666277  -22.642910     2  4822
  4824  H    -12.895573  -21.371497  -21.777107     2  4822
  4825  O    -20.100225   26.727543  -26.618218     1  4826  4827
  4826  H    -20.832474   26.096937  -26.683692     2  4825
  4827  H    -20.515200   27.591793  -26.763616     2  4825
  4828  O     -2.281205  -11.540972  -11.742722     1  4829  4830
  4829  H     -3.043351  -10.939859  -11.776807     2  4828
  4830  H     -2.623583  -12.431173  -11.561277     2  4828
  4831  O     24.189118  -22.657069   14.371946     1  4832  4833
  4832  H     23.683633  -21.840989   14.475998     2  4831
  4833  H     24.125871  -23.094134   15.234998     2  4831
  4834  O      2.578779   -8.655412  -26.819088     1  4835  4836
  4835  H      2.902763   -7.778819  -26.557163     2  4834
  4836  H      2.344619   -8.587882  -27.758712     2  4834
  4837  O    -11.707963  -15.877240   -8.287941     1  4838  4839
  4838  H    -12.516748  -15.421343   -8.572888     2  4837
  4839  H    -11.208454  -16.033412   -9.105342     2  4837
  4840  O    -12.756965    1.581159  -11.024586     1  4841  4842
  4841  H    -12.974744    1.822925  -10.120503     2  4840
  4842  H    -11.789169    1.640904  -11.088852     2  4840
  4843  O     12.729994   26.278593  -12.498646     1  4844  4845
  4844  H     11.844604   26.287610  -12.886489     2  4843
  4845  H     13.346434   26.156472  -13.234806     2  4843
  4846  O     12.306989   25.093544  -10.039213     1  4847  4848
  4847  H     12.641565   25.391025  -10.902236     2  4846
  4848  H     12.438594   24.133558  -10.008787     2  4846
  4849  O     23.323257  -10.180203  -25.140089     1  4850  4851
  4850  H     22.856741  -11.024715  -25.088953     2  4849
  4851  H     22.649967   -9.481407  -25.128526     2  4849
  4852  O    -18.345440   -2.729872   11.316974     1  4853  4854
  4853  H    -17.915342   -3.536718   11.619914     2  4852
  4854  H    -19.188942   -2.691471   11.781700     2  4852
  4855  O    -16.250111   -7.583880   20.732862     1  4856  4857
  4856  H    -15.288415   -7.420004   20.727882     2  4855
  4857  H    -16.341330   -8.448453   21.173169     2  4855
  4858  O    -19.522682  -26.774139   15.844358     1  4859  4860
  4859  H    -19.804510  -25.896782   15.543275     2  4858
  4860  H    -20.289488  -27.193459   16.260219     2  4858
  4861  O      8.824330    0.345002   16.198980     1  4862  4863
  4862  H      8.655909    1.298387   16.253774     2  4861
  4863  H      7.953670   -0.050304   16.082824     2  4861
  4864  O    -21.977751  -26.452195    2.498806     1  4865  4866
  4865  H    -21.689457  -27.338482    2.224465     2  4864
  4866  H    -22.939313  -26.480467    2.501759     2  4864
  4867  O      7.334180   21.854183  -19.952475     1  4868  4869
  4868  H      8.096658   22.096871  -20.499460     2  4867
  4869  H      7.122938   22.656280  -19.452058     2  4867
  4870  O     11.053001   -9.273841   25.505952     1  4871  4872
  4871  H     11.382372   -8.360747   25.463193     2  4870
  4872  H     11.837495   -9.818794   25.350226     2  4870
  4873  O     -9.223666   -6.754209   23.705740     1  4874  4875
  4874  H     -8.633931   -6.116429   23.267426     2  4873
  4875  H     -9.844940   -6.205424   24.222061     2  4873
  4876  O     -0.945764   16.296325  -15.528439     1  4877  4878
  4877  H     -0.887759   15.380227  -15.213733     2  4876
  4878  H     -1.654706   16.690921  -14.992422     2  4876
  4879  O    -16.616712  -21.424304    5.767216     1  4880  4881
  4880  H    -16.931502  -21.885819    6.563781     2  4879
  4881  H    -17.387293  -21.382215    5.180817     2  4879
  4882  O     13.953852   24.049464   12.914015     1  4883  4884
  4883  H     14.570165   23.346116   13.191043     2  4882
  4884  H     14.144327   24.789925   13.515421     2  4882
  4885  O     20.868221  -22.070627   19.184123     1  4886  4887
  4886  H     20.023413  -22.317446   18.781113     2  4885
  4887  H     20.719936  -21.197496   19.586503     2  4885
  4888  O     -8.185911  -15.654370   13.776668     1  4889  4890
  4889  H     -8.384734  -16.561813   14.044284     2  4888
  4890  H     -8.548603  -15.120768   14.494387     2  4888
  4891  O     -9.094666   22.806341    3.922039     1  4892  4893
  4892  H     -8.770843   23.713103    4.039845     2  4891
  4893  H     -8.706911   22.290641    4.645897     2  4891
  4894  O     -9.052099    6.188194   24.152223     1  4895  4896
  4895  H    -10.019934    6.165954   24.223907     2  4894
  4896  H     -8.818967    5.906160   23.252627     2  4894
  4897  O     -4.153525   24.767259   11.495933     1  4898  4899
  4898  H     -4.687869   24.095662   11.944405     2  4897
  4899  H     -3.386837   24.905712   12.073187     2  4897
  4900  O     -8.381961   13.751648   -6.069576     1  4901  4902
  4901  H     -8.279681   13.580293   -5.123301     2  4900
  4902  H     -8.750648   14.641649   -6.155218     2  4900
  4903  O    -20.119030   -7.990835  -13.979176     1  4904  4905
  4904  H    -20.340027   -7.091760  -13.681239     2  4903
  4905  H    -19.445139   -7.888274  -14.672866     2  4903
  4906  O    -13.323820   19.494123  -24.460639     1  4907  4908
  4907  H    -13.409103   19.554144  -25.425606     2  4906
  4908  H    -14.068954   18.947709  -24.172517     2  4906
  4909  O     18.925602   19.780040   17.927087     1  4910  4911
  4910  H     19.120500   18.845746   17.747393     2  4909
  4911  H     17.974119   19.827609   17.747009     2  4909
  4912  O     -1.474424   19.509962  -19.813821     1  4913  4914
  4913  H     -1.370833   19.431038  -18.856001     2  4912
  4914  H     -2.412998   19.680103  -19.980847     2  4912
  4915  O     14.096357   14.505666    2.115285     1  4916  4917
  4916  H     13.709066   15.090832    2.775802     2  4915
  4917  H     14.797918   15.033415    1.713647     2  4915
  4918  O     13.290177    6.724814  -19.492739     1  4919  4920
  4919  H     12.743407    6.734645  -18.692465     2  4918
  4920  H     13.052153    7.534282  -19.969249     2  4918
  4921  O     11.415908  -18.483844   -0.894719     1  4922  4923
  4922  H     10.761918  -18.298065   -0.202503     2  4921
  4923  H     11.186477  -17.921989   -1.647149     2  4921
  4924  O      7.973392   20.471635    1.246361     1  4925  4926
  4925  H      8.018935   20.151931    0.332289     2  4924
  4926  H      7.050101   20.348881    1.513478     2  4924
  4927  O    -25.503434  -24.809448   24.710055     1  4928  4929
  4928  H    -26.199588  -24.458449   24.137965     2  4927
  4929  H    -24.790791  -25.063925   24.102348     2  4927
  4930  O      9.305373    6.676735    0.824590     1  4931  4932
  4931  H      8.988694    7.589072    0.808218     2  4930
  4932  H     10.205632    6.761072    1.169261     2  4930
  4933  O     -2.445507  -19.581598  -18.006844     1  4934  4935
  4934  H     -2.284864  -18.760840  -17.515738     2  4933
  4935  H     -3.218156  -19.978268  -17.570582     2  4933
  4936  O     12.057539   -1.911011   -5.307047     1  4937  4938
  4937  H     12.282934   -1.109123   -4.812449     2  4936
  4938  H     12.852411   -2.454370   -5.232769     2  4936
  4939  O     22.937244    3.688801    7.545246     1  4940  4941
  4940  H     23.433026    3.452591    8.344304     2  4939
  4941  H     22.258220    3.001340    7.467680     2  4939
  4942  O    -17.554427  -14.320698  -10.743406     1  4943  4944
  4943  H    -17.948910  -13.688096  -11.360562     2  4942
  4944  H    -18.156381  -15.072131  -10.679019     2  4942
  4945  O     27.285521    4.659910    8.833435     1  4946  4947
  4946  H     27.132454    5.417931    8.247913     2  4945
  4947  H     26.740881    4.793048    9.620304     2  4945
  4948  O    -22.774782   -4.978128  -26.546436     1  4949  4950
  4949  H    -22.037664   -5.361141  -27.046533     2  4948
  4950  H    -23.279418   -4.461075  -27.193186     2  4948
  4951  O      2.643548   14.323969   -6.439136     1  4952  4953
  4952  H      2.182764   13.644364   -6.956997     2  4951
  4953  H      3.582653   14.144055   -6.594163     2  4951
  4954  O      8.992188   -9.850852   27.269264     1  4955  4956
  4955  H      9.745071   -9.657136   26.689192     2  4954
  4956  H      8.742849  -10.765281   27.062064     2  4954
  4957  O    -23.390720   16.894428    9.555595     1  4958  4959
  4958  H    -23.959025   17.178749   10.288891     2  4957
  4959  H    -23.818013   16.076661    9.261134     2  4957
  4960  O      2.262631    8.571508  -22.526895     1  4961  4962
  4961  H      3.128207    8.162619  -22.665825     2  4960
  4962  H      1.642304    8.013020  -23.012520     2  4960
  4963  O    -14.716652  -21.706498   20.404342     1  4964  4965
  4964  H    -14.753899  -22.628567   20.705169     2  4963
  4965  H    -15.569514  -21.555152   19.966330     2  4963
  4966  O     -1.779642   21.827169   17.639277     1  4967  4968
  4967  H     -1.993388   22.612729   18.162619     2  4966
  4968  H     -1.538178   21.152316   18.290740     2  4966
  4969  O     -2.545429  -25.499247  -14.260528     1  4970  4971
  4970  H     -3.425361  -25.152708  -14.464051     2  4969
  4971  H     -2.635356  -25.824726  -13.356292     2  4969
  4972  O      2.539950  -19.771076  -10.756924     1  4973  4974
  4973  H      2.240336  -20.416628  -10.098801     2  4972
  4974  H      2.533485  -20.238112  -11.608353     2  4972
  4975  O    -12.208656   15.507589   -9.693177     1  4976  4977
  4976  H    -11.490722   14.931537   -9.374169     2  4975
  4977  H    -12.090668   16.351937   -9.212857     2  4975
  4978  O     -1.970094    5.269489   18.981058     1  4979  4980
  4979  H     -1.886530    5.462571   19.927708     2  4978
  4980  H     -1.661110    4.358097   18.868783     2  4978
  4981  O    -14.402284   -8.943162  -10.837177     1  4982  4983
  4982  H    -14.779291   -9.758952  -11.195441     2  4981
  4983  H    -14.915509   -8.802825  -10.027758     2  4981
  4984  O    -20.592432    6.112366   18.512082     1  4985  4986
  4985  H    -21.497318    6.010726   18.837007     2  4984
  4986  H    -20.391574    5.250793   18.116033     2  4984
  4987  O     24.731195  -15.315830   26.461045     1  4988  4989
  4988  H     23.890501  -15.782672   26.354616     2  4987
  4989  H     24.503860  -14.427151   26.747185     2  4987
  4990  O     22.438607   10.863574  -10.083446     1  4991  4992
  4991  H     23.387882   11.019451  -10.138882     2  4990
  4992  H     22.308533   10.190448   -9.405208     2  4990
  4993  O     19.814132  -19.590917    1.680062     1  4994  4995
  4994  H     20.065667  -20.525964    1.673306     2  4993
  4995  H     19.462839  -19.389549    2.562248     2  4993
  4996  O    -15.997497    8.439857    7.476614     1  4997  4998
  4997  H    -16.029061    7.530429    7.803658     2  4996
  4998  H    -16.888548    8.594815    7.122259     2  4996
  4999  O      5.755942  -11.576862  -15.474276     1  5000  5001
  5000  H      4.975450  -11.076070  -15.194260     2  4999
  5001  H      5.670119  -12.434072  -15.032076     2  4999
  5002  O      8.521595   -9.031517   -7.104761     1  5003  5004
  5003  H      8.798876   -8.104098   -7.098692     2  5002
  5004  H      8.219193   -9.194954   -6.200622     2  5002
  5005  O    -12.114183  -16.456777   25.001326     1  5006  5007
  5006  H    -11.213614  -16.607095   24.680629     2  5005
  5007  H    -12.276242  -15.506760   24.881820     2  5005
  5008  O     20.520643   -5.660925  -12.396882     1  5009  5010
  5009  H     20.908653   -4.911276  -12.875644     2  5008
  5010  H     20.045040   -5.285860  -11.639107     2  5008
  5011  O      4.959627   22.945529  -12.524278     1  5012  5013
  5012  H      4.731288   23.754971  -13.007650     2  5011
  5013  H      4.213412   22.337878  -12.645500     2  5011
  5014  O     14.379889  -13.847236    8.805586     1  5015  5016
  5015  H     13.452603  -13.907887    8.528640     2  5014
  5016  H     14.393498  -14.004578    9.763519     2  5014
  5017  O     -7.885967  -14.131526  -24.984490     1  5018  5019
  5018  H     -7.822998  -14.756048  -24.250730     2  5017
  5019  H     -8.588127  -13.514828  -24.739465     2  5017
  5020  O    -19.372229    2.193665    2.443576     1  5021  5022
  5021  H    -20.076785    1.588765    2.696808     2  5020
  5022  H    -19.331836    2.867863    3.140248     2  5020
  5023  O      7.150693   13.951915  -24.011559     1  5024  5025
  5024  H      7.263177   14.744723  -23.469857     2  5023
  5025  H      7.076047   14.262248  -24.924561     2  5023
  5026  O     19.386357  -25.805304   18.416720     1  5027  5028
  5027  H     20.318617  -25.536451   18.427259     2  5026
  5028  H     19.314155  -26.487279   19.100884     2  5026
  5029  O    -22.726855   -1.526246   -2.021090     1  5030  5031
  5030  H    -23.302524   -2.086627   -1.482745     2  5029
  5031  H    -23.243422   -0.717560   -2.141463     2  5029
  5032  O    -26.982565  -18.769387   17.248017     1  5033  5034
  5033  H    -26.084718  -18.708498   17.609720     2  5032
  5034  H    -27.418423  -19.384541   17.861916     2  5032
  5035  O     -6.925246  -19.851199   13.636441     1  5036  5037
  5036  H     -7.402794  -19.190570   14.159252     2  5035
  5037  H     -6.908470  -20.644446   14.194356     2  5035
  5038  O    -11.091431   25.471387  -22.244510     1  5039  5040
  5039  H    -11.364154   25.509317  -21.316895     2  5038
  5040  H    -11.249464   24.547502  -22.489797     2  5038
  5041  O     22.636395    2.460306   21.562485     1  5042  5043
  5042  H     22.263803    3.347572   21.448131     2  5041
  5043  H     23.221371    2.345489   20.803201     2  5041
  5044  O    -17.545569  -22.250454   15.018508     1  5045  5046
  5045  H    -17.643888  -21.621021   15.747274     2  5044
  5046  H    -17.838935  -21.779134   14.222970     2  5044
  5047  O    -20.751917  -26.028266   -4.974865     1  5048  5049
  5048  H    -21.462951  -25.431739   -4.708643     2  5047
  5049  H    -20.449718  -25.720482   -5.843608     2  5047
  5050  O      5.365458   -8.590715    4.482381     1  5051  5052
  5051  H      4.676039   -8.950648    3.902541     2  5050
  5052  H      5.981206   -9.321481    4.634623     2  5050
  5053  O     11.379991  -25.833775   24.918936     1  5054  5055
  5054  H     12.283638  -25.947288   24.588386     2  5053
  5055  H     10.856203  -26.460285   24.397229     2  5053
  5056  O    -10.183795  -14.832238    3.661632     1  5057  5058
  5057  H    -11.110956  -14.587446    3.538944     2  5056
  5058  H     -9.903095  -14.538316    4.540741     2  5056
  5059  O    -18.759332  -17.465971   11.565424     1  5060  5061
  5060  H    -17.979785  -17.963182   11.273438     2  5059
  5061  H    -18.465192  -16.901764   12.298387     2  5059
  5062  O     -5.288331    6.055372  -24.478731     1  5063  5064
  5063  H     -5.969445    6.130951  -23.796275     2  5062
  5064  H     -5.157754    5.104584  -24.608487     2  5062
  5065  O    -17.330223  -26.100589  -17.771395     1  5066  5067
  5066  H    -17.468220  -27.053999  -17.661392     2  5065
  5067  H    -16.630929  -25.861098  -17.139445     2  5065
  5068  O    -23.426093   -6.593508   22.173299     1  5069  5070
  5069  H    -23.967522   -6.531783   22.972584     2  5068
  5070  H    -23.138754   -7.519255   22.133120     2  5068
  5071  O      4.870826  -24.258698   24.737937     1  5072  5073
  5072  H      5.348443  -23.662836   24.138486     2  5071
  5073  H      5.561732  -24.548318   25.352076     2  5071
  5074  O     -1.102257   11.286234  -21.952256     1  5075  5076
  5075  H     -1.064374   11.200130  -20.988173     2  5074
  5076  H     -1.665812   12.053512  -22.108364     2  5074
  5077  O     15.716264   -9.378625    1.438502     1  5078  5079
  5078  H     15.122403   -9.692384    0.738818     2  5077
  5079  H     15.620696   -9.982680    2.192303     2  5077
  5080  O     25.922232    4.034601  -26.773942     1  5081  5082
  5081  H     26.243956    4.895308  -27.081016     2  5080
  5082  H     24.963595    4.079310  -26.906959     2  5080
  5083  O      1.546906   11.013769   24.836043     1  5084  5085
  5084  H      1.604865   10.064952   25.036453     2  5083
  5085  H      1.969688   11.141518   23.978094     2  5083
  5086  O    -17.848906  -25.011174   21.356672     1  5087  5088
  5087  H    -17.343462  -24.278880   21.736675     2  5086
  5088  H    -18.416720  -25.302187   22.085627     2  5086
  5089  O      3.136509   15.377252   17.737524     1  5090  5091
  5090  H      2.372903   15.948784   17.906121     2  5089
  5091  H      2.788186   14.479325   17.752715     2  5089
  5092  O     21.470377    1.281327  -25.237118     1  5093  5094
  5093  H     22.431695    1.376445  -25.272038     2  5092
  5094  H     21.133072    1.983199  -25.810915     2  5092
  5095  O      7.770141   -2.525130    3.022603     1  5096  5097
  5096  H      8.392596   -2.341443    2.300948     2  5095
  5097  H      8.041181   -1.969542    3.767308     2  5095
  5098  O    -20.704679    7.535579   -2.698271     1  5099  5100
  5099  H    -20.165465    6.875800   -2.236059     2  5098
  5100  H    -20.373219    8.405093   -2.410346     2  5098
  5101  O      6.563601   10.485153    3.757777     1  5102  5103
  5102  H      6.488609    9.700221    3.196558     2  5101
  5103  H      6.663904   10.130387    4.648742     2  5101
  5104  O     14.815402    7.077553  -16.078287     1  5105  5106
  5105  H     13.932819    7.105249  -16.468319     2  5104
  5106  H     14.903415    7.868172  -15.524717     2  5104
  5107  O    -14.065179  -18.311239  -19.565673     1  5108  5109
  5108  H    -14.954750  -18.212379  -19.210164     2  5107
  5109  H    -13.479052  -17.892548  -18.914640     2  5107
  5110  O      1.400002  -18.638092   24.421657     1  5111  5112
  5111  H      2.357696  -18.564152   24.567004     2  5110
  5112  H      1.330646  -18.690411   23.454543     2  5110
  5113  O     12.603247    1.387111   10.835016     1  5114  5115
  5114  H     12.704245    1.274920   11.793309     2  5113
  5115  H     13.495983    1.258377   10.490102     2  5113
  5116  O    -21.641987   20.221766   23.112804     1  5117  5118
  5117  H    -21.633791   20.521022   24.028771     2  5116
  5118  H    -21.020016   19.479409   23.059156     2  5116
  5119  O    -22.403244  -11.313898    1.593609     1  5120  5121
  5120  H    -23.172091  -11.324657    1.003836     2  5119
  5121  H    -22.770907  -11.222753    2.484471     2  5119
  5122  O     19.965954   15.308809   26.072029     1  5123  5124
  5123  H     19.424857   15.077404   25.296818     2  5122
  5124  H     20.778247   14.784112   25.997340     2  5122
  5125  O     12.842911  -16.846340    7.264969     1  5126  5127
  5126  H     12.106078  -17.467310    7.409898     2  5125
  5127  H     12.458965  -15.969612    7.452648     2  5125
  5128  O     18.177020   17.478477   -1.797658     1  5129  5130
  5129  H     18.515452   17.983091   -2.555086     2  5128
  5130  H     18.616835   17.839303   -1.016286     2  5128
  5131  O    -11.448408   -7.665088   -5.721910     1  5132  5133
  5132  H    -10.486215   -7.716946   -5.700977     2  5131
  5133  H    -11.621729   -6.786974   -6.083016     2  5131
  5134  O     -7.941007   -0.326453   12.514835     1  5135  5136
  5135  H     -8.400360    0.261489   11.899226     2  5134
  5136  H     -7.584898    0.238323   13.216771     2  5134
  5137  O      0.837130   -7.121193   -7.879737     1  5138  5139
  5138  H      0.976776   -7.492574   -6.997197     2  5137
  5139  H     -0.110087   -6.954793   -7.952525     2  5137
  5140  O     24.672254  -19.139969   -5.314189     1  5141  5142
  5141  H     24.009723  -19.799225   -5.030054     2  5140
  5142  H     25.343627  -19.634330   -5.810319     2  5140
  5143  O     -6.028992    8.310794   -0.713477     1  5144  5145
  5144  H     -5.353240    8.437224   -0.033105     2  5143
  5145  H     -6.607187    9.092008   -0.724220     2  5143
  5146  O      4.586206  -26.634306   15.302171     1  5147  5148
  5147  H      4.823557  -27.197974   16.050982     2  5146
  5148  H      3.629987  -26.749665   15.218687     2  5146
  5149  O    -24.783901   14.464621    9.356513     1  5150  5151
  5150  H    -25.105524   14.370787   10.266208     2  5149
  5151  H    -25.191457   13.733889    8.869283     2  5149
  5152  O     10.259995  -16.586393  -21.640669     1  5153  5154
  5153  H     10.734260  -16.016168  -22.266918     2  5152
  5154  H     10.528792  -17.489163  -21.865469     2  5152
  5155  O     17.745610  -17.328048  -25.216498     1  5156  5157
  5156  H     18.530313  -17.486147  -24.677226     2  5155
  5157  H     17.505212  -18.162271  -25.643615     2  5155
  5158  O      3.859342   -7.822621   16.833719     1  5159  5160
  5159  H      3.404249   -8.226291   17.586148     2  5158
  5160  H      4.528519   -7.244988   17.235323     2  5158
  5161  O      0.530641   20.778457   -4.848664     1  5162  5163
  5162  H      0.473467   19.902224   -5.253514     2  5161
  5163  H      0.217520   21.403655   -5.519164     2  5161
  5164  O     23.039602   23.454894    3.136608     1  5165  5166
  5165  H     22.717628   24.027016    3.862755     2  5164
  5166  H     23.542376   24.066968    2.562388     2  5164
  5167  O    -25.353940   -8.990240   -1.647357     1  5168  5169
  5168  H    -24.572308   -8.668332   -2.121149     2  5167
  5169  H    -25.950275   -8.228770   -1.637449     2  5167
  5170  O      4.501432   -8.244673   23.541320     1  5171  5172
  5171  H      4.706246   -7.316795   23.735536     2  5170
  5172  H      4.037015   -8.199073   22.691213     2  5170
  5173  O     -9.063691  -11.423376   13.913299     1  5174  5175
  5174  H     -8.553025  -11.889171   14.587637     2  5173
  5175  H     -9.993246  -11.673444   13.998948     2  5173
  5176  O    -14.145210  -16.052552   12.545959     1  5177  5178
  5177  H    -13.307511  -16.535034   12.665994     2  5176
  5178  H    -14.782829  -16.458812   13.152910     2  5176
  5179  O    -23.919596   20.617104   13.076701     1  5180  5181
  5180  H    -24.286101   21.189204   12.384827     2  5179
  5181  H    -24.662141   20.178178   13.510828     2  5179
  5182  O    -25.183175    3.415427    7.231387     1  5183  5184
  5183  H    -25.218894    3.998940    6.459247     2  5182
  5184  H    -25.968169    3.638728    7.744685     2  5182
  5185  O    -16.191503  -21.628190  -23.040179     1  5186  5187
  5186  H    -16.168992  -21.555757  -24.004492     2  5185
  5187  H    -15.298650  -21.392593  -22.756279     2  5185
  5188  O      2.957058   15.722331   14.010256     1  5189  5190
  5189  H      3.311037   15.414270   13.161610     2  5188
  5190  H      2.365207   16.459804   13.798067     2  5188
  5191  O     13.160549   11.796947    3.073027     1  5192  5193
  5192  H     13.929703   12.273037    2.724201     2  5191
  5193  H     13.504017   10.910854    3.279562     2  5191
  5194  O     14.668909  -20.992859  -22.351306     1  5195  5196
  5195  H     13.768560  -21.346983  -22.302824     2  5194
  5196  H     14.609579  -20.239300  -22.961441     2  5194
  5197  O     20.884481   -2.141062   19.561654     1  5198  5199
  5198  H     21.567561   -2.789110   19.328025     2  5197
  5199  H     20.300762   -2.118691   18.788150     2  5197
  5200  O     18.000638    0.867342   11.207844     1  5201  5202
  5201  H     17.093946    0.961634   10.883926     2  5200
  5202  H     18.576501    1.302849   10.567579     2  5200
  5203  O     -3.444317    3.257689   -2.575579     1  5204  5205
  5204  H     -3.627904    3.756448   -1.773802     2  5203
  5205  H     -3.574403    3.873941   -3.313128     2  5203
  5206  O     -5.519837   -5.052809  -25.289074     1  5207  5208
  5207  H     -5.309148   -5.802133  -24.712102     2  5206
  5208  H     -6.259360   -4.607542  -24.846905     2  5206
  5209  O     21.957777  -14.060691    4.137541     1  5210  5211
  5210  H     22.804244  -14.536791    4.149373     2  5209
  5211  H     21.256776  -14.728370    4.129427     2  5209
  5212  O    -17.277675    2.641215    0.478109     1  5213  5214
  5213  H    -17.247147    3.496615    0.927674     2  5212
  5214  H    -18.065325    2.213453    0.829504     2  5212
  5215  O     -6.191279  -21.753472  -10.158006     1  5216  5217
  5216  H     -6.955400  -21.361277   -9.708325     2  5215
  5217  H     -6.531165  -22.133002  -10.984722     2  5215
  5218  O    -16.455072   24.257556   -7.379716     1  5219  5220
  5219  H    -16.357777   23.792921   -8.221408     2  5218
  5220  H    -17.158956   24.914427   -7.483850     2  5218
  5221  O     14.375698  -25.480907   -9.926672     1  5222  5223
  5222  H     14.673752  -26.108279   -9.254866     2  5221
  5223  H     14.941344  -25.598312  -10.705977     2  5221
  5224  O     -5.856293  -24.905758    7.623278     1  5225  5226
  5225  H     -6.732043  -24.602368    7.891044     2  5224
  5226  H     -5.977680  -25.812615    7.297909     2  5224
  5227  O     -2.797701   20.091776  -13.590970     1  5228  5229
  5228  H     -3.695491   20.355225  -13.338036     2  5227
  5229  H     -2.244880   20.428650  -12.869794     2  5227
  5230  O     19.842620  -15.939738   26.717550     1  5231  5232
  5231  H     19.029547  -15.648785   26.266098     2  5230
  5232  H     19.786229  -15.599277   27.624576     2  5230
  5233  O    -11.594060   -1.293235   13.132405     1  5234  5235
  5234  H    -12.430066   -1.537355   13.566980     2  5233
  5235  H    -10.926294   -1.472663   13.817601     2  5233
  5236  O    -25.051066  -24.000232  -27.225736     1  5237  5238
  5237  H    -25.590169  -24.503498  -26.588775     2  5236
  5238  H    -25.254781  -24.375123  -28.101046     2  5236
  5239  O      8.258177  -12.337000   21.537843     1  5240  5241
  5240  H      8.972564  -12.653836   20.973161     2  5239
  5241  H      8.227133  -11.376901   21.384628     2  5239
  5242  O     25.136988  -13.547694  -20.710739     1  5243  5244
  5243  H     25.355826  -13.763089  -19.792910     2  5242
  5244  H     24.461297  -12.856914  -20.663273     2  5242
  5245  O    -12.195823  -17.361567   -3.223000     1  5246  5247
  5246  H    -11.337591  -17.725540   -3.504731     2  5245
  5247  H    -12.665419  -18.130184   -2.848999     2  5245
  5248  O      3.337811   -5.912251   -8.107253     1  5249  5250
  5249  H      2.419404   -6.225511   -8.181668     2  5248
  5250  H      3.616478   -6.167820   -7.214621     2  5248
  5251  O     25.661809  -24.582540  -10.193123     1  5252  5253
  5252  H     26.384450  -25.082021   -9.785223     2  5251
  5253  H     24.903392  -24.766397   -9.619454     2  5251
  5254  O     26.464480   26.144843   22.833925     1  5255  5256
  5255  H     25.853783   26.793892   22.471496     2  5254
  5256  H     27.057157   26.627426   23.431160     2  5254
  5257  O     15.652169   12.716520   -4.823776     1  5258  5259
  5258  H     16.448468   12.939654   -4.316651     2  5257
  5259  H     15.458722   13.500706   -5.355307     2  5257
  5260  O    -15.708213   11.074698    8.489309     1  5261  5262
  5261  H    -15.772441   10.128536    8.298618     2  5260
  5262  H    -15.244961   11.149712    9.329973     2  5260
  5263  O      4.805985   18.771421  -25.710938     1  5264  5265
  5264  H      4.501739   19.096467  -26.567959     2  5263
  5265  H      4.061725   18.912921  -25.107948     2  5263
  5266  O     14.037185   -5.641001  -21.540238     1  5267  5268
  5267  H     13.293758   -5.087552  -21.254735     2  5266
  5268  H     14.783284   -5.023176  -21.536866     2  5266
  5269  O     -1.816746   21.627416  -11.554792     1  5270  5271
  5270  H     -2.542470   22.259328  -11.655539     2  5269
  5271  H     -1.769421   21.427122  -10.612197     2  5269
  5272  O      9.424188   -2.057151   11.915031     1  5273  5274
  5273  H      8.667789   -1.853448   12.491575     2  5272
  5274  H     10.140427   -2.321093   12.514104     2  5272
  5275  O      3.253480  -15.510685   -8.485265     1  5276  5277
  5276  H      2.333704  -15.585150   -8.190317     2  5275
  5277  H      3.307740  -16.074973   -9.273827     2  5275
  5278  O     20.983975   13.475003   22.092578     1  5279  5280
  5279  H     21.176434   14.420993   22.098609     2  5278
  5280  H     21.260945   13.171095   21.214777     2  5278
  5281  O      1.684596   -7.962740   -5.345524     1  5282  5283
  5282  H      1.251882   -7.623628   -4.548032     2  5281
  5283  H      2.565977   -7.564585   -5.339959     2  5281
  5284  O     13.304042  -15.118067   -2.784203     1  5285  5286
  5285  H     13.978195  -15.459943   -2.183389     2  5284
  5286  H     13.193505  -14.185593   -2.546022     2  5284
  5287  O     -2.403140  -13.494316   -3.837609     1  5288  5289
  5288  H     -2.345432  -13.302359   -4.787065     2  5287
  5289  H     -3.333307  -13.424945   -3.570425     2  5287
  5290  O     25.623352  -13.709433   10.739974     1  5291  5292
  5291  H     24.979356  -12.991946   10.692435     2  5290
  5292  H     26.174024  -13.574173   11.522839     2  5290
  5293  O      9.962103   16.012840   12.059059     1  5294  5295
  5294  H     10.244035   15.137901   11.751908     2  5293
  5295  H      9.169132   16.229260   11.547665     2  5293
  5296  O    -25.046868    1.370547   -8.115802     1  5297  5298
  5297  H    -25.095990    2.077976   -8.780273     2  5296
  5298  H    -24.282281    1.595051   -7.559699     2  5296
  5299  O    -13.326678  -19.484105   -1.896978     1  5300  5301
  5300  H    -12.782777  -19.706035   -1.129686     2  5299
  5301  H    -14.133806  -19.105205   -1.513022     2  5299
  5302  O     -5.205909  -24.604879  -14.549575     1  5303  5304
  5303  H     -5.615114  -24.094835  -13.839997     2  5302
  5304  H     -5.841199  -25.300486  -14.766127     2  5302
  5305  O     26.930605   12.973158  -12.398307     1  5306  5307
  5306  H     26.813953   13.671963  -11.741719     2  5305
  5307  H     27.605554   13.294131  -13.010285     2  5305
  5308  O     15.728410   13.104058  -20.279932     1  5309  5310
  5309  H     16.340357   13.751554  -20.662597     2  5308
  5310  H     16.167383   12.745976  -19.492538     2  5308
  5311  O    -12.333850  -20.452035  -20.275560     1  5312  5313
  5312  H    -13.082362  -19.990781  -19.875363     2  5311
  5313  H    -11.586078  -19.846879  -20.156872     2  5311
  5314  O     -3.273880  -21.209079    0.291695     1  5315  5316
  5315  H     -3.221415  -20.398139   -0.234468     2  5314
  5316  H     -3.076417  -20.911281    1.189153     2  5314
  5317  O     19.666855  -18.823751   27.036340     1  5318  5319
  5318  H     18.755337  -19.051094   27.277661     2  5317
  5319  H     19.683144  -17.863476   26.909082     2  5317
  5320  O     22.712709   -4.975084   -5.729408     1  5321  5322
  5321  H     22.689801   -5.032428   -6.697145     2  5320
  5322  H     23.101107   -4.110299   -5.529001     2  5320
  5323  O    -23.224474  -16.308276  -24.051303     1  5324  5325
  5324  H    -24.121037  -15.949817  -23.971304     2  5323
  5325  H    -22.628229  -15.559721  -24.212490     2  5323
  5326  O      1.429698  -22.360119    6.544325     1  5327  5328
  5327  H      1.313936  -22.085321    7.468700     2  5326
  5328  H      0.779252  -21.828480    6.057404     2  5326
  5329  O      5.236400   24.807080    8.584742     1  5330  5331
  5330  H      4.507539   24.503877    8.023301     2  5329
  5331  H      5.052963   24.446602    9.465468     2  5329
  5332  O     -6.544674   17.593578   22.028309     1  5333  5334
  5333  H     -6.181203   17.681160   21.136745     2  5332
  5334  H     -6.255990   16.731545   22.364602     2  5332
  5335  O     -4.083608   20.340320   -1.839167     1  5336  5337
  5336  H     -3.200486   20.264002   -2.233314     2  5335
  5337  H     -4.290851   19.471217   -1.451298     2  5335
  5338  O    -25.898222   -8.703155  -24.728854     1  5339  5340
  5339  H    -25.977156   -8.915753  -23.781366     2  5338
  5340  H    -25.331229   -9.410433  -25.080002     2  5338
  5341  O      3.675912    4.304869   -5.887755     1  5342  5343
  5342  H      3.813588    4.661223   -6.785508     2  5341
  5343  H      4.478075    4.564993   -5.402745     2  5341
  5344  O    -10.023872   -3.082777   19.998327     1  5345  5346
  5345  H     -9.975245   -4.051449   20.025861     2  5344
  5346  H    -10.367685   -2.849643   20.872373     2  5344
  5347  O      8.638271   -7.128060   12.245294     1  5348  5349
  5348  H      9.235677   -7.065614   13.005691     2  5347
  5349  H      8.446075   -8.074001   12.168976     2  5347
  5350  O     15.361660   -1.484926   -1.407033     1  5351  5352
  5351  H     14.753800   -2.172885   -1.712739     2  5350
  5352  H     14.789256   -0.907233   -0.888992     2  5350
  5353  O     10.620566    3.410516   10.896919     1  5354  5355
  5354  H     10.840031    4.251259   10.470312     2  5353
  5355  H     11.396788    2.845373   10.782656     2  5353
  5356  O    -16.570417    8.130093   -5.757694     1  5357  5358
  5357  H    -16.386989    7.940694   -4.819810     2  5356
  5358  H    -17.316663    8.751323   -5.796622     2  5356
  5359  O      6.764202  -23.556000    7.833587     1  5360  5361
  5360  H      6.259648  -24.383332    7.809808     2  5359
  5361  H      6.374538  -23.003745    8.535274     2  5359
  5362  O    -15.707662   11.568345   -9.131154     1  5363  5364
  5363  H    -16.511754   11.689499   -8.599513     2  5362
  5364  H    -15.155299   12.322628   -8.879145     2  5362
  5365  O     17.211820  -19.445886    0.813553     1  5366  5367
  5366  H     16.792662  -19.891101    1.566744     2  5365
  5367  H     18.163361  -19.493925    0.985929     2  5365
  5368  O    -26.443802   11.468793  -19.757201     1  5369  5370
  5369  H    -26.253838   10.765418  -19.113452     2  5368
  5370  H    -25.827566   11.328670  -20.495538     2  5368
  5371  O     25.433235  -15.161503   -6.969331     1  5372  5373
  5372  H     24.626645  -14.627862   -6.908801     2  5371
  5373  H     26.163311  -14.521937   -6.968851     2  5371
  5374  O    -23.713272    1.650808   19.203050     1  5375  5376
  5375  H    -23.511724    0.811127   18.763226     2  5374
  5376  H    -23.635908    2.336047   18.518370     2  5374
  5377  O    -10.478383    6.925773   11.640554     1  5378  5379
  5378  H    -11.035324    6.963614   12.432028     2  5377
  5379  H    -11.091006    6.847700   10.891516     2  5377
  5380  O      2.158071    8.412079   25.598391     1  5381  5382
  5381  H      3.097151    8.600689   25.454948     2  5380
  5382  H      1.968123    7.582856   25.134020     2  5380
  5383  O      7.641260   -2.662478   17.500041     1  5384  5385
  5384  H      7.982057   -3.241995   18.199122     2  5383
  5385  H      7.375601   -1.828423   17.917952     2  5383
  5386  O     15.773127  -11.063563    3.653145     1  5387  5388
  5387  H     15.107132  -11.755472    3.527196     2  5386
  5388  H     16.610832  -11.547800    3.639965     2  5386
  5389  O     16.971972  -10.355831   -6.989777     1  5390  5391
  5390  H     16.250840  -10.995313   -6.906604     2  5389
  5391  H     17.264615  -10.192003   -6.084089     2  5389
  5392  O    -18.940830  -21.649956  -22.182872     1  5393  5394
  5393  H    -19.409921  -21.583896  -23.030680     2  5392
  5394  H    -17.993079  -21.580518  -22.400299     2  5392
  5395  O     13.045121    0.115119   -3.617441     1  5396  5397
  5396  H     13.982102    0.333827   -3.733056     2  5395
  5397  H     12.954607   -0.020487   -2.659936     2  5395
  5398  O     -1.053701  -24.682283   -9.631319     1  5399  5400
  5399  H     -1.179466  -24.199557   -8.801614     2  5398
  5400  H     -1.343910  -24.059583  -10.315210     2  5398
  5401  O     13.921078   23.426628  -13.356648     1  5402  5403
  5402  H     14.329396   22.962822  -14.099873     2  5401
  5403  H     13.066270   22.990688  -13.228037     2  5401
  5404  O    -20.533521   -8.363795   17.659094     1  5405  5406
  5405  H    -21.212983   -8.320118   18.346621     2  5404
  5406  H    -19.925426   -9.069972   17.938756     2  5404
  5407  O      5.342691  -11.279101  -23.681241     1  5408  5409
  5408  H      5.712797  -10.607836  -23.097056     2  5407
  5409  H      4.674974  -10.858466  -24.234664     2  5407
  5410  O     23.896826  -15.652111  -17.821704     1  5411  5412
  5411  H     24.793457  -15.288074  -17.803095     2  5410
  5412  H     23.723121  -15.899281  -18.742387     2  5410
  5413  O      0.073308  -16.545153  -15.269975     1  5414  5415
  5414  H      0.556134  -16.225038  -16.048244     2  5413
  5415  H      0.116884  -15.829954  -14.616390     2  5413
  5416  O      2.767284  -20.737193   13.543065     1  5417  5418
  5417  H      2.163500  -21.481483   13.415882     2  5416
  5418  H      3.492671  -21.126355   14.055533     2  5416
  5419  O     23.065051   10.278240   -7.276975     1  5420  5421
  5420  H     24.023881   10.419882   -7.331978     2  5419
  5421  H     22.706231   11.176185   -7.206947     2  5419
  5422  O     -5.960388    9.895789    6.647477     1  5423  5424
  5423  H     -5.648400    9.562091    5.793663     2  5422
  5424  H     -5.278303    9.635420    7.284513     2  5422
  5425  O     16.682918    3.883685  -20.440699     1  5426  5427
  5426  H     15.924104    3.411177  -20.814720     2  5425
  5427  H     16.310169    4.639668  -19.962962     2  5425
  5428  O     12.708386   19.202856  -23.203542     1  5429  5430
  5429  H     13.268711   19.903389  -23.569487     2  5428
  5430  H     13.302550   18.590392  -22.749979     2  5428
  5431  O     -2.538295   20.741230   10.370041     1  5432  5433
  5432  H     -2.533791   20.860070   11.333405     2  5431
  5433  H     -3.238842   20.097908   10.184635     2  5431
  5434  O     10.214955  -20.028602  -11.202489     1  5435  5436
  5435  H     10.422225  -19.224011  -11.711191     2  5434
  5436  H     10.422325  -19.822477  -10.272636     2  5434
  5437  O     10.518193  -19.837316   23.881958     1  5438  5439
  5438  H     10.850794  -19.144554   24.464444     2  5437
  5439  H     11.139467  -20.573068   23.965750     2  5437
  5440  O      6.888128   22.092906  -26.108711     1  5441  5442
  5441  H      6.852947   21.742922  -27.011783     2  5440
  5442  H      6.487350   22.974549  -26.163824     2  5440
  5443  O      9.576849   17.736388  -22.204595     1  5444  5445
  5444  H      9.577891   18.611938  -22.622660     2  5443
  5445  H     10.243355   17.788867  -21.504221     2  5443
  5446  O     20.700012    5.348241  -12.136446     1  5447  5448
  5447  H     21.010519    4.693209  -11.494155     2  5446
  5448  H     21.213799    5.155046  -12.930531     2  5446
  5449  O     -7.465056  -22.119615  -14.922157     1  5450  5451
  5450  H     -8.350388  -22.302573  -15.252972     2  5449
  5451  H     -7.458890  -21.180010  -14.699759     2  5449
  5452  O     15.232434   12.396057   18.452996     1  5453  5454
  5453  H     15.327726   13.357921   18.566163     2  5452
  5454  H     16.131233   12.030583   18.429492     2  5452
  5455  O     -6.793508  -22.305068    6.308774     1  5456  5457
  5456  H     -7.361430  -21.737535    5.768766     2  5455
  5457  H     -7.367502  -22.656766    7.004392     2  5455
  5458  O    -11.703781   22.329372  -19.772749     1  5459  5460
  5459  H    -11.013715   22.322739  -19.092649     2  5458
  5460  H    -12.394559   21.720790  -19.470575     2  5458
  5461  O      0.131164   19.328592  -12.641200     1  5462  5463
  5462  H      0.374259   19.867276  -11.877097     2  5461
  5463  H      0.928436   18.847256  -12.902658     2  5461
  5464  O      0.519919    5.352278  -11.795235     1  5465  5466
  5465  H      0.686741    5.029386  -12.697428     2  5464
  5466  H     -0.411667    5.615753  -11.785764     2  5464
  5467  O      8.560193    2.396994   19.397695     1  5468  5469
  5468  H      9.113935    3.143807   19.666506     2  5467
  5469  H      9.183220    1.678879   19.201760     2  5467
  5470  O    -14.959763  -17.580989  -27.060034     1  5471  5472
  5471  H    -15.786252  -17.651946  -26.561632     2  5470
  5472  H    -14.932399  -16.651381  -27.343649     2  5470
  5473  O     16.387421   13.388394  -15.979417     1  5474  5475
  5474  H     15.841992   13.562571  -16.761185     2  5473
  5475  H     17.309612   13.412045  -16.273480     2  5473
  5476  O     17.991274   -7.176916   11.390270     1  5477  5478
  5477  H     18.119715   -6.865818   12.297894     2  5476
  5478  H     17.231021   -7.778822   11.399967     2  5476
  5479  O     22.129261   -9.361434    2.572034     1  5480  5481
  5480  H     22.798737  -10.042371    2.724651     2  5479
  5481  H     21.782851   -9.107367    3.440263     2  5479
  5482  O     -9.974630   26.083589   -2.276997     1  5483  5484
  5483  H    -10.105408   26.003978   -1.318904     2  5482
  5484  H    -10.361574   25.244610   -2.590184     2  5482
  5485  O     14.209329    4.182199    8.845513     1  5486  5487
  5486  H     13.269358    4.016042    8.743510     2  5485
  5487  H     14.661207    3.491748    8.340273     2  5485
  5488  O     -9.000079  -24.030946   25.368771     1  5489  5490
  5489  H     -8.384965  -23.543534   25.942162     2  5488
  5490  H     -9.391527  -23.377301   24.780117     2  5488
  5491  O     -5.290052   -4.302147   18.077006     1  5492  5493
  5492  H     -6.088542   -3.789624   18.276804     2  5491
  5493  H     -4.758480   -3.724693   17.508125     2  5491
  5494  O    -11.441330  -21.570438   -9.030767     1  5495  5496
  5495  H    -10.857335  -20.880816   -9.382665     2  5494
  5496  H    -11.592278  -21.327233   -8.106791     2  5494
  5497  O     24.105342   -2.058032   -7.851816     1  5498  5499
  5498  H     23.903002   -1.935394   -6.912636     2  5497
  5499  H     23.245084   -2.184928   -8.282507     2  5497
  5500  O     -3.871988  -18.525756  -20.281836     1  5501  5502
  5501  H     -3.384533  -18.760459  -19.479849     2  5500
  5502  H     -4.743511  -18.221354  -19.988464     2  5500
  5503  O    -25.647379  -14.285046  -19.215119     1  5504  5505
  5504  H    -24.682283  -14.377671  -19.128734     2  5503
  5505  H    -25.811959  -13.328732  -19.257099     2  5503
  5506  O     24.401732    7.476568  -26.439502     1  5507  5508
  5507  H     25.179687    7.250219  -26.968149     2  5506
  5508  H     24.351995    8.442698  -26.452744     2  5506
  5509  O      2.231267  -10.757162   12.836082     1  5510  5511
  5510  H      2.071337  -11.265026   12.027012     2  5509
  5511  H      3.190792  -10.802955   12.976426     2  5509
  5512  O     15.468531  -15.864953  -18.927827     1  5513  5514
  5513  H     16.081318  -16.586713  -18.742291     2  5512
  5514  H     15.846357  -15.086343  -18.489171     2  5512
  5515  O     -0.180258    4.561744   23.065389     1  5516  5517
  5516  H     -0.699996    3.794251   23.353920     2  5515
  5517  H      0.389822    4.248598   22.345859     2  5515
  5518  O      1.975824  -23.448191   13.649843     1  5519  5520
  5519  H      2.858327  -23.552776   13.266559     2  5518
  5520  H      2.063511  -23.684876   14.584792     2  5518
  5521  O     -3.544046    9.056711  -16.419012     1  5522  5523
  5522  H     -4.165216    8.578145  -16.992666     2  5521
  5523  H     -2.801564    8.438701  -16.308814     2  5521
  5524  O      2.684506   -7.453902   21.604731     1  5525  5526
  5525  H      2.265086   -6.960523   22.324452     2  5524
  5526  H      2.829607   -6.835332   20.880260     2  5524
  5527  O    -17.247038   13.837318   11.606278     1  5528  5529
  5528  H    -17.569256   13.073204   11.103607     2  5527
  5529  H    -16.569208   13.463835   12.185188     2  5527
  5530  O    -11.051292  -16.926088   19.046485     1  5531  5532
  5531  H    -10.717111  -16.290350   19.695178     2  5530
  5532  H    -10.299649  -17.481472   18.805081     2  5530
  5533  O    -17.342124   26.488039    1.794001     1  5534  5535
  5534  H    -17.843053   26.108533    2.533344     2  5533
  5535  H    -17.264632   27.429098    2.009955     2  5533
  5536  O    -15.652520   20.025190    2.566475     1  5537  5538
  5537  H    -16.488021   20.151297    2.092640     2  5536
  5538  H    -15.467336   19.081663    2.452423     2  5536
  5539  O    -21.542679  -25.499401   27.224688     1  5540  5541
  5540  H    -21.873151  -24.831878   27.841784     2  5539
  5541  H    -21.256017  -24.998263   26.447960     2  5539
  5542  O     23.329019  -14.853646   14.464809     1  5543  5544
  5543  H     23.267960  -15.497991   15.186723     2  5542
  5544  H     24.183711  -14.417532   14.574729     2  5542
  5545  O      6.005902   20.783598  -22.281092     1  5546  5547
  5546  H      5.206929   21.229656  -22.598708     2  5545
  5547  H      6.281449   21.231167  -21.467697     2  5545
  5548  O    -10.941143   18.135016   -1.813593     1  5549  5550
  5549  H    -11.862556   18.160051   -1.514129     2  5548
  5550  H    -11.031777   18.018676   -2.772682     2  5548
  5551  O    -19.660144   13.639897   -0.802325     1  5552  5553
  5552  H    -19.911070   13.063932   -0.064903     2  5551
  5553  H    -18.693082   13.577825   -0.876984     2  5551
  5554  O     -8.985483   23.369680  -13.101874     1  5555  5556
  5555  H     -9.630654   23.547730  -13.802494     2  5554
  5556  H     -9.097488   22.428617  -12.886919     2  5554
  5557  O     26.371214  -10.587899  -25.799399     1  5558  5559
  5558  H     25.630165  -11.160682  -26.041382     2  5557
  5559  H     27.009975  -11.148512  -25.330937     2  5557
  5560  O    -25.469791    7.002075   -4.320111     1  5561  5562
  5561  H    -24.762974    7.060443   -3.663550     2  5560
  5562  H    -25.018799    6.816728   -5.153515     2  5560
  5563  O     14.416527  -16.291994   13.803712     1  5564  5565
  5564  H     13.601922  -16.813765   13.799634     2  5563
  5565  H     15.146891  -16.928849   13.764790     2  5563
  5566  O     24.143084   17.408000   -7.586092     1  5567  5568
  5567  H     24.049133   18.355934   -7.781485     2  5566
  5568  H     24.035692   16.942628   -8.426886     2  5566
  5569  O    -21.883105   19.937950   -9.373812     1  5570  5571
  5570  H    -21.993537   20.879101   -9.175765     2  5569
  5571  H    -22.751042   19.520481   -9.272652     2  5569
  5572  O    -21.017940   19.919722  -25.452988     1  5573  5574
  5573  H    -20.711636   19.327746  -24.747645     2  5572
  5574  H    -20.208941   20.363100  -25.735756     2  5572
  5575  O     -1.596817   19.513202  -25.732159     1  5576  5577
  5576  H     -0.948181   20.172672  -26.019151     2  5575
  5577  H     -2.435825   19.977970  -25.634445     2  5575
  5578  O     20.344401   24.987560  -24.561202     1  5579  5580
  5579  H     20.056193   25.784853  -25.017088     2  5578
  5580  H     21.289609   25.116307  -24.409579     2  5578
  5581  O     -8.872565   -3.952108   24.391592     1  5582  5583
  5582  H     -8.856203   -3.835695   25.352960     2  5581
  5583  H     -8.131588   -3.440308   24.041654     2  5581
  5584  O     14.894320  -12.251284   -6.580940     1  5585  5586
  5585  H     14.864196  -13.033138   -7.152705     2  5584
  5586  H     13.995849  -11.889763   -6.545692     2  5584
  5587  O    -19.867464   19.710742   -7.442728     1  5588  5589
  5588  H    -19.580332   20.632749   -7.354253     2  5587
  5589  H    -20.571311   19.706856   -8.109577     2  5587
  5590  O    -11.633032   -2.998158    9.393293     1  5591  5592
  5591  H    -10.981648   -2.835025    8.694459     2  5590
  5592  H    -11.688066   -3.967771    9.437228     2  5590
  5593  O    -12.333835   -4.745208   15.111989     1  5594  5595
  5594  H    -13.053497   -5.375763   15.262249     2  5593
  5595  H    -11.733961   -4.877585   15.856806     2  5593
  5596  O    -22.010097   26.465133   16.912605     1  5597  5598
  5597  H    -22.886235   26.855455   16.748378     2  5596
  5598  H    -21.967340   25.661571   16.361788     2  5596
  5599  O    -15.598402    7.559677  -18.641053     1  5600  5601
  5600  H    -15.849654    8.492909  -18.734927     2  5599
  5601  H    -16.163010    7.200882  -17.938952     2  5599
  5602  O    -25.057538    4.008668   22.438685     1  5603  5604
  5603  H    -25.332550    3.266599   21.883117     2  5602
  5604  H    -25.854524    4.541599   22.567109     2  5602
  5605  O    -10.335938   10.054973   -1.791388     1  5606  5607
  5606  H    -11.090291   10.661460   -1.764278     2  5605
  5607  H    -10.714058    9.173062   -1.922158     2  5605
  5608  O     -8.065260  -13.389322  -22.133690     1  5609  5610
  5609  H     -7.518988  -12.824420  -22.704398     2  5608
  5610  H     -7.447532  -13.911867  -21.602881     2  5608
  5611  O      6.650485   25.707584  -11.924213     1  5612  5613
  5612  H      7.296519   25.291085  -11.335118     2  5611
  5613  H      5.939881   26.007426  -11.341978     2  5611
  5614  O     22.705321   20.498716  -10.513250     1  5615  5616
  5615  H     23.261203   21.085593  -11.039299     2  5614
  5616  H     23.097133   20.510367   -9.627790     2  5614
  5617  O    -11.425253    4.363280   14.126570     1  5618  5619
  5618  H    -11.692405    3.537851   14.561482     2  5617
  5619  H    -10.456343    4.380003   14.125179     2  5617
  5620  O     22.351371    3.549769  -13.470415     1  5621  5622
  5621  H     22.396698    3.121799  -12.609779     2  5620
  5622  H     22.092717    2.857852  -14.098723     2  5620
  5623  O      1.916478    1.471926   -4.802558     1  5624  5625
  5624  H      1.509527    0.738978   -5.299976     2  5623
  5625  H      2.190629    1.062679   -3.958911     2  5623
  5626  O    -12.815271   -5.908897  -21.510584     1  5627  5628
  5627  H    -12.606998   -6.469441  -22.269758     2  5626
  5628  H    -12.938655   -5.024305  -21.877600     2  5626
  5629  O     10.154765   -1.873398   26.325026     1  5630  5631
  5630  H     11.027700   -2.283757   26.359903     2  5629
  5631  H      9.779870   -2.069844   27.192478     2  5629
  5632  O      1.584836   19.964118  -17.253636     1  5633  5634
  5633  H      1.248001   20.357348  -16.434289     2  5632
  5634  H      1.348564   20.588549  -17.954694     2  5632
  5635  O    -24.563293   -7.020819  -26.462839     1  5636  5637
  5636  H    -24.034348   -7.830009  -26.564073     2  5635
  5637  H    -23.902443   -6.308962  -26.421330     2  5635
  5638  O      3.573292    1.447211  -20.548407     1  5639  5640
  5639  H      2.757293    1.727947  -20.988943     2  5638
  5640  H      3.283313    1.109446  -19.687619     2  5638
  5641  O     -6.511930   24.893390  -22.106506     1  5642  5643
  5642  H     -6.819908   24.864894  -21.184695     2  5641
  5643  H     -7.245349   25.342879  -22.565144     2  5641
  5644  O    -11.166710   25.272042    2.752607     1  5645  5646
  5645  H    -11.841533   24.713209    2.331521     2  5644
  5646  H    -10.677984   25.609126    1.988806     2  5644
  5647  O      4.565023  -22.240262   15.147749     1  5648  5649
  5648  H      3.912475  -22.805458   15.589543     2  5647
  5649  H      4.982856  -21.750334   15.862440     2  5647
  5650  O    -22.988624   -9.331183   13.349533     1  5651  5652
  5651  H    -22.864901  -10.285231   13.204739     2  5650
  5652  H    -23.905575   -9.203847   13.644890     2  5650
  5653  O      6.483587   -6.710418  -11.927928     1  5654  5655
  5654  H      6.149353   -6.958941  -11.049686     2  5653
  5655  H      7.093675   -7.413810  -12.203782     2  5653
  5656  O     25.837826  -27.034634   -4.432891     1  5657  5658
  5657  H     24.969668  -27.442018   -4.600024     2  5656
  5658  H     26.392183  -27.402989   -5.143251     2  5656
  5659  O     -3.004226    4.983001  -26.421365     1  5660  5661
  5660  H     -3.488905    4.384893  -25.827612     2  5659
  5661  H     -2.829243    4.454136  -27.214161     2  5659
  5662  O      9.955683   -5.499764   27.082068     1  5663  5664
  5663  H      9.493283   -5.969508   27.794629     2  5662
  5664  H      9.930885   -4.575275   27.371371     2  5662
  5665  O      3.683956  -21.001369    5.087764     1  5666  5667
  5666  H      3.160043  -20.209970    4.873810     2  5665
  5667  H      4.172161  -21.173675    4.263656     2  5665
  5668  O     23.747523   -0.703459   26.835535     1  5669  5670
  5669  H     23.864182    0.223768   26.594947     2  5668
  5670  H     24.627564   -0.982368   27.115809     2  5668
  5671  O    -16.785466  -10.847972  -19.775659     1  5672  5673
  5672  H    -17.026206  -10.156669  -19.144432     2  5671
  5673  H    -17.268617  -10.603467  -20.579632     2  5671
  5674  O     16.092579   -9.237664  -12.360876     1  5675  5676
  5675  H     16.026263  -10.170399  -12.116898     2  5674
  5676  H     16.394649   -8.798031  -11.548994     2  5674
  5677  O     11.102438  -16.777902   -3.267432     1  5678  5679
  5678  H     11.876772  -16.202195   -3.156314     2  5677
  5679  H     11.396136  -17.484104   -3.863741     2  5677
  5680  O    -17.838724   15.134425  -17.991376     1  5681  5682
  5681  H    -18.099143   15.796262  -17.328776     2  5680
  5682  H    -17.865674   14.280781  -17.536053     2  5680
  5683  O    -15.267581  -14.583810   24.025085     1  5684  5685
  5684  H    -16.030081  -13.992400   23.956784     2  5683
  5685  H    -15.403389  -15.230627   23.318917     2  5683
  5686  O    -13.933229   -2.401288  -15.226744     1  5687  5688
  5687  H    -13.232802   -1.731987  -15.290135     2  5686
  5688  H    -13.588312   -3.147343  -15.736660     2  5686
  5689  O     11.537238   20.450337   18.268022     1  5690  5691
  5690  H     11.304411   19.505728   18.320589     2  5689
  5691  H     11.629727   20.759814   19.187724     2  5689
  5692  O     -8.800244  -24.024621   10.903739     1  5693  5694
  5693  H     -8.839475  -23.565121   11.754530     2  5692
  5694  H     -9.734075  -24.144402   10.670052     2  5692
  5695  O      9.673625   -0.915748  -13.356698     1  5696  5697
  5696  H      9.904443   -1.009586  -12.419352     2  5695
  5697  H      8.708547   -0.805285  -13.380786     2  5695
  5698  O    -18.865072   -7.472017   21.340220     1  5699  5700
  5699  H    -19.488558   -7.375390   22.081125     2  5698
  5700  H    -18.475792   -8.346849   21.508819     2  5698
  5701  O    -23.066533    5.514416   11.669976     1  5702  5703
  5702  H    -23.620746    5.025676   11.046242     2  5701
  5703  H    -23.019063    4.944514   12.446065     2  5701
  5704  O      6.439592    8.079668  -10.691518     1  5705  5706
  5705  H      5.968725    8.839732  -10.322862     2  5704
  5706  H      7.020428    7.764002   -9.985544     2  5704
  5707  O     25.390947  -15.326211    6.690765     1  5708  5709
  5708  H     25.157808  -16.148242    7.148952     2  5707
  5709  H     24.657231  -14.706814    6.822583     2  5707
  5710  O     -8.445736   11.636911   22.324000     1  5711  5712
  5711  H     -7.540928   11.964230   22.231869     2  5710
  5712  H     -8.390342   10.702764   22.074748     2  5710
  5713  O    -16.623418  -17.675254  -22.065286     1  5714  5715
  5714  H    -17.042993  -16.944350  -22.546020     2  5713
  5715  H    -16.794027  -17.504087  -21.128655     2  5713
  5716  O     -1.951742  -20.121621   -9.843933     1  5717  5718
  5717  H     -1.288036  -19.548700  -10.260473     2  5716
  5718  H     -1.914980  -19.893095   -8.902955     2  5716
  5719  O    -12.828136   17.973899   13.490431     1  5720  5721
  5720  H    -11.934141   18.353089   13.518359     2  5719
  5721  H    -13.329582   18.571857   14.064255     2  5719
  5722  O     26.034767  -19.663326   13.959299     1  5723  5724
  5723  H     25.247229  -19.739373   13.400911     2  5722
  5724  H     26.343903  -20.566734   14.136374     2  5722
  5725  O      1.231754    6.456069  -24.140291     1  5726  5727
  5726  H      1.842657    5.759766  -23.855799     2  5725
  5727  H      1.640004    6.916725  -24.887260     2  5725
  5728  O     22.720507  -20.051891  -17.538442     1  5729  5730
  5729  H     23.660595  -20.282110  -17.478404     2  5728
  5730  H     22.623420  -19.185618  -17.119008     2  5728
  5731  O      7.893683  -15.791996    6.272812     1  5732  5733
  5732  H      8.712490  -15.658164    5.771458     2  5731
  5733  H      7.423127  -16.471958    5.766069     2  5731
  5734  O     -2.241040    5.754154   21.674546     1  5735  5736
  5735  H     -1.484378    5.504680   22.226096     2  5734
  5736  H     -2.910613    5.080758   21.873896     2  5734
  5737  O    -14.127750   -9.235255   -4.004590     1  5738  5739
  5738  H    -13.252073   -9.597528   -3.821679     2  5737
  5739  H    -14.165883   -8.376667   -3.558360     2  5737
  5740  O    -25.758895   14.451478   11.983004     1  5741  5742
  5741  H    -26.584893   14.090030   12.334194     2  5740
  5742  H    -25.075911   14.176586   12.612342     2  5740
  5743  O    -20.827703   10.772069   10.659362     1  5744  5745
  5744  H    -21.324274    9.954961   10.497799     2  5743
  5745  H    -21.526073   11.407475   10.862188     2  5743
  5746  O     14.531194  -20.597766    5.573480     1  5747  5748
  5747  H     13.658391  -20.581834    5.986338     2  5746
  5748  H     14.986672  -21.308350    6.049150     2  5746
  5749  O     -5.118198  -14.003094   17.149375     1  5750  5751
  5750  H     -4.322468  -13.625650   17.553215     2  5749
  5751  H     -5.557020  -14.456311   17.880802     2  5749
  5752  O    -14.051321  -11.978443   10.501831     1  5753  5754
  5753  H    -13.948722  -12.510145   11.306727     2  5752
  5754  H    -14.987799  -11.739443   10.505379     2  5752
  5755  O    -19.712502  -12.689266   26.852115     1  5756  5757
  5756  H    -19.094773  -12.380346   27.536401     2  5755
  5757  H    -19.460267  -13.593123   26.605789     2  5755
  5758  O    -25.573832   -8.607030   14.215597     1  5759  5760
  5759  H    -26.296571   -8.680072   13.571762     2  5758
  5760  H    -25.998018   -8.779108   15.070314     2  5758
  5761  O    -21.029590  -15.760799    8.776611     1  5762  5763
  5762  H    -21.940004  -16.080510    8.897823     2  5761
  5763  H    -20.855368  -15.957159    7.841918     2  5761
  5764  O      2.323516  -25.560756    1.524133     1  5765  5766
  5765  H      2.624776  -26.474103    1.612318     2  5764
  5766  H      3.083453  -24.977763    1.655408     2  5764
  5767  O    -24.514919   22.294234   10.873815     1  5768  5769
  5768  H    -24.524338   23.253049   10.745088     2  5767
  5769  H    -24.675664   21.917507    9.994492     2  5767
  5770  O    -11.733837   14.939060   -4.508497     1  5771  5772
  5771  H    -12.604041   15.093077   -4.101208     2  5770
  5772  H    -11.850713   14.244094   -5.174960     2  5770
  5773  O     26.027193    7.071562  -24.223636     1  5774  5775
  5774  H     26.325315    7.982804  -24.068819     2  5773
  5775  H     25.377709    7.150185  -24.939960     2  5773
  5776  O      2.113611   26.800523    5.826563     1  5777  5778
  5777  H      1.997694   27.395168    6.583972     2  5776
  5778  H      2.878915   27.118429    5.326378     2  5776
  5779  O      8.761049   -9.908907   11.908650     1  5780  5781
  5780  H      9.421809  -10.104679   12.592683     2  5779
  5781  H      8.088495  -10.608792   11.958096     2  5779
  5782  O     -5.447401   25.314481   26.960867     1  5783  5784
  5783  H     -5.690944   26.250422   26.980593     2  5782
  5784  H     -5.630121   24.988446   27.850889     2  5782
  5785  O     19.468232    6.542462    2.997650     1  5786  5787
  5786  H     19.649496    5.596958    2.954547     2  5785
  5787  H     18.529849    6.607431    3.222070     2  5785
  5788  O     12.404381   11.371660  -13.825961     1  5789  5790
  5789  H     11.828989   10.719600  -14.249721     2  5788
  5790  H     13.141836   11.461879  -14.444699     2  5788
  5791  O    -18.687852    9.554621   27.196848     1  5792  5793
  5792  H    -18.102517   10.292341   27.430247     2  5791
  5793  H    -19.003386    9.743648   26.299500     2  5791
  5794  O    -25.864036   24.846141  -23.357381     1  5795  5796
  5795  H    -25.574103   24.361533  -24.146583     2  5794
  5796  H    -26.783058   24.579430  -23.192461     2  5794
  5797  O     24.265751   -8.355352  -27.171930     1  5798  5799
  5798  H     24.210061   -9.207323  -26.721833     2  5797
  5799  H     23.363398   -8.202410  -27.490141     2  5797
  5800  O     23.819663    4.493537  -19.814201     1  5801  5802
  5801  H     23.464247    5.388603  -19.824339     2  5800
  5802  H     23.791187    4.214236  -18.894014     2  5800
  5803  O    -18.920458  -21.055581   23.376129     1  5804  5805
  5804  H    -18.403145  -21.699125   22.874846     2  5803
  5805  H    -18.988882  -21.457028   24.253189     2  5803
  5806  O      7.386430   19.344052   17.811226     1  5807  5808
  5807  H      6.640445   19.963757   17.782029     2  5806
  5808  H      8.123467   19.857027   17.448128     2  5806
  5809  O    -12.813154   -5.000012  -25.295262     1  5810  5811
  5810  H    -12.668741   -5.872309  -24.894575     2  5809
  5811  H    -13.132754   -4.462119  -24.554321     2  5809
  5812  O     -4.231869  -16.040096    5.818993     1  5813  5814
  5813  H     -5.155698  -15.825948    5.617747     2  5812
  5814  H     -4.209820  -16.863988    6.329425     2  5812
  5815  O     18.039405   24.213896   27.256112     1  5816  5817
  5816  H     18.784341   24.693476   26.853362     2  5815
  5817  H     17.996539   23.338876   26.833537     2  5815
  5818  O    -15.384756   17.263631    2.212695     1  5819  5820
  5819  H    -16.195056   16.886351    1.830478     2  5818
  5820  H    -15.346901   16.982365    3.139317     2  5818
  5821  O     -5.982498   23.476956   15.152224     1  5822  5823
  5822  H     -6.401318   22.812627   15.724062     2  5821
  5823  H     -5.770612   23.030418   14.316417     2  5821
  5824  O    -22.491975   27.222554   25.200554     1  5825  5826
  5825  H    -23.099845   26.495350   25.392039     2  5824
  5826  H    -22.356465   27.702492   26.028514     2  5824
  5827  O      1.323649   26.653710  -25.970749     1  5828  5829
  5828  H      1.290069   27.612342  -25.825020     2  5827
  5829  H      1.589833   26.235441  -25.137464     2  5827
  5830  O     -8.113293   18.936519    9.869049     1  5831  5832
  5831  H     -7.461124   18.492943    9.301652     2  5830
  5832  H     -8.571356   18.228305   10.336703     2  5830
  5833  O     -8.466450   22.604572  -20.347743     1  5834  5835
  5834  H     -8.404067   21.784077  -19.839830     2  5833
  5835  H     -8.051083   23.300235  -19.822688     2  5833
  5836  O      1.674690  -10.647438   -4.683398     1  5837  5838
  5837  H      1.626772  -11.254006   -5.433572     2  5836
  5838  H      1.618659   -9.749722   -5.040453     2  5836
  5839  O     13.769504  -26.248168   23.396102     1  5840  5841
  5840  H     13.527542  -25.857401   22.542492     2  5839
  5841  H     14.696217  -26.003218   23.546018     2  5839
  5842  O    -16.732918   -8.844300   -0.740660     1  5843  5844
  5843  H    -16.689916   -8.422768   -1.611581     2  5842
  5844  H    -17.476762   -8.411865   -0.294165     2  5842
  5845  O     25.043846  -20.855764    1.176705     1  5846  5847
  5846  H     24.228000  -20.923761    1.690261     2  5845
  5847  H     25.642071  -21.485713    1.614391     2  5845
  5848  O     12.706541   14.274473  -13.598788     1  5849  5850
  5849  H     12.465695   13.335485  -13.671073     2  5848
  5850  H     12.668347   14.626272  -14.505638     2  5848
  5851  O    -17.301731   22.731749   11.394454     1  5852  5853
  5852  H    -16.598923   22.521992   12.028031     2  5851
  5853  H    -18.126947   22.556443   11.873613     2  5851
  5854  O     20.151322  -11.752415  -26.882506     1  5855  5856
  5855  H     20.053472  -10.788085  -26.885027     2  5854
  5856  H     19.326235  -12.060393  -26.496859     2  5854
  5857  O    -15.954716  -17.532410   14.031763     1  5858  5859
  5858  H    -16.881086  -17.603521   14.304672     2  5857
  5859  H    -15.812906  -18.331663   13.503177     2  5857
  5860  O      7.039456  -14.661404   -3.816765     1  5861  5862
  5861  H      6.888476  -14.051904   -3.078197     2  5860
  5862  H      6.868047  -14.162937   -4.631630     2  5860
  5863  O     -4.186990  -15.872805  -15.497081     1  5864  5865
  5864  H     -5.000154  -15.892564  -16.019519     2  5863
  5865  H     -3.909165  -14.943684  -15.469119     2  5863
  5866  O    -22.415327  -18.072512   23.529375     1  5867  5868
  5867  H    -21.652326  -17.476660   23.510177     2  5866
  5868  H    -22.136707  -18.895083   23.094396     2  5866
  5869  O     19.320112    7.932010   16.200521     1  5870  5871
  5870  H     18.500386    8.203250   16.636598     2  5869
  5871  H     20.029125    8.077060   16.843135     2  5869
  5872  O     17.523900   10.685125   18.725207     1  5873  5874
  5873  H     17.327477   10.074870   18.002417     2  5872
  5874  H     17.315669   10.213448   19.544267     2  5872
  5875  O    -14.744799  -21.724917   23.866799     1  5876  5877
  5876  H    -13.866704  -22.008863   23.549499     2  5875
  5877  H    -14.925353  -22.288442   24.643295     2  5875
  5878  O    -22.681979  -24.309639   -3.536582     1  5879  5880
  5879  H    -22.230990  -24.666841   -2.755083     2  5878
  5880  H    -23.388054  -24.943695   -3.742497     2  5878
  5881  O     19.284190    1.747380  -16.677321     1  5882  5883
  5882  H     19.351174    2.469367  -17.318453     2  5881
  5883  H     19.394218    0.929362  -17.184898     2  5881
  5884  O     -5.598062   -7.530519    8.641902     1  5885  5886
  5885  H     -5.700409   -8.149533    7.908677     2  5884
  5886  H     -5.911248   -6.687583    8.266364     2  5884
  5887  O     26.657141  -19.659275   23.263650     1  5888  5889
  5888  H     26.361317  -19.710601   24.185519     2  5887
  5889  H     25.867986  -19.597135   22.707481     2  5887
  5890  O     -6.271974   23.944676  -13.512975     1  5891  5892
  5891  H     -7.212284   23.732184  -13.390441     2  5890
  5892  H     -6.156917   24.124699  -14.458228     2  5890
  5893  O    -15.273472    2.776001    9.866081     1  5894  5895
  5894  H    -16.163534    3.067890   10.138035     2  5893
  5895  H    -15.271299    2.876427    8.896145     2  5893
  5896  O     26.044042  -16.854974  -20.773863     1  5897  5898
  5897  H     26.569941  -16.185077  -21.236757     2  5896
  5898  H     26.414904  -16.864837  -19.877635     2  5896
  5899  O    -11.690041   18.794619   23.368362     1  5900  5901
  5900  H    -11.736971   18.388226   22.488499     2  5899
  5901  H    -10.845675   18.496755   23.746594     2  5899
  5902  O     13.593259   14.577123  -21.353102     1  5903  5904
  5903  H     13.457189   14.201806  -22.227778     2  5902
  5904  H     14.243320   14.007686  -20.914669     2  5902
  5905  O    -25.472161  -18.257776   -9.760684     1  5906  5907
  5906  H    -24.928893  -17.771652   -9.122786     2  5905
  5907  H    -25.310243  -17.800010  -10.600425     2  5905
  5908  O     -9.971181    1.738073  -11.194634     1  5909  5910
  5909  H     -9.554131    2.521516  -11.585171     2  5908
  5910  H     -9.294814    1.367517  -10.610771     2  5908
  5911  O      5.176863   12.023872   15.962371     1  5912  5913
  5912  H      4.709073   11.773317   16.776679     2  5911
  5913  H      4.539887   11.877880   15.257712     2  5911
  5914  O    -18.554392   26.974572  -21.689708     1  5915  5916
  5915  H    -19.485430   26.923936  -21.430282     2  5914
  5916  H    -18.075204   26.333429  -21.149580     2  5914
  5917  O     -4.613835  -14.090593   10.066737     1  5918  5919
  5918  H     -4.955740  -14.969365    9.829825     2  5917
  5919  H     -4.099157  -14.248910   10.877739     2  5917
  5920  O    -14.306246  -22.575883    4.700440     1  5921  5922
  5921  H    -13.981057  -23.096145    5.444631     2  5920
  5922  H    -15.120281  -22.155989    5.022796     2  5920
  5923  O     11.269927   19.272275   24.698713     1  5924  5925
  5924  H     12.218510   19.304560   24.901628     2  5923
  5925  H     11.215746   19.263256   23.730557     2  5923
  5926  O     25.877609   25.508725   11.872700     1  5927  5928
  5927  H     26.094257   26.044933   12.645125     2  5926
  5928  H     25.270724   26.049338   11.346553     2  5926
  5929  O     25.564694   17.827787   16.116447     1  5930  5931
  5930  H     26.390390   17.700307   15.628345     2  5929
  5931  H     24.927930   17.321216   15.593272     2  5929
  5932  O     15.882148   22.018135   20.092520     1  5933  5934
  5933  H     16.613811   21.470631   20.409752     2  5932
  5934  H     16.212897   22.435282   19.285822     2  5932
  5935  O      5.401048   20.292184    8.470994     1  5936  5937
  5936  H      4.498726   20.593869    8.284637     2  5935
  5937  H      5.283762   19.714596    9.239558     2  5935
  5938  O     11.740624  -14.879094    1.835405     1  5939  5940
  5939  H     12.285393  -15.511902    1.342954     2  5938
  5940  H     12.039198  -14.920796    2.751688     2  5938
  5941  O    -26.272163  -14.692973  -14.277046     1  5942  5943
  5942  H    -26.738730  -14.344746  -13.504483     2  5941
  5943  H    -25.669860  -13.999841  -14.582179     2  5941
  5944  O     -2.812178   -5.047029  -26.098151     1  5945  5946
  5945  H     -3.760185   -4.979545  -25.922380     2  5944
  5946  H     -2.663451   -5.864024  -26.586575     2  5944
  5947  O     -5.116475  -16.085566   -5.659538     1  5948  5949
  5948  H     -4.311884  -16.149921   -5.124398     2  5947
  5949  H     -4.958356  -15.336769   -6.253634     2  5947
  5950  O     -0.885854   -1.893045   -9.227717     1  5951  5952
  5951  H     -0.387712   -2.470682   -9.816559     2  5950
  5952  H     -1.787815   -1.926629   -9.578763     2  5950
  5953  O     -7.277617    5.982222    8.801720     1  5954  5955
  5954  H     -6.604868    5.284271    8.833054     2  5953
  5955  H     -7.528024    6.099550    9.729589     2  5953
  5956  O     22.475938   -1.175786  -17.873296     1  5957  5958
  5957  H     22.850525   -1.883845  -17.328472     2  5956
  5958  H     22.743261   -1.349488  -18.781270     2  5956
  5959  O    -10.403723   19.337722   13.468167     1  5960  5961
  5960  H    -10.120553   19.910809   14.198058     2  5959
  5961  H     -9.623668   18.809083   13.252698     2  5959
  5962  O     22.649260   -9.995032   24.304831     1  5963  5964
  5963  H     22.321326   -9.560026   25.102517     2  5962
  5964  H     23.025347  -10.836925   24.589445     2  5962
  5965  O     23.815535    0.442295   16.811443     1  5966  5967
  5966  H     23.217833   -0.320320   16.780374     2  5965
  5967  H     23.792302    0.843472   15.928596     2  5965
  5968  O      5.581721  -22.916940   -2.206981     1  5969  5970
  5969  H      6.190846  -23.133752   -1.483139     2  5968
  5970  H      6.049870  -23.269984   -2.978577     2  5968
  5971  O    -16.518113  -16.031115    5.859413     1  5972  5973
  5972  H    -16.085748  -15.478661    6.529217     2  5971
  5973  H    -16.374697  -16.951813    6.122648     2  5971
  5974  O      5.829158   24.669292  -26.493986     1  5975  5976
  5975  H      5.406675   25.160422  -25.772608     2  5974
  5976  H      5.122549   24.411152  -27.105773     2  5974
  5977  O     14.458307    6.967566   22.909549     1  5978  5979
  5978  H     15.171210    6.800498   22.271998     2  5977
  5979  H     13.684081    6.474998   22.594708     2  5977
  5980  O     -5.970590   12.556877   12.367707     1  5981  5982
  5981  H     -5.214046   11.963542   12.466531     2  5980
  5982  H     -6.614025   12.296913   13.043408     2  5980
  5983  O      4.153762    6.005178  -26.034742     1  5984  5985
  5984  H      3.543791    6.762179  -26.045516     2  5983
  5985  H      3.609441    5.205366  -26.021876     2  5983
  5986  O      8.730016  -25.960121   20.230477     1  5987  5988
  5987  H      8.356872  -26.020783   21.122184     2  5986
  5988  H      9.129835  -25.082004   20.151855     2  5986
  5989  O      2.228754    6.298998  -16.126784     1  5990  5991
  5990  H      2.281336    6.003034  -17.050589     2  5989
  5991  H      1.752923    7.143698  -16.179447     2  5989
  5992  O    -21.570819   24.126798   15.578990     1  5993  5994
  5993  H    -22.259704   23.445094   15.551905     2  5992
  5994  H    -20.848460   23.752066   16.111563     2  5992
  5995  O     10.706159   14.425136   -8.871958     1  5996  5997
  5996  H     11.522820   14.932618   -8.744790     2  5995
  5997  H      9.977380   15.051465   -8.719213     2  5995
  5998  O     12.621581    4.446394   -6.516579     1  5999  6000
  5999  H     12.816515    4.756857   -7.420097     2  5998
  6000  H     13.248867    4.858756   -5.896021     2  5998
  6001  O     -1.721184  -12.874450  -21.170086     1  6002  6003
  6002  H     -1.543547  -12.905899  -20.218668     2  6001
  6003  H     -1.524878  -13.764673  -21.497857     2  6001
  6004  O     -4.656942  -13.911713   -7.267801     1  6005  6006
  6005  H     -5.192811  -13.130420   -7.059571     2  6004
  6006  H     -4.848147  -14.108550   -8.195480     2  6004
  6007  O    -16.329197    3.563734  -16.258416     1  6008  6009
  6008  H    -16.138781    3.539575  -15.308643     2  6007
  6009  H    -15.462763    3.566838  -16.703085     2  6007
  6010  O    -21.135498    8.932753  -15.272660     1  6011  6012
  6011  H    -21.186994    9.770415  -15.746383     2  6010
  6012  H    -22.051969    8.623561  -15.180960     2  6010
  6013  O     -7.952558   21.237366   20.081816     1  6014  6015
  6014  H     -8.673310   20.684120   20.432873     2  6013
  6015  H     -7.537114   20.644319   19.435049     2  6013
  6016  O     -2.524497  -14.562041   23.230697     1  6017  6018
  6017  H     -2.998942  -13.922364   23.781706     2  6016
  6018  H     -2.078762  -15.122768   23.879933     2  6016
  6019  O    -25.199963   18.831466   20.553286     1  6020  6021
  6020  H    -25.100774   18.758246   19.595290     2  6019
  6021  H    -24.953504   17.961333   20.905891     2  6019
  6022  O     -0.412179  -20.937195  -16.410417     1  6023  6024
  6023  H      0.336195  -21.336336  -16.880123     2  6022
  6024  H     -1.009467  -20.577040  -17.081303     2  6022
  6025  O     20.025775   22.945267   -5.933128     1  6026  6027
  6026  H     19.353795   23.410816   -5.416620     2  6025
  6027  H     19.706263   22.034330   -6.018290     2  6025
  6028  O    -22.101212   -7.927930  -16.019413     1  6029  6030
  6029  H    -21.433471   -8.204857  -15.378698     2  6028
  6030  H    -22.799162   -7.523877  -15.482806     2  6028
  6031  O    -24.878893   10.999887  -22.000833     1  6032  6033
  6032  H    -23.955121   11.297980  -21.990540     2  6031
  6033  H    -25.227414   11.245847  -22.873787     2  6031
  6034  O     -4.416584    7.541660   -8.157639     1  6035  6036
  6035  H     -5.389183    7.468228   -8.117762     2  6034
  6036  H     -4.099321    6.733454   -8.593959     2  6034
  6037  O    -11.280112  -25.737111   -7.004426     1  6038  6039
  6038  H    -11.522196  -26.600854   -7.380045     2  6037
  6039  H    -10.948056  -25.220806   -7.754560     2  6037
  6040  O     -7.025971    1.558852    8.459696     1  6041  6042
  6041  H     -6.868649    1.142160    7.601811     2  6040
  6042  H     -7.963689    1.795977    8.440306     2  6040
  6043  O      7.762472  -16.243413  -22.753829     1  6044  6045
  6044  H      8.567446  -16.313161  -22.219155     2  6043
  6045  H      8.080421  -16.321786  -23.668231     2  6043
  6046  O     25.186648    2.892685    2.343354     1  6047  6048
  6047  H     25.397760    3.723109    1.888645     2  6046
  6048  H     25.942196    2.301511    2.202604     2  6046
  6049  O      2.996501   -8.402159  -19.766564     1  6050  6051
  6050  H      2.829374   -8.635560  -20.686204     2  6049
  6051  H      2.935379   -7.438306  -19.717708     2  6049
  6052  O     21.588929   19.027526  -23.392842     1  6053  6054
  6053  H     20.996715   18.261330  -23.447923     2  6052
  6054  H     22.273193   18.777917  -22.752810     2  6052
  6055  O     -9.334751   12.116059   17.428982     1  6056  6057
  6056  H     -9.212293   11.172386   17.614487     2  6055
  6057  H    -10.037418   12.411979   18.022570     2  6055
  6058  O     18.264513  -26.245423    3.280389     1  6059  6060
  6059  H     19.036490  -26.823791    3.381004     2  6058
  6060  H     18.628009  -25.353413    3.188826     2  6058
  6061  O     10.182703    8.565667   -2.344517     1  6062  6063
  6062  H     10.742194    9.306036   -2.063349     2  6061
  6063  H     10.498370    8.354801   -3.236514     2  6061
  6064  O     22.517067  -26.017204  -25.951384     1  6065  6066
  6065  H     23.207575  -26.202927  -26.597389     2  6064
  6066  H     22.880232  -26.322365  -25.105818     2  6064
  6067  O     -1.295632   15.082839  -18.026694     1  6068  6069
  6068  H     -1.227892   15.729292  -18.745705     2  6067
  6069  H     -1.269124   15.601151  -17.211145     2  6067
  6070  O    -18.595354   16.446422   -4.604963     1  6071  6072
  6071  H    -19.274617   17.129947   -4.719940     2  6070
  6072  H    -18.433775   16.392356   -3.647964     2  6070
  6073  O     -1.289656   10.521362   24.489743     1  6074  6075
  6074  H     -0.385848   10.854855   24.504619     2  6073
  6075  H     -1.866174   11.290685   24.563886     2  6073
  6076  O     10.318900    0.444377    9.637052     1  6077  6078
  6077  H     10.287359    0.696501    8.702402     2  6076
  6078  H     11.158605    0.773715    9.992947     2  6076
  6079  O     -6.113228  -26.439134   27.080457     1  6080  6081
  6080  H     -6.539356  -26.312302   26.220135     2  6079
  6081  H     -5.226740  -26.060774   26.991102     2  6079
  6082  O     -1.964891  -19.842279   16.525057     1  6083  6084
  6083  H     -2.363027  -19.236953   17.167217     2  6082
  6084  H     -2.660704  -20.040811   15.887133     2  6082
  6085  O     16.303527   19.044386   17.432865     1  6086  6087
  6086  H     15.742570   19.331746   16.700339     2  6085
  6087  H     16.472411   18.100468   17.295491     2  6085
  6088  O     19.604438   -7.142067    0.714675     1  6089  6090
  6089  H     19.300957   -8.017869    1.003537     2  6088
  6090  H     20.486863   -7.032382    1.092131     2  6088
  6091  O     22.731307   18.675955   15.017614     1  6092  6093
  6092  H     22.378196   18.523433   15.905650     2  6091
  6093  H     23.095979   17.811195   14.785798     2  6091
  6094  O      2.168725   -3.061452  -19.956226     1  6095  6096
  6095  H      3.038937   -2.639968  -20.017201     2  6094
  6096  H      1.761403   -2.621508  -19.194777     2  6094
  6097  O      3.117707   -4.059883    3.833622     1  6098  6099
  6098  H      2.663755   -4.677834    3.241016     2  6097
  6099  H      3.838271   -3.699159    3.294903     2  6097
  6100  O    -22.431326  -12.342663  -13.420511     1  6101  6102
  6101  H    -21.603703  -12.445057  -13.915262     2  6100
  6102  H    -22.265569  -11.535216  -12.908871     2  6100
  6103  O    -26.827342   18.982820   -6.671023     1  6104  6105
  6104  H    -25.976715   18.541377   -6.744620     2  6103
  6105  H    -26.985421   19.392257   -7.530156     2  6103
  6106  O    -21.216301  -13.426576   23.643817     1  6107  6108
  6107  H    -20.817270  -14.306210   23.721363     2  6106
  6108  H    -20.561897  -12.891103   23.169615     2  6106
  6109  O    -14.013897   25.187398   -6.386804     1  6110  6111
  6110  H    -14.861643   24.878497   -6.750500     2  6109
  6111  H    -13.564335   25.662153   -7.101506     2  6109
  6112  O     -8.101915  -17.455467  -25.693756     1  6113  6114
  6113  H     -8.168877  -16.802751  -26.406267     2  6112
  6114  H     -7.161796  -17.646347  -25.608704     2  6112
  6115  O    -13.305332  -24.289990   17.493254     1  6116  6117
  6116  H    -14.091698  -24.639427   17.933500     2  6115
  6117  H    -13.063903  -24.975294   16.859817     2  6115
  6118  O     25.450130   -8.141858  -24.611650     1  6119  6120
  6119  H     24.944937   -7.795140  -25.356138     2  6118
  6120  H     25.877154   -8.940239  -24.956018     2  6118
  6121  O     13.680112  -23.643935  -26.317056     1  6122  6123
  6122  H     14.578055  -23.359131  -26.535898     2  6121
  6123  H     13.131168  -23.579323  -27.113704     2  6121
  6124  O      9.634008   -3.491583   -9.495996     1  6125  6126
  6125  H      9.695509   -2.660049   -9.985148     2  6124
  6126  H     10.377254   -3.449538   -8.879677     2  6124
  6127  O    -15.147349  -25.452738  -16.106978     1  6128  6129
  6128  H    -15.121476  -24.564888  -15.720837     2  6127
  6129  H    -14.958098  -26.032705  -15.356462     2  6127
  6130  O     26.569758   -5.926527    7.593662     1  6131  6132
  6131  H     26.636147   -5.437488    8.431432     2  6130
  6132  H     26.917832   -5.317177    6.926619     2  6130
  6133  O    -12.292136   11.961850   -2.363438     1  6134  6135
  6134  H    -13.160123   12.167423   -1.979967     2  6133
  6135  H    -12.471464   11.705939   -3.277553     2  6133
  6136  O      7.481917   22.181868    8.529953     1  6137  6138
  6137  H      6.726933   21.573947    8.473985     2  6136
  6138  H      7.586356   22.571389    7.649182     2  6136
  6139  O      5.095348    6.554659   25.821184     1  6140  6141
  6140  H      5.081062    7.519856   25.706282     2  6139
  6141  H      4.717622    6.395520   26.699031     2  6139
  6142  O     -3.482168  -25.741786   26.714675     1  6143  6144
  6143  H     -2.944926  -24.937656   26.646451     2  6142
  6144  H     -3.529406  -26.118740   25.820196     2  6142
  6145  O    -24.578432   -8.020145   -6.043768     1  6146  6147
  6146  H    -24.821502   -7.516710   -6.832323     2  6145
  6147  H    -23.903953   -7.461316   -5.632354     2  6145
  6148  O    -12.607193    4.840756    7.149817     1  6149  6150
  6149  H    -12.195918    5.711363    7.038514     2  6148
  6150  H    -12.074663    4.243131    6.606569     2  6148
  6151  O      2.666273  -24.220955  -21.476379     1  6152  6153
  6152  H      1.947042  -24.853126  -21.374888     2  6151
  6153  H      2.847950  -23.914940  -20.576539     2  6151
  6154  O     18.870482   27.012891   20.597795     1  6155  6156
  6155  H     18.315208   26.233671   20.435734     2  6154
  6156  H     19.618720   26.697056   21.116448     2  6154
  6157  O     20.140561    6.683720   -5.482328     1  6158  6159
  6158  H     19.582774    5.981524   -5.845142     2  6157
  6159  H     20.140224    6.542182   -4.521684     2  6157
  6160  O    -25.526600    3.598760   -9.719961     1  6161  6162
  6161  H    -25.033021    4.099929  -10.385993     2  6160
  6162  H    -25.836736    4.262955   -9.085301     2  6160
  6163  O    -23.041242   -9.278634  -26.836830     1  6164  6165
  6164  H    -22.071343   -9.256934  -26.789220     2  6163
  6165  H    -23.343388   -9.974852  -26.232549     2  6163
  6166  O    -22.858203  -19.155115  -14.456845     1  6167  6168
  6167  H    -23.543290  -19.168739  -15.141915     2  6166
  6168  H    -22.230641  -18.451530  -14.689966     2  6166
  6169  O     24.648404   18.628870   12.169695     1  6170  6171
  6170  H     25.146843   17.802482   12.268335     2  6169
  6171  H     23.733128   18.347463   12.055183     2  6169
  6172  O    -13.292818   19.579591   -5.001425     1  6173  6174
  6173  H    -14.050897   19.705943   -4.405627     2  6172
  6174  H    -12.822632   18.793785   -4.672674     2  6172
  6175  O    -26.106903   22.419089   -4.942714     1  6176  6177
  6176  H    -26.083093   22.381046   -5.906552     2  6175
  6177  H    -26.766326   23.088465   -4.700100     2  6175
  6178  O     27.097214  -16.815304   19.162236     1  6179  6180
  6179  H     27.948886  -16.387352   19.361442     2  6178
  6180  H     26.425305  -16.215542   19.539751     2  6178
  6181  O      4.621927    1.440308  -13.847297     1  6182  6183
  6182  H      5.157912    2.228342  -13.695313     2  6181
  6183  H      4.791830    1.176179  -14.761805     2  6181
  6184  O     -1.510302   19.777276   19.486135     1  6185  6186
  6185  H     -0.614926   19.470654   19.677501     2  6184
  6186  H     -2.005350   19.008727   19.170395     2  6184
  6187  O     -8.272741    2.135106   22.290882     1  6188  6189
  6188  H     -7.626586    2.681119   21.818446     2  6187
  6189  H     -8.827631    2.725661   22.820462     2  6187
  6190  O     -2.742169   23.078004    1.553091     1  6191  6192
  6191  H     -2.152861   22.330739    1.380829     2  6190
  6192  H     -3.189630   23.190091    0.701170     2  6190
  6193  O     -5.240111   22.541644   12.640160     1  6194  6195
  6194  H     -5.757261   21.953498   12.068928     2  6193
  6195  H     -4.383802   22.098603   12.728395     2  6193
  6196  O     23.077876  -26.253012   15.341014     1  6197  6198
  6197  H     23.589839  -25.467874   15.574572     2  6196
  6198  H     23.200454  -26.832747   16.110952     2  6196
  6199  O     17.604658  -13.296169    3.372449     1  6200  6201
  6200  H     18.078244  -13.529572    2.564657     2  6199
  6201  H     16.940097  -13.993877    3.468824     2  6199
  6202  O     15.821283   12.057047   23.150560     1  6203  6204
  6203  H     15.341133   11.726353   22.376704     2  6202
  6204  H     16.761099   11.999134   22.915019     2  6202
  6205  O      9.158325   -1.354294    5.274064     1  6206  6207
  6206  H      9.540750   -0.795703    5.970243     2  6205
  6207  H      9.804385   -2.060275    5.124169     2  6205
  6208  O     11.572793   -1.753360    7.008464     1  6209  6210
  6209  H     12.449674   -1.383380    7.150311     2  6208
  6210  H     11.626689   -2.286657    6.203715     2  6208
  6211  O     -7.007496  -20.549364  -19.604160     1  6212  6213
  6212  H     -6.174685  -20.861741  -19.983103     2  6211
  6213  H     -6.968708  -19.588999  -19.662248     2  6211
  6214  O     27.089753    5.806843   -1.102054     1  6215  6216
  6215  H     26.652928    5.401991   -0.342177     2  6214
  6216  H     28.020543    5.543540   -1.074008     2  6214
  6217  O     -3.088997  -26.641325  -19.227412     1  6218  6219
  6218  H     -3.527347  -27.267640  -18.636533     2  6217
  6219  H     -2.963192  -25.822786  -18.722432     2  6217
  6220  O     22.907816    8.235489  -16.421782     1  6221  6222
  6221  H     23.194265    8.588248  -17.276264     2  6220
  6222  H     22.295768    7.509133  -16.607026     2  6220
  6223  O    -22.315834   18.110222   -1.940360     1  6224  6225
  6224  H    -21.677811   18.797848   -2.178426     2  6223
  6225  H    -21.779677   17.404220   -1.542841     2  6223
  6226  O    -25.294609  -12.679193    4.776787     1  6227  6228
  6227  H    -25.314702  -13.142825    5.626890     2  6226
  6228  H    -25.478886  -13.359788    4.112751     2  6226
  6229  O    -25.576421   -8.748841  -13.977422     1  6230  6231
  6230  H    -25.082182   -9.061522  -13.199034     2  6229
  6231  H    -25.106052   -7.946422  -14.255155     2  6229
  6232  O     19.102650   20.822001  -17.323450     1  6233  6234
  6233  H     19.578114   19.998457  -17.132281     2  6232
  6234  H     19.685064   21.532099  -17.015130     2  6232
  6235  O    -17.248986  -12.279966    8.008972     1  6236  6237
  6236  H    -17.868831  -12.869080    7.560803     2  6235
  6237  H    -16.458422  -12.829145    8.098868     2  6235
  6238  O     25.046103  -23.035473   -6.855070     1  6239  6240
  6239  H     25.978544  -23.287673   -6.882600     2  6238
  6240  H     25.008658  -22.125466   -7.175870     2  6238
  6241  O      1.607618   17.408521  -16.242824     1  6242  6243
  6242  H      0.736016   17.053241  -16.009345     2  6241
  6243  H      1.468491   18.208772  -16.775226     2  6241
  6244  O    -13.520085  -25.147217    9.186838     1  6245  6246
  6245  H    -13.308694  -25.312633    8.258012     2  6244
  6246  H    -13.634431  -26.014398    9.603486     2  6244
  6247  O     23.774257  -14.763476  -11.717093     1  6248  6249
  6248  H     24.169386  -15.233680  -10.964559     2  6247
  6249  H     24.014537  -13.833080  -11.602039     2  6247
  6250  O     23.659751    9.776465  -21.237983     1  6251  6252
  6251  H     23.709849    9.605293  -20.283108     2  6250
  6252  H     24.408471   10.373200  -21.399193     2  6250
  6253  O     12.547582  -16.090558   -8.096532     1  6254  6255
  6254  H     13.135791  -16.514442   -7.450852     2  6253
  6255  H     12.364509  -15.196291   -7.771548     2  6253
  6256  O     -5.482599   12.600940  -27.110538     1  6257  6258
  6257  H     -5.592050   11.779319  -26.596871     2  6256
  6258  H     -6.389835   12.942496  -27.200331     2  6256
  6259  O    -17.569874    6.126294   -7.393555     1  6260  6261
  6260  H    -17.138575    6.737024   -6.772358     2  6259
  6261  H    -18.141336    6.700027   -7.929609     2  6259
  6262  O    -21.977398   -1.227597   23.750846     1  6263  6264
  6263  H    -22.623756   -0.525521   23.921390     2  6262
  6264  H    -21.459147   -1.292631   24.566417     2  6262
  6265  O      7.156432   24.386777  -18.697371     1  6266  6267
  6266  H      6.496929   25.055828  -18.930638     2  6265
  6267  H      7.541113   24.708993  -17.867668     2  6265
  6268  O     11.035550  -16.619755  -18.993729     1  6269  6270
  6269  H     10.654037  -16.494841  -19.882152     2  6268
  6270  H     11.631906  -17.378317  -19.099908     2  6268
  6271  O    -18.112734   18.232004   26.825290     1  6272  6273
  6272  H    -18.638236   17.530474   27.245777     2  6271
  6273  H    -17.512828   17.789636   26.200196     2  6271
  6274  O     -2.365216    3.825704  -18.142493     1  6275  6276
  6275  H     -1.776988    3.697371  -17.383577     2  6274
  6276  H     -3.160302    4.216581  -17.745650     2  6274
  6277  O    -23.445108  -26.230935   -6.999111     1  6278  6279
  6278  H    -23.903463  -26.189323   -6.144675     2  6277
  6279  H    -24.036047  -26.705065   -7.602639     2  6277
  6280  O     20.688963   21.724505   19.027152     1  6281  6282
  6281  H     21.189919   21.365269   19.775710     2  6280
  6282  H     20.130851   21.006341   18.693961     2  6280
  6283  O     15.068731   -7.678316   -2.453103     1  6284  6285
  6284  H     15.130933   -7.744874   -3.413565     2  6283
  6285  H     15.856138   -7.166513   -2.205056     2  6283
  6286  O     14.997267   21.047004   26.659310     1  6287  6288
  6287  H     14.542979   21.787181   26.232897     2  6286
  6288  H     15.934298   21.269957   26.573250     2  6286
  6289  O    -11.137626   19.375759  -14.018589     1  6290  6291
  6290  H    -11.981697   19.675296  -13.649363     2  6289
  6291  H    -11.307067   18.516553  -14.433038     2  6289
  6292  O     10.356820   26.047036   -4.063184     1  6293  6294
  6293  H     11.012507   25.476855   -4.496567     2  6292
  6294  H     10.854439   26.868677   -3.896417     2  6292
  6295  O     21.663739  -23.275832   -9.652647     1  6296  6297
  6296  H     20.767780  -23.100729   -9.316048     2  6295
  6297  H     22.029276  -22.379749   -9.760224     2  6295
  6298  O    -23.400663    3.051751  -13.414907     1  6299  6300
  6299  H    -22.779215    2.769665  -12.725549     2  6298
  6300  H    -22.861010    3.131208  -14.216273     2  6298
  6301  O      2.674641    0.495282   -2.378975     1  6302  6303
  6302  H      3.006091    1.230230   -1.845234     2  6301
  6303  H      3.280581   -0.248023   -2.236834     2  6301
  6304  O     -5.295172   17.523325   -7.915006     1  6305  6306
  6305  H     -4.570096   16.891186   -7.805124     2  6304
  6306  H     -5.869172   17.382861   -7.146683     2  6304
  6307  O    -21.732002    5.199755   -6.122123     1  6308  6309
  6308  H    -21.899361    4.651349   -5.336773     2  6307
  6309  H    -21.298647    6.011627   -5.802754     2  6307
  6310  O     12.024283  -14.686864   18.464566     1  6311  6312
  6311  H     11.816005  -15.301374   19.183780     2  6310
  6312  H     11.858031  -15.189674   17.653784     2  6310
  6313  O    -21.710922  -19.544076   -2.930902     1  6314  6315
  6314  H    -20.942634  -19.650924   -2.347440     2  6313
  6315  H    -21.353380  -19.210724   -3.768197     2  6313
  6316  O     18.526624    0.590266  -12.269670     1  6317  6318
  6317  H     19.311430    0.180905  -12.675039     2  6316
  6318  H     18.185810    1.166112  -12.971826     2  6316
  6319  O     14.858318   17.669945   -9.971816     1  6320  6321
  6320  H     14.561993   18.579578   -9.838166     2  6319
  6321  H     15.751760   17.681520   -9.594019     2  6319
  6322  O    -14.245735  -12.253214  -19.968002     1  6323  6324
  6323  H    -13.734812  -12.177082  -19.149651     2  6322
  6324  H    -15.074236  -11.769570  -19.833532     2  6322
  6325  O     14.748607   10.989465   20.805710     1  6326  6327
  6326  H     14.039158   10.359128   20.611409     2  6325
  6327  H     14.819795   11.538580   20.010761     2  6325
  6328  O     -5.836939  -22.363462   10.632026     1  6329  6330
  6329  H     -6.714715  -22.050351   10.883939     2  6328
  6330  H     -5.369694  -22.509180   11.467549     2  6328
  6331  O     -3.044341   -1.478664    8.221365     1  6332  6333
  6332  H     -2.433593   -2.014704    8.748418     2  6331
  6333  H     -3.920117   -1.853521    8.393936     2  6331
  6334  O     22.272471  -20.714861   14.678499     1  6335  6336
  6335  H     21.556887  -21.339243   14.494465     2  6334
  6336  H     22.375701  -20.702459   15.646412     2  6334
  6337  O     20.974222    4.659808  -24.062057     1  6338  6339
  6338  H     20.681230    4.163715  -24.842951     2  6337
  6339  H     21.346497    5.464761  -24.453883     2  6337
  6340  O     17.631370  -16.455955   -2.782420     1  6341  6342
  6341  H     18.284469  -15.980759   -2.246736     2  6340
  6342  H     17.556878  -15.916564   -3.583081     2  6340
  6343  O     20.336980   -4.253664   24.726786     1  6344  6345
  6344  H     20.573188   -3.554547   24.101471     2  6343
  6345  H     20.955499   -4.135463   25.463406     2  6343
  6346  O    -17.674746   16.177440    1.209010     1  6347  6348
  6347  H    -18.371042   16.588028    1.738628     2  6346
  6348  H    -17.600634   15.252221    1.483936     2  6346
  6349  O    -20.492389   -3.089345  -11.681353     1  6350  6351
  6350  H    -20.361059   -2.818058  -10.759926     2  6349
  6351  H    -19.740135   -2.686876  -12.134728     2  6349
  6352  O    -24.587412    5.148000   -1.231069     1  6353  6354
  6353  H    -24.057268    5.055278   -0.426668     2  6352
  6354  H    -24.208886    5.928139   -1.665370     2  6352
  6355  O     -3.016789   12.827217   24.236038     1  6356  6357
  6356  H     -3.265438   12.731706   23.301625     2  6355
  6357  H     -2.433769   13.597938   24.227979     2  6355
  6358  O    -24.025944   13.760433   13.981356     1  6359  6360
  6359  H    -23.985918   12.811170   14.172108     2  6358
  6360  H    -24.541838   14.154580   14.700221     2  6358
  6361  O    -23.366400  -17.447174   -2.075824     1  6362  6363
  6362  H    -22.790918  -16.824776   -1.609523     2  6361
  6363  H    -22.773610  -18.137206   -2.410331     2  6361
  6364  O     11.207636   18.159257  -15.414315     1  6365  6366
  6365  H     12.163446   18.270372  -15.532749     2  6364
  6366  H     11.100105   17.851485  -14.504447     2  6364
  6367  O    -17.497450   24.955306    6.360620     1  6368  6369
  6368  H    -18.421353   25.220811    6.268534     2  6367
  6369  H    -17.444826   24.495466    7.209924     2  6367
  6370  O     -9.275653    8.884638   -6.925499     1  6371  6372
  6371  H     -9.276074    8.731738   -5.970832     2  6370
  6372  H     -9.897279    8.226137   -7.268983     2  6370
  6373  O     -4.504646    2.980157   18.987803     1  6374  6375
  6374  H     -4.351449    2.935133   18.035815     2  6373
  6375  H     -3.659370    2.753658   19.386196     2  6373
  6376  O      1.856628   12.310728    3.732126     1  6377  6378
  6377  H      1.066779   11.782789    3.559096     2  6376
  6378  H      2.563081   11.646141    3.775149     2  6376
  6379  O     -3.948634   11.870883    5.632001     1  6380  6381
  6380  H     -4.138121   11.984712    6.576994     2  6379
  6381  H     -3.530262   10.998914    5.604161     2  6379
  6382  O     -4.872755   -1.426506  -26.657409     1  6383  6384
  6383  H     -4.337127   -1.415522  -25.848331     2  6382
  6384  H     -5.777303   -1.537593  -26.328049     2  6382
  6385  O    -14.288281    3.512356   26.794249     1  6386  6387
  6386  H    -13.534494    3.237212   27.339825     2  6385
  6387  H    -13.907075    3.758228   25.937053     2  6385
  6388  O    -26.600110   -3.966470    6.111714     1  6389  6390
  6389  H    -27.180661   -3.281905    6.477481     2  6388
  6390  H    -26.527054   -3.798364    5.160308     2  6388
  6391  O      7.222900   22.247237   -2.700901     1  6392  6393
  6392  H      6.253478   22.316001   -2.670695     2  6391
  6393  H      7.474687   22.119499   -3.629824     2  6391
  6394  O     -9.026321   24.432362  -25.925391     1  6395  6396
  6395  H     -9.311893   25.357238  -25.880647     2  6394
  6396  H     -9.844630   23.921757  -26.039197     2  6394
  6397  O     14.252333    3.686531  -12.274841     1  6398  6399
  6398  H     14.683465    3.477223  -11.434210     2  6397
  6399  H     14.537056    2.994609  -12.891071     2  6397
  6400  O     11.117810   17.658458  -12.626355     1  6401  6402
  6401  H     11.877612   18.250656  -12.515275     2  6400
  6402  H     11.459333   16.778389  -12.428505     2  6400
  6403  O     -3.229935   19.230540    2.298213     1  6404  6405
  6404  H     -4.173806   19.438983    2.370546     2  6403
  6405  H     -3.173467   18.265151    2.338131     2  6403
  6406  O    -14.740637   10.697037   11.275109     1  6407  6408
  6407  H    -15.044183   11.292113   11.979509     2  6406
  6408  H    -15.490855   10.122127   11.057713     2  6406
  6409  O    -13.346654   10.792944   -5.020084     1  6410  6411
  6410  H    -14.191813   10.909780   -4.555923     2  6409
  6411  H    -13.111694    9.872207   -4.831139     2  6409
  6412  O      0.849099  -23.440066   26.353865     1  6413  6414
  6413  H      1.107813  -24.066704   27.047880     2  6412
  6414  H      1.246913  -23.792318   25.542436     2  6412
  6415  O      6.571149    4.804810  -27.011514     1  6416  6417
  6416  H      5.988168    5.262709  -26.388925     2  6415
  6417  H      6.100860    3.984311  -27.241017     2  6415
  6418  O     -4.110616    8.653535    8.277505     1  6419  6420
  6419  H     -3.980960    8.779103    9.229009     2  6418
  6420  H     -4.231853    7.697189    8.178915     2  6418
  6421  O     26.389127   15.267633  -17.565621     1  6422  6423
  6422  H     26.802188   16.048405  -17.169272     2  6421
  6423  H     26.986215   14.994333  -18.282975     2  6421
  6424  O      2.851543  -22.616129  -23.646254     1  6425  6426
  6425  H      1.977991  -22.645383  -24.061948     2  6424
  6426  H      2.776167  -23.187320  -22.866676     2  6424
  6427  O    -24.412500  -10.481865   -4.575899     1  6428  6429
  6428  H    -24.315635  -11.351456   -4.995220     2  6427
  6429  H    -24.411506   -9.809814   -5.273343     2  6427
  6430  O     23.673535   -8.392667  -11.059276     1  6431  6432
  6431  H     23.822265   -7.512643  -10.692929     2  6430
  6432  H     24.510786   -8.866317  -10.924370     2  6430
  6433  O     11.502632  -25.518927  -24.087974     1  6434  6435
  6434  H     12.276848  -25.683708  -24.646716     2  6433
  6435  H     10.847131  -25.050620  -24.623929     2  6433
  6436  O      8.041416  -10.212039  -14.751095     1  6437  6438
  6437  H      7.964086   -9.320013  -15.123574     2  6436
  6438  H      7.236836  -10.682509  -15.024278     2  6436
  6439  O      8.494884   25.645992  -16.607501     1  6440  6441
  6440  H      8.631129   25.116845  -15.806509     2  6439
  6441  H      9.386400   25.769618  -16.967550     2  6439
  6442  O     22.900650  -25.745235    8.733712     1  6443  6444
  6443  H     23.347422  -26.368195    9.329287     2  6442
  6444  H     23.394351  -24.910666    8.783501     2  6442
  6445  O     21.212518   -6.800717   23.937135     1  6446  6447
  6446  H     20.830398   -5.938177   24.159633     2  6445
  6447  H     20.491242   -7.446385   24.007533     2  6445
  6448  O      6.959136  -15.133219  -16.236434     1  6449  6450
  6449  H      6.328459  -14.732635  -15.622214     2  6448
[truncated: 616,801 more chars]
