# Supplementary material for: Measuring Zn Transference with Precision: Insights for Dendrite‐Free Zinc Metal Anodes
Source: Adv Mater. 2025 Aug 23;37(46):e02245. doi: 10.1002/adma.202502245 (PMC12631524; doi:10.1002/adma.202502245)
Supplement: Supplementary file 2 — Supporting Information [file ADMA-37-e02245-s002.gz › restarts/60Zn_r4.dyn]

 Number of Atoms and Title :
 16352  Built with Packmol
 Periodic Box Dimensions :
    0.5511652374267578D+02    0.5511652374267578D+02    0.5511652374267578D+02
    0.9000000000000000D+02    0.9000000000000000D+02    0.9000000000000000D+02
 Current Atomic Positions :
   -0.1090260606728692D+02    0.2473281127667415D+02   -0.3120026241173436D+01
   -0.1156288414555882D+02    0.2450139484385861D+02   -0.2503027014799990D+01
   -0.1011414979398704D+02    0.2422535464971415D+02   -0.2887248669193861D+01
   -0.2569209678471188D+01   -0.2264760602060640D+02   -0.1696562859004059D+02
   -0.3372487004040067D+01   -0.2315169479304158D+02   -0.1699495068076024D+02
   -0.2005359590599532D+01   -0.2288582481711298D+02   -0.1769107336436620D+02
    0.1265719153129697D+02   -0.4663986098403470D+01    0.2397334653484661D+02
    0.1213076467910532D+02   -0.5483270288440377D+01    0.2401666810942906D+02
    0.1355758037983878D+02   -0.4929839016940774D+01    0.2422683613769473D+02
    0.1257642672688629D+02    0.1079256929892645D+02    0.2263515261807268D+02
    0.1279684844507680D+02    0.1131834570203157D+02    0.2346190087730293D+02
    0.1230845860983407D+02    0.1142011238990515D+02    0.2197775446694422D+02
   -0.1814545060197421D+02   -0.1275511959749289D+02   -0.1239585510504285D+02
   -0.1870061584756791D+02   -0.1247518146850973D+02   -0.1170032174345595D+02
   -0.1760483759993367D+02   -0.1351802621840656D+02   -0.1214408102277796D+02
   -0.2244908779924266D+02    0.5148893776953403D+01    0.1213040246189995D+02
   -0.2247601546926570D+02    0.6011892662697136D+01    0.1242842646849614D+02
   -0.2171415778257324D+02    0.5096767360858019D+01    0.1150418401038968D+02
    0.7649252736236198D+01    0.1301600722308047D+02   -0.2194217460961717D+02
    0.8195863958423267D+01    0.1377183637154037D+02   -0.2180840950049381D+02
    0.8325064696701645D+01    0.1242184303382393D+02   -0.2219290977088367D+02
   -0.3615771171853510D+00   -0.2408737067167843D+01   -0.1963433426114977D+02
   -0.6598682877460736D+00   -0.2773103263488719D+01   -0.2047581217335318D+02
   -0.1220618355353241D+01   -0.2317763337754469D+01   -0.1912606790104670D+02
   -0.8273462160125721D+01    0.4911292695125256D+01    0.2148758723645222D+02
   -0.8494083805378972D+01    0.4132917252578179D+01    0.2101950920077715D+02
   -0.8711229224396833D+01    0.5633790434957611D+01    0.2104332263679399D+02
    0.1393204557816273D+02   -0.2300773824421457D+02    0.2051938784781744D+02
    0.1472747957112699D+02   -0.2249394157299265D+02    0.2082906174222185D+02
    0.1348892630917267D+02   -0.2231204576242936D+02    0.1999842043545128D+02
   -0.2183441748069212D+02    0.7249045816668412D+01    0.1042185373324096D+02
   -0.2108563073481139D+02    0.7532181405683770D+01    0.9850929374651948D+01
   -0.2248515184996710D+02    0.7007012019881667D+01    0.9795599485764734D+01
    0.1940549762985619D+02    0.1876508990290379D+02    0.2355323839837153D+02
    0.1857659764622325D+02    0.1855002586935199D+02    0.2399449908318243D+02
    0.1906854961099533D+02    0.1917899879645245D+02    0.2275551996339745D+02
   -0.1982353237200042D+02   -0.1000160879533717D+02   -0.2333716569984986D+02
   -0.1953576807008960D+02   -0.9907676587294516D+01   -0.2429747526394280D+02
   -0.1924247486929854D+02   -0.1072814626217727D+02   -0.2294849260022644D+02
    0.5410301798769781D+01   -0.1528544006138182D+02   -0.1698282472704544D+02
    0.4712077992569483D+01   -0.1462262649175592D+02   -0.1696567366709124D+02
    0.5391007427340428D+01   -0.1554091197757844D+02   -0.1793013073842626D+02
   -0.2446990090342494D+02   -0.2518338314794572D+02   -0.2527826353759021D+02
   -0.2483311162754852D+02   -0.2610518781126412D+02   -0.2522898610734919D+02
   -0.2518059052537464D+02   -0.2455264108738663D+02   -0.2554684174067362D+02
   -0.1051128175645458D+02    0.1048812580025948D+02    0.9534514550982250D+01
   -0.1113523958239000D+02    0.1080259084781767D+02    0.8767939153530302D+01
   -0.9666076366684287D+01    0.1051097361816447D+02    0.9091481638614942D+01
    0.2364413161230850D+01   -0.1136491912973081D+02    0.2338854689276877D+02
    0.2185023222927083D+01   -0.1195533573731520D+02    0.2260405850990399D+02
    0.3272162934825474D+01   -0.1150327479373969D+02    0.2356863358332320D+02
   -0.6834171670400147D+01   -0.6739470151920784D+01   -0.1195983239152026D+02
   -0.7781719184819141D+01   -0.6701432744208462D+01   -0.1194111956512681D+02
   -0.6542183570762255D+01   -0.7638355616938152D+01   -0.1184768913613572D+02
    0.1259461750768039D+02    0.2122058646669219D+02   -0.2201644769510527D+02
    0.1352288402142178D+02    0.2125560874200273D+02   -0.2228899468414295D+02
    0.1236258980562910D+02    0.2028297882062148D+02   -0.2190314818447471D+02
    0.6972262080363413D+01   -0.1858464092307434D+02   -0.2467451987431269D+02
    0.6823164139424952D+01   -0.1761570637924993D+02   -0.2492574108842256D+02
    0.6573664435415621D+01   -0.1901216336806448D+02   -0.2543621955645241D+02
   -0.1137525582895810D+02    0.2219892169543241D+01   -0.7562138537212887D+01
   -0.1183052734003246D+02    0.2758400221497062D+01   -0.8190975558036381D+01
   -0.1046030066808137D+02    0.2488380590649383D+01   -0.7524276718555804D+01
    0.2392435381933762D+02    0.2536238864410732D+02   -0.1294032154709904D+02
    0.2435094959753456D+02    0.2493803876528649D+02   -0.1372787077801670D+02
    0.2313140458238898D+02    0.2573684391350871D+02   -0.1328735665228353D+02
    0.1605804256884499D+02   -0.2156770146781706D+02    0.1336480036015131D+02
    0.1559075368706892D+02   -0.2234631934691857D+02    0.1331901104516938D+02
    0.1670227722349501D+02   -0.2164777638309437D+02    0.1262116509682674D+02
    0.6277938092865538D+01    0.2745871790742680D+02   -0.9332685320682158D+01
    0.6934793163742299D+01    0.2791293782495165D+02   -0.9856636447787665D+01
    0.5462936824332322D+01    0.2789065201764702D+02   -0.9542730998298342D+01
    0.2498181852795039D+02    0.1476377348709708D+02   -0.1247991650703078D+02
    0.2532369870525984D+02    0.1516397610444320D+02   -0.1166250634110298D+02
    0.2405366075926639D+02    0.1480093505712243D+02   -0.1230334977414316D+02
    0.2583693810647646D+02   -0.1342857576049792D+02    0.1135659589408243D+02
    0.2551641899028922D+02   -0.1409374423014962D+02    0.1064505846134615D+02
    0.2511790976395522D+02   -0.1333324777944975D+02    0.1198151922132603D+02
    0.1287776966195932D+02   -0.1493593844662499D+02    0.2373883670138191D+02
    0.1234160048931776D+02   -0.1530265686406760D+02    0.2303101309001422D+02
    0.1241106229905330D+02   -0.1450091238584158D+02    0.2447671203369503D+02
    0.1042187313406458D+02    0.8614708582891268D+01   -0.1414338289711980D+02
    0.1125552336794306D+02    0.8839966489153733D+01   -0.1461605827764721D+02
    0.1064190946115957D+02    0.8394619563432778D+01   -0.1327138729861852D+02
    0.5323037492799223D+01    0.1966567697944553D+02   -0.1766109555803649D+02
    0.4788634570669784D+01    0.1886949048743846D+02   -0.1750329383540960D+02
    0.5095707021701898D+01    0.2030347545934257D+02   -0.1702299681675634D+02
    0.2073150600754855D+02    0.1639888168699278D+02    0.2403693536195080D+02
    0.2049653228707551D+02    0.1727458436143744D+02    0.2373492333852113D+02
    0.1999385923819798D+02    0.1584943672943422D+02    0.2366303455997420D+02
    0.6753435299089961D+01   -0.1996122997659542D+02    0.1097555677029028D+02
    0.6093609822191715D+01   -0.1987785013922629D+02    0.1024129617288894D+02
    0.6314302969060433D+01   -0.1991451246597782D+02    0.1182239557908441D+02
   -0.2726648271745434D+02    0.1628803447290002D+02    0.5841741242568206D+01
   -0.2693711013538093D+02    0.1560975649058212D+02    0.6405198837041086D+01
   -0.2745323847306679D+02    0.1704156184087101D+02    0.6390748668942616D+01
   -0.1646056800258565D+02    0.1856763433698507D+02    0.1782968146618235D+02
   -0.1711951413921494D+02    0.1823986561120022D+02    0.1845253694812859D+02
   -0.1570015444774069D+02    0.1879279072926390D+02    0.1830394777896218D+02
    0.1455246148226013D+02    0.7424981809465994D+01   -0.1943502760939922D+02
    0.1543743655097031D+02    0.6919310086459492D+01   -0.1940088046351752D+02
    0.1442361843214760D+02    0.7883303194748317D+01   -0.2028398235139553D+02
   -0.7778826140493822D+01   -0.8652249801889454D+01   -0.8220969542948190D+01
   -0.8040762137422711D+01   -0.7759776308342210D+01   -0.8300526921409276D+01
   -0.8271811484705854D+01   -0.9133668721923913D+01   -0.8866556246747562D+01
    0.8924135100220587D+01    0.3414654985969139D-01   -0.2358555892307659D+01
    0.9470501128648516D+01   -0.7333571255675904D+00   -0.2459805694475393D+01
    0.9496569308824277D+01    0.5927617259659548D+00   -0.1833989055933435D+01
   -0.2345161860159776D+02   -0.1493916064771362D+01    0.2067459110795598D+02
   -0.2384862968287668D+02   -0.6393330412860765D+00    0.2073274284150277D+02
   -0.2251547905699741D+02   -0.1319055344854225D+01    0.2076104263099184D+02
    0.3609023397164744D+01   -0.1470306138329752D+02   -0.5100704829343893D+01
    0.3045894588442238D+01   -0.1547869201684145D+02   -0.5139317983749983D+01
    0.3112853230578238D+01   -0.1390759084025110D+02   -0.5306472370651407D+01
   -0.2322945216042219D+02   -0.4941039001983907D+01    0.6601867370311784D+01
   -0.2369877145666266D+02   -0.5615399446248052D+01    0.6114729610632187D+01
   -0.2394024170608743D+02   -0.4589653481460083D+01    0.7185313875616382D+01
    0.2108631231950775D+02   -0.1858171898337040D+02    0.2274365837312883D+02
    0.2101377717949669D+02   -0.1900662438357156D+02    0.2358030932030674D+02
    0.2198709106082479D+02   -0.1889567161413701D+02    0.2245116705569342D+02
    0.8301294718718852D+01    0.1223836366016315D+02   -0.1463161889126798D+02
    0.8236952552047512D+01    0.1244985936065245D+02   -0.1368986508589334D+02
    0.8093479160429885D+01    0.1133342271775643D+02   -0.1470095317182573D+02
    0.1799966576828383D+02    0.6406924204926693D+01    0.2618591402813250D+02
    0.1850930796113675D+02    0.6029225376296692D+01    0.2691264419415573D+02
    0.1710918070765280D+02    0.6294229361926777D+01    0.2651648391297073D+02
    0.2533899066692436D+02   -0.9793541228411147D+00   -0.2715972741859409D+02
    0.2626712893173769D+02   -0.9586148952569243D+00   -0.2734132961558118D+02
    0.2484409403592262D+02   -0.4261336175311675D+00   -0.2781340117064856D+02
   -0.7674953435392665D+01    0.1439574318609164D+02    0.9580280864340107D+01
   -0.8457358838558243D+01    0.1413243589106251D+02    0.9053926075537372D+01
   -0.7488678017618652D+01    0.1361787405162188D+02    0.1011117540176519D+02
    0.2161745051455721D+02   -0.1746383530585999D+02   -0.2019105329516936D+02
    0.2197328772586664D+02   -0.1715782729315160D+02   -0.1935569761382603D+02
    0.2191947490948962D+02   -0.1669963425395187D+02   -0.2070523499871804D+02
   -0.1952492456864314D+01    0.2260683180473905D+02    0.5004959888707474D+01
   -0.1543661669373175D+01    0.2331603975097318D+02    0.5555619702130510D+01
   -0.1562755212864528D+01    0.2281007656507629D+02    0.4152536365021419D+01
   -0.7522124611881602D+00   -0.2625741434510433D+01    0.2468083556928789D+02
    0.2267952205651639D+00   -0.2716498990716671D+01    0.2457133620937790D+02
   -0.9975956429555930D+00   -0.1722971557119093D+01    0.2444128407011173D+02
    0.2734189926932466D+01    0.2331250156363500D+02   -0.1980294923438637D+02
    0.3645698019739968D+01    0.2326609500378166D+02   -0.2012024735156910D+02
    0.2132718492068084D+01    0.2301204180281591D+02   -0.2051830563027992D+02
   -0.9443524722449238D+01   -0.5599508461027375D+01   -0.1564926957261595D+02
   -0.1034177976315642D+02   -0.5955270320853793D+01   -0.1542773889079350D+02
   -0.9480230708575396D+01   -0.4709606563970239D+01   -0.1587501787705790D+02
    0.2138943555471385D+02    0.3243711834666626D+01   -0.1230057379586191D+02
    0.2062068185429508D+02    0.3822462364836877D+01   -0.1250958284200000D+02
    0.2183526223571473D+02    0.3327959029353700D+01   -0.1311622442554824D+02
    0.1521826108082690D+02   -0.1791259715542289D+02   -0.7492311954477104D+01
    0.1438533696528496D+02   -0.1741264385417078D+02   -0.7312610524280837D+01
    0.1493198931857588D+02   -0.1884207735013542D+02   -0.7541493163792103D+01
   -0.2063783153180923D+02    0.2483982681913195D+02   -0.1438989222093200D+02
   -0.2025430849736706D+02    0.2409647311829453D+02   -0.1482253957906399D+02
   -0.2009080330358282D+02    0.2497459883955078D+02   -0.1361973391078907D+02
    0.7819142187716513D+01    0.9623147655249445D+01    0.1244262899690329D+01
    0.7875281174323155D+01    0.1039760646867217D+02    0.1856964433236529D+01
    0.7005624005106119D+01    0.9124730278638536D+01    0.1396874052484592D+01
    0.1956100819144832D+01   -0.1392443577912947D+02    0.2529678262563264D+02
    0.2267857607045213D+01   -0.1433522161735413D+02    0.2450021201005405D+02
    0.1092214739192600D+01   -0.1354851148326675D+02    0.2502419098339637D+02
   -0.4952393994347647D+01    0.1216203007484953D+02   -0.1342157503480512D+02
   -0.4153437571120175D+01    0.1163265094461060D+02   -0.1346067966057798D+02
   -0.5033723760162391D+01    0.1240774183076612D+02   -0.1252850462929514D+02
   -0.3839447740714150D+01    0.1384995758260566D+02   -0.2229368388175887D+02
   -0.4412504774244614D+01    0.1360378013090002D+02   -0.2303423431301348D+02
   -0.3350816830604756D+01    0.1466960739996952D+02   -0.2251199366566541D+02
    0.1273155735934564D+00   -0.6989878595174516D+01   -0.2364431403106244D+02
   -0.5309477790601014D+00   -0.6310023781242284D+01   -0.2371837729977797D+02
    0.6605495405477656D+00   -0.6861538331431267D+01   -0.2282142766044815D+02
    0.1282718455512068D+02   -0.1676533028056487D+02   -0.7698281208314034D+01
    0.1246109370800277D+02   -0.1588963306324767D+02   -0.7726737336660654D+01
    0.1214664496780045D+02   -0.1727832520053918D+02   -0.7152721390642265D+01
    0.1652012966744851D+02   -0.2343229480804256D+02   -0.2629791413132402D+02
    0.1749871257637899D+02   -0.2337205883509626D+02   -0.2614865165282395D+02
    0.1634459695914613D+02   -0.2422131124451448D+02   -0.2685976316759483D+02
   -0.1810084632568948D+02    0.7627721705503472D+01   -0.2478059269421590D+02
   -0.1901990322389306D+02    0.7344024122203304D+01   -0.2471472861579584D+02
   -0.1813722169876591D+02    0.8260695881302466D+01   -0.2551026588557404D+02
    0.2638720753282652D+01    0.2282843723166367D+02    0.1075799443473249D+02
    0.2970273358610776D+01    0.2367333923752516D+02    0.1050213687733798D+02
    0.2458558439376166D+01    0.2289768971118459D+02    0.1165467360553210D+02
   -0.2031815539443614D+01    0.1964746587099531D+02   -0.3373224747948971D+01
   -0.1752037320872645D+01    0.1924988526591030D+02   -0.2512868395100452D+01
   -0.2149672324549481D+01    0.2056271097151198D+02   -0.3137079805133969D+01
    0.1070246586210027D+02    0.7999175901926109D+01    0.1587233567069150D+02
    0.1044045134231543D+02    0.7725348142940660D+01    0.1676780227886734D+02
    0.1127183903660395D+02    0.8821601467640368D+01    0.1582473932167884D+02
   -0.2112921379794987D+02    0.2410325216223912D+02    0.7050711768776398D+01
   -0.2103009754818938D+02    0.2512175947250998D+02    0.7130401154213073D+01
   -0.2185710902141001D+02    0.2382992186169005D+02    0.6477541203412793D+01
   -0.6464676392318128D+01    0.1468204723750801D+02   -0.2965427599162402D+01
   -0.7033303618422719D+01    0.1485301812625394D+02   -0.2154862795048721D+01
   -0.5892922052836260D+01    0.1393601094873410D+02   -0.2765647797669295D+01
   -0.7512775532299679D+01   -0.1268533008601908D+01    0.2610959619215334D+02
   -0.6547696431285221D+01   -0.1445207394316025D+01    0.2603064038880894D+02
   -0.7696682434592664D+01   -0.6693481967412509D+00    0.2538295558199379D+02
    0.1399530201584223D+02    0.1756622338589733D+02   -0.1027419358723748D+02
    0.1454751536721587D+02    0.1739817083096251D+02   -0.9476481425268815D+01
    0.1333873712877344D+02    0.1687438372349861D+02   -0.1045891798706105D+02
    0.9191227722175126D+01    0.1685097625052047D+02    0.2407753515699638D+02
    0.9022312826370131D+01    0.1703443780980562D+02    0.2315098661467246D+02
    0.8819729771975773D+01    0.1597429336666189D+02    0.2425377339882625D+02
   -0.1108312408037832D+02    0.2479178115964232D+02   -0.1517088347945352D+02
   -0.1094794968370135D+02    0.2397410735521462D+02   -0.1469329164728934D+02
   -0.1185715801321607D+02    0.2472610730850721D+02   -0.1574922926534420D+02
    0.2732026873791305D+02    0.1769884961499199D+02    0.2738504882090316D+01
    0.2701969434308730D+02    0.1785109900774600D+02    0.1817221307637710D+01
    0.2694812403493927D+02    0.1838687586154313D+02    0.3259720501224109D+01
   -0.2530477628541547D+02    0.1671179628787142D+02    0.4197630362368899D+01
   -0.2501694165957718D+02    0.1579525683971457D+02    0.4187704672294065D+01
   -0.2618665133281766D+02    0.1651675392243268D+02    0.4524174221244977D+01
   -0.2053836518773373D+02   -0.9305939946826619D+00    0.2058125654727635D+02
   -0.2023758970095514D+02   -0.7345214777537669D+00    0.2150216832116613D+02
   -0.1981067617682362D+02   -0.1387347555879449D+01    0.2006447836569922D+02
    0.1413776763933339D+02   -0.5153022014624758D+01   -0.1190735875383825D+02
    0.1370205384940462D+02   -0.5976837220917774D+01   -0.1168749530848997D+02
    0.1387370696007606D+02   -0.4890860190616849D+01   -0.1286096732123338D+02
   -0.1892230531166383D+02   -0.2450196897869687D+02   -0.2675394882602737D+02
   -0.1808163796169649D+02   -0.2420223527001905D+02   -0.2707513762604131D+02
   -0.1956194452081284D+02   -0.2381107092785728D+02   -0.2695564786835206D+02
    0.2433852060899615D+02   -0.1206237309964683D+02   -0.1311078255858075D+02
    0.2519991037118690D+02   -0.1173650439286829D+02   -0.1347255152898588D+02
    0.2399347620183881D+02   -0.1281784605451425D+02   -0.1365983612265327D+02
   -0.1688015920014552D+02   -0.4970493283729460D+01    0.4302454797986736D+01
   -0.1693152306274099D+02   -0.4638131749369993D+01    0.5199793656456555D+01
   -0.1773377506977572D+02   -0.5409331756285031D+01    0.4211857818775633D+01
    0.2700288571119556D+02    0.2067262929835172D+02    0.1471551151780721D+02
    0.2635230266515428D+02    0.1995501792194784D+02    0.1458156010742993D+02
    0.2730543947127483D+02    0.2063090865083711D+02    0.1560736110504559D+02
    0.7092554136993613D+01    0.4634589441072643D+01    0.1753602476961484D+02
    0.6241843818776480D+01    0.4713559848757465D+01    0.1798349463580001D+02
    0.7000133860762182D+01    0.4222749310133315D+01    0.1665299261199791D+02
    0.2321169120038521D+00   -0.2574929300026347D+02   -0.2940331248184825D+01
    0.7182427589410733D+00   -0.2491769255403356D+02   -0.3159873257032354D+01
   -0.5713657983897492D+00   -0.2557966205046138D+02   -0.2432313412285217D+01
   -0.2273004161169711D+02   -0.5271465814297759D-01   -0.2164071232909668D+01
   -0.2277763039539066D+02   -0.6972165869713259D+00   -0.1436618695118427D+01
   -0.2238881235472900D+02    0.8011577320265673D+00   -0.1803787261666253D+01
   -0.6490582990891576D+01    0.1622111350306840D+02   -0.2525462506137467D+02
   -0.6269301917954047D+01    0.1713849416223405D+02   -0.2554758094216182D+02
   -0.7408181217921499D+01    0.1628231819108529D+02   -0.2510753882599767D+02
    0.1872075990502610D+02    0.5867122532072622D+01    0.2083390221018474D+02
    0.1937651345563116D+02    0.5435502961926446D+01    0.2021600248743782D+02
    0.1914997048594699D+02    0.6608076880750407D+01    0.2135167575602606D+02
    0.1852334142381370D+02   -0.7050110688657997D+01   -0.7136305476638249D+01
    0.1906847452785133D+02   -0.7806211874185276D+01   -0.7285057089993855D+01
    0.1818161407229039D+02   -0.6810537540950678D+01   -0.7952663074250740D+01
   -0.2663386855864638D+02    0.1698079971982917D+02   -0.9506656030733950D+01
   -0.2581905912877312D+02    0.1684727161244970D+02   -0.8987690030324751D+01
   -0.2715382348336614D+02    0.1740818709721570D+02   -0.8777430647627321D+01
    0.6858655969314245D+01    0.1888832600818077D+02   -0.1088162143889355D+02
    0.6187172245453044D+01    0.1842580597506557D+02   -0.1139011710675269D+02
    0.6632165995183612D+01    0.1912575498031820D+02   -0.1000297485556750D+02
    0.3231288534596264D+01   -0.1954075433613403D+02   -0.2241402691497012D+02
    0.3955327979796496D+01   -0.1896358777305720D+02   -0.2246739570724606D+02
    0.2930328244595528D+01   -0.1984333309390582D+02   -0.2330887127554085D+02
   -0.2696779374442101D+02   -0.2376681306252205D+02   -0.8980698783091949D+01
   -0.2741369040833114D+02   -0.2374964586162181D+02   -0.9900803419692473D+01
   -0.2686455558840399D+02   -0.2285924080917505D+02   -0.8773710367967992D+01
    0.3311282185024324D+01   -0.5375096350859156D+01    0.6572192583735204D+01
    0.2406334249137286D+01   -0.5112245202864300D+01    0.6748629456127643D+01
    0.3760222536401912D+01   -0.4551303715114361D+01    0.6267699336245520D+01
   -0.2066145984879238D+02    0.2220542156348720D+02   -0.2543796925570208D+02
   -0.1974115013046832D+02    0.2191240728860084D+02   -0.2543968757519094D+02
   -0.2079956973826632D+02    0.2287328641451736D+02   -0.2474806029496135D+02
   -0.1157578927219809D+02    0.3258836850226466D+01    0.2666228994492351D+02
   -0.1184563981646543D+02    0.2339963700442506D+01    0.2670871568175292D+02
   -0.1106477048736692D+02    0.3300119619439340D+01    0.2583423661177989D+02
    0.1910845349676186D+02   -0.3132187226201545D+01    0.1350912469804768D+02
    0.1838839994517366D+02   -0.2825385396400100D+01    0.1293835185699931D+02
    0.1917913961575370D+02   -0.4007264456233687D+01    0.1322663934639217D+02
   -0.1869262991004057D+02    0.1762237795298350D+02    0.1618377569907368D+02
   -0.1841956051361728D+02    0.1726196932986601D+02    0.1705506377218270D+02
   -0.1785966247309177D+02    0.1802466168860620D+02    0.1585398104138496D+02
    0.4706769405784708D+01   -0.2008545913640665D+00   -0.1688332074718889D+02
    0.4488347336865584D+01   -0.1072022744192532D+01   -0.1655640037738502D+02
    0.4734034408806370D+01    0.2516107408718936D+00   -0.1602773019911362D+02
    0.7639012111561626D+01   -0.6423498886151609D+01   -0.2037524723923602D+02
    0.7984617665390219D+01   -0.6243552473467464D+01   -0.1949769628765246D+02
    0.7470092990384128D+01   -0.5653631133663558D+01   -0.2086960859203871D+02
    0.5693121379569001D+00    0.2533159943398218D+02   -0.2194588609390869D+02
    0.5841745093044703D-01    0.2470556205937740D+02   -0.2129860916194285D+02
   -0.1527835883563644D+00    0.2593621359849170D+02   -0.2219623540184185D+02
   -0.1116876960712484D+02    0.1219397104438369D+02    0.1739492555767386D+01
   -0.1033836070496832D+02    0.1179903024217391D+02    0.1410626856570047D+01
   -0.1109906254017148D+02    0.1206684149526316D+02    0.2758801259564470D+01
    0.1668591627010876D+02    0.6552373395211464D+01   -0.2487132907687711D+02
    0.1736515198180247D+02    0.6382292111492155D+01   -0.2550089222299846D+02
    0.1713383988336810D+02    0.6660121492020101D+01   -0.2401129991838932D+02
    0.2587670082965682D+02    0.1164570046450542D+02    0.9037388061428008D+01
    0.2574649297767037D+02    0.1242440439462026D+02    0.8387606813194022D+01
    0.2611607826626119D+02    0.1202376046932903D+02    0.9883640218684423D+01
   -0.1132610432734725D+02    0.1699279363063270D+02    0.2567615200170025D+02
   -0.1074556541308636D+02    0.1645653943159206D+02    0.2617837827757415D+02
   -0.1101647179735564D+02    0.1685081684208286D+02    0.2473440918867311D+02
    0.2309817184565003D+02    0.2217286245764470D+02   -0.1086628237674107D+02
    0.2338295651699627D+02    0.2297132624280536D+02   -0.1138109596958331D+02
    0.2313922097261833D+02    0.2138971067559060D+02   -0.1138953166714555D+02
    0.1491683766502777D+02   -0.4763293354580894D+01    0.1963190006221557D+02
    0.1434723004696846D+02   -0.5487080227908699D+01    0.1935173673498474D+02
    0.1510729896858653D+02   -0.4154458805813239D+01    0.1898692407095417D+02
    0.1861692426214749D+02   -0.4336411114764807D+01    0.4963754518111893D+01
    0.1893630636454039D+02   -0.3401925029782247D+01    0.4778581355853759D+01
    0.1947904921772194D+02   -0.4824294285496304D+01    0.4827209136185859D+01
    0.1169679032930326D+02   -0.2197294245502098D+02   -0.2143797864722280D+02
    0.1130879152672444D+02   -0.2203002224779048D+02   -0.2052190202543500D+02
    0.1130849046428214D+02   -0.2263952852782202D+02   -0.2206000949268972D+02
    0.1960955981570435D+02   -0.2241272236337015D+02    0.1662209542280402D+02
    0.1921267623050352D+02   -0.2155623686787279D+02    0.1681329427486591D+02
    0.1893856504736389D+02   -0.2298704144361153D+02    0.1623874445967605D+02
    0.1365469890751118D+02    0.2446752222216754D+02   -0.2363893196873229D+02
    0.1402633320867837D+02    0.2409281992962304D+02   -0.2286730233130321D+02
    0.1268901293991197D+02    0.2464928426276569D+02   -0.2363207987593282D+02
    0.1460899760624655D+01   -0.1810819478195733D+02   -0.2885514687448554D+01
    0.1326688130340870D+01   -0.1912715988480261D+02   -0.2806155836901902D+01
    0.2336943164978579D+01   -0.1788176659884306D+02   -0.2529379576784969D+01
    0.2613401545557625D+02    0.1254570353349367D+02    0.1646390067009784D+02
    0.2700982414230272D+02    0.1235578250711987D+02    0.1612822983205086D+02
    0.2553004411354210D+02    0.1252988624249562D+02    0.1570829143467543D+02
    0.4257362295211845D+01    0.9250123924776970D+01   -0.1401224327105629D+02
    0.4629451741654918D+01    0.9730370665132400D+01   -0.1471847365868493D+02
    0.5087621036249712D+01    0.9004114171063513D+01   -0.1354701392322564D+02
   -0.2531904771608571D+02   -0.1915013729013582D+02   -0.2642790965798191D+02
   -0.2585761616095947D+02   -0.1897004007754594D+02   -0.2567860245226044D+02
   -0.2581810134784573D+02   -0.1891386555416691D+02   -0.2717248310891197D+02
   -0.1677556988762230D+02    0.2934474667349723D+01   -0.1853286036663024D+02
   -0.1689764829572536D+02    0.2196386851345537D+01   -0.1911481592743278D+02
   -0.1739235963623116D+02    0.2752416500061957D+01   -0.1777077869047549D+02
   -0.2238590021175384D+02   -0.2250021552670617D+02   -0.1985888480768996D+02
   -0.2285012586082902D+02   -0.2168979142718427D+02   -0.1973170267377876D+02
   -0.2302602779696901D+02   -0.2320850009997856D+02   -0.1995437203937524D+02
    0.1812289918917019D+02    0.7489147546241189D+01   -0.1514435993772062D+02
    0.1730605750219009D+02    0.7987255159470703D+01   -0.1489495628291491D+02
    0.1824931642265533D+02    0.6881754020947223D+01   -0.1445853425888466D+02
   -0.1021617801032049D+01    0.1515943023558539D+02   -0.1746660151662739D+02
   -0.3347070552475171D+00    0.1453731136032611D+02   -0.1712846560954669D+02
   -0.1665957052184901D+01    0.1467539950202907D+02   -0.1797253072520878D+02
    0.1528697220104002D+02   -0.8822239694373366D+01    0.1838908063947344D+02
    0.1435692743007086D+02   -0.9171147507669085D+01    0.1842353737807079D+02
    0.1589742326713772D+02   -0.9519643971294860D+01    0.1874688116184592D+02
    0.1380927320691788D+02   -0.1734408266356353D+02   -0.6974661901726361D+00
    0.1472693688452140D+02   -0.1729909589576083D+02   -0.1097514937261970D+01
    0.1374992184946297D+02   -0.1754306568932648D+02    0.2376842858857605D+00
    0.6309260208792538D+01    0.8477342698044300D+01   -0.2464542282037680D+02
    0.5419927143559184D+01    0.8628626428284909D+01   -0.2496563921389784D+02
    0.6859349199576388D+01    0.8179101719763642D+01   -0.2533857842136830D+02
    0.2581533690184511D+02   -0.5742923668645623D+01    0.5747347991513127D+01
    0.2652278761319214D+02   -0.5274737052187104D+01    0.5453576669588050D+01
    0.2509236746162160D+02   -0.5210496229875472D+01    0.5496704252737636D+01
    0.5006608176034717D+01   -0.1239263069193400D+00    0.1690415030298885D+02
    0.5800083325176398D+01    0.3211647900930696D+00    0.1731732474841856D+02
    0.5290776019069014D+01   -0.8735056530437850D+00    0.1629763129922149D+02
   -0.1352575823103729D+02   -0.1352941909619348D+02   -0.1926801048846895D+02
   -0.1429212475799130D+02   -0.1325007082642612D+02   -0.1871186085369317D+02
   -0.1368843832196365D+02   -0.1447618232208824D+02   -0.1942443943718734D+02
    0.2742104333768818D+02    0.3979105704486362D+01   -0.2661043909862796D+02
    0.2820650989134207D+02    0.4523555076944962D+01   -0.2640191878500346D+02
    0.2748490074096066D+02    0.3077828187362087D+01   -0.2617715694731752D+02
   -0.4112108738539761D+01   -0.2678346561670229D+02   -0.5811140467968078D+01
   -0.4928064386367205D+01   -0.2707717978511850D+02   -0.5403816470019935D+01
   -0.3909313853637235D+01   -0.2743539907904060D+02   -0.6526196584111760D+01
   -0.2084627361208917D+01   -0.2031290125582918D+02    0.3851568491523188D+00
   -0.1891070899392167D+01   -0.1979308358131674D+02    0.1200543097785041D+01
   -0.3024498603137022D+01   -0.2053589815315838D+02    0.4546783044186304D+00
   -0.1418203694336896D+02   -0.1377751467657222D+02   -0.1307200374773420D+02
   -0.1372376727781759D+02   -0.1453574602696219D+02   -0.1272083609672497D+02
   -0.1440422050242110D+02   -0.1320702950325246D+02   -0.1232442268308720D+02
   -0.1866068165568179D+02    0.8946159316213789D+01    0.2287395952649269D+02
   -0.1841106736172051D+02    0.9838604512287739D+01    0.2320448450716708D+02
   -0.1866858044426158D+02    0.8229264181405298D+01    0.2353451602869243D+02
    0.9088782371191561D+01   -0.1225830854224767D+02   -0.1942681211746850D+02
    0.8722351228953160D+01   -0.1221425822036919D+02   -0.1849306181388859D+02
    0.9285337621537913D+01   -0.1131280892221929D+02   -0.1969120314735406D+02
   -0.2412858179449739D+02   -0.2749600419364510D+02    0.1665275540481755D+02
   -0.2403838964054065D+02   -0.2657568168387569D+02    0.1688184516581763D+02
   -0.2396883042994298D+02   -0.2796509781853238D+02    0.1745055448484808D+02
   -0.5832744365216658D+01    0.9983981961739138D+01    0.2575848867651206D+02
   -0.5526127660169804D+01    0.1083715008569144D+02    0.2604164342964054D+02
   -0.6759564201666636D+01    0.9988693209854647D+01    0.2550217202204520D+02
    0.1882957023655587D+02    0.1877619535477666D+01    0.1690172376324803D-01
    0.1958192092726822D+02    0.1374871344013310D+01    0.3777113200353204D+00
    0.1800126339949865D+02    0.1323676526268542D+01    0.1745238626515050D+00
   -0.8913758648249619D+01    0.1062377750411822D+02   -0.2060564469449833D+02
   -0.9340619746305203D+01    0.9769988351461770D+01   -0.2043918464523311D+02
   -0.8294318438294685D+01    0.1074079291309729D+02   -0.1992198960479753D+02
   -0.2493458790799663D+02   -0.5730742099257118D+01   -0.5632282626119365D+01
   -0.2449109942892111D+02   -0.5683532955185041D+01   -0.6496828244901085D+01
   -0.2414816761340874D+02   -0.5692389696434391D+01   -0.5042386060071172D+01
    0.2099027014328120D+02    0.1926002288260451D+02    0.2726849804819145D+02
    0.2179852251000116D+02    0.1932581399840177D+02    0.2670719365034030D+02
    0.2019572660429764D+02    0.1976188261856221D+02    0.2692726931264344D+02
    0.1163575037174560D+01    0.3914505761339119D+01    0.2235035767577001D+02
    0.2693899788700362D+00    0.3651452171941912D+01    0.2248513068219843D+02
    0.1103592726318409D+01    0.4892395177235508D+01    0.2224900666897366D+02
    0.2451077083127024D+02   -0.1131485889481221D+02    0.1804749191331381D+02
    0.2537036215243164D+02   -0.1087380454997617D+02    0.1788480084549763D+02
    0.2469868058079060D+02   -0.1190378082459176D+02    0.1879771771664082D+02
   -0.1535723692343924D+02    0.2661293777901081D+02   -0.1532115964539088D+02
   -0.1531908217734810D+02    0.2575617183160795D+02   -0.1487184091153783D+02
   -0.1479618526650335D+02    0.2722207665313042D+02   -0.1482391843055313D+02
    0.1357173187647180D+01    0.6311819259409329D+01    0.2514208308901816D+02
    0.4515329926835525D+00    0.6138740879505441D+01    0.2540482052014588D+02
    0.1665959936035951D+01    0.5559120125305456D+01    0.2470654132990093D+02
    0.2517308412749039D+02    0.4891797294938258D+01   -0.2359272192749596D+02
    0.2449208091477156D+02    0.4625633767440699D+01   -0.2416759340320616D+02
    0.2594235847398096D+02    0.4396331745057153D+01   -0.2374884569141603D+02
   -0.1986381319834555D+02   -0.1361435636760410D+02    0.1492563532378626D+02
   -0.2032326471606087D+02   -0.1405934842633076D+02    0.1556813353884553D+02
   -0.1906376365892071D+02   -0.1328809532217662D+02    0.1541498854269762D+02
   -0.1417580210442818D+02   -0.2491269117300404D+02   -0.2559381674401854D+02
   -0.1398896803432693D+02   -0.2399330442758867D+02   -0.2565566189411676D+02
   -0.1329332517192873D+02   -0.2537682809960654D+02   -0.2542042598858662D+02
    0.1197875173830439D+02   -0.2286685285109566D+02   -0.3848403401742722D+01
    0.1110244561661071D+02   -0.2259696771727126D+02   -0.3555590002229744D+01
    0.1174424152431346D+02   -0.2366834277875263D+02   -0.4281352945631470D+01
   -0.2482289534176994D+02   -0.1911312406337021D+02    0.1693135175453789D+02
   -0.2399320149499517D+02   -0.1887960263084170D+02    0.1723841073311181D+02
   -0.2470821023596536D+02   -0.1966003072642746D+02    0.1614540740663957D+02
    0.1645802481727331D+02    0.2714514210646864D+02   -0.1250596143945818D+02
    0.1667201864290405D+02    0.2623593966018841D+02   -0.1261765991236888D+02
    0.1702836506417199D+02    0.2742657067026902D+02   -0.1173536508660150D+02
    0.3622382212789601D+01    0.1264306391352363D+02   -0.6809723371847714D+01
    0.3509151118950942D+01    0.1172592185811535D+02   -0.6889697633186720D+01
    0.2902971979050366D+01    0.1299831234910963D+02   -0.6351335138682937D+01
   -0.2631578359985912D+02   -0.6889551708225093D+01    0.2270594793435491D+02
   -0.2700828794308448D+02   -0.6677093687650135D+01    0.2337939229828887D+02
   -0.2607315859426819D+02   -0.6052001906909885D+01    0.2233012850610116D+02
    0.1603935535585591D+02    0.1649488452293663D+02    0.6180987690514275D+01
    0.1603308647623732D+02    0.1659440428535619D+02    0.5210901988353975D+01
    0.1523462357698010D+02    0.1695121896015071D+02    0.6482474019789244D+01
    0.2161523888907202D+02    0.3839765136197729D+01   -0.2279102238064680D+02
    0.2171146170850351D+02    0.4740622997268581D+01   -0.2322287014867624D+02
    0.2135071351440182D+02    0.3918451056683601D+01   -0.2188717375780194D+02
   -0.1747751580471843D+02    0.2752108841312497D+02   -0.1694507370529983D+02
   -0.1662992774573135D+02    0.2738304486768398D+02   -0.1653800332353541D+02
   -0.1750485831409412D+02    0.2811722983775297D+02   -0.1770788422873017D+02
    0.1785899980564090D+02   -0.2021852399907166D+02    0.1790388219587467D+02
    0.1713605931873535D+02   -0.2078533163564314D+02    0.1783271324493684D+02
    0.1786841872685834D+02   -0.1975417936517857D+02    0.1703501966135121D+02
   -0.1843020762320734D+02    0.1037543348673667D+02   -0.9530749474212259D+01
   -0.1814933820489810D+02    0.1114233599326127D+02   -0.1006734177030993D+02
   -0.1856351841096637D+02    0.9634201454532498D+01   -0.1013427017151381D+02
    0.2474051404688846D+01    0.2042627481343383D+02   -0.8487091890355108D+01
    0.2114675429251085D+01    0.1971971336988522D+02   -0.8992867291169675D+01
    0.1730818627310966D+01    0.2082680022667485D+02   -0.7987044315287942D+01
    0.2421647388398264D+01   -0.1621749968794264D+02   -0.2612317523739922D+02
    0.1809665264647881D+01   -0.1620694204510102D+02   -0.2692214482033343D+02
    0.2864877968890659D+01   -0.1708165816715669D+02   -0.2614509515416789D+02
   -0.1984474498276115D+02   -0.2812818919165637D+01    0.2379916687717850D+01
   -0.2020016741312069D+02   -0.3542747710160393D+01    0.1838539592761505D+01
   -0.1895406414263939D+02   -0.2629770434909303D+01    0.2163374713773906D+01
   -0.2740674550881396D+02    0.3210283765993319D+01    0.5393008170598836D+01
   -0.2672303833565887D+02    0.3390485046377401D+01    0.4742862193252569D+01
   -0.2792884960294994D+02    0.2444747811947109D+01    0.5098559983085751D+01
    0.9545479901389832D+01   -0.1078993653669771D+02   -0.1895599920453739D+01
    0.9788528947336586D+01   -0.1151430025086487D+02   -0.2491559585260819D+01
    0.8599618220775072D+01   -0.1067724321848857D+02   -0.2237488288166881D+01
    0.1234819277564684D+01    0.2629267200278695D+02   -0.9341377962431031D+00
    0.1031485992765555D+01    0.2715777196982831D+02   -0.5643948775022096D+00
    0.2024616258486267D+01    0.2596241887035615D+02   -0.5196980092646637D+00
   -0.2240763900214487D+02   -0.2328265806469977D+02   -0.1014030518180655D+02
   -0.2230294693635385D+02   -0.2232403420521716D+02   -0.9913270951458307D+01
   -0.2170229501528834D+02   -0.2356542143368373D+02   -0.1077447242201126D+02
    0.5342363852933465D+01    0.2184314190764048D+02    0.8751956920931901D+00
    0.6101818860158986D+01    0.2232545432462517D+02    0.5267161460597736D+00
    0.5052053689696806D+01    0.2119423717549774D+02    0.2171212431820423D+00
   -0.1645838505413183D+02   -0.1010550530688689D+02   -0.1152141988244647D+02
   -0.1679957122560362D+02   -0.1020662152634923D+02   -0.1246914867782926D+02
   -0.1713768201447004D+02   -0.9742848807169979D+01   -0.1088177342927518D+02
   -0.2518192294370066D+02    0.1382193661809683D+02    0.7416772097494470D+01
   -0.2475613143133639D+02    0.1406022922502473D+02    0.6599480793990748D+01
   -0.2545107941061943D+02    0.1292021359878670D+02    0.7265113809972302D+01
    0.6482542775431275D+01    0.1742897536555248D+02   -0.4439939098460536D+01
    0.6677733959285574D+01    0.1649823302313442D+02   -0.4697289051928682D+01
    0.5515864135832906D+01    0.1747544047550709D+02   -0.4497790834022301D+01
   -0.1065148216472432D+02    0.2409986149561913D+02    0.2708238762881848D+02
   -0.1007841729174208D+02    0.2354116897685584D+02    0.2656881424525031D+02
   -0.1117365510223178D+02    0.2340594896084611D+02    0.2753591625300674D+02
   -0.1243966617326900D+02    0.1795078063018067D+01   -0.1742379731566915D+02
   -0.1163427030906359D+02    0.2109996228091703D+01   -0.1690225813767893D+02
   -0.1280880640193926D+02    0.2542720511936850D+01   -0.1791620278402197D+02
   -0.1492334177451392D+02   -0.1236811871012927D+02   -0.1092374638680913D+02
   -0.1539307044946086D+02   -0.1161667012619761D+02   -0.1066791502522977D+02
   -0.1510884651470624D+02   -0.1301898783401938D+02   -0.1020592379940957D+02
    0.1743387565875211D+02   -0.6556162851948650D+01   -0.2575486118488066D+02
    0.1675970712883950D+02   -0.5889109780115484D+01   -0.2544745449205999D+02
    0.1805430583382284D+02   -0.6073846988797154D+01   -0.2630578540246843D+02
    0.1338664060794254D+02   -0.2447585465476155D+01   -0.9988808407514226D+01
    0.1361569544787475D+02   -0.3194413248107268D+01   -0.9388871830773780D+01
    0.1380615578357846D+02   -0.2535125564777217D+01   -0.1086628445194389D+02
   -0.2103541671714277D+02    0.2515329255653830D+01   -0.1944176560470606D+02
   -0.2133452827940344D+02    0.2260878325092395D+01   -0.1856799873507149D+02
   -0.2158857400490948D+02    0.3202878476709954D+01   -0.1981835070126583D+02
   -0.3208603363196944D+01    0.1421886946248044D+02   -0.1939475577229654D+02
   -0.3727483083834720D+01    0.1500699583734421D+02   -0.1955589240287729D+02
   -0.3805067367437583D+01    0.1350999302524710D+02   -0.1925486109784694D+02
   -0.1919098864162683D+02   -0.2761387100881570D+01   -0.2739011179908790D+02
   -0.1965710835014307D+02   -0.2953910757718624D+01   -0.2657098249787215D+02
   -0.1967759061870793D+02   -0.3230491810848342D+01   -0.2802575330683595D+02
   -0.1916800292067258D+02    0.1631505824830441D+02   -0.6463570438565714D+01
   -0.1932333353434199D+02    0.1649474400368329D+02   -0.7394292398031369D+01
   -0.1845576392470740D+02    0.1565012392571115D+02   -0.6575820219163493D+01
    0.2629770461260345D+02   -0.8377431927586997D+01    0.1965951677699362D+02
    0.2666050258043691D+02   -0.9117728281392862D+01    0.1917571924026375D+02
    0.2568162104317153D+02   -0.8764299634986614D+01    0.2021015552695825D+02
    0.1854003804519613D+02    0.2020610764809251D+02    0.3376959328181268D+01
    0.1845753320463717D+02    0.2020906559442654D+02    0.2364956497936023D+01
    0.1948292609614682D+02    0.2004345591135116D+02    0.3660876681296138D+01
    0.1364115537402490D+02   -0.2632888767363924D+02   -0.2284059124813416D+01
    0.1269278205749164D+02   -0.2612438507701250D+02   -0.2267776720789247D+01
    0.1405084820520753D+02   -0.2649890544117234D+02   -0.1463601501610664D+01
   -0.2525326388468099D+02    0.1929638294175159D+01    0.2283433141190701D+02
   -0.2502006605236218D+02    0.2799471019131273D+01    0.2238185050251099D+02
   -0.2548918081909370D+02    0.1332777992414226D+01    0.2214766968396254D+02
   -0.2654270942464423D+02    0.6981848071197154D+01    0.2535408921952017D+02
   -0.2645969387921587D+02    0.6476068278402326D+01    0.2617630537609383D+02
   -0.2679466123718211D+02    0.7924450593992579D+01    0.2572020506423101D+02
    0.1249619293216253D+02   -0.1877987451491621D+02    0.1840089519856964D+01
    0.1193159947554018D+02   -0.1939465568624670D+02    0.2337618647268406D+01
    0.1279679797278399D+02   -0.1927731921762093D+02    0.1083878611550211D+01
   -0.2101160701400045D+02    0.1210368566611043D+02   -0.1095945637444298D+02
   -0.2082407748524712D+02    0.1181350674385200D+02   -0.1187331915178853D+02
   -0.2086864260361795D+02    0.1130370590369450D+02   -0.1046957468144544D+02
    0.1659472989571202D+02   -0.1301852654933930D+01    0.5574223754120166D+01
    0.1635522878919021D+02   -0.1872069417348193D+01    0.6394412491495556D+01
    0.1754045803352094D+02   -0.1176465412351124D+01    0.5665201508873215D+01
    0.1518231047047224D+02   -0.9015174127771587D+01   -0.2592346820363477D+02
    0.1523952542988981D+02   -0.8087908025198498D+01   -0.2626528714334256D+02
    0.1461220984954255D+02   -0.9482774130410178D+01   -0.2649878245496789D+02
    0.1526504970807762D+02   -0.3520165763794422D+01    0.2234672950164757D+02
    0.1613530644482582D+02   -0.3091295906888579D+01    0.2224882921582575D+02
    0.1488121254031912D+02   -0.3789345191829911D+01    0.2147002255906349D+02
    0.2451811432803321D+02    0.1686854336235790D+02   -0.2465482313867778D+02
    0.2356756152613733D+02    0.1685215024731234D+02   -0.2460053715954581D+02
    0.2473569116814788D+02    0.1757125651918827D+02   -0.2526949955008664D+02
    0.2039643417040203D+02    0.2219860305358876D+02   -0.4055433234142082D+01
    0.2124208006523232D+02    0.2173847879307859D+02   -0.3924700075346541D+01
    0.2072085478657278D+02    0.2288075575716611D+02   -0.4616255887782862D+01
    0.8151250922111006D+00   -0.2957305955168904D+01    0.2118699810358902D+02
    0.1086398036016333D+01   -0.3264142938274576D+01    0.2211351332211930D+02
    0.1143988561514754D+01   -0.2012640971590481D+01    0.2114412968792364D+02
    0.1970007984614936D+02    0.7484622763712336D+01   -0.2036599209482812D+02
    0.1975783947589286D+02    0.7953806582169740D+01   -0.2118629341320285D+02
    0.1922161339196429D+02    0.7953894602822627D+01   -0.1966475945517314D+02
   -0.2611745383414987D+02   -0.1199780120941967D+02   -0.1158963880862782D+01
   -0.2578365614496765D+02   -0.1273246658823544D+02   -0.6445900325695660D+00
   -0.2640661833468408D+02   -0.1229002893841683D+02   -0.2026854456320581D+01
    0.9821180711101380D+01    0.1148035492672241D+02   -0.2588888446842772D+02
    0.9067728451433251D+01    0.1100728144646820D+02   -0.2617576415145435D+02
    0.1038847810562219D+02    0.1158275664206555D+02   -0.2665501183110798D+02
   -0.2460687064524981D+01   -0.2748897970593863D+02    0.2103919706007423D+02
   -0.3349878042083567D+01   -0.2718341717732808D+02    0.2132978182507809D+02
   -0.1993543572328056D+01   -0.2750706573217327D+02    0.2184650050513590D+02
   -0.2189686640811641D+02    0.3374825434515850D+01    0.8233646349658311D+01
   -0.2168413492120695D+02    0.4362424016076933D+01    0.8253715511737752D+01
   -0.2183571603565748D+02    0.3038350482569136D+01    0.9158173222898728D+01
   -0.1109197104122899D+02    0.8969211461645022D+01   -0.1695034734145824D+01
   -0.1099631936036445D+02    0.9600272250022654D+01   -0.9958207417194926D+00
   -0.1027990904357561D+02    0.8812844553878667D+01   -0.2251336089703853D+01
    0.1595968363475297D+02   -0.1002157831349941D+02    0.2176844270730540D+02
    0.1560779699265963D+02   -0.1050711601254285D+02    0.2097413860586730D+02
    0.1598038806813975D+02   -0.9026509886322572D+01    0.2162879184799133D+02
    0.2550319417912451D+02    0.1880074561792205D+02    0.2393938333452462D+02
    0.2629948606698501D+02    0.1828879123992779D+02    0.2386968631458345D+02
    0.2560292689780488D+02    0.1946162141178293D+02    0.2470921847120193D+02
    0.2085806802833334D+02   -0.6346536223684645D+01   -0.1829487848189113D+01
    0.1998873290367422D+02   -0.6701186564193463D+01   -0.2012243242776538D+01
    0.2118924404298792D+02   -0.6037987283579129D+01   -0.2681787459981435D+01
    0.1249057350237366D+02    0.1222749396775981D+02    0.1462714420562133D+02
    0.1232014443244136D+02    0.1208879509266871D+02    0.1371017243282297D+02
    0.1244880644789386D+02    0.1319195387614667D+02    0.1474267014424407D+02
    0.2444603912251149D+02    0.5666248434096809D+01   -0.1409988086655901D+02
    0.2475003211511748D+02    0.5076125698577171D+01   -0.1483121511947640D+02
    0.2351493018224722D+02    0.5842732778551929D+01   -0.1415259357856284D+02
   -0.1030962040729149D+02   -0.2376179944371669D+02   -0.2573218495542707D+02
   -0.1092860375771693D+02   -0.2445650154828211D+02   -0.2554345261766973D+02
   -0.9715336499461216D+01   -0.2417760360536250D+02   -0.2639948453383492D+02
   -0.4595713079505188D+01    0.9231987525173048D+01    0.2344433694256155D+02
   -0.5032926224317928D+01    0.9445579106863200D+01    0.2431272553400792D+02
   -0.3847694335028697D+01    0.8716244891147438D+01    0.2371633580910816D+02
   -0.1369896353572273D+01   -0.4054562214188969D+01   -0.2416021326769771D+01
   -0.6383707145676327D+00   -0.4590741655266436D+01   -0.2849875608311885D+01
   -0.2166687405410414D+01   -0.4155526135806980D+01   -0.2954091061800743D+01
    0.1052884924646749D+02    0.1899130975836863D+02   -0.2525835317610636D+02
    0.1027523800704811D+02    0.1817159136643533D+02   -0.2564307106260970D+02
    0.1040309850894148D+02    0.1881789151041010D+02   -0.2425280685582814D+02
   -0.1017563061775804D+01   -0.1411167606062349D+02   -0.6200796799775295D+01
   -0.2404274131794466D+00   -0.1357977977066493D+02   -0.6033207652943342D+01
   -0.9424690588529540D+00   -0.1484654220990538D+02   -0.5597385301202888D+01
    0.1475925292640988D+02   -0.5907427253245872D+01    0.1218911990229682D+01
    0.1434265196459846D+02   -0.6799615545221135D+01    0.1017375836577880D+01
    0.1522684876552640D+02   -0.6052406716819283D+01    0.1990169734992552D+01
   -0.3406599812577837D+01    0.2713517892451356D+02   -0.1763081524011691D+01
   -0.2904583206791890D+01    0.2798149918798495D+02   -0.1640448942146800D+01
   -0.2870843824438934D+01    0.2662974356960423D+02   -0.2404127540169329D+01
    0.1441895367381646D+02    0.5823538453296501D+01    0.2001903681235817D+02
    0.1467206356779398D+02    0.6385309017075375D+01    0.2079583894328769D+02
    0.1508989239755197D+02    0.5131176828233758D+01    0.1987706198968111D+02
    0.1274941350357214D+02   -0.1988477039040372D+02   -0.6379171202234155D+00
    0.1296232627421448D+02   -0.1913510397502558D+02   -0.1190858563307917D+01
    0.1331009629239151D+02   -0.2056247564797808D+02   -0.1089927367239122D+01
    0.8332017745571314D+01   -0.9848720798869284D+01    0.1437447355903554D+01
    0.9224119820835444D+01   -0.9485290710274660D+01    0.1159875665716863D+01
    0.7784660827868091D+01   -0.9256406826280369D+01    0.9167395373917263D+00
    0.3263813435584544D+01   -0.2449804975013133D+02   -0.2190686056723197D+02
    0.3407497464318792D+01   -0.2513373332579404D+02   -0.2263144717141188D+02
    0.2534050466802833D+01   -0.2487587218256239D+02   -0.2139002551615558D+02
    0.1154191863281208D+02   -0.1740489236030921D+02    0.7040107203826031D+01
    0.1200302112898613D+02   -0.1734312719001403D+02    0.6183685615341787D+01
    0.1221745782128789D+02   -0.1731233350862901D+02    0.7750221556705608D+01
    0.1983532037465855D+02    0.1342542083105418D+02    0.8831816990991621D+01
    0.2066655629573592D+02    0.1355754913958070D+02    0.8336605923990239D+01
    0.1908610119687743D+02    0.1366035649711521D+02    0.8274135974502185D+01
   -0.2019231015796436D+02    0.1906492958559460D+02   -0.1086162205699109D+01
   -0.2030374445763481D+02    0.1994899687011665D+02   -0.1486476895808323D+01
   -0.1996023362621675D+02    0.1913924990088087D+02   -0.1350154429206123D+00
    0.5074994761728603D+01   -0.7617153632906048D+01    0.6642789797146709D+01
    0.4357269522136163D+01   -0.8167755565229966D+01    0.6926505219246161D+01
    0.4800110144021073D+01   -0.6675476893779121D+01    0.6703153005265692D+01
    0.6506841705326245D+01   -0.1962719455960145D+02    0.2558964092045259D+02
    0.5862712615679285D+01   -0.1924435850954118D+02    0.2617897629503741D+02
    0.6443839892532294D+01   -0.2060625109512232D+02    0.2559924983428735D+02
    0.7204330126508710D+01   -0.4982839282223126D+00   -0.2514436549300117D+02
    0.6741592667762052D+01    0.8051696961587829D-01   -0.2452102891829188D+02
    0.8151929601518798D+01   -0.4366541264061965D+00   -0.2509617444404507D+02
   -0.2238240280851682D+02   -0.9742542421516616D+01   -0.7667458142123802D+01
   -0.2217836785732906D+02   -0.1031953964952774D+02   -0.8409913301320531D+01
   -0.2174501460520225D+02   -0.9074257512376469D+01   -0.7459760341597196D+01
    0.1746261987510318D+02   -0.1435928743678643D+01   -0.1642652643914949D+02
    0.1662714452753112D+02   -0.1591150657812038D+01   -0.1692424316135781D+02
    0.1797572504744691D+02   -0.2259266944497533D+01   -0.1640608503598456D+02
   -0.2280253398750949D+02    0.2611292143310964D+02   -0.1606303630171940D+02
   -0.2295886009950300D+02    0.2707962042755434D+02   -0.1591922081338067D+02
   -0.2203868896848291D+02    0.2592495240031201D+02   -0.1549203903078820D+02
    0.1176824331928019D+02    0.1089541798133675D+02   -0.8579239254173808D+00
    0.1256391898020126D+02    0.1136150219981170D+02   -0.1089519019482711D+01
    0.1188803240473388D+02    0.1005947724783260D+02   -0.1350204202328142D+01
   -0.2587763119130894D+02    0.5284302789855142D+01   -0.1918062499602496D+02
   -0.2545391993838160D+02    0.6106541676001549D+01   -0.1950024349619465D+02
   -0.2667743896147382D+02    0.5072531453955664D+01   -0.1967084641211503D+02
    0.1840442046084866D+02    0.2012703561474811D+02   -0.4740386165694250D+00
    0.1753370205756682D+02    0.1987556471533424D+02   -0.1402616293617344D+00
    0.1905253131181789D+02    0.1949499228080125D+02   -0.1981227725719169D+00
    0.1845158393948401D+01    0.1289557041322958D+02    0.2233245420101924D+02
    0.2045862837239152D+01    0.1379497440327420D+02    0.2251271338661126D+02
    0.1015755143213654D+01    0.1270278288515726D+02    0.2275894072242987D+02
    0.1316577638680123D+02   -0.1704099220596068D+02   -0.1871244034349465D+02
    0.1319217543813368D+02   -0.1610163531182175D+02   -0.1904887090253529D+02
    0.1267238536335638D+02   -0.1703908618100040D+02   -0.1793470257895643D+02
   -0.3552401239062268D+01    0.3832748993409169D+01   -0.8024842587666500D+01
   -0.3316710185767688D+01    0.3228325750001512D+01   -0.8763166872534416D+01
   -0.2720974135156095D+01    0.4244099464433242D+01   -0.7798931520287295D+01
   -0.2543756539427281D+02   -0.1043755398865930D+02   -0.6819842849021460D+01
   -0.2459252739981241D+02   -0.1016310154425894D+02   -0.7175505190170654D+01
   -0.2581320140110337D+02   -0.1116463765725786D+02   -0.7348827375833152D+01
    0.5605536500872411D+00    0.1491612606466175D+02    0.1250289690069114D+02
    0.1161218774360175D+01    0.1545699863181353D+02    0.1305009403852762D+02
    0.9948211948787055D+00    0.1409927204036566D+02    0.1221880854848963D+02
   -0.1114828852116972D+02    0.1201262256362535D+02   -0.1201269349763987D+02
   -0.1031286955579213D+02    0.1166682878227934D+02   -0.1241406033711696D+02
   -0.1129034112327058D+02    0.1286663123890053D+02   -0.1239669565348031D+02
    0.1676993094464855D+02   -0.6680060365462282D+01    0.1955346124687009D+02
    0.1626961368066349D+02   -0.5899557466650879D+01    0.1950554592339045D+02
    0.1614107047546887D+02   -0.7354163974407292D+01    0.1913184491395072D+02
   -0.2067461928404284D+02    0.1164685184043967D+02   -0.2006941335014715D+02
   -0.2072509271786402D+02    0.1095663046671618D+02   -0.1941350542561774D+02
   -0.2140848401945642D+02    0.1148878438252281D+02   -0.2070086548732280D+02
   -0.2173365040453812D+02    0.1992888473438624D+02    0.2302017227498826D+02
   -0.2197739297169019D+02    0.2044652193708012D+02    0.2384233139514628D+02
   -0.2108134594836410D+02    0.2054012962476257D+02    0.2259855979515524D+02
   -0.2547048840412128D+02   -0.1251194917337880D+02   -0.2115349932480652D+02
   -0.2461106932103504D+02   -0.1286025730585253D+02   -0.2122094754953937D+02
   -0.2532277687715875D+02   -0.1161702865194236D+02   -0.2087928900673220D+02
    0.8549359574158172D+01    0.1004462139829679D+02    0.9083814706684917D+01
    0.8180398741099754D+01    0.1051205971352717D+02    0.9843123500386081D+01
    0.9461100750815579D+01    0.9856747575987608D+01    0.9166619247234740D+01
    0.9740684626395895D+00    0.1972773640243548D+00    0.2401151395482944D+02
    0.4932696718047014D-01    0.4171147157793680D+00    0.2404667239638395D+02
    0.1108196224877141D+01   -0.7574398884662844D+00    0.2425501125762128D+02
    0.2629301534312559D+02   -0.8421830709004235D+01   -0.1830796032671235D+02
    0.2676588688929922D+02   -0.7591648296892465D+01   -0.1849501539068412D+02
    0.2620046882556495D+02   -0.8857639826660723D+01   -0.1918371240675033D+02
    0.3380252851754853D+01    0.9457079529835664D+01    0.1966315181445894D+02
    0.3195788523934580D+01    0.8877156004409889D+01    0.1888969839181780D+02
    0.2592039248406754D+01    0.9947275194419822D+01    0.1998092911117554D+02
    0.1690429388870601D+02    0.2432324690860961D+02   -0.8045125950335230D+01
    0.1751984545347039D+02    0.2490363201616528D+02   -0.7539314604443748D+01
    0.1743877775148223D+02    0.2388990344313789D+02   -0.8700806980557372D+01
    0.1102667012603011D+02    0.2048904575174559D+01    0.1191168367623546D+02
    0.1078841101330120D+02    0.1139379773677125D+01    0.1211310423905492D+02
    0.1097703916922371D+02    0.2688235498495992D+01    0.1269073465375690D+02
    0.2715563930401583D+02    0.2214780117958890D+02   -0.1678620868434815D+02
    0.2791304841385872D+02    0.2178300437500399D+02   -0.1630496876245010D+02
    0.2631674960661663D+02    0.2177191094230313D+02   -0.1655905656109438D+02
    0.4186319418133700D+01    0.2083951885324534D+02   -0.1034973526145528D+02
    0.4432301854458725D+01    0.2011740401102754D+02   -0.1091274890244644D+02
    0.4523616928611378D+01    0.2161164152162662D+02   -0.1080227269149888D+02
   -0.6002261974726586D+01   -0.1464074407202983D+02    0.2013243364902943D+02
   -0.6885085788471899D+01   -0.1423157784442812D+02    0.2025427440241342D+02
   -0.6122288224932691D+01   -0.1554495067214105D+02    0.2037667411113883D+02
   -0.2317693573767678D+02   -0.6086880689090852D+01   -0.7662434422122224D+01
   -0.2237080766804789D+02   -0.6581216260359096D+01   -0.7420555713219945D+01
   -0.2335310810730201D+02   -0.6495195576716490D+01   -0.8495316316530491D+01
    0.9986644655051048D+01   -0.2073671423765011D+02   -0.8474607323124748D+00
    0.9879031908699645D+01   -0.2146228234612792D+02   -0.1439036317147251D+01
    0.1088082247565088D+02   -0.2049603026845214D+02   -0.8889189160162028D+00
   -0.1500762005676243D+02    0.1135494808369553D+02    0.2162303930761187D+01
   -0.1500118648792903D+02    0.1130179832384342D+02    0.1242859630722366D+01
   -0.1596411527249445D+02    0.1129457461475087D+02    0.2363192510621457D+01
    0.1624920025247087D+02   -0.1359625454207650D+01   -0.1149768629506557D+02
    0.1612066521130418D+02   -0.1905664375855489D+01   -0.1223709482523259D+02
    0.1537342391534079D+02   -0.9171916715974222D+00   -0.1126415494600655D+02
   -0.7548437148106204D+01   -0.1682140627458897D+02   -0.2101580525144402D+02
   -0.6934892574983960D+01   -0.1741150123953749D+02   -0.2053188463480393D+02
   -0.8382133421834748D+01   -0.1718715478092453D+02   -0.2118735989984943D+02
   -0.5671437000211745D+00   -0.1734041132886270D+02   -0.2401612428550316D+02
   -0.1007951308310785D+01   -0.1824427595795436D+02   -0.2412406726937214D+02
    0.3301953790720297D+00   -0.1751388339620561D+02   -0.2378451062216105D+02
    0.2638595584839092D+02   -0.1548672860938462D+02   -0.8988616398291720D+01
    0.2714739646226606D+02   -0.1529502253823923D+02   -0.9503222841925933D+01
    0.2627473854197489D+02   -0.1646050056028457D+02   -0.8917970777510801D+01
    0.1929343410836099D+01    0.2711276234765210D+02   -0.3587096972020375D+01
    0.1822512452288028D+01    0.2653668611315161D+02   -0.2852055148202291D+01
    0.1493251974502349D+01    0.2791182987181391D+02   -0.3320193624190738D+01
    0.1573798726610767D+02    0.5719113983446032D+01    0.1612693209051538D+02
    0.1488641308769139D+02    0.5881963882134833D+01    0.1659500122172791D+02
    0.1641314766632377D+02    0.5712929855240932D+01    0.1679163527746754D+02
    0.2634487737333679D+02   -0.2670585346957244D+02    0.2449239126491344D+02
    0.2696511791107795D+02   -0.2649777836743361D+02    0.2524874636283050D+02
    0.2559659365069567D+02   -0.2718001281332127D+02    0.2483933354036052D+02
    0.5191016763994531D-01    0.2734775533557407D+02   -0.1817828262244347D+02
    0.2798289186516880D+00    0.2741289346957084D+02   -0.1723467348945177D+02
   -0.5653900198018670D+00    0.2658018344660073D+02   -0.1828035832002872D+02
    0.5047638477690593D+01   -0.5073619370550483D+01   -0.1445445036516805D+02
    0.4862178532621050D+01   -0.4715193249968868D+01   -0.1358796266797780D+02
    0.5767992520557362D+01   -0.4543751310184256D+01   -0.1480898344530893D+02
   -0.9692191956968667D+01   -0.2759406726331151D+02    0.2441041238487443D+02
   -0.8847720666964467D+01   -0.2748212131383380D+02    0.2394043986214424D+02
   -0.9994868884379635D+01   -0.2669472773565432D+02    0.2478103009531617D+02
    0.9241963726585309D-01    0.1597870351744580D+02   -0.6839036687480722D+01
    0.1030747449962960D+01    0.1587702502897134D+02   -0.6737537955790203D+01
   -0.2956991688663050D+00    0.1533532838877859D+02   -0.6297711467508834D+01
    0.8266613819561430D+01   -0.2737163605780373D+01    0.1063211085215211D+01
    0.7884625462185396D+01   -0.3619029413207218D+01    0.9018679153194944D+00
    0.7762474715737647D+01   -0.2307721064666217D+01    0.1744473119151967D+01
    0.1004882699141026D+02   -0.1794766265832147D+02    0.8245903853627574D+00
    0.9938706100568151D+01   -0.1820236428185150D+02    0.1768043978270452D+01
    0.1098330996426560D+02   -0.1812168967909689D+02    0.7704458426066828D+00
    0.1595698930334354D+02   -0.1468101520696978D+02   -0.9387383077286451D+01
    0.1638795397691830D+02   -0.1415658643626805D+02   -0.1002041210055095D+02
    0.1646443399461405D+02   -0.1530930120430615D+02   -0.8882555129747029D+01
   -0.1549773243997147D+02   -0.1239419591345423D+02   -0.1774575712870950D+02
   -0.1564992679545410D+02   -0.1146672886269270D+02   -0.1756790357149368D+02
   -0.1644654135596247D+02   -0.1274511488669786D+02   -0.1775608698092794D+02
   -0.2528723346629766D+02    0.1761721629035285D+02   -0.1176658250627342D+02
   -0.2581347345943803D+02    0.1732493966852758D+02   -0.1103243643898114D+02
   -0.2504457620961123D+02    0.1853132452814060D+02   -0.1143794144099416D+02
   -0.2202942072837204D+02    0.1439054670540778D+01    0.4291915287774989D+01
   -0.2233489246568984D+02    0.1096102955781292D+01    0.5139816101031604D+01
   -0.2283163924146579D+02    0.1698107329029512D+01    0.3780878061057901D+01
   -0.5314304980665227D+01   -0.2127404599070652D+02   -0.1009727343703900D+02
   -0.5372476753730671D+01   -0.2046226706009579D+02   -0.9673710279090150D+01
   -0.5934513580046605D+01   -0.2183816028801312D+02   -0.9575873404881111D+01
    0.2346477078276286D+02    0.2556545297398253D+02   -0.2435756079462413D+01
    0.2336190804590081D+02    0.2462847963951974D+02   -0.2440465869212364D+01
    0.2432440221373283D+02    0.2575751926967074D+02   -0.2022123824594899D+01
    0.1743044435613344D+02    0.1440549448464762D+02   -0.1930712332945063D+02
    0.1660018535419844D+02    0.1452863154285181D+02   -0.1981112178581601D+02
    0.1789066253545409D+02    0.1523619220437998D+02   -0.1931143459587238D+02
    0.1538040914777735D+02   -0.2146025734484909D+02    0.3013892464549627D+01
    0.1638978660956374D+02   -0.2128205565955704D+02    0.3053692857996735D+01
    0.1512697538676241D+02   -0.2176733817398601D+02    0.2163079087600049D+01
   -0.1245004136411551D+02   -0.1164031815528744D+02   -0.2250618744144569D+02
   -0.1172849247858789D+02   -0.1110968282066453D+02   -0.2223956985425053D+02
   -0.1219309204637525D+02   -0.1213681749760449D+02   -0.2324822951243501D+02
    0.2211336728461673D+01   -0.2450917296403592D+02    0.9914842209284204D+01
    0.2902285017140598D+01   -0.2517018168966733D+02    0.1015354416625099D+02
    0.1855087795215761D+01   -0.2470081768229926D+02    0.9049387850791438D+01
   -0.6921665239962872D+01   -0.2507137966856107D+02    0.2195700829677545D+02
   -0.7422905363740257D+01   -0.2518988183230863D+02    0.2277778993497344D+02
   -0.6444374402550985D+01   -0.2422949936383000D+02    0.2195044770613508D+02
    0.1714875684285388D+02   -0.2149885018340404D+02    0.7452667298377714D+01
    0.1624413385191961D+02   -0.2164779090363256D+02    0.7461858091087215D+01
    0.1765411089823823D+02   -0.2239004409929727D+02    0.7605920630890530D+01
   -0.1219458187579285D+02    0.5818005700917870D+01    0.2160933647171214D+02
   -0.1245650240588493D+02    0.5193815205783964D+01    0.2231984899500109D+02
   -0.1201063974421740D+02    0.5211508754882390D+01    0.2090319308003535D+02
    0.1642112492820868D+02   -0.2480491667821746D+02    0.1372463796293307D+02
    0.1712819813347986D+02   -0.2465962491321824D+02    0.1301774968220695D+02
    0.1560561586185313D+02   -0.2449076242604925D+02    0.1337712364826785D+02
    0.1085030097115553D+02   -0.1266618695040248D+02    0.1434936283633231D+02
    0.1146541179207709D+02   -0.1293448870337542D+02    0.1504829689024371D+02
    0.1082258326997671D+02   -0.1337847559027363D+02    0.1374034220287109D+02
    0.2722089270364956D+02    0.7101254281537965D+01   -0.2554924391911147D+02
    0.2815986089582869D+02    0.7168009531624573D+01   -0.2536086478318437D+02
    0.2713406269596813D+02    0.6281244085446702D+01   -0.2610855656979526D+02
    0.2748533344953040D+01   -0.1892766464104782D+02    0.7852518186152160D+01
    0.3467306639376354D+01   -0.1850694958527823D+02    0.7422290555596115D+01
    0.1948569797920519D+01   -0.1844931819731485D+02    0.7445229966476830D+01
    0.1215658370425228D+02   -0.5383389609040418D+01    0.1707651977002059D+02
    0.1122432969908279D+02   -0.5549761557304374D+01    0.1712773429863844D+02
    0.1243922863763195D+02   -0.5444435148747292D+01    0.1795872556896211D+02
   -0.1769537003949442D+02    0.4030118331819931D+01    0.4776353298575964D+01
   -0.1849439331745971D+02    0.3630885879318589D+01    0.5097152838555084D+01
   -0.1749997684895011D+02    0.4721815937729285D+01    0.5415912389037280D+01
   -0.8887814105801034D+01    0.1540775903303912D+01   -0.2736157476996133D+02
   -0.9470676806467356D+01    0.2079278058702953D+01   -0.2676245369131551D+02
   -0.8142343201056111D+01    0.2147580236057530D+01   -0.2756166938408870D+02
    0.1937159140091957D+02   -0.6962035432560561D+01   -0.1867341413280291D+02
    0.1867342461747777D+02   -0.6295670261522306D+01   -0.1844332645217834D+02
    0.2014715823798317D+02   -0.6422146917846008D+01   -0.1871902520718906D+02
    0.1679551287691450D+01    0.1936117094789564D+02    0.2499476677384376D+02
    0.2296536108399571D+01    0.1860935114249525D+02    0.2484692555197235D+02
    0.1448564816424967D+01    0.1964971276191265D+02    0.2412174774198087D+02
    0.2578923043593338D+02    0.1843972752040304D+02    0.1957530666750474D+02
    0.2626284883503698D+02    0.1891730863070032D+02    0.2031339087462936D+02
    0.2531315663802384D+02    0.1916945676237145D+02    0.1917321018557726D+02
    0.2506045874819123D+02    0.2249879142329787D+02    0.6038994319321930D+01
    0.2602702718011349D+02    0.2253134536730611D+02    0.5762172148977544D+01
    0.2465568206010717D+02    0.2306682790091513D+02    0.5423236632940611D+01
   -0.1961444711725655D+02    0.1568697588110713D+02   -0.2502931802350886D+02
   -0.1939644068963144D+02    0.1576444280506406D+02   -0.2599817318758305D+02
   -0.2026530286206149D+02    0.1641169120412962D+02   -0.2487703131101253D+02
   -0.5350812999668404D+01   -0.2441952084047221D+02   -0.3103483322276548D+01
   -0.5405730812255469D+01   -0.2394906744241968D+02   -0.3968356499296775D+01
   -0.5444203920767267D+01   -0.2532035297730397D+02   -0.3331679669141749D+01
    0.2229217103287557D+01    0.2702958695548353D+02    0.2615599429067644D+02
    0.2177193848221961D+01    0.2683340918116830D+02    0.2520669375503009D+02
    0.2125772221401464D+01    0.2616759290718888D+02    0.2656024583572427D+02
   -0.7953896901234859D+01   -0.1813030359642768D+02   -0.1058528547711608D+02
   -0.8450846765793939D+01   -0.1796872942779718D+02   -0.9790110747807862D+01
   -0.7037442024891522D+01   -0.1808161361763010D+02   -0.1026608718903242D+02
   -0.2436518039407842D+02    0.6547937790050132D+01    0.2379835843584651D+02
   -0.2374831079929843D+02    0.5928773333401123D+01    0.2422145611742289D+02
   -0.2522795187662817D+02    0.6432555739451786D+01    0.2418822825855299D+02
   -0.1533803278936683D+02    0.7373869034938212D+01   -0.3475018581039756D+01
   -0.1489269257162761D+02    0.6622050284966654D+01   -0.3899081616570508D+01
   -0.1528175633391306D+02    0.7004008008383463D+01   -0.2546556812555279D+01
    0.4192394981015044D+01   -0.2155197169499798D+02   -0.1874201199231931D+02
    0.4913491119185013D+01   -0.2215725541090189D+02   -0.1862583106037446D+02
    0.4039861257863326D+01   -0.2132848843199235D+02   -0.1968396670165518D+02
   -0.1417348996498800D+02    0.6200448117022533D+00    0.1614739993523537D+02
   -0.1350908923962415D+02    0.1181158930048110D+01    0.1571038473356207D+02
   -0.1376792285086168D+02   -0.2564648476026896D+00    0.1620093951045888D+02
   -0.1899605151727248D+02   -0.1685096166523762D+02   -0.1780034460792417D+02
   -0.1834494729247223D+02   -0.1624021387534504D+02   -0.1742416553178150D+02
   -0.1886869126123308D+02   -0.1774860039769085D+02   -0.1738053441060189D+02
   -0.2075065656817831D+02   -0.1624044546852011D+02    0.2666806944616541D+02
   -0.2019063929551242D+02   -0.1638121140314593D+02    0.2592570571870612D+02
   -0.2042555841747857D+02   -0.1703145456490406D+02    0.2718813237361008D+02
    0.1197345776428967D+02   -0.9303849011778986D+01   -0.1243663889447320D+02
    0.1263081137964415D+02   -0.8732776369918708D+01   -0.1202746339232873D+02
    0.1164497440322129D+02   -0.8831360019692809D+01   -0.1322156906226511D+02
   -0.1163527352777850D+02    0.9891202594446035D+01    0.2047837314900493D+02
   -0.1242926065163254D+02    0.1008736045213898D+02    0.2093448663832562D+02
   -0.1168930446332300D+02    0.8947679906068375D+01    0.2009719264715492D+02
   -0.2859615169359790D+01   -0.2261775551103498D+02    0.2488219413264307D+02
   -0.3214623304158556D+01   -0.2184375745582350D+02    0.2543267906374385D+02
   -0.3134896658153520D+01   -0.2236501375800839D+02    0.2399026246079270D+02
   -0.1281264671235436D+02    0.4032341495539033D+01    0.8805435033701832D+00
   -0.1274331642420494D+02    0.4574383466138188D+01    0.1487965970177283D+00
   -0.1252302570419336D+02    0.4508142269821697D+01    0.1685563134670335D+01
   -0.1971920411937210D+02   -0.1159588851767682D+02   -0.6898851512545115D+01
   -0.2037695898904858D+02   -0.1164704113468816D+02   -0.6238931770433473D+01
   -0.2009753087021618D+02   -0.1109336549679650D+02   -0.7627816466724134D+01
    0.9968075573930888D+01   -0.1040950777753149D+02   -0.1590300276954048D+02
    0.1083173329849285D+02   -0.1074018247868994D+02   -0.1619818020146484D+02
    0.9405778841461988D+01   -0.1056446428182960D+02   -0.1669100886112810D+02
   -0.1992799189300690D+02   -0.2434858458497596D+02    0.2571281365486528D+02
   -0.1916392536841708D+02   -0.2377544485278178D+02    0.2545888243378975D+02
   -0.1961868910008013D+02   -0.2496770877865637D+02    0.2638833412034358D+02
   -0.2062393591298590D+02    0.9433724121335326D+01   -0.1552633965362008D+02
   -0.1977666841593041D+02    0.9607531437824939D+01   -0.1507367282049999D+02
   -0.2073120728088563D+02    0.8546069359438713D+01   -0.1525027562290325D+02
    0.1313760943614674D+02   -0.1138458400032013D+02   -0.5793029879471764D-01
    0.1219656385740120D+02   -0.1167977396710422D+02    0.2061121975963567D+00
    0.1358424840219769D+02   -0.1105803045259564D+02    0.7126739119675138D+00
   -0.8514007426517020D+01    0.6056712506668188D+01    0.2500779397834992D+02
   -0.8999792319788005D+01    0.5721489036036735D+01    0.2576521040329787D+02
   -0.9010530528199135D+01    0.5889879608856742D+01    0.2417862800630120D+02
   -0.1078234606967359D+02    0.5915728824439064D+01   -0.2457623805111636D+01
   -0.1013845508477099D+02    0.5392369550895198D+01   -0.1817333261452695D+01
   -0.1075625803404037D+02    0.5543266145242353D+01   -0.3339080017047087D+01
   -0.5189758446118806D+01   -0.2280775927154934D+02    0.2161694140847004D+02
   -0.4501801097912963D+01   -0.2228326084792636D+02    0.2201360014871112D+02
   -0.5847407013795539D+01   -0.2213635224298202D+02    0.2132763737220073D+02
    0.5147089611126707D+01    0.1006544121279160D+01   -0.2316887798195836D+02
    0.5234244238165471D+01    0.9048247147784870D+00   -0.2222178412486899D+02
    0.5165292875239564D+01    0.1970694552903466D+01   -0.2329048151575553D+02
    0.2744061597143543D+02    0.1658624395168286D+01   -0.1284773913980454D+02
    0.2739091938585461D+02    0.1336249862640666D+01   -0.1200843505910969D+02
    0.2681624351362663D+02    0.1189080818593696D+01   -0.1338473258461366D+02
    0.8885839383205788D+01   -0.1243575804760005D+02    0.2563622395889699D+01
    0.8829961845118447D+01   -0.1279878426990720D+02    0.3434652068427370D+01
    0.8061961433201157D+01   -0.1197056785661954D+02    0.2361864916328627D+01
   -0.5891994659730039D+01   -0.5181169094815217D+01    0.2732857056956860D+02
   -0.6693766842146713D+01   -0.4630815962745279D+01    0.2735038514024633D+02
   -0.6246881068198681D+01   -0.6080855909606046D+01    0.2760603124826935D+02
   -0.9305413734792941D+01    0.2042009273101030D+02   -0.9487987284775318D+01
   -0.9066240237405104D+01    0.1954251540796119D+02   -0.9657599089346165D+01
   -0.9719088271507465D+01    0.2082106709487690D+02   -0.1028655870013261D+02
   -0.1486020444021229D+02    0.1648851069452350D+02   -0.1948948199169018D+01
   -0.1508820327619991D+02    0.1592180358585594D+02   -0.1239997755092313D+01
   -0.1570177905219125D+02    0.1685355277178983D+02   -0.2178577305786001D+01
   -0.6936035505587716D+01    0.1816822718161046D+02   -0.6718984728138374D+01
   -0.6146699451159417D+01    0.1784493968509779D+02   -0.6232347082344197D+01
   -0.7253732257919361D+01    0.1736772381212316D+02   -0.7131324420999725D+01
   -0.2031261391385761D+02    0.9403462616571696D+01    0.6936494722299048D-01
   -0.1942883889260457D+02    0.9283828863022501D+01    0.4653686316776864D+00
   -0.2025335375640628D+02    0.9805263100153860D+01   -0.8011218043222890D+00
   -0.1399698428930649D+02    0.4912161338413988D+01    0.1472946114239400D+02
   -0.1337007964152406D+02    0.5634182942745427D+01    0.1497752066790808D+02
   -0.1481748728946745D+02    0.4938550170487982D+01    0.1531507391694607D+02
   -0.1826301383509154D+02    0.1850911298447163D+01   -0.2701984092952907D+01
   -0.1836163402912178D+02    0.9690167289052746D+00   -0.2401066730435967D+01
   -0.1807520476392948D+02    0.2421968699023918D+01   -0.1978959332911897D+01
    0.2006895046240162D+01    0.1331188216457068D+02   -0.1389138123600482D+02
    0.2134654595851378D+01    0.1413288688603475D+02   -0.1346410720679960D+02
    0.1527347246975551D+01    0.1357506429090111D+02   -0.1468331830194061D+02
   -0.2154492740959312D+01    0.2504794798195341D+02   -0.1210143810671611D+02
   -0.1339689947941722D+01    0.2453456930215836D+02   -0.1216128603470957D+02
   -0.2021307027980956D+01    0.2562217583600925D+02   -0.1134071279268509D+02
    0.9107794105217021D+01   -0.1889628240569634D+02    0.1037223002533988D+02
    0.9580154665881778D+01   -0.1815386245835197D+02    0.1080996181225622D+02
    0.8319006797626461D+01   -0.1902108976836633D+02    0.1082806680046976D+02
    0.1439445598891076D+02    0.2502478693500839D+02    0.6273748680175055D+01
    0.1363970798234183D+02    0.2484350705740273D+02    0.5723930308353958D+01
    0.1499495373375387D+02    0.2436926877502340D+02    0.6035754595370371D+01
    0.1727283023578972D+02    0.2600500092084253D+02   -0.4482533236777025D+01
    0.1653168397636853D+02    0.2658761593317003D+02   -0.4208157513807573D+01
    0.1796968469671722D+02    0.2623643802233736D+02   -0.3881058186089481D+01
    0.2709733089251086D+01    0.2348275305289668D+02   -0.2321929695496540D+02
    0.3583503125945516D+01    0.2347770080715406D+02   -0.2274224283965664D+02
    0.2266165441628902D+01    0.2437115318514444D+02   -0.2304484013712979D+02
    0.8554750706215696D+01    0.2586772910970822D+02   -0.8646573121542829D+01
    0.7898090444064187D+01    0.2657571140335723D+02   -0.8718979972719955D+01
    0.9394759945349540D+01    0.2621951888739261D+02   -0.8953721059071983D+01
   -0.6562633211152623D+01   -0.1250443577823828D+02   -0.2564099212253229D+02
   -0.5665220966557769D+01   -0.1294166780430542D+02   -0.2563449405633948D+02
   -0.6616709106477293D+01   -0.1201982743208119D+02   -0.2485227099602134D+02
    0.2461145600889645D+02    0.5291569479870047D+01    0.3782334426840357D+01
    0.2445614680860037D+02    0.6019716397487592D+01    0.3125820052893045D+01
    0.2525173067288133D+02    0.5591587593314703D+01    0.4445117861787757D+01
   -0.1666835505463164D+02    0.2138502421259058D+02   -0.1478172565093409D+02
   -0.1682449401899268D+02    0.2226497248873952D+02   -0.1467486945602743D+02
   -0.1662084685007655D+02    0.2122187385974443D+02   -0.1384790045333066D+02
    0.2080530596867643D+02    0.9408479440042739D+00    0.8169011378465354D+01
    0.2076630589216353D+02    0.1426569347797319D+01    0.7342889420904165D+01
    0.2108163470792831D+02    0.1666904020568345D+01    0.8766464785026734D+01
   -0.2189990240161194D+02   -0.1272203726547471D+02    0.2123306869951416D+02
   -0.2276148095492299D+02   -0.1293946141569809D+02    0.2083723214261273D+02
   -0.2139930464967975D+02   -0.1355179191094107D+02    0.2140853585441288D+02
    0.8931418618765358D+01    0.2617046736861018D+02    0.1174939713592499D+02
    0.9126801105492312D+01    0.2581697757606503D+02    0.1263781577906354D+02
    0.8046956679971661D+01    0.2647256374397226D+02    0.1180612158223475D+02
   -0.2454465034567302D+02   -0.1770730558202944D+02   -0.6620988220477106D+01
   -0.2459125737439366D+02   -0.1819731808876320D+02   -0.5737886773864674D+01
   -0.2456744369592021D+02   -0.1674957659342485D+02   -0.6400332081540299D+01
    0.1211723804377301D+02   -0.1554678572172835D+02    0.1346793885029412D+01
    0.1204505602260904D+02   -0.1654868298334635D+02    0.1316852290298841D+01
    0.1269030282698235D+02   -0.1534829823210447D+02    0.6011780066828096D+00
    0.5990916961613263D+01   -0.1079947851066448D+02   -0.2510354084145416D+02
    0.6827730977165416D+01   -0.1100267869491072D+02   -0.2566920890555016D+02
    0.6230543418404773D+01   -0.1110917484798265D+02   -0.2419920622146671D+02
    0.1741145149230523D+02   -0.2265784592946751D+02    0.1091536644695560D+02
    0.1706322689658898D+02   -0.2351574245870118D+02    0.1070438657857395D+02
    0.1666459515823690D+02   -0.2212726890679340D+02    0.1068678673184857D+02
    0.2372898195692508D+02   -0.1309746532750244D+02    0.1300697157668855D+02
    0.2324394537809346D+02   -0.1391215761996413D+02    0.1295982078030854D+02
    0.2416761804815095D+02   -0.1317141128795254D+02    0.1385262721149373D+02
   -0.1388238149670586D+01   -0.4968151187675928D+01   -0.2471735076305759D+02
   -0.2379801399457731D+01   -0.4877575661299248D+01   -0.2479939558196583D+02
   -0.1045540668444696D+01   -0.4299809440608788D+01   -0.2538281654787171D+02
   -0.1985855771486165D+02   -0.1062260219792546D+02    0.2030785573374608D+02
   -0.1901973404444882D+02   -0.1078523437540389D+02    0.2063277507812553D+02
   -0.2034711765657981D+02   -0.1141002291455572D+02    0.2057576634237675D+02
    0.1249326293302546D+02   -0.1784934920956784D+02    0.1693622329537945D+02
    0.1244459090202337D+02   -0.1694117737258833D+02    0.1664808796858114D+02
    0.1330914621384101D+02   -0.1803212892153787D+02    0.1744255499604873D+02
   -0.2114306776703275D+02   -0.2544905872085389D+02    0.1471893636732489D+02
   -0.2165265089525940D+02   -0.2471196828387020D+02    0.1507591881450901D+02
   -0.2108363111938720D+02   -0.2624759313839543D+02    0.1525419420308457D+02
   -0.1474230147817025D+02    0.2515788302719341D+01    0.6544039174392002D+01
   -0.1416751907566190D+02    0.1982630490324359D+01    0.7128915140719888D+01
   -0.1451657266943490D+02    0.2202592723583655D+01    0.5653393303774741D+01
   -0.1929370602583049D+02   -0.2038924728933399D+02   -0.1257563321418204D+02
   -0.1920323249763799D+02   -0.2024560227877807D+02   -0.1158930259852047D+02
   -0.1978368799117846D+02   -0.1960182080755624D+02   -0.1284417208293224D+02
   -0.2138241926202999D+02    0.2717778941973170D+02    0.1600132989638235D+02
   -0.2220755413271902D+02    0.2749925593835529D+02    0.1639659023637416D+02
   -0.2166187687727623D+02    0.2651344266587238D+02    0.1538893350523327D+02
    0.1808216157984504D+01   -0.2442906569344632D+02    0.2567721225240290D+02
    0.2697273379996686D+01   -0.2440791053572834D+02    0.2598829441177209D+02
    0.1428398824757233D+01   -0.2517797842036070D+02    0.2618095465750597D+02
   -0.2698952917887062D+02    0.1078504150174741D+02    0.1847650319110680D+02
   -0.2616713654233407D+02    0.1074211302721359D+02    0.1898442759117923D+02
   -0.2755627380720755D+02    0.1155586916464418D+02    0.1874412041821877D+02
   -0.2571281895268171D+02    0.1290566460272795D+02   -0.1197824418870671D+02
   -0.2553877500357694D+02    0.1192001153612171D+02   -0.1202985131505284D+02
   -0.2599972346826195D+02    0.1301917494826757D+02   -0.1111742057847758D+02
    0.1404423856108937D+02   -0.1810642363270070D+02   -0.1595765105771452D+02
    0.1476998897640872D+02   -0.1844441804102052D+02   -0.1537952141334618D+02
    0.1359403852047184D+02   -0.1888567231429534D+02   -0.1624947092626535D+02
   -0.2604754193447853D+02   -0.2878089987403185D+01    0.1096237791234162D-01
   -0.2653315414463476D+02   -0.3251921947032537D+01   -0.7004669348174860D+00
   -0.2628288236815381D+02   -0.1844255692514923D+01    0.1388567382960585D-01
    0.1906668877379278D+02    0.5001366548815444D+01   -0.4272349876045338D+01
    0.1868614373748386D+02    0.4092868569208719D+01   -0.4266718411313484D+01
    0.2002976947930160D+02    0.4908875560619543D+01   -0.4463856251629488D+01
   -0.5652878707003667D+01    0.1384701291511886D+02    0.1658044526007298D+02
   -0.6634618844942840D+01    0.1396604189967204D+02    0.1666333010744513D+02
   -0.5304774785174014D+01    0.1454468463766695D+02    0.1602825388211508D+02
   -0.7643829663419535D+01    0.1984594500717426D+02   -0.2383813916506466D+02
   -0.7146947437565233D+01    0.2061683757393200D+02   -0.2421170520050944D+02
   -0.8002074805541810D+01    0.1943682440324853D+02   -0.2459995824803267D+02
   -0.8599306200530478D+01    0.4485480956850716D+01    0.4878165846702581D+01
   -0.7868854298345481D+01    0.4442591413084861D+01    0.4172848092663635D+01
   -0.8199541110078183D+01    0.4455997258417662D+01    0.5772364638813429D+01
    0.1989638797114231D+02   -0.2149082357419890D+02    0.1057478708171964D+02
    0.2036942343527758D+02   -0.2205271279144866D+02    0.9951995763559559D+01
    0.1900387278100400D+02   -0.2187450398331937D+02    0.1063243770185586D+02
    0.7617629752136454D+01    0.2728447796078500D+02    0.1474736685515561D+02
    0.8044939406724156D+01    0.2697831694790048D+02    0.1553785952758646D+02
    0.8161298270871898D+01    0.2791115413501552D+02    0.1430166862201751D+02
   -0.1864153798914134D+02   -0.9244863104424653D+00    0.1294896211453850D+02
   -0.1850630756411163D+02   -0.1019778316887141D+01    0.1390548540791059D+02
   -0.1777228774781631D+02   -0.8661616290211474D+00    0.1248521211491684D+02
    0.4718667032424181D+01   -0.3493688248119038D+01   -0.5346314244016916D+01
    0.5023941622124421D+01   -0.3144077429524064D+01   -0.6142676162611147D+01
    0.5011933141954215D+01   -0.2883778225163676D+01   -0.4669050349120025D+01
   -0.1215874933005064D+02    0.2234064315313226D+02    0.4141535211556846D+01
   -0.1250375544259997D+02    0.2147623781952811D+02    0.3947213242852253D+01
   -0.1166495174137105D+02    0.2261272345830651D+02    0.3381422400769097D+01
   -0.7671141854756690D+01    0.2701631347133476D+02   -0.2178977944469807D+02
   -0.7351528421297927D+01    0.2787228291583293D+02   -0.2159740385947407D+02
   -0.8439805828196505D+01    0.2683742498886109D+02   -0.2120300799575001D+02
   -0.1611708172615553D+02   -0.2632139484502126D+02   -0.1056077971821327D+02
   -0.1531954573138145D+02   -0.2636135108287055D+02   -0.1112943503919725D+02
   -0.1685281103127401D+02   -0.2593976478419633D+02   -0.1105998661160398D+02
   -0.1003971970274136D+01   -0.1857376285322919D+02    0.2605475615488579D+02
   -0.1256667080639072D+01   -0.1766301941996285D+02    0.2603953298251037D+02
   -0.1884505535217095D+01   -0.1891893926411210D+02    0.2630850969868884D+02
   -0.7686100646327073D+00   -0.2788565884228582D+01    0.2922155974172084D+01
   -0.5162807017791489D+00   -0.3400271935912925D+01    0.2220510021460330D+01
   -0.1082210962635002D+01   -0.2032238577361703D+01    0.2398090648126513D+01
    0.1176532379464210D+02   -0.2712663542929157D+02    0.2383195462259619D+02
    0.1220227078898644D+02   -0.2794426368275291D+02    0.2367591414129630D+02
    0.1244560461855638D+02   -0.2646985280380594D+02    0.2369228359759806D+02
   -0.2563916788824883D+02   -0.1191635107268343D+02   -0.2427542820269526D+02
   -0.2469018821588599D+02   -0.1164992159954312D+02   -0.2422291629020210D+02
   -0.2575371603934848D+02   -0.1246642082340995D+02   -0.2347900225871608D+02
    0.2740573628614008D+02   -0.1008389365358155D+02   -0.2368988237798960D+02
    0.2816743905690419D+02   -0.1056404802265671D+02   -0.2399739240980180D+02
    0.2663208260413702D+02   -0.1055566406631392D+02   -0.2405829133206740D+02
    0.1266948392541964D+02    0.7522300667929766D+01    0.6020969317296195D+01
    0.1248360046653466D+02    0.6613973684388201D+01    0.5727345587551628D+01
    0.1191341717475025D+02    0.8146532609616216D+01    0.6188036011454065D+01
   -0.1968817987063161D+02    0.5727124597214679D+01    0.2248775307379354D+01
   -0.2026624454234589D+02    0.5371729640766838D+01    0.2936064031769638D+01
   -0.2003821721881983D+02    0.6348435199534584D+01    0.1548637055746571D+01
   -0.3478651138739473D+01    0.9734886379990623D+01   -0.1964134454091731D+02
   -0.2639483182842330D+01    0.9872921879626452D+01   -0.2005654096752622D+02
   -0.4187471892889176D+01    0.9996254842649540D+01   -0.2037087336182482D+02
    0.7544599386483167D+01    0.1989846272688170D+02   -0.1465037562710197D+01
    0.7194503235184406D+01    0.1901695892986679D+02   -0.1697510896373976D+01
    0.8240965688516614D+01    0.1999814959249746D+02   -0.2115233278130366D+01
   -0.2833932958293186D+01   -0.8379890793390675D+01    0.3753776189929938D+01
   -0.2537669393523622D+01   -0.8722559615137483D+01    0.2891931929392330D+01
   -0.3379251910689635D+01   -0.7654814191607914D+01    0.3446159231649710D+01
   -0.1631116742003421D+02    0.2431199857653183D+02    0.5767658333846373D+01
   -0.1712169791888576D+02    0.2470374760620048D+02    0.6211043189487379D+01
   -0.1575207193714953D+02    0.2514605723696217D+02    0.5737635422639491D+01
   -0.1118479615734203D+02   -0.4445470311900609D+01   -0.1989220079939008D+02
   -0.1189954278733402D+02   -0.4069372187759447D+01   -0.2043223973868460D+02
   -0.1035917140263072D+02   -0.4551658893202719D+01   -0.2041247195386345D+02
    0.1171012164737145D+02    0.2544575910515132D+02    0.6923880099866977D+01
    0.1090084020271527D+02    0.2550884193594664D+02    0.6383976575626679D+01
    0.1156476228636621D+02    0.2485479658278673D+02    0.7696451964538920D+01
   -0.2486301256525428D+02   -0.6118985272750875D+01   -0.2268079403519876D+02
   -0.2468346200038621D+02   -0.6909945627825099D+01   -0.2319780086438871D+02
   -0.2436162802341625D+02   -0.5450713391276564D+01   -0.2319502754656038D+02
    0.1598091668732332D+02   -0.6691340161776709D+01    0.2222150591738872D+02
    0.1534031474671640D+02   -0.5990001557862278D+01    0.2235941479860159D+02
    0.1628579570035538D+02   -0.6678226436773279D+01    0.2128812508537860D+02
    0.1419149285262368D+02   -0.1603613681214985D+01   -0.3731861160754628D+01
    0.1349998154169191D+02   -0.9911775633423014D+00   -0.3367865620830941D+01
    0.1394735830729149D+02   -0.2474867429266402D+01   -0.3416693191474509D+01
   -0.2695905633760539D+02   -0.2155437577601409D+02    0.1722572512132503D-01
   -0.2687950240353641D+02   -0.2202515444168314D+02   -0.8957008670320946D+00
   -0.2684606404903181D+02   -0.2217262372679132D+02    0.7362890362221950D+00
    0.2403687750740608D+02   -0.8857572997008171D+01   -0.3509988038643122D+01
    0.2359594905381232D+02   -0.9015687905279293D+01   -0.2686094470029508D+01
    0.2399323301750695D+02   -0.9654542292949930D+01   -0.4027846789587421D+01
   -0.2692401129874083D+02   -0.2090771515023642D+02   -0.1117978394507703D+02
   -0.2741900049185288D+02   -0.2169943336474546D+02   -0.1129095711854738D+02
   -0.2692015657568690D+02   -0.2076376163905348D+02   -0.1024281830353423D+02
    0.2182419873846627D+02    0.2368146750135416D+02   -0.1579115856671179D+02
    0.2187613546886508D+02    0.2440520405583938D+02   -0.1639161928345851D+02
    0.2266934862070807D+02    0.2320020654380725D+02   -0.1584255965837046D+02
   -0.2432668574414324D+02    0.1076725963167599D+02   -0.9799328906685748D+01
   -0.2388249499501644D+02    0.1029121040622475D+02   -0.1059756662356882D+02
   -0.2505182289516436D+02    0.1018863261276606D+02   -0.9509248310605079D+01
    0.2583642184728507D+02   -0.4300575402542935D+01    0.2325120634790200D+02
    0.2531351011976304D+02   -0.5028103162711948D+01    0.2361854467073746D+02
    0.2518502008112148D+02   -0.3772936335780604D+01    0.2283913811802665D+02
   -0.2424352156663640D+02   -0.5656059897178173D+01    0.1226041537197201D+02
   -0.2352763472804055D+02   -0.5296810600392583D+01    0.1173366122431493D+02
   -0.2445479604435664D+02   -0.6451691608602591D+01    0.1177890640675819D+02
    0.1591922560024151D+02    0.2426919841674840D+02   -0.2534210305475439D+02
    0.1504258565526588D+02    0.2456995241526847D+02   -0.2513968128628623D+02
    0.1643273828437309D+02    0.2411841616475997D+02   -0.2451404551985239D+02
    0.6052102468904359D+01    0.3869717823026700D+01   -0.1223064605978737D+02
    0.6326994979649620D+01    0.2916731038606567D+01   -0.1207952734716513D+02
    0.5425124893176284D+01    0.3926252705567461D+01   -0.1296732211178316D+02
   -0.2295157750266470D+02    0.1307421966473865D+02    0.1875000386559224D+02
   -0.2360929887143477D+02    0.1377862429743560D+02    0.1885196245983323D+02
   -0.2248199250102986D+02    0.1322068931063931D+02    0.1789394267494946D+02
    0.2343970038761684D+02    0.1521992546230761D+02    0.2707089963197640D+01
    0.2362426271988625D+02    0.1522825806127454D+02    0.1745136858177615D+01
    0.2417273681222747D+02    0.1476746180749634D+02    0.3112211627967147D+01
   -0.1642608458547918D+02   -0.5046688878819672D+01   -0.2207222063641008D+02
   -0.1654786473991334D+02   -0.5996546341553524D+01   -0.2200142615480188D+02
   -0.1672976558495832D+02   -0.4852989223911231D+01   -0.2303281172331340D+02
   -0.2031510940402280D+02   -0.2720445540980030D+02   -0.1591684964077260D+02
   -0.1941358832581557D+02   -0.2722875771500778D+02   -0.1630280719950933D+02
   -0.2028694278588504D+02   -0.2755958898107263D+02   -0.1500406497901524D+02
   -0.7235997870253848D+01   -0.1078850715808907D+01   -0.6749796226328393D+01
   -0.7631134246482658D+01   -0.4312210098048086D+00   -0.6176875737184221D+01
   -0.7743142223354654D+01   -0.1904305073827554D+01   -0.6556476744702066D+01
   -0.2482013049311607D+02    0.8287337578724790D+01   -0.1637794355659780D+02
   -0.2569555861375416D+02    0.8003178061150486D+01   -0.1668305638698070D+02
   -0.2421422629795104D+02    0.7489756528445499D+01   -0.1651839138927684D+02
   -0.2419693990406444D+02    0.1889566248557601D+02    0.2290071035244491D+02
   -0.2466194258042762D+02    0.1852277671171294D+02    0.2210611415893671D+02
   -0.2329767429330576D+02    0.1896546620524072D+02    0.2257546437305545D+02
    0.1519137194369038D+02   -0.2346705884336395D+02   -0.1844065757223001D+02
    0.1554666706778690D+02   -0.2406858573643420D+02   -0.1910646593539828D+02
    0.1583414409888438D+02   -0.2347569939410587D+02   -0.1767708975148602D+02
   -0.1663298412769302D+02    0.4322408003499615D+01    0.9823289621582719D+01
   -0.1626526857695251D+02    0.4011962087644372D+01    0.1070930211594136D+02
   -0.1625222189416277D+02    0.5161004651968154D+01    0.9492437706022161D+01
    0.2490016522734861D+02   -0.2345301669272486D+02   -0.2159933086632503D+02
    0.2432261659937801D+02   -0.2318029413941050D+02   -0.2228742427641211D+02
    0.2515320417980788D+02   -0.2436372093579183D+02   -0.2172951357361115D+02
    0.1714883061202899D+02    0.1587048567266768D+02   -0.1648703129248789D+02
    0.1755517459149095D+02    0.1508554845986250D+02   -0.1605799198158891D+02
    0.1701390107959962D+02    0.1569134399657119D+02   -0.1740633170728365D+02
   -0.1321996918424611D+02   -0.3830749412490679D+01   -0.1459388666435887D+02
   -0.1240904677675152D+02   -0.3488793644168398D+01   -0.1417186571879474D+02
   -0.1387833983420671D+02   -0.3930670712201547D+01   -0.1386247823725811D+02
    0.1360726956057625D+02   -0.1426908586791712D+02    0.2735546930262947D+02
    0.1376118173472162D+02   -0.1516164765537233D+02    0.2773282681852179D+02
    0.1377710126748556D+02   -0.1357391927036737D+02    0.2803654345855142D+02
    0.2530906889280977D+02    0.1972206833878493D+01   -0.7496441839026413D+00
    0.2566600294190954D+02    0.1479511880237306D+01   -0.6939894333676144D-02
    0.2550304412003936D+02    0.1368671181616563D+01   -0.1472962573479668D+01
   -0.5998121794963333D-01   -0.8558499625069459D+01   -0.3216490426744968D+01
    0.4381438713924577D+00   -0.9001476923661450D+01   -0.2459781645475756D+01
   -0.4251586684135286D+00   -0.9365866634359511D+01   -0.3630558437979599D+01
    0.1014547882788414D+02   -0.1833144083353656D+02   -0.2146846742014970D+02
    0.1069026713013452D+02   -0.1850043612408142D+02   -0.2065594814290169D+02
    0.9263912613978704D+01   -0.1802338125340109D+02   -0.2127534124011386D+02
   -0.8449839074024576D+01    0.1481306242480191D+02    0.1661101744957940D+02
   -0.8598851280140996D+01    0.1486128742243626D+02    0.1565510911814621D+02
   -0.8876082761485966D+01    0.1401324500783058D+02    0.1686005584734276D+02
   -0.5633334660247930D-02    0.1692334348238148D+02   -0.2138104463002677D+02
    0.5980697974687262D+00    0.1629220896581460D+02   -0.2089858918787873D+02
    0.4936635323254085D+00    0.1731935900730222D+02   -0.2202428806864204D+02
   -0.1645559383052283D+02    0.2046250349538252D+02   -0.2417891170510363D+02
   -0.1703413085428731D+02    0.2115893672903851D+02   -0.2385403966123311D+02
   -0.1708492894381838D+02    0.1992863366720541D+02   -0.2454381960478745D+02
    0.1442328037239644D+02   -0.3305355072534111D+01   -0.2099145354747140D+02
    0.1381776521139982D+02   -0.2639735286530136D+01   -0.2058082965975474D+02
    0.1383190764211471D+02   -0.3690793883517772D+01   -0.2166817211768333D+02
    0.1989888347032569D+02   -0.2332589348026133D+01    0.3296027462648042D+01
    0.2081578883681093D+02   -0.2071732867380290D+01    0.3156901926295769D+01
    0.1959822995849502D+02   -0.2717853552629129D+01    0.2442494825629571D+01
    0.1388584372189560D+02   -0.8539146265434713D+01    0.5036037097913393D+00
    0.1332448973033903D+02   -0.9040282949086755D+01   -0.2315807513803525D+00
    0.1369871137749432D+02   -0.8973048055824853D+01    0.1347158958195652D+01
    0.1638940100581994D+02   -0.2412556540269899D+02    0.3699363432623423D+01
    0.1700390194550587D+02   -0.2347594113040482D+02    0.3950664277379114D+01
    0.1552371660412779D+02   -0.2371693782655133D+02    0.3878995547123755D+01
    0.1507940417027413D+02    0.1899656858511606D+01   -0.7593329764976561D+01
    0.1509986150228162D+02    0.1224414160467055D+01   -0.8277662839927647D+01
    0.1526589611497474D+02    0.1432145303130137D+01   -0.6773460626845231D+01
    0.2684052493985695D+02    0.1058190636070045D+02   -0.1090100066695038D+02
    0.2734983228758748D+02    0.9894078939521016D+01   -0.1143039907716767D+02
    0.2647748681601458D+02    0.1123999769739042D+02   -0.1147464381505961D+02
   -0.9513336045801186D+01    0.1054763700233497D+02   -0.1349832101459246D+02
   -0.9062277063667874D+01    0.9659665560999025D+01   -0.1349475627436712D+02
   -0.8775955416955949D+01    0.1117935603121723D+02   -0.1370041458240782D+02
    0.8994270599746919D+01   -0.2359355647016961D+02    0.8599179796561112D+01
    0.9800783704853833D+01   -0.2308566746816489D+02    0.8625972140430008D+01
    0.9314764316446066D+01   -0.2445031046981473D+02    0.8263948473666781D+01
   -0.8435304606376414D+01   -0.7817589360738951D+01   -0.1801884829238833D+02
   -0.8369711990075793D+01   -0.6845512802669750D+01   -0.1773484414052173D+02
   -0.8203476359143375D+01   -0.7760958316738213D+01   -0.1896947146765524D+02
   -0.2566578805789816D+01    0.2141716738344822D+02    0.1693458803547930D+02
   -0.1969021600024160D+01    0.2064147454318079D+02    0.1688158609942333D+02
   -0.2854966284564966D+01    0.2159812448061716D+02    0.1600524048074125D+02
   -0.1577926498220314D+02    0.2416753286411423D+02   -0.1390048049225765D+02
   -0.1613594005614616D+02    0.2414867490393110D+02   -0.1304747738962167D+02
   -0.1508601732289572D+02    0.2354841983394641D+02   -0.1371940572135033D+02
   -0.2091486989387439D+02    0.6975615644245752D+01   -0.1847852674397926D+02
   -0.2142971523790950D+02    0.6700749567196583D+01   -0.1776463269362931D+02
   -0.2025479660493304D+02    0.6268395232454798D+01   -0.1844957151819110D+02
   -0.1330767618225987D+02    0.5612222178024778D+00    0.2706470188487652D+02
   -0.1295828151863467D+02   -0.2739014948803383D+00    0.2723023668817899D+02
   -0.1419169577320024D+02    0.6340964510676110D+00    0.2739523008434494D+02
   -0.1834846009874069D+02   -0.2006390952694822D+02    0.2452735116122851D+02
   -0.1768543311454105D+02   -0.1939501734222655D+02    0.2473354443472323D+02
   -0.1920777612764455D+02   -0.1979616433631127D+02    0.2476710658525358D+02
   -0.2653751451558185D+02    0.1431596591303257D+02   -0.2685400080175341D+02
   -0.2638494265878002D+02    0.1519848530964533D+02   -0.2657012723641643D+02
   -0.2738316978028034D+02    0.1420546994916833D+02   -0.2727496797658565D+02
    0.1807293466075930D+02    0.2643430925001807D+02   -0.4819778320160462D+00
    0.1790785909419924D+02    0.2700432815132260D+02   -0.1235270977001132D+01
    0.1881363967922869D+02    0.2583678293054402D+02   -0.7448841729085779D+00
   -0.7502005832247854D+00    0.2341566702978578D+02   -0.4914894359627167D+01
   -0.4005620838707486D+00    0.2349414218159691D+02   -0.4064784874874533D+01
   -0.5713742301104243D+00    0.2427228765856168D+02   -0.5390155152969378D+01
    0.1259892775190673D+02   -0.1947885468500088D+02   -0.9960104259903574D+01
    0.1308199626129736D+02   -0.2034729961617412D+02   -0.9869724613462612D+01
    0.1295302788039865D+02   -0.1897303546431627D+02   -0.9236310295039988D+01
   -0.3875905830172867D+01   -0.1215304673608217D+02   -0.1439034899956745D+02
   -0.3127230167836206D+01   -0.1145996374411328D+02   -0.1452414057475915D+02
   -0.3682468459451583D+01   -0.1278643524820384D+02   -0.1517048708096263D+02
    0.2028410638950388D+02   -0.1758678974851487D+02    0.2020538579076507D+02
    0.2067954230558468D+02   -0.1669889621141752D+02    0.2036617252008326D+02
    0.2028834843198354D+02   -0.1778220535335409D+02    0.1928598832318529D+02
    0.2100543956989334D+01   -0.9079110892442637D+01    0.6952921541179500D+01
    0.1465557090226665D+01   -0.8314239865235967D+01    0.6786620181568519D+01
    0.1722668171755294D+01   -0.9970646206798792D+01    0.6787888505640476D+01
    0.1664477083462302D+01    0.6453875063673795D+01   -0.1942233335264057D+02
    0.1542874923301718D+01    0.6354872566152815D+01   -0.1847839817186092D+02
    0.8053483539050028D+00    0.6368467394275481D+01   -0.1984400672159864D+02
    0.1691702265198460D+02   -0.1680189924516975D+02    0.2714156649020863D+02
    0.1733809109722279D+02   -0.1680407054016406D+02    0.2629245656295479D+02
    0.1727309533569434D+02   -0.1604902916273973D+02    0.2756079680873056D+02
   -0.1688137271183527D+02    0.1753837375369777D+02   -0.1087485780354075D+02
   -0.1688209952672328D+02    0.1660241619497031D+02   -0.1051016824835591D+02
   -0.1603128425461644D+02    0.1783106322997895D+02   -0.1045025920920401D+02
    0.1402978753483733D+01   -0.2366319069219940D+02    0.1992980081543990D+02
    0.1915373060639899D+01   -0.2384957497810035D+02    0.1914858922900104D+02
    0.8770144089126620D+00   -0.2442520432936113D+02    0.2016696963263293D+02
   -0.9359878776413892D+01   -0.1353909542335236D+02   -0.1354743465674680D+02
   -0.9184679887545679D+01   -0.1275225186806649D+02   -0.1405751736362229D+02
   -0.9050498269458163D+01   -0.1435058739504264D+02   -0.1406657205346270D+02
    0.1219425344979992D+02    0.1950003940169524D+02   -0.8641573932840306D+01
    0.1176812709912637D+02    0.1892719166175887D+02   -0.8032897201572316D+01
    0.1291515143642931D+02    0.1897993359727973D+02   -0.8997269805599309D+01
   -0.1446926046430684D+02   -0.1366812259955316D+02   -0.2560819985117900D+02
   -0.1502345629418540D+02   -0.1434725756324576D+02   -0.2514178605629186D+02
   -0.1499144518146263D+02   -0.1285618703064354D+02   -0.2556105688169776D+02
    0.7598484447739265D+01    0.6483797026212167D+01   -0.9119747495251715D+01
    0.7215601273041980D+01    0.7080920429718478D+01   -0.8418311650206684D+01
    0.6950890440064677D+01    0.5795542910512496D+01   -0.9338970813550970D+01
    0.3822203236755971D+01    0.2665887839688202D+02   -0.7767898930572267D+01
    0.3666920938186530D+01    0.2569163553936853D+02   -0.7778121852166067D+01
    0.4758096294464140D+01    0.2671620175327437D+02   -0.7738933563813542D+01
   -0.2318157850633790D+02   -0.1806599032173245D+02    0.2080262632958112D+02
   -0.2310164340354825D+02   -0.1902088822490694D+02    0.2067994218412955D+02
   -0.2262739503416172D+02   -0.1764316117883926D+02    0.2017620660459249D+02
    0.5789542924947728D+01    0.1593097778881130D+02    0.1685356951607108D+02
    0.5563222961757829D+01    0.1666461321751064D+02    0.1742772565055413D+02
    0.6437486705514707D+01    0.1547593489887412D+02    0.1739544248943757D+02
    0.2795965471958575D+01    0.1055839795781528D+02   -0.1033656442998797D+02
    0.1938456735500885D+01    0.1056325988547852D+02   -0.9919043956614619D+01
    0.2637969278436822D+01    0.1075425895358101D+02   -0.1129342107901082D+02
    0.3107562218686150D+01   -0.2338800912054099D+00   -0.2443811459065787D+02
    0.2568218605861698D+01   -0.5387816647995111D-01   -0.2365690465684907D+02
    0.3930901081992912D+01    0.1449886848302344D+00   -0.2425435851196118D+02
   -0.2266691130358610D+02    0.2576758121423777D+02   -0.1087842787567947D+02
   -0.2237042529327097D+02    0.2497170549351901D+02   -0.1043505335605199D+02
   -0.2250305026858036D+02    0.2548655665993546D+02   -0.1181664625738028D+02
    0.1982629417818071D+02   -0.1284307070874570D+02    0.1525860482498011D+02
    0.1930932053920897D+02   -0.1360009653369954D+02    0.1536197907164543D+02
    0.2062054351007112D+02   -0.1321810546673850D+02    0.1551287570091025D+02
   -0.1448538055096133D+02    0.1969262546371040D+02   -0.2244805247997889D+02
   -0.1542285468302600D+02    0.1963051144309027D+02   -0.2269388879469296D+02
   -0.1432590889648799D+02    0.1917304414239785D+02   -0.2167381201052136D+02
    0.1974084623207052D+02   -0.2272214242745046D+02   -0.1024748671678599D+02
    0.1891325941761140D+02   -0.2303549454445657D+02   -0.1039134968334455D+02
    0.2032285534136065D+02   -0.2338350912003450D+02   -0.1061460063463278D+02
   -0.2237459325172905D+02    0.1179535071971499D+02   -0.2901605998010619D+00
   -0.2190436940541453D+02    0.1172073107494065D+02    0.5522794918571836D+00
   -0.2301212744957477D+02    0.1251921152677751D+02   -0.1485597210290222D+00
    0.2436354807262270D+02    0.7507738912948480D+01   -0.2502048994113846D+02
    0.2503974042312362D+02    0.6942467046319681D+01   -0.2458545379636879D+02
    0.2445168527667080D+02    0.7359604096492011D+01   -0.2598048234327844D+02
    0.3607479153340233D+01    0.2356884324404735D+02   -0.2702248670887754D+02
    0.3883072303522733D+01    0.2278000044317805D+02   -0.2663754672547540D+02
    0.4253135014231903D+01    0.2385964266712765D+02   -0.2770687558762124D+02
   -0.2323389720237644D+01    0.6184881809554625D+01   -0.1183521278065050D+02
   -0.1904112044375385D+01    0.6585270747660967D+01   -0.1258030350879539D+02
   -0.2520471194498695D+01    0.5250447504953286D+01   -0.1198049375722742D+02
    0.2465052544687977D+02    0.2355192505721795D+02   -0.1546426348546042D+02
    0.2532472866281559D+02    0.2427446344917168D+02   -0.1533869761629493D+02
    0.2493311203212712D+02    0.2282220641215829D+02   -0.1485270750524762D+02
   -0.2185490770232047D+02    0.1822581140738526D+02    0.8403612343649442D+01
   -0.2251020465232610D+02    0.1850889811154423D+02    0.9092753637777610D+01
   -0.2231296129477833D+02    0.1742288594223649D+02    0.7994695180954603D+01
   -0.1078009085701497D+01    0.1515940240934062D+02    0.7916143466866374D-01
   -0.9319549678350462D+00    0.1426748040269545D+02   -0.1360076908235918D+00
   -0.3224869571482318D+00    0.1552718947926515D+02    0.6544421541389881D+00
   -0.1825476608591566D+02   -0.8409336552821669D+01   -0.9637828482248512D+01
   -0.1796197888967344D+02   -0.7543314841651624D+01   -0.1013720046362798D+02
   -0.1807322609340108D+02   -0.8317974502524335D+01   -0.8653291076234046D+01
   -0.2135091718879152D+02   -0.2022883632979120D+02    0.2497313263479180D+02
   -0.2191994213973511D+02   -0.1996816502846523D+02    0.2568320763912199D+02
   -0.2183298358192035D+02   -0.2081129193501954D+02    0.2434884661209963D+02
   -0.5337167205559870D+01    0.1061053136363816D+02    0.7946431337958034D+01
   -0.5510964252131367D+01    0.1014558253716372D+02    0.8752372425790600D+01
   -0.4606528077284797D+01    0.1122989032081094D+02    0.8201194976763540D+01
   -0.2008665035734701D+02    0.1712465335564367D+02   -0.3442253945159169D+01
   -0.2068397442582381D+02    0.1741036287077432D+02   -0.4175012347555309D+01
   -0.2010902281873248D+02    0.1781660552723145D+02   -0.2772793925704943D+01
    0.1155499861061235D+02   -0.1836412074653824D+02   -0.1289106706345496D+02
    0.1183727038424135D+02   -0.1833325235010066D+02   -0.1197476602319051D+02
    0.1061730175803821D+02   -0.1852128718678638D+02   -0.1287804884099095D+02
   -0.2443544067604356D+02   -0.2186411789585852D+02   -0.2678237292923961D+02
   -0.2504707149778099D+02   -0.2252672421689870D+02   -0.2642514639889240D+02
   -0.2500135219176870D+02   -0.2110664330655757D+02   -0.2665982153125197D+02
    0.1067321101621689D+02    0.1306044287057010D+02   -0.2093232188106549D+02
    0.1070439719572862D+02    0.1239391840072735D+02   -0.2024977328970156D+02
    0.1020674872498935D+02    0.1376921122177619D+02   -0.2043952648634331D+02
    0.1436137455980910D+01    0.1060095106598169D+02    0.1371986515887574D+02
    0.1538763105123760D+01    0.1071020148989579D+02    0.1466863290462494D+02
    0.5202160335258779D+00    0.1086186950315661D+02    0.1353741139587783D+02
    0.2587304305996208D+02    0.2509529131117754D+01   -0.1949240955130697D+02
    0.2500954425191889D+02    0.2137266635089245D+01   -0.1940371046493388D+02
    0.2632484808916638D+02    0.1944037735828792D+01   -0.1885149663604808D+02
   -0.2301401185337095D+02   -0.2633341730409595D+02   -0.1524303637018565D+02
   -0.2235759638011412D+02   -0.2571510050580864D+02   -0.1482102313939630D+02
   -0.2386069097610839D+02   -0.2596136204984189D+02   -0.1507412409344639D+02
    0.1396570048743582D+02   -0.2312301303771278D+02    0.1615556818586720D+02
    0.1412869651811100D+02   -0.2330436266264263D+02    0.1518214409035357D+02
    0.1300325247876168D+02   -0.2331817716233477D+02    0.1619663083103743D+02
   -0.1042617432007119D+02   -0.9660937606622660D+01   -0.1820106465411421D+02
   -0.1002303353894487D+02   -0.1052429693554637D+02   -0.1798797317055187D+02
   -0.9708912211628133D+01   -0.9092370252545146D+01   -0.1794262411375609D+02
   -0.1006379530625111D+02   -0.3125717199063437D+01   -0.1689140596982308D+02
   -0.1018759626380369D+02   -0.2312109035015936D+01   -0.1646891023929390D+02
   -0.9784719214496864D+01   -0.2789491754663818D+01   -0.1772684102574727D+02
   -0.1488471879547781D+02   -0.6560322290636407D+01   -0.1553866760403289D+01
   -0.1557558736831858D+02   -0.7193487494422111D+01   -0.1828532427205399D+01
   -0.1402421575724392D+02   -0.6927925612448318D+01   -0.1888986009518419D+01
    0.2305020825497506D+02   -0.2239341765288457D+02    0.1827934936361127D+02
    0.2401392701611374D+02   -0.2240395834433762D+02    0.1821677917931822D+02
    0.2279578930047659D+02   -0.2328760968864465D+02    0.1848947090206835D+02
    0.4311874151047752D+01   -0.2261992521950457D+02    0.1445465522049065D+02
    0.3442385232605728D+01   -0.2259856067120509D+02    0.1497188738870572D+02
    0.4798054176983559D+01   -0.2346234780914699D+02    0.1465740063288828D+02
    0.1677748021857075D+02    0.2663122827486131D+02    0.2027256669268018D+01
    0.1695930007198217D+02    0.2744354968333918D+02    0.2581255827601018D+01
    0.1736542042878181D+02    0.2666266067658425D+02    0.1285636260848232D+01
    0.1713784692880722D+02    0.1890200715055131D+02    0.8041838793905235D+01
    0.1641173410438126D+02    0.1921024485161304D+02    0.7478836363840772D+01
    0.1708322438846812D+02    0.1789646225102025D+02    0.7966628011867235D+01
   -0.1027208958102650D+02   -0.8038293755920565D+01   -0.1014713467339022D+02
   -0.1073843848236249D+02   -0.7206187097557942D+01   -0.1038379542111883D+02
   -0.9894254766522064D+01   -0.8370558603691164D+01   -0.1098461151411066D+02
    0.2144569321602833D+02   -0.2986866587194843D+01    0.1789882723059837D+02
    0.2162817194319065D+02   -0.3461931845322252D+01    0.1710450328369234D+02
    0.2162594790242524D+02   -0.2071128484491513D+01    0.1766850631444943D+02
   -0.1937038918365950D+02    0.2216241142517410D+01    0.1259762352779617D+02
   -0.1870560676134937D+02    0.2400041953228303D+01    0.1331343357137132D+02
   -0.1941369106259831D+02    0.3063041899395756D+01    0.1209243697403394D+02
   -0.1999516629061194D+02   -0.1135251582820956D+02   -0.2009410037217744D+02
   -0.1966741709300750D+02   -0.1073498722124650D+02   -0.2079623647759417D+02
   -0.2065265412164422D+02   -0.1182133987186908D+02   -0.2045856144205194D+02
   -0.1422411986881984D+02    0.1635985362255572D+02    0.2574739680933514D+02
   -0.1439716417651973D+02    0.1733612205873552D+02    0.2565360330029427D+02
   -0.1328789623800627D+02    0.1629418721966260D+02    0.2581545337776747D+02
    0.9696811363674295D+01    0.7211647142816822D+01   -0.1729723854215286D+01
    0.9022813156296758D+01    0.7729780956240766D+01   -0.1357652648432871D+01
    0.9710128420820082D+01    0.6327596375783850D+01   -0.1347177134243659D+01
   -0.1352913742135636D+02    0.1310842391575570D+02    0.1896890719263364D+02
   -0.1421908896247689D+02    0.1373854663120071D+02    0.1887175564547250D+02
   -0.1393970333667358D+02    0.1229040259108040D+02    0.1906747600888945D+02
    0.2118494792168352D+02    0.6694469660630035D+01    0.8535725289109767D+01
    0.2183169766407958D+02    0.6538096942421417D+01    0.7827494792824734D+01
    0.2116640690719863D+02    0.7650216428481465D+01    0.8662750479746192D+01
   -0.1392569269061897D+01    0.8828766514967304D+00   -0.4940524713876445D+01
   -0.8756272318572091D+00    0.5578783483416438D-01   -0.5063467975236593D+01
   -0.2324652108580102D+01    0.6761170411342378D+00   -0.5125991518631881D+01
   -0.1511847426602533D+02    0.2578404260115194D+02    0.1024166210908850D+02
   -0.1432959195679168D+02    0.2593771541333910D+02    0.9683353707069035D+01
   -0.1542371398532306D+02    0.2670349574114532D+02    0.1040439536091609D+02
    0.2041165247622033D+02   -0.4496881115211280D+01   -0.6824048733249220D+01
    0.2023451719257984D+02   -0.5367859878277833D+01   -0.7112940493338709D+01
    0.1967258323140262D+02   -0.4264426252953522D+01   -0.6163742645018578D+01
   -0.2398325258363596D+02   -0.2483084175658715D+02    0.1705700631430060D+02
   -0.2490220688293663D+02   -0.2460794111526033D+02    0.1722204416578428D+02
   -0.2352825364492158D+02   -0.2437293573879862D+02    0.1639242418250690D+02
    0.9641634799776575D+01   -0.1743486649110496D+00    0.1085447493213183D+02
    0.9359688588210782D+01   -0.6867300537840472D+00    0.1158421099161360D+02
    0.8778611318128828D+01    0.9477779218548477D-01    0.1052869795317784D+02
    0.2644994588933126D+02    0.2206634789323794D+01   -0.4059547018842044D+01
    0.2575022643683308D+02    0.1620405573986314D+01   -0.3778731102631355D+01
    0.2724651458619422D+02    0.1904330820550058D+01   -0.3661262878326154D+01
    0.9173368626990802D+01   -0.1804372499285816D+02   -0.2442694975902255D+01
    0.9152758367823902D+01   -0.1842316769648739D+02   -0.3355338817365582D+01
    0.1003847630335532D+02   -0.1756822645917269D+02   -0.2242760605995940D+01
    0.1827331822120341D+02    0.9151871894296827D+01    0.3143880999096901D+01
    0.1803894012896715D+02    0.9617691075058012D+01    0.3913739942523587D+01
    0.1741969107883400D+02    0.8855054657758568D+01    0.2764433989690078D+01
   -0.1008725615834181D+02   -0.3630244955444197D+01   -0.8545557414089330D+01
   -0.1048256803225965D+02   -0.3216242405894328D+01   -0.7803092632195191D+01
   -0.1056333927756826D+02   -0.4482545732974295D+01   -0.8599331238251956D+01
    0.1153986195757401D+02   -0.1368399437511104D+01   -0.1371907249862280D+02
    0.1103807593766885D+02   -0.1404897198924681D+01   -0.1456378113075955D+02
    0.1093385272984064D+02   -0.1269571499691039D+01   -0.1299466562450506D+02
    0.2095358915010160D+02   -0.5767487737139458D+01   -0.1450423531750160D+02
    0.2154363849187198D+02   -0.6496444347554531D+01   -0.1418877469147106D+02
    0.2006740150519509D+02   -0.6059684710427500D+01   -0.1458385722214974D+02
   -0.2227924823303925D+02    0.1972536582778437D+02   -0.2701388349349146D+02
   -0.2128910024268664D+02    0.1975527520999428D+02   -0.2726525318756768D+02
   -0.2233073106736810D+02    0.2052543523573708D+02   -0.2642818473911595D+02
    0.1290052132650576D+02   -0.1707495183307267D+02    0.1192764864462471D+02
    0.1315229982855113D+02   -0.1787043675710265D+02    0.1239502083792313D+02
    0.1353662709137334D+02   -0.1642671741630419D+02    0.1229744783606110D+02
   -0.1550730344373540D+02    0.1518569420808069D+02   -0.2728475008200322D+02
   -0.1477042648531603D+02    0.1460833932825668D+02   -0.2722064972503848D+02
   -0.1534662974442903D+02    0.1586415791313725D+02   -0.2792992312434521D+02
   -0.2063914081971922D+00    0.5351574322248762D+01    0.9875324158120621D+01
    0.3392132238277821D+00    0.5657317233023435D+01    0.9198490184158345D+01
   -0.5406432802956659D+00    0.6190055619655405D+01    0.1021965227621275D+02
    0.2064440362759817D+01   -0.6249829009940868D+01   -0.1721196815399979D+02
    0.1855024844493729D+01   -0.6059738639285348D+01   -0.1627219343605690D+02
    0.2157251321710030D+01   -0.5398139778319690D+01   -0.1768714372541931D+02
   -0.8949645865979626D+01    0.2681525912320515D+02   -0.8138966837111774D+00
   -0.9653448629345725D+01    0.2745053436348585D+02   -0.1098340501495998D+01
   -0.8069495304147452D+01    0.2698920839634783D+02   -0.1359487790531344D+01
    0.2072333245541326D+02    0.9271938786810940D+01    0.9602571909408622D+01
    0.2154378302098318D+02    0.9715884473346801D+01    0.9335447251633600D+01
    0.2000391296297278D+02    0.9790370173470528D+01    0.9277572485855559D+01
   -0.6359910373123853D+00    0.1426923138160353D+02   -0.4740256976856311D+01
   -0.1221623794032029D+01    0.1471703225637118D+02   -0.4046223595703412D+01
   -0.3618188500316556D+00    0.1341132887952511D+02   -0.4355993451637402D+01
    0.2263465797841332D+02    0.1086563841698017D+02   -0.4294885522590924D+01
    0.2179811690747926D+02    0.1092068876457734D+02   -0.4824702159890593D+01
    0.2262966143461100D+02    0.1165993366982048D+02   -0.3759600962421579D+01
    0.7650766986930821D+01    0.2293966973173610D+02   -0.1789815891429511D+02
    0.7545447543847361D+01    0.2233053138762295D+02   -0.1869139144421364D+02
    0.8084663668743843D+01    0.2237491626691614D+02   -0.1720757920131438D+02
   -0.2699588224636771D+02    0.4065384226214400D+01    0.1902887619119069D+02
   -0.2738305143380947D+02    0.3177749734209839D+01    0.1884634923447383D+02
   -0.2741856683687116D+02    0.4784987154289736D+01    0.1865158001269150D+02
   -0.1351875157492182D+02   -0.1345951659246842D+02   -0.1578935692068019D+02
   -0.1419733613840095D+02   -0.1312591309115062D+02   -0.1637957046198212D+02
   -0.1375484884663643D+02   -0.1327928551595892D+02   -0.1488662890281796D+02
    0.9920644891842260D+01    0.5263642110079691D+01   -0.2382597761057150D+02
    0.1079993066540096D+02    0.4973571245994055D+01   -0.2405956302089010D+02
    0.9913377367100628D+01    0.6225726580393860D+01   -0.2388616197520452D+02
   -0.8497717378415985D+01    0.2643725843322131D+02   -0.2451039012527180D+02
   -0.9101506150630188D+01    0.2573747250222236D+02   -0.2419629822906542D+02
   -0.8352900756862274D+01    0.2695074783364617D+02   -0.2372860571835977D+02
    0.1191433090843986D+02    0.2190799719582183D+02   -0.3244808604216899D+01
    0.1237351046548286D+02    0.2272833046004559D+02   -0.3562613902230658D+01
    0.1246462848842011D+02    0.2115330203700099D+02   -0.3487583746184324D+01
   -0.1267178137926770D+02    0.1882680757399873D+02    0.2299345174695597D+02
   -0.1189493930458034D+02    0.1866525806382022D+02    0.2360225511688569D+02
   -0.1301846084817627D+02    0.1795066076880060D+02    0.2282702052262317D+02
   -0.2058961383666788D+02   -0.5251029474518453D+01   -0.2257823677752963D+02
   -0.1985554034636309D+02   -0.5322062305575863D+01   -0.2316958440167583D+02
   -0.2131310668767862D+02   -0.5011843209213884D+01   -0.2318360924875680D+02
   -0.2193430803793506D+02   -0.4020910927193976D+00   -0.1377580819376272D+02
   -0.2248069672537196D+02   -0.2039015011771423D+00   -0.1457706766201189D+02
   -0.2151222863278078D+02   -0.1197760540146702D+01   -0.1404343849114776D+02
   -0.2564875732478926D+02   -0.1624243377177193D+02   -0.1528611763820733D+02
   -0.2631731763576202D+02   -0.1573280833634557D+02   -0.1581539706077306D+02
   -0.2563956549691472D+02   -0.1606621698585419D+02   -0.1434873842542550D+02
   -0.2351309812123358D+02    0.1409516305744059D+02   -0.1628435338008973D+02
   -0.2397735425559263D+02    0.1455855172275509D+02   -0.1698076349241289D+02
   -0.2256335727857054D+02    0.1428593983054141D+02   -0.1635775390338810D+02
    0.1111032300673853D+02   -0.2162945694259738D+02    0.7882908654713440D+01
    0.1164916913476286D+02   -0.2119514209571976D+02    0.8506169808636631D+01
    0.1052587604751041D+02   -0.2105220057458410D+02    0.7448772306351229D+01
    0.1906388776689271D+02   -0.8094859844128690D+01    0.1317798992691812D+02
    0.1995662821292367D+02   -0.8481823709441803D+01    0.1289046764869624D+02
    0.1838116603702210D+02   -0.8301277662015115D+01    0.1247277866361404D+02
   -0.2678270441096916D+02    0.1265298578783983D+01   -0.2602491734328033D+02
   -0.2656823348067835D+02    0.8900096221076241D+00   -0.2691154862729472D+02
   -0.2719884632897951D+02    0.5333984026015918D+00   -0.2556849024859601D+02
    0.1476499934504682D+02    0.2692617166121931D+02   -0.3891532122894783D+01
    0.1416269498677693D+02    0.2621908107018166D+02   -0.3864925940935270D+01
    0.1433505390384359D+02    0.2755730720555895D+02   -0.3306958990042626D+01
    0.1119681046754229D+02    0.1787814749714332D+02    0.1360368478304096D+02
    0.1087884042536110D+02    0.1816692080940643D+02    0.1270853668038750D+02
    0.1050852093238657D+02    0.1821563285365534D+02    0.1423766676986456D+02
    0.2124884538856511D+02    0.2741447423250300D+02   -0.1209708813034589D+01
    0.2195079305091260D+02    0.2683304535865141D+02   -0.1425225219247426D+01
    0.2165118958609737D+02    0.2814214756240326D+02   -0.6993396809254404D+00
   -0.2487367181827001D+02    0.8860362787511667D+01    0.1055007124957379D+02
   -0.2550162395828647D+02    0.8147453837455494D+01    0.1024973738442922D+02
   -0.2430383904002978D+02    0.8857054564595053D+01    0.9774369272379051D+01
    0.2207472476990328D+02   -0.2241510431168776D+02    0.1579754689727790D+02
    0.2114360434023910D+02   -0.2239250143967798D+02    0.1588087130809122D+02
    0.2245011652140014D+02   -0.2264371734389056D+02    0.1665313420604199D+02
   -0.9771514933047347D+00   -0.7133476612183911D+01   -0.1195290108378867D+02
   -0.6514521928780265D+00   -0.7679554766827645D+01   -0.1266272131017847D+02
   -0.8486726854165062D+00   -0.7557931246330114D+01   -0.1108501145749964D+02
   -0.6337787223294728D+01    0.2680277998212690D+02   -0.7193899110326313D+01
   -0.6574179443592576D+01    0.2769550935285623D+02   -0.7417788857051878D+01
   -0.5406447451363388D+01    0.2669339648692514D+02   -0.7501914777069389D+01
    0.1235702535646354D+02   -0.2278387365162720D+02    0.5294642342070801D+01
    0.1146981540346355D+02   -0.2310921693215486D+02    0.5159663396721558D+01
    0.1228941211007976D+02   -0.2183309836004483D+02    0.5288580577758510D+01
   -0.1402990599578256D+02   -0.1623840380847831D+02   -0.1907075153646406D+02
   -0.1455282480929716D+02   -0.1662816376327225D+02   -0.1979982748943665D+02
   -0.1468202345121152D+02   -0.1614837410780101D+02   -0.1842056601140804D+02
   -0.7286607906042956D+00    0.1737619553027098D+02   -0.2613175506804006D+02
   -0.1047642823153129D+01    0.1737009422268137D+02   -0.2705854145589599D+02
   -0.1339210951364936D+01    0.1798256538730899D+02   -0.2568664355450737D+02
    0.1959566153882640D+02    0.1986382094325876D+02   -0.2152376936077055D+02
    0.1989090667614662D+02    0.2020509239895993D+02   -0.2238824153749776D+02
    0.1876531001354763D+02    0.1942920423698855D+02   -0.2163396890729773D+02
   -0.8386945637233593D+01   -0.2526571346968332D+02   -0.1041974512251231D+02
   -0.8310220495605813D+01   -0.2553070893891852D+02   -0.1134897202089411D+02
   -0.8579290811869194D+01   -0.2431701378336345D+02   -0.1044418469753074D+02
   -0.2707513669799154D+02    0.1700082106296222D+02   -0.2604880656985102D+02
   -0.2643755413604891D+02    0.1770827225374798D+02   -0.2580279152090806D+02
   -0.2750123989494329D+02    0.1680776648391592D+02   -0.2519757251813002D+02
    0.1859607524491949D+02   -0.2400763104549914D+02    0.7935707627643256D+01
    0.1920154786759440D+02   -0.2450376393882876D+02    0.7366252629914144D+01
    0.1826971948889307D+02   -0.2459352806246693D+02    0.8559878001215122D+01
   -0.6028937726041682D+00    0.1740008789793993D+02   -0.9216265071470671D+01
   -0.1024664353189044D+01    0.1691051819903384D+02   -0.9853495925159416D+01
   -0.4805766924316616D+00    0.1682336783673612D+02   -0.8454565629631084D+01
    0.1145065286798096D+02    0.5199202859270366D+01    0.1937381273137336D+02
    0.1079764207519614D+02    0.5861322503065298D+01    0.1961530428942998D+02
    0.1182766554983692D+02    0.4946360048392747D+01    0.2018345142963773D+02
   -0.5349004564204296D+01   -0.1806222648455273D+02   -0.1986789169787113D+02
   -0.5526784121784956D+01   -0.1892435890893010D+02   -0.1946837999328057D+02
   -0.5178589657777052D+01   -0.1737299866326360D+02   -0.1921089754997864D+02
    0.4172410057153023D+01    0.5150879958372659D+01    0.2618378839840473D+02
    0.4454318554648627D+01    0.5995288980889916D+01    0.2582701323269488D+02
    0.3340754918910696D+01    0.5362116112873676D+01    0.2667453268111879D+02
   -0.8196727374032736D+01    0.1485143711404285D+02    0.1365272885074934D+02
   -0.7528611814681341D+01    0.1419019061122996D+02    0.1349900725224937D+02
   -0.8900242414044900D+01    0.1447691380037118D+02    0.1314714726457579D+02
   -0.2623645906889928D+02   -0.2275674459866817D+02    0.1658219169286361D+02
   -0.2621431159617311D+02   -0.2260807219684244D+02    0.1755329849721210D+02
   -0.2562921766080764D+02   -0.2201294420944414D+02    0.1636715922033167D+02
    0.2610655196148841D+02    0.2378872949263796D+02   -0.2952353949192795D+01
    0.2534710961193871D+02    0.2344042757511518D+02   -0.3449958447497505D+01
    0.2588624780056705D+02    0.2365617415189817D+02   -0.1994265102287238D+01
    0.2155853163651424D+01   -0.2143688193013057D+01   -0.5208280803373178D+00
    0.1348954486595332D+01   -0.2645510433159345D+01   -0.3431490482328245D+00
    0.2437166839542175D+01   -0.1623232537488580D+01    0.2952613645457765D+00
   -0.7990844642173579D+01    0.6807722499357173D+01    0.1858378054326874D+02
   -0.8027776566866851D+01    0.5890945300644631D+01    0.1838246666444727D+02
   -0.7945666717403191D+01    0.7205010175153345D+01    0.1769689595345191D+02
    0.2113701490057987D+02    0.9277195262830043D+01   -0.1011272151660921D+02
    0.2137119729303611D+02    0.9952881978660617D+01   -0.1078349063802184D+02
    0.2195519856527724D+02    0.9203213669740867D+01   -0.9598329968202874D+01
   -0.1603713496870390D+02    0.1732930786050151D+02   -0.2562003237111884D+02
   -0.1629828949680827D+02    0.1725597728714540D+02   -0.2462329815315806D+02
   -0.1597284987050553D+02    0.1647553812558634D+02   -0.2610417607090321D+02
    0.1588571867430444D+01    0.4861522448945575D+01    0.5217037047805061D+01
    0.2146701148147915D+01    0.4373347079028119D+01    0.4579264619161448D+01
    0.1654940659657428D+01    0.4438556706125162D+01    0.6104324888188806D+01
   -0.6882720115658727D+01    0.1154195320308126D+02   -0.2527429589715544D+02
   -0.7766470988175858D+01    0.1153392269801290D+02   -0.2565041304859500D+02
   -0.7015540577237448D+01    0.1130495907618481D+02   -0.2431372872897215D+02
    0.1209331689024051D+02   -0.2654715761879795D+02   -0.6691599650275614D+01
    0.1154971434902656D+02   -0.2730085867681769D+02   -0.7001481202922557D+01
    0.1293729142992582D+02   -0.2693334485019155D+02   -0.6504803720646058D+01
    0.2686349247927266D+02    0.4260302249011856D+01    0.4293646731748722D-01
    0.2657477925413720D+02    0.3399323782405482D+01   -0.2332928861599520D+00
    0.2769177863454173D+02    0.3991990842859249D+01    0.4014038547033184D+00
   -0.2472183432299841D+02   -0.2411274539305889D+02   -0.4198045928848297D+01
   -0.2440089672968034D+02   -0.2499455721804271D+02   -0.4089576395928740D+01
   -0.2396977544288998D+02   -0.2358209825707835D+02   -0.3838090956799615D+01
   -0.3526949052745131D+01    0.9285334155991009D+01   -0.1514525734906178D+02
   -0.4187059688083501D+01    0.8608152664296579D+01   -0.1494760315837314D+02
   -0.3196263652577683D+01    0.9633014960022711D+01   -0.1431091024215636D+02
    0.2645287930361674D+02   -0.4845826325565642D+01   -0.1580004189326062D+02
    0.2562595628055803D+02   -0.5145710806356892D+01   -0.1622495407182566D+02
    0.2702899682562543D+02   -0.4423981221992165D+01   -0.1645134893013723D+02
   -0.1916637416741357D+02   -0.3889793732586067D+01   -0.1482379235214922D+02
   -0.1885587122811065D+02   -0.3258517437361147D+01   -0.1547300274761308D+02
   -0.1933404596377814D+02   -0.4639391896157449D+01   -0.1541384007020407D+02
    0.1028509725099231D+02    0.2738875343850438D+02   -0.1818629897770008D+02
    0.1079715933820322D+02    0.2762161830850635D+02   -0.1741727747016084D+02
    0.1018312485857003D+02    0.2644657688984885D+02   -0.1814228256927110D+02
    0.2298132825452144D+02    0.1917233887572774D+02   -0.2231109098714776D+02
    0.2239287379725366D+02    0.1881374580903711D+02   -0.2294723998310490D+02
    0.2360837464499298D+02    0.1984030876339698D+02   -0.2267301752289046D+02
   -0.1210777205945297D+02    0.1357852231947611D+02   -0.2237444349122318D+01
   -0.1248780652668406D+02    0.1308789228883690D+02   -0.1533844348446144D+01
   -0.1180485869259246D+02    0.1292556687745785D+02   -0.2933321754408452D+01
   -0.1388979555033914D+01   -0.3640787230050750D+01    0.2700839277965460D+02
   -0.1952056350190251D+01   -0.2846084305356468D+01    0.2724190744695565D+02
   -0.1026891019863624D+01   -0.3417359828053513D+01    0.2609158797243968D+02
    0.8643612622795930D+01    0.1139728703451029D+02    0.1270925865316915D+02
    0.9067914678160369D+01    0.1190221459836945D+02    0.1341747896914197D+02
    0.8439032536267064D+01    0.1049334964579198D+02    0.1295306996499939D+02
    0.2534070416795266D+02   -0.2105171151951999D+02    0.1253139933586993D+02
    0.2590521913774272D+02   -0.2042415953716384D+02    0.1303214897071704D+02
    0.2440767190773121D+02   -0.2106810512967388D+02    0.1293587180505878D+02
   -0.6499264019125836D+01    0.8559239292623660D+01   -0.9605773997742034D+01
   -0.6148197164356030D+01    0.8217938197683800D+01   -0.8737879521821792D+01
   -0.7167165228495563D+01    0.9191624584448753D+01   -0.9331302136222604D+01
    0.1714182108135537D+02   -0.1319379101395264D+02   -0.1350130363725180D+02
    0.1705407364117023D+02   -0.1304295056504321D+02   -0.1447271460993891D+02
    0.1716416472358900D+02   -0.1414749217406582D+02   -0.1338490767674278D+02
   -0.5969022267630418D+01    0.1669840015229131D+02   -0.1093282511129737D+02
   -0.6272605268217494D+01    0.1637181518299548D+02   -0.1184776155359853D+02
   -0.5356652002165189D+01    0.1604905890247460D+02   -0.1052381493693571D+02
    0.1961931201338727D+02   -0.5382772951807347D+00    0.1982426659396276D+02
    0.1880311784661953D+02   -0.9167260156823446D+00    0.2027297889495889D+02
    0.2042467342354539D+02   -0.1003371152731938D+01    0.2016554000040842D+02
   -0.2119730491513306D+02   -0.2212917228209020D+01   -0.1138477943335017D+01
   -0.2058462068883129D+02   -0.2187817353126103D+01   -0.3811165061032262D+00
   -0.2081709826536131D+02   -0.2731574297586016D+01   -0.1856422633118556D+01
   -0.2471323004669415D+02    0.2385356722465700D+01   -0.1170844102375711D+01
   -0.2526466766041593D+02    0.2619012906411092D+01   -0.4052952632460129D+00
   -0.2454649591685068D+02    0.3214482069698810D+01   -0.1680280972996379D+01
   -0.5419870684081034D+00   -0.1426001058347804D+01   -0.2845827496616498D+01
   -0.8709484922227364D+00   -0.2323773773502405D+01   -0.2601413203199516D+01
   -0.7867655622939562D-01   -0.1486894882348253D+01   -0.3721403412663193D+01
    0.1163042800915578D+02    0.2451597713986903D+02    0.2302085545589456D+02
    0.1246387453458692D+02    0.2435759698330638D+02    0.2249977112920721D+02
    0.1091177043340824D+02    0.2415729911961234D+02    0.2246832332408507D+02
   -0.7758702427004335D+01   -0.1470840127804218D+02   -0.1928842676145572D+02
   -0.7493059507912924D+01   -0.1387119766234930D+02   -0.1971864575672877D+02
   -0.7842948632299579D+01   -0.1533976518334605D+02   -0.2000966586879731D+02
    0.5121605540342308D+01    0.7669611613949536D+01    0.6879169347457887D+01
    0.4490891051043699D+01    0.7327182633119791D+01    0.7632101920370815D+01
    0.6020881192834237D+01    0.7838422582678083D+01    0.7202538645482797D+01
   -0.9102182787289863D+01    0.8969281112665868D+01    0.2544373651696029D+02
   -0.9203871935724763D+01    0.8181386135775883D+01    0.2489070298520301D+02
   -0.9767453627569582D+01    0.8910393679659879D+01    0.2616329708324546D+02
   -0.2726888200549153D+02    0.2261159726893217D+02    0.4928545831053102D+01
   -0.2727519782739984D+02    0.2356995051184418D+02    0.4723566021717339D+01
   -0.2661191248106976D+02    0.2232905883625720D+02    0.4279817004887570D+01
   -0.2622491716804404D+02    0.2426554971730391D+02    0.1537337437296480D+02
   -0.2577368905226830D+02    0.2366130968871723D+02    0.1478231631937397D+02
   -0.2656557509586366D+02    0.2498032918000373D+02    0.1487757776379439D+02
    0.9300319425022545D+01   -0.8138102522214689D+01    0.9949827550749731D+01
    0.8443359751170608D+01   -0.7873235546443925D+01    0.9556595981887067D+01
    0.9241724922078948D+01   -0.8073682795982743D+01    0.1091216487769140D+02
    0.1500556388701242D+02    0.1870314236829764D+02   -0.2433877129055073D+01
    0.1515424547253840D+02    0.1893070040176273D+02   -0.1509841694860369D+01
    0.1548147496644249D+02    0.1789062110967510D+02   -0.2601299229316682D+01
   -0.7182967941894479D+01    0.8070644139263763D+01   -0.1602836583155219D+02
   -0.7759595773045377D+01    0.7635574203570227D+01   -0.1538526779764412D+02
   -0.6899206857576005D+01    0.8830591780090254D+01   -0.1546320854952244D+02
    0.1650892183574141D+02   -0.2067489663716996D+02   -0.4531406153551733D+01
    0.1588873170499825D+02   -0.2010711401197926D+02   -0.4053716509902960D+01
    0.1718883444068304D+02   -0.2009735914537270D+02   -0.4920124290949799D+01
    0.1966878378062298D+01    0.1242807789131737D+02    0.1170714228699898D+02
    0.1298882578262577D+01    0.1199860065237383D+02    0.1109810747344657D+02
    0.1897613217819877D+01    0.1185503640863057D+02    0.1246225630122937D+02
   -0.1485894447787256D+01    0.1219641929837477D+02    0.2748147193539286D+02
   -0.1023296013841099D+01    0.1231671340661990D+02    0.2827556280855157D+02
   -0.2446048396369177D+01    0.1230327992470751D+02    0.2772673889534477D+02
    0.1725847587157337D+02   -0.1562289420237173D+02    0.1957070329712024D+02
    0.1779454450222855D+02   -0.1636220784879929D+02    0.1981080423513340D+02
    0.1722483050583490D+02   -0.1502341481834818D+02    0.2034671952672566D+02
    0.6372902072830704D+00    0.1687843227880728D+02    0.7207291375130119D+01
    0.1625392814783828D+00    0.1613504335258707D+02    0.6841564862365253D+01
    0.2470566197536406D+00    0.1763008566496283D+02    0.6760369783785000D+01
   -0.1783512324782360D+02   -0.5064019059817404D+01    0.1960961869115791D+02
   -0.1796171308063978D+02   -0.4156555041927048D+01    0.1933619031667623D+02
   -0.1864434960373676D+02   -0.5480622594369786D+01    0.1924128310469484D+02
    0.2496906842396472D+02   -0.1716718027414753D+02    0.1251106696988051D+02
    0.2500161431755801D+02   -0.1667874659136598D+02    0.1165913765926197D+02
    0.2427185021250789D+02   -0.1684423600012240D+02    0.1309041002535099D+02
    0.4498510716027123D+01    0.2219520012755336D+01    0.4250236262849134D+01
    0.4631574204665179D+01    0.3187158651103311D+01    0.4236213775595439D+01
    0.4121917870408299D+01    0.2000885166079494D+01    0.3410842079604089D+01
    0.1729983694052744D+02   -0.9421644179520666D+01    0.5947287737297907D+01
    0.1668408302028545D+02   -0.9139264098506102D+01    0.5248441793219143D+01
    0.1756947124355869D+02   -0.1031120499125451D+02    0.5755476328165923D+01
   -0.8791179583604480D+01    0.1171145676606165D+02   -0.4625368377032032D+01
   -0.9728538755995029D+01    0.1161580101895165D+02   -0.4607910456511937D+01
   -0.8456162447068223D+01    0.1080370280569478D+02   -0.4436557294314333D+01
   -0.4243672321899086D+01   -0.2548546141342704D+02    0.2683050372541431D+02
   -0.5113647469380771D+01   -0.2584154868896797D+02    0.2679873889048000D+02
   -0.4266414103618034D+01   -0.2487773675677954D+02    0.2759400869080073D+02
   -0.2482094303681518D+02    0.2727202222081926D+02   -0.1350223229655552D+02
   -0.2543411624376343D+02    0.2685302860416803D+02   -0.1287801971269657D+02
   -0.2398336321973497D+02    0.2673727040268066D+02   -0.1340946153584763D+02
   -0.6457507573103388D+01    0.1334603528248688D+02    0.7119453843579641D+01
   -0.6100978242720689D+01    0.1248137786812426D+02    0.7489026939541255D+01
   -0.5869382663359469D+01    0.1355431218078830D+02    0.6415125076210609D+01
   -0.2495848555630406D+02    0.2107767310987624D+02   -0.1999945453955680D+02
   -0.2418403117306600D+02    0.2080018307895079D+02   -0.1941445737444721D+02
   -0.2484877043968210D+02    0.2201148484683928D+02   -0.2005926874665618D+02
    0.2447005004936836D+02    0.4018552381457054D+01    0.1220004504619866D+02
    0.2538168126791673D+02    0.4253829074735855D+01    0.1218606897129293D+02
    0.2412945309632798D+02    0.4504428547917013D+01    0.1298806960437353D+02
   -0.2512041886523782D+02   -0.2488768209128160D+02   -0.1365626660431664D+02
   -0.2570666480669400D+02   -0.2560552793082952D+02   -0.1341969051172077D+02
   -0.2451535476833639D+02   -0.2471260174103885D+02   -0.1292131674823810D+02
    0.2293377370316985D+00   -0.8399134290324072D+01   -0.1442511627992150D+02
    0.3453754443859522D-01   -0.8574773975289688D+01   -0.1534193923162250D+02
    0.9304179237737087D+00   -0.9063792333653739D+01   -0.1420447964551946D+02
   -0.2681063300240234D+02    0.2393647623925428D+02    0.1889663465528103D+02
   -0.2732423914780586D+02    0.2428605834482735D+02    0.1817907386803603D+02
   -0.2617259324331530D+02    0.2332763424884990D+02    0.1849318904577201D+02
   -0.8098354781174697D+01   -0.7437741459246812D+01   -0.2080759614884986D+02
   -0.8638303881815014D+01   -0.6648871004017884D+01   -0.2098783934301415D+02
   -0.8223157154839216D+01   -0.8128243540107784D+01   -0.2158409898973520D+02
    0.2196416004492423D+02   -0.1515717616897553D+02    0.2023307304034982D+02
    0.2129487359053034D+02   -0.1457757274558691D+02    0.2058473698159597D+02
    0.2264395894902873D+02   -0.1524816316575008D+02    0.2092245596336990D+02
    0.7350983318099023D+01    0.2478933329877627D+02   -0.1411373056038068D+02
    0.8135826708354180D+01    0.2455214010613859D+02   -0.1461920885159781D+02
    0.7011331822402187D+01    0.2548947831501813D+02   -0.1458227382224087D+02
    0.1960785147937354D+02    0.1808741185069139D+02    0.6618466706569761D+00
    0.1991112464746836D+02    0.1728102026187970D+02    0.1283803582743382D+00
    0.1969172599878025D+02    0.1787533898287041D+02    0.1610220407206264D+01
   -0.2516522678538384D+02    0.2706531405889413D+02   -0.1061175614634506D+02
   -0.2422841391538778D+02    0.2678720913236033D+02   -0.1087248554185257D+02
   -0.2557677493047954D+02    0.2628547578943178D+02   -0.1042834180572304D+02
   -0.7841651990116898D+01    0.1147164712094120D+02   -0.1806338762085276D+02
   -0.8839184515863080D+01    0.1150972342434379D+02   -0.1796533724109583D+02
   -0.7496983380086846D+01    0.1091778033597973D+02   -0.1729124517695692D+02
   -0.1392233276466900D+02   -0.1403775766842160D+02   -0.2197157627617077D+02
   -0.1491681588567326D+02   -0.1384970182279385D+02   -0.2216538400919621D+02
   -0.1340577907890306D+02   -0.1380638709533110D+02   -0.2275197022451734D+02
    0.2549724651787315D+02   -0.3979143746711382D+00   -0.8782509444627772D+01
    0.2552160283038184D+02   -0.2940295793793848D+00   -0.7852066658608855D+01
    0.2615987413749971D+02    0.1863782747327102D+00   -0.9256534060552459D+01
    0.1107697572962724D+02    0.1646512065802250D+02    0.2621292472456060D+02
    0.1051896127942308D+02    0.1665137152724977D+02    0.2548554734918623D+02
    0.1054828042504051D+02    0.1670565516525597D+02    0.2699060924042616D+02
   -0.1636771768355164D+02   -0.3064406022444734D+01   -0.1998843793631971D+02
   -0.1542094927765841D+02   -0.2824800304302401D+01   -0.1994504817617464D+02
   -0.1647872831847472D+02   -0.3755701518934423D+01   -0.2066504038533139D+02
    0.2123153711410304D+02   -0.1127266515294090D+02    0.6542965521374860D+01
    0.2106399389236274D+02   -0.1216641363075207D+02    0.6977845732802087D+01
    0.2206484063147159D+02   -0.1136609335562611D+02    0.6099188318572748D+01
    0.8935145747766656D+01   -0.8142898834113357D+01    0.1650765023610879D+02
    0.9084956312058495D+01   -0.8959742195965180D+01    0.1592792646902733D+02
    0.9543911865877103D+01   -0.7534981754499815D+01    0.1599686508995515D+02
    0.9164897092356197D+01   -0.1972750407341333D+02    0.2617589920452622D+02
    0.8450099969055763D+01   -0.1934028494271360D+02    0.2569952824724259D+02
    0.9240407833108689D+01   -0.2067774663930611D+02    0.2590369491371370D+02
    0.2532991428431407D+02   -0.2012411650080126D+02    0.1583547720408509D+02
    0.2569942558325610D+02   -0.2104602461281455D+02    0.1566227140804885D+02
    0.2590272847068589D+02   -0.1942445514502116D+02    0.1552595934651592D+02
   -0.2680807392654410D+01    0.8840856402346455D+01    0.7408022556105378D+01
   -0.3408639468397699D+01    0.9289631569573391D+01    0.7020202457763792D+01
   -0.2647439468923683D+01    0.7940635093305567D+01    0.7023419915963721D+01
    0.2749581144541207D+02    0.7441096048099564D+01   -0.4358423876824943D+01
    0.2744382292380933D+02    0.7173694298321498D+01   -0.3454906746896271D+01
    0.2721623000292060D+02    0.6680741927452184D+01   -0.4901637800549789D+01
   -0.7040915341090291D+01   -0.2607343318006908D+02    0.2666752539016943D+02
   -0.7388894636107526D+01   -0.2521457505338935D+02    0.2646840814132092D+02
   -0.7675542358303169D+01   -0.2631092899618915D+02    0.2733230130794074D+02
    0.1245410780364368D+01    0.3031446998516684D+01   -0.5134509647772076D+01
    0.2986647864655181D+00    0.3142398550282849D+01   -0.5186448606242715D+01
    0.1412260675047755D+01    0.2812940140133830D+01   -0.4240062389749010D+01
    0.1794866619673041D+02    0.4357646907534688D+01    0.1468888580849029D+02
    0.1797492219012929D+02    0.4778249052019111D+01    0.1553681442886952D+02
    0.1881541413737134D+02    0.4558709812716198D+01    0.1427014922799812D+02
    0.2263106749636489D+01   -0.2597827241579686D+02    0.5616318487613768D+01
    0.3215619635146702D+01   -0.2593337898853353D+02    0.5566209725637169D+01
    0.2066136767245748D+01   -0.2666291043634147D+02    0.6291776230107195D+01
   -0.1043448613072487D+02    0.1154713744612051D+02   -0.9118483053769056D+01
   -0.1105781090739104D+02    0.1091550771205117D+02   -0.8996892719839504D+01
   -0.1058307477822477D+02    0.1188227958407881D+02   -0.1002582767101193D+02
   -0.2451815385529498D+02    0.7109531307385677D+01    0.2096218693318585D+02
   -0.2552548915705615D+02    0.6952943181861515D+01    0.2083618486883144D+02
   -0.2442871682234424D+02    0.7183160405846293D+01    0.2194671153652451D+02
    0.1965147854491245D+02    0.8300252620451532D+01   -0.2292851391469424D+02
    0.1888013851596988D+02    0.8165541804716860D+01   -0.2351856889967317D+02
    0.2021331199100457D+02    0.8930551898713295D+01   -0.2332673860867639D+02
   -0.2709664588382579D+02    0.2118623926261063D+02    0.1940530712650484D+01
   -0.2730853805805144D+02    0.2118350216091896D+02    0.9924438035043179D+00
   -0.2757968201025488D+02    0.2190535045618395D+02    0.2348451731728813D+01
   -0.2374628741092627D+02   -0.1762499495374943D+01   -0.9259676169226426D+01
   -0.2351830404818053D+02   -0.9544858556189595D+00   -0.8742007860002623D+01
   -0.2355294805390528D+02   -0.1557911359679180D+01   -0.1015553363443294D+02
   -0.9942098802309948D+01   -0.2079736044337993D+02   -0.2142016368413535D+02
   -0.9875468397747669D+01   -0.2005486450783554D+02   -0.2083759376431282D+02
   -0.9335480469022084D+01   -0.2056901863043559D+02   -0.2207229971026770D+02
   -0.2733561626874870D+02   -0.7689003433797663D+01    0.1627657316617890D+02
   -0.2638960914451969D+02   -0.7549712595128566D+01    0.1604520313720009D+02
   -0.2749471631239481D+02   -0.8380451900273250D+01    0.1689540593297069D+02
    0.1770161491115323D+02    0.1346002494411161D+02    0.1268029287482917D+02
    0.1710609597355784D+02    0.1313291103227807D+02    0.1332641978124111D+02
    0.1782152942480081D+02    0.1439310719257294D+02    0.1278183014290168D+02
    0.2620938425086259D+02    0.1262481979149751D+02   -0.2558337899287684D+02
    0.2539907328244170D+02    0.1210369970451526D+02   -0.2537171506770002D+02
    0.2684916776441590D+02    0.1215538626779360D+02   -0.2610709844305179D+02
    0.9094536601055768D+01    0.3074260358879667D+01   -0.1316244126917283D+02
    0.8656590304091683D+01    0.3441208333543651D+01   -0.1243189089604507D+02
    0.8491016717047559D+01    0.2516991253815360D+01   -0.1374652993794244D+02
    0.2690495293945436D+02    0.9307174079710757D+01    0.1622236801089444D+02
    0.2628528504968046D+02    0.9646129095612190D+01    0.1558819513109331D+02
    0.2720160592917667D+02    0.1000918802918834D+02    0.1681493256429557D+02
   -0.2162046362817563D+02    0.9959984006845245D+01   -0.1804968826242332D+02
   -0.2137227208433220D+02    0.9914213432862025D+01   -0.1713688326922476D+02
   -0.2144715862105303D+02    0.9067733637745674D+01   -0.1832685714606130D+02
    0.1567724766062184D+02   -0.1107684160746100D+01    0.1558774794666982D+02
    0.1595157061561884D+02   -0.1953577870298889D+01    0.1590574955222375D+02
    0.1533146374731377D+02   -0.1198112194631503D+01    0.1464071383618757D+02
   -0.1173095593156049D+02    0.2106319974367566D+02   -0.7667367340979396D+00
   -0.1216484929442287D+02    0.2048100585791633D+02   -0.9599476876633373D-01
   -0.1236740085728980D+02    0.2165466808120668D+02   -0.1169094094873999D+01
    0.1566167416416216D+01   -0.1760062751654216D+02   -0.2154765999002945D+02
    0.1865870329763553D+01   -0.1852033941065504D+02   -0.2161928969599334D+02
    0.6012460756349264D+00   -0.1759748642048440D+02   -0.2141009926754575D+02
   -0.1962411756961048D+02    0.1282025320351745D+02   -0.5623151428510762D+01
   -0.1888750454000843D+02    0.1287014491595086D+02   -0.5011647874984924D+01
   -0.1964069751571568D+02    0.1194765854735255D+02   -0.6150703661697668D+01
    0.7543208625225234D+01   -0.1145837972267963D+02   -0.1712578313643315D+02
    0.7386824790955227D+01   -0.1197430125776980D+02   -0.1634413342108232D+02
    0.7352387244392522D+01   -0.1052824284488407D+02   -0.1686757924469685D+02
   -0.1439184028110608D+02   -0.2341499174409807D+02    0.1319037789948974D+02
   -0.1417387133546697D+02   -0.2369845644920523D+02    0.1229506981178304D+02
   -0.1533722043417877D+02   -0.2333729924278219D+02    0.1318415675009249D+02
   -0.2112388129195848D+02   -0.1243231304105552D+02   -0.1426715644201822D+02
   -0.2138717074891231D+02   -0.1234605107712469D+02   -0.1524652320436232D+02
   -0.2078382611686127D+02   -0.1331730390059591D+02   -0.1428942168664733D+02
    0.1737504334607724D+02   -0.9160090272269905D+01    0.1662917865476026D+02
    0.1714337246380814D+02   -0.8917767929173063D+01    0.1752802131948472D+02
    0.1650902116180482D+02   -0.9009398118108331D+01    0.1616456324308470D+02
   -0.1655323700976816D+02   -0.1324461261444291D+01    0.1084057072684755D+02
   -0.1564829217368430D+02   -0.1192446951814389D+01    0.1085415522060416D+02
   -0.1677730148742267D+02   -0.1020833056327615D+01    0.1001277843821337D+02
    0.1387286137509544D+02    0.1604773338834788D+02   -0.7065554442325706D+01
    0.1417485942806758D+02    0.1689755309268909D+02   -0.7403873892050541D+01
    0.1358898587034847D+02    0.1627673398022571D+02   -0.6184146564559365D+01
   -0.9234646460538443D+01   -0.4989492869833285D+01   -0.2452107695507996D+02
   -0.8482901306229410D+01   -0.5580489518533962D+01   -0.2451722467155063D+02
   -0.9914674983426352D+01   -0.5529981455461479D+01   -0.2491408229038257D+02
   -0.1067980017224943D+02    0.2403108619064192D+02   -0.9484186893531550D+01
   -0.1053789337203920D+02    0.2389029773387614D+02   -0.1040136905700540D+02
   -0.1000596802190942D+02    0.2464715887522021D+02   -0.9219090263646287D+01
    0.1943426386407921D+02    0.2605593146363739D+02    0.2450215412459683D+02
    0.1938999626295116D+02    0.2650159122110883D+02    0.2363997805318626D+02
    0.1984437548687014D+02    0.2517672559658298D+02    0.2451649382005630D+02
   -0.3316443940260781D+01   -0.2652199810301454D+02   -0.1052688598211837D+02
   -0.4100356510494285D+01   -0.2598929305087484D+02   -0.1048476770641389D+02
   -0.2522187544887451D+01   -0.2602300325256888D+02   -0.1039103538065213D+02
   -0.1224938780900811D+02   -0.2716442233103972D+02    0.1624034514997575D+02
   -0.1169931192304085D+02   -0.2792410374370893D+02    0.1601690288392905D+02
   -0.1260121556525538D+02   -0.2686841939011593D+02    0.1537954418905026D+02
    0.2171565541317996D+02   -0.1193450834233458D+02    0.2613998670795193D+02
    0.2157191094281904D+02   -0.1190322465276019D+02    0.2712151544681129D+02
    0.2121062278319497D+02   -0.1120288017336158D+02    0.2576971584697389D+02
   -0.1469314994054655D+02    0.1734454576140039D+02   -0.1394575635692073D+02
   -0.1429681876909131D+02    0.1716933167358851D+02   -0.1474445492469164D+02
   -0.1491445345169399D+02    0.1643800007084652D+02   -0.1366633694607689D+02
    0.6344495515108044D+01    0.2054123244549675D+02   -0.2274155412675586D+02
    0.6898743275020690D+01    0.1986920720851078D+02   -0.2315058378149175D+02
    0.5802120941756705D+01    0.2087065632574363D+02   -0.2350851243209278D+02
   -0.2579482096873073D+02   -0.1918644709523100D+01    0.3038732781457893D+01
   -0.2532697711864900D+02   -0.1980083833117343D+01    0.2232538867051231D+01
   -0.2667050422108170D+02   -0.1644835750801555D+01    0.2929657541397846D+01
    0.1543038020938127D+02    0.1995854505334509D+02    0.6217947741611400D+01
    0.1475818799369425D+02    0.2062672475866162D+02    0.6292622973463367D+01
    0.1559174907428124D+02    0.1980489162048132D+02    0.5270710518142921D+01
    0.2600486773419738D+02    0.8575245807674996D+01    0.1886016680435491D+02
    0.2519851112513317D+02    0.8678309219538836D+01    0.1937335816976312D+02
    0.2648421765256134D+02    0.9415653885309306D+01    0.1877403502908584D+02
   -0.1812648640286426D+00   -0.1456159421820845D+02    0.2354756794989340D+02
   -0.8726041070880522D+00   -0.1412748872448066D+02    0.2302772395423805D+02
   -0.6921795968663016D+00   -0.1479525086535853D+02    0.2434812353583642D+02
   -0.1062012585221133D+02    0.2988394053134998D+00    0.2548288230651847D+02
   -0.1069338653571696D+02    0.1086664406179974D+01    0.2487812515848884D+02
   -0.9912470170219752D+01    0.5307433025984789D+00    0.2608967070260841D+02
   -0.2092601053581364D+01    0.7172782475396671D+01   -0.2702842445753417D+02
   -0.1913499231305275D+01    0.8100781343238353D+01   -0.2700998505909816D+02
   -0.2098262514883371D+01    0.6909610163210255D+01   -0.2609991355378553D+02
    0.3515292253039895D+01   -0.2207398696388821D+02   -0.1293440059494817D+02
    0.3748904507439785D+01   -0.2236691405178265D+02   -0.1207584443249497D+02
    0.2623432765579511D+01   -0.2246926747383052D+02   -0.1312298240771024D+02
    0.2135095517459782D+02   -0.1951401613544485D+02   -0.2634184313656164D+02
    0.2179005135987548D+02   -0.2015073037243052D+02   -0.2688122081064281D+02
    0.2150187662237197D+02   -0.1866319074333942D+02   -0.2692473132425762D+02
    0.5927715777957276D+01   -0.1842812704144428D+02   -0.2196398185813331D+02
    0.6196195118445969D+01   -0.1853484977375176D+02   -0.2290797928323121D+02
    0.5297811561293921D+01   -0.1776255486456083D+02   -0.2206185869758837D+02
    0.1076734326178652D+02   -0.1527528784010130D+01   -0.1087745392398358D+02
    0.1051876073321429D+02   -0.5451633905027864D+00   -0.1101961965438674D+02
    0.1160203173754302D+02   -0.1717432253741167D+01   -0.1027095476086265D+02
   -0.1609505259625509D+02    0.8444013324680926D+01    0.1128548874762592D+02
   -0.1601592384461810D+02    0.8436187958400396D+01    0.1220290621804384D+02
   -0.1523274073566592D+02    0.8282479933391226D+01    0.1090501728941542D+02
   -0.9261616514579229D+01    0.2155288787720878D+02   -0.2259665532270996D+02
   -0.9419851508923964D+01    0.2167852146527109D+02   -0.2354584096348453D+02
   -0.8488928573643461D+01    0.2098367879553501D+02   -0.2264084364459997D+02
    0.2380778400421910D+02    0.9378855158801638D+01    0.6280102452637411D+01
    0.2411414523698592D+02    0.9528199275951691D+01    0.5366431297668159D+01
    0.2309762001113792D+02    0.8745473883032284D+01    0.6263880559490326D+01
   -0.7513088698400550D+01    0.1405075153764680D+02   -0.2232169848068411D+02
   -0.6562605676314328D+01    0.1401694557990799D+02   -0.2249548985592877D+02
   -0.7605200488062179D+01    0.1400668595098730D+02   -0.2131737443178571D+02
    0.2357845109797831D+02    0.4169554965449321D+01   -0.8527489896190030D+00
    0.2289118455877194D+02    0.3522410418877183D+01   -0.6374778153305900D+00
    0.2427815810806730D+02    0.3769874896811891D+01   -0.4417953286032166D+00
    0.6285781612068218D+01   -0.1124310211889921D+01   -0.1069219549440348D+02
    0.5518026135230748D+01   -0.1554315563729618D+01   -0.1111708985594196D+02
    0.7018821902448844D+01   -0.1782491031019431D+01   -0.1081305811272092D+02
   -0.1410606708782118D+01   -0.1539681905419878D+02   -0.2217833362428587D+02
   -0.9438419837855937D+00   -0.1582990124527474D+02   -0.2289115786965753D+02
   -0.1994049128567197D+01   -0.1603901531212266D+02   -0.2193520225675956D+02
    0.8450716397423221D+01   -0.2140455567423242D+02    0.2185237729899086D+02
    0.8441681792705758D+01   -0.2142008006215629D+02    0.2090442501094677D+02
    0.8408555156452794D+01   -0.2233297270253048D+02    0.2212133511481427D+02
   -0.1589449962649963D+02   -0.1954884865408655D+02   -0.1997966845528567D+02
   -0.1681909555456051D+02   -0.1911121613717916D+02   -0.2005624900753703D+02
   -0.1529822198810806D+02   -0.1878613603103286D+02   -0.1986217702308828D+02
    0.2351715129170054D+02    0.8359036359478822D+01   -0.8550462289898450D+01
    0.2401345718132712D+02    0.8193564034008133D+01   -0.9361161660487808D+01
    0.2413783006274428D+02    0.8819750560077635D+01   -0.7948088390815277D+01
   -0.1541951704822435D+02    0.1867701122459692D+01   -0.2526961326530037D+02
   -0.1634639912950601D+02    0.1885063507065422D+01   -0.2537973796751739D+02
   -0.1502762374108709D+02    0.2624844960855776D+01   -0.2575811451352494D+02
   -0.1996826907335983D+02    0.3522284672425926D+01   -0.7037629550040934D+01
   -0.1911462653619718D+02    0.3288603184523685D+01   -0.7408550495151826D+01
   -0.2054548868185326D+02    0.3278502373266549D+01   -0.7740913404112202D+01
    0.2678236501948011D+02   -0.3584440826366436D+01    0.1695323769178316D+01
    0.2702070960650906D+02   -0.3996803691411100D+01    0.8048055640661459D+00
    0.2691111662475418D+02   -0.2672709691625033D+01    0.1839662894705744D+01
    0.1946627764275756D+02    0.6235885975770786D+01    0.4507584305242078D+01
    0.1870733570609376D+02    0.6011636173085897D+01    0.3982466771377081D+01
    0.2001886922205966D+02    0.5466807405497401D+01    0.4516070095285906D+01
    0.1462350441788569D+02   -0.2730746890151860D+02   -0.6816849677264626D+01
    0.1514606720597419D+02   -0.2679321488664995D+02   -0.7452464841050745D+01
    0.1505891747883000D+02   -0.2723743621013130D+02   -0.5992922654683657D+01
    0.2040490221905663D+02    0.1452359307593080D+02   -0.2047542701253733D+02
    0.2100275580053580D+02    0.1391205152882077D+02   -0.2075173753582991D+02
    0.2020744897271040D+02    0.1516273764867132D+02   -0.2114799985935249D+02
   -0.1655383334754037D+02    0.2144275310159319D+02    0.7224690062719764D-01
   -0.1714802189226216D+02    0.2154512476631739D+02   -0.7751318809398491D+00
   -0.1604886177301691D+02    0.2061326688654911D+02   -0.3927330194150377D-01
    0.3830557281095542D+01   -0.2198160393214803D+02    0.2404653058778923D+02
    0.3436680074715735D+01   -0.2263804062610298D+02    0.2343908175425212D+02
    0.3166053748179963D+01   -0.2173712813406694D+02    0.2468419430944475D+02
   -0.1942456538143803D+02    0.2507328788888201D+02    0.1674103785290677D+02
   -0.1982516800652636D+02    0.2600348059183782D+02    0.1648613392025424D+02
   -0.1915638178897906D+02    0.2534208651313885D+02    0.1767458034856745D+02
    0.2695364064965147D+02   -0.2298698592886852D+02   -0.1436306353868507D+02
    0.2780286202824957D+02   -0.2255305507819369D+02   -0.1451650892895618D+02
    0.2644153278681900D+02   -0.2288680957354583D+02   -0.1358383485126048D+02
    0.5885375469225829D+01    0.2523133042397498D+01   -0.4798200297460223D+01
    0.5268492483904254D+01    0.2544090042859392D+01   -0.4067806833287244D+01
    0.5344506551856286D+01    0.2069918815917217D+01   -0.5454320605459626D+01
    0.5626208831624376D+01   -0.1349476080408372D+02   -0.2623176254287437D+01
    0.5776240326179003D+01   -0.1407099362648713D+02   -0.3393380858038774D+01
    0.4696488747914429D+01   -0.1357033151812766D+02   -0.2377950852737694D+01
   -0.1336064241946771D+02    0.3190347736367892D+01   -0.2138337799483478D+02
   -0.1422512082811534D+02    0.2787678170770181D+01   -0.2156015819261768D+02
   -0.1346887602400604D+02    0.3453869267055539D+01   -0.2042862324994088D+02
    0.7247896066938114D+01    0.1339218577496730D+02    0.8772505689716606D+01
    0.7195755675481684D+01    0.1291181481852813D+02    0.7934015428930027D+01
    0.6937693677214375D+01    0.1284150592293812D+02    0.9503694404989055D+01
   -0.3626669030148456D+01    0.1702177576197180D+02   -0.2536145227950487D+02
   -0.3694045545396809D+01    0.1639704838454324D+02   -0.2612036387635266D+02
   -0.4076583285548521D+01    0.1786166185369156D+02   -0.2568889108971482D+02
   -0.1934015775879168D+02    0.2627483816105673D+00    0.7973481398973987D+00
   -0.1923784068748177D+02    0.1065702196990721D+01    0.1389795062884279D+01
   -0.1960304116443584D+02    0.7585157627667007D+00    0.2770443504718656D-01
   -0.7664179425792363D+01   -0.1736098533725218D+02   -0.1781013521853686D+02
   -0.7257055842351195D+01   -0.1649841025516993D+02   -0.1781953151864346D+02
   -0.7362697139248611D+01   -0.1775528326007420D+02   -0.1700951753418395D+02
    0.1285444991975916D+02    0.2025733173714609D+02   -0.2623475243046018D+02
    0.1246914871710545D+02    0.1934684311988222D+02   -0.2626325403571940D+02
    0.1348815312701950D+02    0.2023912567886003D+02   -0.2693585256527214D+02
    0.4955494854474962D+01    0.1757012334072737D+02    0.1868465323737530D+02
    0.4038726643316858D+01    0.1742256102354880D+02    0.1884866554077882D+02
    0.5222286634572979D+01    0.1727604094348692D+02    0.1962149660132049D+02
   -0.9681824259290474D+01   -0.6736182773135342D+00   -0.1615321967911750D+02
   -0.9973429874515412D+01   -0.1268736678988003D-01   -0.1547116144413720D+02
   -0.9086976955697240D+01   -0.2501240083774699D+00   -0.1671510152899948D+02
    0.5736074459912170D+01    0.4179774406824412D+01    0.7192982263775589D+01
    0.5262105355412390D+01    0.4627105203900608D+01    0.7878206311438043D+01
    0.6374746419415033D+01    0.3728181345180333D+01    0.7739498474396266D+01
   -0.1104898972739451D+02    0.4736994147919230D+01    0.3302138627072659D+01
   -0.1041272536100043D+02    0.4165059609232450D+01    0.3813959715282561D+01
   -0.1063537611240592D+02    0.5659679937298671D+01    0.3340824839929012D+01
   -0.7229925058089247D+01   -0.1008065781548008D+02   -0.6072546680802324D+01
   -0.6535141421000432D+01   -0.1077894820704704D+02   -0.6329132603588575D+01
   -0.7452949575810628D+01   -0.9587859034099640D+01   -0.6845123508436512D+01
    0.1236013452566293D+02   -0.2651341258942931D+02    0.4541437773067784D+01
    0.1157322855287684D+02   -0.2614738657175345D+02    0.4189624483170945D+01
    0.1237178462867835D+02   -0.2672992493101918D+02    0.5540302919899179D+01
    0.2415192325529100D+02   -0.6670570569001580D+01    0.2318620035123049D+02
    0.2438366186921509D+02   -0.7482949411445958D+01    0.2272026916578411D+02
    0.2418020131356842D+02   -0.6894860789690309D+01    0.2413605543711852D+02
    0.9834427261243254D+01   -0.9583332202002515D+00   -0.2631876763199250D+02
    0.9793146541562407D+01   -0.1787684316805759D+01   -0.2687580807008255D+02
    0.1050297185867915D+02   -0.4467439550095099D+00   -0.2681948562010658D+02
   -0.1471745295929703D+02    0.8377987345221102D+01    0.4602587032011116D+01
   -0.1565985145736185D+02    0.8190579896965829D+01    0.4410988071847163D+01
   -0.1461877189537563D+02    0.9322300317895184D+01    0.4703654261710518D+01
   -0.1759965059730202D+02    0.2109577882003230D+01    0.2733997389508918D+01
   -0.1694872306940467D+02    0.2106140823120890D+01    0.2069978001496383D+01
   -0.1765332862262189D+02    0.2908494968255866D+01    0.3274678249289128D+01
    0.9046596991049104D+00    0.8566124440790434D+01   -0.8005956490102195D+01
   -0.1664182534756353D-01    0.8853412347896313D+01   -0.8048459452657957D+01
    0.1120530719636494D+01    0.8188071317834730D+01   -0.8806167657161465D+01
    0.1151190587002311D+02    0.2016777331920242D+02    0.5812975795129563D+01
    0.1163243423383419D+02    0.1980257520692806D+02    0.4953605308596721D+01
    0.1210096634375851D+02    0.2096652663426041D+02    0.5918629580252412D+01
   -0.1591396259696688D+02    0.1556225227947622D+02    0.1637908456665385D+02
   -0.1592503157149950D+02    0.1509721969855830D+02    0.1718528748798473D+02
   -0.1539904170530989D+02    0.1631657393431815D+02    0.1659954338676370D+02
    0.4418588866373561D+01   -0.1174931971878472D+02    0.6902940082635812D+01
    0.4218171832583042D+01   -0.1267935867264322D+02    0.6731624691502973D+01
    0.5103832601884615D+01   -0.1167990696726816D+02    0.7575550592422498D+01
    0.8740288575863199D-01    0.2066146441918011D+02   -0.4466272900464443D+01
    0.1680571751422162D+00    0.2080713534017391D+02   -0.3485871511841083D+01
   -0.1124535000779436D+00    0.2148634600757122D+02   -0.4866663643078635D+01
   -0.2050325945286509D+02   -0.1792219353257341D+02   -0.1330997292006440D+02
   -0.2141241322332537D+02   -0.1766628158357509D+02   -0.1326979876583765D+02
   -0.2002512685385449D+02   -0.1720786446185317D+02   -0.1288634122929825D+02
    0.1584004864080158D+02   -0.8901176585384162D+01   -0.3274505242624821D+01
    0.1668856330042787D+02   -0.8864406531957711D+01   -0.3763392269853442D+01
    0.1584135373060989D+02   -0.8103173772834712D+01   -0.2689249164425712D+01
   -0.1561107528607658D+02   -0.2725790946473571D+02   -0.2528859070846237D+02
   -0.1504503324900598D+02   -0.2806690599397320D+02   -0.2531901826253262D+02
   -0.1593589681504705D+02   -0.2700334186058800D+02   -0.2617882887539865D+02
    0.2233176540484580D+02    0.1001279276771500D+02   -0.2418221872220831D+02
    0.2258356926503645D+02    0.9529420483341747D+01   -0.2335407978068705D+02
    0.2299445951961352D+02    0.9813663505477702D+01   -0.2491772351432117D+02
   -0.2479915027467344D+02   -0.1362884606695047D+02   -0.3574657863013488D+01
   -0.2409949959624543D+02   -0.1374434486732228D+02   -0.4214469791147314D+01
   -0.2549587345558008D+02   -0.1321453028120968D+02   -0.4085438159120711D+01
    0.3717287984972394D+01    0.8566190130953576D+01   -0.4908792804137754D+01
    0.3329397268148088D+01    0.7953383151155056D+01   -0.5481936380641065D+01
    0.3050422698817212D+01    0.8866488422858282D+01   -0.4246829643804829D+01
   -0.2392464792996596D+02   -0.1602554770469255D+02    0.2254207063210839D+02
   -0.2311408516217839D+02   -0.1548279592443171D+02    0.2260794343384745D+02
   -0.2366464279608769D+02   -0.1685313313594684D+02    0.2199821290884128D+02
   -0.1778138126514427D+02    0.2245241855922113D+02   -0.6715859628652081D+01
   -0.1730512869758786D+02    0.2313021187556607D+02   -0.6155093516560256D+01
   -0.1712858336907832D+02    0.2172566430127760D+02   -0.6748883623565643D+01
    0.9875482504475826D+01   -0.1438756674672924D+02   -0.9630711555372230D+01
    0.1057444871709725D+02   -0.1421517871845019D+02   -0.1025923446134334D+02
    0.9581241569649940D+01   -0.1531086670392542D+02   -0.9876441533612551D+01
    0.1719810559109602D+01   -0.5170103517635937D+01   -0.7874380571453998D+01
    0.1867585281300645D+01   -0.5261876744357139D+01   -0.8838354131340646D+01
    0.8382363649257406D+00   -0.4739109503512214D+01   -0.7735669320183759D+01
   -0.1929703688820235D+02    0.1247392101714366D+02    0.9777091041054481D+01
   -0.2004334670970278D+02    0.1200622607351178D+02    0.1006836393696410D+02
   -0.1859738764818952D+02    0.1195642720433899D+02    0.1000900638652872D+02
    0.2326025068691340D+02   -0.6529014604040391D+00    0.1560661389711639D+02
    0.2353354037513775D+02   -0.1585460491216569D+01    0.1556625254029846D+02
    0.2379087790153071D+02   -0.1917765144048290D+00    0.1628583720852454D+02
   -0.1997814707490755D+02   -0.1027491962764569D+02   -0.9632058653322755D+01
   -0.2035467636031157D+02   -0.9994261608677389D+01   -0.1045029827771204D+02
   -0.1909958401946835D+02   -0.9788778827777948D+01   -0.9590847859895794D+01
    0.1566540789209790D+01    0.1504084259196581D+02   -0.1978520826272214D+02
    0.1689941603611726D+01    0.1546687441144782D+02   -0.1897197076137375D+02
    0.8250612568150006D+00    0.1445186179792799D+02   -0.1962710507071160D+02
   -0.6122661336766904D+00    0.3303923425978937D+01    0.2447979708347293D+01
   -0.1340400119637783D+01    0.3796126113251906D+01    0.2070237572773950D+01
    0.1708805345972176D+00    0.3464244135770624D+01    0.1894656230504430D+01
    0.2651004238201583D+02   -0.1179408636138841D+01   -0.1349203555064213D+02
    0.2730504556035195D+02   -0.1628197418072698D+01   -0.1343924866338293D+02
    0.2574458367261639D+02   -0.1623800851587912D+01   -0.1313187330132315D+02
    0.2738274956323944D+01   -0.2605996969223893D+02    0.2111750418954091D+02
    0.3557578465274242D+01   -0.2556474510899225D+02    0.2136545953595074D+02
    0.2986974298847864D+01   -0.2693456634927186D+02    0.2080360161536873D+02
   -0.2710471067189757D+01    0.2107355923413146D+02    0.1175539152346876D+02
   -0.2704849364224316D+01    0.2105830221856235D+02    0.1075651721539404D+02
   -0.2534870657276800D+01    0.2018103746084109D+02    0.1194954724377287D+02
   -0.1865327277566132D+02    0.1936721617393722D+01   -0.1146370663321218D+02
   -0.1872717795727000D+02    0.2378404333088351D+01   -0.1228189943140151D+02
   -0.1952963465549493D+02    0.1525744566663244D+01   -0.1127331879800544D+02
   -0.2707720845225879D+02    0.7240360836412083D+00    0.1019425321164150D+02
   -0.2681659614363847D+02    0.6298820302567026D+00    0.1112282025816354D+02
   -0.2784853695425118D+02    0.1560584228668567D+00    0.9991121701636720D+01
    0.2057274774886073D+02    0.2111305438507831D+02   -0.2402183599836927D+02
    0.1984810684378924D+02    0.2126783851831163D+02   -0.2460514534261932D+02
    0.2122153299184015D+02    0.2059595731501902D+02   -0.2457980617309152D+02
    0.2040394926877985D+02   -0.1658199844836979D+02   -0.2341412919594115D+02
    0.1992830151122644D+02   -0.1705169996527882D+02   -0.2408620383102186D+02
    0.1974605018871299D+02   -0.1637871180122390D+02   -0.2277859007082638D+02
    0.2464141348861146D+01   -0.1278700344957855D+01    0.1625367897777037D+02
    0.3297514383958510D+01   -0.1324344916747697D+01    0.1672553052204929D+02
    0.2609538268291045D+01   -0.9103082444886411D+00    0.1533077586255033D+02
    0.2147295367863792D+02    0.5692243217256421D+01    0.2185545700320714D+02
    0.2234556166823478D+02    0.5320950724891871D+01    0.2205147239859292D+02
    0.2085602053921754D+02    0.5435146768462401D+01    0.2254244157557685D+02
   -0.2357752769133451D+02    0.1225603523585906D+02    0.2398698152287067D+02
   -0.2383432997923645D+02    0.1287639035762993D+02    0.2462113980585537D+02
   -0.2361375601276115D+02    0.1140544166885826D+02    0.2441547140154326D+02
    0.2596465299663107D+02   -0.7756645690788236D+01   -0.7904898244463745D+01
    0.2607346073552380D+02   -0.7961770136439206D+01   -0.8866446239617641D+01
    0.2681725963415601D+02   -0.7843983809142164D+01   -0.7522991896629675D+01
   -0.3608661508177421D+01   -0.1490981302562569D+01   -0.2293623734226413D+02
   -0.4432810966207253D+01   -0.1533401805097696D+01   -0.2244111084131529D+02
   -0.3321799710803829D+01   -0.5614410331716819D+00   -0.2287697441249645D+02
   -0.2717453620436727D+02    0.2154581143024864D+02    0.8032686859729042D+01
   -0.2680143072902332D+02    0.2240830327386913D+02    0.7881367043068769D+01
   -0.2756719585595045D+02    0.2157816114072851D+02    0.8881778964036979D+01
    0.9166942204846224D+01    0.1674362540348864D+02   -0.1230145437704762D+02
    0.8632211651802644D+01    0.1594689638668570D+02   -0.1215506684727775D+02
    0.9106444837559771D+01    0.1701231366979653D+02   -0.1320881382132730D+02
    0.1268929940922982D+02    0.1107726867203660D+02    0.1857729692694988D+02
    0.1306541164034967D+02    0.1179583824056268D+02    0.1919722529724476D+02
    0.1227807022083815D+02    0.1048297277387769D+02    0.1922789881716464D+02
    0.1290296429561262D+02    0.4135833631508757D+00    0.6119318622514333D+01
    0.1293869138290197D+02   -0.2413446118612461D+00    0.5438173418300001D+01
    0.1212455782162145D+02    0.9716218454361418D+00    0.5976042865916567D+01
   -0.1103364743632641D+02    0.1175293458604257D+02   -0.1877456680023558D+02
   -0.1127640327452960D+02    0.1213332249858649D+02   -0.1963028320394754D+02
   -0.1128373312161409D+02    0.1085474057927925D+02   -0.1885190669621269D+02
   -0.3191616356279260D+01   -0.2419722517437716D+02    0.1376764623721523D+02
   -0.2846426662708944D+01   -0.2512672332514054D+02    0.1373130917469459D+02
   -0.3285175052787579D+01   -0.2395660550166437D+02    0.1282025632271616D+02
   -0.2129370898269912D+02   -0.1748217144007995D+01    0.1678362601064579D+02
   -0.2216051666645780D+02   -0.1339804963761937D+01    0.1688724812465925D+02
   -0.2129915722365209D+02   -0.2173038457079200D+01    0.1592039090209233D+02
    0.9482337934419750D+01   -0.1868885493601794D+02   -0.2638336064818191D+02
    0.9466432350510992D+01   -0.1909193019611148D+02   -0.2723960161281429D+02
    0.8796472918078312D+01   -0.1798895879381368D+02   -0.2639933156272984D+02
   -0.6247034356987035D+01    0.1816991082141356D+02   -0.1931821753235153D+02
   -0.6512060922695819D+01    0.1798474471291087D+02   -0.2026341829309358D+02
   -0.5324033912181544D+01    0.1795230528758892D+02   -0.1925377449742162D+02
   -0.1317415501432377D+02   -0.2309185912397342D+02   -0.1674964300725187D+02
   -0.1382880325723931D+02   -0.2359106167537740D+02   -0.1735598599514590D+02
   -0.1354550752389196D+02   -0.2314692194676774D+02   -0.1585276849966469D+02
    0.5813767610061659D+01   -0.4378166030876203D+01   -0.1758219450415302D+02
    0.6341193858069873D+01   -0.3865819201237255D+01   -0.1820331721339941D+02
    0.6465246188425231D+01   -0.4939515258691251D+01   -0.1717371462732406D+02
    0.2109433436684889D+02   -0.9138886142491685D+01    0.1169842791303440D+02
    0.2168924705706503D+02   -0.9906894700830158D+01    0.1190537925056119D+02
    0.2060188924266458D+02   -0.9498133409996582D+01    0.1093690413299882D+02
   -0.2462547109209457D+02   -0.6730182926853097D+01    0.1810154490856276D+02
   -0.2433775449293034D+02   -0.7375836499964565D+01    0.1744647686983800D+02
   -0.2548564013113331D+02   -0.6902058590763896D+01    0.1837576971489581D+02
   -0.2743354396316184D+02   -0.4373436044419687D+01    0.8532640221855395D+01
   -0.2673266652989757D+02   -0.3780386533235904D+01    0.8178806356587344D+01
   -0.2747135252038971D+02   -0.4052876831296628D+01    0.9421049720533551D+01
   -0.2111652127603962D+02   -0.2627659048038127D+02   -0.2707926578974743D+02
   -0.2171596098041720D+02   -0.2678909261619923D+02   -0.2766496921682584D+02
   -0.2159175548226622D+02   -0.2555339962720932D+02   -0.2667295921172983D+02
    0.1255583637109252D+02    0.2066871613636696D+02    0.1218192098017972D+02
    0.1318621656075386D+02    0.2060077812479773D+02    0.1288685912279286D+02
    0.1183196150005572D+02    0.2105081448173842D+02    0.1264449982831183D+02
   -0.1778104826817191D+01    0.3717618392575959D+01   -0.2144594968419227D+02
   -0.1519598275507506D+01    0.4476563784343123D+01   -0.2095182816737108D+02
   -0.1716559558151788D+01    0.3900607018757613D+01   -0.2240843872422821D+02
    0.8444815541196851D+01    0.2733996011524870D+02   -0.1171857170919172D+02
    0.9263250712037667D+01    0.2740569851693669D+02   -0.1123017069900488D+02
    0.8097086422058823D+01    0.2644009844770173D+02   -0.1174538409236612D+02
   -0.1155703176141668D+02    0.2220214925131646D+02   -0.1419325700171652D+02
   -0.1220774103452516D+02    0.2253592370109537D+02   -0.1350110280700020D+02
   -0.1202636241762482D+02    0.2186928043672582D+02   -0.1496419442834373D+02
    0.7589551274682146D+01    0.1114714012439645D+02    0.2294574936157047D+02
    0.7420554989730877D+01    0.1051297894167650D+02    0.2226642135880014D+02
    0.7561931104230480D+01    0.1076468343464906D+02    0.2386609404088572D+02
    0.9324274698845606D+01   -0.1758332209084891D+02    0.3703585273501905D+01
    0.9617758142473910D+01   -0.1840025814107079D+02    0.4134876873970394D+01
    0.1006199103363603D+02   -0.1690237543772536D+02    0.3639092527659933D+01
    0.1460465370875853D+00    0.1363377113493971D+01    0.1229190724429508D+02
    0.5796202138411504D+00    0.2081209222994342D+01    0.1180067446994409D+02
   -0.6176948291244728D+00    0.1365090737629248D+01    0.1170944858154571D+02
   -0.7617883421198441D+01    0.8596163583717102D+01    0.1366857328519338D+01
   -0.8051053577104195D+01    0.9445415122734511D+01    0.1670862636325794D+01
   -0.7774031340844271D+01    0.8499704593869941D+01    0.3773581809209572D+00
   -0.2417381842044927D+02   -0.2243803824912236D+02   -0.1196966109551998D+02
   -0.2369723094325135D+02   -0.2282307403867352D+02   -0.1117007931744509D+02
   -0.2479497884932475D+02   -0.2179142703475120D+02   -0.1156482805556422D+02
   -0.2649567113492924D+02   -0.1849082668740768D+02   -0.2120975657471521D+02
   -0.2734729847897369D+02   -0.1864681649948547D+02   -0.2079640696399500D+02
   -0.2633375261692730D+02   -0.1753630967026015D+02   -0.2104070755851246D+02
   -0.2068341554139790D+02    0.1885909251867960D+02   -0.5702476933227581D+01
   -0.2054614943234501D+02    0.1986538893143485D+02   -0.5678089418229028D+01
   -0.2013281333561570D+02    0.1875661737997480D+02   -0.6533740767277977D+01
    0.3803895281229926D+01   -0.2854655772869311D+01    0.5966068602291258D+01
    0.3680325104072555D+01   -0.2243054461985238D+01    0.6764429283208930D+01
    0.3155768830840777D+01   -0.2522236389960770D+01    0.5243659107575722D+01
    0.1052974003493268D+01    0.2634572204443505D+02    0.1499788551588370D+02
    0.1849817505047932D+01    0.2662509770831521D+02    0.1535403363118857D+02
    0.8199512972790020D+00    0.2707615764700496D+02    0.1440353432965024D+02
   -0.1386974557436515D+02    0.1902148087370434D+02   -0.2541170104169257D+02
   -0.1462291220409546D+02    0.1841215327367093D+02   -0.2550253565198413D+02
   -0.1378716037849449D+02    0.1915953618032139D+02   -0.2446977419593109D+02
   -0.1048755575246913D+02    0.1793228542346564D+02    0.3325237788921977D+01
   -0.1046764657114676D+02    0.1704235765024954D+02    0.3142672246551468D+01
   -0.1022765867230595D+02    0.1841290300637445D+02    0.2468467550328435D+01
    0.4828926791304260D+01   -0.2563064356909083D+02   -0.1926712790485147D+02
    0.4436645341699371D+01   -0.2523593013133437D+02   -0.2003706386843569D+02
    0.5678148482879779D+01   -0.2597427509334979D+02   -0.1953532297749096D+02
    0.6028387689582574D+01    0.2466372019340459D+02    0.1269158090706481D+02
    0.5244979252865562D+01    0.2409412179146909D+02    0.1282051366793491D+02
    0.5622482476640307D+01    0.2548941623274543D+02    0.1244774295887898D+02
    0.1848142950824135D+02   -0.9439488882633141D+01    0.2314332779622770D+02
    0.1896198234568129D+02   -0.8818867800166531D+01    0.2260613724966383D+02
    0.1787172090032297D+02   -0.9970571771057168D+01    0.2261832644242618D+02
    0.4503525080228188D+01    0.2203984239313547D+02   -0.1275130113662738D+02
    0.3921637612243701D+01    0.2280713222401795D+02   -0.1294191405856182D+02
    0.4502356089886938D+01    0.2141692182803165D+02   -0.1344706798998380D+02
    0.2042707842640489D+02    0.1277148459052616D+02    0.2393385386651268D+02
    0.1977617752212574D+02    0.1231800710203071D+02    0.2448204197329472D+02
    0.1996657331008133D+02    0.1352965593362797D+02    0.2355050086359971D+02
   -0.2171974594803633D+02    0.1101387670247663D+02    0.9741294377633512D+01
   -0.2258093452777262D+02    0.1145991443394553D+02    0.9863922459555827D+01
   -0.2189402300676185D+02    0.1024140163232305D+02    0.9159234208262912D+01
   -0.3248206312015924D+01    0.6463410360964998D+01   -0.4487134371946996D+01
   -0.2825916206887970D+01    0.7276466616534724D+01   -0.4142618444884489D+01
   -0.3209169643550065D+01    0.5767216817154620D+01   -0.3854356201571135D+01
   -0.1538746464933067D+02    0.2305053550866377D+02    0.1471925669369098D+02
   -0.1624259367228905D+02    0.2255110043002576D+02    0.1452858403895659D+02
   -0.1503461342457887D+02    0.2326733459848719D+02    0.1386105922527161D+02
    0.2592106673448076D+02    0.2124797397382691D+02    0.2544189893243072D+02
    0.2655546477976797D+02    0.2115935342932769D+02    0.2624212751017899D+02
    0.2585093332506108D+02    0.2215354839161531D+02    0.2516029861865813D+02
    0.1605658730619693D+02   -0.2234459795129937D+02    0.1747810246289500D+02
    0.1517463085134496D+02   -0.2267898959753547D+02    0.1726993641471212D+02
    0.1663740592551160D+02   -0.2299934251895479D+02    0.1712668586435605D+02
   -0.2486848588666367D+02   -0.1815704466971755D+02    0.3019097471878539D+01
   -0.2502001080823243D+02   -0.1842978908688253D+02    0.2112291707780612D+01
   -0.2571597517643512D+02   -0.1768013572231036D+02    0.3261980539131934D+01
    0.5624182959493267D+01   -0.1375842116703183D+02    0.1380792151821362D+01
    0.5381967154496123D+01   -0.1406335311183347D+02    0.5392254774262920D+00
    0.6253865138118232D+01   -0.1434922594862182D+02    0.1856286005579923D+01
    0.5162269811919528D+01    0.2061274812922685D+02    0.2123516317065391D+02
    0.5794076894566063D+01    0.2110843575065023D+02    0.2070952592438710D+02
    0.5667805486455180D+01    0.2004039647332994D+02    0.2181702564107334D+02
    0.1103942019290632D+02    0.5118389525564530D+01   -0.1814956695730970D+02
    0.1023256160639522D+02    0.4700060635722481D+01   -0.1771673762095368D+02
    0.1161507475002480D+02    0.5362934303784646D+01   -0.1739325011892108D+02
   -0.1287278604076324D+02    0.2396265502696506D+02   -0.2367164126374758D+02
   -0.1339289004410616D+02    0.2366652654366828D+02   -0.2443692175840681D+02
   -0.1331168495695934D+02    0.2472972716127046D+02   -0.2329298980183229D+02
   -0.2366790551178252D+02   -0.2744977808111772D+02    0.2562558583170933D+02
   -0.2307279021620983D+02   -0.2716637872013375D+02    0.2489050675224047D+02
   -0.2331861827046261D+02   -0.2802118414812871D+02    0.2624076439465325D+02
   -0.1094043863727528D+02    0.1893092742018266D+02   -0.1124694486473350D+02
   -0.1132719823518068D+02    0.1841171522776365D+02   -0.1048395905328321D+02
   -0.1162182700749758D+02    0.1937853368284650D+02   -0.1175319361831101D+02
   -0.1623777075865044D+02    0.1023029760656420D+02    0.2617585491360737D+02
   -0.1559498737648992D+02    0.1088304457929006D+02    0.2638570811734187D+02
   -0.1654086057159270D+02    0.1056838403288246D+02    0.2532874127693453D+02
    0.8827738718822230D+01   -0.2634850052348201D+02   -0.6628179084052674D-01
    0.8454280934658469D+01   -0.2659901519934878D+02    0.7866618279423301D+00
    0.9819453642961689D+01   -0.2651906398599880D+02    0.7950820345644415D-01
   -0.1738094393614714D+02    0.1879419279909893D+02   -0.2075560758660818D+02
   -0.1788423765120636D+02    0.1828656290564610D+02   -0.2004627041734352D+02
   -0.1786532902180866D+02    0.1957791810015051D+02   -0.2105274009005427D+02
    0.7703961613439325D+00   -0.1832794333367239D+01   -0.1013679623422768D+02
    0.1045492951176066D+00   -0.1163421366663110D+01   -0.9936251597153465D+01
    0.1223888011638820D+01   -0.1794399892784736D+01   -0.9315003505057208D+01
    0.5963754332523551D+01   -0.1342449350115717D+02   -0.1092556313504776D+02
    0.6653821580394633D+01   -0.1308986807363611D+02   -0.1029820761941752D+02
    0.6120979426122565D+01   -0.1291213569069161D+02   -0.1178945019373417D+02
    0.1081380504371155D+02   -0.9166825435680341D+01    0.2524063907131479D+02
    0.1018608041481659D+02   -0.9903037310448738D+01    0.2520803202071080D+02
    0.1045507596243594D+02   -0.8441976922078027D+01    0.2461003137870883D+02
   -0.1710769548037378D+02    0.1720567328981356D+02   -0.2291845252144863D+02
   -0.1737457102175922D+02    0.1630465804239811D+02   -0.2283007794110975D+02
   -0.1710462268273372D+02    0.1759394445247836D+02   -0.2203949544981628D+02
    0.8777517144426241D+01   -0.2418105070346451D+02   -0.2403775492511738D+02
    0.8713625971102148D+01   -0.2330453902706468D+02   -0.2451349469287176D+02
    0.8168404559804666D+01   -0.2412778498329251D+02   -0.2326127236421369D+02
   -0.1478322701902112D+01   -0.1829598011146923D+01    0.7720588445087627D+01
   -0.1131055229385618D+01   -0.2265503381291901D+01    0.6862685423519897D+01
   -0.1944027447731806D+01   -0.2533832839848964D+01    0.8252625451589115D+01
    0.2330925313393388D+01    0.1072569551400752D+02    0.1671855856646155D+02
    0.3338842111839941D+01    0.1056580558011096D+02    0.1665845892300303D+02
    0.2028726956318039D+01    0.1168152280135295D+02    0.1664272313527190D+02
   -0.1663648453076631D+02   -0.2374313243508863D+02    0.2697635967984417D+02
   -0.1694147316113833D+02   -0.2320123985459425D+02    0.2626441110237142D+02
   -0.1582781167256127D+02   -0.2328072331071668D+02    0.2722138125842811D+02
    0.3711027944186225D+01   -0.9745064012941695D+01    0.2253658045253773D+01
    0.3216937969931679D+01   -0.9216080368560039D+01    0.2873304585465408D+01
    0.4444809625253433D+01   -0.1025310099050262D+02    0.2646687246968749D+01
   -0.8308834335501492D+01   -0.2574539752954222D+02    0.1707598247840349D+02
   -0.8536300409311359D+01   -0.2587325055215285D+02    0.1801724407052952D+02
   -0.7730094762584417D+01   -0.2502604209928424D+02    0.1704233181512373D+02
   -0.2115502553291335D+02   -0.2377092287790338D+01   -0.2530124664118492D+02
   -0.2165270267800376D+02   -0.3164771947311421D+01   -0.2544201864166792D+02
   -0.2148049648684819D+02   -0.1603024888579561D+01   -0.2576203154499275D+02
   -0.3982047536450850D+01    0.5750872505866697D+01    0.1231352087476682D+02
   -0.3996290916212937D+01    0.4798236864947879D+01    0.1212174438797609D+02
   -0.3169112631844293D+01    0.6000307749193740D+01    0.1281791088934803D+02
   -0.5739796885224822D+00    0.1822987715564357D+01    0.2222545511302967D+02
   -0.1485599681321037D+01    0.1440448731280396D+01    0.2208544651010249D+02
    0.9779822987219478D-01    0.1237163756563100D+01    0.2176157538043547D+02
   -0.1393343186646783D+02   -0.3435661305653379D+01    0.2082743848040888D+02
   -0.1417859281838735D+02   -0.3100420364397346D+01    0.1992522652275301D+02
   -0.1338326217538943D+02   -0.2710948556961492D+01    0.2114751726596674D+02
   -0.8352960505219258D+01    0.1377257937520135D+02   -0.1978851382137954D+02
   -0.9343784994392678D+01    0.1386589036473434D+02   -0.1990279049459342D+02
   -0.8029009831525453D+01    0.1432850077807354D+02   -0.1905661691356253D+02
    0.8539519541078660D+01    0.8497191019024786D+01   -0.2071700898564717D+02
    0.8586512029083851D+01    0.8478803210920681D+01   -0.1973899203892318D+02
    0.8343352088290628D+01    0.9386004968551363D+01   -0.2091869662980403D+02
   -0.2118621880632923D+02    0.8825670870204773D+00   -0.1137689028276757D+02
   -0.2181004244980984D+02    0.1511352773720106D+01   -0.1112133770187635D+02
   -0.2160825123236389D+02    0.1779502791625844D+00   -0.1188884655136318D+02
    0.1970904188437020D+01   -0.9784741447867907D+01   -0.1798305266125051D+01
    0.2495882268363209D+01   -0.9101888065812581D+01   -0.1291830104935474D+01
    0.2478891029522732D+01   -0.9885548283815485D+01   -0.2614975885413441D+01
    0.8516581964218313D+01   -0.1140607646691697D+02    0.1772145416261113D+02
    0.9379015177858539D+01   -0.1143753158442557D+02    0.1820548869030939D+02
    0.7909319664715127D+01   -0.1077889162641095D+02    0.1815722943333654D+02
    0.1928863232451071D+02   -0.7372225714883662D+01    0.1598472104100153D+02
    0.1872730607127576D+02   -0.8020162897359079D+01    0.1642994321975960D+02
    0.1918421209730905D+02   -0.7555140587540996D+01    0.1505661323135661D+02
    0.2429715974585730D+02    0.5844476741016545D+01    0.2253051786109558D+02
    0.2510293881846804D+02    0.5488965795112532D+01    0.2204716401412947D+02
    0.2462659599310370D+02    0.6767386528943057D+01    0.2272857785444307D+02
    0.2553308094487936D+01    0.2060423580125199D+01   -0.1470724769209532D+02
    0.2429858673309836D+01    0.2478911077694786D+01   -0.1559223349735774D+02
    0.1635448488961683D+01    0.1983224164704924D+01   -0.1437457302412913D+02
   -0.1466979336170677D+02   -0.2218359491205047D+02   -0.1969523436031403D+02
   -0.1552501830901115D+02   -0.2203600912392010D+02   -0.2003459711331637D+02
   -0.1436426747632678D+02   -0.2311405974018387D+02   -0.1994324984285407D+02
    0.1602293469367388D+02    0.1940680619307181D+02    0.3593631547687881D+01
    0.1558214743858161D+02    0.1860250673456510D+02    0.3301459731095635D+01
    0.1695072077471833D+02    0.1927666281918983D+02    0.3402616231441100D+01
    0.2067988050234787D+02   -0.2133481226462484D+02    0.5786912236375670D+01
    0.2005080408067244D+02   -0.2203725380717989D+02    0.5578121705954487D+01
    0.2081604260735735D+02   -0.2084922385950267D+02    0.4894050666167331D+01
    0.1754555779221248D+02    0.1974539600609062D+02   -0.1867076414434941D+02
    0.1740637393617027D+02    0.2042213729736674D+02   -0.1932370089368046D+02
    0.1816342415455803D+02    0.2000051469373272D+02   -0.1797333203129702D+02
    0.7461782914327266D+01    0.5799675971319691D+01   -0.1695213724567799D+02
    0.7883512255465920D+01    0.5036904872403566D+01   -0.1742414013580900D+02
    0.6540398051214697D+01    0.5544859123440897D+01   -0.1690341104075599D+02
    0.7541589516403712D+01   -0.1924759232858417D+02   -0.7757599598778292D+01
    0.7137265953223519D+01   -0.2015231584780776D+02   -0.7810498262287878D+01
    0.8317881332373336D+01   -0.1944249040919429D+02   -0.8289903255193874D+01
   -0.2341562258568761D+02    0.8743069146964871D+01    0.1720128493175130D+02
   -0.2337895041944174D+02    0.7873301974036537D+01    0.1687215089831687D+02
   -0.2254033391555703D+02    0.9111366130199414D+01    0.1693355587063304D+02
    0.1173973672784314D+02    0.9037720972699473D+01   -0.7743719092272265D+01
    0.1102607678164070D+02    0.8517513984507760D+01   -0.8129395673124931D+01
    0.1143051519323284D+02    0.9620631060008416D+01   -0.7038860701055179D+01
   -0.3246843953194710D+01    0.3408688456393154D+01   -0.1513857456136647D+02
   -0.2852836160396184D+01    0.2635440049710782D+01   -0.1550380540423198D+02
   -0.4208934724304788D+01    0.3299795906571815D+01   -0.1542091010870772D+02
    0.2275887327778180D+02   -0.2475725398246912D+02    0.1446241706971296D+02
    0.2250043669956024D+02   -0.2389792475127053D+02    0.1486958038443526D+02
    0.2325747070764533D+02   -0.2519670408517105D+02    0.1512997831369773D+02
    0.2172834928352552D+02   -0.5248656648000878D+01    0.1625730191327032D+02
    0.2129377932506836D+02   -0.5669484958768017D+01    0.1553433351625863D+02
    0.2221357021594734D+02   -0.5884525069749384D+01    0.1680167749510121D+02
    0.1291395934872740D+01   -0.2083591372742440D+02    0.2209199165068602D+02
    0.1958429361904667D+01   -0.2072110012784775D+02    0.2142131283787320D+02
    0.1477829901222091D+01   -0.2171926091496871D+02    0.2238024788328733D+02
   -0.6188798356114075D+01    0.2045916282093572D+02    0.1412454356862349D+02
   -0.6804463492357342D+01    0.2104506821137852D+02    0.1358335802119828D+02
   -0.6797105572341689D+01    0.2021510105775446D+02    0.1484486708430878D+02
    0.1256424483097359D+02    0.8697281612998518D-01   -0.8783515097755998D+01
    0.1301106597380919D+02   -0.7299596073805033D+00   -0.9005002651389891D+01
    0.1249940620257984D+02    0.2097226884762895D+00   -0.7835920912743543D+01
   -0.1207652913403786D+02    0.2608564823515891D+02   -0.1813431770011719D+02
   -0.1244286541090234D+02    0.2517294804016132D+02   -0.1825719761525811D+02
   -0.1111975285608525D+02    0.2590128189861383D+02   -0.1797220560435678D+02
   -0.1807693268887330D+02    0.9997215577408870D+01   -0.2684016452096609D+02
   -0.1763253230420646D+02    0.1076777317882932D+02   -0.2635037623285129D+02
   -0.1759962683935472D+02    0.9773407748633810D+01   -0.2764100053799602D+02
   -0.1699643818829989D+02    0.8929554011878826D+01   -0.1589496707961133D+02
   -0.1739668299335015D+02    0.8219316167136542D+01   -0.1640238789650910D+02
   -0.1611529602467642D+02    0.8579151641333494D+01   -0.1564250330809200D+02
    0.5125475260755339D+00   -0.7278626662574071D+01    0.2057917842674714D+02
    0.4082076867413320D-01   -0.6770660392915062D+01    0.2127671987116761D+02
   -0.4780596870989690D-01   -0.7860066788247440D+01    0.2007690869509090D+02
    0.1214760354668614D+01   -0.9878910749305089D+01    0.1931550739474071D+02
    0.1669764496614544D+01   -0.1045652399243120D+02    0.1877458103491908D+02
    0.3044788016826623D+00   -0.1000849203937901D+02    0.1914702057678566D+02
    0.1511919332023702D+02    0.2553107242763278D+02    0.1196549866039862D+02
    0.1513640736016416D+02    0.2537838462235914D+02    0.1101175102692831D+02
    0.1513767437607227D+02    0.2653298428221799D+02    0.1202901431949120D+02
   -0.2560294818719158D+02   -0.1431547898426571D+02    0.6615235884158643D+00
   -0.2550725985607243D+02   -0.1492590427232362D+02   -0.1332885769628185D+00
   -0.2502985567019320D+02   -0.1464399683733650D+02    0.1379103622886929D+01
   -0.2891833698497886D+01    0.1191096753877857D+02    0.8018433547317914D+01
   -0.2583073878109570D+01    0.1179428709881127D+02    0.7114081954510652D+01
   -0.2244765928834351D+01    0.1165774217047271D+02    0.8653105683315840D+01
    0.2386840310937744D+02    0.2024923370248345D+02    0.1610321975842532D+02
    0.2349258478589919D+02    0.2015491127468727D+02    0.1524936447050247D+02
    0.2308431068021394D+02    0.2020906587879321D+02    0.1669009160278701D+02
    0.2193427475326166D+02   -0.1292537086424251D+02    0.2357199513656660D+02
    0.2109794397213576D+02   -0.1286615169466479D+02    0.2302955148737407D+02
    0.2166847121856175D+02   -0.1286671066328975D+02    0.2449194337306149D+02
   -0.3051469931752211D+01   -0.1582445362757267D+02    0.1917925024990874D+02
   -0.3180515567785037D+01   -0.1671413944797365D+02    0.1889668091090295D+02
   -0.3357980725615619D+01   -0.1584403362726402D+02    0.2007173455829065D+02
   -0.2292796273992580D+02    0.1765349376554693D+02   -0.1670948977018831D+02
   -0.2225665777927541D+02    0.1704051529954184D+02   -0.1640421412016535D+02
   -0.2340597170926367D+02    0.1784438592712190D+02   -0.1592916255945070D+02
   -0.5700972063369466D+01    0.5924722683783312D+01    0.2484781305833162D+02
   -0.6646421531815948D+01    0.5853609165734398D+01    0.2478230948500191D+02
   -0.5482317493376064D+01    0.5922758631655498D+01    0.2396147198783721D+02
    0.8844133096574289D+01   -0.1702535297585770D+02   -0.9853685903694462D+01
    0.9190144616161737D+01   -0.1785490835378802D+02   -0.9612373373146264D+01
    0.8251553365984579D+01   -0.1688479642202478D+02   -0.9136557067213008D+01
   -0.2303564512139611D+02    0.6284341186330352D+01    0.7927514843563969D+01
   -0.2323148396422162D+02    0.7186026699070384D+01    0.7798042883275849D+01
   -0.2394400754105808D+02    0.5932395636465796D+01    0.7976483209317884D+01
    0.2619365319328615D+01    0.8583298224497836D+01    0.1207063151080403D+02
    0.2168718602365235D+01    0.8915309123255623D+01    0.1126917736963827D+02
    0.2203429692888047D+01    0.9049991688196487D+01    0.1282359734166963D+02
    0.8123839968778224D+01    0.2778026653122273D+01    0.1927372399687147D+02
    0.7764053025477526D+01    0.1909100623605728D+01    0.1897248174881652D+02
    0.7728764901941679D+01    0.3509529845513698D+01    0.1870409733316996D+02
    0.1614285324717918D+02    0.9029053949964563D+01   -0.4083253626762846D+01
    0.1562001144020642D+02    0.8238401407948960D+01   -0.4233803761273581D+01
    0.1583977722871189D+02    0.9796424754522231D+01   -0.4554048333761778D+01
    0.2008000944099976D+02   -0.1376735397580189D+02    0.3096256564484332D+01
    0.1969928455353558D+02   -0.1344304723715558D+02    0.3859990117154084D+01
    0.2024459543890201D+02   -0.1288846241006766D+02    0.2630458726091617D+01
   -0.1708492155187158D+02   -0.6264433274861092D+00    0.1965856393582132D+02
   -0.1665902944376900D+02   -0.7718737783640931D+00    0.2052273229349154D+02
   -0.1728239345456617D+02    0.2883643975091963D+00    0.1948275001363550D+02
   -0.4283837971845562D+00    0.7775019417696564D+01   -0.9302628556545545D+00
    0.3090515317254732D+00    0.7687349100883900D+01   -0.1619306492184406D+01
   -0.3568475782431835D-01    0.7708444961423225D+01   -0.1544276677788758D-01
    0.1953001427916520D+02   -0.2187997437581431D+02    0.1650645418230677D+01
    0.1984755763000487D+02   -0.2215437200231991D+02    0.7968437587581145D+00
    0.1985338659747216D+02   -0.2095688620411731D+02    0.1581905461299900D+01
   -0.2250772395276847D+01    0.1163589315869922D+02   -0.2207061664090032D+02
   -0.2847383194883371D+01    0.1237316658985537D+02   -0.2205364274964608D+02
   -0.2590651380186059D+01    0.1105306786463336D+02   -0.2276700601042582D+02
    0.1304824833463228D+02    0.1518943688076210D+02    0.2085622844316397D+02
    0.1227697297017695D+02    0.1528379650210333D+02    0.2018665013139158D+02
    0.1276569929635049D+02    0.1499985659910010D+02    0.2179298859145436D+02
   -0.6177524071308787D+01   -0.7986386712893419D+01   -0.2638776082289331D+02
   -0.5207528554924371D+01   -0.7871440720119840D+01   -0.2655883713895774D+02
   -0.6481814816974087D+01   -0.8623883326176319D+01   -0.2702601906224863D+02
   -0.1095672965149949D+02   -0.2467898559777225D+02   -0.1562781940398299D+02
   -0.1165141385554115D+02   -0.2420939205901664D+02   -0.1613730457907551D+02
   -0.1063221624964355D+02   -0.2398731634893094D+02   -0.1497692764901330D+02
    0.1157690130814594D+02    0.1157515232443647D+02   -0.1861839618350993D+02
    0.1149957254633234D+02    0.1060764913398096D+02   -0.1857784647661628D+02
    0.1138564305388903D+02    0.1201883781802677D+02   -0.1775394553988705D+02
   -0.1854254557891737D+02    0.9518549946054815D+01   -0.1938742429779767D+02
   -0.1765221015244438D+02    0.9913224319913414D+01   -0.1929688524782044D+02
   -0.1837119714978299D+02    0.8709045889905390D+01   -0.1894078781086218D+02
   -0.6404899613479669D+01   -0.9677350741268384D+01   -0.1856508876235152D+02
   -0.6977689878044356D+01   -0.8993746251107373D+01   -0.1821381692483842D+02
   -0.5569398664981499D+01   -0.9609891304781915D+01   -0.1813229329555815D+02
   -0.1873004266055664D+02    0.2650201598195756D+02   -0.2455287769109525D+02
   -0.1835116140228278D+02    0.2629671049568729D+02   -0.2542482051856706D+02
   -0.1911606018011746D+02    0.2740604369038052D+02   -0.2451127014408538D+02
   -0.5352283912056472D+01    0.1219979878809116D+02   -0.1921271160670388D+02
   -0.6202992304742817D+01    0.1257779717961822D+02   -0.1932520611903513D+02
   -0.5226496443456038D+01    0.1201637999998939D+02   -0.1829362639730447D+02
    0.1821587594246305D+02   -0.4631674867860764D+01   -0.1784300408477693D+02
    0.1876310473860125D+02   -0.4578616675602763D+01   -0.1707578428205518D+02
    0.1729593591922468D+02   -0.4496717037141305D+01   -0.1752492935515216D+02
    0.2199996129427649D+02   -0.3099770377067485D+01   -0.2442309749580861D+02
    0.2221722993754269D+02   -0.2672159153886770D+01   -0.2528936965133556D+02
    0.2107525730471164D+02   -0.2776094581447265D+01   -0.2428840179203782D+02
   -0.4950210617711798D+01    0.1955206876668230D+02    0.2166638690990028D+02
   -0.5415785969237465D+01    0.1949046516658299D+02    0.2084251106235328D+02
   -0.4189743426974005D+01    0.2013980783761281D+02    0.2164282585597855D+02
   -0.1438651845192402D+02   -0.3652039199300721D+01    0.2671022219631678D+02
   -0.1500657970534845D+02   -0.3007398846259560D+01    0.2716511001092257D+02
   -0.1368560142106668D+02   -0.3747161126331294D+01    0.2733337313615704D+02
    0.2274190351356719D+02    0.2548930996378370D+02   -0.2461129061601222D+02
    0.2193040077281625D+02    0.2586087955340124D+02   -0.2439772394007226D+02
    0.2294571114787487D+02    0.2580397589847737D+02   -0.2547970483920320D+02
    0.3090218941365122D+01    0.8033883633877034D+01    0.1725928948137575D+02
    0.2656853326317517D+01    0.8894876606527628D+01    0.1708142718862213D+02
    0.2362638471566155D+01    0.7464679222995924D+01    0.1733138724505395D+02
    0.7198085894997780D+01   -0.6965597826308094D+00   -0.5228500139976378D+01
    0.6612785322350939D+01    0.1223567835786954D-01   -0.5144446808341909D+01
    0.8062002018443447D+01   -0.6280905305484569D+00   -0.4749375411673172D+01
    0.2234333010553253D+02    0.2197442489768798D+02    0.1377314985741837D+02
    0.2234088239057787D+02    0.2144894941646348D+02    0.1295814819829410D+02
    0.2294100066062984D+02    0.2269554760014666D+02    0.1357494542317862D+02
   -0.1579662412037014D+02    0.1903587080583229D+01   -0.5488565477992074D+01
   -0.1588861572312715D+02    0.2858613705746530D+01   -0.5597008986621392D+01
   -0.1487264072417320D+02    0.1839766710368407D+01   -0.5131213634014350D+01
    0.2634254837474263D+02    0.1618975832333907D+02   -0.1976735525516338D+02
    0.2611117639308068D+02    0.1584269093393749D+02   -0.1885235378835795D+02
    0.2703346324135911D+02    0.1674880671217943D+02   -0.1951682871402253D+02
   -0.1766572797338801D+02   -0.7682391185865555D+01   -0.2155095424140715D+02
   -0.1750810868596094D+02   -0.8398453789075660D+01   -0.2219820805422126D+02
   -0.1863657241116066D+02   -0.7575527687736475D+01   -0.2142555306491098D+02
   -0.1384084453066285D+02   -0.8832605006759179D+01   -0.2337883934709880D+02
   -0.1316762726815204D+02   -0.9237531779357260D+01   -0.2283831654136321D+02
   -0.1350542233657390D+02   -0.8812130916687920D+01   -0.2423982474457518D+02
    0.9869850000685069D+01   -0.1093519577560849D+02   -0.2345069943178599D+02
    0.9545178953663273D+01   -0.1093645126008208D+02   -0.2438425313655211D+02
    0.9237778868968025D+01   -0.1044636865601949D+02   -0.2297149808732047D+02
    0.3805022995232416D+01    0.7573021060510227D+00    0.1968811891213779D+02
    0.4084472889143045D+01    0.1114280222483555D+01    0.2051430658266749D+02
    0.3195037312280880D+01    0.1460103188687729D+01    0.1944005809390387D+02
   -0.1367029178126021D+02    0.1006372792607247D+02    0.2228934082062219D+02
   -0.1390861855074008D+02    0.9149022953035374D+01    0.2211026163379304D+02
   -0.1451576466583298D+02    0.1041789930659737D+02    0.2265770644372071D+02
    0.1401369605587884D+02   -0.7026840521527893D-01   -0.1292720656479490D+02
    0.1454009048979793D+02   -0.6288634924696161D+00   -0.1348580340706990D+02
    0.1313631638848238D+02   -0.2570988670166904D+00   -0.1317288572244584D+02
    0.2723067251327303D+02    0.2010050638788279D+01    0.2895280140904870D+01
    0.2814235263863539D+02    0.1935913467721655D+01    0.2793916814673539D+01
    0.2713004854838885D+02    0.2884926962589284D+01    0.2568403221139536D+01
   -0.5312707664527689D+01    0.1887325047542401D+02   -0.3795148917828120D+01
   -0.5361441541311138D+01    0.1981364830556210D+02   -0.4051951372101653D+01
   -0.4458039716214226D+01    0.1847058521265350D+02   -0.3970632236761896D+01
   -0.9971935894126968D+01    0.1295840945809380D+02    0.1149331702238335D+02
   -0.1003524512211418D+02    0.1209750219298470D+02    0.1108707656445662D+02
   -0.9006723295752943D+01    0.1330258383704540D+02    0.1142746620531232D+02
   -0.1902347272075901D+02   -0.2200974937882741D+02   -0.7912593902253183D+01
   -0.1991653146029833D+02   -0.2235029666536518D+02   -0.8036718288586352D+01
   -0.1841074521458599D+02   -0.2230495945875473D+02   -0.8527029359559796D+01
   -0.2373772012326096D+02   -0.1387935561400326D+01   -0.1191328605904460D+02
   -0.2290667556364314D+02   -0.1413378115787462D+01   -0.1250387132095461D+02
   -0.2420387012133044D+02   -0.5591036121926140D+00   -0.1211587858635090D+02
    0.2493290699024419D+02    0.9326592601086608D+01   -0.6284354395022782D+01
    0.2429131476388520D+02    0.1002911309285847D+02   -0.6028481263960789D+01
    0.2474998902796735D+02    0.8485173795529509D+01   -0.5732914176844775D+01
   -0.2190737064766075D+02    0.1162958913218610D+02   -0.8228785913929030D+01
   -0.2260761871844498D+02    0.1114369512151420D+02   -0.8783975398114219D+01
   -0.2245125089846171D+02    0.1208106080742842D+02   -0.7627529352428623D+01
   -0.1935288816232462D+02   -0.1621864153544450D+02    0.2417293682812068D+02
   -0.2003738749764277D+02   -0.1663843367506439D+02    0.2366056990256227D+02
   -0.1851096950006405D+02   -0.1663296781410376D+02    0.2389351900719798D+02
    0.2192878253568979D+02   -0.1999123973734216D+02    0.1914473681152694D+02
    0.2205943216026138D+02   -0.2090112125514930D+02    0.1894470977498864D+02
    0.2137261814078844D+02   -0.1958472546094186D+02    0.1844044254753412D+02
    0.2317803325466377D+02    0.9577172216937017D+01   -0.1237605470075900D+02
    0.2237923152121494D+02    0.9015538012723333D+01   -0.1249024961814048D+02
    0.2370944876912175D+02    0.9081166884628823D+01   -0.1172858454382639D+02
    0.1829545537226710D+02    0.5560418387642123D+00    0.2876474232249338D+01
    0.1750917559767932D+02    0.5331373510675687D+00    0.2310217329154777D+01
    0.1902370587811798D+02    0.1621127231442403D+00    0.2403475362049744D+01
    0.8870801871320280D+01    0.1406290484356423D+02    0.4551734055654031D+01
    0.9706202606605144D+01    0.1373373904936561D+02    0.4927922820310408D+01
    0.8620106115333211D+01    0.1354149510267801D+02    0.3768050422420917D+01
    0.9574419319518832D+01   -0.2749584933770659D+02    0.2689609240392830D+02
    0.1019326603322389D+02   -0.2744191503028433D+02    0.2623445362604160D+02
    0.9699700390890733D+01   -0.2676869496813045D+02    0.2756449637842098D+02
    0.1679327377326299D+02   -0.1534770768995554D+02    0.2492191276772207D+00
    0.1587495124084909D+02   -0.1522715928385410D+02   -0.1760820585817427D-01
    0.1722254225822571D+02   -0.1517129573371304D+02   -0.5881031876598796D+00
    0.2545479910662234D+02    0.1937940128285306D+02   -0.2598388495879019D+02
    0.2484934621686844D+02    0.1982745390235252D+02   -0.2540572415137758D+02
    0.2632155779009906D+02    0.1971831974411475D+02   -0.2562383798321245D+02
    0.8558015247599004D+01   -0.1844656819595451D+02   -0.5094201345350762D+01
    0.8328792037941485D+01   -0.1751771120835589D+02   -0.5328049825183935D+01
    0.8390618590346415D+01   -0.1889647854964592D+02   -0.5955409429403687D+01
   -0.8294539728809507D+00   -0.1398405367262714D+02    0.1877056985969790D+02
   -0.9444435557467322D+00   -0.1351615105185874D+02    0.1792769024380748D+02
   -0.1533873618191211D+01   -0.1469292216817884D+02    0.1879396309282404D+02
   -0.2445373749773484D+02    0.1715713061714252D+02   -0.8003623416981748D+01
   -0.2375133159248951D+02    0.1700791144977554D+02   -0.8671145956104665D+01
   -0.2434989411331496D+02    0.1628169245052528D+02   -0.7553238198279018D+01
   -0.2049183705216191D+02   -0.7578361160916195D+01   -0.6703284656031402D+01
   -0.1967616233103302D+02   -0.8100651473171499D+01   -0.6946768081459509D+01
   -0.2025471859749894D+02   -0.6637464959069140D+01   -0.6778686499071627D+01
   -0.1127135318337039D+02    0.1245807196726369D+02    0.4586460481802368D+01
   -0.1184037227073308D+02    0.1168601676132852D+02    0.4707714321324385D+01
   -0.1032478166078374D+02    0.1231490477570353D+02    0.4640008037576428D+01
   -0.1267168867529413D+02    0.1381681969798772D+02   -0.1466492113551812D+02
   -0.1354867365075852D+02    0.1382154931837909D+02   -0.1437829781616808D+02
   -0.1226975974181763D+02    0.1422936402352108D+02   -0.1383267211270419D+02
    0.2075297215341701D+02   -0.1202099285952761D+01   -0.1427986598782509D+01
    0.2088447701608228D+02   -0.9145213017915699D+00   -0.2299944080314783D+01
    0.1988637357495422D+02   -0.1501657271833001D+01   -0.1269326074589533D+01
    0.1178757826677078D+02   -0.1319593743753044D+02    0.5270312634418296D+01
    0.1272369526841291D+02   -0.1296533283483713D+02    0.5335985780899334D+01
    0.1147209188402161D+02   -0.1241558680759030D+02    0.4802073496994623D+01
    0.3408636614685546D+01    0.1456440873568746D+02    0.1540228087215348D+02
    0.4047298515109663D+01    0.1514059174092816D+02    0.1582429850021234D+02
    0.3795148524892101D+01    0.1371173902732844D+02    0.1521817883650430D+02
    0.8471406555773896D+00    0.1842135963202459D+02   -0.1735724470114737D+02
   -0.4494895842964486D-01    0.1815598391272250D+02   -0.1769031805879707D+02
    0.1188532575750577D+01    0.1902155013563655D+02   -0.1803387387090469D+02
   -0.2624295273430821D+02   -0.1504316314898967D+02   -0.1785610953969700D+01
   -0.2680685796585258D+02   -0.1574501623589683D+02   -0.2119831828136991D+01
   -0.2585305618025297D+02   -0.1456929500201620D+02   -0.2552872598043412D+01
    0.7380124075916206D+01   -0.1425207614676657D+02    0.1705019617043314D+02
    0.8043614277787192D+01   -0.1452471058673818D+02    0.1638202756341876D+02
    0.7058062247760708D+01   -0.1335820332274808D+02    0.1673949294521164D+02
    0.1557243702755923D+02    0.9279662492974499D+01    0.2407399205072483D+02
    0.1608198548233129D+02    0.8528131433035320D+01    0.2370468762850084D+02
    0.1559214805108202D+02    0.9988245537421868D+01    0.2348354745964088D+02
    0.2477808529474255D+02   -0.1391628237447705D+02   -0.1911792283890120D+02
    0.2546667748164816D+02   -0.1336560291405587D+02   -0.1863612546805770D+02
    0.2396837801030519D+02   -0.1344604803286138D+02   -0.1885855111406949D+02
   -0.1015058791541762D+02   -0.2551064768616702D+01    0.2565442677211449D+02
   -0.1013030932229206D+02   -0.1572859552158609D+01    0.2571980338433923D+02
   -0.1001825567811599D+02   -0.2768176817132637D+01    0.2476081961594143D+02
    0.1230967076614171D+02   -0.2131190295485943D+02    0.1888491112192327D+02
    0.1148632997456075D+02   -0.2183561555373292D+02    0.1883269684752057D+02
    0.1201722370376770D+02   -0.2055027441264994D+02    0.1933548404157293D+02
   -0.1036505324466396D+02    0.2825334540990121D+01    0.2423996858383391D+02
   -0.1085697528025829D+02    0.3251988813786934D+01    0.2357507488702486D+02
   -0.9398523404450051D+01    0.2776012418971612D+01    0.2394939022760381D+02
    0.4418973268231833D+01   -0.1355338907726491D+02    0.1401992264981884D+02
    0.4420745103979866D+01   -0.1402353212663286D+02    0.1485680240103004D+02
    0.3804852702618740D+01   -0.1282865525447125D+02    0.1403080811748535D+02
    0.1823822931265576D+02   -0.9140170326034106D+01   -0.4741122190822150D+01
    0.1917013626517499D+02   -0.9125550024629078D+01   -0.4747597326198069D+01
    0.1794370579616822D+02   -0.9514575555180649D+01   -0.5627244808909059D+01
   -0.2345269209132697D+02   -0.1097699722945015D+02   -0.2692512445861793D+02
   -0.2397489764015911D+02   -0.1030107518775107D+02   -0.2651090317510529D+02
   -0.2399260773219442D+02   -0.1176291705365011D+02   -0.2705229660746064D+02
   -0.2493361959403350D+00   -0.1541522698578987D+02   -0.1754345277510745D+02
   -0.9946606999562460D+00   -0.1574299939703897D+02   -0.1809941065478037D+02
    0.5880139079984442D-01   -0.1457075754252515D+02   -0.1795808451341016D+02
    0.2145301338650781D+02   -0.5937689010152755D+01   -0.2428653385231132D+02
    0.2179517158677015D+02   -0.5064036675579420D+01   -0.2414943485938859D+02
    0.2215912427030623D+02   -0.6607527505402684D+01   -0.2406397128056857D+02
   -0.2141707307387158D+02    0.2628999256190240D+02   -0.1846309956804262D+02
   -0.2114205287121460D+02    0.2705790373759358D+02   -0.1892520290459420D+02
   -0.2218771371066711D+02    0.2645784567222299D+02   -0.1783691354926684D+02
   -0.1239903663183343D+02    0.6879108955795302D+01    0.1620381944043375D+02
   -0.1227436245494631D+02    0.7270643060567312D+01    0.1530690850277429D+02
   -0.1267177001573931D+02    0.7595611313439061D+01    0.1681121262707876D+02
   -0.1651156712069616D+02   -0.3160445702416183D+01    0.1452117964936075D+02
   -0.1588416374033878D+02   -0.3804835093139085D+01    0.1429555268465858D+02
   -0.1722487059414700D+02   -0.3307343986660586D+01    0.1388527479696554D+02
   -0.2720428750529392D+02   -0.1221201781747967D+02   -0.3880845347065430D+01
   -0.2808929748701912D+02   -0.1260303765283221D+02   -0.3941936778635351D+01
   -0.2735766305345958D+02   -0.1124123915598012D+02   -0.4067263662720901D+01
    0.2448576256378234D+02   -0.6638526111918013D+01    0.1839408667570065D+02
    0.2505994900995472D+02   -0.7149899040896535D+01    0.1896172767537020D+02
    0.2447068616486114D+02   -0.7084764576613123D+01    0.1749825228471423D+02
   -0.1483044402833799D+02   -0.2145378274140219D+01    0.1834787890312790D+02
   -0.1483922487519993D+02   -0.3097063503458167D+01    0.1831493236269186D+02
   -0.1572282820259879D+02   -0.1802685125956927D+01    0.1837166681218215D+02
    0.1833086533855458D+02   -0.6586745708139788D+01   -0.3175391992848127D+01
    0.1823771260404295D+02   -0.7229864316746429D+01   -0.3889093092560250D+01
    0.1738944227172650D+02   -0.6550782261728333D+01   -0.2848201929987911D+01
    0.9415626699736435D+00   -0.2350489937612094D+02   -0.2534924246315149D+02
    0.5687345096594817D+00   -0.2286293967916705D+02   -0.2471498930930435D+02
    0.6567987338165575D+00   -0.2441136946344795D+02   -0.2516744790250117D+02
   -0.1505970247978003D+02   -0.2519224865579351D+02   -0.1771192767396989D+02
   -0.1444576032297877D+02   -0.2581824551770902D+02   -0.1738686914493162D+02
   -0.1514184076719127D+02   -0.2534268775800107D+02   -0.1865680563513522D+02
   -0.1099543231397963D+02    0.2255682214552002D+02    0.6593968156102529D+01
   -0.1144615065304566D+02    0.2268913573597172D+02    0.5755932342875266D+01
   -0.1010946309098067D+02    0.2298499252842278D+02    0.6577317562605409D+01
   -0.1746072369008042D+02   -0.2733937637270912D+01    0.2470404712998615D+02
   -0.1707421452497679D+02   -0.1808007991237769D+01    0.2481285010034106D+02
   -0.1831512890725285D+02   -0.2690936044063315D+01    0.2427231463268580D+02
    0.2376084281445662D+02    0.1577040055037534D+02   -0.7934211487125832D+01
    0.2455015032904141D+02    0.1591191421946307D+02   -0.8467673684902049D+01
    0.2397085524978342D+02    0.1525204857281965D+02   -0.7162700575964696D+01
   -0.1975437500751320D+02   -0.9456971454590336D+01    0.2359444679666240D+02
   -0.2067974914019504D+02   -0.9294889222472442D+01    0.2338129065887263D+02
   -0.1962359837320519D+02   -0.1041132054685558D+02    0.2356003039537789D+02
   -0.1523594156206142D+02    0.2178192928855288D+02    0.5764936661586781D+01
   -0.1565966718388469D+02    0.2169851473434055D+02    0.6629433426747890D+01
   -0.1532109639265235D+02    0.2275702408976585D+02    0.5550574846872535D+01
   -0.3313958174471201D+01    0.8475939528237369D+01    0.1831491044968753D+02
   -0.3572266322660133D+01    0.9014221103423846D+01    0.1755941439629963D+02
   -0.3745594847356214D+01    0.7648726504616914D+01    0.1811077249290379D+02
   -0.1566094964802690D+02    0.1779230936889283D+02   -0.1690144955582095D+02
   -0.1565034378287183D+02    0.1847299003968818D+02   -0.1764583190692806D+02
   -0.1533954325185033D+02    0.1821562598841372D+02   -0.1613187533749010D+02
    0.1695712180373284D+01    0.3626422259275866D+01    0.1034745980076298D+01
    0.2191961651996740D+01    0.4282109904381981D+01    0.1544807335209033D+01
    0.1991686196572187D+01    0.2770850176761532D+01    0.1349666727689077D+01
   -0.3805806036776823D+01    0.1476948184635108D+02   -0.1015192603917310D+02
   -0.3574025568096038D+01    0.1492297217163591D+02   -0.1107236115492013D+02
   -0.4571678747194892D+01    0.1417709805954421D+02   -0.1010533486473767D+02
    0.1687131941662635D+02    0.2461382155746461D+02    0.4896148859804979D+01
    0.1738825559709707D+02    0.2379895711871012D+02    0.5079490697239835D+01
    0.1685859516917650D+02    0.2464444761800465D+02    0.3933295056161894D+01
   -0.1880776256862174D+02    0.2413736949365159D+01   -0.1646931764853035D+02
   -0.1965468206376283D+02    0.1907670153517296D+01   -0.1641736314246111D+02
   -0.1851822392036456D+02    0.2606715641552545D+01   -0.1558594302321457D+02
    0.2528005799192626D+01   -0.4885103762809209D+01    0.1449064437384697D+02
    0.1874334362585779D+01   -0.4656096307319613D+01    0.1515161188244609D+02
    0.3295038569707479D+01   -0.4700320398974783D+01    0.1501866564245599D+02
   -0.1615914046316604D+02    0.4302917431533273D+01    0.1261586740286546D+02
   -0.1627935244578434D+02    0.3618934321300704D+01    0.1323587845186504D+02
   -0.1707850861844799D+02    0.4673675037521364D+01    0.1251736165440762D+02
    0.2608171221237145D+02    0.1215748678586653D+02   -0.1309615392495652D+02
    0.2681532810989134D+02    0.1228698020322926D+02   -0.1366905784534199D+02
    0.2571266573427937D+02    0.1293510227797652D+02   -0.1263158037361229D+02
    0.6035522231308597D+01   -0.2514710288934972D+02    0.7740909562853966D+01
    0.6221438790761852D+01   -0.2479459461605721D+02    0.6845615973775822D+01
    0.6866890462765800D+01   -0.2566584685404376D+02    0.8056313272243308D+01
    0.2322290736528942D+01    0.3516037338839687D+01   -0.2299338787363427D+02
    0.1965394278870282D+01    0.4201074162787194D+01   -0.2245086485670738D+02
    0.2903035783417646D+01    0.3903059504254609D+01   -0.2365511323075581D+02
    0.1549183891073513D+02    0.1431447403791444D+01    0.5192211640129265D+01
    0.1594956604651360D+02    0.6008739912018856D+00    0.5477600335905736D+01
    0.1457713375834897D+02    0.1325973091000628D+01    0.5538131971283160D+01
    0.1755904426836798D+02    0.2719463162644156D+02   -0.9710021944763026D+01
    0.1729200070380599D+02    0.2645422404740455D+02   -0.9162801773284484D+01
    0.1840834821463410D+02    0.2746121557441145D+02   -0.9403131373669462D+01
    0.1878264417727057D+02    0.1667940988718494D+02    0.2857488368885996D+01
    0.1786501082955307D+02    0.1656049738106661D+02    0.2666718675033295D+01
    0.1881772770382032D+02    0.1709054826744757D+02    0.3719684891595342D+01
    0.1967831967347544D+02    0.1863384605818749D+02    0.9444816870273707D+01
    0.2011832643721688D+02    0.1904045648561682D+02    0.1023987343658902D+02
    0.1982699191132599D+02    0.1769520722343846D+02    0.9485548196872944D+01
   -0.1707840865751850D+02   -0.2718844272755236D+01   -0.1648694069958766D+02
   -0.1664231888162585D+02   -0.2434684512042902D+01   -0.1566979327095956D+02
   -0.1694140847599291D+02   -0.1935687007419785D+01   -0.1709530466265248D+02
    0.1410959554131355D+01   -0.2397074402757188D+02    0.6363216829072010D+00
    0.2350252625910435D+01   -0.2391990967864399D+02    0.3165207932437211D+00
    0.1540169043678458D+01   -0.2384001580333009D+02    0.1536836678974744D+01
    0.7795513737238346D+01   -0.4387341572027510D+01    0.9975269865508142D+01
    0.7039440855229910D+01   -0.4047349301658373D+01    0.1045453398537984D+02
    0.7418055048405613D+01   -0.4941512145342950D+01    0.9268354512653385D+01
    0.1697240657354143D+01    0.6342937689549734D+01   -0.2281503876362614D+02
    0.7463433078557866D+00    0.6614912734184344D+01   -0.2266047703635719D+02
    0.1705520363543689D+01    0.6077757794701476D+01   -0.2371446485640319D+02
   -0.2572309627166948D+02   -0.3142247161110386D+01    0.1579777709212996D+02
   -0.2587673575614092D+02   -0.3489836387451145D+01    0.1485030661091671D+02
   -0.2547537050888481D+02   -0.2199969002381079D+01    0.1564059421501203D+02
   -0.2455814262090814D+02    0.2551591390902985D+01    0.1850845794405878D+02
   -0.2541372560663341D+02    0.3008222760111920D+01    0.1846314424471090D+02
   -0.2402242394796204D+02    0.3033254729739590D+01    0.1912920918212754D+02
   -0.1160581537491311D+02    0.6107039993863626D+00   -0.1121848261060961D+02
   -0.1152017749038540D+02    0.1170497211750838D+01   -0.1041692507107628D+02
   -0.1112562202750594D+02    0.1103540620096253D+01   -0.1189219317961559D+02
   -0.1753511336286058D+02    0.8875007045838633D+01    0.7298118038501278D+00
   -0.1678772622489440D+02    0.9380618812539174D+01    0.3749287503034529D+00
   -0.1737181494107583D+02    0.7934554145819561D+01    0.5064424444990734D+00
   -0.3588548123874063D+01   -0.6898824500425031D+01   -0.2309589963157129D+02
   -0.4144116345338228D+01   -0.7545471678081008D+01   -0.2257268877914624D+02
   -0.3499365612723491D+01   -0.7273559623177051D+01   -0.2396185830482618D+02
   -0.1734293792836811D+02    0.1692796062460204D+02    0.1037354010426072D+02
   -0.1788021568554175D+02    0.1743591187363224D+02    0.9701730582222877D+01
   -0.1787343160553353D+02    0.1711294931752335D+02    0.1119930557820201D+02
    0.8508164069588194D+01    0.1971912885453291D+01   -0.4535102166153332D+01
    0.7591076710391049D+01    0.2205707084619614D+01   -0.4739995934692669D+01
    0.8546846719791587D+01    0.1528109259915705D+01   -0.3674424350061599D+01
    0.2900427624878886D+01    0.2462257427861745D+02    0.1301944566002620D+02
    0.2745683558520065D+01    0.2380537020417717D+02    0.1355965302145773D+02
    0.3156092097506332D+01    0.2544641645907568D+02    0.1358216778181738D+02
    0.5867954571549021D+01   -0.1988265410701724D+02    0.2282381192640072D+02
    0.5812459173013464D+01   -0.2012219697791527D+02    0.2372193484131329D+02
    0.6713552151671029D+01   -0.2028311252025218D+02    0.2259071395692514D+02
   -0.8804996123773401D+01    0.2187044939116721D+02   -0.1513313709240822D+02
   -0.9412167214173307D+01    0.2190982256523018D+02   -0.1438280712064844D+02
   -0.9294307094158768D+01    0.2164257054860165D+02   -0.1588623850273572D+02
    0.2300882562773270D+02   -0.2491691229833697D+02    0.5797455342959345D+01
    0.2362107731175653D+02   -0.2421702332995923D+02    0.5492405271142998D+01
    0.2306761536289925D+02   -0.2558217144392569D+02    0.5130977373364130D+01
    0.1075823891967207D+02   -0.4026112615558304D+00    0.1043004555395805D+01
    0.1053049442356805D+02   -0.1348232226770977D+01    0.1379871358294543D+01
    0.1111984978334251D+02   -0.5904458250631597D+00    0.1137563250876434D+00
    0.3345084204032353D+01    0.1974647501515619D+02   -0.1397533595095644D+02
    0.3851159066979434D+01    0.1951233447289445D+02   -0.1315104987528984D+02
    0.2473873687175726D+01    0.2012144029872859D+02   -0.1363854893272342D+02
   -0.1471490836455741D+02    0.1880369900257607D+02   -0.1967961285466793D+02
   -0.1545184752975455D+02    0.1929009430517024D+02   -0.2005553482642043D+02
   -0.1479674305065961D+02    0.1792235226543747D+02   -0.2006352273572559D+02
    0.3707712883513631D+01   -0.1319305080457746D+02   -0.1710265346485825D+02
    0.4245511434662522D+01   -0.1288589312742852D+02   -0.1789683419857387D+02
    0.3537128752407669D+01   -0.1232297145910687D+02   -0.1674252408609118D+02
   -0.2161596864230453D+02    0.1053363269002768D+02    0.6609841378151111D+01
   -0.2166488915359565D+02    0.1111123716986951D+02    0.5845994045591978D+01
   -0.2099231380783556D+02    0.1098987324110699D+02    0.7225829417191189D+01
    0.1717759592350248D+02    0.1375784625215668D+02    0.2037471290549610D+01
    0.1696647518196358D+02    0.1471686856230552D+02    0.1892899595128768D+01
    0.1776031762545923D+02    0.1361520127151752D+02    0.2841021495519745D+01
   -0.2393693099850571D+01    0.1145043872825243D+01   -0.1618138065876823D+02
   -0.1972714462288297D+01    0.1343721716051590D+01   -0.1699799933272639D+02
   -0.3174564937938077D+01    0.7033772520713978D+00   -0.1646785925981719D+02
    0.1596890040066459D+02    0.2008260762351287D+02   -0.2396917768695644D+02
    0.1673163033609109D+02    0.2071185019533566D+02   -0.2394709531064095D+02
    0.1521125347719191D+02    0.2068407775889067D+02   -0.2419260043767949D+02
    0.9482977296304325D+01    0.4750175303582909D+01    0.6050578388630007D+01
    0.1041868135721934D+02    0.4612337696332633D+01    0.6049495659486369D+01
    0.9236870524621505D+01    0.4968454755820703D+01    0.6969557896131472D+01
   -0.1092093138026807D+02    0.2204902304591826D+02   -0.7527953765075347D+01
   -0.1102982834215921D+02    0.2270552535930371D+02   -0.8232649407461782D+01
   -0.1061064283318168D+02    0.2123124464425570D+02   -0.8001422348754939D+01
   -0.5547888172254718D+01   -0.7124539860828505D+01   -0.6263242335369938D+01
   -0.6387059000767369D+01   -0.6795740044119476D+01   -0.5998657317506666D+01
   -0.5365128864995031D+01   -0.7256379149275275D+01   -0.7215197583517012D+01
    0.1133972498332283D+02   -0.2146494844488296D+02    0.2120491979259477D+01
    0.1062143959532890D+02   -0.2192675898494964D+02    0.1631879433414252D+01
    0.1217888639109916D+02   -0.2180894361885721D+02    0.1715383133758151D+01
   -0.5279027714839229D+01    0.5633270476475754D+01    0.2172973571938542D+02
   -0.4625929857913325D+01    0.5315756659375606D+01    0.2104812168876056D+02
   -0.6114699409194001D+01    0.5339169840168148D+01    0.2140516465795115D+02
   -0.9479771252635318D+01    0.4937104852727208D+01    0.2750814879609847D+02
   -0.9460590080775892D+01    0.5513582500664244D+01    0.2831394613534272D+02
   -0.1014570664401633D+02    0.4270293851170716D+01    0.2753564571482845D+02
    0.1504871558849100D+02   -0.1611712274561473D+02   -0.2206666974308278D+02
    0.1559154694403206D+02   -0.1623008032739305D+02   -0.2288469460735765D+02
    0.1534206912488367D+02   -0.1673202307428410D+02   -0.2140609231849774D+02
   -0.2207933258364483D+02    0.1594341654734472D+02   -0.9755030392461340D+01
   -0.2237752687373767D+02    0.1513429251447475D+02   -0.1013264401189893D+02
   -0.2141831196060174D+02    0.1564608031232397D+02   -0.9207358802892937D+01
   -0.2152245216824583D+02    0.2744318998790043D+02   -0.4680617689984188D+01
   -0.2223433040150861D+02    0.2774203386165465D+02   -0.5248598686606882D+01
   -0.2119311508368142D+02    0.2657699962095061D+02   -0.5086764939011042D+01
    0.1411997920441764D+02   -0.1069930991330062D+02    0.8567607137594916D+01
    0.1486345723099027D+02   -0.1019667595116575D+02    0.8853517897710285D+01
    0.1412732577122391D+02   -0.1042671916782436D+02    0.7620068647902757D+01
   -0.1117405627527111D+02    0.6170935776521792D+01   -0.1379444880862674D+02
   -0.1208539335401997D+02    0.6051003306547853D+01   -0.1404829351372362D+02
   -0.1084474390823515D+02    0.5261614140081150D+01   -0.1373012716779107D+02
    0.1481254397368795D+02   -0.3630407171315174D+01    0.1641443421754061D+02
    0.1386856327510856D+02   -0.3615138870419806D+01    0.1622744618799204D+02
    0.1514584936782432D+02   -0.4263487430089841D+01    0.1579207973865151D+02
    0.2637790604690712D+02   -0.1810119142833142D+02    0.8541607996604448D+01
    0.2726362599776581D+02   -0.1768217300101525D+02    0.8419300898761113D+01
    0.2605435922410861D+02   -0.1843816243414338D+02    0.7675574866817165D+01
   -0.6018824220762759D+01    0.8666988160916949D+01    0.4883475725387468D+01
   -0.5800764715654187D+01    0.8018399856562596D+01    0.4207628428442333D+01
   -0.5314396109448918D+01    0.9316704911432307D+01    0.4808425897313184D+01
   -0.2287953430691629D+02   -0.8677498850805305D+01    0.2338516044730500D+02
   -0.2272938469391110D+02   -0.7742548107702122D+01    0.2366382331466037D+02
   -0.2362475583969703D+02   -0.8605792940499297D+01    0.2277131474713686D+02
    0.5113537577451285D+01    0.2307131948334710D+02   -0.2192792967139671D+02
    0.5087854916648589D+01    0.2209185987454984D+02   -0.2189414915631084D+02
    0.5871062534991502D+01    0.2346783196365617D+02   -0.2238426234191411D+02
    0.9254148683921606D+01   -0.2236373606491605D+02    0.5131696420455653D+01
    0.9306164243747585D+01   -0.2146232718008293D+02    0.5378675297945796D+01
    0.8347183323007870D+01   -0.2272103251709759D+02    0.5214486551913964D+01
    0.1580470806255944D+02    0.1985398128487614D+02    0.4331675303998317D+00
    0.1541990126214435D+02    0.2073708105433428D+02    0.5189866086773196D+00
    0.1503309903292871D+02    0.1929818693930716D+02    0.3736376800807847D+00
   -0.1526988503431207D+01   -0.1887920079067470D+02    0.2281047956885941D+02
   -0.2402667361128390D+01   -0.1851592859886296D+02    0.2300042827081723D+02
   -0.1323715898861309D+01   -0.1902819372403055D+02    0.2183764087177870D+02
    0.1266884385358155D+02    0.8437083544999785D+01   -0.2570232736505612D+02
    0.1242919547521516D+02    0.9209953238245113D+01   -0.2626131364253834D+02
    0.1339193230492424D+02    0.8725700240200673D+01   -0.2520479491976292D+02
   -0.1430355780579177D+02   -0.2014973650504796D+02   -0.1413587224325408D+02
   -0.1382654645046288D+02   -0.2039867088051728D+02   -0.1496314851341609D+02
   -0.1381211014577983D+02   -0.1939419204404037D+02   -0.1375652812630398D+02
    0.2111923708242759D+02    0.2181464300430834D+02    0.9226126442777852D+01
    0.2066072984125962D+02    0.2266806202943046D+02    0.9074818179849091D+01
    0.2169741595449549D+02    0.2184501767942633D+02    0.8491206563534423D+01
   -0.3415452550351397D+01    0.3672082512735722D+01   -0.1266063215525297D+02
   -0.3012068117737132D+01    0.3354582385875429D+01   -0.1349556835385275D+02
   -0.4306431298017115D+01    0.3431029657744121D+01   -0.1283144848878634D+02
   -0.2615677862966860D+02    0.1908871448002187D+02   -0.3893947044983363D+01
   -0.2530046894198937D+02    0.1929926693780224D+02   -0.4190115441057909D+01
   -0.2620595194415607D+02    0.1811881405788467D+02   -0.3914308007229959D+01
    0.2655621142783967D+01   -0.1706815584718120D+02   -0.1640620091407834D+02
    0.3589235290633810D+01   -0.1723935235254451D+02   -0.1609500610737273D+02
    0.2066492188392268D+01   -0.1744738531644852D+02   -0.1571715483279639D+02
    0.1607362453462155D+02   -0.1350627724674764D+02   -0.1604088752276250D+02
    0.1540357601032004D+02   -0.1303668807823317D+02   -0.1654467095301408D+02
    0.1584386108111637D+02   -0.1441403793347546D+02   -0.1620641875545412D+02
   -0.1175783665601053D+02    0.1419224148549951D+02   -0.2057339617430391D+02
   -0.1204444331964661D+02    0.1428673671667736D+02   -0.1966904449260891D+02
   -0.1197725329617867D+02    0.1501249017631361D+02   -0.2105386229696631D+02
   -0.1700606858041463D+02    0.2362991663703660D+01    0.7881593896672942D+01
   -0.1677563573818000D+02    0.2835572171996415D+01    0.8676333169246437D+01
   -0.1623433773901066D+02    0.2438988066947879D+01    0.7259299078759128D+01
    0.2524346739918390D+02    0.8060679656261314D+01   -0.1073617821540587D+02
    0.2579328382487993D+02    0.7308633069019347D+01   -0.1103624929141144D+02
    0.2591223609286110D+02    0.8784128670127169D+01   -0.1064102008001783D+02
   -0.2260139075465570D+02    0.4275847964182593D+01    0.1907579520769272D+02
   -0.2201748717959576D+02    0.3503084772713112D+01    0.1927277814033398D+02
   -0.2222544949241260D+02    0.5070524053385659D+01    0.1954657012487575D+02
    0.2740599167448535D+02   -0.8822445665842492D+01    0.2486878858777184D+01
    0.2790405251970161D+02   -0.9017453752511736D+01    0.3229277386208018D+01
    0.2664211695297369D+02   -0.8320306747818293D+01    0.2695363702997485D+01
   -0.1604822729626990D+02    0.8186529171123972D+01    0.8250215994111398D+01
   -0.1663198684837435D+02    0.8238182278393522D+01    0.8983609086800037D+01
   -0.1563395087289222D+02    0.9027702672422972D+01    0.8337969905530368D+01
    0.2182682766758196D+02    0.1925838437892559D+02   -0.1966185361814672D+02
    0.2274178974450891D+02    0.1934391983972065D+02   -0.2006276012582626D+02
    0.2111062970797204D+02    0.1934175824689332D+02   -0.2031073525716052D+02
    0.1715673568106997D+02    0.1234653877063516D+02   -0.1664259128555906D+02
    0.1655359754024994D+02    0.1315308201098742D+02   -0.1665239963817776D+02
    0.1690340635798241D+02    0.1176108944144903D+02   -0.1593791675911188D+02
    0.3045859379787689D+00    0.2352761821448401D+02   -0.1241900208477067D+02
    0.9659991244601867D+00    0.2353438362052447D+02   -0.1309487123974134D+02
    0.8808851592554419D+00    0.2380876927438474D+02   -0.1169069087720938D+02
   -0.6514359315773601D+01    0.2601927742774239D+01   -0.1061673536663266D+02
   -0.5758576223011501D+01    0.2269522187621789D+01   -0.1008848825703067D+02
   -0.6725409267563756D+01    0.3437636025009855D+01   -0.1021465158725408D+02
    0.1440288334171563D+02    0.1063751805497257D+02   -0.7823809029609925D+01
    0.1352546356009839D+02    0.1028707882385370D+02   -0.7861518340763532D+01
    0.1455926298757571D+02    0.1115832401264823D+02   -0.8665892795474875D+01
   -0.8519738754421773D+01    0.1187049019684083D+02    0.5276873876156557D+01
   -0.7870314698696347D+01    0.1234261912186367D+02    0.5905487554284205D+01
   -0.8699351628689080D+01    0.1099455495630758D+02    0.5630347515958770D+01
    0.1843982629125048D+02   -0.1701481542472309D+02    0.2217631313828843D+02
    0.1922110171273287D+02   -0.1649147271990022D+02    0.2252752045862537D+02
    0.1777344865510468D+02   -0.1698013755636637D+02    0.2286259246928413D+02
   -0.7080870732105131D+01   -0.1292388483508441D+02   -0.1213560705004774D+02
   -0.7132071486472026D+01   -0.1271980384411707D+02   -0.1121206857004247D+02
   -0.7946061682143969D+01   -0.1311666018248980D+02   -0.1234528796513189D+02
    0.2691901931286819D+02    0.4594795871673560D+00   -0.1786450753895449D+02
    0.2781604214226900D+02    0.4675599884026055D+00   -0.1740948995502035D+02
    0.2646396075241049D+02   -0.2707735281312627D+00   -0.1741956085329015D+02
   -0.2092190493852116D+02    0.1679202603896878D+02    0.1091144022393203D+02
   -0.2153645727175216D+02    0.1642601363952767D+02    0.1030065962403765D+02
   -0.2125487210824525D+02    0.1659633039346720D+02    0.1176134156713679D+02
    0.1567394563862026D+02    0.8252894253361049D+01    0.1893113007744534D+01
    0.1563113798510138D+02    0.7362917347962282D+01    0.1633472054161123D+01
    0.1552792588273979D+02    0.8126896702108551D+01    0.2796336652698926D+01
    0.1082991664019412D+02   -0.3248012176587803D+01    0.1509575668932507D+02
    0.1102219118554674D+02   -0.4213756474481454D+01    0.1526496004835046D+02
    0.1125183143983861D+02   -0.3052189511513826D+01    0.1427261172678681D+02
   -0.2333263574979878D+02    0.6915028670796896D+01    0.1536210937647727D+02
   -0.2359248440263545D+02    0.7494193056757557D+01    0.1463516979222663D+02
   -0.2413780851898316D+02    0.6422401713334431D+01    0.1559376904204624D+02
   -0.4431091694268447D+01    0.6809556915386649D+01   -0.1408671595086462D+02
   -0.4699193127791656D+01    0.6441666835635900D+01   -0.1493759256747629D+02
   -0.3488221345668507D+01    0.6575694977036088D+01   -0.1397701995569281D+02
   -0.9970238345899711D+01    0.1418777803375634D+02   -0.7999776944781614D+01
   -0.9981595402801135D+01    0.1478803395028228D+02   -0.8729688965887524D+01
   -0.9869851761810834D+01    0.1332156487302318D+02   -0.8411938421627655D+01
   -0.1964836969079902D+02   -0.3859281493230139D+00    0.5084393273989900D+01
   -0.2022808079056919D+02    0.3288355727469200D+00    0.4772007041103305D+01
   -0.1875077344567050D+02   -0.9380723971665395D-02    0.5051742938832259D+01
    0.1033355900039194D+02    0.2000041743242572D+02    0.2357433078665081D+01
    0.9431313611059876D+01    0.1955912381123850D+02    0.2288813323256741D+01
    0.1086914877347851D+02    0.1938443319627901D+02    0.2826495793063675D+01
   -0.2010360990383978D+02    0.2499008878711734D+02    0.1369331805107096D+02
   -0.2047399908359530D+02    0.2481630405751214D+02    0.1456732265741018D+02
   -0.1919292616300043D+02    0.2523555628827404D+02    0.1388265120380268D+02
   -0.1911482581075819D+02   -0.3297260880114854D+01    0.8581240295180192D+01
   -0.1963037656486059D+02   -0.4057113761678139D+01    0.8400283492398577D+01
   -0.1884510550395949D+02   -0.3362842541471927D+01    0.9503627208816681D+01
   -0.1235637400353085D+02   -0.2523461131597101D+02    0.1827168830865513D+02
   -0.1204404719598439D+02   -0.2565599217915151D+02    0.1743654859709979D+02
   -0.1231282719721556D+02   -0.2426198005335529D+02    0.1820621651260764D+02
    0.3787948095007136D+01   -0.2957845625807618D+01    0.2232811572359099D+02
    0.3656406700934068D+01   -0.3893289346297848D+01    0.2213050177449296D+02
    0.4224916320938673D+01   -0.2614242650549342D+01    0.2157603470556537D+02
    0.2154673832817889D+02   -0.3874805983281589D+01   -0.1010701426627374D+02
    0.2150427521172021D+02   -0.4069901189041891D+01   -0.9135229212820944D+01
    0.2222956438729675D+02   -0.4486197623526882D+01   -0.1043543250379195D+02
    0.1876648710443066D+02    0.2596881468672733D+02   -0.6746999796793212D+01
    0.1814997662584707D+02    0.2610928654814478D+02   -0.6012751803177292D+01
    0.1941769195181480D+02    0.2667020500125237D+02   -0.6659213920805382D+01
   -0.1052428972355331D+02   -0.2583746340352605D+02   -0.6232018976769933D+01
   -0.1084273441050664D+02   -0.2672520090745624D+02   -0.6010273809283863D+01
   -0.1061817576830578D+02   -0.2524626085891296D+02   -0.5445267212752700D+01
   -0.2750913454465490D+02   -0.2311770511081024D+01   -0.2511267940840352D+02
   -0.2832828468353690D+02   -0.1804072547647916D+01   -0.2528601130441163D+02
   -0.2701763089946111D+02   -0.2442267243031623D+01   -0.2592944169879677D+02
   -0.5736460005885056D+01    0.1865523555423379D+01    0.7747559514981267D+01
   -0.6604725624195773D+01    0.1628412120774159D+01    0.8131984261875481D+01
   -0.5135006600916530D+01    0.1539587460993544D+01    0.8406155417380408D+01
    0.4561911041454014D+01    0.5967244866560097D+01   -0.1759554324674950D+02
    0.4674221949003385D+01    0.5915511124617761D+01   -0.1859692498911920D+02
    0.3991370429471102D+01    0.6743826296258374D+01   -0.1750744766904250D+02
    0.5100834024618282D+01    0.5989297095235581D+01   -0.2032704663561174D+02
    0.4163794643303421D+01    0.6038127232409228D+01   -0.2049133258914627D+02
    0.5624831081921197D+01    0.6416016034907016D+01   -0.2105047109491180D+02
    0.2206022704318110D+02    0.2513692310615080D+02   -0.2025185579930666D+02
    0.2257790840629057D+02    0.2432543491313937D+02   -0.2012986459002790D+02
    0.2260799706223901D+02    0.2570346912385548D+02   -0.2078659820217996D+02
   -0.4069914470082897D+01   -0.2002237964431596D+02    0.2586495065073961D+02
   -0.4861944025743483D+01   -0.1991324469356606D+02    0.2636950966731159D+02
   -0.4414172790147661D+01   -0.1978541307180112D+02    0.2497922566675626D+02
    0.5835073189687393D+01   -0.1721719854493258D+02    0.2689061151687550D+02
    0.6486186384496277D+01   -0.1753469090330488D+02    0.2745946814554415D+02
    0.6319139065275426D+01   -0.1670488127988007D+02    0.2620946162679655D+02
    0.1516142707045171D+02    0.1998317816844071D+02   -0.1736224496556655D+02
    0.1464976495221401D+02    0.1956253751596980D+02   -0.1663461293858522D+02
    0.1571556126743504D+02    0.1924332235322039D+02   -0.1759824070930396D+02
   -0.5740037177792471D+00   -0.2267947260181379D+02   -0.1094903076170564D+02
   -0.1344597574330629D+01   -0.2239529624630488D+02   -0.1038458811890543D+02
   -0.1115045965486846D+00   -0.2182040355374239D+02   -0.1107986783156277D+02
   -0.2053587344424399D+02   -0.1129216077695331D+01   -0.1718110963674055D+02
   -0.1977877680573215D+02   -0.1495741855219560D+01   -0.1761457338805128D+02
   -0.2091770791461330D+02   -0.1728490045430860D+01   -0.1650677744228270D+02
   -0.2698501271543336D+02    0.4764556312350519D+01    0.2351862575979569D+02
   -0.2713104165760612D+02    0.5523435118056080D+01    0.2414318461322941D+02
   -0.2625380786603426D+02    0.4940357020602518D+01    0.2297850972014141D+02
    0.2885824489902295D+01    0.4799617910443761D+01   -0.1090441349656526D+02
    0.2997580629082818D+01    0.4628753063782470D+01   -0.1183648183980721D+02
    0.3739724575057939D+01    0.4598362524998606D+01   -0.1046245354161503D+02
    0.1902319639025416D+02    0.1000093802506110D+02   -0.1351385365228180D+02
    0.1844478964366904D+02    0.9904177821728345D+01   -0.1428621912228287D+02
    0.1873174361843252D+02    0.1070100018711696D+02   -0.1298595509919847D+02
    0.2640652488245702D+02    0.2653031496843963D+02    0.7092585683826473D+01
    0.2545529789048578D+02    0.2632870866509772D+02    0.6953985623957255D+01
    0.2674433094403028D+02    0.2624559864434516D+02    0.7932724460724754D+01
   -0.1811554046758726D+02    0.1810046561741893D+02   -0.1334102811296480D+02
   -0.1763448960232482D+02    0.1759942031103849D+02   -0.1270871470256948D+02
   -0.1902442294600742D+02    0.1816378235919268D+02   -0.1298643697670986D+02
   -0.2150623350209269D+00   -0.2183404122325878D+02    0.2585340629698504D+02
    0.5091937602030547D+00   -0.2239878304583325D+02    0.2566328150735881D+02
   -0.1069882319300441D+01   -0.2222850485719918D+02    0.2551576962367797D+02
    0.2131267520745444D+02   -0.1111900330955648D+02   -0.2269764044801082D+02
    0.2192808261509733D+02   -0.1188634047817312D+02   -0.2255599928402841D+02
    0.2053511705079326D+02   -0.1151698424027155D+02   -0.2303164910441966D+02
   -0.2503948496045532D+02    0.1756093620255792D+02    0.2073757429062830D+02
   -0.2412283028781911D+02    0.1724097550719442D+02    0.2059122396247871D+02
   -0.2546416927669143D+02    0.1763111601572600D+02    0.1985754101033961D+02
   -0.2747192342256319D+02    0.2290159545218005D+02    0.1242782374659849D+02
   -0.2756265836961316D+02    0.2378911992327036D+02    0.1209167467590682D+02
   -0.2825256879272522D+02    0.2264297152942841D+02    0.1294397445810126D+02
    0.7328351521460868D+01   -0.2087539198085597D+02   -0.2132506556851480D+02
    0.6653686074331159D+01   -0.2017014318557840D+02   -0.2119929106252795D+02
    0.7858242106188606D+01   -0.2077751375963901D+02   -0.2044968882709220D+02
   -0.1962969073926505D+02   -0.1381303428394423D+02   -0.9962915995289048D+01
   -0.1908228316230744D+02   -0.1459689961102518D+02   -0.1005825785295727D+02
   -0.1902529980903609D+02   -0.1307640064014924D+02   -0.9720761634508905D+01
    0.6113119212225366D+00    0.7024992647299332D+01    0.1548162575308290D+02
    0.4620097466017291D+00    0.7929678499210031D+01    0.1581645552236766D+02
    0.1368411823266066D+01    0.7079527921917341D+01    0.1486177632661576D+02
    0.4669964014361677D+01    0.1084074346716202D+02   -0.2088183148280368D+02
    0.4166407292991292D+01    0.1005464722959508D+02   -0.2101961241810084D+02
    0.4088467577197978D+01    0.1156168742817149D+02   -0.2063384528598821D+02
   -0.9448116240594532D+01    0.1847541654883335D+02    0.9329945916746060D+00
   -0.9025846677964600D+01    0.1772121044100933D+02    0.5699765763415870D+00
   -0.9361801946229525D+01    0.1916643067493988D+02    0.2438612858180654D+00
    0.5665806789555704D+00   -0.2657385310284343D+02    0.6227592976055822D+00
    0.8181917816787961D+00   -0.2568581925536528D+02    0.5221936947424354D+00
   -0.3408568682842096D+00   -0.2669615370117996D+02    0.9708531772953969D+00
   -0.2263632990514405D+02    0.1676276475722324D+02    0.2009478327094418D+02
   -0.2205841513808841D+02    0.1598164119664278D+02    0.2023958304571730D+02
   -0.2247983703532000D+02    0.1722760630445090D+02    0.1925427104508930D+02
   -0.2630037321133612D+02   -0.2542701576932034D+02   -0.6664217902528669D+01
   -0.2586965727481507D+02   -0.2486984716097157D+02   -0.6050706808882341D+01
   -0.2671806796101656D+02   -0.2492222422420685D+02   -0.7402558584150002D+01
    0.2141415427182822D+02   -0.2669700414553814D+02   -0.1939550269121786D+02
    0.2178992087278582D+02   -0.2730354995874118D+02   -0.1866900966951541D+02
    0.2135720787512772D+02   -0.2589422525806691D+02   -0.1893062904800570D+02
   -0.2091525420088230D+02   -0.2661143739576485D+01   -0.7985746755998113D+01
   -0.2036430597305344D+02   -0.2500906169738727D+01   -0.8807661517705016D+01
   -0.2163657840928810D+02   -0.1980430162401655D+01   -0.8014835246796329D+01
    0.2548716944748911D+02    0.1639879590190680D+02   -0.1726126145183648D+02
    0.2457560737562280D+02    0.1648110648302429D+02   -0.1729162891202235D+02
    0.2581704039771447D+02    0.1610351879030647D+02   -0.1637110001116454D+02
   -0.2489945494198926D+02    0.2371949246670914D+02   -0.1917881055806719D+02
   -0.2564102044921005D+02    0.2428544792584931D+02   -0.1894343337878127D+02
   -0.2413902811255306D+02    0.2428619704668676D+02   -0.1941394133903417D+02
   -0.1071830087120521D+02    0.2571506214322124D+02    0.1521146422035494D+02
   -0.1079227202737325D+02    0.2527282744462304D+02    0.1435735402817814D+02
   -0.1070776984732469D+02    0.2497468255598033D+02    0.1582998696684325D+02
    0.1952040839933977D+02   -0.1515697242783098D+02   -0.6976381722630305D+01
    0.1914534937643250D+02   -0.1438123294278040D+02   -0.6507612774279576D+01
    0.1885730796784365D+02   -0.1585029612544522D+02   -0.6889569547160310D+01
    0.8449678712401150D+01   -0.5613177794516004D+01   -0.1356914743009756D+02
    0.7996268403109632D+01   -0.5930467844832673D+01   -0.1273827533349595D+02
    0.8390460299893181D+01   -0.4679122075889343D+01   -0.1345049389451457D+02
    0.1699446733594112D+02    0.1822879433187194D+02   -0.1523322742710772D+02
    0.1738959837921849D+02    0.1745058897302057D+02   -0.1565745399089793D+02
    0.1757348658235250D+02    0.1901599279149907D+02   -0.1555083893871972D+02
    0.1902821444049352D+02   -0.2439126521572829D+02   -0.2236073569946497D+02
    0.1939145499275923D+02   -0.2528898142591626D+02   -0.2231876708869245D+02
    0.1946353398568618D+02   -0.2386207433111252D+02   -0.2309987779856300D+02
    0.2684051889843606D+02    0.1850766889635788D+02    0.1187358620914032D+02
    0.2776831575046648D+02    0.1818003678489567D+02    0.1198690839978960D+02
    0.2641922903871382D+02    0.1862973663225330D+02    0.1272342413605243D+02
   -0.1396386329984058D+02    0.2039192074741219D+02    0.1440768258126193D+02
   -0.1326424748071551D+02    0.2066820095087115D+02    0.1387590230890569D+02
   -0.1459235418680153D+02    0.2114568118928885D+02    0.1439004641582459D+02
   -0.1797502368579113D+02    0.4919162184736963D+01   -0.2490096191614266D+02
   -0.1742339314432137D+02    0.4218445548295568D+01   -0.2535139939477050D+02
   -0.1848496620402476D+02    0.5332649013208610D+01   -0.2558968519290913D+02
   -0.8891607429409529D+01   -0.2590406748871518D+02   -0.3090159656364889D+01
   -0.9084652145384313D+01   -0.2494365925931436D+02   -0.3125712856390097D+01
   -0.9694923837685032D+01   -0.2648751908966126D+02   -0.3162475820065232D+01
    0.3709759217390671D+00    0.6683095659064366D+01    0.2244428184134990D+02
   -0.4845810344198026D+00    0.6241435716853347D+01    0.2268822595442060D+02
    0.7513563183705996D+00    0.6887559423335635D+01    0.2330129013273993D+02
    0.1482214045271884D+02   -0.9930137165276275D+01    0.1130112504778217D+02
    0.1406854899451575D+02   -0.9252638934610424D+01    0.1129094277052672D+02
    0.1468575513175354D+02   -0.1047561548776787D+02    0.1206463371045869D+02
    0.1933116682258619D+02   -0.1271971250360033D+02   -0.2380430997545326D+02
    0.1894286911704357D+02   -0.1221535454703275D+02   -0.2451892493783109D+02
    0.1983466411455975D+02   -0.1337040820585542D+02   -0.2434968696326861D+02
   -0.2348169733131044D+02    0.1997499346492114D+02   -0.4275397619457679D+01
   -0.2305571619671245D+02    0.1940301552676705D+02   -0.3621181490442282D+01
   -0.2302682653993667D+02    0.2002348047580008D+02   -0.5120672480550688D+01
    0.1353896742960283D+01   -0.2339987117750286D+02    0.2325933893538506D+02
    0.1385141345645066D+01   -0.2407981448617970D+02    0.2254953109604602D+02
    0.1149335086596629D+01   -0.2386099240738409D+02    0.2410198305451330D+02
   -0.1340755043977614D+02    0.8650712176970373D+01    0.1825250002161112D+02
   -0.1436236253173696D+02    0.8313597228869776D+01    0.1825787943680184D+02
   -0.1347143150768501D+02    0.9655855302691430D+01    0.1829215025041639D+02
   -0.6942411122261549D+00   -0.2223987122916897D+02   -0.8522315804928159D+00
   -0.1139613109148273D+01   -0.2153799634653689D+02   -0.3924801565733612D+00
   -0.9574130720525154D-02   -0.2260974618990634D+02   -0.1946423786916767D+00
    0.2744603894018315D+01   -0.6130217062178586D+01    0.1934264952322258D+02
    0.2017811976023293D+01   -0.6611616093802725D+01    0.1970688651201889D+02
    0.2475819825390348D+01   -0.5198937155938050D+01    0.1926097375046037D+02
   -0.2427679166659162D+02    0.2244960157426598D+02    0.1517759053127586D+02
   -0.2427387279407044D+02    0.2151000088442176D+02    0.1519882803583259D+02
   -0.2418341409181674D+02    0.2278990459141157D+02    0.1604641643414562D+02
   -0.2146775280632153D+02    0.2169479201909215D+01   -0.5765755886487662D+00
   -0.2074500170829189D+02    0.2600232992602102D+01   -0.1562803365169454D+00
   -0.2197282479207347D+02    0.2873651114905873D+01   -0.1003066918417079D+01
    0.9474487612277890D+01    0.1013718275997391D+02   -0.9931325854190558D+01
    0.8920159990121538D+01    0.1010490477268057D+02   -0.1070341288583107D+02
    0.9602665774260394D+01    0.9213984400749768D+01   -0.9819926595328692D+01
   -0.1409895344308869D+02   -0.2744540230753794D+02   -0.1891900314809824D+02
   -0.1320427359077230D+02   -0.2776639485159766D+02   -0.1869066863486189D+02
   -0.1456082306929018D+02   -0.2823744555172041D+02   -0.1869364557190189D+02
    0.1829884373433019D+02   -0.1259994345710922D+02    0.5346419609062909D+01
    0.1865927209242838D+02   -0.1268624504805159D+02    0.6244655809135376D+01
    0.1772022503897756D+02   -0.1333276406889719D+02    0.5271966518540513D+01
    0.2074449397918809D+02    0.4721954419772816D+01   -0.2011632877549255D+02
    0.2154306961699276D+02    0.4948742027374314D+01   -0.1956685512718586D+02
    0.2035457011273366D+02    0.5573612353771748D+01   -0.2031031502907020D+02
    0.1048727343595232D+02    0.1202511220395876D+02    0.1369816814037414D+01
    0.1116566444987405D+02    0.1162732411499301D+02    0.1942092336553358D+01
    0.1070596538819668D+02    0.1157292891960978D+02    0.5220351529599525D+00
   -0.1829424245015797D+02    0.2424711333833731D+02   -0.2141473496818523D+02
   -0.1764314590154117D+02    0.2393150408234959D+02   -0.2076932079588115D+02
   -0.1768347758667660D+02    0.2440150228810894D+02   -0.2217873034423161D+02
   -0.8341299262893887D+01    0.1227666251748303D+02    0.1457399242199293D+02
   -0.8505652606179446D+01    0.1180924654419189D+02    0.1380453776928728D+02
   -0.9242506634804229D+01    0.1242171551037022D+02    0.1490682881154231D+02
    0.4613230932972763D+01    0.2514046417895979D+02    0.2171249972504308D+02
    0.4355352780360294D+01    0.2422013630354160D+02    0.2155143251096300D+02
    0.4885538155723268D+01    0.2551643323745445D+02    0.2084361488079425D+02
   -0.2289076527671147D+01   -0.7503154389975805D+01    0.2469845326400404D+02
   -0.2357964760036337D+01   -0.6763823741383328D+01    0.2529493167657607D+02
   -0.2911616435369761D+01   -0.7303093583549263D+01    0.2405727251051822D+02
   -0.1303755610622727D+02    0.1199680299753076D+02   -0.2440104306203621D+02
   -0.1270989498193497D+02    0.1156357409508157D+02   -0.2362065133786561D+02
   -0.1380328205328362D+02    0.1246251583571641D+02   -0.2414551831193805D+02
    0.2351180922557440D+02    0.1356087703637315D+02    0.1349343454832740D+02
    0.2268484025051629D+02    0.1339263846239278D+02    0.1390688829731350D+02
    0.2409651838140692D+02    0.1296243478176659D+02    0.1384504579391152D+02
   -0.1976619526232585D+02    0.2739504242803416D+01    0.6612904518195614D+01
   -0.1892645749217310D+02    0.2554371169877435D+01    0.7047104585198733D+01
   -0.2048842370846543D+02    0.2715818578590612D+01    0.7232094090861960D+01
   -0.2037822901981833D+02   -0.7689570518637916D+01   -0.2155353658265719D+02
   -0.2062563889613502D+02   -0.6755561358598492D+01   -0.2172279163969043D+02
   -0.2050543539278095D+02   -0.8318377645573356D+01   -0.2229486134565621D+02
    0.1411768424408899D+02    0.2519921779117149D+02   -0.6878484363259935D+01
    0.1489198187022332D+02    0.2464232599561717D+02   -0.7138115653948908D+01
    0.1432269513293697D+02    0.2615074611777380D+02   -0.6816808263961546D+01
   -0.4813635592349855D+01    0.2427000809044416D+02   -0.1727785133270472D+02
   -0.5261096346379058D+01    0.2380067560414982D+02   -0.1654916795668445D+02
   -0.5540136793522787D+01    0.2455288549341155D+02   -0.1783612757869857D+02
   -0.4087078709592265D+01    0.9467346887230145D+01   -0.3445698727172136D+01
   -0.4232554489961092D+01    0.1023976672840986D+02   -0.3014538473980031D+01
   -0.3956561846935442D+01    0.9564396209712211D+01   -0.4426830780931412D+01
   -0.1849318029434816D+02    0.1840835506883012D+02    0.1250383096803459D+02
   -0.1780645372290818D+02    0.1887959493013779D+02    0.1299502681109147D+02
   -0.1914039005057706D+02    0.1907262452408780D+02    0.1220452496529149D+02
    0.3072271747172985D+01   -0.1275027385297746D+02   -0.1281074793610645D+02
    0.3921764750012017D+01   -0.1309855044941672D+02   -0.1310401735829550D+02
    0.2562099461673366D+01   -0.1346706482918229D+02   -0.1242263510604814D+02
    0.1443391853297335D+02   -0.6317084254433237D+01    0.1069795092436260D+02
    0.1384278153519941D+02   -0.5714365861038066D+01    0.1119789543263163D+02
    0.1455181966577211D+02   -0.5954572610050759D+01    0.9811914182972146D+01
    0.9611433936937525D+01    0.4933657843141874D+01   -0.2115009127182003D+02
    0.9763696378287207D+01    0.5242989971627677D+01   -0.2205251687376789D+02
    0.1028848991216241D+02    0.5329978293310973D+01   -0.2058666371409132D+02
    0.8923482741724738D+01   -0.8397328641238522D+01   -0.1418507819896991D+02
    0.9335787739042029D+01   -0.7536690935711788D+01   -0.1382376328055547D+02
    0.9547708194445999D+01   -0.8921091818487485D+01   -0.1472152387798918D+02
   -0.1718220473898918D+02    0.2449413544959328D+01   -0.9073125752420507D+01
   -0.1797192900453184D+02    0.2059591885637080D+01   -0.8719531796678551D+01
   -0.1729122851581615D+02    0.2247229300213117D+01   -0.1004504579078924D+02
    0.2236678931572998D+02   -0.1915091862058451D+02    0.9964264645473623D+01
    0.2334200987860800D+02   -0.1932528554266972D+02    0.1002660229227165D+02
    0.2193657782020889D+02   -0.2000657608977695D+02    0.9829765310483555D+01
   -0.1108806533892566D+02    0.1958403608988183D+02    0.8060138329609915D+01
   -0.1066365230191604D+02    0.2047019578836070D+02    0.8100470895043948D+01
   -0.1197389235060565D+02    0.1973685404068334D+02    0.7554322395159407D+01
   -0.2496370533918560D+02    0.2090270981303398D+02   -0.1869387993906101D+01
   -0.2464724547169308D+02    0.2074291481470470D+02   -0.2750359648670182D+01
   -0.2428153019605256D+02    0.2145198068044698D+02   -0.1494259770844151D+01
    0.2686395436670230D+02    0.1318805054104152D+01   -0.6840052423035677D+01
    0.2762828663233931D+02    0.8058453120539130D+00   -0.7391499048948974D+01
    0.2703830754823175D+02    0.1333515572459279D+01   -0.5834476376478682D+01
    0.6537577565927496D+01    0.1230784441881646D+02    0.3521890166567514D+01
    0.5816392859679846D+01    0.1280485059716366D+02    0.4003867538728045D+01
    0.6366780080439109D+01    0.1135687990845074D+02    0.3804694436780726D+01
    0.2323798833114523D+02   -0.5368946465920186D+00    0.8378497985829329D+01
    0.2314112606840012D+02   -0.1387228175799188D+01    0.7894011991749999D+01
    0.2238759955867266D+02   -0.2136215470462742D+00    0.8712979805175291D+01
   -0.2469008642202446D+02    0.2640944175493739D+02    0.2311137835272896D+02
   -0.2402280571544310D+02    0.2680752013127908D+02    0.2254850842362276D+02
   -0.2444996982836088D+02    0.2643224533680407D+02    0.2402860710253875D+02
   -0.2392058553068528D+02   -0.1514179408637294D+02   -0.2244661351150104D+02
   -0.2376792143364877D+02   -0.1603881889383905D+02   -0.2207889146914505D+02
   -0.2376707123157918D+02   -0.1520797467124694D+02   -0.2345221878736394D+02
   -0.6557123847775507D+01    0.1745835604044119D+02    0.1658824538528207D+02
   -0.7107138194602701D+01    0.1674283389646139D+02    0.1698033616169858D+02
   -0.7064516772105723D+01    0.1823796432940574D+02    0.1679910890188210D+02
   -0.6475156884836065D+00    0.1244457044495898D+02   -0.4171336477458030D+00
   -0.1004981130518118D+01    0.1156653201982023D+02   -0.6594227545682103D+00
    0.2030424896718215D+00    0.1234023697125795D+02   -0.7818965809769813D+00
    0.7534394455838925D+01    0.1588832813382784D+02    0.6048350944533635D+01
    0.7917186036867788D+01    0.1517662927659616D+02    0.5609757853111189D+01
    0.8093357504144056D+01    0.1614146280156325D+02    0.6796231718069661D+01
   -0.2142726309989109D+02    0.1303008810892022D+02    0.1655260298613520D+02
   -0.2048267349495299D+02    0.1310547665749252D+02    0.1671328806901667D+02
   -0.2157736835221805D+02    0.1232017534026903D+02    0.1587712637039351D+02
   -0.1208706658786513D+02   -0.3072700860839997D+01   -0.6271701409791847D+01
   -0.1269986710989933D+02   -0.3818101116646653D+01   -0.6403527004717260D+01
   -0.1260030762185096D+02   -0.2294031489586001D+01   -0.6069480991975334D+01
   -0.2313227299007503D+02    0.2375650088463194D+02    0.2572020368333892D+02
   -0.2352809309998858D+02    0.2433128956320639D+02    0.2639637332880341D+02
   -0.2231691573493316D+02    0.2344248559965778D+02    0.2614882014669525D+02
   -0.2309845179625869D+02   -0.5204362214159236D+01   -0.2051351898535120D+02
   -0.2371654656199145D+02   -0.5289655298850741D+01   -0.2128884153513770D+02
   -0.2275531615295533D+02   -0.6109872367621143D+01   -0.2038143928573162D+02
   -0.1322941539625875D+02    0.1107966063205018D+02    0.1058289055186559D+02
   -0.1386675644227838D+02    0.1108291795891497D+02    0.1135136220384846D+02
   -0.1242737164136896D+02    0.1063314700750268D+02    0.1099602703740836D+02
    0.1014693571419422D+02   -0.1476244147785133D+02    0.2489276607693970D+02
    0.9788080849624139D+01   -0.1480605798478572D+02    0.2582114717103619D+02
    0.1068205101137234D+02   -0.1555664848996548D+02    0.2474314259666763D+02
   -0.1962830859429986D+02    0.8149585258494646D+01    0.5532759797390759D+01
   -0.1998566050611175D+02    0.7249623191677219D+01    0.5660994369715673D+01
   -0.1965785149626716D+02    0.8538721357490088D+01    0.6447781519160218D+01
    0.6706754984610241D+01   -0.2356117493373770D+02   -0.2173431864045172D+02
    0.5767197614952654D+01   -0.2373892993387877D+02   -0.2172557542210515D+02
    0.6711586584026914D+01   -0.2259178582622125D+02   -0.2161302894375532D+02
   -0.1587297545112471D+02   -0.1675378620490521D+02   -0.1693976604970860D+02
   -0.1612045024044281D+02   -0.1626161159374484D+02   -0.1607145887674340D+02
   -0.1616927203880728D+02   -0.1766484350389169D+02   -0.1681946071325184D+02
   -0.1310736026531988D+02   -0.2251326825629680D+02    0.2621361587514064D+02
   -0.1232019512985983D+02   -0.2304850161999434D+02    0.2599298009353614D+02
   -0.1320203468438474D+02   -0.2247941563836747D+02    0.2717699632268072D+02
   -0.1032262503098159D+02    0.6950145037357642D+01    0.2320116234490903D+02
   -0.1081450608853509D+02    0.6540522761234549D+01    0.2251142393933835D+02
   -0.1096811852469854D+02    0.6953939096693828D+01    0.2393377404067731D+02
    0.3908168000828208D+01    0.4582847031731228D+01    0.9221913518020184D+01
    0.3609066682568208D+01    0.5486825338375879D+01    0.9067772298545888D+01
    0.3209335007628372D+01    0.4086227300423593D+01    0.8797430896413735D+01
   -0.7256340422517235D+01    0.1801881112748177D+02    0.2678594491558558D+02
   -0.7776330677899669D+01    0.1880735700697022D+02    0.2668777643211845D+02
   -0.7706933347788008D+01    0.1736565223490492D+02    0.2743061345440267D+02
    0.1527387058789722D+02    0.6298648131257939D+01    0.2751376854840809D+02
    0.1522855135695037D+02    0.7228904603558899D+01    0.2733178548102945D+02
    0.1533416610769086D+02    0.6295959178070783D+01    0.2848258143502738D+02
   -0.2065988087704361D+02   -0.4508840809701501D+01    0.5102897156706093D+01
   -0.2139674797322388D+02   -0.4638776447554756D+01    0.5754384804276719D+01
   -0.2076103470422848D+02   -0.3715606828377405D+01    0.4591344686886121D+01
   -0.1644821119758546D+01   -0.8839948998009948D+00    0.1219505406298622D+01
   -0.2420640680521011D+01   -0.5699516100527326D+00    0.1630619782200076D+01
   -0.1844285127502229D+01   -0.1438613888618744D+01    0.4427597321448594D+00
   -0.9116409373211383D+01    0.1682226556843274D+02   -0.3744780283247088D+01
   -0.9027000915792607D+01    0.1645782598990031D+02   -0.2829676863403523D+01
   -0.9298123889694374D+01    0.1607554190574884D+02   -0.4271041303995949D+01
    0.1231504594656367D+02   -0.1002994423699965D+02    0.1793675423583989D+02
    0.1281991158428956D+02   -0.1085047324713149D+02    0.1787053347523184D+02
    0.1157467274569889D+02   -0.1028927970469389D+02    0.1857546094206404D+02
   -0.3669133488182620D+01    0.2143353074690578D+02   -0.1404797995602849D+02
   -0.2930660541055307D+01    0.2108894392843284D+02   -0.1356923383853890D+02
   -0.3274476096082931D+01    0.2179314819759102D+02   -0.1482244983663617D+02
   -0.2440816993843254D+02    0.2037157450292483D+02    0.7135261231744835D+01
   -0.2406255789675457D+02    0.2056676372012109D+02    0.7991190602247986D+01
   -0.2534362872952209D+02    0.2052543710110773D+02    0.7254383581630019D+01
    0.1287580297301211D+02    0.1629980600057068D+02   -0.4454119975858617D+01
    0.1224390677117616D+02    0.1694052018238112D+02   -0.4241392357771833D+01
    0.1247619872286211D+02    0.1550758003935672D+02   -0.4097048607930058D+01
    0.4494383576478108D+01   -0.2104397021724887D+01    0.1973155316907716D+02
    0.4339258738819429D+01   -0.1180923592843012D+01    0.1936365139781926D+02
    0.3803333642892282D+01   -0.2662978522063128D+01    0.1930764142411321D+02
   -0.2690905977763976D+02   -0.2634509121154017D+02   -0.1203611558971313D+02
   -0.2625450158588733D+02   -0.2691328396454191D+02   -0.1153314255880644D+02
   -0.2774625144306627D+02   -0.2683904861885905D+02   -0.1200823299037228D+02
    0.3548210537465801D+01    0.7873675957062539D+01    0.2559781228240004D+02
    0.3642653975813695D+01    0.8158819166153727D+01    0.2465916404732515D+02
    0.2695023419267844D+01    0.7415213407372932D+01    0.2568019177222245D+02
   -0.5665413633966317D+01    0.7537851979493706D+01   -0.2927633442021749D+01
   -0.5161743413885214D+01    0.8361997312344066D+01   -0.3074390979328643D+01
   -0.5348179625028335D+01    0.7263364246018301D+01   -0.2055693080163485D+01
    0.2647872651784386D+02    0.2183413580741169D+02   -0.1123146328953340D+02
    0.2679523221660584D+02    0.2223804724610275D+02   -0.1035355321598647D+02
    0.2731722744002958D+02    0.2160875925705456D+02   -0.1164114239512615D+02
    0.2106021930849139D+01   -0.2432214602471756D+02    0.3426613475725929D+01
    0.2019963564459706D+01   -0.2489735256402074D+02    0.4175777284318320D+01
    0.2530018490301541D+01   -0.2351265930907515D+02    0.3715274114769728D+01
   -0.2027048637219277D+02   -0.7590291484911943D+01    0.2072968927214203D+02
   -0.2048486063934559D+02   -0.8535156950092329D+01    0.2080150764261527D+02
   -0.2109871437687341D+02   -0.7183005334005650D+01    0.2048714990312684D+02
   -0.1944989526479680D+02   -0.3792893274570396D+01    0.1538924790227741D+02
   -0.1961952120044523D+02   -0.3990389622175650D+01    0.1444988121889682D+02
   -0.1852484911134924D+02   -0.3448891053934319D+01    0.1556326615413888D+02
    0.2683947217683502D+02    0.2586891202596328D+02    0.1438454703470822D+02
    0.2718056286536546D+02    0.2651451473969043D+02    0.1495066769694444D+02
    0.2637111805632452D+02    0.2624647237266057D+02    0.1362432380409362D+02
    0.1877686715568253D+02   -0.1270337494270741D+02   -0.5353878540364205D+01
    0.1853937858399152D+02   -0.1191773751667130D+02   -0.5888928180872899D+01
    0.1964474045614351D+02   -0.1256789721579257D+02   -0.4994113248520659D+01
    0.5744027943660114D+01    0.2107928347242348D+02   -0.2748023042473632D+02
    0.6446320791433208D+01    0.2174167453403413D+02   -0.2741407705028868D+02
    0.5615288864567399D+01    0.2085341824285951D+02   -0.2658418423200033D+02
   -0.2262225270191200D+02    0.2023525302940430D+02   -0.1868967532092655D+02
   -0.2191135750705928D+02    0.2078677804858886D+02   -0.1833092115510739D+02
   -0.2284345638703532D+02    0.1967189044112508D+02   -0.1791223320781758D+02
   -0.1039891169335446D+02    0.2299228763186391D+02   -0.2064052918375948D+02
   -0.9638113711113526D+01    0.2268821870664443D+02   -0.2118444339446336D+02
   -0.1108965309771171D+02    0.2231935070202774D+02   -0.2090109582295815D+02
   -0.1653349377656482D+02   -0.3233433542607387D+00   -0.1154831986646101D+02
   -0.1698282219628414D+02    0.5090783829752634D+00   -0.1135636253106966D+02
   -0.1560514923914883D+02   -0.7884461541944598D-01   -0.1147780448254716D+02
   -0.1834753835120790D+02    0.2107821920292792D+02   -0.2726007361569850D+02
   -0.1796637849044628D+02    0.2023778241216925D+02   -0.2726881243511587D+02
   -0.1851930056019232D+02    0.2144543343210718D+02   -0.2816048704837592D+02
    0.1891499355907551D+02    0.2013960741152525D+02   -0.1632491790129454D+02
    0.1895421084982419D+02    0.2097215972486040D+02   -0.1581270506897900D+02
    0.1977025111646739D+02    0.1966028391562309D+02   -0.1610550327965968D+02
    0.1722862116036362D+02    0.2112282951002007D+02    0.2030165992302977D+02
    0.1664965556649183D+02    0.2036607248736687D+02    0.2005776086829712D+02
    0.1770226638709383D+02    0.2144802245118446D+02    0.1951401801719173D+02
    0.2033947587226858D+02    0.1797813937111468D+02   -0.7918469334723165D+01
    0.2024195915292237D+02    0.1886548365841963D+02   -0.7576881810673597D+01
    0.1981113194681564D+02    0.1802553305578512D+02   -0.8704708279690898D+01
   -0.1220922703300415D+02   -0.1857659532695997D+02   -0.1882377974443489D+02
   -0.1282308962287189D+02   -0.1784866475657698D+02   -0.1884027322219465D+02
   -0.1252289477216770D+02   -0.1916073943069139D+02   -0.1952768786429203D+02
   -0.2217612170424366D+02   -0.1231972286966894D+02   -0.9752203756269145D+01
   -0.2266201350569363D+02   -0.1191880239228885D+02   -0.1046657895309731D+02
   -0.2137755746788512D+02   -0.1272562375491409D+02   -0.9984574208968537D+01
   -0.2732615021475416D+02    0.1463763624531844D+02    0.2321925649480100D+02
   -0.2748073670018309D+02    0.1399900385643927D+02    0.2396488277092473D+02
   -0.2790693321984995D+02    0.1439521558669788D+02    0.2252861761013265D+02
    0.1449198216327024D+02    0.1286191439122720D+02    0.1991319934765899D+02
    0.1530108543140466D+02    0.1291009858778020D+02    0.1934163750264830D+02
    0.1425664832964103D+02    0.1375769931789606D+02    0.2013330626563141D+02
   -0.6366460069010522D+01    0.2353474326324182D+02    0.1429030410430680D+01
   -0.5724946207719507D+01    0.2299645764538347D+02    0.8637891632577196D+00
   -0.6967090261113871D+01    0.2392387590357776D+02    0.7316937819186897D+00
    0.1362642816191115D+02   -0.2442318452698797D+02    0.3252427248685910D+01
    0.1343518989999010D+02   -0.2527549409523949D+02    0.3732973690410028D+01
    0.1322976673951844D+02   -0.2379646920417662D+02    0.3857332861305994D+01
    0.2111521577261317D+02   -0.1074149426145426D+02   -0.1851056227663629D+02
    0.2146130872266762D+02   -0.1024152491022777D+02   -0.1924678122004784D+02
    0.2013323835864010D+02   -0.1055586247708482D+02   -0.1847126883425462D+02
    0.4752887747893732D+01   -0.2705531958636305D+02    0.2592424723771996D+02
    0.3908991176668128D+01   -0.2746136850204255D+02    0.2588129932463697D+02
    0.5313105436285798D+01   -0.2775881966201507D+02    0.2644106097593289D+02
    0.9457812060168528D+01    0.7051307521430615D+01    0.2409712238867220D+02
    0.9725221161266404D+01    0.7962856884771808D+01    0.2385632263022634D+02
    0.1020551545885853D+02    0.6741633075985620D+01    0.2470230853620125D+02
   -0.1537531694712097D+02   -0.4999317370753936D+01    0.1824978912691651D+02
   -0.1494425398270545D+02   -0.5752551038008591D+01    0.1787328709543900D+02
   -0.1628948377023036D+02   -0.5252881001836900D+01    0.1846142818547989D+02
    0.2000853916113632D+02    0.1200671975430923D+02   -0.8308541879885098D+01
    0.2025969581404095D+02    0.1292219126940041D+02   -0.8556843895108649D+01
    0.2053983995523465D+02    0.1182578470573509D+02   -0.7515365692227745D+01
   -0.1463363710571157D+02   -0.1008790780322333D+02   -0.6928880195551256D+01
   -0.1501728686127776D+02   -0.9412559261611671D+01   -0.6370468397405202D+01
   -0.1534766144375660D+02   -0.1068229763666219D+02   -0.7120150429932076D+01
   -0.2323173646226790D+02    0.2064899895309790D+02    0.2548935946537661D+02
   -0.2329865113244242D+02    0.2157967662354636D+02    0.2583285421178124D+02
   -0.2292477001915670D+02    0.2005867197263850D+02    0.2630394790589759D+02
    0.2666368941751366D+02    0.2160470993910021D+02   -0.5564661336861355D+00
    0.2629793563881822D+02    0.2242805558020467D+02   -0.2295848929861158D+00
    0.2612595264849176D+02    0.2124710432450082D+02   -0.1272237479824409D+01
    0.5156463693756402D+01    0.1135995486951142D+02   -0.2373411843034169D+02
    0.5427709122368702D+01    0.1054131791485167D+02   -0.2405145700656607D+02
    0.5090450443161153D+01    0.1115203205504748D+02   -0.2281455897020788D+02
    0.2025245859051574D+02   -0.1178546256495657D+02   -0.1006067822400246D+02
    0.2047982772399856D+02   -0.1268868078977104D+02   -0.9848417413949937D+01
    0.1982098035183531D+02   -0.1173957288434077D+02   -0.1090198652867805D+02
    0.2148204290254963D+02   -0.1210007515869814D+02   -0.1612592126873045D+01
    0.2190171082019528D+02   -0.1292055323093859D+02   -0.1292286972452628D+01
    0.2059365379635653D+02   -0.1224858708840788D+02   -0.1454601001100648D+01
    0.1290487883750872D+02   -0.2469628685970753D+02   -0.2701850415605455D+02
    0.1287456120560136D+02   -0.2424295481973439D+02   -0.2619406050864609D+02
    0.1254815605481137D+02   -0.2409946422101373D+02   -0.2765886114381179D+02
   -0.2376233412439132D+02   -0.1844899460886644D+02   -0.1792916636078061D+01
   -0.2330230253111797D+02   -0.1758698157362522D+02   -0.1782999593571271D+01
   -0.2435955267193728D+02   -0.1852604645793124D+02   -0.9965208427676269D+00
    0.1740770506774041D+02    0.1813944429097461D+02   -0.4939453865735537D+01
    0.1664134045835815D+02    0.1766500559966779D+02   -0.4703640318683681D+01
    0.1762762543020457D+02    0.1876854187256363D+02   -0.4262098277176166D+01
    0.1666569613148993D+02   -0.9068275978444369D+01    0.8832452797944505D+01
    0.1717761689076460D+02   -0.9596875854947164D+01    0.8271201795770207D+01
    0.1642391556335034D+02   -0.8193356557252365D+01    0.8386808751547949D+01
    0.2105861849427767D+02    0.1272468679131267D+02    0.1939852728397788D+02
    0.2153372556696151D+02    0.1269153103396798D+02    0.1857292385263997D+02
    0.2016070827319218D+02    0.1307472105863262D+02    0.1926339580541270D+02
    0.1757900877443639D+02    0.2517184377911820D+02    0.8048006049216301D+01
    0.1677688654026895D+02    0.2549091547134930D+02    0.8455843019005716D+01
    0.1752859250838123D+02    0.2533458225599785D+02    0.7137037166578336D+01
   -0.2283224713147297D+01   -0.2010285958168561D+02   -0.5303798016948201D+01
   -0.2286845629482762D+01   -0.2031470439639460D+02   -0.6279806545193527D+01
   -0.2756384957973028D+01   -0.2075925090943386D+02   -0.4739827327292282D+01
    0.2749623624157260D+02   -0.9991889736166055D+01    0.1340519313927838D+02
    0.2766169977895279D+02   -0.1015894103670125D+02    0.1248172726328838D+02
    0.2656499136601181D+02   -0.1032037440979951D+02    0.1356665401384007D+02
    0.1020377562942695D+02    0.4157459840814214D+01   -0.5925045332996366D+01
    0.1065649387029647D+02    0.3607331986054502D+01   -0.6616511535717244D+01
    0.1033355920321197D+02    0.3696218118609475D+01   -0.5045371764261239D+01
    0.7212888395557733D+00   -0.1381992868597834D+02   -0.3213040944817788D+01
    0.1250045553356422D+01   -0.1324942054715471D+02   -0.3871701431254888D+01
    0.4654255284005332D+00   -0.1317315335652550D+02   -0.2536260278667054D+01
    0.2231071110632507D+02   -0.2616325603762364D+02    0.2177525991755490D+02
    0.2150274017830299D+02   -0.2559002086133228D+02    0.2190878048628095D+02
    0.2307784990010239D+02   -0.2569355016179374D+02    0.2216663285031755D+02
    0.2426774889942932D+02    0.1184304404552743D+02    0.1860214394697201D+02
    0.2511981908200570D+02    0.1196893176724057D+02    0.1822926971151056D+02
    0.2431767202447213D+02    0.1165095894383790D+02    0.1955821086325507D+02
   -0.5259924493320186D+01    0.1788109089145546D+02   -0.1647593228086026D+02
   -0.4558000560089206D+01    0.1854420297232272D+02   -0.1663856698054107D+02
   -0.6179971402169930D+01    0.1825994642662501D+02   -0.1639864962082267D+02
   -0.1790184531472458D+02   -0.1909919343556312D+02   -0.2631015123749744D+02
   -0.1779803870673340D+02   -0.1814058976633331D+02   -0.2601966855478080D+02
   -0.1766707207873705D+02   -0.1912583116292346D+02   -0.2726750382853346D+02
   -0.2114969281364687D+02   -0.1823573175732320D+02   -0.2235906915468764D+02
   -0.2144359556673972D+02   -0.1762947608095610D+02   -0.2303441569605859D+02
   -0.2201179942531051D+02   -0.1847775663978691D+02   -0.2201953084001853D+02
    0.2892108876247481D+01   -0.1394169349148803D+02   -0.1513326066627993D+01
    0.2287688843218683D+01   -0.1429091838353642D+02   -0.2207645274588821D+01
    0.2517743004281599D+01   -0.1308006329315921D+02   -0.1322545443462140D+01
    0.2309189738931467D+02   -0.1468427392951634D+02    0.7014016732407488D+01
    0.2399102166309034D+02   -0.1503866837414143D+02    0.6799477884052040D+01
    0.2261016863959962D+02   -0.1480349399316765D+02    0.6150566943117210D+01
    0.2266554260736888D+02    0.7328758499595216D+01    0.4551282858406916D+01
    0.2252398991038336D+02    0.6662852606187649D+01    0.3877937805576170D+01
    0.2189397339855871D+02    0.7891310296131115D+01    0.4569769398336592D+01
   -0.6716961110402927D+00    0.2383496461541954D+02    0.1199179328880367D+02
   -0.1410002274697782D+01    0.2328528786305007D+02    0.1189265096225191D+02
   -0.5609974608829359D+00    0.2410985184254766D+02    0.1291908357180391D+02
    0.2577753366907893D+02    0.1636587153255424D+02   -0.1049283583057050D+02
    0.2584134473800555D+02    0.1729894588159360D+02   -0.1077892979577105D+02
    0.2667716197845899D+02    0.1619224768411090D+02   -0.1024460842576485D+02
    0.2596228044132075D+02   -0.2289088637012689D+02    0.1596666189721223D+02
    0.2695407696145304D+02   -0.2295913300170308D+02    0.1616312254789838D+02
    0.2580671688176587D+02   -0.2317830386624682D+02    0.1506331031372896D+02
   -0.4016763450285730D+01    0.2431597442604991D+00   -0.1273547049991676D+02
   -0.4535048142605023D+01    0.9722707829475005D+00   -0.1320986756706059D+02
   -0.3186926561309850D+01    0.3324215776308918D+00   -0.1323593713754046D+02
    0.1908527244786524D+02   -0.1229928482445795D+01   -0.5215672790746035D+01
    0.1862630705444153D+02   -0.1197067465950411D+01   -0.4362175865201524D+01
    0.1840835420124318D+02   -0.1532235269744147D+01   -0.5859909442211289D+01
   -0.5662142735976642D+01    0.1480811317007003D+02    0.2980277760918387D+01
   -0.6094245649528157D+01    0.1562280908774230D+02    0.3273695248176487D+01
   -0.5134401421780884D+01    0.1497517613795363D+02    0.2208292091453540D+01
    0.2473030232456535D+02    0.1138696521080155D+02   -0.1891154429606459D+02
    0.2561402486096801D+02    0.1145466789249343D+02   -0.1850998258186183D+02
    0.2412806024290377D+02    0.1130410632093917D+02   -0.1818399027698658D+02
   -0.1466724407324329D+02    0.1654484542023386D+02   -0.2112479640362607D+02
   -0.1529608033915168D+02    0.1659247169554561D+02   -0.2182470139023303D+02
   -0.1383148530785654D+02    0.1649940317760303D+02   -0.2154265855348869D+02
    0.2908760968850994D+01    0.2020128859777127D+02    0.9449897178980656D+01
    0.2609017981906571D+01    0.2117257446516039D+02    0.9498970305023526D+01
    0.3049753202015581D+01    0.1983611971130332D+02    0.1035792035197432D+02
    0.1187290062443589D+02   -0.6925004192380695D+01    0.3355799248517774D+01
    0.1170236989521925D+02   -0.7005967819757470D+01    0.4320518473127485D+01
    0.1279205210867258D+02   -0.6590162230610002D+01    0.3343615170450193D+01
    0.1788126966370500D+02    0.1530332977370531D+02   -0.1287411357434970D+02
    0.1762768611313270D+02    0.1573895638425989D+02   -0.1208452618976755D+02
    0.1702211752425487D+02    0.1491757467143168D+02   -0.1313164271357169D+02
   -0.7888007446633984D+01    0.2352390329081839D+02    0.2005478581809831D+02
   -0.7300795614246365D+01    0.2285615853036593D+02    0.2044175779810110D+02
   -0.7368011848032437D+01    0.2407617583301368D+02    0.1942374393826166D+02
    0.2147214669512535D+02    0.2365232036276626D+01   -0.1820973692855180D+02
    0.2119744814405843D+02    0.3059225247268880D+01   -0.1758598904163325D+02
    0.2148684949390074D+02    0.2822975232716889D+01   -0.1903689307672221D+02
    0.2093642273304316D+02   -0.1932810363374044D+02   -0.4886279103328041D+01
    0.2153239304669544D+02   -0.1860478885750796D+02   -0.5182233303647330D+01
    0.2002765368898789D+02   -0.1914903886983536D+02   -0.5080710869753398D+01
   -0.2062787280254344D+02   -0.1532033224153526D+02    0.2111000894247755D+02
   -0.2125439152904620D+02   -0.1553275158893140D+02    0.2038795835170180D+02
   -0.2054667194323461D+02   -0.1615887884974948D+02    0.2157409082961470D+02
   -0.9523263095631737D+01    0.2161338885256333D+02   -0.1215274463643344D+02
   -0.9525218305390998D+01    0.2259556358238676D+02   -0.1215996706616660D+02
   -0.1027447024707233D+02    0.2140540923609030D+02   -0.1267117542324599D+02
   -0.5427758800598909D+01    0.2623201511063114D+01    0.5036942192122147D+01
   -0.5561434031021142D+01    0.2375983051158952D+01    0.5927006985181456D+01
   -0.5525659414033607D+01    0.1831653201460094D+01    0.4530528020317491D+01
    0.1410367218781534D+01    0.1381052161186647D+02   -0.1694768544814657D+02
    0.1956685356403626D+01    0.1465509076896097D+02   -0.1691983962489930D+02
    0.2040461229243406D+01    0.1310805991885892D+02   -0.1726095270251098D+02
    0.1258840831712909D+02   -0.8852125271216881D+01   -0.1695938765993620D+02
    0.1351936655857854D+02   -0.8748885851747758D+01   -0.1739548633205913D+02
    0.1262861391053325D+02   -0.9769565688758108D+01   -0.1668232829226021D+02
    0.2441901323232364D+02   -0.1964283401043264D+02   -0.1757060995463787D+02
    0.2456003660498728D+02   -0.1868371470687659D+02   -0.1769266376257295D+02
    0.2489452142553443D+02   -0.1980575669877524D+02   -0.1671602912604394D+02
    0.1425649818302110D+02    0.1950162611459203D+02    0.1698419437742757D+02
    0.1434179364279007D+02    0.1944097617680234D+02    0.1799935993402718D+02
    0.1441568273624989D+02    0.1867169677257656D+02    0.1658066326853752D+02
   -0.9341564409005446D+01    0.1889828737459050D+02    0.5820660275424652D+01
   -0.9812765703756577D+01    0.1866964947604528D+02    0.5004488514015203D+01
   -0.9912066961039670D+01    0.1937417018923229D+02    0.6409630762177190D+01
   -0.2321084427173739D+02   -0.4768270728860729D+01    0.3413878363435551D+01
   -0.2393883612846225D+02   -0.4904376512767880D+01    0.2800735203927896D+01
   -0.2244679098604051D+02   -0.5259422894378439D+01    0.3075986406706527D+01
    0.4169463109803332D+01    0.1500847015639814D+02    0.2257443081038217D+02
    0.4710696286743931D+01    0.1458646568837501D+02    0.2325856768010303D+02
    0.4659382284559480D+01    0.1570121777071791D+02    0.2210622253524762D+02
    0.2240609179205607D+02    0.8067329744721839D+01    0.1636276841259149D+02
    0.2235880125840242D+02    0.8794961682430504D+01    0.1701503975940762D+02
    0.2307177319597230D+02    0.8326819634914074D+01    0.1578028988064649D+02
    0.1657367450364254D+02    0.1075465762342637D+02    0.1015547859659711D+01
    0.1658157229253241D+02    0.1140737406485692D+02    0.1709722934903317D+01
    0.1618899312575444D+02    0.9925422834327243D+01    0.1393169883376167D+01
   -0.1000649129149056D+02    0.2211188280122805D+01    0.1401886107274708D+02
   -0.1013482937307399D+02    0.2080466084438259D+01    0.1308548313212706D+02
   -0.9444756679258775D+01    0.1497095368803215D+01    0.1422967436165300D+02
   -0.6009355098445988D+01    0.6374708561166602D+01   -0.5720067937723766D+01
   -0.5255562086994390D+01    0.6567114362198410D+01   -0.5153986560120826D+01
   -0.6716661615721040D+01    0.6016485177569592D+01   -0.5151512760271901D+01
   -0.1760425975720070D+02   -0.8071430471615476D-01   -0.6715870310253854D+01
   -0.1698535765688455D+02   -0.5911198969321554D+00   -0.7275390427378761D+01
   -0.1714031383649071D+02    0.5172427267206758D+00   -0.6124426433865018D+01
    0.1644791488440327D+01    0.3572243668960929D+01    0.1136445379159802D+02
    0.2584979514752419D+01    0.3508814657708361D+01    0.1104865517622575D+02
    0.1260375080009986D+01    0.4268976025039958D+01    0.1087379439820312D+02
    0.1673824961933671D+00    0.2387247865455894D+02    0.9462613063699465D+01
   -0.5955567967739177D+00    0.2329694940352019D+02    0.9305586300260538D+01
    0.7973477178169605D+00    0.2341157940652261D+02    0.1006263740536400D+02
    0.1672831513044738D+02   -0.2636064019823684D+01   -0.2745363637574403D+02
    0.1657030906516908D+02   -0.2912114651992642D+01   -0.2839213556003447D+02
    0.1739508054534786D+02   -0.1927092227267431D+01   -0.2745545165242863D+02
    0.2978318607139614D+01    0.9872419474083724D+01    0.4265092824388045D+01
    0.3054861340006542D+01    0.1078301651090685D+02    0.4547779123514792D+01
    0.3232708633441948D+01    0.9850881258452745D+01    0.3296125707647566D+01
    0.1775538983211080D+02    0.2316300160874077D+02   -0.2745342854715977D+02
    0.1782384985400611D+02    0.2254515006692954D+02   -0.2818800832263858D+02
    0.1861515532857459D+02    0.2351373656296522D+02   -0.2737656550952108D+02
   -0.3269341903247566D+01    0.4654540924661356D+01    0.2004308699309570D+02
   -0.3144884169020772D+01    0.3845389264763309D+01    0.2052242520001311D+02
   -0.2405045178889968D+01    0.5150808637389890D+01    0.2003481121974912D+02
   -0.8596346542308763D+00    0.7625741974646698D+01    0.1099831159889200D+02
   -0.1563117847975546D+01    0.8235075515002041D+01    0.1082395101605726D+02
   -0.8868969855336654D+00    0.7300009955116062D+01    0.1194066882161959D+02
    0.1050899618387546D+02   -0.1448616851336985D+02   -0.6956007783355551D+01
    0.1029904508673169D+02   -0.1484614209158501D+02   -0.7857545110275421D+01
    0.1050507129467341D+02   -0.1350404255335867D+02   -0.7001795280287528D+01
    0.1520478689763505D+02    0.5308587152691148D+01    0.6691470958188422D+01
    0.1503744202446808D+02    0.4820933010447601D+01    0.7518984061046954D+01
    0.1572563928538090D+02    0.6047482160637060D+01    0.6995215158954869D+01
   -0.2203977299749996D+02    0.6432568066858399D+01    0.2529774700970750D+02
   -0.2258302082152455D+02    0.7039900650741994D+01    0.2571710857873492D+02
   -0.2192578733246502D+02    0.5755608908628786D+01    0.2591054455705044D+02
    0.9791365710719406D+01   -0.2070692493197115D+02   -0.1166905670830798D+02
    0.1008711468492764D+02   -0.2158694513899217D+02   -0.1199974393365429D+02
    0.8887617071392828D+01   -0.2067359461516591D+02   -0.1188465089132631D+02
   -0.1592839223629430D+02   -0.2338701415171966D+01   -0.3967492723410405D+01
   -0.1576787874475265D+02   -0.3071501671354428D+01   -0.3401456853895050D+01
   -0.1649056588147963D+02   -0.1782844709021091D+01   -0.3383100921633689D+01
    0.2172784186123645D+02    0.4103995060649442D+01    0.4523904629197285D+01
    0.2219133816813492D+02    0.4896038722381882D+01    0.4907089479219302D+01
    0.2229195253986525D+02    0.3661222714961145D+01    0.3945483536318749D+01
   -0.8348247762826801D+01   -0.2218426431471649D+02   -0.2511001864348053D+02
   -0.8424928374029045D+01   -0.2280066593225581D+02   -0.2436822226530996D+02
   -0.9086447414410546D+01   -0.2235360587908551D+02   -0.2563668271145698D+02
   -0.2275932854146260D+02   -0.4645880893196329D+01   -0.1164737734191826D+02
   -0.2306144925698383D+02   -0.3748276343717017D+01   -0.1174779811114755D+02
   -0.2343304334322678D+02   -0.5259547882398960D+01   -0.1112905426010037D+02
   -0.1708486037544663D+02   -0.1084297177728541D+02    0.2193232826872121D+02
   -0.1745408722250722D+02   -0.1161946017558967D+02    0.2240286589525610D+02
   -0.1646949392928093D+02   -0.1041195897335736D+02    0.2254280979759706D+02
   -0.1816600084252079D+02   -0.8994099484355619D+01   -0.6851038497811383D+01
   -0.1811650342736401D+02   -0.9912332375534429D+01   -0.6582245046050375D+01
   -0.1729156437365729D+02   -0.8608242193015055D+01   -0.6698867490616792D+01
    0.2532239156829938D+02   -0.8602752560336260D+01   -0.1570899889754057D+02
    0.2439479839214090D+02   -0.8386315157215229D+01   -0.1563020809293104D+02
    0.2555163789607214D+02   -0.8468996878955686D+01   -0.1664302171831719D+02
    0.1763610981037695D+02   -0.2596943843005025D+02   -0.1804195492716968D+02
    0.1759849919341291D+02   -0.2507595372204393D+02   -0.1766675870057334D+02
    0.1716088423997212D+02   -0.2645106114438218D+02   -0.1741632407873072D+02
    0.2115985209966562D+02   -0.1448132393534083D+02   -0.2490164631263033D+02
    0.2097007982578352D+02   -0.1513566383897741D+02   -0.2420504056085378D+02
    0.2090570608816882D+02   -0.1484712362579548D+02   -0.2573224537409491D+02
   -0.1205131191333746D+02   -0.2478454486975641D+02   -0.1268191630211831D+02
   -0.1133921134991003D+02   -0.2512885830456702D+02   -0.1322112902952913D+02
   -0.1180149675009886D+02   -0.2493854243380440D+02   -0.1176001122430039D+02
    0.1787975485539780D+02   -0.1883466372786068D+02    0.2025827198568096D+02
    0.1775219917475937D+02   -0.1926538756358122D+02    0.1942831566245096D+02
    0.1701348877255034D+02   -0.1882022854257472D+02    0.2065107961897542D+02
    0.7694327128507663D+01    0.1513095695389784D+02    0.2622141347944762D+02
    0.8275164055545389D+01    0.1488155784423246D+02    0.2696737964459325D+02
    0.7723988749278416D+01    0.1433111084840589D+02    0.2566049036853298D+02
    0.6702487619757357D+01    0.6685473289702780D+01   -0.2244688130629738D+02
    0.7534105699439140D+01    0.6927994809179099D+01   -0.2203462372309096D+02
    0.6612341661830331D+01    0.7384295058550325D+01   -0.2311721410358290D+02
   -0.2190264550527704D+02   -0.1389725291004021D+02   -0.2733996430090547D+02
   -0.2154916289180840D+02   -0.1476197258021362D+02   -0.2765370981676105D+02
   -0.2223216240551379D+02   -0.1409014207069039D+02   -0.2646214365508364D+02
    0.2236847043892795D+02   -0.2925434553807094D+01    0.7254448078524981D+01
    0.2152790496582064D+02   -0.3175234747818442D+01    0.7596299207409936D+01
    0.2294478747913370D+02   -0.3489313851218691D+01    0.7728748381168702D+01
    0.1854990218038526D+02    0.2113725836239333D+02    0.7831589021564341D+01
    0.1822454665148626D+02    0.2027215369730168D+02    0.8096182029265009D+01
    0.1931281478110110D+02    0.2122229490342565D+02    0.8454918801857431D+01
    0.2482907049439503D+02   -0.1554876200870040D+02    0.1941209736259272D+02
    0.2429698238898126D+02   -0.1486614375514036D+02    0.1969912345592989D+02
    0.2448550120901396D+02   -0.1631945015057315D+02    0.1981555460959341D+02
   -0.2641739040248933D+02    0.2505425889109454D+02   -0.7211553735331634D+01
   -0.2563051169369077D+02    0.2560702576703692D+02   -0.7195560759529325D+01
   -0.2722179406573057D+02    0.2553340911594584D+02   -0.6944981472876493D+01
   -0.2058547399147232D+02   -0.7567864159647741D+01    0.1431846679439429D+02
   -0.2114864308363355D+02   -0.8215324291831942D+01    0.1387343343541339D+02
   -0.2001013852863318D+02   -0.8092278985151886D+01    0.1488055619184040D+02
    0.1231869744106882D+02   -0.8772992515739277D+01    0.2181534898395338D+02
    0.1144057430683460D+02   -0.9054936556372855D+01    0.2148457235334404D+02
    0.1275333830521477D+02   -0.9575640071278718D+01    0.2210002517720500D+02
   -0.2281729375757388D+02   -0.3473830237016510D+01   -0.1875333023060115D+02
   -0.2308147912261764D+02   -0.3771760216972038D+01   -0.1961007454692021D+02
   -0.2297709472778233D+02   -0.2481068764285463D+01   -0.1879784768303021D+02
    0.1416384053841353D+02   -0.1484384576712252D+02    0.1317412214009686D+02
    0.1383045471970910D+02   -0.1411738235022277D+02    0.1368727652109569D+02
    0.1512507205017301D+02   -0.1481986402103450D+02    0.1337464477712307D+02
   -0.5560008038867532D+01    0.2668600449219917D+02   -0.2502629601017328D+02
   -0.6495724174322576D+01    0.2649241786045456D+02   -0.2492038447183072D+02
   -0.4992694973038159D+01    0.2609982935378346D+02   -0.2445769490678407D+02
    0.2003408068383928D+02    0.1575967504760992D+01   -0.1474038389637086D+02
    0.1918520710100217D+02    0.1403111388599008D+01   -0.1509040666652561D+02
    0.2023865712051055D+02    0.2259254010257540D+01   -0.1531999867373252D+02
   -0.8152021028536915D+01    0.2140979228766067D+02   -0.6985402476819117D+01
   -0.8235681980049783D+01    0.2116541689141567D+02   -0.7952090172680768D+01
   -0.7412553654822206D+01    0.2197155431980192D+02   -0.6895713068909290D+01
    0.1930732528894710D+02   -0.2753045351838669D+02    0.2212042703741100D+02
    0.1907361975446181D+02   -0.2810837195556671D+02    0.2131090308704145D+02
    0.1926439982725261D+02   -0.2655888990246618D+02    0.2189466890087264D+02
    0.2443310111950244D+02    0.2071559918771553D+02    0.8913752940324960D+01
    0.2485155776575907D+02    0.2029519903972920D+02    0.8127164292847811D+01
    0.2507793501765793D+02    0.2076680179212964D+02    0.9627282927535218D+01
   -0.3464820812715354D+01    0.2488783673344981D+02    0.1364182026669994D+02
   -0.3461793326359740D+01    0.2397171548482292D+02    0.1389892890127912D+02
   -0.4277591721499421D+01    0.2490875761199359D+02    0.1309261816387801D+02
   -0.2752664113242177D+02    0.2708452069748679D+02   -0.2687948399793147D+02
   -0.2839531554795391D+02    0.2736041074418565D+02   -0.2669830172630483D+02
   -0.2711108118953819D+02    0.2787487026880735D+02   -0.2724797650255270D+02
   -0.1396765461479651D+02   -0.1963887274637006D+02    0.2677101465653843D+02
   -0.1328467040504222D+02   -0.2000900556928407D+02    0.2733532369720566D+02
   -0.1426264119726732D+02   -0.1875544111953146D+02    0.2704642692373035D+02
   -0.2279896239450570D+02    0.2402354441805986D+02   -0.7636494097862158D+01
   -0.2242652715859664D+02    0.2348707889120385D+02   -0.8353588358042099D+01
   -0.2356044839722021D+02    0.2355060849479979D+02   -0.7334800993985509D+01
    0.1372666485794950D+02   -0.4362729119470085D+01   -0.7883092782682724D+01
    0.1463202871555649D+02   -0.4679517863288722D+01   -0.7795470155014635D+01
    0.1306309731294189D+02   -0.4689372959502634D+01   -0.7236646345975466D+01
   -0.2642139977404335D+02   -0.1592420125335208D+02    0.3706290727064320D+01
   -0.2604594571737266D+02   -0.1510204641403766D+02    0.3962811341397944D+01
   -0.2739766621950949D+02   -0.1585207653263018D+02    0.3703231786908930D+01
    0.7512596641426041D+01    0.1315992652449710D+01   -0.1488640809774353D+02
    0.7312675211582890D+01    0.1770192758273812D+01   -0.1571887851312306D+02
    0.6694546639595826D+01    0.9023857662248683D+00   -0.1454373984059871D+02
   -0.1738795668833320D+02    0.1807300615419540D+02   -0.2892415738798249D+01
   -0.1731607211468937D+02    0.1865213301084806D+02   -0.3714297156655349D+01
   -0.1808804793655774D+02    0.1831681527984079D+02   -0.2353680713622417D+01
    0.2729611212060238D+02    0.1151453122574157D+02    0.2165087429910703D+02
    0.2810499016746317D+02    0.1210263661269067D+02    0.2174404396731385D+02
    0.2741872426967211D+02    0.1067637478204249D+02    0.2212993225467721D+02
    0.3597231444072874D-01   -0.1108300458952432D+02   -0.1629077707996980D+02
   -0.2591397932968357D+00   -0.1134103564582914D+02   -0.1540520550559011D+02
    0.9512870728645304D+00   -0.1118858604294308D+02   -0.1630497784317383D+02
   -0.1975012688557720D+02    0.4296458619229477D+01    0.1087710735911572D+02
   -0.1964007031119098D+02    0.4392388428906950D+01    0.9898965821471382D+01
   -0.1917701972756067D+02    0.5028058994996659D+01    0.1120392195900287D+02
   -0.2335293893308483D+02    0.1717077275943091D+02   -0.2686679008586899D+02
   -0.2419848636325341D+02    0.1734646302612231D+02   -0.2649500351815672D+02
   -0.2288716377357673D+02    0.1803078857357981D+02   -0.2681973819088901D+02
   -0.1616075730523942D+02   -0.1945627896038709D+01   -0.1405728851461617D+02
   -0.1670229274674551D+02   -0.1783262735346077D+01   -0.1325378438988073D+02
   -0.1555449848696894D+02   -0.1154716324087678D+01   -0.1414321920758776D+02
   -0.4524614128167987D+01   -0.4350232579464654D+01   -0.2507826348001838D+02
   -0.5273856756467445D+01   -0.3696929673904317D+01   -0.2503667654291646D+02
   -0.4912355494637837D+01   -0.5081887198240710D+01   -0.2556144641415238D+02
   -0.1186439572684448D+02    0.1841955109869440D+02   -0.8469187939748000D+01
   -0.1171015066765515D+02    0.1903836407302283D+02   -0.7762617320205980D+01
   -0.1146078184224542D+02    0.1757980693410995D+02   -0.8291857232567654D+01
    0.7796912462584726D+01    0.1778039578697537D+02   -0.1704720713177487D+02
    0.7269251281772800D+01    0.1856087124093282D+02   -0.1685664898801353D+02
    0.7873571581824911D+01    0.1798324322376628D+02   -0.1798998800628745D+02
    0.2231656294202820D+02   -0.1699459435147259D+02   -0.5638772484078419D+01
    0.2314244132070406D+02   -0.1652251698455943D+02   -0.5519748625260443D+01
    0.2174757903985933D+02   -0.1647118103697160D+02   -0.6312066428986992D+01
   -0.2136410628480130D+02    0.3403923752980971D+00    0.1332626227178653D+02
   -0.2069575557779037D+02    0.9778942043243857D+00    0.1307006197736935D+02
   -0.2097426914690655D+02   -0.4370134572761237D+00    0.1375675442680505D+02
    0.1326978953258668D+02   -0.1341053641570032D+02   -0.1164345745435962D+02
    0.1378974213500002D+02   -0.1405238952102902D+02   -0.1212570083389582D+02
    0.1389167664756607D+02   -0.1321782090695628D+02   -0.1094568754471757D+02
   -0.5648021885316826D+00   -0.1743151064061323D+02   -0.1963752187553429D+02
   -0.9894578493038104D+00   -0.1663291146535225D+02   -0.1984321991175158D+02
   -0.1198993511564222D+01   -0.1814641292110917D+02   -0.1962454734212308D+02
   -0.5681823560828814D+01   -0.2456489323669401D+01   -0.1958202945657057D+02
   -0.5931469593821509D+01   -0.1781902526935852D+01   -0.2026554523844744D+02
   -0.6049329309330067D+01   -0.2210354340665734D+01   -0.1873093727324543D+02
   -0.4587912699192566D+01   -0.1033769721845069D+02   -0.1674276600151709D+02
   -0.3648845396138355D+01   -0.1029531250368476D+02   -0.1701887877807558D+02
   -0.4540028562577607D+01   -0.1017774196063862D+02   -0.1578935896388822D+02
    0.2387193958417642D+02    0.5647115524231116D+01   -0.2141189319648604D+02
    0.2311979453980957D+02    0.5107116465633003D+01   -0.2168424197719008D+02
    0.2465429842956364D+02    0.5411809508245045D+01   -0.2196331845297446D+02
    0.1989010549049501D+02   -0.1692586536512085D+02   -0.1703186183327206D+02
    0.1921074206231494D+02   -0.1714284190498931D+02   -0.1631114092215376D+02
    0.2047453303390971D+02   -0.1768028506337760D+02   -0.1699661422910208D+02
    0.1493812098635039D+02   -0.9289729383032997D+01   -0.2303945511482251D+02
    0.1399569501031905D+02   -0.9047530545874972D+01   -0.2303331620110042D+02
    0.1525051316132055D+02   -0.9136486157451017D+01   -0.2394028357978307D+02
   -0.2047707111454088D+02   -0.2630429126590293D+02   -0.1973118940841124D+02
   -0.1996024734484458D+02   -0.2605545056740938D+02   -0.1895280190631959D+02
   -0.2039763207867531D+02   -0.2572380553387477D+02   -0.2046463029070822D+02
   -0.9083782075312929D+01   -0.2666144053335150D+02    0.1124905556516596D+02
   -0.9473438297860005D+01   -0.2644397029502722D+02    0.1215021886701247D+02
   -0.9656990481751256D+01   -0.2642981916127048D+02    0.1051734637434912D+02
    0.1172691093918039D+02   -0.1465306224455435D+02    0.7593525784830270D+01
    0.1146807178083052D+02   -0.1558576651139631D+02    0.7475431220717560D+01
    0.1142457253222540D+02   -0.1422235863222974D+02    0.6820669784397472D+01
    0.9976732402149004D+01   -0.3375136456339754D+01    0.2541920185039069D+02
    0.9830478758566715D+01   -0.3449863476913495D+01    0.2634759057669185D+02
    0.1028755867123894D+02   -0.2453036189938547D+01    0.2521541805092822D+02
   -0.4410467632586198D+01    0.2401573440407475D+02   -0.2424707336155624D+02
   -0.3652427059276354D+01    0.2450133086311727D+02   -0.2391957753502382D+02
   -0.4799355402520371D+01    0.2347181377579868D+02   -0.2349180776588380D+02
   -0.5017354224977058D+01   -0.2642363396588090D+02    0.1275004629948593D+02
   -0.5168088324599651D+01   -0.2546747513578351D+02    0.1277430904785730D+02
   -0.4208008497524364D+01   -0.2638957365721313D+02    0.1224963398303987D+02
   -0.7865267360050312D+01    0.1010890061325993D+02    0.1942356145767080D+02
   -0.8241949157651099D+01    0.9515776487688731D+01    0.1875509000670803D+02
   -0.6979939470262908D+01    0.1028926475135802D+02    0.1916448853160880D+02
   -0.2836333416044654D+01    0.1643160412548519D+01   -0.2350637100667381D+02
   -0.2537160187545846D+01    0.2146384397848436D+01   -0.2279000024912992D+02
   -0.2483874312637995D+01    0.2021958449245382D+01   -0.2433141657443089D+02
    0.1415487457907881D+02    0.3666051077196259D+01   -0.1550839528973246D+02
    0.1456433146379451D+02    0.4532724028457190D+01   -0.1581791835671663D+02
    0.1316027461470799D+02    0.3772696114775561D+01   -0.1562944497379956D+02
   -0.1518486363024524D+02   -0.4867230729029272D+01   -0.1289936561001378D+02
   -0.1586480661838628D+02   -0.5129146194992976D+01   -0.1351476378503224D+02
   -0.1561058827171515D+02   -0.4245520644261362D+01   -0.1221140650958989D+02
    0.2097401533569324D+02   -0.5652442556242604D+01    0.4218405372150184D+01
    0.2130212374610205D+02   -0.5271087453844535D+01    0.3374896908699496D+01
    0.2088366852716685D+02   -0.6649121292496909D+01    0.4196110704010943D+01
    0.2736440312803081D+02   -0.1401262774610198D+02   -0.1307025822990106D+02
    0.2654933720130390D+02   -0.1350813308545137D+02   -0.1282320757895537D+02
    0.2737202483149502D+02   -0.1496197404495819D+02   -0.1289808168453579D+02
   -0.8056180925631269D+01   -0.2927422578172863D+01   -0.1384603392793618D+02
   -0.7625654830973131D+01   -0.2124159043517856D+01   -0.1424855190711230D+02
   -0.7526026214202998D+01   -0.3779441710494948D+01   -0.1407685517032732D+02
   -0.2665496197523346D+02    0.6799480368036063D+01    0.9909627788136937D+01
   -0.2609733486594850D+02    0.6093441308968617D+01    0.1029377103190739D+02
   -0.2676835840120231D+02    0.6706577430004565D+01    0.8980111818068078D+01
    0.5088389200018955D+01   -0.2266623368573332D+01    0.1511599669522219D+02
    0.4188257416138769D+01   -0.2095891836929021D+01    0.1524808007437827D+02
    0.5390878377104189D+01   -0.3174312074547844D+01    0.1530135119449220D+02
    0.2540669542959231D+02   -0.4002699096105948D+01   -0.4943442765092975D+01
    0.2637867492565335D+02   -0.4034657921465545D+01   -0.5153131322639906D+01
    0.2529485830475248D+02   -0.3473360034716354D+01   -0.4140582175193831D+01
    0.1248489194803818D+02    0.1303162988209751D+02    0.1132147588910175D+02
    0.1298384500354278D+02    0.1379226301343984D+02    0.1160165982825729D+02
    0.1169681501568020D+02    0.1337322616978157D+02    0.1096975841856575D+02
   -0.5866727104137134D-01   -0.8148338414632976D+01   -0.9344577061063177D+01
   -0.3608712735046283D+00   -0.9072250640801418D+01   -0.9117378436504010D+01
   -0.6216765579583249D+00   -0.7491906137579870D+01   -0.8931243607877425D+01
    0.2491586632915402D+02    0.1331884934813250D+02   -0.2130938154553008D+02
    0.2493589656760514D+02    0.1260153532545300D+02   -0.2195773062360388D+02
    0.2488582572975654D+02    0.1285777896295142D+02   -0.2048452789953616D+02
    0.2081097466959598D+02    0.2054102284716980D+01    0.1960456128784209D+02
    0.2025780810711189D+02    0.1303746033262061D+01    0.1979919959833897D+02
    0.2162195125616034D+02    0.1904208839193071D+01    0.2003519216676349D+02
    0.1453535825653454D+02   -0.2509081029324182D+02    0.1895641397004017D+02
    0.1394481288105784D+02   -0.2498038080566224D+02    0.1814394552612970D+02
    0.1432555763624202D+02   -0.2432708072168616D+02    0.1952062671553028D+02
   -0.1697738604833953D+02   -0.2354401029457478D+02    0.1293555237069158D+02
   -0.1698543496019959D+02   -0.2450724296059652D+02    0.1295884835171683D+02
   -0.1784071782370362D+02   -0.2316253130150307D+02    0.1295997329004677D+02
   -0.4899732257538226D+01   -0.1603963993787003D+02   -0.1800482261709310D+02
   -0.5163759356224973D+01   -0.1509927435910350D+02   -0.1784822399981196D+02
   -0.4409424355212936D+01   -0.1616473786557584D+02   -0.1719924241047913D+02
   -0.2157836417133483D+02   -0.1408342267332482D+02   -0.2347630365494614D+02
   -0.2200993248494986D+02   -0.1406242929737743D+02   -0.2260119350399340D+02
   -0.2165710548156761D+02   -0.1316099634299898D+02   -0.2374487126063268D+02
   -0.5421257389309163D+01    0.2645255709214803D+02    0.2729255019433304D+02
   -0.6381095468076948D+01    0.2665673902775988D+02    0.2710106050839863D+02
   -0.5471945421448594D+01    0.2620242587932845D+02    0.2821522043787461D+02
    0.3599434962369761D+01    0.2570574018491955D+02    0.1684462826773410D+02
    0.4238885781593311D+01    0.2590800748648458D+02    0.1755360235085635D+02
    0.4036124345516033D+01    0.2515898231269085D+02    0.1620516277628351D+02
   -0.2286508858788718D+00    0.1119183128820580D+02   -0.9087893919735899D+01
   -0.1116596810518569D+00    0.1163278821355214D+02   -0.8289453540636853D+01
   -0.2259442730323604D+00    0.1184953640051605D+02   -0.9821726750442529D+01
    0.5128865988524645D+01   -0.4814888566892471D+01   -0.1165837119744377D+02
    0.6117759644866704D+01   -0.4917440155642703D+01   -0.1146478757812770D+02
    0.4578099332638839D+01   -0.5653880427102994D+01   -0.1160173093437375D+02
   -0.2377446143530463D+02    0.2171465619389620D+02    0.9606115926506375D+01
   -0.2412834720754125D+02    0.2259670889570994D+02    0.9844117722222274D+01
   -0.2283412205859527D+02    0.2175865322624614D+02    0.9405609385036913D+01
   -0.1367958815947630D+02    0.7774123506449547D+01   -0.6944192559658019D+01
   -0.1458592815940951D+02    0.7864359566146941D+01   -0.6550794995267971D+01
   -0.1362645909451952D+02    0.6900010724166555D+01   -0.7314029218705805D+01
   -0.1670795069427106D+02    0.2060948548416997D+02   -0.1739028603680404D+02
   -0.1723093176574294D+02    0.1978483201941006D+02   -0.1735268062997545D+02
   -0.1664219327781608D+02    0.2093745065750530D+02   -0.1650197965928492D+02
    0.1010690884706415D+02    0.4919002891437966D+01    0.1237414181665252D+02
    0.1055249278962354D+02    0.5511100022795982D+01    0.1174871642733920D+02
    0.9357955469917279D+01    0.4534100951520996D+01    0.1197056910055990D+02
    0.5529831041022258D+01   -0.2889911115926412D+01   -0.2663226354580768D+01
    0.6191434950927030D+01   -0.3615825340950531D+01   -0.2602377825417312D+01
    0.5745988379365840D+01   -0.2175802614148433D+01   -0.1979145346071672D+01
   -0.2000466129653351D+02    0.1873648282672298D+02    0.2702643494252110D+02
   -0.2019629802339618D+02    0.1820814015237154D+02    0.2621477209629599D+02
   -0.1905603073938065D+02    0.1853321332808538D+02    0.2724316880819966D+02
    0.1097462240204611D+02    0.1294960065800569D+02    0.5842961752588528D+01
    0.1143241059220990D+02    0.1335471877152080D+02    0.6609058401412372D+01
    0.1167834132308299D+02    0.1237679810552696D+02    0.5501501636750351D+01
   -0.2716231335021585D+02    0.1490509712051369D+02    0.9029377702626647D+01
   -0.2646726069762924D+02    0.1465544308547635D+02    0.8454489238081795D+01
   -0.2682976939475649D+02    0.1552186548600892D+02    0.9673300638888755D+01
   -0.1240803777134048D+02   -0.2474257140047408D+02   -0.7967874871145860D+01
   -0.1179979010741399D+02   -0.2514574462706220D+02   -0.7372252386272200D+01
   -0.1308189718758087D+02   -0.2541660878483937D+02   -0.8187667264905169D+01
    0.2250218187225457D+00    0.1146723480338719D+02   -0.6413233183017732D+01
   -0.2748404024398783D+00    0.1066878565991602D+02   -0.6170607920396563D+01
   -0.8832610880807876D-01    0.1217739469474503D+02   -0.5861739336905887D+01
   -0.8254224120109864D+01    0.2613056751141352D+02    0.2621081476046460D+02
   -0.8869995000993113D+01    0.2648673126586749D+02    0.2555391672418850D+02
   -0.8362200842845120D+01    0.2519714706341250D+02    0.2595715898080652D+02
    0.9861656009106669D+01    0.1533112456712151D+01   -0.6909552828501277D+01
    0.1068939687004369D+02    0.1083753012355011D+01   -0.6788264207068769D+01
    0.9226627178678729D+01    0.1572087196569608D+01   -0.6141707836192509D+01
   -0.2042657364823046D+02    0.2606290123413606D+02   -0.2118390556648985D+02
   -0.2022720515261594D+02    0.2697114133532855D+02   -0.2119418638253881D+02
   -0.1963390854720851D+02    0.2557435151607940D+02   -0.2120066834112460D+02
   -0.1825538803181228D+02    0.1386306908019132D+02    0.2017225257452174D+02
   -0.1921817189220882D+02    0.1396495297816787D+02    0.2006336398675941D+02
   -0.1791028524651378D+02    0.1431699694624062D+02    0.2094251094436278D+02
    0.1480906727402483D+02   -0.1541896548496764D+02    0.3332818638670040D+01
    0.1491328317689859D+02   -0.1629635478824380D+02    0.2902740369937933D+01
    0.1557587467367706D+02   -0.1482190365387322D+02    0.3190489407478696D+01
    0.3066765872519839D+01    0.2509330268451430D+02    0.3058097310243415D+01
    0.2757333006159779D+01    0.2431637363812553D+02    0.2518726918835108D+01
    0.2420930423464843D+01    0.2580035019195221D+02    0.2974909588294871D+01
   -0.2661099773169838D+02   -0.1360015160257553D+02   -0.1013622214907438D+02
   -0.2673500852268146D+02   -0.1264091160727102D+02   -0.1035779104823505D+02
   -0.2614789239804053D+02   -0.1407547133871145D+02   -0.1092941578639133D+02
   -0.2548590567875295D+02   -0.6122056608295372D+00   -0.6785048747092516D+01
   -0.2565183225132686D+02   -0.1564515804089184D+01   -0.6983873302818961D+01
   -0.2493542996578246D+02   -0.6763927687148590D+00   -0.6000433436971737D+01
    0.2299888554405775D+02   -0.1100816142983932D+02    0.6817683205878409D+00
    0.2357514174307088D+02   -0.1174187657583876D+02    0.8537678677598018D+00
    0.2212497936931632D+02   -0.1135277592090243D+02    0.9168026988240997D+00
   -0.1565261696588327D+01    0.1182989353949267D+02   -0.1724581265827408D+02
   -0.1271106578451243D+01    0.1206655181836559D+02   -0.1639290130929284D+02
   -0.2490298368520256D+01    0.1186641780588053D+02   -0.1713851549560309D+02
    0.1791939097970015D+02   -0.1925303137403157D+02    0.3357170601276447D+01
    0.1798787942710213D+02   -0.1912111633925503D+02    0.4333931901380202D+01
    0.1700977062070207D+02   -0.1888009964490951D+02    0.3100259626097306D+01
   -0.4228327935361543D+01   -0.1294774381701391D+02    0.1811001006514140D+02
   -0.4202749176998158D+01   -0.1378795378646823D+02    0.1862528866055609D+02
   -0.4368695421524389D+01   -0.1319273854566000D+02    0.1720253325883119D+02
   -0.9706569314994276D+00    0.2512072959139579D+02    0.6577208156260590D+01
   -0.6295972585791365D-01    0.2481280361740948D+02    0.6567834205438525D+01
   -0.1079079663056912D+01    0.2562103802577367D+02    0.5790073580393992D+01
   -0.1514637695086075D+02    0.2307332067667375D+02   -0.1653585038929267D+02
   -0.1575124619725173D+02    0.2332827996211008D+02   -0.1581965224062050D+02
   -0.1530414049056429D+02    0.2377104565664104D+02   -0.1724591645100576D+02
   -0.1473736407245064D+02   -0.1158709260910505D+02   -0.2076176240104445D+02
   -0.1511892020111523D+02   -0.1147467297428297D+02   -0.1988835305654098D+02
   -0.1543329595710457D+02   -0.1218848007155630D+02   -0.2112744269265383D+02
    0.2469545501328511D+02   -0.4821296502685819D+01    0.3309658396529398D+01
    0.2549655758802701D+02   -0.4541305667976462D+01    0.2925268826648662D+01
    0.2445628316878751D+02   -0.4015039393109465D+01    0.3767255457500911D+01
    0.2603767181748317D+02    0.8875108174957393D+01   -0.2747135448341054D+02
    0.2653574093605354D+02    0.8475725093935321D+01   -0.2673217512967196D+02
    0.2555180758457832D+02    0.8187414674621953D+01   -0.2795562792517434D+02
   -0.1414494466224805D+02    0.2150192257000614D+02   -0.8615472516094391D+01
   -0.1461446961806773D+02    0.2168633268250872D+02   -0.7760590481978610D+01
   -0.1325267538276871D+02    0.2145547144073358D+02   -0.8345375568462780D+01
    0.1039002279445456D+02    0.1127614853134136D+02   -0.2309201307103474D+02
    0.1025636076889950D+02    0.1156077036708481D+02   -0.2406021345446504D+02
    0.1073794039243209D+02    0.1196852031112796D+02   -0.2255236448146210D+02
    0.2067297817710352D+02    0.2374006718225360D+02    0.5867647692352119D+01
    0.1998212847159926D+02    0.2314884424338474D+02    0.5623498196062949D+01
    0.2040495684627852D+02    0.2425064371018772D+02    0.6664805433437802D+01
   -0.7715305306726540D+01    0.1465330302115865D+02    0.2013272871759714D+02
   -0.6798018546962835D+01    0.1442489114645485D+02    0.2023519928005286D+02
   -0.8125183271341696D+01    0.1399792167956584D+02    0.1950548238353671D+02
    0.5592159266350147D+01   -0.8786753361899001D+01   -0.2797189799245714D+01
    0.6085690050559719D+01   -0.7999190262874268D+01   -0.2574895935843240D+01
    0.5317349412911514D+01   -0.9086099891098721D+01   -0.1900074613277248D+01
    0.6058397370524984D+01   -0.6385894769129701D+01   -0.7609443537970526D+01
    0.6997429501471990D+01   -0.6250207952028011D+01   -0.7736846020305276D+01
    0.5783654611967200D+01   -0.7274516124171179D+01   -0.7994717953689810D+01
   -0.6271501581110171D+01    0.1352312806027474D+02    0.2611961928209283D+02
   -0.5437203806474942D+01    0.1391377463864239D+02    0.2653343962897139D+02
   -0.6152163495294456D+01    0.1352821652758813D+02    0.2513723365823233D+02
    0.3766289301112349D+01   -0.2615518640060351D+02   -0.9987542878881518D+01
    0.3215266050383565D+01   -0.2647719507137499D+02   -0.1077415549523020D+02
    0.3292511632793218D+01   -0.2656797726280442D+02   -0.9284568142327748D+01
   -0.6485747848243500D+01   -0.2301698510907314D+02   -0.1098371798082809D+01
   -0.5944775066734390D+01   -0.2348518713980762D+02   -0.1779810287549763D+01
   -0.7192777799806039D+01   -0.2365636583751306D+02   -0.9228547602368308D+00
    0.2122341778241118D+02    0.2010005457835701D+02    0.3303522506016401D+01
    0.2155887384472139D+02    0.1921155721896259D+02    0.3317100543716053D+01
    0.2163772622996115D+02    0.2070144273199054D+02    0.2655479951172079D+01
   -0.1112000968932680D+02    0.7702432664937255D+01    0.2732271496529149D+02
   -0.1179482279450934D+02    0.7030127810293630D+01    0.2735995364993402D+02
   -0.1030801735231169D+02    0.7249258830306516D+01    0.2737300947754047D+02
    0.5160915060172091D+01   -0.1177744315861990D+02    0.3243522735225977D+01
    0.5727186473348523D+01   -0.1192714779370875D+02    0.3969710617779501D+01
    0.5232876876464689D+01   -0.1255580064414391D+02    0.2701202381637648D+01
    0.6739101137260222D+01   -0.9421541039518683D+01    0.1875531455169519D+02
    0.6271669777750073D+01   -0.9086785582010991D+01    0.1797765366059249D+02
    0.6161566183931374D+01   -0.9913956522511576D+01    0.1928748067758901D+02
   -0.2477062170476638D+02    0.4188529840738212D+01    0.2144363506292571D+02
   -0.2403816422387236D+02    0.4702924810299590D+01    0.2101636612906216D+02
   -0.2536874321911522D+02    0.4013545958058260D+01    0.2067162296538495D+02
    0.1798984874497194D+02   -0.2484648989186105D+02   -0.1328376492723912D+02
    0.1858842656206593D+02   -0.2504259872903170D+02   -0.1251976237535473D+02
    0.1855795867098139D+02   -0.2425928925750985D+02   -0.1384444097831770D+02
   -0.4857236629596963D+01    0.2645708902800942D+02    0.5936511977924197D+01
   -0.5569716818754095D+01    0.2602239994775364D+02    0.6510318236530384D+01
   -0.4802252270319056D+01    0.2580091593831531D+02    0.5313476552913815D+01
   -0.2352683442703189D+02    0.2265667796768238D+02   -0.2678328090053833D+02
   -0.2256334915314322D+02    0.2267637138910001D+02   -0.2694171862915310D+02
   -0.2356942858990347D+02    0.2311948494815869D+02   -0.2594395424548840D+02
   -0.2306311949488781D+02    0.1636687622415794D+02    0.1259583063997225D+02
   -0.2296718635421846D+02    0.1549343956195619D+02    0.1214077658315826D+02
   -0.2298927005949867D+02    0.1607445600759533D+02    0.1351230705000072D+02
   -0.1501342822146158D+02    0.1082603471926314D+02    0.1912064696016977D+02
   -0.1548764480711031D+02    0.1093798602900348D+02    0.1993453550150656D+02
   -0.1566394830810301D+02    0.1085028347503265D+02    0.1845051883989947D+02
   -0.1617367163587748D+02    0.1852000443660904D+02   -0.2772241630333417D+00
   -0.1684432506306543D+02    0.1810749995612856D+02    0.2965889608547080D+00
   -0.1661622884353853D+02    0.1855622195433347D+02   -0.1129339384813602D+01
    0.2725174533616831D+02   -0.2332735275955542D+02    0.1310465863627933D+02
    0.2779586598066926D+02   -0.2363390859069511D+02    0.1232664180828552D+02
    0.2653312995738557D+02   -0.2274600074679763D+02    0.1274350488724818D+02
    0.5264801433516290D+01   -0.6359820592816657D+01    0.8196217792758762D+00
    0.6221032764370903D+01   -0.6427115116725385D+01    0.7506821455349396D+00
    0.5010802326958216D+01   -0.5765755045353464D+01    0.9553899773812879D-01
    0.2258914932679944D+02   -0.6184147506634341D+01    0.9938306185696693D+01
    0.2258606558845862D+02   -0.5872758954624594D+01    0.9058261868231485D+01
    0.2197438831205045D+02   -0.6920032976412139D+01    0.9967931095994393D+01
   -0.1256336351256302D+02    0.1919346654845677D+02   -0.1794682328792695D+02
   -0.1186038329705848D+02    0.1914846797342118D+02   -0.1865993339954740D+02
   -0.1342624214263099D+02    0.1891278433453118D+02   -0.1833427535971056D+02
    0.1939392233673120D+02   -0.2327602392285368D+02   -0.7069238110046423D+01
    0.1946877998311700D+02   -0.2399115329345733D+02   -0.7730013949385239D+01
    0.1870272521545331D+02   -0.2357301950940453D+02   -0.6547231354954970D+01
   -0.2377683027556472D+02   -0.1051401216790555D+02    0.1903379246940668D+02
   -0.2399633448447471D+02   -0.1004811786248759D+02    0.1986547407050660D+02
   -0.2405807959428536D+02   -0.1142767760192896D+02    0.1912463940683394D+02
    0.2265469883373564D+01   -0.8071300924076716D+01   -0.6562720370099635D+01
    0.1690228017733647D+01   -0.7372255779992087D+01   -0.6798253983231356D+01
    0.2883988188083775D+01   -0.8129418631753374D+01   -0.7377694766334021D+01
   -0.7286285648606031D+01   -0.6004310531485745D+01   -0.8813613277108585D+01
   -0.7939598604254861D+01   -0.5787366269037201D+01   -0.9501655272756688D+01
   -0.6423738864692719D+01   -0.6163949611530271D+01   -0.9204693698257962D+01
   -0.3649130209665552D+01   -0.2424554412360661D+02   -0.7045882836302766D+01
   -0.2755852402865031D+01   -0.2444353260985136D+02   -0.6769764298959148D+01
   -0.4076294162594415D+01   -0.2492067235801823D+02   -0.6550396890733813D+01
    0.1568868165252703D+01   -0.1212103966482204D+02    0.1746680457796332D+02
    0.6247227294961276D+00   -0.1213516727849216D+02    0.1742356739470912D+02
    0.1827628987216172D+01   -0.1181943719408346D+02    0.1665284491039077D+02
   -0.2697981447991277D+02   -0.3833120473817639D+01   -0.5752185274470077D+01
   -0.2672489149164946D+02   -0.3735716258921671D+01   -0.6692987653968670D+01
   -0.2651383118118789D+02   -0.4627078980868308D+01   -0.5486904467195000D+01
    0.2070608751938786D+02    0.1595975294361804D+02    0.2096742958848288D+02
    0.2114716200716651D+02    0.1587641166715412D+02    0.2179712499799917D+02
    0.1976238490403836D+02    0.1614124804032911D+02    0.2110539437989901D+02
   -0.1989613377986785D+02    0.2709552454041302D+02   -0.1051439817601102D+02
   -0.2048790268940772D+02    0.2774881591832236D+02   -0.1090088761343480D+02
   -0.2043808410780815D+02    0.2654858613233602D+02   -0.9969901110236490D+01
    0.1874808408677563D+02   -0.6595721683788590D+00   -0.9169057756002582D+01
    0.1853661480338523D+02   -0.1454325433855206D+01   -0.9655497869082897D+01
    0.1951123293599671D+02   -0.9848806051157444D+00   -0.8605068821147434D+01
    0.9445034840437486D+01   -0.5522175621570537D+01    0.1765901826144219D+02
    0.8628104847761886D+01   -0.5023786926130287D+01    0.1761150070775980D+02
    0.9160499022613886D+01   -0.6227547379284475D+01    0.1823272797194115D+02
    0.2304805739391573D+02    0.5351501870802755D+01    0.2499254076126442D+02
    0.2297506335861978D+02    0.4496017230943681D+01    0.2536603998724116D+02
    0.2361331467818586D+02    0.5184228630956064D+01    0.2422823198630904D+02
    0.3240621347735568D+00   -0.8565464548467197D-02    0.1787698293051773D+02
   -0.3419151235396342D+00   -0.6630182878881006D+00    0.1760038621065662D+02
    0.1111814281842945D+01   -0.1573421031068469D+00    0.1732901198226558D+02
    0.7339469176814989D+01   -0.1617944708514882D+02    0.2479084858445117D+02
    0.7089407060071550D+01   -0.1602600153376739D+02    0.2388992547518561D+02
    0.8283118909492863D+01   -0.1645214228448020D+02    0.2481762368959689D+02
    0.1308597407822823D+02    0.8195819704902110D+01    0.2339211719225903D+02
    0.1393017866563276D+02    0.8465162118174097D+01    0.2370072453770745D+02
    0.1296445984428734D+02    0.8600509259552391D+01    0.2254332062103239D+02
    0.1531379983952449D+02    0.9036678779950373D+01   -0.2471864318426645D+02
    0.1537728814267720D+02    0.9509530906563555D+01   -0.2552562442148997D+02
    0.1556603465156623D+02    0.8155208841844320D+01   -0.2501386307345167D+02
    0.1373309517862225D+02   -0.2700618024231132D+02    0.9542552272576870D+01
    0.1318987274037610D+02   -0.2776043322004408D+02    0.9858775431555417D+01
    0.1371434520553459D+02   -0.2630106377388312D+02    0.1014234281321542D+02
    0.1198002413360019D+02    0.6059180687263233D+01   -0.1570053451936707D+02
    0.1114644854246312D+02    0.5844087661535309D+01   -0.1530373281347949D+02
    0.1229263010765794D+02    0.6728398739540044D+01   -0.1508255732381841D+02
   -0.8882135794693401D+01    0.1277961356435198D+02    0.2658034244700452D+02
   -0.7942401229283802D+01    0.1278039933686510D+02    0.2681272549616741D+02
   -0.9203640861476952D+01    0.1223486591286891D+02    0.2728556538099052D+02
   -0.9419026783235490D+00   -0.2745236363641937D+02   -0.1314073837261815D+02
   -0.8860870319268548D+00   -0.2668088445139300D+02   -0.1254055892486879D+02
   -0.1335582125538850D+01   -0.2804346006848406D+02   -0.1251144477429000D+02
   -0.2726580086333060D+02    0.1853107986947252D+02   -0.1371988323529556D+02
   -0.2699966604287806D+02    0.1815046409981700D+02   -0.1448472207569652D+02
   -0.2666931441076673D+02    0.1822463724192419D+02   -0.1300784747407235D+02
   -0.1463608119130731D+02    0.1574631880915902D+02    0.2321813960072941D+02
   -0.1546106183917154D+02    0.1533015546421504D+02    0.2319099480751373D+02
   -0.1446772365168204D+02    0.1586347605313702D+02    0.2416713170239376D+02
   -0.2090477708045685D+02    0.3051796862129112D+01   -0.1378553478336916D+02
   -0.2137156953426378D+02    0.3744196837069484D+01   -0.1322849792205196D+02
   -0.2131352350811907D+02    0.2135581903989546D+01   -0.1356797181604117D+02
   -0.2755011353236924D+02    0.2131111490332681D+02   -0.2503203570894901D+02
   -0.2744587556417297D+02    0.2188344534169989D+02   -0.2428287487299509D+02
   -0.2670762880004794D+02    0.2121459034027761D+02   -0.2551100757895837D+02
    0.1514821466613564D+02   -0.2279622117026721D+02   -0.6344743848789303D+01
    0.1442605067794608D+02   -0.2234708618468750D+02   -0.5935069331195546D+01
    0.1584702761190264D+02   -0.2233907755553052D+02   -0.5888811292365006D+01
    0.1750252436360455D+02   -0.2473603576798349D+02   -0.1001095971280475D+02
    0.1843107442477619D+02   -0.2503594573752153D+02   -0.1024692055690792D+02
    0.1722649894732985D+02   -0.2506127597004039D+02   -0.9126630713822790D+01
    0.6305985045319725D+01    0.7766799063605989D+01   -0.3921771243906575D+01
    0.6823202333573291D+01    0.8347464456598740D+01   -0.4475898859249945D+01
    0.5458806522276313D+01    0.7850738054794309D+01   -0.4262452165943465D+01
    0.9023542283484645D+01    0.2267059160789426D+02    0.4344419387101470D+01
    0.8060937980579146D+01    0.2262038143412727D+02    0.4115047278381553D+01
    0.9202056117906434D+01    0.2351330778765981D+02    0.4761210946366200D+01
    0.8447437376810846D+01   -0.2272484635189580D+01   -0.9296410304675968D+01
    0.9262550919729556D+01   -0.1915938274340848D+01   -0.9747871271556036D+01
    0.8770921362102223D+01   -0.2667668205070582D+01   -0.8478314694061146D+01
   -0.7409367296710172D+01    0.2526004028914954D+02   -0.1618262010410250D+02
   -0.8319446965582207D+01    0.2514800394095169D+02   -0.1626803576124803D+02
   -0.7182361529097234D+01    0.2493771913963314D+02   -0.1529373600133229D+02
    0.1764191010098297D+02    0.2006425056299886D+01    0.1657074913952806D+02
    0.1687621814084838D+02    0.2452463754505928D+01    0.1634155653841831D+02
    0.1838446940230262D+02    0.2671701249175841D+01    0.1651785908126925D+02
   -0.2425738014873038D+02   -0.1007725250831153D+02   -0.1323599734906532D+01
   -0.2404504174294094D+02   -0.1001238891192670D+02   -0.2265584899530396D+01
   -0.2480202757337847D+02   -0.1085296734619546D+02   -0.1278298192587777D+01
    0.1513668207207498D+02   -0.7947006670124300D+01   -0.1799347027487663D+02
    0.1490552946248070D+02   -0.7795455151237439D+01   -0.1891131922086865D+02
    0.1552751017735982D+02   -0.7085009905180517D+01   -0.1761772309144512D+02
    0.1515655967683420D+02   -0.2557230832513763D+02   -0.1292287666039584D+02
    0.1431705983809028D+02   -0.2503642900755444D+02   -0.1289507512652540D+02
    0.1596689128873966D+02   -0.2505982076246565D+02   -0.1265962437081635D+02
    0.1409826456638861D+02    0.8116816269094027D+01   -0.1478117109120555D+02
    0.1468583023997650D+02    0.8166900770584970D+01   -0.1408716985533326D+02
    0.1377550752686165D+02    0.9054460540858546D+01   -0.1493727363973158D+02
   -0.1379167554922593D+02    0.4142750130373507D+01    0.2280942185897108D+02
   -0.1453929115556524D+02    0.4261644794202740D+01    0.2226039610842221D+02
   -0.1408452429542616D+02    0.4276948980073429D+01    0.2368081040035490D+02
    0.2751355526267396D+02    0.1054980794371135D-01    0.2644919575669921D+02
    0.2721963457987806D+02    0.7102385175816893D+00    0.2586739000338118D+02
    0.2756210026208737D+02   -0.8421661845690903D+00    0.2595814574343417D+02
    0.2255006173980283D+02    0.1261096156857001D+01    0.1779033665664850D+02
    0.2263933161093940D+02    0.5631917032147583D+00    0.1842468789553324D+02
    0.2172908900100838D+02    0.1698583608479575D+01    0.1791148355642590D+02
    0.6377344105944449D+01    0.2161975715374557D+02   -0.8807422521653416D+01
    0.6861652029540650D+01    0.2098852836896245D+02   -0.8194200479310648D+01
    0.6557293313811143D+01    0.2252713299975907D+02   -0.8436296344615471D+01
    0.4691959927342054D+01    0.2398502045854438D+02    0.4965881549248810D+01
    0.4302848687423894D+01    0.2371577389411010D+02    0.5790904849462724D+01
    0.3999675089230230D+01    0.2423959851760606D+02    0.4333861669110237D+01
    0.1771452993000564D+02   -0.2457197003333014D+02    0.1608343370794576D+02
    0.1719346741197728D+02   -0.2465384521401596D+02    0.1525178645229969D+02
    0.1817341346518251D+02   -0.2545283719586596D+02    0.1626085960124896D+02
    0.2654001284331756D+00    0.1821579551603359D+02    0.1432686843230407D+02
    0.1492830468750639D+00    0.1906598611480737D+02    0.1393377668606722D+02
   -0.5931180161027119D+00    0.1805290862274283D+02    0.1473803324138462D+02
   -0.7039991660944004D+01    0.9079134199201072D+00    0.1015437797768495D+02
   -0.7016388546463961D+01    0.1836109896169077D+01    0.1045105476335543D+02
   -0.6126330321302526D+01    0.7422892012302090D+00    0.1010679565896266D+02
    0.1970850522925932D+02    0.8206457728356515D+01    0.1603760398365427D+02
    0.2053977280011870D+02    0.7906377272173278D+01    0.1580447148215319D+02
    0.1923025179987556D+02    0.8142734151421585D+01    0.1519849851506519D+02
    0.2482667903105067D+02    0.2092593032001994D+02   -0.2350314727510739D+02
    0.2560673008970030D+02    0.2136487218196292D+02   -0.2319991556477868D+02
    0.2424855914468676D+02    0.2169088074976860D+02   -0.2366224940233585D+02
    0.7265065029717429D+01    0.1441336358344515D+02    0.2014146268246121D+02
    0.7756629510639280D+01    0.1510623445399361D+02    0.1973896346336945D+02
    0.6407545864972974D+01    0.1474897513753795D+02    0.2050261575162489D+02
    0.2350451000717010D+02   -0.1769043477543948D+02    0.2406147661296494D+01
    0.2342839918761653D+02   -0.1744966419223594D+02    0.1511941606907159D+01
    0.2363809632456999D+02   -0.1861153385235917D+02    0.2591733625361684D+01
    0.1546523345090294D+02    0.1171263592164317D+02    0.1432253592695639D+02
    0.1460843787847623D+02    0.1162992108199940D+02    0.1480865132513635D+02
    0.1551631853808960D+02    0.1114623568961334D+02    0.1358143907120466D+02
    0.2131932562437763D+02   -0.7445486677023886D+01    0.1033636532119576D+01
    0.2178465056773521D+02   -0.6592374596332860D+01    0.1067852052297554D+01
    0.2138437702700075D+02   -0.7742477513149765D+01    0.1079889829378967D+00
   -0.1407846132806717D+02   -0.6745188280324101D+01    0.2360902072055016D+02
   -0.1422444235657369D+02   -0.5782202536358763D+01    0.2362725268204592D+02
   -0.1372508843859363D+02   -0.6958212343800715D+01    0.2447759163778361D+02
   -0.7335644415035115D+01    0.2626722912619483D+02    0.1045776095120460D+02
   -0.6560206602416636D+01    0.2604573510600060D+02    0.1104073513060330D+02
   -0.7736269148787452D+01    0.2710244597347330D+02    0.1083868619436387D+02
    0.1593364403553314D+01   -0.1376362417379066D+02   -0.7985555761651752D+01
    0.2452344441792079D+01   -0.1329404782953730D+02   -0.8189555937064970D+01
    0.9689753085273055D+00   -0.1353200929270916D+02   -0.8644951777421996D+01
    0.1708232335505939D+02   -0.1274053861263259D+02    0.1213867928822964D+02
    0.1641682350804517D+02   -0.1313832921926043D+02    0.1152408000586167D+02
    0.1776032577053855D+02   -0.1221184410045415D+02    0.1163501237361728D+02
    0.2696702711942568D+02    0.9200794131779343D+01    0.8649216644799546D+01
    0.2687851658418376D+02    0.9349719988078851D+01    0.9571999972506628D+01
    0.2676831599611904D+02    0.1007890611417104D+02    0.8344519411428532D+01
    0.1088167053719818D+02   -0.1202983274750798D+01   -0.1636576859954256D+02
    0.1161062035528830D+02   -0.9628834700435159D+00   -0.1694347569286955D+02
    0.1016642853376607D+02   -0.6963595840011501D+00   -0.1667037147043323D+02
    0.1025548538335127D+02   -0.5548319692880076D+01    0.1700609722130217D+01
    0.9342188332698058D+01   -0.5720586808207694D+01    0.1961168380807381D+01
    0.1086451343974162D+02   -0.6141633120871234D+01    0.2216364107415091D+01
    0.2382429955901013D+02    0.4109163864097130D+01   -0.3659509293282194D+01
    0.2384950345305839D+02    0.4402691945947041D+01   -0.2771987702851911D+01
    0.2412223550743321D+02    0.3179434130489752D+01   -0.3597070194620129D+01
   -0.2513792160961931D+02   -0.5783846588190337D+01   -0.1060289044598723D+02
   -0.2594446275720778D+02   -0.5674047071926722D+01   -0.1009725651918158D+02
   -0.2471084609188264D+02   -0.6596946890406564D+01   -0.1026393095550566D+02
    0.6732084306322471D+01   -0.1091359584057119D+01   -0.9592964184040279D+00
    0.7105567348787779D+01   -0.1394747398691076D+01   -0.1313541394490086D+00
    0.7446811651764023D+01   -0.7811029549137813D+00   -0.1594340073296923D+01
    0.4460386667814207D+01   -0.1395166204297102D+02   -0.2062766529299379D+02
    0.5001709698444156D+01   -0.1437826662813749D+02   -0.2131051172191699D+02
    0.5027562604885171D+01   -0.1333241717080927D+02   -0.2017004463513302D+02
   -0.2322674395145763D+02   -0.1633763862336691D+02    0.1449501597220724D+01
   -0.2370137884329059D+02   -0.1695374020574796D+02    0.2065437616749835D+01
   -0.2318687089177540D+02   -0.1665374814131351D+02    0.5746877747684360D+00
   -0.2545048281498840D+02   -0.2436010290086299D+02   -0.1658857154705390D+02
   -0.2526885997045845D+02   -0.2445694540893730D+02   -0.1567679423764189D+02
   -0.2498833197327834D+02   -0.2353118740117470D+02   -0.1693515602324625D+02
    0.7740502125134437D+01   -0.4362885177116104D+01   -0.1114322455800483D+02
    0.8706279435602600D+01   -0.4274315948055337D+01   -0.1130794319855020D+02
    0.7543118949591333D+01   -0.3774661391271315D+01   -0.1043091852123512D+02
   -0.2563479404780581D+02   -0.1796661431841661D+02    0.8727115547467722D+01
   -0.2543346107167859D+02   -0.1893441434954899D+02    0.8549134283019891D+01
   -0.2587154012800674D+02   -0.1799719598882622D+02    0.9686191837509304D+01
   -0.5061996604997277D+01    0.1977400881077067D+02    0.1658777504261522D+01
   -0.5820619542422415D+01    0.1938890622788684D+02    0.2182292949790995D+01
   -0.4973677059942542D+01    0.1904268061774492D+02    0.9839116773653368D+00
   -0.2504123949108903D+02    0.1984130977238341D+02    0.1438970948467663D+02
   -0.2477910406381219D+02    0.1905453289057528D+02    0.1482674714980076D+02
   -0.2602723448292958D+02    0.1995476903677190D+02    0.1461882827422949D+02
    0.1713180744525794D+02   -0.1504446551152267D+02    0.1405986377631708D+02
    0.1764489653156873D+02   -0.1511553513305557D+02    0.1487475913091359D+02
    0.1737844123861890D+02   -0.1418496704891974D+02    0.1353068801320525D+02
    0.1427699342620925D+02   -0.1341874354199804D+02    0.8293938796520584D+01
    0.1414942839843279D+02   -0.1249436529213455D+02    0.8396083887124760D+01
    0.1345909994710829D+02   -0.1390940463375051D+02    0.8402647593988032D+01
   -0.2185642884244421D+02    0.6560621784208527D+01    0.2077673557117996D+02
   -0.2140668489575374D+02    0.7096133598599820D+01    0.2008812186551251D+02
   -0.2278397052241992D+02    0.6822152409202012D+01    0.2069733795834367D+02
   -0.2458267542524252D+02   -0.1527399499288350D+02    0.8347322186549222D+01
   -0.2387073315034921D+02   -0.1508544481718178D+02    0.8981414504925301D+01
   -0.2475830020716865D+02   -0.1622035186692383D+02    0.8475328415852598D+01
    0.1692251433547204D+02    0.5906646757121012D+01    0.3549920516768606D+01
    0.1662419110967548D+02    0.5355765269345408D+01    0.2751156286101360D+01
    0.1621514612445094D+02    0.5678112672697480D+01    0.4161629805379982D+01
   -0.2404608564828464D+02   -0.2192804085941478D+02   -0.1676563308308032D+02
   -0.2431925208079378D+02   -0.2142244006853572D+02   -0.1752144432342512D+02
   -0.2310261655925089D+02   -0.2204680332890600D+02   -0.1691526741819837D+02
    0.1710843314161299D+02   -0.9899888528833683D+01   -0.1803642134501678D+02
    0.1661365522679470D+02   -0.9042939584817553D+01   -0.1796795333274936D+02
    0.1659823534537253D+02   -0.1030079605368466D+02   -0.1873390585796463D+02
   -0.2595825155352287D+02    0.2249497967541044D+01   -0.2000544983669622D+02
   -0.2643327010561468D+02    0.2970628072350786D+01   -0.2037513121203575D+02
   -0.2556806678315667D+02    0.2630537716312011D+01   -0.1912652628851754D+02
   -0.1415224766293749D+02    0.1237379526575250D+02   -0.1776816227213298D+02
   -0.1327691644054736D+02    0.1203363560992659D+02   -0.1774458393129584D+02
   -0.1395107043319064D+02    0.1331897532670732D+02   -0.1779616218608744D+02
    0.2463969506299663D+02    0.1558684997834408D+01   -0.1670203519836024D+02
    0.2534547034318832D+02    0.1315358284112265D+01   -0.1729153381303646D+02
    0.2376728450169655D+02    0.1432417189675450D+01   -0.1711390571309780D+02
   -0.9803691704158258D+01    0.2096634564148965D+02   -0.3066008855469578D+01
   -0.1053611978870638D+02    0.2145775979716219D+02   -0.3478876050349442D+01
   -0.1012902640991707D+02    0.2033988966425339D+02   -0.2359693936927066D+01
    0.1075625047556153D+02   -0.1967059073179756D+02    0.2061873660959553D+02
    0.1064404199296219D+02   -0.2012636123381882D+02    0.2144882494834566D+02
    0.1129211335642755D+02   -0.1889358751149456D+02    0.2078607940287351D+02
    0.1669607707561095D+02    0.1901426468536661D+02   -0.2154248288547168D+02
    0.1621697690215543D+02    0.1975634035279267D+02   -0.2119206188083085D+02
    0.1645148031302217D+02    0.1900912077839590D+02   -0.2246507417230830D+02
    0.7029153381739921D+01    0.2648617220826102D+02    0.5030342988896549D+01
    0.6529144212799808D+01    0.2563107292164011D+02    0.5237496039274864D+01
    0.6485383567018668D+01    0.2710971914029723D+02    0.5516867895725138D+01
    0.3951368091038518D+00    0.9492968116047958D+01    0.1133496263150149D+01
    0.5237286559857235D+00    0.9054555300309946D+01    0.1948005669049501D+01
    0.1269142129600104D+01    0.9552276130725621D+01    0.7203439479608092D+00
    0.1616307180070009D+01    0.7344673635045269D+01   -0.1063916905596670D+02
    0.2465023455318602D+01    0.7758980861654220D+01   -0.1061718823725636D+02
    0.1784570530568963D+01    0.6460761118436810D+01   -0.1039657643100280D+02
    0.8039187663329528D+01   -0.2435644077008847D+01    0.8130779209169727D+01
    0.8279004343971472D+01   -0.2905015548986980D+01    0.8912727736947392D+01
    0.8913104175523550D+01   -0.2101829536899197D+01    0.7758991860640568D+01
    0.4266289684467962D+01    0.8859268072931835D+01    0.2313643450665696D+02
    0.4915920411401058D+01    0.8197927852042172D+01    0.2282170826964163D+02
    0.4425682023758300D+01    0.9711938910415258D+01    0.2271577017704356D+02
    0.2689497933578764D+02   -0.2578142720908020D+02    0.8154194362296808D+01
    0.2766884272539063D+02   -0.2621345091147541D+02    0.8496991354843402D+01
    0.2670870228812628D+02   -0.2622446039848424D+02    0.7366824184855715D+01
   -0.2086414956123622D+02    0.2204496115400823D+02    0.2866316856026484D+01
   -0.2078376583342645D+02    0.2288426930786187D+02    0.2416423198397255D+01
   -0.2001282918112134D+02    0.2154592767705902D+02    0.2813094404637667D+01
   -0.6249615455518589D+01    0.1105258545285311D+02   -0.2188985341584998D+02
   -0.5689980044793620D+01    0.1142354149529253D+02   -0.2124009629673814D+02
   -0.7102347942697212D+01    0.1074125610145401D+02   -0.2151243905080668D+02
   -0.1447287187127061D+02    0.2739464883402272D+02    0.2489414937777944D+02
   -0.1392136733938474D+02    0.2795314575787289D+02    0.2434086064207191D+02
   -0.1528154707252838D+02    0.2739416575961131D+02    0.2429729283394166D+02
   -0.1841907856202404D+01    0.6032640670227844D+01   -0.2473216976007739D+02
   -0.1632216160094831D+01    0.6150625490768704D+01   -0.2376692867800436D+02
   -0.2579107821986367D+01    0.5401602519423889D+01   -0.2463658981587610D+02
    0.2264104825734430D+02    0.1970635610449973D+02   -0.1190119913194449D+02
    0.2192994862105346D+02    0.1946573511677349D+02   -0.1244117043560935D+02
    0.2282809344311242D+02    0.1906077795657872D+02   -0.1116845458246858D+02
    0.1754868917875015D+02    0.1598544411702692D+02   -0.2708247402079536D+02
    0.1784444623026777D+02    0.1604188602563478D+02   -0.2800219099880904D+02
    0.1756268561833960D+02    0.1503303911695089D+02   -0.2679542476026268D+02
   -0.5228111399337140D+01   -0.2730471544721479D+02    0.2192779834449166D+02
   -0.5645995849045844D+01   -0.2645688501381294D+02    0.2177208505634800D+02
   -0.5429239250455120D+01   -0.2763684991668039D+02    0.2280971702931411D+02
    0.6085607307476125D+01   -0.1441557872756396D+02   -0.6750046101213467D+01
    0.6188085163477787D+01   -0.1525038794021091D+02   -0.7214034816842217D+01
    0.5393777392259592D+01   -0.1465681574456315D+02   -0.6127772702021213D+01
    0.1969799526020587D+02   -0.5272127669638357D+01   -0.2642572431894303D+02
    0.2031962915102346D+02   -0.5529788081118417D+01   -0.2572318193405373D+02
    0.2026851686563090D+02   -0.4996369715375417D+01   -0.2717478156725318D+02
    0.1552910467938348D+02    0.2753860922838155D+02    0.6404704950594106D+01
    0.1471973622800282D+02    0.2807800100891768D+02    0.6612456762459911D+01
    0.1524829455559184D+02    0.2661429892039150D+02    0.6090325159453535D+01
   -0.2636090306624006D+02   -0.1016400859283108D+02    0.2581234113443792D+02
   -0.2674520587296842D+02   -0.1064889726006295D+02    0.2655175326711942D+02
   -0.2626832528974779D+02   -0.9291530092059068D+01    0.2622840797640342D+02
    0.8455866124163750D+01   -0.2421830015165995D+02   -0.1339206550357795D+02
    0.7758692848992943D+01   -0.2360459357065782D+02   -0.1351051958679688D+02
    0.9019285319796397D+01   -0.2401594138510429D+02   -0.1263363756431123D+02
    0.1674432022758513D+02   -0.6149517612979582D+01    0.3834621104543876D+01
    0.1736180341597653D+02   -0.5481622432545742D+01    0.4119033138592446D+01
    0.1714645519760796D+02   -0.6391770145741871D+01    0.2994611449453596D+01
    0.6643046734795554D+01    0.3414638144989731D+01   -0.9702078965078991D+00
    0.6692414788251724D+01    0.4051021869543418D+01   -0.1623471564787799D+01
    0.5978943298607877D+01    0.2692122363253420D+01   -0.1325690444507005D+01
    0.2103244792537653D+02   -0.1969421562254294D+02    0.3331678988954615D+01
    0.2145428794762037D+02   -0.1961949465629230D+02    0.2450697910673288D+01
    0.2051221520494790D+02   -0.1890881283574597D+02    0.3303966554198194D+01
    0.1521364375720293D+02    0.1103430567528581D+02    0.9710918213093104D+01
    0.1608809050872052D+02    0.1144997954108707D+02    0.9721613147155518D+01
    0.1460160550609309D+02    0.1158529243297972D+02    0.1024665857427951D+02
    0.1299837040287257D+02    0.2252272742784553D+02   -0.1725300862834766D+02
    0.1392457213102157D+02    0.2262474890837953D+02   -0.1708422772493775D+02
    0.1277062961334726D+02    0.2161552704520090D+02   -0.1755656513520024D+02
   -0.2476646870359329D+02   -0.2373384275284147D+01   -0.2503937139454496D+01
   -0.2384530936702452D+02   -0.2402935794548790D+01   -0.2810407383726130D+01
   -0.2485935523042248D+02   -0.3164531538760073D+01   -0.2015670009538392D+01
    0.1692286933823994D+02    0.1732091082330493D+02   -0.6257339643646116D+00
    0.1765049776836615D+02    0.1755560630845769D+02   -0.2404424451070353D-01
    0.1725748859040453D+02    0.1649744913463677D+02   -0.9540547097550345D+00
   -0.5114935466617456D+01    0.6050194925349024D+01   -0.8439313112159466D+01
   -0.5337245965574127D+01    0.6190084043320686D+01   -0.7446691441988301D+01
   -0.4575188409293195D+01    0.5259686590140067D+01   -0.8566403368843700D+01
    0.2585131302637775D+02    0.4878341559466812D+01    0.6333172236128069D+01
    0.2597614012032257D+02    0.5792776786230391D+01    0.6680527780645519D+01
    0.2648998691662597D+02    0.4611363327554534D+01    0.5690083708958621D+01
   -0.2112371365609497D+02   -0.4138611835323379D+01    0.2127338603804803D+02
   -0.2175058268311968D+02   -0.4873212062557912D+01    0.2148090792312673D+02
   -0.2100210382442906D+02   -0.4150469971024809D+01    0.2035773655916346D+02
   -0.1323649366551347D+02    0.1128790917026877D+01    0.1122449703737772D+01
   -0.1336216287880076D+02    0.7237294362793162D+00    0.2490853635280815D+00
   -0.1299241849423789D+02    0.2026980702470258D+01    0.9279054057864198D+00
   -0.1432050798988167D+02    0.1038552183354605D+02   -0.2610390153061974D+02
   -0.1451026004065363D+02    0.9416808001257353D+01   -0.2622583490013694D+02
   -0.1360749951157482D+02    0.1047127617345181D+02   -0.2549964824992791D+02
    0.2050794524668441D+02   -0.1780189665227726D+02    0.1164500730212587D+02
    0.2102131667217422D+02   -0.1851455425115402D+02    0.1124735889042901D+02
    0.1983720327571151D+02   -0.1750479103518105D+02    0.1097071523220162D+02
    0.9501958064551344D+01    0.2599699404844822D+02    0.2411985753105388D+02
    0.1032915395626240D+02    0.2557706890056951D+02    0.2376855007829906D+02
    0.8816534457343995D+01    0.2531478577222814D+02    0.2406969997494649D+02
    0.2434718067449977D+02   -0.5954354977224557D+01   -0.6341198109830880D+01
    0.2475218109754994D+02   -0.5196862437406427D+01   -0.5951443121392517D+01
    0.2507765551653120D+02   -0.6499564081968126D+01   -0.6639946803199599D+01
   -0.1967470051000650D+02    0.4498418930793662D+00    0.1783485999757063D+02
   -0.1974076334511624D+02   -0.5374113403377838D+00    0.1797443153782250D+02
   -0.2011216572298805D+02    0.5452368329894315D+00    0.1698767005203710D+02
    0.2364553707148236D+01    0.1772830475391995D+01    0.2603319492399483D+02
    0.1933721119768073D+01    0.1315924320196344D+01    0.2532576103568498D+02
    0.2115102904492382D+01    0.2692628208753269D+01    0.2612732434429232D+02
   -0.2021669352177323D+02    0.2213316258869359D+02   -0.5172055312631246D+01
   -0.1922650691852379D+02    0.2229129537873419D+02   -0.5114458822506335D+01
   -0.2061940491501722D+02    0.2299456671499593D+02   -0.5391005238779972D+01
    0.7731675949714277D+00   -0.1212486929310237D+02   -0.1032896704339491D+01
    0.9352830372044383D+00   -0.1120728700958976D+02   -0.1233375095455937D+01
    0.1208066988472738D+01   -0.1223199855499715D+02   -0.1245415285664159D+00
    0.5028441801172526D+01   -0.2667363856107473D+02    0.5030348164733474D+01
    0.5527647117574793D+01   -0.2590111555996797D+02    0.4903771709723886D+01
    0.4736048027125837D+01   -0.2681132109246067D+02    0.4121873326679103D+01
   -0.1078064653284784D+02   -0.9515173060838906D+01   -0.2179802684986845D+02
   -0.1066203400199887D+02   -0.8535973928057560D+01   -0.2181459099537815D+02
   -0.1044661369536542D+02   -0.9730078572975405D+01   -0.2092897366423268D+02
    0.6930109448246613D+01   -0.2732837734696525D+02   -0.2325643013981036D+01
    0.6786291377691978D+01   -0.2827524461390497D+02   -0.2258464540895018D+01
    0.7755404363599850D+01   -0.2707619895257801D+02   -0.1835732162609247D+01
   -0.2382827164661643D+02   -0.2474862151826064D+02   -0.2239260059192707D+02
   -0.2410892421419953D+02   -0.2468438223505950D+02   -0.2332242973079777D+02
   -0.2292950294843563D+02   -0.2463883570629181D+02   -0.2233882109445505D+02
    0.2845016512003001D+01    0.1135797870904389D+02    0.1312922190516564D+00
    0.2761645161248148D+01    0.1210253775983285D+02    0.7474842733390865D+00
    0.3212163752209356D+01    0.1064377043952709D+02    0.6987337288468166D+00
   -0.2891699712894410D+01   -0.2107484590260053D+01   -0.1829459711955191D+02
   -0.3797401231035163D+01   -0.2192958695382969D+01   -0.1859764868635022D+02
   -0.2666747020722803D+01   -0.2871303380026255D+01   -0.1765245251443292D+02
   -0.5958514013445500D+01    0.7184693081060743D+01    0.7162112405743208D+01
   -0.5970412747623135D+01    0.7668792086471243D+01    0.8017493946444706D+01
   -0.6086460123420765D+01    0.7715757809450367D+01    0.6311780283101098D+01
   -0.5967242492888303D+01    0.1225382636668247D+02   -0.6925466205986663D+01
   -0.6407770910765370D+01    0.1287272059671164D+02   -0.6379947756225111D+01
   -0.5014869911239885D+01    0.1226347682538254D+02   -0.6747774445825508D+01
   -0.2003986225507339D+02    0.1007336358358144D+02   -0.6911217611264369D+01
   -0.2084046754810633D+02    0.1051089122176195D+02   -0.7279195921223996D+01
   -0.1974360563725285D+02    0.9604084862834888D+01   -0.7698650105105202D+01
   -0.2713906899073566D+01   -0.1969724311665752D+02   -0.2305338814734037D+02
   -0.3045338927259996D+01   -0.1889828578403635D+02   -0.2271366083950396D+02
   -0.3478121528622733D+01   -0.2021008693010003D+02   -0.2336885806909576D+02
    0.1702662925928264D+02   -0.2971812774399389D+01   -0.3779577819633375D+01
    0.1701751721684221D+02   -0.3840002019594512D+01   -0.4166084287120086D+01
    0.1624887447780394D+02   -0.2392426008261287D+01   -0.4100135971137441D+01
    0.8492830887829680D+01    0.1762757134655119D+02    0.2144562213288235D+02
    0.8786410659966380D+01    0.1705660555554438D+02    0.2068127161637270D+02
    0.8643140154865522D+01    0.1853272731335825D+02    0.2111570090214342D+02
    0.1366593989601428D+02    0.7527282510501408D+01    0.8758221521747259D+01
    0.1420119747127458D+02    0.6821411024051600D+01    0.9124150130945237D+01
    0.1371103095644674D+02    0.7558915353654582D+01    0.7755447436667441D+01
   -0.1409919354616749D+01   -0.1680760214694583D+02   -0.1333097112761273D+02
   -0.5719207121703598D+00   -0.1629758396230815D+02   -0.1339018543343345D+02
   -0.1358682899984968D+01   -0.1749156387240373D+02   -0.1399904761379381D+02
   -0.2218931978075704D+02    0.1076575237293924D+02    0.1517324580815361D+02
   -0.2239663436877169D+02    0.1071338496060435D+02    0.1424202745660768D+02
   -0.2159556210036366D+02    0.1007753855486579D+02    0.1534740774281105D+02
   -0.2352208741813259D+02    0.3809286728722501D+01   -0.1528974692018011D+02
   -0.2376295103167229D+02    0.3191926030333774D+01   -0.1596685253296025D+02
   -0.2260546770803073D+02    0.3803864455484933D+01   -0.1513140501450201D+02
   -0.1647489139207534D+02   -0.4410651158945504D+01   -0.2471677416922431D+02
   -0.1583374215482910D+02   -0.3692649755924323D+01   -0.2466039389030620D+02
   -0.1585536956913981D+02   -0.5134114838041294D+01   -0.2490091940076241D+02
    0.2609246694075719D+02   -0.1178113784186036D+02   -0.2121520959298859D+02
    0.2648628118966152D+02   -0.1217006318732224D+02   -0.2041248104258915D+02
    0.2656824309307758D+02   -0.1214354694568916D+02   -0.2195455478083676D+02
    0.1981312446272752D+02    0.2588638152379852D+01   -0.6452968428047210D+01
    0.1998532766051977D+02    0.3439981105165170D+01   -0.6908450120344383D+01
    0.1892473772354229D+02    0.2393200604007685D+01   -0.6844316272268385D+01
    0.1349741874424622D+02   -0.1130871425128962D+02   -0.6685305910513335D+01
    0.1417366018939804D+02   -0.1198856817326273D+02   -0.6773095652736276D+01
    0.1392388347321646D+02   -0.1050907797555659D+02   -0.7018619091598112D+01
    0.1510411092802719D+02    0.1387043534579253D+02    0.6816814307239537D+01
    0.1545059618500355D+02    0.1480934467902173D+02    0.6658182383848822D+01
    0.1426633286152671D+02    0.1386479606540492D+02    0.7275570675598061D+01
    0.2397160854894381D+02   -0.2706221505187260D+01   -0.2988427075282313D+01
    0.2328887970495639D+02   -0.2598339307521365D+01   -0.3599576401511578D+01
    0.2366996314018859D+02   -0.3355151793888653D+01   -0.2291136296349014D+01
    0.1946360870221563D+02   -0.7888656754181915D+01   -0.1630110529105309D+02
    0.1899479942629045D+02   -0.8745843931695326D+01   -0.1609572065159174D+02
    0.1952772846543003D+02   -0.7747850081807976D+01   -0.1722276585932831D+02
   -0.2071383113619455D+02   -0.2219903718565102D+02   -0.2431204895636082D+02
   -0.2006482210272824D+02   -0.2159782335720575D+02   -0.2386383812667843D+02
   -0.2158541727740250D+02   -0.2192063697934003D+02   -0.2405565939522186D+02
   -0.1525770971103076D+02    0.2494294114307643D+02   -0.1901854051345660D+02
   -0.1589298221559009D+02    0.2423366088753937D+02   -0.1917500923690599D+02
   -0.1435849619798898D+02    0.2449396707914840D+02   -0.1907311363370846D+02
    0.1083645850948480D+02   -0.8215916817047821D+01    0.1469868799306862D+02
    0.1166996026132023D+02   -0.8352423437285180D+01    0.1519418125913616D+02
    0.1087282486183658D+02   -0.9024104424958972D+01    0.1415588298254776D+02
    0.5406097116204495D+01   -0.1612889576471128D+02   -0.1062311283058238D+02
    0.5523634024322748D+01   -0.1511189033996529D+02   -0.1065794343423152D+02
    0.6046629053406235D+01   -0.1640190431206964D+02   -0.1128984593464880D+02
   -0.1437277886428956D+02    0.2583596820013005D+02   -0.2157938740800802D+02
   -0.1419048106340355D+02    0.2681011866213723D+02   -0.2155003852784410D+02
   -0.1502167481933293D+02    0.2571008089240073D+02   -0.2081449222929444D+02
    0.4821903176174946D+01   -0.2436166169230691D+02    0.2702614594545325D+02
    0.4910318515722836D+01   -0.2521936641692653D+02    0.2665446293575920D+02
    0.5083513694930695D+01   -0.2458441849665003D+02    0.2794802615880577D+02
   -0.1738619450195846D+02   -0.1241918111284615D+02    0.1938907640766158D+02
   -0.1675095887548354D+02   -0.1271161497215585D+02    0.1871661798865597D+02
   -0.1716579742527325D+02   -0.1281881788972927D+02    0.2024314728200285D+02
   -0.1385516392295099D+02    0.1317485675430050D+02    0.6470468908455450D+01
   -0.1319244893401127D+02    0.1330143511332430D+02    0.5795761042091160D+01
   -0.1412584340853817D+02    0.1399923657768231D+02    0.6910081796867415D+01
    0.2464515225699409D+02    0.1810014593457008D+02   -0.4037291795890626D+01
    0.2412682055340450D+02    0.1777680757473426D+02   -0.3321638765181985D+01
    0.2514475371617387D+02    0.1882347780522173D+02   -0.3695180084372041D+01
   -0.2742426339290844D+02   -0.1415653820194806D+02   -0.1582075347587335D+02
   -0.2794837847850702D+02   -0.1345391014616675D+02   -0.1620853608149204D+02
   -0.2762265025582465D+02   -0.1419297207155270D+02   -0.1484331841305854D+02
   -0.2098842882329347D+02    0.8054586078950782D+01   -0.5306740736127506D+01
   -0.2073515595158084D+02    0.8748255049427851D+01   -0.5874835703172907D+01
   -0.2157175977505128D+02    0.7436138942231008D+01   -0.5825545066682033D+01
   -0.8802647958280929D+01    0.3797101713067903D+01    0.1863916785361590D+02
   -0.8441979802132993D+01    0.3151469787582128D+01    0.1797383455244797D+02
   -0.9736357984641225D+01    0.3860181379756847D+01    0.1845098510999620D+02
   -0.9631964790285439D+01    0.1255715308670150D+01   -0.1978653059249359D+02
   -0.8968913116983032D+01    0.7877450696939384D+00   -0.2036685734864939D+02
   -0.1051986138940630D+02    0.1011610613520898D+01   -0.2012097681792264D+02
   -0.2458172318814908D+02   -0.5172733662193972D+01   -0.1517948955031635D+02
   -0.2515035659154928D+02   -0.4835263791445302D+01   -0.1441004140066128D+02
   -0.2456367954870628D+02   -0.6111771095236135D+01   -0.1503862012327625D+02
    0.2334270154863755D+02    0.1951462860629746D+02    0.1900891147811739D+02
    0.2258260851183893D+02    0.2010268038139733D+02    0.1882267954802414D+02
    0.2306519982430229D+02    0.1862889623010252D+02    0.1891032556935786D+02
    0.1041009263878680D+02   -0.4050714031568749D+01   -0.1181272648498920D+02
    0.1036887334415364D+02   -0.3065841473189932D+01   -0.1172662979625595D+02
    0.1058280688046738D+02   -0.4420618719829235D+01   -0.1272498001947129D+02
   -0.5313771754483200D+01   -0.1342781525381047D+02   -0.1697403054994189D+02
   -0.5691680861464264D+01   -0.1272077654881300D+02   -0.1740870491729677D+02
   -0.4367610522105430D+01   -0.1330726071235976D+02   -0.1682547896780443D+02
    0.2041789595494129D+02    0.1285212622464201D+02    0.2750202148263300D+02
    0.2076460754150628D+02    0.1376834569750437D+02    0.2729011804670953D+02
    0.2059817850437046D+02    0.1260730999281098D+02    0.2839895069041209D+02
    0.1912388610439065D+02   -0.3522263785239493D+01   -0.2431383911349578D+02
    0.1940840746702161D+02   -0.4096152437190322D+01   -0.2500476837605312D+02
    0.1871128987597445D+02   -0.2801845189201128D+01   -0.2481535359575472D+02
    0.1464357180828159D+02   -0.6270735349126763D+01   -0.2683183721341995D+02
    0.1430508633512721D+02   -0.5348561110163800D+01   -0.2683613465218571D+02
    0.1423410795519975D+02   -0.6737173608980279D+01   -0.2757962153962887D+02
   -0.2473762335571678D+02    0.1288159133919246D+02    0.1359698408537406D+02
   -0.2501418643200344D+02    0.1252913003362727D+02    0.1441293331981077D+02
   -0.2514907714175093D+02    0.1220092413034261D+02    0.1303987395340920D+02
   -0.2300296358309876D+01    0.1854934810059031D+02    0.1271873572259393D+02
   -0.2163104633434803D+01    0.1789967753233282D+02    0.1207199788584675D+02
   -0.3233755082792206D+01    0.1841933549688707D+02    0.1297276217982887D+02
    0.4162112634339479D+01   -0.8642296033307110D+01   -0.8146761586241673D-01
    0.3947942861519602D+01   -0.9164720600966064D+01    0.7651978421694267D+00
    0.4703440638679745D+01   -0.7882598749097286D+01    0.2201573521988856D+00
   -0.2086416566925745D+02    0.2650192675448800D+02    0.2260328842795517D+02
   -0.2142540367088570D+02    0.2575734059800785D+02    0.2280177648478455D+02
   -0.2063955241701694D+02    0.2642737947874836D+02    0.2166849273990536D+02
   -0.1231671602034337D+01    0.1737459427664523D+02   -0.1176140997911521D+02
   -0.7573629591698181D+00    0.1763071745437255D+02   -0.1248228125033361D+02
   -0.1245365330988559D+01    0.1639264663654732D+02   -0.1187913934699625D+02
   -0.3115651030732737D+01   -0.1623207629539060D+02   -0.1609271361091996D+02
   -0.2272537830835956D+01   -0.1677609684307113D+02   -0.1609121957425843D+02
   -0.3620903615881097D+01   -0.1644826410915454D+02   -0.1529618853826780D+02
    0.5037300778862158D+01    0.6058390129097611D+01    0.1545728356645203D+02
    0.5466379287835271D+01    0.6856500815514596D+01    0.1576298327390211D+02
    0.5676415957555586D+01    0.5471400514083689D+01    0.1503713140245308D+02
   -0.2226284031575704D+02   -0.2631313609964656D+02    0.1923933131132350D+02
   -0.2304472210120399D+02   -0.2609998926340039D+02    0.1872439533923708D+02
   -0.2173973181238500D+02   -0.2561866515518374D+02    0.1890461942499985D+02
   -0.1371421391646023D+02   -0.2218331809534720D+02   -0.6965592065976393D+01
   -0.1297661906834587D+02   -0.2158458316517762D+02   -0.6910297825245924D+01
   -0.1333654509788419D+02   -0.2296566308339608D+02   -0.7387650494097111D+01
    0.8128620272268183D+01   -0.1351638384928428D+02    0.2028881274913843D+02
    0.7394037481404956D+01   -0.1300940843568736D+02    0.2060849003894281D+02
    0.7938184884578897D+01   -0.1364726759863632D+02    0.1932507806851164D+02
   -0.1427636560802597D+02    0.4280409493409995D+01   -0.2579795578807533D+02
   -0.1362994456038623D+02    0.4091121143597566D+01   -0.2505281201429379D+02
   -0.1494016190896480D+02    0.4875467310927818D+01   -0.2538921034853277D+02
    0.2366719930913946D+02    0.1098461170758023D+02    0.2397665601303039D+02
    0.2298531431782255D+02    0.1032817908081239D+02    0.2407943418372859D+02
    0.2452808959686230D+02    0.1064055335930645D+02    0.2425131966679962D+02
    0.9726752737726581D+01    0.2543256547749166D+01   -0.2700373565861688D+02
    0.9715015657267896D+01    0.1627876949602386D+01   -0.2692513323631939D+02
    0.9087081895996054D+01    0.2736970206790759D+01   -0.2632947825781699D+02
    0.2468286322606531D+02    0.8733322047435205D+01   -0.5507069157375304D+00
    0.2407653485155008D+02    0.8789716169012225D+01    0.2386024907959519D+00
    0.2533969923468730D+02    0.9453660856260333D+01   -0.5178728246419215D+00
   -0.1166790492782561D+02    0.5845750028749567D+01   -0.2139534293208563D+02
   -0.1091770564563164D+02    0.5408092018949417D+01   -0.2101363211433842D+02
   -0.1140158049341124D+02    0.6788973763572070D+01   -0.2171504219703252D+02
    0.2342827799056296D+02    0.5360227740237002D+01   -0.1851876536457462D+02
    0.2379950676998255D+02    0.5198118954419585D+01   -0.1944050335471309D+02
    0.2366831867719680D+02    0.6264541303043531D+01   -0.1841859314946004D+02
   -0.1522178220688357D+02    0.1000545300463633D+02   -0.5864326262544836D+00
   -0.1476314390400314D+02    0.9162013347507276D+01   -0.3006652199938845D+00
   -0.1515274189513084D+02    0.1007667900785335D+02   -0.1533473759656601D+01
   -0.2204074770273391D+01    0.1002388301291484D+02   -0.6445539276674469D+00
   -0.3006185007508432D+01    0.9730269891571540D+01   -0.2449405825931256D+00
   -0.1611067720318486D+01    0.9258745235761644D+01   -0.6949012140857063D+00
   -0.8881136080517962D+01   -0.6237988927111127D+00   -0.2162544031688793D+02
   -0.9399274634067208D+01   -0.7764699886290803D+00   -0.2243295890199100D+02
   -0.8033231030768277D+01   -0.1077203795321738D+01   -0.2169836525961372D+02
   -0.8929469120883786D+01    0.1082846292754101D+02    0.2761577604700516D+01
   -0.9714653161529203D+01    0.1042099979052839D+02    0.3160162872352251D+01
   -0.8384945097362639D+01    0.1126889321614997D+02    0.3460575492208919D+01
    0.2232686775211056D+02   -0.1095137444326972D+02   -0.7529936472800197D+01
    0.2233777707784943D+02   -0.1014562229992309D+02   -0.8081438167625436D+01
    0.2148262477027649D+02   -0.1084271978789950D+02   -0.7051850090866063D+01
   -0.6647084790049183D+01   -0.2119709416119318D+02   -0.2210307235424385D+02
   -0.6432394171526543D+01   -0.2092667992545783D+02   -0.2119727871903545D+02
   -0.5862854273002495D+01   -0.2156061309690127D+02   -0.2245380875730799D+02
    0.1061986957371369D+02   -0.1258623880639508D+02    0.2324963077713812D+02
    0.1022058336470723D+02   -0.1327600299554770D+02    0.2385388212560577D+02
    0.9811844023597668D+01   -0.1205513788049650D+02    0.2304141586900298D+02
    0.1564202305116666D+01    0.1350730253775130D+02    0.1697159999683876D+02
    0.9422193986583851D+00    0.1414945477129555D+02    0.1735793019133800D+02
    0.2238454282390967D+01    0.1397968400695134D+02    0.1645800533110130D+02
    0.9422967826715027D+01   -0.2533700539265685D+02    0.1419326773827960D+02
    0.8872270738287106D+01   -0.2539172902527971D+02    0.1492390003094517D+02
    0.8927630213278860D+01   -0.2497446965548462D+02    0.1342398953302722D+02
   -0.1130553941075444D+02    0.2670362204214300D+02   -0.6258903052352268D+01
   -0.1066128578591667D+02    0.2602483450547073D+02   -0.6149673316052076D+01
   -0.1140998523693099D+02    0.2677442533553436D+02   -0.7197841851420576D+01
   -0.2266330823295566D+02    0.1159615481010708D+02   -0.2188828786629961D+02
   -0.2239738199401256D+02    0.1244206848061927D+02   -0.2231744987841133D+02
   -0.2364875978237605D+02    0.1151114827886318D+02   -0.2179868227083172D+02
   -0.1284079349240270D+02   -0.8896507414135733D+01   -0.2023627128110226D+02
   -0.1372634379312192D+02   -0.8614135219883801D+01   -0.2000692465714716D+02
   -0.1236095792374968D+02   -0.8186875516735645D+01   -0.1994226930898127D+02
    0.2473730315725719D+02    0.5408051729357819D+00   -0.2156547343123472D+02
    0.2547555148253467D+02    0.5256988553386259D+00   -0.2092336129562876D+02
    0.2451056398935742D+02   -0.4019046014629414D+00   -0.2166291147506465D+02
   -0.1029203495067010D+02    0.5182478930418243D+01   -0.1751874910857357D+02
   -0.1020241493845248D+02    0.4686028569660214D+01   -0.1833788892882234D+02
   -0.1010282716030718D+02    0.4585929545950499D+01   -0.1677564542802533D+02
    0.3260463522584263D+00    0.2199978138089989D+02   -0.1645606335834214D+01
   -0.1613649317419237D+00    0.2166271496179086D+02   -0.8876835491218006D+00
    0.1268349045647442D+01    0.2231996492532081D+02   -0.1454723894133735D+01
   -0.1452186755022293D+02   -0.8108944800824599D+00    0.7835226620767548D+01
   -0.1394441526738057D+02   -0.8391238163814327D+00    0.8642954630363356D+01
   -0.1397498703152849D+02   -0.3296413269715093D+00    0.7223494688702430D+01
    0.2143344928993129D+02    0.3107093255314882D+01    0.2752270856945453D+02
    0.2122387261479473D+02    0.3067817487774182D+01    0.2661511205034335D+02
    0.2063239061061442D+02    0.3222826023796918D+01    0.2807750837797937D+02
    0.4149870247600254D+00    0.2204873030241304D+02    0.1868438419810758D+02
    0.1088863854932885D+01    0.2258868992494646D+02    0.1915559579744639D+02
   -0.3289067723208725D+00    0.2212356061599029D+02    0.1934616812499040D+02
    0.8071450373632624D+01    0.2263558645287940D+02   -0.2682620312510513D+02
    0.8876937560594040D+01    0.2212225351832651D+02   -0.2664910239240970D+02
    0.8351939362236337D+01    0.2355582995149447D+02   -0.2673913195051050D+02
    0.2166873875870964D+02    0.2550724439520977D+01    0.1024276125675762D+02
    0.2237727490962521D+02    0.2257653220523611D+01    0.1088910650131989D+02
    0.2178513381373264D+02    0.3459833723539816D+01    0.9916473379632704D+01
   -0.2732451926099711D+02    0.8323671404256864D+01   -0.1233172275765502D+02
   -0.2789594399409159D+02    0.7852566939705293D+01   -0.1302946569651091D+02
   -0.2662803387370300D+02    0.7789703428624054D+01   -0.1194739326026291D+02
    0.2349367607069398D+02   -0.2529010970559078D+02   -0.7255425850807518D+01
    0.2367378460257490D+02   -0.2442472617318897D+02   -0.6869847460563157D+01
    0.2403994670178806D+02   -0.2548199092474093D+02   -0.8075806095892691D+01
    0.2076277427907212D+01   -0.1451691942455458D+02    0.1920563464147646D+02
    0.1084807852086766D+01   -0.1439584711996175D+02    0.1904791791730210D+02
    0.2381368940161615D+01   -0.1425945322398766D+02    0.1834083845496041D+02
   -0.1862444091900435D+02    0.2348283269416667D+02   -0.1561426850915685D+02
   -0.1889869040595036D+02    0.2401322682775275D+02   -0.1643210031942827D+02
   -0.1795796174737412D+02    0.2406853129293103D+02   -0.1520707029976320D+02
    0.6803261156624787D+01    0.2110618552803004D+02   -0.1994685835963803D+02
    0.6777796481462282D+01    0.2106659840094502D+02   -0.2093793962570317D+02
    0.6231865770870183D+01    0.2044753597028570D+02   -0.1956972309605909D+02
    0.1116318292469545D+02    0.2943066016508870D+01   -0.1527516363720613D+02
    0.1127898409462253D+02    0.2644182608416639D+01   -0.1434493435238813D+02
    0.1044020672180734D+02    0.3598434470988690D+01   -0.1532389814760915D+02
   -0.2254267896107495D+02   -0.2007284887434089D+02    0.2741542267130845D+02
   -0.2194821723480626D+02   -0.1936614320347882D+02    0.2775714003426426D+02
   -0.2348510144076234D+02   -0.1979016745298207D+02    0.2760951653913727D+02
   -0.1584008999234755D+02   -0.8158781680650052D+00   -0.2184828911173367D+02
   -0.1513373810661403D+02   -0.1232258782321892D+01   -0.2134088960881329D+02
   -0.1615638580826902D+02   -0.1471053473374649D+01   -0.2248158914727216D+02
   -0.9310362272173281D+00    0.6043647902446877D+01    0.1330032841748807D+02
   -0.4773682720293217D+00    0.5237271639220213D+01    0.1301408056673185D+02
   -0.3939447196917417D+00    0.6383185515591723D+01    0.1404529838810056D+02
   -0.1840368181311451D+02    0.1992339578463371D+02    0.2094623136253573D+02
   -0.1806532816458459D+02    0.2032095140572329D+02    0.2008109285410940D+02
   -0.1877899484742163D+02    0.2065887295089523D+02    0.2144330783637221D+02
   -0.1648037501665570D+02   -0.2025525170113154D+01    0.2755375977118116D+02
   -0.1662843675609359D+02   -0.1316885023214784D+01    0.2691271479218203D+02
   -0.1741270761979366D+02   -0.2397260057202857D+01    0.2768435888657287D+02
   -0.4426202216663847D+00    0.3085829260064471D+01   -0.8246171707457492D+01
   -0.6789822994927639D+00    0.2131407486377855D+01   -0.8239388784931061D+01
    0.5088862784366317D+00    0.3094237126728439D+01   -0.8377438419767957D+01
    0.1740556805348876D+02    0.1597420196038940D+02    0.2539793995877555D+02
    0.1807221978162893D+02    0.1562030901842776D+02    0.2476049805044743D+02
    0.1680460794329320D+02    0.1526640215411669D+02    0.2563629296305323D+02
   -0.2116364955510400D+02   -0.2490318050002569D+02   -0.1715632863028571D+02
   -0.2207431929845043D+02   -0.2500402269371584D+02   -0.1752236135649911D+02
   -0.2089442810798661D+02   -0.2563780070503037D+02   -0.1663137034816898D+02
   -0.1985169044283616D+02    0.1402802595761739D+02   -0.1876012191773681D+02
   -0.1905481219604296D+02    0.1371377883056425D+02   -0.1829483619473595D+02
   -0.2012106629864276D+02    0.1317587529698330D+02   -0.1912985242245885D+02
   -0.2374381147436924D+02    0.1489869421545202D+02   -0.6653765141622334D+01
   -0.2288898668880024D+02    0.1499666201573113D+02   -0.6246818516709522D+01
   -0.2408120975464731D+02    0.1404191844006707D+02   -0.6721687436251585D+01
   -0.6461963122625510D+01    0.4513463146024449D+01    0.2941999089746945D+01
   -0.6190325828981221D+01    0.3768473872349388D+01    0.3486754889377479D+01
   -0.6842787141527713D+01    0.4210335052695813D+01    0.2114422993392052D+01
    0.2669072091441599D+02   -0.2261724540122993D+02   -0.6452525314712799D+01
    0.2658973475457634D+02   -0.2286310325673903D+02   -0.7387270358358529D+01
    0.2586220315552737D+02   -0.2220645930341820D+02   -0.6308915920205492D+01
    0.1224706743558662D+02   -0.2027133463419376D+02    0.9921546073348015D+01
    0.1133244502255729D+02   -0.2020864612353956D+02    0.1034729811867472D+02
    0.1256594400610716D+02   -0.1947071038787283D+02    0.9649223314487202D+01
   -0.3714246228404137D+01    0.1197163243317132D+02   -0.1069774313236148D+02
   -0.4564790612870510D+01    0.1208231222961438D+02   -0.1034694793327283D+02
   -0.3050289728489839D+01    0.1193200303904825D+02   -0.9976077678733924D+01
    0.5294466701117535D+00    0.6511122321103275D+01   -0.5419866581942740D+01
   -0.2223972188315548D+00    0.6025312811904787D+01   -0.5834471313702576D+01
    0.1022301188960196D+01    0.6923494946494499D+01   -0.6076057259710261D+01
   -0.9146029132694501D+01    0.2172621197551621D+02   -0.2670457636286808D+02
   -0.8996396035555859D+01    0.2126456647848665D+02   -0.2759407994910183D+02
   -0.1010099314467951D+02    0.2168154826901867D+02   -0.2651233031680291D+02
    0.4018366814118695D+01    0.4545047531988785D+01    0.2129301335696115D+02
    0.3389354250684507D+01    0.3849089071357187D+01    0.2161565452260546D+02
    0.3511787839213358D+01    0.5380203803756513D+01    0.2142363113647184D+02
   -0.4939778003493163D+01   -0.1767674402369609D+01    0.2617752124847745D+02
   -0.4506323511778692D+01   -0.2453536367275600D+01    0.2567427932295201D+02
   -0.4505912294460731D+01   -0.1735926652374395D+01    0.2709742385625923D+02
    0.6193031997263272D+01    0.3445639534635767D+01   -0.2749337064260973D+02
    0.5654548127741544D+01    0.4189331659639606D+01   -0.2775940202534323D+02
    0.6930074287165731D+01    0.3340120988910764D+01   -0.2812177442550767D+02
   -0.9621432455550561D+00   -0.1231633191473358D+02   -0.2251213673334991D+02
   -0.4607046800276902D+00   -0.1221781329758703D+02   -0.2171217051847893D+02
   -0.7300967067899261D+00   -0.1163728342679655D+02   -0.2311753184227476D+02
   -0.1595775906848273D+02    0.1623471115470658D+02    0.1349074571816118D+02
   -0.1681664056629494D+02    0.1657200329292356D+02    0.1355984624433800D+02
   -0.1568335710720467D+02    0.1590306815459363D+02    0.1433031638752721D+02
   -0.1350139364766969D+02    0.2491914362465977D+02   -0.4640573519472241D+01
   -0.1293302186315582D+02    0.2558286637545921D+02   -0.5049321688120084D+01
   -0.1330921662222712D+02    0.2500785354180305D+02   -0.3670875208981501D+01
    0.1059279341918274D+02    0.1552439122905275D+02   -0.1931771759020607D+01
    0.1113353476240839D+02    0.1629992419923056D+02   -0.1725159157946331D+01
    0.1122100081704047D+02    0.1481424093368894D+02   -0.2161823232604305D+01
   -0.1722858493515327D+01    0.2158146781725487D+02   -0.2286823048037450D+02
   -0.1682227949087343D+01    0.2123971207775443D+02   -0.2373209542029769D+02
   -0.1725905490227619D+01    0.2083449801429830D+02   -0.2223468837497784D+02
    0.7121025643578894D+00    0.2687817146146363D+02   -0.1528051627811379D+02
    0.3063580109987028D+00    0.2729200061226581D+02   -0.1449556962533884D+02
    0.6893456950462081D+00    0.2588651375250351D+02   -0.1517361360123247D+02
    0.2669018446955327D+01    0.6357849211205030D+01    0.1386205229996260D+02
    0.3399950236325293D+01    0.6518131543541348D+01    0.1449417111357895D+02
    0.2781719183518807D+01    0.6817466028478815D+01    0.1304256931907055D+02
    0.1744384442718498D+02    0.1157157918366989D+02   -0.1526088382903556D+01
    0.1712983745012589D+02    0.1127357557470435D+02   -0.6567171482151779D+00
    0.1786389980260889D+02    0.1245189750995085D+02   -0.1325389729432795D+01
    0.1969043439188211D+02    0.1669533269678020D+02   -0.1479618401274323D+02
    0.2019763765450326D+02    0.1593258222269653D+02   -0.1495149907563764D+02
    0.1878549449804442D+02    0.1641914974385327D+02   -0.1471565122850650D+02
   -0.1517415859559445D+02    0.9605035061316057D+01   -0.9888318946158540D+01
   -0.1482121129966909D+02    0.9967344835933808D+01   -0.9059094912654782D+01
   -0.1434847014823890D+02    0.9570764045522283D+01   -0.1045738987208670D+02
    0.1132171094036960D+02    0.9573496792160569D+01    0.2559977377782843D+02
    0.1178719653819861D+02    0.9301254533421298D+01    0.2480120934465080D+02
    0.1111311866867640D+02    0.8831330125909798D+01    0.2625308001919950D+02
    0.2181762454493807D+02    0.1244100734642446D+02    0.4518620546426758D+01
    0.2184114881855312D+02    0.1189629326510899D+02    0.5272954240980619D+01
    0.2273037177492199D+02    0.1261591749762495D+02    0.4292296773413526D+01
    0.1659553446853395D+02   -0.6407012045884554D+01   -0.2168422136449785D+02
    0.1696518584729867D+02   -0.7244743206077330D+01   -0.2185192123990777D+02
    0.1658163098019073D+02   -0.5982464623390547D+01   -0.2253979011483260D+02
   -0.1124681224865033D+02   -0.6191568359160515D+01   -0.8612131909211744D+01
   -0.1137360210242684D+02   -0.6977180280134867D+01   -0.8029758186790058D+01
   -0.1199825588503569D+02   -0.6151205962876704D+01   -0.9198018851328461D+01
    0.2470310299306927D+01    0.2668955723668518D+02    0.2302750691863350D+02
    0.1894521169376365D+01    0.2616676905166835D+02    0.2250696065261552D+02
    0.2085403761766718D+01    0.2758451985772780D+02    0.2307520012874616D+02
    0.6682534085208719D+01    0.1505514341036725D+02   -0.1794770589013978D+02
    0.6507413562229646D+01    0.1594338502837079D+02   -0.1754172303000588D+02
    0.6626138865001274D+01    0.1452341810187690D+02   -0.1718541133295470D+02
   -0.2204948293368667D+02   -0.1145577443563360D+02   -0.2373745066700243D+02
   -0.2265834097721583D+02   -0.1114672633700463D+02   -0.2305200728679728D+02
   -0.2126400865391617D+02   -0.1093991608325901D+02   -0.2362791146381162D+02
    0.8662954067708249D+01    0.1858191759153581D+02   -0.1949017937404466D+02
    0.8218669669120706D+01    0.1806752244376845D+02   -0.2018372696437664D+02
    0.8375021226348336D+01    0.1951600148696492D+02   -0.1974055689825249D+02
   -0.2585623077990955D+02   -0.1608067211990567D+02    0.1979525899433259D+02
   -0.2508206320167641D+02   -0.1596194942839758D+02    0.2035659868427176D+02
   -0.2564739345657371D+02   -0.1560665035522796D+02    0.1897927757774170D+02
    0.8369234864710480D+01    0.4300625247921944D+01    0.2656305193100454D+01
    0.9051906964737173D+01    0.4306524615337399D+01    0.3305607963662436D+01
    0.8658067781275314D+01    0.4874591805885112D+01    0.1952841955317992D+01
    0.5364808874087597D+01   -0.3668582963731459D+01    0.1105355878445919D+02
    0.5230654609570285D+01   -0.2799324370206212D+01    0.1142216987507801D+02
    0.4658401838254854D+01   -0.3882939161465461D+01    0.1044385367933667D+02
   -0.7518810093900427D+00    0.9134258076264880D+01    0.1697627151500703D+02
   -0.4956084264052192D+00    0.8936092992062642D+01    0.1793159159311568D+02
   -0.5239904751118643D+00    0.1006393286854076D+02    0.1681065236523680D+02
    0.1268365511610921D+02   -0.2202363885496112D+02    0.2578533276822751D+02
    0.1324345998682132D+02   -0.2176732512935067D+02    0.2654914109861643D+02
    0.1330202810606458D+02   -0.2249004019200980D+02    0.2521239132067241D+02
    0.1096212136345250D+02   -0.8240735649639232D+01   -0.1916146464674776D+02
    0.1160914323062319D+02   -0.8424573224840431D+01   -0.1983693078106739D+02
    0.1127739331932802D+02   -0.8689951827662600D+01   -0.1838825611271766D+02
    0.2695359445654899D+02   -0.6664968513471031D+01    0.2514112220900693D+02
    0.2663087826218816D+02   -0.7498202690175128D+01    0.2478656187233096D+02
    0.2770340442684908D+02   -0.6981562633639284D+01    0.2565951892576974D+02
    0.2398183449604929D+02   -0.1525949193989644D+01   -0.1247819298201592D+02
    0.2371877553759956D+02   -0.8540144493020743D+00   -0.1184443019411711D+02
    0.2319166473323744D+02   -0.1991026095371514D+01   -0.1266018856550770D+02
    0.2257548918318357D+02    0.1028050699251100D+02    0.2648484594618153D+02
    0.2171933948296186D+02    0.1035238342555589D+02    0.2699688769080241D+02
    0.2252447868733805D+02    0.9482306271673204D+01    0.2596380993863268D+02
    0.1214198007775401D+01    0.2731627737322223D+02    0.3230219005151564D+01
    0.1650648377954726D+01    0.2780717769586345D+02    0.3959624113275126D+01
    0.1443891267793205D+01    0.2774564109431173D+02    0.2402646850895933D+01
    0.1528378967920922D+02   -0.2661280878599334D+02   -0.1040423024970230D+02
    0.1602635143794775D+02   -0.2705419462461894D+02   -0.9907368417372988D+01
    0.1571332751028960D+02   -0.2576561512971098D+02   -0.1039468592133026D+02
    0.2464712640224088D+02    0.3032519334866291D+01   -0.1003939413986093D+02
    0.2489899940695069D+02    0.3892269174752574D+01   -0.1047080990930209D+02
    0.2366386278528433D+02    0.3116581005917135D+01   -0.1004092568342551D+02
   -0.2042253719222857D+02   -0.2718592834465338D+02   -0.1954301147527047D+01
   -0.1948420547363065D+02   -0.2688903903863743D+02   -0.1899332885330171D+01
   -0.2097619493529396D+02   -0.2652535695713412D+02   -0.2386605165957179D+01
    0.9343930382937062D+01   -0.1061529404539880D+02    0.1526897374094926D+02
    0.9997674528541172D+01   -0.1128519487407817D+02    0.1504543518587000D+02
    0.8933212602192636D+01   -0.1120754192215262D+02    0.1590626098181573D+02
   -0.1691964071052108D+02    0.4802808598284617D+01    0.2740230806943962D+02
   -0.1763041948013640D+02    0.5414305643858775D+01    0.2722390394919125D+02
   -0.1696836237716753D+02    0.3964465401581504D+01    0.2690311148574699D+02
   -0.2194038083889205D+02    0.2079161483584552D+02   -0.1557231326663465D+02
   -0.2196166814558520D+02    0.2172489160797557D+02   -0.1576668574115769D+02
   -0.2107827750370129D+02    0.2070145288681162D+02   -0.1509486798627253D+02
   -0.2010359425465300D+02   -0.1029579388925713D+02   -0.1755566947648356D+02
   -0.2091795479676008D+02   -0.1077899759985260D+02   -0.1720672685957937D+02
   -0.2002932061435133D+02   -0.1049423012615962D+02   -0.1851128656023539D+02
    0.2084607234762105D+02   -0.2490160640478627D+02    0.9828859216049212D+01
    0.2092041895351005D+02   -0.2426823738752478D+02    0.9099871042379872D+01
    0.2083247173942463D+02   -0.2443875828711644D+02    0.1067662034242755D+02
   -0.2201848019159922D+02   -0.5772111142525870D+01    0.8743464861326872D+00
   -0.2250652232162177D+02   -0.6589033149679668D+01    0.8867027664343898D+00
   -0.2121631901995462D+02   -0.6050510787068323D+01    0.3757356510671155D+00
    0.1744119426622166D+02    0.2929936169721629D+01    0.2457566728120671D+02
    0.1670583904515906D+02    0.3612544047814823D+01    0.2475923662228929D+02
    0.1754231410041165D+02    0.2407174894243712D+01    0.2536494781921816D+02
   -0.8013708575575524D+01   -0.8709516434363169D+00   -0.2632849212275300D+02
   -0.8111302720704412D+01   -0.1185454000722209D+01   -0.2726350738344878D+02
   -0.8367418689742125D+01    0.2722575133198291D-01   -0.2633616435982204D+02
   -0.1254907382107069D+02    0.2181529697637637D+02   -0.2192246951643699D+02
   -0.1247810358566821D+02    0.2251876745979764D+02   -0.2261233889527262D+02
   -0.1345419034702199D+02    0.2154228434166273D+02   -0.2197546552088003D+02
   -0.1387950768402606D+02    0.7212699144174985D+01    0.1008270346766452D+02
   -0.1384261222074613D+02    0.6539803809768844D+01    0.1076334010439291D+02
   -0.1395180183846284D+02    0.6694192235962668D+01    0.9236096446655621D+01
   -0.4357132704523218D+01   -0.2066498678937788D+02   -0.2591617438748311D+02
   -0.5203788647754194D+01   -0.2025121267056709D+02   -0.2626718768173842D+02
   -0.4546701450457000D+01   -0.2109952984303561D+02   -0.2505520481969593D+02
    0.2624869920814053D+02    0.1665275013512285D+02   -0.5620687729470248D+01
    0.2543778774435589D+02    0.1701629377251829D+02   -0.5199266054427054D+01
    0.2604833633606532D+02    0.1578917362648406D+02   -0.5895038673618441D+01
    0.1849025535806661D+02   -0.1289775204088938D+02   -0.1716142619164036D+02
    0.1846369157042705D+02   -0.1342422947045985D+02   -0.1802471112296051D+02
    0.1762438421741510D+02   -0.1305354725163278D+02   -0.1680063209320875D+02
    0.2781853799809819D+01   -0.1147659894502918D+02   -0.1527067208939248D+02
    0.3029831804922761D+01   -0.1064304401523855D+02   -0.1490574202823942D+02
    0.2720959095561058D+01   -0.1208305405099897D+02   -0.1454721641119316D+02
    0.2609750078324300D+02    0.1042285324363652D+02    0.2504936824466272D+02
    0.2703053056380605D+02    0.1024955135257508D+02    0.2475070640460312D+02
    0.2605777526551224D+02    0.1012126289802237D+02    0.2598315028242730D+02
    0.2465905444820307D+02    0.2615200130507743D+02    0.1927601668787387D+02
    0.2371882435623717D+02    0.2647534344611527D+02    0.1914614832945442D+02
    0.2512418928052758D+02    0.2573536484567676D+02    0.1845911757771582D+02
    0.2017492867693124D+02   -0.1286617763811762D+02    0.1203779633511692D+02
    0.1968826837046966D+02   -0.1363150410099797D+02    0.1178382505098249D+02
    0.2045393560822031D+02   -0.1292265258117744D+02    0.1294469539005806D+02
   -0.2380743815158534D+02    0.1338692371164466D+02   -0.1886302336120309D+02
   -0.2365217407886793D+02    0.1252805664128987D+02   -0.1917295535055975D+02
   -0.2474590419959435D+02    0.1362687123951680D+02   -0.1880215956830205D+02
    0.1718863065319152D+02   -0.2582544696313031D+02    0.1911291813522740D+02
    0.1633364510454181D+02   -0.2531293761133936D+02    0.1901528612515574D+02
    0.1786769931461193D+02   -0.2517015222017250D+02    0.1881536421503574D+02
    0.9166376732554536D+01   -0.1695466705526420D+02   -0.1829611026593318D+02
    0.8559098157108121D+01   -0.1696872142643354D+02   -0.1906334631164045D+02
    0.9944575559847506D+01   -0.1737563529261315D+02   -0.1867721840480142D+02
   -0.2716208079578506D+02    0.2455132005903524D+02   -0.1801239269294901D+02
   -0.2797348194691589D+02    0.2439918246925509D+02   -0.1850965715445351D+02
   -0.2716581915239282D+02    0.2378885362565281D+02   -0.1739726588319546D+02
    0.1279739618125365D+01   -0.2027723656516483D+02   -0.1914099302052868D+02
    0.2105643541801749D+01   -0.2076597178853320D+02   -0.1943939653246106D+02
    0.6184216199215450D+00   -0.2042107823913848D+02   -0.1984422042246488D+02
   -0.1314486509381780D+02    0.3214685937346649D+01   -0.9719099695088316D+01
   -0.1326546135190849D+02    0.3957599186954674D+01   -0.1033303300212836D+02
   -0.1381243306086404D+02    0.2540973003723632D+01   -0.9559142592249314D+01
   -0.3746975126958580D+00   -0.3505145350012651D+01   -0.1671018041290626D+02
   -0.2788369084230687D+00   -0.3990292539921817D+01   -0.1589811097437956D+02
   -0.7322853848119478D+00   -0.4157386751762509D+01   -0.1737716636053158D+02
    0.3095418374031600D+01   -0.2158909683194381D+02    0.4557837427153316D+01
    0.2377837692892435D+01   -0.2090997448557777D+02    0.4500966864927342D+01
    0.3842761363900104D+01   -0.2115356507767059D+02    0.4188317997063622D+01
   -0.1200736795759433D+02   -0.1087145132809821D+02   -0.1493391793602796D+02
   -0.1233373226797669D+02   -0.9956706619459620D+01   -0.1521514512693930D+02
   -0.1115188744189206D+02   -0.1072007020195354D+02   -0.1453630658737690D+02
    0.1087242627483247D+02    0.1944690659780981D+02   -0.5775790791547779D+01
    0.1064911533116381D+02    0.2026950107650264D+02   -0.6267388738902341D+01
    0.1173932820253691D+02    0.1964544335878280D+02   -0.5386594771222084D+01
   -0.1373423371134029D+02    0.1682536090347988D+02   -0.6057357695898276D+01
   -0.1314279079008356D+02    0.1606754910413946D+02   -0.6061383285882943D+01
   -0.1446195054540196D+02    0.1653284856644798D+02   -0.5519716581151577D+01
    0.2407130835052702D+02   -0.8012039427050645D+01    0.6344672242379876D+01
    0.2488376129891983D+02   -0.7506516565417784D+01    0.6041445181405794D+01
    0.2433668498278705D+02   -0.8301035312067924D+01    0.7235584662714201D+01
    0.7056659134526459D+01   -0.5523960179873401D+01    0.1295439998041317D+02
    0.7049022349483410D+01   -0.4538214242845798D+01    0.1271973358614512D+02
    0.6340152646638857D+01   -0.5882672803745785D+01    0.1242770698528207D+02
    0.2380736532369693D+02    0.8933122260820724D+01    0.2076730227363736D+02
    0.2361659624395168D+02    0.9830507856495968D+01    0.2094887889926011D+02
    0.2305120629323123D+02    0.8599624103836575D+01    0.2034711452688809D+02
   -0.1677117849326451D+02    0.1482625425800629D+02   -0.7057075034185864D+01
   -0.1655138322794524D+02    0.1388115232514740D+02   -0.7054885385537657D+01
   -0.1672805445616452D+02    0.1512494267783019D+02   -0.7958668868032594D+01
    0.5717739208395982D+01    0.1714730460054753D+02    0.2116025229763685D+02
    0.5270609800001147D+01    0.1782113340036168D+02    0.2166378472896207D+02
    0.6618215585448741D+01    0.1718913338537779D+02    0.2146799666519460D+02
    0.1232594094437130D+02    0.2575627941256873D+02   -0.9113989830058145D+01
    0.1223755660050370D+02    0.2477503444159986D+02   -0.9259374656286875D+01
    0.1277496884471654D+02    0.2577988576551824D+02   -0.8259165957242750D+01
    0.2531432266742441D+02    0.2681028924367523D+01    0.8361638076343777D+01
    0.2478611282801131D+02    0.3054717317554137D+01    0.9021788203871946D+01
    0.2549383323329617D+02    0.3438142280224749D+01    0.7777180858102203D+01
    0.2696881746389614D+02    0.6527494946743646D+01   -0.1610126981014013D+01
    0.2693189021551747D+02    0.5763616286608726D+01   -0.1052479900207738D+01
    0.2736817938657411D+02    0.7286209690894328D+01   -0.1147975511253146D+01
    0.1900917884123913D+02   -0.2059280312944552D+02   -0.2743315054204666D+02
    0.1974128924144295D+02   -0.2012791316647057D+02   -0.2699867353328750D+02
    0.1913040072479725D+02   -0.2155068388782918D+02   -0.2711162991206680D+02
    0.1084411055037820D+02   -0.1995326106246167D+02    0.4613432052120745D+01
    0.1172351647254852D+02   -0.1958078125991579D+02    0.4911501137900103D+01
    0.1099514785357842D+02   -0.2050356204673367D+02    0.3785492489236024D+01
   -0.2734782879311035D+02   -0.1770192664080250D+02    0.1792209160284614D+02
   -0.2691431002666839D+02   -0.1726896182584875D+02    0.1865054389824315D+02
   -0.2668444732887702D+02   -0.1820633414191227D+02    0.1743252523029928D+02
   -0.2352652110349536D+01    0.5914480018312420D+01    0.2289577215149283D+02
   -0.2911432760230398D+01    0.6620796522241426D+01    0.2252869350485345D+02
   -0.2941522597908065D+01    0.5159048246777530D+01    0.2295157247536530D+02
   -0.2401186251334186D+02    0.8213643865046807D+01    0.4252710548628240D+01
   -0.2450662177421990D+02    0.7415475843170892D+01    0.4161196681229117D+01
   -0.2463224221042419D+02    0.8938609640249624D+01    0.4487171855503093D+01
   -0.1546186026061342D+02    0.1923183158702277D+01   -0.2262339323460867D+02
   -0.1536751336744228D+02    0.1981424936006540D+01   -0.2355060273663264D+02
   -0.1544901366881159D+02    0.9257742416207255D+00   -0.2250673681049570D+02
   -0.1201116232292854D+02    0.1085188880780447D+02   -0.1476376190544299D+02
   -0.1107461192107277D+02    0.1067546801311641D+02   -0.1456650508657924D+02
   -0.1209422270643980D+02    0.1183421111728888D+02   -0.1483004005472240D+02
   -0.1977505301583772D+02    0.9752814382360439D+01    0.1967697933594133D+02
   -0.2026296142601969D+02    0.9634921310791723D+01    0.2050590113620714D+02
   -0.2016414112819822D+02    0.1057883279789959D+02    0.1935414977175718D+02
    0.1876256298124904D+02    0.1245064831278894D+02    0.4253325892034932D+01
    0.1810339819946699D+02    0.1179365127792116D+02    0.4431310639776629D+01
    0.1956586760832817D+02    0.1199617428105402D+02    0.4281478564315702D+01
    0.1813383002112586D+02    0.2057105113868977D+01   -0.2359787217413464D+02
    0.1721569331566058D+02    0.1873906177989259D+01   -0.2369866452994439D+02
    0.1858412601663258D+02    0.1208303913784197D+01   -0.2367183815789754D+02
    0.1019827333501300D+02   -0.4182306600255442D+01   -0.2036940736362229D+02
    0.1110546058130252D+02   -0.3812169272820527D+01   -0.2029470752825582D+02
    0.1027924215866767D+02   -0.4752806812374131D+01   -0.2110926367547711D+02
   -0.8198254832006411D+00   -0.1081004050723598D+02   -0.9092938667872296D+01
   -0.1561065243042612D+01   -0.1143669753453032D+02   -0.8848970514232295D+01
   -0.9569003606177294D+00   -0.1069287098412254D+02   -0.1010993591552513D+02
   -0.2882181800418731D+01    0.1329724649198197D+02   -0.5927870711069755D+01
   -0.3676289603990996D+01    0.1379236698290179D+02   -0.5570582923869346D+01
   -0.2046156317938901D+01    0.1354691452070751D+02   -0.5562300914945794D+01
   -0.2458008323053508D+02   -0.1285355345704126D+02    0.2626618303639149D+02
   -0.2390374678090363D+02   -0.1351994765440784D+02    0.2645090912937958D+02
   -0.2488594037019436D+02   -0.1299369959443262D+02    0.2539945034324520D+02
   -0.2060312712664433D+01    0.1466960902823054D+02   -0.1217277178296249D+02
   -0.1413681922028744D+01    0.1400002348760149D+02   -0.1191530828038809D+02
   -0.2248193544853356D+01    0.1454329375524805D+02   -0.1316038946261401D+02
    0.2410575550066018D+02   -0.2380974204687719D+02    0.1232052269579261D+02
    0.2359023470310253D+02   -0.2296283015792676D+02    0.1219656849358896D+02
    0.2363708481906200D+02   -0.2419850697328013D+02    0.1302556143870906D+02
   -0.1423797472605010D+02    0.1806991246349542D+02    0.8228143351498167D+01
   -0.1511154780240935D+02    0.1818764004020792D+02    0.7801039981199908D+01
   -0.1369807492381195D+02    0.1865481579678238D+02    0.7687380484593044D+01
   -0.1505088179228023D+01    0.1254557933343812D+02   -0.1467983343770505D+02
   -0.8414058510538921D+00    0.1319107775229841D+02   -0.1452481830953029D+02
   -0.1370204824521215D+01    0.1166093053154784D+02   -0.1413800184966056D+02
   -0.2295095945700110D+02    0.4065078381399509D+00    0.6776046741941668D+01
   -0.2276132741957771D+02   -0.5089231107892072D+00    0.7117400686987710D+01
   -0.2370736460967114D+02    0.7438807043479417D+00    0.7337496907644674D+01
    0.5375034831778956D+01    0.2121030640472409D+02    0.1158820398470913D+02
    0.6185478348383322D+01    0.2175278516975968D+02    0.1149636771966543D+02
    0.4706187330113680D+01    0.2146667293247776D+02    0.1096455902726075D+02
   -0.1183758237598494D+02    0.1616690766614835D+02   -0.3501363322356827D+01
   -0.1174525564211616D+02    0.1524258477970358D+02   -0.3137624430685228D+01
   -0.1270778581506268D+02    0.1651026905647511D+02   -0.3524205836414311D+01
    0.4779947146457833D+01    0.1884483245802524D+02    0.2346897044680203D+02
    0.4800980364001354D+01    0.1964052758768567D+02    0.2408996685183003D+02
    0.5170482313477925D+01    0.1805003979136631D+02    0.2396924054990171D+02
    0.3943152229960256D+01   -0.1828584847575805D+02    0.1234709092294712D+02
    0.4897427608771590D+01   -0.1815940071551673D+02    0.1211276596488531D+02
    0.3527371083294477D+01   -0.1744042197617459D+02    0.1207567304303178D+02
   -0.2260731388143974D+02   -0.1558004902848676D+02   -0.1013762767507650D+01
   -0.2168233907582870D+02   -0.1590171141392792D+02   -0.9582853940931693D+00
   -0.2251749144403092D+02   -0.1463168697015296D+02   -0.1170505434165932D+01
    0.9024354158724098D+00   -0.2477254476594815D+02    0.1520174206093521D+02
    0.1382650111354945D+01   -0.2475071296860829D+02    0.1436959660989119D+02
   -0.3008852461265821D-01   -0.2485286058786872D+02    0.1503249889794757D+02
    0.1460815619610805D+02    0.2163647475800393D+01    0.2033819356017093D+02
    0.1499269517548205D+02    0.1519367454858958D+01    0.2092171941828964D+02
    0.1439778632597079D+02    0.1778142366983586D+01    0.1947797317336245D+02
    0.9890282355360762D+01   -0.8574062636309810D+01   -0.1028134799463239D+02
    0.9972706540758564D+01   -0.7797639500847191D+01   -0.9727817342514632D+01
    0.1084094866507307D+02   -0.8809536106318966D+01   -0.1055116173533517D+02
   -0.1056966848676193D+02    0.4514593873521815D+01    0.1108198448183341D+02
   -0.9931547668596552D+01    0.4894218251249583D+01    0.1042862266292048D+02
   -0.1040453139406002D+02    0.3575130948166028D+01    0.1106842349875482D+02
   -0.2508552822538110D+02   -0.5463308509765830D+01    0.2549363232962975D+02
   -0.2530686184425698D+02   -0.6405645900406007D+01    0.2550236334479979D+02
   -0.2502497254097429D+02   -0.5305708141393894D+01    0.2644483262061776D+02
   -0.1217842343206791D+02    0.1345579783639174D+02    0.2135410720621213D+02
   -0.1277759286873961D+02    0.1335731274150893D+02    0.2057501551182095D+02
   -0.1273139117321124D+02    0.1326814770615400D+02    0.2212191280180139D+02
    0.8606700750300945D+01    0.1390050492351789D+02    0.2253491171468799D+02
    0.8471697559960024D+01    0.1300506561633919D+02    0.2289273021540482D+02
    0.8235217560388724D+01    0.1391932529035266D+02    0.2167560407046744D+02
    0.1461107029596996D+02    0.2213580766536551D+02    0.3294216388861070D+01
    0.1519101376764911D+02    0.2145627218014876D+02    0.3425847619796934D+01
    0.1516768715260107D+02    0.2277753653125867D+02    0.2758866335458476D+01
    0.1152454280270397D+02   -0.1388285993536193D+01    0.9254645984072910D+01
    0.1113006049712312D+02   -0.1394334848873452D+01    0.8377235256639910D+01
    0.1080366904527560D+02   -0.1009246165272927D+01    0.9771114624544756D+01
    0.1292079569768156D+02    0.1200781214981798D+02   -0.2669155584893855D+02
    0.1366358007057275D+02    0.1134044031431275D+02   -0.2679951248086594D+02
    0.1323769222110382D+02    0.1287481742328922D+02   -0.2688754943504623D+02
    0.1917730326971281D+02   -0.2013732482146330D+02   -0.1944726518129438D+02
    0.1959856067966126D+02   -0.2100033660876894D+02   -0.1958104906056557D+02
    0.2000254501439878D+02   -0.1962276152027345D+02   -0.1913671309918571D+02
   -0.2440027088489529D+01   -0.9341968339068512D+00   -0.1254209139090525D+01
   -0.2926965166846417D+01   -0.1552390921052084D+00   -0.1176432323608964D+01
   -0.1912292910782387D+01   -0.8115391491584664D+00   -0.2056625341071487D+01
    0.5180118838605121D+00    0.2435675134735173D-03    0.2773397759910177D+01
    0.7124653939992004D-01    0.5341426212591803D+00    0.3365888440306972D+01
   -0.1522720700985059D+00   -0.5830745021498990D-01    0.2121426537952262D+01
    0.1206917795489249D+01   -0.5279617826442976D+01   -0.1105115193341517D+02
    0.2055918412107857D+01   -0.5627338834069189D+01   -0.1140906205088773D+02
    0.5771997674789561D+00   -0.5941210448449057D+01   -0.1125133415390621D+02
   -0.3551463789148186D+01   -0.2362022864860015D+01   -0.1050873658111958D+02
   -0.2884340099603202D+01   -0.1813612157136891D+01   -0.9990248655887763D+01
   -0.2959782709713483D+01   -0.2954031406896652D+01   -0.1094248358967646D+02
   -0.2567689780332234D+02    0.2530866326558715D+02    0.2080750079371518D+01
   -0.2515026565622263D+02    0.2452246349125344D+02    0.2285039756960841D+01
   -0.2535841955198691D+02    0.2600133063605280D+02    0.2607513452676085D+01
   -0.9144087842174873D+01   -0.1648128130839232D+02   -0.1497344702352062D+02
   -0.9134813202859430D+01   -0.1699079802096858D+02   -0.1408879268213675D+02
   -0.8284340066579297D+01   -0.1653412826538590D+02   -0.1541298836876493D+02
    0.5314394447212636D+00    0.8457412342600986D+01    0.3904020785830605D+01
   -0.8824202437684192D-01    0.8886021183203143D+01    0.4491655941743697D+01
    0.1326309788257202D+01    0.8824694757003691D+01    0.4258723061606834D+01
   -0.6975259636668716D+01    0.2043077302524661D+02    0.6648792492525606D+01
   -0.7571812687555938D+01    0.1982437490543617D+02    0.6124573975194867D+01
   -0.7058651439367148D+01    0.2130507447319701D+02    0.6261947034884917D+01
   -0.2086892586902937D+02   -0.1552599169384352D+02   -0.1191529568391543D+02
   -0.2053301467659096D+02   -0.1488712749595184D+02   -0.1134600939508219D+02
   -0.2172353012851829D+02   -0.1598432635457600D+02   -0.1162699302593955D+02
    0.1661162722239331D+02    0.1235937263036123D+02    0.1810568773571271D+02
    0.1724232870319433D+02    0.1291117828085085D+02    0.1853748287768449D+02
    0.1623346943872324D+02    0.1286059796912338D+02    0.1733138887124804D+02
    0.1620245250706872D+02   -0.4813156706197278D+01   -0.6420075815197831D+01
    0.1661663404826789D+02   -0.5668251747265169D+01   -0.6486098452017029D+01
    0.1549652661809832D+02   -0.4942384589492398D+01   -0.5762099917308023D+01
    0.3451466762659710D+01    0.8604367788934626D+01   -0.1692045594587544D+02
    0.2958250395669521D+01    0.9223966725097096D+01   -0.1746340325544509D+02
    0.4099205266883681D+01    0.9165839959323703D+01   -0.1651100215400553D+02
    0.9429103560344327D+01   -0.7067647752550674D+01    0.1231844191462742D+02
    0.8757519752924066D+01   -0.6430161729788389D+01    0.1248145356971287D+02
    0.9835051241854835D+01   -0.7374597687559741D+01    0.1317749843711491D+02
    0.2055497644432973D+01    0.1061008013234044D+02   -0.1309054132174646D+02
    0.2790110068017182D+01    0.1025524208973293D+02   -0.1353265990005502D+02
    0.2182579431768664D+01    0.1153070088607962D+02   -0.1345614248510406D+02
    0.2927723356983909D+01    0.2658885955010890D+02   -0.2589621252236646D+02
    0.3101693835170035D+01    0.2558663407424027D+02   -0.2583689191361102D+02
    0.2720917116785050D+01    0.2696345663051699D+02   -0.2675058366349204D+02
    0.2034275621654645D+02   -0.1292679689721336D+02    0.2075303493891631D+02
    0.1939851054951160D+02   -0.1282912310239331D+02    0.2051592769271431D+02
    0.2062474842357410D+02   -0.1204507940849912D+02    0.2058341796491703D+02
    0.2740425329843890D+01   -0.2739219109654414D+02    0.8523715061231528D+01
    0.3135085330266792D+01   -0.2688737269848049D+02    0.9239056122575372D+01
    0.1828034311853851D+01   -0.2758677077147605D+02    0.8862742162505571D+01
    0.2025223627401504D+02    0.2416887173766595D+02   -0.2675482668029618D+02
    0.2117346513365475D+02    0.2385357860873419D+02   -0.2684502673764092D+02
    0.2000210742092866D+02    0.2426542099843054D+02   -0.2579524486340552D+02
   -0.1201774061972952D+02    0.1954481170289805D+02    0.2641340133227272D+02
   -0.1258645746037906D+02    0.1992388160119656D+02    0.2577927680962163D+02
   -0.1199471591488336D+02    0.1859859823715621D+02    0.2612856406043868D+02
    0.1090954036938397D+02    0.2266738913001392D+02    0.2215983174128804D+01
    0.1045173945098396D+02    0.2245628802882910D+02    0.3062696995742515D+01
    0.1049046075004413D+02    0.2354755696919226D+02    0.1873926136570930D+01
   -0.2020778911351924D+02    0.1336531743807139D+02   -0.2731909683326856D+02
   -0.1946302870893739D+02    0.1403226382697714D+02   -0.2739478178055711D+02
   -0.2026162173974307D+02    0.1322801616094031D+02   -0.2631953284457606D+02
    0.2745871494316762D+01    0.1792185072489557D+02   -0.2377459835469220D+02
    0.2784120676227464D+01    0.1826019292055182D+02   -0.2463650686624442D+02
    0.3648797620782382D+01    0.1799376162945626D+02   -0.2339078553511694D+02
    0.1061128714382582D+02   -0.2354928142035774D+02   -0.1191201707685144D+02
    0.1101207456485167D+02   -0.2364755612286592D+02   -0.1279645773958792D+02
    0.1133582398952627D+02   -0.2383599298235126D+02   -0.1131615026938974D+02
   -0.2014221271209561D+01   -0.2536210775281012D+02    0.2538885306730412D+02
   -0.1863477180668832D+01   -0.2452107869407638D+02    0.2486843812545257D+02
   -0.2797534162807500D+01   -0.2517053690571962D+02    0.2593465816852088D+02
   -0.2526086067031088D+02    0.2604868988482199D+02    0.7976916404151623D+01
   -0.2437999560230162D+02    0.2644820028545876D+02    0.7887877372763386D+01
   -0.2562536633644051D+02    0.2579785538999267D+02    0.7138501093337443D+01
    0.2065531817523183D+02   -0.1089235973158370D+01    0.2521260884663003D+02
    0.2116035827418388D+02   -0.1928386448257645D+01    0.2543033897911399D+02
    0.1997536085669199D+02   -0.1347805804435813D+01    0.2454916338019961D+02
    0.2199464036539979D+02   -0.7971385388271588D+01    0.1549738295664129D+02
    0.2232015987415008D+02   -0.8756858212024373D+01    0.1598803495965619D+02
    0.2103392615353252D+02   -0.7925557172832288D+01    0.1552975193285076D+02
    0.1510526560035561D+02    0.1657523737535500D+02   -0.2564176256062825D+02
    0.1593048268540731D+02    0.1671178164362015D+02   -0.2617240573774153D+02
    0.1443380349736624D+02    0.1694001709184565D+02   -0.2625846329256809D+02
   -0.2245053528507480D+02    0.1567490885834468D+02   -0.3051479332122982D+01
   -0.2213466047265061D+02    0.1542445064515363D+02   -0.3911324672728841D+01
   -0.2207541740264742D+02    0.1509043927762528D+02   -0.2410508331255519D+01
    0.5996305376577669D+01   -0.1168961226604675D+02   -0.2253930704728767D+02
    0.5047028261218363D+01   -0.1147282910120210D+02   -0.2238444811476573D+02
    0.6473013807425692D+01   -0.1113646548990076D+02   -0.2188655046673514D+02
   -0.2746522923878022D+02   -0.1761842726118534D+02   -0.4914956895315938D+01
   -0.2800229645301630D+02   -0.1733526415603513D+02   -0.4203886761444179D+01
   -0.2668928736824641D+02   -0.1790925877951839D+02   -0.4433540619948738D+01
   -0.5650718900841325D+00    0.9788563418936441D+01    0.2700738509784447D+02
    0.3720974309554077D+00    0.9968303361722873D+01    0.2720065051519051D+02
   -0.1033702930951332D+01    0.1068531623438633D+02    0.2702092361859915D+02
   -0.1539086475528319D+02   -0.1695148031036089D+01   -0.8129534785316675D+01
   -0.1491649246111221D+02   -0.1630914150444245D+01   -0.7259616368203128D+01
   -0.1486752030862743D+02   -0.1088762099980200D+01   -0.8657776890969972D+01
    0.2461211741029969D+02    0.6494796689022798D+01    0.2711254489859204D+02
    0.2480244033230360D+02    0.5841484724744094D+01    0.2643314978711080D+02
    0.2370310893597400D+02    0.6782177751137631D+01    0.2698440197638313D+02
   -0.1405712609624216D+02    0.1189349491731761D+02    0.2614193454415981D+02
   -0.1378694371635850D+02    0.1103685446008140D+02    0.2636112530303939D+02
   -0.1371903681347953D+02    0.1256081201627080D+02    0.2673677355920154D+02
   -0.9286655597582076D+01    0.2431238101344688D+02   -0.5947574832412892D+01
   -0.8992166292682915D+01    0.2470835431157945D+02   -0.6788748663438669D+01
   -0.9697152238080870D+01    0.2351386059466505D+02   -0.6324029206965175D+01
    0.5265638714573058D+01   -0.2381796045712995D+02   -0.2063682041185463D+01
    0.5087721908606436D+01   -0.2371531937107324D+02   -0.1136743817390004D+01
    0.6224276196678582D+01   -0.2397431762554558D+02   -0.2032389177610600D+01
    0.9539752878991962D+01    0.2566966674978961D+02   -0.1564108772721745D+02
    0.1000995875303466D+02    0.2485455348595879D+02   -0.1553702284739152D+02
    0.1005805658783873D+02    0.2629044415730274D+02   -0.1509003456827840D+02
    0.2245883175029221D+02    0.1685099632847204D+02    0.1897164878942211D+02
    0.2188608182706532D+02    0.1674561922915158D+02    0.1974528722077222D+02
    0.2181660853728081D+02    0.1703049320019502D+02    0.1826672366931411D+02
    0.3217982487597160D+01    0.5237650062708399D+01    0.2804529244810492D+01
    0.4102891528111660D+01    0.5043776191665951D+01    0.2403690454027458D+01
    0.3107969335348490D+01    0.6181754878612265D+01    0.2742684417811697D+01
    0.8467459175594758D+01   -0.2113923212399388D+02   -0.1584474233820360D+02
    0.7873235466916340D+01   -0.2173909367883784D+02   -0.1632218770195604D+02
    0.8356819628956240D+01   -0.2022641745484632D+02   -0.1619885465476531D+02
    0.7326116250540053D+01   -0.1365260423129642D+02   -0.1540164928604877D+02
    0.6682037474656804D+01   -0.1423233328872981D+02   -0.1591910677271667D+02
    0.8074904747808842D+01   -0.1419596534896516D+02   -0.1511321688548745D+02
   -0.1180074742983902D+02   -0.8728090654744791D+00   -0.8134739865933277D+01
   -0.1247339257467553D+02   -0.5661023362634799D+00   -0.8738747987773957D+01
   -0.1195253720331658D+02   -0.1796798505038594D+01   -0.8124995540121590D+01
    0.4282574718075688D+01   -0.2548021411239917D+02   -0.4335126828661613D+01
    0.4443182949877017D+01   -0.2523850146291781D+02   -0.3460740295824110D+01
    0.4365590584802195D+01   -0.2639786468397632D+02   -0.4315034497097413D+01
    0.2280323735434119D+02    0.1456132219290993D+01   -0.2351778297775092D+02
    0.2328520480888305D+02    0.1091773103596726D+01   -0.2277319941447577D+02
    0.2255960563344502D+02    0.2262418064728112D+01   -0.2309045694474272D+02
    0.1890714423178243D+02    0.9293170810791640D+01   -0.1852290627997512D+02
    0.1949319973771429D+02    0.9329107043003066D+01   -0.1772944674773188D+02
    0.1804401897924584D+02    0.9197868264985694D+01   -0.1806524994846827D+02
    0.2428995516561717D+02    0.9451339041759006D+01    0.3315563126148827D+01
    0.2512345705737014D+02    0.9060362722804838D+01    0.2986782989773023D+01
    0.2356016010142097D+02    0.8966540999794951D+01    0.2858624641954136D+01
    0.1922014458091703D+02    0.7468869189105336D+01    0.6886118549809202D+01
    0.1950667077327777D+02    0.7121002410224816D+01    0.5998240352607819D+01
    0.1986360458824691D+02    0.7138762207200426D+01    0.7465922598784682D+01
    0.1387652390847419D+02   -0.2033239321316093D+02   -0.7692216595419915D+01
    0.1410098948225019D+02   -0.2116976238960607D+02   -0.8123941983168738D+01
    0.1396527732034989D+02   -0.2044080282015576D+02   -0.6673474680568068D+01
   -0.4583790930293334D+01   -0.6448111602289908D+00   -0.1611861998820697D+02
   -0.5422032644463457D+01   -0.4777344248823165D+00   -0.1566707414872559D+02
   -0.4244563346156884D+01   -0.1516375545804473D+01   -0.1577683611728209D+02
    0.8701315148181527D+01    0.5566674900575803D+01    0.8858979030863690D+01
    0.8300295381119788D+01    0.4788788130419650D+01    0.9221604398150502D+01
    0.9334130225920626D+01    0.5919700832310092D+01    0.9486858982782815D+01
    0.1271103169842779D+02    0.3258108397552047D+01   -0.8031706010181834D+01
    0.1346007615920550D+02    0.2817514801268815D+01   -0.7631422202257685D+01
    0.1258334879102819D+02    0.2970420270925010D+01   -0.8955771984558320D+01
   -0.1641062496208287D+02    0.1195538738135417D+02    0.1119774178806003D+02
   -0.1614715951762681D+02    0.1287081684882394D+02    0.1123933395141530D+02
   -0.1602738558269975D+02    0.1142428021722716D+02    0.1188296478685661D+02
   -0.7397713092896406D+01   -0.1766558042910285D+02    0.2539604453961467D+02
   -0.7796252231767618D+01   -0.1688049802048105D+02    0.2574415328365306D+02
   -0.7616213576613949D+01   -0.1770491662557769D+02    0.2441511338619178D+02
   -0.2126869765083987D+02    0.1494821841314000D+02   -0.5383130245977931D+01
   -0.2058885021027559D+02    0.1558686757446509D+02   -0.5768820897604246D+01
   -0.2078854489234882D+02    0.1414502685423368D+02   -0.5289728876466479D+01
    0.1291940484182923D+02   -0.1568965984760739D+01    0.1973682943061802D+02
    0.1383105262724595D+02   -0.1625585031044870D+01    0.1947751382873866D+02
    0.1257918919841250D+02   -0.6510156955175503D+00    0.1938484695113118D+02
    0.2656089461210098D+02   -0.5285625372516940D+01    0.1389538076306407D+02
    0.2708281320511469D+02   -0.5895413195882680D+01    0.1332002812697890D+02
    0.2595383193739656D+02   -0.4721021442821806D+01    0.1335556844107973D+02
    0.1595688101852586D+02   -0.1738831801867252D+02    0.1274400792892020D+02
    0.1626466773516393D+02   -0.1674337910223559D+02    0.1344545993026368D+02
    0.1537281180213209D+02   -0.1794701671924198D+02    0.1321017713065437D+02
   -0.3262031886136782D+01    0.3347074788394013D+01   -0.4721319902800873D+01
   -0.3223948478475417D+01    0.3135674274105455D+01   -0.5701920612723343D+01
   -0.2333945349206081D+01    0.3493078131505765D+01   -0.4507298841389859D+01
    0.7906120174666695D+01    0.4448574724953732D+01    0.2449719907687813D+02
[truncated: 4,767,667 more chars]
