# Supplementary material for: Measuring Zn Transference with Precision: Insights for Dendrite‐Free Zinc Metal Anodes
Source: Adv Mater. 2025 Aug 23;37(46):e02245. doi: 10.1002/adma.202502245 (PMC12631524; doi:10.1002/adma.202502245)
Supplement: Supplementary file 2 — Supporting Information [file ADMA-37-e02245-s002.gz › restarts/100Zn_r3.xyz]

 16800  Built with Packmol
    54.500000   54.500000   54.500000   90.000000   90.000000   90.000000
     1  O     -8.269503  -16.713970   26.533484     1     2     3
     2  H     -8.187965  -17.421511   27.190014     2     1
     3  H     -9.232366  -16.574278   26.451770     2     1
     4  O    -19.494212  -12.036495  -11.756760     1     5     6
     5  H    -19.313909  -11.123727  -11.477060     2     4
     6  H    -20.336224  -12.284575  -11.358323     2     4
     7  O      7.687464    0.134236    0.865088     1     8     9
     8  H      6.901939    0.700552    0.839233     2     7
     9  H      7.377205   -0.763083    1.000873     2     7
    10  O    -26.648885   14.833534   25.705357     1    11    12
    11  H    -26.816890   15.459864   24.982930     2    10
    12  H    -27.440432   14.282344   25.760984     2    10
    13  O      7.616018   25.192857   15.478835     1    14    15
    14  H      8.542090   25.441734   15.362641     2    13
    15  H      7.474452   24.471622   14.847656     2    13
    16  O     19.008177  -17.805316   20.589273     1    17    18
    17  H     19.458608  -18.548821   21.020336     2    16
    18  H     18.140037  -17.745092   21.015005     2    16
    19  O      9.552209    1.048253   20.719539     1    20    21
    20  H     10.221298    1.744582   20.834432     2    19
    21  H      9.529668    0.858815   19.768096     2    19
    22  O     16.989672  -16.645134  -13.747575     1    23    24
    23  H     16.573190  -17.390619  -14.205829     2    22
    24  H     17.516280  -16.175175  -14.406752     2    22
    25  O     -7.478297    8.813105   -1.547456     1    26    27
    26  H     -7.215190    9.650305   -1.954642     2    25
    27  H     -6.656714    8.324261   -1.414521     2    25
    28  O    -11.429911    1.649759   -4.456515     1    29    30
    29  H    -11.998079    0.993689   -4.889747     2    28
    30  H    -11.974532    2.001229   -3.736238     2    28
    31  O     -3.787526  -10.036241    7.354390     1    32    33
    32  H     -3.573404   -9.236190    6.853938     2    31
    33  H     -4.645814   -9.893445    7.784082     2    31
    34  O      4.160102   -6.295983    7.554601     1    35    36
    35  H      4.351658   -6.332468    6.604035     2    34
    36  H      4.947943   -6.622416    8.019018     2    34
    37  O     27.006801   -9.219538   -6.394911     1    38    39
    38  H     26.421820   -8.910524   -7.102143     2    37
    39  H     27.877451   -8.888089   -6.655679     2    37
    40  O     10.257593    4.450202   12.124273     1    41    42
    41  H     10.021213    5.081218   11.429978     2    40
    42  H     11.056835    3.993927   11.822894     2    40
    43  O     22.223334    5.875671   22.449585     1    44    45
    44  H     23.008369    5.609811   21.933492     2    43
    45  H     22.178255    6.829108   22.275614     2    43
    46  O     -8.845794  -11.767338    8.340561     1    47    48
    47  H     -9.583225  -12.188743    7.868650     2    46
    48  H     -8.083277  -11.995831    7.790133     2    46
    49  O     25.110354    5.293574  -16.038983     1    50    51
    50  H     25.949039    4.942047  -15.694954     2    49
    51  H     24.764169    4.574424  -16.590308     2    49
    52  O     -9.534630    7.987914   -7.362354     1    53    54
    53  H     -8.760886    8.530102   -7.589099     2    52
    54  H    -10.114879    8.042595   -8.140925     2    52
    55  O    -23.086109    0.927540   -6.063856     1    56    57
    56  H    -23.770200    0.289791   -6.309900     2    55
    57  H    -23.418407    1.792647   -6.350130     2    55
    58  O    -11.953963   19.705281  -11.389956     1    59    60
    59  H    -11.408869   18.953969  -11.659913     2    58
    60  H    -12.288197   20.106122  -12.202426     2    58
    61  O    -21.011746  -14.948806   20.410325     1    62    63
    62  H    -20.999594  -15.554584   21.173266     2    61
    63  H    -20.877563  -15.527001   19.640054     2    61
    64  O    -14.978050   24.078823    9.924276     1    65    66
    65  H    -15.104483   23.219480    9.494356     2    64
    66  H    -14.025566   24.263418    9.901133     2    64
    67  O      3.796935  -22.909119    5.745777     1    68    69
    68  H      3.099664  -22.254440    5.892456     2    67
    69  H      3.695179  -23.536816    6.467702     2    67
    70  O     -4.957861   18.442090   -2.401019     1    71    72
    71  H     -4.239280   18.602409   -1.772025     2    70
    72  H     -5.379786   17.633409   -2.071599     2    70
    73  O     11.588111   11.874907   13.858351     1    74    75
    74  H     11.590287   11.970372   12.896738     2    73
    75  H     11.701488   10.923532   13.989494     2    73
    76  O    -16.507614  -22.850351  -16.223951     1    77    78
    77  H    -15.884575  -23.471722  -15.801006     2    76
    78  H    -17.309500  -22.941550  -15.670447     2    76
    79  O    -10.439931   22.337771   -6.338111     1    80    81
    80  H    -11.177997   22.293753   -5.721824     2    79
    81  H    -10.493229   21.525498   -6.861709     2    79
    82  O    -19.188178  -22.228395    4.651632     1    83    84
    83  H    -19.682684  -22.574723    3.896793     2    82
    84  H    -19.787524  -22.329026    5.405988     2    82
    85  O    -11.602742    2.108307   14.012153     1    86    87
    86  H    -12.193887    1.543323   14.528773     2    85
    87  H    -11.305249    1.539904   13.284919     2    85
    88  O     16.666897  -11.924398   17.265888     1    89    90
    89  H     17.138133  -12.738205   17.493419     2    88
    90  H     17.302192  -11.199604   17.390025     2    88
    91  O    -17.032021   15.233934   -4.033959     1    92    93
    92  H    -16.213832   15.601242   -4.398399     2    91
    93  H    -16.759113   14.786665   -3.216740     2    91
    94  O    -10.405865    3.628536   -1.838637     1    95    96
    95  H    -11.214824    3.087227   -1.873708     2    94
    96  H     -9.653288    3.048658   -2.049605     2    94
    97  O    -14.652139    8.365748   12.004248     1    98    99
    98  H    -15.453957    7.822031   12.004086     2    97
    99  H    -14.986760    9.262428   11.857742     2    97
   100  O     16.943743    8.573392  -14.113753     1   101   102
   101  H     17.797192    9.036771  -14.098783     2   100
   102  H     16.340017    9.066595  -13.536026     2   100
   103  O    -15.051686   15.079108  -12.334563     1   104   105
   104  H    -14.149418   15.161092  -11.984403     2   103
   105  H    -14.950088   14.543367  -13.130690     2   103
   106  O      3.911817   -1.271875   12.099820     1   107   108
   107  H      4.012749   -0.942692   11.190332     2   106
   108  H      4.810877   -1.388880   12.457263     2   106
   109  O     10.488057  -26.318502   -1.474346     1   110   111
   110  H     11.264169  -25.916228   -1.045413     2   109
   111  H     10.834778  -27.170960   -1.793947     2   109
   112  O    -10.161127  -14.816960   14.475339     1   113   114
   113  H     -9.969017  -15.645568   14.937575     2   112
   114  H     -9.600240  -14.137998   14.880393     2   112
   115  O    -13.137905  -25.963059    8.828987     1   116   117
   116  H    -13.831770  -26.511142    8.431190     2   115
   117  H    -13.406205  -25.057978    8.612383     2   115
   118  O      8.863158    5.622628   20.192508     1   119   120
   119  H      8.149255    5.956797   19.628865     2   118
   120  H      9.478175    5.191169   19.577358     2   118
   121  O      7.054957   13.403171    3.305901     1   122   123
   122  H      6.763410   14.013777    2.615333     2   121
   123  H      7.436539   12.649157    2.836371     2   121
   124  O     23.410411   19.062025   16.171312     1   125   126
   125  H     24.067841   19.735778   15.938967     2   124
   126  H     22.931650   19.446276   16.918278     2   124
   127  O     -8.692942  -12.649012   15.282316     1   128   129
   128  H     -7.868142  -12.702917   14.778490     2   127
   129  H     -9.220745  -11.943340   14.881869     2   127
   130  O      2.365806  -24.425508   17.011274     1   131   132
   131  H      2.035940  -23.777928   16.371702     2   130
   132  H      2.103362  -25.273422   16.622346     2   130
   133  O      1.246929   -6.787869   19.883242     1   134   135
   134  H      0.679282   -6.063439   19.570328     2   133
   135  H      1.901934   -6.911043   19.179269     2   133
   136  O      3.466939  -15.391036  -14.848301     1   137   138
   137  H      3.352149  -15.002010  -13.967523     2   136
   138  H      4.357737  -15.126482  -15.122926     2   136
   139  O      6.841678  -27.077421   18.351155     1   140   141
   140  H      6.373758  -27.897458   18.137405     2   139
   141  H      6.676838  -26.511293   17.580714     2   139
   142  O     11.753765   -8.480603  -12.009926     1   143   144
   143  H     11.105234   -8.626042  -11.297415     2   142
   144  H     11.232902   -8.280232  -12.811305     2   142
   145  O     -1.515473  -14.085367  -26.898738     1   146   147
   146  H     -0.544442  -14.094579  -26.810878     2   145
   147  H     -1.717640  -14.122684  -27.848346     2   145
   148  O     -1.613247   26.545968    7.313799     1   149   150
   149  H     -1.251747   26.177570    6.496098     2   148
   150  H     -1.510437   25.859929    7.985260     2   148
   151  O     17.764502  -12.526371    5.604744     1   152   153
   152  H     18.146968  -13.271058    6.087143     2   151
   153  H     18.164030  -11.758446    6.048922     2   151
   154  O     11.242903   -4.623357  -22.829246     1   155   156
   155  H     10.399664   -4.292810  -23.182655     2   154
   156  H     11.411526   -4.079558  -22.039737     2   154
   157  O     20.501121   13.805147  -24.031066     1   158   159
   158  H     19.685254   13.955982  -23.533310     2   157
   159  H     20.443311   12.864115  -24.246781     2   157
   160  O     14.811019  -24.502081  -12.399063     1   161   162
   161  H     15.546120  -23.886046  -12.263074     2   160
   162  H     14.763881  -24.558670  -13.366093     2   160
   163  O     10.207078   14.812029  -21.790024     1   164   165
   164  H     10.734741   14.170981  -22.280792     2   163
   165  H      9.287323   14.521396  -21.865261     2   163
   166  O     15.169131  -14.406523   18.962707     1   167   168
   167  H     15.146687  -15.334716   18.670729     2   166
   168  H     14.305139  -14.067192   18.681694     2   166
   169  O    -24.190498   13.963915    9.989966     1   170   171
   170  H    -24.856810   14.067892   10.688277     2   169
   171  H    -23.405987   13.591746   10.419940     2   169
   172  O     18.437301  -15.709520   -3.512908     1   173   174
   173  H     18.128159  -15.925935   -4.403399     2   172
   174  H     18.878499  -14.853358   -3.632973     2   172
   175  O    -16.623791  -11.902242   -3.296062     1   176   177
   176  H    -17.124562  -12.241062   -4.052130     2   175
   177  H    -15.714569  -12.204939   -3.452329     2   175
   178  O      4.243782   10.118991   -8.380635     1   179   180
   179  H      3.753580    9.801501   -7.609861     2   178
   180  H      4.981693    9.493395   -8.423478     2   178
   181  O    -20.170604   18.262533   17.929689     1   182   183
   182  H    -19.507939   17.600767   18.180651     2   181
   183  H    -21.023922   17.860564   18.148891     2   181
   184  O     -9.256117  -25.402885  -11.222732     1   185   186
   185  H     -8.765357  -24.572909  -11.336029     2   184
   186  H    -10.100630  -25.153776  -10.816008     2   184
   187  O     25.091336  -11.600241   17.372809     1   188   189
   188  H     24.709482  -11.934847   18.193748     2   187
   189  H     24.855336  -10.661052   17.347310     2   187
   190  O    -14.113684    2.458862   25.182899     1   191   192
   191  H    -14.635525    2.774267   25.932192     2   190
   192  H    -13.298306    2.976029   25.194158     2   190
   193  O    -27.158401  -18.656996  -26.506408     1   194   195
   194  H    -26.302013  -18.234747  -26.354350     2   193
   195  H    -26.943734  -19.426785  -27.055598     2   193
   196  O    -13.180931   25.073839  -18.196463     1   197   198
   197  H    -12.668545   24.683804  -18.919733     2   196
   198  H    -13.504345   25.909129  -18.562316     2   196
   199  O      1.058098   25.087055   -3.755900     1   200   201
   200  H      1.283019   24.636153   -2.928573     2   199
   201  H      1.708634   24.756951   -4.395385     2   199
   202  O     14.160118  -26.242116  -21.297846     1   203   204
   203  H     13.885100  -27.169953  -21.239231     2   202
   204  H     14.654366  -26.065818  -20.483204     2   202
   205  O    -22.153403  -11.807363    7.412648     1   206   207
   206  H    -22.379650  -12.403581    8.146117     2   205
   207  H    -21.346708  -12.217568    7.060522     2   205
   208  O     -7.787764  -26.039469    2.709749     1   209   210
   209  H     -8.445200  -26.650033    2.345530     2   208
   210  H     -6.941646  -26.366886    2.362349     2   208
   211  O      8.491798   19.798603   11.248977     1   212   213
   212  H      8.557508   19.071425   11.882601     2   211
   213  H      8.081619   19.386523   10.475600     2   211
   214  O     16.280951    7.663077  -25.474838     1   215   216
   215  H     15.643018    7.632926  -26.204884     2   214
   216  H     17.136094    7.746607  -25.923952     2   214
   217  O     11.308087    3.201930   -8.123732     1   218   219
   218  H     10.465182    2.975143   -7.702591     2   217
   219  H     11.984162    2.984668   -7.463290     2   217
   220  O     10.469099  -17.203362   20.358353     1   221   222
   221  H     10.441071  -18.172288   20.346959     2   220
   222  H     11.396901  -16.982605   20.197117     2   220
   223  O      9.403658   14.273206   21.439875     1   224   225
   224  H      8.666406   14.873157   21.241069     2   223
   225  H     10.092149   14.868839   21.789163     2   223
   226  O     25.027989  -14.694511   17.235097     1   227   228
   227  H     24.739924  -15.480362   17.730995     2   226
   228  H     24.589485  -13.967768   17.694314     2   226
   229  O    -27.178143    4.461568  -21.742693     1   230   231
   230  H    -26.346125    4.071713  -21.423210     2   229
   231  H    -27.808682    4.376224  -21.014313     2   229
   232  O    -13.898872  -14.859873   22.998543     1   233   234
   233  H    -13.306204  -15.552725   23.330833     2   232
   234  H    -13.738459  -14.798816   22.043921     2   232
   235  O     -9.160007   -0.066758  -15.126222     1   236   237
   236  H     -9.200069    0.899843  -15.180336     2   235
   237  H     -9.051124   -0.256720  -14.183325     2   235
   238  O     12.757293    5.288619  -17.248596     1   239   240
   239  H     13.452848    4.851310  -16.730805     2   238
   240  H     12.036026    5.460151  -16.624701     2   238
   241  O     12.715981   21.424148   -2.110447     1   242   243
   242  H     13.177313   21.747210   -2.897052     2   241
   243  H     13.195597   21.780736   -1.350609     2   241
   244  O    -23.823523   17.926748  -15.876707     1   245   246
   245  H    -24.708114   18.267938  -16.097909     2   244
   246  H    -23.494645   18.512126  -15.176201     2   244
   247  O    -23.456909    1.067267   26.533570     1   248   249
   248  H    -22.811124    1.321890   27.213400     2   247
   249  H    -23.164374    0.206133   26.214411     2   247
   250  O      7.996142    6.036412    2.754234     1   251   252
   251  H      7.994545    6.898517    2.313118     2   250
   252  H      8.236073    6.186050    3.682377     2   250
   253  O    -19.900869   -9.832654    8.489385     1   254   255
   254  H    -19.591717   -9.228543    7.796036     2   253
   255  H    -19.697946  -10.716635    8.170546     2   253
   256  O    -25.982844  -12.765231   14.226258     1   257   258
   257  H    -25.085649  -12.399605   14.169397     2   256
   258  H    -25.910662  -13.641500   13.819736     2   256
   259  O     -3.903182   -5.530102   -7.555828     1   260   261
   260  H     -4.563497   -4.962217   -7.124951     2   259
   261  H     -3.536640   -4.998000   -8.285468     2   259
   262  O    -16.886810    1.644711  -25.209113     1   263   264
   263  H    -16.483098    1.511409  -24.338521     2   262
   264  H    -17.802300    1.345287  -25.098217     2   262
   265  O    -16.921745  -16.970185    1.220790     1   266   267
   266  H    -17.135795  -17.918753    1.314831     2   265
   267  H    -16.114422  -16.858383    1.754420     2   265
   268  O     23.694127   26.131847  -23.511278     1   269   270
   269  H     23.340717   25.586641  -24.232621     2   268
   270  H     24.015091   25.468283  -22.881279     2   268
   271  O     -0.889880    9.052927   18.286025     1   272   273
   272  H     -0.619057    9.638120   17.567609     2   271
   273  H     -1.055612    8.199090   17.863070     2   271
   274  O     -3.473612   14.833624   11.413058     1   275   276
   275  H     -3.410004   15.398916   10.628998     2   274
   276  H     -2.700759   15.066630   11.947132     2   274
   277  O     26.151584   -2.219545   12.556714     1   278   279
   278  H     26.801925   -2.937819   12.549599     2   277
   279  H     25.266455   -2.610323   12.635171     2   277
   280  O    -12.515305   -6.535192  -15.868821     1   281   282
   281  H    -12.091686   -6.999346  -15.127711     2   280
   282  H    -12.892485   -7.231423  -16.429642     2   280
   283  O     21.276424   14.029846    4.672417     1   284   285
   284  H     21.415766   13.109904    4.949743     2   283
   285  H     20.456953   14.280647    5.136891     2   283
   286  O     10.920177   -2.755185    4.049635     1   287   288
   287  H     11.249759   -2.115258    3.400162     2   286
   288  H     10.239139   -2.317321    4.588515     2   286
   289  O     -2.495908   22.512233    7.221533     1   290   291
   290  H     -1.841373   22.495365    6.509820     2   289
   291  H     -2.606984   21.601580    7.522787     2   289
   292  O    -26.979427    1.598350  -20.298887     1   293   294
   293  H    -26.796140    0.809241  -19.769242     2   292
   294  H    -26.165667    2.116132  -20.285959     2   292
   295  O      1.176854   -5.947103   22.787008     1   296   297
   296  H      1.587817   -6.696993   23.244334     2   295
   297  H      1.140139   -6.200199   21.854364     2   295
   298  O    -15.115956   -5.167550    7.361293     1   299   300
   299  H    -14.243788   -5.459271    7.665096     2   298
   300  H    -15.032020   -5.132196    6.398685     2   298
   301  O     15.012125   22.267521  -15.646913     1   302   303
   302  H     15.548271   21.557952  -15.269905     2   301
   303  H     15.635558   22.808476  -16.157020     2   301
   304  O      3.662113    2.363348   19.675560     1   305   306
   305  H      3.800590    1.970717   18.801303     2   304
   306  H      4.059070    3.243829   19.613741     2   304
   307  O    -11.117664   -4.210814  -23.083475     1   308   309
   308  H    -11.770450   -3.767095  -22.521526     2   307
   309  H    -10.378443   -3.585373  -23.122564     2   307
   310  O    -14.005271  -10.987875    6.537551     1   311   312
   311  H    -13.342663  -11.296227    7.171925     2   310
   312  H    -13.520329  -10.729188    5.740067     2   310
   313  O     11.645440    0.310597   11.345455     1   314   315
   314  H     11.895642   -0.331134   10.662851     2   313
   315  H     10.732603    0.552497   11.125307     2   313
   316  O     23.707725   -3.036382   18.542057     1   317   318
   317  H     24.491641   -2.826810   18.020641     2   316
   318  H     22.980368   -2.987272   17.900671     2   316
   319  O      8.220998  -24.598385  -22.944139     1   320   321
   320  H      9.002698  -24.300182  -22.461883     2   319
   321  H      8.516820  -24.808452  -23.845135     2   319
   322  O    -24.328080  -15.678943   15.020930     1   323   324
   323  H    -24.793059  -15.631981   14.170897     2   322
   324  H    -24.762709  -15.027788   15.586234     2   322
   325  O     21.702361   24.791884  -11.854034     1   326   327
   326  H     22.095410   25.676625  -11.847065     2   325
   327  H     20.955889   24.853837  -12.474229     2   325
   328  O     26.518251  -12.964104  -15.307352     1   329   330
   329  H     25.895741  -12.626775  -14.645219     2   328
   330  H     26.728552  -12.196990  -15.861613     2   328
   331  O    -13.417700    4.105278  -14.886007     1   332   333
   332  H    -13.456935    3.929796  -15.838018     2   331
   333  H    -13.335618    3.228457  -14.486698     2   331
   334  O     -1.051015   15.185781  -16.859184     1   335   336
   335  H     -1.744942   15.618120  -17.364872     2   334
   336  H     -1.474302   14.459511  -16.374720     2   334
   337  O      7.720992   -8.585368    5.134856     1   338   339
   338  H      8.670944   -8.773245    5.190173     2   337
   339  H      7.316801   -8.925916    5.952085     2   337
   340  O     15.399948  -25.107992   -9.762991     1   341   342
   341  H     15.199298  -25.163256  -10.709357     2   340
   342  H     16.306372  -24.762164   -9.712467     2   340
   343  O     -8.484518   12.303501  -11.813786     1   344   345
   344  H     -9.404206   12.514290  -12.032252     2   343
   345  H     -7.981591   12.531988  -12.609491     2   343
   346  O     20.387642   -2.551232   -6.319733     1   347   348
   347  H     19.646170   -3.031131   -5.918591     2   346
   348  H     20.634508   -1.891692   -5.651658     2   346
   349  O     -1.633618   -3.712260   21.760222     1   350   351
   350  H     -1.626038   -4.118614   22.640078     2   349
   351  H     -0.963581   -3.024033   21.802273     2   349
   352  O     -0.447361    9.724267  -18.815598     1   353   354
   353  H      0.107675    9.096477  -18.323730     2   352
   354  H     -1.127144   10.046141  -18.202456     2   352
   355  O     20.036869   26.852066   15.085222     1   356   357
   356  H     20.263993   27.248202   15.938937     2   355
   357  H     19.153906   26.469643   15.164028     2   355
   358  O     -3.282687    1.466611   24.344578     1   359   360
   359  H     -4.197167    1.357208   24.041464     2   358
   360  H     -2.861659    0.605152   24.212973     2   358
   361  O    -15.607662   11.140497   -1.799438     1   362   363
   362  H    -16.287728   10.562055   -1.434914     2   361
   363  H    -14.780549   10.639070   -1.712235     2   361
   364  O      9.143292    3.647326  -15.719305     1   365   366
   365  H      8.706586    3.758365  -14.864387     2   364
   366  H      9.623745    2.809652  -15.655026     2   364
   367  O      6.058468   25.413404   11.791841     1   368   369
   368  H      6.243557   24.887888   12.580635     2   367
   369  H      6.254451   24.809862   11.064056     2   367
   370  O    -26.628412  -26.434003   -3.397241     1   371   372
   371  H    -26.140552  -26.254324   -2.585713     2   370
   372  H    -26.837281  -25.552542   -3.744496     2   370
   373  O    -15.673211  -26.185023  -17.388887     1   374   375
   374  H    -16.630256  -26.030433  -17.400988     2   373
   375  H    -15.381831  -25.754821  -16.573191     2   373
   376  O     26.152607    2.065530   -0.779084     1   377   378
   377  H     25.664193    2.267212   -1.588564     2   376
   378  H     26.189446    2.892806   -0.281974     2   376
   379  O     10.516169  -16.841126   14.954102     1   380   381
   380  H      9.806847  -16.492566   14.393452     2   379
   381  H     11.132870  -16.104561   15.060338     2   379
   382  O     22.953655  -11.347430  -24.608475     1   383   384
   383  H     23.803868  -11.773929  -24.437324     2   382
   384  H     23.143632  -10.813807  -25.395601     2   382
   385  O     -4.868671    4.721490   21.853893     1   386   387
   386  H     -4.091018    4.181607   22.064001     2   385
   387  H     -5.609919    4.352007   22.355854     2   385
   388  O     -9.183205    2.131236   15.340355     1   389   390
   389  H    -10.064241    2.234851   14.951148     2   388
   390  H     -8.728056    2.971267   15.179413     2   388
   391  O      4.432598  -10.774859    3.739256     1   392   393
   392  H      3.768839  -10.066655    3.798107     2   391
   393  H      4.073968  -11.477654    3.168921     2   391
   394  O     25.535031    2.046879   -6.871076     1   395   396
   395  H     25.295073    1.196560   -6.493694     2   394
   396  H     24.945846    2.700245   -6.460514     2   394
   397  O     -1.429241    0.363397    8.968477     1   398   399
   398  H     -2.051630   -0.344356    8.776251     2   397
   399  H     -1.744269    0.780171    9.780278     2   397
   400  O      4.245205   -1.401784   -9.858417     1   401   402
   401  H      4.958729   -0.791397  -10.106912     2   400
   402  H      3.927356   -1.792031  -10.687263     2   400
   403  O     -4.726840   10.990459  -11.564208     1   404   405
   404  H     -5.541869   10.554647  -11.269959     2   403
   405  H     -4.359730   10.419028  -12.256766     2   403
   406  O    -13.166450   25.246286  -10.027306     1   407   408
   407  H    -13.466805   24.508146  -10.579060     2   406
   408  H    -12.198957   25.237684  -10.074517     2   406
   409  O     -4.277893   21.975279  -12.598879     1   410   411
   410  H     -4.728575   21.984713  -13.455048     2   409
   411  H     -4.835694   21.456349  -11.999095     2   409
   412  O     11.330314   23.330818  -15.121323     1   413   414
   413  H     10.829532   22.503664  -15.205358     2   412
   414  H     11.435816   23.684517  -16.017191     2   412
   415  O    -14.351956   23.085037  -22.508347     1   416   417
   416  H    -13.489764   23.471853  -22.723488     2   415
   417  H    -14.898298   23.201534  -23.302013     2   415
   418  O     20.936528  -25.285446   26.249573     1   419   420
   419  H     21.838914  -25.269476   25.891184     2   418
   420  H     20.393162  -25.674690   25.552830     2   418
   421  O     25.666523    8.683249    1.777924     1   422   423
   422  H     25.390097    8.341399    2.639682     2   421
   423  H     26.384520    8.111515    1.463097     2   421
   424  O    -15.029006    8.168097   17.402338     1   425   426
   425  H    -14.126742    8.260167   17.042917     2   424
   426  H    -15.362012    7.406425   16.893078     2   424
   427  O    -16.704371   26.196923   13.908971     1   428   429
   428  H    -16.287659   25.971465   14.757610     2   427
   429  H    -16.508057   27.140433   13.798912     2   427
   430  O    -16.007140  -19.923417  -15.701487     1   431   432
   431  H    -15.261672  -20.160636  -15.120636     2   430
   432  H    -15.736697  -19.066723  -16.083385     2   430
   433  O     11.155774  -13.952179   -3.052236     1   434   435
   434  H     12.045041  -14.047518   -2.676484     2   433
   435  H     10.752634  -13.165418   -2.662762     2   433
   436  O      9.749555    8.456499   -4.724967     1   437   438
   437  H      9.976545    7.873594   -5.465159     2   436
   438  H      9.536093    7.900714   -3.959828     2   436
   439  O      9.533646   -5.128233    3.185725     1   440   441
   440  H      9.960575   -4.295094    3.428033     2   439
   441  H     10.151761   -5.817187    3.458170     2   439
   442  O     21.957265  -19.326331    6.217249     1   443   444
   443  H     22.032452  -20.082355    5.617807     2   442
   444  H     21.030003  -19.350840    6.495233     2   442
   445  O     -5.149128   13.662730  -12.207915     1   446   447
   446  H     -5.866047   13.724343  -12.850949     2   445
   447  H     -5.044001   12.713894  -12.032734     2   445
   448  O    -14.953352    7.549077  -21.130127     1   449   450
   449  H    -14.396859    6.846836  -21.491884     2   448
   450  H    -15.592417    7.072008  -20.582490     2   448
   451  O     23.616249   -6.566706  -23.319713     1   452   453
   452  H     24.461356   -6.781644  -23.733608     2   451
   453  H     23.824686   -6.567407  -22.373249     2   451
   454  O     14.506616   12.782079  -20.588653     1   455   456
   455  H     15.140775   12.463248  -21.259834     2   454
   456  H     14.936631   13.573475  -20.212530     2   454
   457  O    -11.787655  -15.987473    4.560154     1   458   459
   458  H    -11.637606  -15.376105    5.285849     2   457
   459  H    -11.195382  -16.733596    4.727338     2   457
   460  O     16.117515   19.546695  -21.581659     1   461   462
   461  H     16.919301   19.939857  -21.209919     2   460
   462  H     16.352598   19.279585  -22.481676     2   460
   463  O      6.124146  -26.371718  -22.196635     1   464   465
   464  H      6.974011  -25.982439  -22.447243     2   463
   465  H      5.483010  -25.750143  -22.571142     2   463
   466  O      6.888701   -7.459929   -3.408584     1   467   468
   467  H      6.106318   -7.637610   -3.958058     2   466
   468  H      7.108974   -8.318581   -3.018286     2   466
   469  O     22.663514    8.573556  -10.904666     1   470   471
   470  H     21.923888    7.946606  -10.828981     2   469
   471  H     23.372202    8.180071  -10.371491     2   469
   472  O     -5.703362   -6.220997   -9.433632     1   473   474
   473  H     -6.576276   -5.875330   -9.165035     2   472
   474  H     -5.867565   -6.742434  -10.234858     2   472
   475  O    -23.331973   14.138526   -4.031984     1   476   477
   476  H    -23.510969   14.045906   -3.086435     2   475
   477  H    -23.739660   13.348138   -4.411992     2   475
   478  O      4.702822  -24.827190    0.215215     1   479   480
   479  H      4.627041  -24.845923    1.183090     2   478
   480  H      3.915749  -25.288746   -0.106427     2   478
   481  O     -7.979790   -9.178113   -8.782937     1   482   483
   482  H     -8.248021   -8.757788   -9.615105     2   481
   483  H     -8.313414   -8.611840   -8.078226     2   481
   484  O      6.291169   10.666250  -14.259312     1   485   486
   485  H      6.662097   10.540669  -13.372841     2   484
   486  H      6.911224   10.214232  -14.852861     2   484
   487  O     26.223696   21.816528   -2.740125     1   488   489
   488  H     25.829059   21.603651   -3.600700     2   487
   489  H     26.577995   20.974527   -2.410811     2   487
   490  O      3.495980    8.062309    1.440147     1   491   492
   491  H      2.813694    8.652466    1.076365     2   490
   492  H      3.536301    7.282330    0.871102     2   490
   493  O    -23.245619   10.324794  -16.382061     1   494   495
   494  H    -23.404917   10.990933  -17.072884     2   493
   495  H    -23.180935    9.469285  -16.838480     2   493
   496  O      5.668004  -22.337580    0.170081     1   497   498
   497  H      5.240323  -23.194395   -0.003808     2   496
   498  H      6.566045  -22.600801    0.448484     2   496
   499  O      6.502709  -13.533481  -19.860842     1   500   501
   500  H      5.709489  -13.063897  -20.162944     2   499
   501  H      7.243816  -13.005127  -20.194830     2   499
   502  O    -23.792021   17.166113   10.124188     1   503   504
   503  H    -23.019255   16.588239   10.220589     2   502
   504  H    -24.395391   16.894778   10.832284     2   502
   505  O      8.544366    0.919412  -27.187066     1   506   507
   506  H      8.539548    0.028728  -26.807150     2   505
   507  H      8.607316    0.815257  -28.150177     2   505
   508  O    -16.656973  -26.383838  -24.828257     1   509   510
   509  H    -17.053190  -26.715301  -25.649932     2   508
   510  H    -17.379053  -26.031342  -24.284575     2   508
   511  O     15.243681  -14.537405    3.006876     1   512   513
   512  H     15.001136  -15.369219    3.445236     2   511
   513  H     15.268498  -13.898463    3.736303     2   511
   514  O     -9.168525   27.167865   21.280041     1   515   516
   515  H     -8.810827   27.767006   20.606394     2   514
   516  H     -9.657430   26.471374   20.812194     2   514
   517  O      3.281010  -14.395736  -12.220506     1   518   519
   518  H      2.408878  -14.563923  -11.831432     2   517
   519  H      3.913758  -14.860770  -11.649522     2   517
   520  O     12.808740    1.534192    3.255792     1   521   522
   521  H     12.752682    2.396494    2.819054     2   520
   522  H     13.701603    1.520424    3.627059     2   520
   523  O      8.935201   25.351214   -4.592442     1   524   525
   524  H      9.742512   25.695732   -5.003051     2   523
   525  H      8.207420   25.515725   -5.212422     2   523
   526  O    -13.641124    0.777182   20.806938     1   527   528
   527  H    -13.307054    0.526286   19.929077     2   526
   528  H    -12.892365    1.245000   21.224180     2   526
   529  O     -8.236722  -18.023889   -8.706210     1   530   531
   530  H     -8.380010  -18.669744   -8.001681     2   529
   531  H     -9.046639  -18.020470   -9.242017     2   529
   532  O     -4.953295   -5.844838  -26.515217     1   533   534
   533  H     -4.997377   -5.201971  -27.238034     2   532
   534  H     -5.851433   -6.193389  -26.436734     2   532
   535  O     12.086865   21.261585  -10.047575     1   536   537
   536  H     12.682882   20.508643  -10.187362     2   535
   537  H     11.962478   21.660886  -10.922626     2   535
   538  O    -12.082215   -8.178991   22.133694     1   539   540
   539  H    -11.465546   -7.456554   22.310988     2   538
   540  H    -11.699308   -8.678240   21.397006     2   538
   541  O     11.174259   14.025142  -11.139106     1   542   543
   542  H     11.848862   13.654058  -10.545191     2   541
   543  H     11.529287   13.845587  -12.024405     2   541
   544  O     -5.428919   12.369791   17.996541     1   545   546
   545  H     -5.435613   11.633552   17.362614     2   544
   546  H     -5.103545   13.130714   17.494826     2   544
   547  O    -19.906905  -18.032577   -7.715893     1   548   549
   548  H    -20.018769  -17.923376   -8.669445     2   547
   549  H    -20.305627  -18.890194   -7.512625     2   547
   550  O    -19.713763    4.203925    4.546821     1   551   552
   551  H    -20.181392    3.969060    5.365697     2   550
   552  H    -20.250888    4.928232    4.190435     2   550
   553  O     14.546256   14.446514   21.338984     1   554   555
   554  H     13.917824   14.818544   20.706407     2   553
   555  H     15.149376   13.878833   20.835402     2   553
   556  O    -23.810744  -21.033846  -15.715949     1   557   558
   557  H    -24.733096  -20.739979  -15.714112     2   556
   558  H    -23.280849  -20.230747  -15.748325     2   556
   559  O    -12.528755   -5.670511    8.151348     1   560   561
   560  H    -11.983255   -6.278293    7.630803     2   559
   561  H    -12.125976   -4.794332    8.040045     2   559
   562  O    -26.093788   23.850877  -19.411394     1   563   564
   563  H    -25.945175   24.759932  -19.721184     2   562
   564  H    -25.269686   23.387956  -19.611329     2   562
   565  O     -4.401413   -8.735738  -25.062470     1   566   567
   566  H     -5.038889   -8.451400  -25.729706     2   565
   567  H     -4.231385   -9.668500  -25.241095     2   565
   568  O     -8.691841   -8.016288  -11.221961     1   569   570
   569  H     -8.820223   -7.105216  -11.521057     2   568
   570  H     -8.431725   -8.485650  -12.032580     2   568
   571  O      6.840642   25.470071  -13.662978     1   572   573
   572  H      6.011274   25.970787  -13.628292     2   571
   573  H      6.666790   24.609741  -14.073873     2   571
   574  O     21.187466   -6.221465   27.068906     1   575   576
   575  H     20.414965   -6.778269   27.243767     2   574
   576  H     21.296759   -6.171246   26.107716     2   574
   577  O     -5.165354  -26.086061   -8.358265     1   578   579
   578  H     -5.860481  -26.392345   -8.963501     2   577
   579  H     -5.467608  -25.221843   -8.037275     2   577
   580  O     24.252825  -12.802198   22.928855     1   581   582
   581  H     24.880966  -12.075655   23.021866     2   580
   582  H     23.405984  -12.345873   22.797919     2   580
   583  O     19.271684  -10.502150   11.953033     1   584   585
   584  H     19.323792  -11.353996   12.413263     2   583
   585  H     19.024594  -10.703242   11.039981     2   583
   586  O     19.922800   11.111660   21.577298     1   587   588
   587  H     19.641751   10.186375   21.593792     2   586
   588  H     19.453442   11.514070   20.831252     2   586
   589  O     17.836885  -23.878582   -9.893517     1   590   591
   590  H     17.984205  -23.137359   -9.283142     2   589
   591  H     17.655575  -23.483447  -10.762193     2   589
   592  O    -10.414111  -12.977381    3.981774     1   593   594
   593  H     -9.870876  -13.703699    3.634207     2   592
   594  H    -10.341436  -12.268691    3.328970     2   592
   595  O     -3.963445   -6.651769    8.269296     1   596   597
   596  H     -4.683136   -6.305773    7.721789     2   595
   597  H     -3.445051   -7.202541    7.671930     2   595
   598  O     17.129391   -7.359589   22.353882     1   599   600
   599  H     16.799404   -7.990574   23.013834     2   598
   600  H     17.312379   -7.849227   21.537776     2   598
   601  O     24.733613    8.728775    4.358165     1   602   603
   602  H     24.908879    8.697502    5.307850     2   601
   603  H     24.175418    9.508904    4.223883     2   601
   604  O    -20.652768   18.327177  -16.012419     1   605   606
   605  H    -21.208652   17.693662  -15.536533     2   604
   606  H    -21.254769   18.764580  -16.644413     2   604
   607  O     18.697215   -0.653205  -16.587498     1   608   609
   608  H     17.999481   -0.295282  -17.152486     2   607
   609  H     19.160018   -1.308018  -17.129344     2   607
   610  O     19.294414   20.662932   -4.338215     1   611   612
   611  H     19.376734   20.920137   -3.410558     2   610
   612  H     19.108150   19.711945   -4.319250     2   610
   613  O     -7.630907   -2.035252   10.292405     1   614   615
   614  H     -7.445728   -1.113922   10.080860     2   613
   615  H     -8.207664   -2.353964    9.585049     2   613
   616  O     -8.181652   -0.779910  -20.116093     1   617   618
   617  H     -9.137125   -0.944936  -20.091587     2   616
   618  H     -7.972934   -0.585810  -21.037267     2   616
   619  O      3.422138    7.434235  -15.561826     1   620   621
   620  H      2.658820    7.514442  -16.147103     2   619
   621  H      4.205868    7.500127  -16.125587     2   619
   622  O     14.494794   -4.297255    7.193485     1   623   624
   623  H     15.312477   -3.818575    6.985476     2   622
   624  H     14.269550   -4.050119    8.102299     2   622
   625  O      5.185753  -15.466801   -6.275680     1   626   627
   626  H      4.868972  -15.853786   -5.442403     2   625
   627  H      6.063614  -15.846581   -6.442322     2   625
   628  O     14.014927   16.652070   -3.508195     1   629   630
   629  H     14.965708   16.547929   -3.349867     2   628
   630  H     13.619934   15.951227   -2.966487     2   628
   631  O     14.009847   -4.094121  -25.472865     1   632   633
   632  H     14.699558   -3.499707  -25.130876     2   631
   633  H     13.691966   -3.675348  -26.290603     2   631
   634  O     16.233075  -11.324444  -26.281069     1   635   636
   635  H     16.552275  -11.612299  -25.413159     2   634
   636  H     16.693932  -11.880451  -26.925741     2   634
   637  O     10.404297   26.485998   -8.080550     1   638   639
   638  H     11.229340   26.903047   -7.796910     2   637
   639  H     10.341835   26.617772   -9.036049     2   637
   640  O    -13.128745  -16.719897   -0.128602     1   641   642
   641  H    -14.057438  -16.646758   -0.403813     2   640
   642  H    -13.002528  -16.157731    0.651466     2   640
   643  O    -13.792677    7.471259   20.134250     1   644   645
   644  H    -13.968363    6.993433   20.954846     2   643
   645  H    -13.403575    6.794576   19.546087     2   643
   646  O      3.114821    5.792252  -21.812640     1   647   648
   647  H      3.073829    6.665018  -22.232049     2   646
   648  H      2.535628    5.877369  -21.038963     2   646
   649  O    -12.982190  -23.338325  -18.431344     1   650   651
   650  H    -12.661899  -23.841592  -17.664957     2   649
   651  H    -12.178772  -23.071547  -18.906556     2   649
   652  O     10.623763   19.217649  -19.468493     1   653   654
   653  H     11.501491   18.896387  -19.725849     2   652
   654  H     10.413114   18.794767  -18.625784     2   652
   655  O    -15.504355   -0.801916   -0.914262     1   656   657
   656  H    -15.145748   -0.341230   -1.685608     2   655
   657  H    -14.906590   -1.544064   -0.750604     2   655
   658  O    -26.307810  -19.868187  -15.408318     1   659   660
   659  H    -26.392087  -19.026899  -15.885494     2   658
   660  H    -27.204337  -20.229731  -15.324128     2   658
   661  O     13.754191   -3.398055  -18.879715     1   662   663
   662  H     13.400122   -4.060401  -18.270813     2   661
   663  H     14.594058   -3.786093  -19.161500     2   661
   664  O    -16.217159    3.848191  -16.447163     1   665   666
   665  H    -17.015832    3.670184  -16.968307     2   664
   666  H    -15.592937    4.305403  -17.025021     2   664
   667  O      8.025608   10.768002  -24.880294     1   668   669
   668  H      7.340230   10.096807  -24.770123     2   667
   669  H      8.773334   10.514845  -24.323436     2   667
   670  O     -3.644841   13.648558   -3.352357     1   671   672
   671  H     -3.110427   14.448536   -3.476042     2   670
   672  H     -4.535892   13.961816   -3.150335     2   670
   673  O     -3.255008  -21.577824   20.320395     1   674   675
   674  H     -3.719515  -22.422605   20.242248     2   673
   675  H     -2.416444  -21.809814   20.747827     2   673
   676  O     20.045752    1.006277  -19.551297     1   677   678
   677  H     19.564819    1.415539  -18.818511     2   676
   678  H     20.537993    1.728751  -19.965594     2   676
   679  O     -7.391372   12.768325   11.033714     1   680   681
   680  H     -8.291258   12.479859   10.825923     2   679
   681  H     -6.911770   11.972788   11.287191     2   679
   682  O      2.111951  -27.015827   -6.227895     1   683   684
   683  H      2.333171  -26.899757   -7.161784     2   682
   684  H      1.573645  -26.250070   -5.993639     2   682
   685  O    -17.768996   -8.062727   23.787959     1   686   687
   686  H    -18.046884   -8.172916   22.866445     2   685
   687  H    -18.605162   -7.888898   24.248740     2   685
   688  O    -17.429330  -19.665660    1.515840     1   689   690
   689  H    -17.098863  -20.346481    0.907801     2   688
   690  H    -17.271957  -20.047390    2.396146     2   688
   691  O      0.545535  -15.194522    0.846834     1   692   693
   692  H      1.032156  -15.787892    1.428316     2   691
   693  H     -0.245766  -15.690998    0.580536     2   691
   694  O    -22.740555   -8.092768   -2.235508     1   695   696
   695  H    -23.649989   -8.424095   -2.210112     2   694
   696  H    -22.391849   -8.167256   -1.333496     2   694
   697  O      4.436385    4.242776   -9.033156     1   698   699
   698  H      4.555872    4.965860   -8.397341     2   697
   699  H      4.637278    3.450913   -8.513009     2   697
   700  O     23.097459    6.466929    4.413790     1   701   702
   701  H     23.709364    5.728919    4.288483     2   700
   702  H     23.642713    7.265274    4.420037     2   700
   703  O     -0.705282   27.141703   -7.164241     1   704   705
   704  H      0.047580   26.665996   -6.790511     2   703
   705  H     -1.274383   26.445957   -7.533606     2   703
   706  O    -19.466477   26.233133  -17.996976     1   707   708
   707  H    -18.762168   25.757062  -18.462153     2   706
   708  H    -20.095744   26.514666  -18.677538     2   706
   709  O     19.236754   -7.550111  -13.969310     1   710   711
   710  H     18.627284   -7.654813  -14.710580     2   709
   711  H     18.975568   -8.221962  -13.322328     2   709
   712  O     25.002113  -25.939787   -3.982855     1   713   714
   713  H     24.633999  -26.779539   -4.294532     2   712
   714  H     24.281300  -25.297744   -4.060346     2   712
   715  O      7.938330    4.769166   16.322475     1   716   717
   716  H      7.861741    3.834868   16.571771     2   715
   717  H      7.443747    4.864898   15.496780     2   715
   718  O     -7.609022   22.307796  -17.419621     1   719   720
   719  H     -7.337081   21.471500  -17.017756     2   718
   720  H     -7.420880   22.179321  -18.363051     2   718
   721  O     21.744337   -9.853026  -14.998381     1   722   723
   722  H     22.603470   -9.995997  -15.420127     2   721
   723  H     21.263596  -10.688644  -15.050470     2   721
   724  O      2.363338   12.492106    9.262265     1   725   726
   725  H      3.326418   12.499774    9.144472     2   724
   726  H      2.065469   11.850884    8.595421     2   724
   727  O     23.703092   -0.223526   15.239325     1   728   729
   728  H     22.973903   -0.534748   14.689184     2   727
   729  H     23.321024    0.483147   15.781078     2   727
   730  O      1.059131   20.275969    4.319730     1   731   732
   731  H      0.639934   19.416572    4.441387     2   730
   732  H      1.915896   20.178652    4.754569     2   730
   733  O     -6.972297    3.938666   -6.165259     1   734   735
   734  H     -7.750048    4.464485   -6.410566     2   733
   735  H     -6.813895    4.183178   -5.242481     2   733
   736  O      3.959549  -23.040525   -8.999465     1   737   738
   737  H      3.178299  -22.519865   -9.236171     2   736
   738  H      4.159032  -23.549283   -9.796530     2   736
   739  O     11.756022   19.321788   18.230610     1   740   741
   740  H     12.709535   19.254817   18.078812     2   739
   741  H     11.371627   18.890081   17.454779     2   739
   742  O     -3.705287  -24.913382   14.328472     1   743   744
   743  H     -3.047321  -25.136155   13.648704     2   742
   744  H     -3.713533  -23.945544   14.372307     2   742
   745  O     26.224811   -3.786917    4.393770     1   746   747
   746  H     26.354134   -4.586986    4.924867     2   745
   747  H     26.745070   -3.942404    3.593046     2   745
   748  O     25.037831  -25.980595   11.158911     1   749   750
   749  H     25.143996  -26.896481   11.430304     2   748
   750  H     24.210048  -25.676934   11.559815     2   748
   751  O     15.286995   -4.537842   12.567174     1   752   753
   752  H     14.367781   -4.798367   12.724038     2   751
   753  H     15.611885   -4.151182   13.399059     2   751
   754  O    -10.836035    0.164815   12.148478     1   755   756
   755  H    -10.601470    0.534925   11.285083     2   754
   756  H    -10.099179   -0.415191   12.402710     2   754
   757  O      4.973778    1.612546   21.988263     1   758   759
   758  H      4.505328    1.586968   21.141147     2   757
   759  H      4.870620    0.748426   22.403592     2   757
   760  O     16.149924   22.441532  -20.692237     1   761   762
   761  H     16.509451   22.007284  -21.480571     2   760
   762  H     15.750679   21.743065  -20.153966     2   760
   763  O    -26.114958   14.226607  -24.013048     1   764   765
   764  H    -27.019253   14.571023  -24.060000     2   763
   765  H    -26.056188   13.716755  -23.200258     2   763
   766  O    -16.199824   20.641587   17.512769     1   767   768
   767  H    -15.669477   20.204013   18.195097     2   766
   768  H    -17.112735   20.506612   17.805322     2   766
   769  O    -15.933517  -12.121791  -27.252624     1   770   771
   770  H    -16.574673  -12.726959  -26.845556     2   769
   771  H    -15.078184  -12.497054  -26.980326     2   769
   772  O     -4.994090    1.846679   -6.233732     1   773   774
   773  H     -4.251685    2.380537   -5.908470     2   772
   774  H     -5.163263    1.222589   -5.516335     2   772
   775  O    -19.410555   -3.981663   22.740698     1   776   777
   776  H    -18.456510   -4.120978   22.648192     2   775
   777  H    -19.588295   -3.139832   22.293571     2   775
   778  O    -19.250470    7.050611  -11.818737     1   779   780
   779  H    -18.696465    7.799120  -11.558192     2   778
   780  H    -18.647745    6.292697  -11.767955     2   778
   781  O     19.434186   -6.020492  -17.005490     1   782   783
   782  H     19.046882   -5.426094  -16.346897     2   781
   783  H     19.322601   -5.575151  -17.862826     2   781
   784  O     -0.092560   22.627283  -13.905429     1   785   786
   785  H      0.226684   21.969289  -13.252581     2   784
   786  H     -0.478829   23.354398  -13.378231     2   784
   787  O     -1.336322   -5.506757    8.418145     1   788   789
   788  H     -0.900002   -6.371469    8.415735     2   787
   789  H     -2.273572   -5.685788    8.567509     2   787
   790  O     -1.714135   20.363008   24.573171     1   791   792
   791  H     -2.390299   20.626329   23.929294     2   790
   792  H     -0.906429   20.208453   24.065049     2   790
   793  O    -16.554705  -11.240586    4.199871     1   794   795
   794  H    -15.732096  -11.494588    3.753672     2   793
   795  H    -17.057234  -12.064478    4.285391     2   793
   796  O      9.222099  -17.248201   22.911285     1   797   798
   797  H      9.582374  -17.105205   22.023084     2   796
   798  H      9.213064  -18.212027   23.017423     2   796
   799  O     23.860822   26.403712   13.520740     1   800   801
   800  H     23.485055   26.291372   12.638065     2   799
   801  H     23.300857   25.871183   14.102407     2   799
   802  O      1.026094    6.014947   24.737973     1   803   804
   803  H      1.475166    6.802817   24.403169     2   802
   804  H      1.621077    5.279270   24.514707     2   802
   805  O     26.898741   21.498697    9.685680     1   806   807
   806  H     26.107119   21.175392   10.138152     2   805
   807  H     27.256420   22.140480   10.315040     2   805
   808  O      1.609401   14.617904   26.206551     1   809   810
   809  H      1.735735   14.457192   25.257047     2   808
   810  H      0.780600   15.117301   26.282470     2   808
   811  O      2.766988   -7.307786  -22.277522     1   812   813
   812  H      2.100248   -7.270485  -22.973356     2   811
   813  H      2.632945   -6.524283  -21.728364     2   811
   814  O     25.455460   18.933825  -12.612333     1   815   816
   815  H     25.218407   18.297642  -13.303483     2   814
   816  H     26.096120   19.516173  -13.045648     2   814
   817  O    -12.979676   -9.377907   17.659191     1   818   819
   818  H    -13.234609  -10.173470   18.149192     2   817
   819  H    -12.023987   -9.448641   17.517907     2   817
   820  O    -10.891597   21.063477   21.462368     1   821   822
   821  H     -9.924453   21.096687   21.490689     2   820
   822  H    -11.185147   20.508703   22.195929     2   820
   823  O    -12.050495   19.688820   23.775578     1   824   825
   824  H    -11.346885   20.068901   24.322091     2   823
   825  H    -12.102814   18.757017   24.017239     2   823
   826  O      5.624277   25.913133   -8.653555     1   827   828
   827  H      6.117886   25.659694   -9.447985     2   826
   828  H      5.388533   26.836557   -8.819035     2   826
   829  O      3.900577   21.833255   20.338300     1   830   831
   830  H      4.369561   21.462371   19.574047     2   829
   831  H      3.489242   22.660914   20.046912     2   829
   832  O     24.987316   23.737739   -7.402670     1   833   834
   833  H     24.469815   24.015463   -8.178292     2   832
   834  H     25.556079   24.500592   -7.202013     2   832
   835  O      8.843354    5.063836  -27.095004     1   836   837
   836  H      8.538556    4.672199  -27.927933     2   835
   837  H      8.419467    4.523170  -26.410893     2   835
   838  O     20.875165    1.336192    9.138562     1   839   840
   839  H     21.662341    1.552212    8.618302     2   838
   840  H     20.548828    0.485599    8.832924     2   838
   841  O    -20.864100   19.719760   15.615159     1   842   843
   842  H    -20.517082   19.098846   16.273794     2   841
   843  H    -20.781262   20.587656   16.039780     2   841
   844  O    -10.792060   25.580269   -4.612309     1   845   846
   845  H    -11.385434   25.462936   -5.367615     2   844
   846  H    -10.815571   24.765899   -4.087981     2   844
   847  O     -8.922210   24.045096   14.193956     1   848   849
   848  H     -8.204860   23.657381   13.663915     2   847
   849  H     -9.373358   23.281687   14.591155     2   847
   850  O     20.218640    2.386440   -8.847120     1   851   852
   851  H     20.509874    2.238116   -7.934871     2   850
   852  H     21.005708    2.318424   -9.405075     2   850
   853  O    -17.934289    6.690584   -1.390049     1   854   855
   854  H    -17.285308    6.372261   -0.750358     2   853
   855  H    -18.789881    6.580089   -0.947077     2   853
   856  O     13.059967   -3.202820   26.612948     1   857   858
   857  H     13.300331   -3.961961   26.056189     2   856
   858  H     13.234599   -2.427275   26.061147     2   856
   859  O     -9.743775   -5.752500  -12.380625     1   860   861
   860  H    -10.305876   -5.244071  -11.778974     2   859
   861  H     -9.275558   -5.113194  -12.938913     2   859
   862  O    -15.230196   23.947052  -14.771386     1   863   864
   863  H    -14.304196   23.904801  -14.476475     2   862
   864  H    -15.238104   24.538714  -15.545256     2   862
   865  O     24.346375  -11.454914   -3.353779     1   866   867
   866  H     23.580918  -12.047693   -3.363195     2   865
   867  H     25.119472  -12.017757   -3.205090     2   865
   868  O     25.232852   21.172521  -16.336905     1   869   870
   869  H     25.237098   22.131466  -16.193737     2   868
   870  H     25.754498   20.826909  -15.599788     2   868
   871  O     22.925381   22.651767  -13.054646     1   872   873
   872  H     22.549552   22.700281  -13.947152     2   871
   873  H     22.502209   23.385144  -12.582726     2   871
   874  O     -7.177129    7.241070   11.054971     1   875   876
   875  H     -7.127994    8.141487   11.408181     2   874
   876  H     -6.688179    6.678439   11.677252     2   874
   877  O     24.583385  -10.474694   12.829442     1   878   879
   878  H     24.905632  -10.204175   11.950077     2   877
   879  H     25.288046  -10.170085   13.427621     2   877
   880  O     15.065305   -1.422611    3.850310     1   881   882
   881  H     14.570669   -1.940360    4.503242     2   880
   882  H     15.675783   -2.029851    3.415962     2   880
   883  O      6.740406    6.066040   18.428777     1   884   885
   884  H      7.175068    5.648360   17.667021     2   883
   885  H      6.274998    6.829606   18.059297     2   883
   886  O     -2.865062   16.754044   15.223409     1   887   888
   887  H     -2.424676   17.255922   15.922476     2   886
   888  H     -3.381561   17.417365   14.735890     2   886
   889  O      1.879914   10.202596    0.928512     1   890   891
   890  H      2.530802   10.867175    0.666746     2   889
   891  H      1.697862   10.420603    1.856156     2   889
   892  O     12.391087    3.026248   14.450980     1   893   894
   893  H     11.803860    3.735751   14.756385     2   892
   894  H     12.465252    3.137827   13.492652     2   892
   895  O     19.527097    4.981091   -5.789455     1   896   897
   896  H     18.574669    4.907786   -5.614899     2   895
   897  H     19.833253    5.706308   -5.236468     2   895
   898  O     17.199470   26.187184    4.727889     1   899   900
   899  H     17.287934   25.293996    5.098391     2   898
   900  H     17.136225   26.789955    5.482440     2   898
   901  O     10.138775  -16.920991   -5.830011     1   902   903
   902  H     10.078573  -17.859738   -6.051060     2   901
   903  H     10.658071  -16.922982   -5.010018     2   901
   904  O     23.938717  -19.976513   11.047854     1   905   906
   905  H     23.984116  -20.946171   11.008360     2   904
   906  H     24.806155  -19.634695   10.778681     2   904
   907  O     19.655659  -25.608544    9.387476     1   908   909
   908  H     20.079020  -25.959031   10.187141     2   907
   909  H     19.812625  -26.294307    8.721406     2   907
   910  O     -2.676834   -6.411064   -2.295758     1   911   912
   911  H     -2.372053   -6.563611   -1.398043     2   910
   912  H     -3.404519   -5.771153   -2.214330     2   910
   913  O    -20.697814    9.176103   21.369633     1   914   915
   914  H    -21.624935    8.900104   21.330658     2   913
   915  H    -20.700136   10.018356   21.847893     2   913
   916  O     -1.785816   25.320386  -22.253621     1   917   918
   917  H     -1.939786   24.554990  -22.822612     2   916
   918  H     -1.670391   24.966384  -21.362088     2   916
   919  O     -3.949222    6.152042  -14.352220     1   920   921
   920  H     -4.589254    6.639877  -14.893424     2   919
   921  H     -4.188938    6.333053  -13.430016     2   919
   922  O    -18.956871    4.670180  -20.013571     1   923   924
   923  H    -18.933394    3.915197  -19.411258     2   922
   924  H    -19.021140    4.322856  -20.914060     2   922
   925  O    -23.226200   23.451234    6.386630     1   926   927
   926  H    -23.707203   24.271320    6.204583     2   925
   927  H    -22.577608   23.675801    7.070105     2   925
   928  O    -15.587107  -16.658281   -1.492693     1   929   930
   929  H    -16.014698  -15.858557   -1.829377     2   928
   930  H    -16.319334  -17.290376   -1.450181     2   928
   931  O     16.668390    9.218808  -16.929000     1   932   933
   932  H     16.634897    9.010303  -15.988698     2   931
   933  H     17.554659    9.570551  -17.088235     2   931
   934  O     19.470947  -26.846193    3.747242     1   935   936
   935  H     20.363255  -27.114730    4.025747     2   934
   936  H     18.856536  -27.524238    4.073515     2   934
   937  O     -4.413705  -13.110981   -5.741182     1   938   939
   938  H     -5.020498  -12.580783   -6.287002     2   937
   939  H     -3.569872  -13.069426   -6.223906     2   937
   940  O     19.598595   -7.043667   23.699829     1   941   942
   941  H     19.637468   -7.808736   24.294589     2   940
   942  H     18.813778   -7.182300   23.153212     2   940
   943  O    -21.986533    1.482490  -23.051561     1   944   945
   944  H    -21.565828    2.227306  -23.502484     2   943
   945  H    -21.384023    1.278677  -22.322939     2   943
   946  O     -6.164612   10.801078  -24.108749     1   947   948
   947  H     -6.344958   10.313839  -24.925494     2   946
   948  H     -5.805034   10.114129  -23.531877     2   946
   949  O    -16.111607  -22.685737  -26.300627     1   950   951
   950  H    -16.486744  -21.846766  -25.994813     2   949
   951  H    -15.159449  -22.524723  -26.224503     2   949
   952  O      3.735162    8.397121   -1.637212     1   953   954
   953  H      2.796345    8.633159   -1.705340     2   952
   954  H      3.728913    7.521985   -1.230150     2   952
   955  O     -4.905238  -21.473972  -18.832061     1   956   957
   956  H     -4.541473  -20.663939  -18.444851     2   955
   957  H     -4.862102  -21.358560  -19.792687     2   955
   958  O     15.887164   11.769235  -22.728237     1   959   960
   959  H     15.180179   11.970661  -23.360577     2   958
   960  H     15.992531   10.806308  -22.769565     2   958
   961  O     -2.930421    1.559063   20.158936     1   962   963
   962  H     -2.710666    2.166242   20.882687     2   961
   963  H     -3.762683    1.133454   20.409154     2   961
   964  O    -21.726039  -25.816061   -0.430512     1   965   966
   965  H    -21.798922  -26.303982    0.398462     2   964
   966  H    -20.941623  -25.255132   -0.344619     2   964
   967  O    -23.519211   25.218009   15.309020     1   968   969
   968  H    -24.110203   24.591485   15.754975     2   967
   969  H    -22.619425   24.952351   15.560096     2   967
   970  O     -5.892616   24.607179   -5.837796     1   971   972
   971  H     -6.773489   24.248351   -5.638097     2   970
   972  H     -5.832255   24.607300   -6.808729     2   970
   973  O     21.493675  -22.318451   -2.662416     1   974   975
   974  H     20.654655  -22.028475   -3.052092     2   973
   975  H     22.049982  -21.531036   -2.566719     2   973
   976  O    -17.892335   -3.220994  -25.796670     1   977   978
   977  H    -17.750423   -3.986618  -25.222384     2   976
   978  H    -17.192765   -2.593653  -25.585637     2   976
   979  O     -4.156647   26.776057   -6.327732     1   980   981
   980  H     -3.594978   26.221641   -6.894737     2   979
   981  H     -4.636354   27.333637   -6.961785     2   979
   982  O    -23.363779   25.549074  -18.485807     1   983   984
   983  H    -23.256848   24.660259  -18.848442     2   982
   984  H    -24.184732   25.879673  -18.877139     2   982
   985  O     -0.221400   -9.021077   19.165308     1   986   987
   986  H      0.192965   -8.246044   19.575503     2   985
   987  H     -1.071055   -8.707103   18.832333     2   985
   988  O     10.071152   -5.230870  -18.148808     1   989   990
   989  H      9.146023   -5.416329  -17.960624     2   988
   990  H     10.553682   -5.902862  -17.650815     2   988
   991  O     10.112495  -23.101590   -7.030523     1   992   993
   992  H      9.850952  -22.282913   -7.467506     2   991
   993  H      9.366502  -23.341473   -6.454596     2   991
   994  O      3.922166    5.661325  -13.003219     1   995   996
   995  H      3.800001    4.771638  -12.620614     2   994
   996  H      3.018152    5.923718  -13.256900     2   994
   997  O     19.238951   22.511533  -16.176038     1   998   999
   998  H     20.089996   22.894239  -15.917179     2   997
   999  H     19.452533   21.587268  -16.372305     2   997
  1000  O      5.300904   16.815326   26.607258     1  1001  1002
  1001  H      4.742591   17.578033   26.837124     2  1000
  1002  H      6.182631   17.039481   26.948057     2  1000
  1003  O      5.971738    5.536373  -14.944081     1  1004  1005
  1004  H      5.241568    5.683042  -14.327204     2  1003
  1005  H      6.653391    5.082742  -14.426013     2  1003
  1006  O     13.809965   22.970993   -8.736946     1  1007  1008
  1007  H     13.125817   22.405685   -9.136010     2  1006
  1008  H     14.222761   23.423719   -9.491259     2  1006
  1009  O    -25.751280   -5.578646   23.584586     1  1010  1011
  1010  H    -26.329407   -4.859851   23.884748     2  1009
  1011  H    -25.974546   -6.338646   24.139238     2  1009
  1012  O    -22.840641  -18.413039  -18.398553     1  1013  1014
  1013  H    -23.497197  -17.698370  -18.409391     2  1012
  1014  H    -22.101686  -18.040474  -18.900642     2  1012
  1015  O    -21.623324   12.282229   18.076734     1  1016  1017
  1016  H    -20.792382   12.394335   18.566731     2  1015
  1017  H    -21.458479   11.539151   17.482148     2  1015
  1018  O     13.586456   -4.597721   -4.794686     1  1019  1020
  1019  H     14.340001   -4.049294   -4.513257     2  1018
  1020  H     13.481550   -5.232889   -4.066253     2  1018
  1021  O      6.205341  -16.847825   27.010264     1  1022  1023
  1022  H      6.061323  -17.513660   27.696091     2  1021
  1023  H      5.371538  -16.838897   26.514895     2  1021
  1024  O      2.068497    9.756047   18.746843     1  1025  1026
  1025  H      2.160395    8.794754   18.793251     2  1024
  1026  H      1.556639    9.936546   17.941611     2  1024
  1027  O     -4.831353   -8.025721   16.920835     1  1028  1029
  1028  H     -5.539753   -7.429544   16.616654     2  1027
  1029  H     -5.076322   -8.890588   16.538558     2  1027
  1030  O     25.720029   23.794458   -4.798352     1  1031  1032
  1031  H     26.675428   23.618571   -4.755479     2  1030
  1032  H     25.617321   24.749305   -4.944150     2  1030
  1033  O     -2.054424  -25.925181   -5.232886     1  1034  1035
  1034  H     -1.667097  -26.535988   -5.878412     2  1033
  1035  H     -2.690845  -26.456045   -4.730250     2  1033
  1036  O     18.532876   15.546956  -19.677670     1  1037  1038
  1037  H     19.132944   15.898257  -19.009036     2  1036
  1038  H     18.846355   15.930382  -20.511689     2  1036
  1039  O     24.702636  -20.766102    4.213863     1  1040  1041
  1040  H     23.826816  -21.057194    4.509128     2  1039
  1041  H     24.521887  -20.243347    3.417120     2  1039
  1042  O     18.309064   19.896467   13.644706     1  1043  1044
  1043  H     18.440195   19.060312   13.167494     2  1042
  1044  H     18.641653   19.762175   14.546555     2  1042
  1045  O    -18.516052  -23.539448    8.020597     1  1046  1047
  1046  H    -17.713081  -23.931642    8.398896     2  1045
  1047  H    -18.249503  -22.707214    7.617265     2  1045
  1048  O      1.087177   11.628288   11.595167     1  1049  1050
  1049  H      1.597775   11.866594   10.804936     2  1048
  1050  H      0.345431   11.093406   11.269341     2  1048
  1051  O    -21.663000  -26.311886    4.575640     1  1052  1053
  1052  H    -22.033334  -26.621338    5.414959     2  1051
  1053  H    -20.857011  -25.858880    4.859547     2  1051
  1054  O     -8.471590   12.502957  -24.033416     1  1055  1056
  1055  H     -7.683820   11.936811  -23.981522     2  1054
  1056  H     -8.427292   12.922272  -24.906319     2  1054
  1057  O     22.614474    2.886616  -10.425259     1  1058  1059
  1058  H     23.496139    2.534869  -10.237207     2  1057
  1059  H     22.596566    3.717371   -9.926334     2  1057
  1060  O     -5.416160   19.490684   18.121946     1  1061  1062
  1061  H     -5.395065   18.556496   17.861227     2  1060
  1062  H     -4.947605   19.518272   18.967606     2  1060
  1063  O      0.002656   22.523203  -23.669268     1  1064  1065
  1064  H     -0.372199   22.130418  -24.471264     2  1063
  1065  H      0.736467   23.068955  -23.966701     2  1063
  1066  O    -21.571778   10.683299    6.086637     1  1067  1068
  1067  H    -22.462201   10.779586    6.462217     2  1066
  1068  H    -21.686801   10.028394    5.383478     2  1066
  1069  O    -21.521515   15.738912   10.722869     1  1070  1071
  1070  H    -21.414141   15.994813   11.650402     2  1069
  1071  H    -21.539508   14.769855   10.737262     2  1069
  1072  O      2.096917  -13.682148   -4.811459     1  1073  1074
  1073  H      1.723088  -14.543656   -4.577194     2  1072
  1074  H      2.098578  -13.145699   -4.005026     2  1072
  1075  O     21.898199   23.161718  -15.608762     1  1076  1077
  1076  H     22.374328   22.739296  -16.332419     2  1075
  1077  H     22.032992   24.115360  -15.732295     2  1075
  1078  O      5.790310  -11.569662   15.371483     1  1079  1080
  1079  H      5.891703  -11.789255   16.308206     2  1078
  1080  H      6.678211  -11.314797   15.085003     2  1078
  1081  O      7.331593   21.072537   16.337726     1  1082  1083
  1082  H      7.857213   20.485490   15.775886     2  1081
  1083  H      7.978034   21.720079   16.648028     2  1081
  1084  O     25.012089    2.389146   26.165803     1  1085  1086
  1085  H     25.257355    2.945028   25.411645     2  1084
  1086  H     25.548659    2.705387   26.899656     2  1084
  1087  O     20.142315   -6.386751  -11.604162     1  1088  1089
  1088  H     20.536505   -5.827842  -10.911734     2  1087
  1089  H     20.872250   -6.922319  -11.953320     2  1087
  1090  O      3.844097  -23.758281  -21.202012     1  1091  1092
  1091  H      3.910448  -23.661086  -20.240482     2  1090
  1092  H      3.038968  -23.294118  -21.470784     2  1090
  1093  O      9.433904   13.885593  -15.355492     1  1094  1095
  1094  H      8.521725   13.590866  -15.492582     2  1093
  1095  H      9.950291   13.079344  -15.199113     2  1093
  1096  O    -10.714140  -18.942287   22.749320     1  1097  1098
  1097  H    -10.842357  -18.916807   21.788172     2  1096
  1098  H    -10.323468  -19.806844   22.946830     2  1096
  1099  O     15.017920   24.533323   -4.438869     1  1100  1101
  1100  H     14.783694   23.600687   -4.591344     2  1099
  1101  H     15.295120   24.861927   -5.311309     2  1099
  1102  O     23.926833  -19.173049    2.090216     1  1103  1104
  1103  H     23.634420  -18.272925    2.314557     2  1102
  1104  H     24.497782  -19.118055    1.310091     2  1102
  1105  O     12.750858    2.069806  -20.790407     1  1106  1107
  1106  H     12.822057    2.935011  -21.220448     2  1105
  1107  H     12.694592    2.246127  -19.839427     2  1105
  1108  O    -22.218694   16.113603  -14.692978     1  1109  1110
  1109  H    -21.648932   15.330599  -14.591187     2  1108
  1110  H    -22.464002   16.331517  -13.774756     2  1108
  1111  O    -26.660165  -17.354710   -3.488342     1  1112  1113
  1112  H    -27.280901  -17.934498   -3.949668     2  1111
  1113  H    -26.915953  -17.429174   -2.557946     2  1111
  1114  O     -7.592427    0.790883   10.288287     1  1115  1116
  1115  H     -7.757940    0.762117   11.243167     2  1114
  1116  H     -8.461798    0.951726    9.883708     2  1114
  1117  O    -12.188693  -13.551949   -9.676858     1  1118  1119
  1118  H    -11.280780  -13.211841   -9.738514     2  1117
  1119  H    -12.470062  -13.728341  -10.589342     2  1117
  1120  O     15.948100  -15.826786   27.089811     1  1121  1122
  1121  H     16.382664  -16.685210   27.213763     2  1120
  1122  H     16.325881  -15.295102   27.806143     2  1120
  1123  O     22.787827  -13.407521   -6.588610     1  1124  1125
  1124  H     21.837691  -13.220432   -6.556614     2  1123
  1125  H     22.919372  -13.810979   -7.453787     2  1123
  1126  O    -17.355213   -2.062690    2.297998     1  1127  1128
  1127  H    -17.170761   -1.191011    1.919277     2  1126
  1128  H    -16.679006   -2.207137    2.979759     2  1126
  1129  O    -24.668956   11.109443   -8.385373     1  1130  1131
  1130  H    -24.157473   10.850044   -7.605746     2  1129
  1131  H    -24.455159   10.416278   -9.026405     2  1129
  1132  O    -21.586364    8.203398   -5.162042     1  1133  1134
  1133  H    -21.987901    7.988119   -4.307567     2  1132
  1134  H    -21.400734    7.350196   -5.576223     2  1132
  1135  O    -23.408522   -8.407259  -18.034268     1  1136  1137
  1136  H    -24.374358   -8.431827  -18.118534     2  1135
  1137  H    -23.032171   -8.043389  -18.849550     2  1135
  1138  O      9.975052   -5.692608   27.087369     1  1139  1140
  1139  H     10.324789   -6.214493   26.352343     2  1138
  1140  H      9.092604   -6.081545   27.202971     2  1138
  1141  O     11.807933   16.613379  -10.624364     1  1142  1143
  1142  H     11.448550   15.750962  -10.874743     2  1141
  1143  H     12.321657   16.417349   -9.827973     2  1141
  1144  O     19.447094  -18.763775   15.663209     1  1145  1146
  1145  H     19.661727  -18.732427   16.610836     2  1144
  1146  H     19.710180  -19.659822   15.393866     2  1144
  1147  O     14.867804   -6.770455   -5.496291     1  1148  1149
  1148  H     15.517189   -7.293247   -5.991468     2  1147
  1149  H     15.309895   -6.641871   -4.639468     2  1147
  1150  O      9.234289    1.408070  -12.558573     1  1151  1152
  1151  H      9.388945    1.023676  -11.691948     2  1150
  1152  H      8.273898    1.483562  -12.650848     2  1150
  1153  O      6.917961  -22.825277   20.535597     1  1154  1155
  1154  H      6.574726  -23.140377   21.386287     2  1153
  1155  H      7.754059  -23.314745   20.459620     2  1153
  1156  O      4.887343  -15.608398   -0.351036     1  1157  1158
  1157  H      4.124116  -15.014448   -0.409359     2  1156
  1158  H      5.582997  -15.209598   -0.892019     2  1156
  1159  O     -0.579971  -13.053074    2.383368     1  1160  1161
  1160  H     -0.144451  -13.720576    1.832671     2  1159
  1161  H      0.085389  -12.789114    3.041648     2  1159
  1162  O    -14.581370   -0.899013   25.874964     1  1163  1164
  1163  H    -13.744898   -0.827796   25.383060     2  1162
  1164  H    -15.182561   -1.354302   25.267057     2  1162
  1165  O     14.943846   14.269394   26.069632     1  1166  1167
  1166  H     14.248909   14.508862   25.438366     2  1165
  1167  H     15.611173   13.797592   25.541536     2  1165
  1168  O     -0.254632   25.362882    5.105595     1  1169  1170
  1169  H     -0.241574   24.402846    5.223838     2  1168
  1170  H     -0.365020   25.469550    4.149200     2  1168
  1171  O    -23.783981  -10.213372   -8.381357     1  1172  1173
  1172  H    -23.277450   -9.812964   -9.102915     2  1171
  1173  H    -24.536831  -10.679873   -8.769546     2  1171
  1174  O     24.350273    3.736760   13.179013     1  1175  1176
  1175  H     23.807159    3.297334   12.506436     2  1174
  1176  H     24.751319    4.493032   12.725877     2  1174
  1177  O    -26.371255   -1.921389   -2.735896     1  1178  1179
  1178  H    -26.256985   -1.110587   -2.217277     2  1177
  1179  H    -25.793245   -2.588078   -2.331300     2  1177
  1180  O      2.413447  -13.086784  -18.934615     1  1181  1182
  1181  H      1.665526  -12.692811  -19.411781     2  1180
  1182  H      3.173081  -12.917504  -19.510504     2  1180
  1183  O     19.385688   13.837210    2.622948     1  1184  1185
  1184  H     19.330217   12.990162    3.087440     2  1183
  1185  H     19.225994   13.592820    1.699884     2  1183
  1186  O     20.567380  -18.746187  -13.014479     1  1187  1188
  1187  H     19.892504  -18.161122  -12.628364     2  1186
  1188  H     21.227990  -18.826630  -12.305101     2  1186
  1189  O      3.742665    8.405216   -6.236909     1  1190  1191
  1190  H      2.952748    7.861115   -6.094708     2  1189
  1191  H      4.424064    7.757863   -6.461557     2  1189
  1192  O      6.855959  -10.080039   -2.260495     1  1193  1194
  1193  H      6.011132  -10.369659   -2.644117     2  1192
  1194  H      6.711444  -10.023542   -1.312421     2  1192
  1195  O     -8.724726   11.819730  -19.813413     1  1196  1197
  1196  H     -8.613440   12.555226  -20.434089     2  1195
  1197  H     -9.085696   11.091853  -20.344926     2  1195
  1198  O     15.072049   16.959272   -9.754201     1  1199  1200
  1199  H     15.771922   16.375033  -10.093427     2  1198
  1200  H     14.467469   16.353253   -9.302724     2  1198
  1201  O    -21.011519  -24.724893  -20.735244     1  1202  1203
  1202  H    -20.102587  -24.762152  -20.394403     2  1201
  1203  H    -21.390344  -25.565756  -20.434052     2  1201
  1204  O    -19.414828    0.365752  -25.076838     1  1205  1206
  1205  H    -19.159257   -0.127084  -25.871867     2  1204
  1206  H    -19.554758   -0.301796  -24.390765     2  1204
  1207  O     -8.037397    3.948447  -11.601573     1  1208  1209
  1208  H     -7.864126    4.019072  -12.552461     2  1207
  1209  H     -8.399964    3.059748  -11.465605     2  1207
  1210  O    -15.580684   -9.088064  -26.195406     1  1211  1212
  1211  H    -15.191195   -9.351061  -25.344013     2  1210
  1212  H    -15.705416   -8.127064  -26.081808     2  1210
  1213  O    -22.463176   -6.405072    1.995101     1  1214  1215
  1214  H    -21.665015   -5.956723    1.676662     2  1213
  1215  H    -23.168764   -5.777866    1.803715     2  1213
  1216  O     21.282412  -26.957234  -23.194508     1  1217  1218
  1217  H     21.128383  -26.372585  -23.949374     2  1216
  1218  H     22.192842  -27.275883  -23.264702     2  1216
  1219  O     21.285942   15.636594   15.526784     1  1220  1221
  1220  H     20.455230   16.085501   15.752314     2  1219
  1221  H     21.905491   15.892579   16.227129     2  1219
  1222  O    -18.105094   25.075833   19.010471     1  1223  1224
  1223  H    -17.881382   24.417662   18.334211     2  1222
  1224  H    -19.056298   25.243543   18.933851     2  1222
  1225  O    -16.084050   21.901869    8.677370     1  1226  1227
  1226  H    -15.573218   21.215525    8.223545     2  1225
  1227  H    -16.620754   21.463784    9.348162     2  1225
  1228  O      7.003560  -14.393326   -1.700483     1  1229  1230
  1229  H      7.624837  -14.924944   -2.220940     2  1228
  1230  H      7.580402  -13.899241   -1.108111     2  1228
  1231  O     15.343883    7.206736  -20.672557     1  1232  1233
  1232  H     15.791721    6.887231  -19.874734     2  1231
  1233  H     14.407288    7.032018  -20.505366     2  1231
  1234  O      5.900810   10.309139   24.182305     1  1235  1236
  1235  H      5.899998    9.609202   24.857525     2  1234
  1236  H      5.279426   10.013432   23.501398     2  1234
  1237  O      6.337782    9.887160    4.250666     1  1238  1239
  1238  H      6.258035    8.939325    4.447403     2  1237
  1239  H      5.961162    9.984059    3.360600     2  1237
  1240  O    -10.361707   -4.516452   -5.532293     1  1241  1242
  1241  H     -9.856420   -5.077642   -4.925721     2  1240
  1242  H     -9.689550   -4.151285   -6.128312     2  1240
  1243  O     24.195719    8.837368   17.297441     1  1244  1245
  1244  H     24.097399    8.715649   16.340276     2  1243
  1245  H     24.729758    9.636192   17.425308     2  1243
  1246  O     26.860524  -20.350381  -24.327386     1  1247  1248
  1247  H     26.937270  -19.803416  -25.123292     2  1246
  1248  H     27.065659  -21.262518  -24.591769     2  1246
  1249  O    -11.231000   -7.741296  -10.079603     1  1250  1251
  1250  H    -11.486836   -6.838012  -10.331530     2  1249
  1251  H    -10.385723   -7.916189  -10.521408     2  1249
  1252  O     13.982211   -1.754192   14.318897     1  1253  1254
  1253  H     14.854985   -2.167790   14.412602     2  1252
  1254  H     13.914555   -1.172891   15.092647     2  1252
  1255  O     23.267624   13.685799   -0.759416     1  1256  1257
  1256  H     22.718990   14.148172   -0.111642     2  1255
  1257  H     23.153986   12.742849   -0.555705     2  1255
  1258  O    -12.919891   11.080874   11.262741     1  1259  1260
  1259  H    -13.873069   11.023975   11.417457     2  1258
  1260  H    -12.509942   11.064169   12.142373     2  1258
  1261  O     25.039388  -22.093389   23.615979     1  1262  1263
  1262  H     24.968041  -21.552512   22.816975     2  1261
  1263  H     24.500809  -22.867897   23.405420     2  1261
  1264  O    -15.699961   23.859428   -2.145202     1  1265  1266
  1265  H    -15.393083   23.411623   -1.339956     2  1264
  1266  H    -15.583866   23.186668   -2.832815     2  1264
  1267  O    -19.006583   23.218054  -22.313100     1  1268  1269
  1268  H    -18.283553   22.754858  -21.878909     2  1267
  1269  H    -19.618828   23.482132  -21.607098     2  1267
  1270  O    -12.262059   -0.936567   24.273096     1  1271  1272
  1271  H    -12.271891   -1.243639   23.355122     2  1270
  1272  H    -11.362034   -1.088743   24.592217     2  1270
  1273  O     -5.662529   12.092845   -6.801401     1  1274  1275
  1274  H     -5.206487   12.170068   -7.643255     2  1273
  1275  H     -4.985895   11.845323   -6.153671     2  1273
  1276  O     -9.943134  -12.155453   21.030603     1  1277  1278
  1277  H    -10.143081  -12.990339   20.579297     2  1276
  1278  H    -10.319060  -12.234483   21.921768     2  1276
  1279  O     19.754080  -14.213383   11.397746     1  1280  1281
  1280  H     19.673488  -13.752344   12.244934     2  1279
  1281  H     18.901721  -14.052182   10.970655     2  1279
  1282  O     23.620144   10.732645   -6.387036     1  1283  1284
  1283  H     22.846676   10.555873   -5.829334     2  1282
  1284  H     23.971831    9.848136   -6.560889     2  1282
  1285  O    -23.381757   10.137717   23.247940     1  1286  1287
  1286  H    -24.275507   10.181968   23.618028     2  1285
  1287  H    -23.484761    9.547596   22.487393     2  1285
  1288  O     18.681787  -27.177884  -16.909436     1  1289  1290
  1289  H     19.572855  -27.189121  -16.529817     2  1288
  1290  H     18.723631  -27.551183  -17.804751     2  1288
  1291  O    -18.771279   -7.457873  -27.037700     1  1292  1293
  1292  H    -19.290305   -7.042424  -26.334440     2  1291
  1293  H    -18.170449   -6.747123  -27.315937     2  1291
  1294  O     26.041015   26.150920   -2.429429     1  1295  1296
  1295  H     26.469971   26.928347   -2.818834     2  1294
  1296  H     25.918029   26.348917   -1.488913     2  1294
  1297  O    -21.971568   24.339563   -1.898222     1  1298  1299
  1298  H    -22.166129   23.543635   -1.368974     2  1297
  1299  H    -22.299751   24.146991   -2.788741     2  1297
  1300  O    -13.319320   13.651188   10.467372     1  1301  1302
  1301  H    -14.158537   13.678539   10.951309     2  1300
  1302  H    -12.983439   12.765039   10.665270     2  1300
  1303  O     25.356712  -11.472639   -6.079104     1  1304  1305
  1304  H     25.557023  -12.253239   -5.549371     2  1303
  1305  H     26.146713  -10.914977   -6.082516     2  1303
  1306  O     14.141714   26.997506   12.728798     1  1307  1308
  1307  H     14.661880   26.543328   12.049703     2  1306
  1308  H     14.777408   27.596625   13.146844     2  1306
  1309  O     25.395147  -12.342937   14.783320     1  1310  1311
  1310  H     25.805578  -11.468303   14.883251     2  1309
  1311  H     24.904617  -12.445052   15.608586     2  1309
  1312  O      8.104377  -17.195441    2.658602     1  1313  1314
  1313  H      7.534767  -17.712193    3.249425     2  1312
  1314  H      8.684480  -16.665564    3.233295     2  1312
  1315  O     24.609077  -16.303896  -14.280461     1  1316  1317
  1316  H     24.494101  -16.068076  -13.346439     2  1315
  1317  H     25.575519  -16.328976  -14.373780     2  1315
  1318  O    -17.107791   13.443810  -18.448654     1  1319  1320
  1319  H    -16.796420   14.032435  -19.151761     2  1318
  1320  H    -17.668630   12.804078  -18.911691     2  1318
  1321  O     11.782455  -23.455122    3.047025     1  1322  1323
  1322  H     12.208737  -23.833195    3.832865     2  1321
  1323  H     10.845207  -23.684263    3.158616     2  1321
  1324  O    -23.731808    0.712003    5.146346     1  1325  1326
  1325  H    -23.752770    1.062285    6.050925     2  1324
  1326  H    -24.278020    1.298968    4.603036     2  1324
  1327  O     -8.901420    8.545092   19.563129     1  1328  1329
  1328  H     -8.445007    9.062869   18.884644     2  1327
  1329  H     -9.670972    8.184186   19.101754     2  1327
  1330  O    -14.153166   -4.731221   -4.148865     1  1331  1332
  1331  H    -14.978658   -4.365071   -3.784091     2  1330
  1332  H    -13.733074   -3.999825   -4.631033     2  1330
  1333  O    -24.483744   16.495157   22.465473     1  1334  1335
  1334  H    -23.960616   16.916935   21.765491     2  1333
  1335  H    -24.338176   15.538177   22.383434     2  1333
  1336  O     20.151664   19.882947  -16.524745     1  1337  1338
  1337  H     21.116050   19.852797  -16.640324     2  1336
  1338  H     19.941258   19.383038  -15.718352     2  1336
  1339  O     -3.056270  -20.131925   -7.013015     1  1340  1341
  1340  H     -3.842228  -20.683678   -7.140304     2  1339
  1341  H     -3.241737  -19.352846   -7.557763     2  1339
  1342  O    -14.700567  -17.650940    6.635697     1  1343  1344
  1343  H    -14.622930  -17.670847    7.599529     2  1342
  1344  H    -14.644372  -16.726631    6.351061     2  1342
  1345  O     24.655111   13.732871   13.208066     1  1346  1347
  1346  H     24.438978   12.817207   12.964760     2  1345
  1347  H     24.497239   13.823259   14.164543     2  1345
  1348  O    -22.927794   -7.825864   11.516374     1  1349  1350
  1349  H    -22.844166   -8.349864   10.706451     2  1348
  1350  H    -22.474922   -6.988164   11.318507     2  1348
  1351  O      4.061054   12.064023   25.242427     1  1352  1353
  1352  H      4.773244   11.521827   24.871829     2  1351
  1353  H      3.259691   11.785265   24.772598     2  1351
  1354  O     20.704826  -23.208609    8.753412     1  1355  1356
  1355  H     21.641473  -23.114414    8.526940     2  1354
  1356  H     20.547996  -24.144740    8.947040     2  1354
  1357  O      7.746027    5.941805   -8.397509     1  1358  1359
  1358  H      8.084660    5.562968   -9.219224     2  1357
  1359  H      7.519780    5.200257   -7.816701     2  1357
  1360  O      1.292519   17.724357  -26.137236     1  1361  1362
  1361  H      1.944603   18.288602  -26.581389     2  1360
  1362  H      0.648269   17.462191  -26.816222     2  1360
  1363  O      5.342220  -20.583853  -10.582544     1  1364  1365
  1364  H      5.417542  -21.265342  -11.267734     2  1363
  1365  H      6.243762  -20.445314  -10.254072     2  1363
  1366  O    -14.329395   11.800139    1.777030     1  1367  1368
  1367  H    -15.165931   11.324327    1.874312     2  1366
  1368  H    -14.022431   11.949913    2.683270     2  1366
  1369  O     11.985183  -22.547641   26.673705     1  1370  1371
  1370  H     12.795760  -23.074925   26.618129     2  1369
  1371  H     11.302926  -23.174468   26.962240     2  1369
  1372  O     14.924908   11.479461    2.198382     1  1373  1374
  1373  H     14.264580   11.387950    2.903229     2  1372
  1374  H     15.160891   12.414228    2.189015     2  1372
  1375  O    -11.054654   16.247920   -6.102117     1  1376  1377
  1376  H    -11.128970   16.854219   -5.351164     2  1375
  1377  H    -11.498254   15.455117   -5.777646     2  1375
  1378  O     21.805220   -1.960607   20.301284     1  1379  1380
  1379  H     22.627001   -2.179397   19.842670     2  1378
  1380  H     21.090698   -2.229282   19.702997     2  1378
  1381  O    -26.048219  -13.092586   26.656826     1  1382  1383
  1382  H    -26.782645  -13.724108   26.726580     2  1381
  1383  H    -26.287144  -12.348984   27.234157     2  1381
  1384  O    -20.686352   13.772533   24.169622     1  1385  1386
  1385  H    -20.959115   13.125539   23.498599     2  1384
  1386  H    -21.315221   14.510028   24.147234     2  1384
  1387  O     -4.569666    9.746625   26.920546     1  1388  1389
  1388  H     -5.325673    9.296936   27.332943     2  1387
  1389  H     -3.858102    9.668534   27.573012     2  1387
  1390  O     19.254175  -22.621471    6.497875     1  1391  1392
  1391  H     19.773291  -22.817700    5.702758     2  1390
  1392  H     19.831685  -22.850934    7.241801     2  1390
  1393  O    -24.638247    2.036526  -23.236528     1  1394  1395
  1394  H    -24.831526    2.366006  -22.345579     2  1393
  1395  H    -23.717261    1.726560  -23.173283     2  1393
  1396  O      7.291929   -1.063610  -13.571347     1  1397  1398
  1397  H      7.720833   -1.046036  -12.710230     2  1396
  1398  H      6.364200   -1.305119  -13.432744     2  1396
  1399  O     15.587686    9.206964   17.164582     1  1400  1401
  1400  H     16.297972    9.506201   16.571675     2  1399
  1401  H     14.831655    9.726299   16.842902     2  1399
  1402  O    -14.025221   -1.902320  -26.103232     1  1403  1404
  1403  H    -14.763186   -1.863491  -25.470079     2  1402
  1404  H    -14.372699   -1.560228  -26.949943     2  1402
  1405  O     24.776850  -14.008102   -4.836107     1  1406  1407
  1406  H     24.620552  -14.625297   -4.111842     2  1405
  1407  H     23.940875  -13.890748   -5.319772     2  1405
  1408  O      7.610730   -6.367307  -20.869499     1  1409  1410
  1409  H      7.206472   -5.686130  -21.442304     2  1408
  1410  H      6.941836   -6.475317  -20.171391     2  1408
  1411  O     26.919337   20.080618   12.751925     1  1412  1413
  1412  H     26.188513   19.617641   13.186300     2  1411
  1413  H     27.002130   19.664900   11.884433     2  1411
  1414  O     12.796707  -22.727787    0.512512     1  1415  1416
  1415  H     13.693177  -22.382610    0.647471     2  1414
  1416  H     12.455161  -22.930584    1.396015     2  1414
  1417  O     10.830021   -8.043235   22.607276     1  1418  1419
  1418  H     11.722059   -8.388742   22.757535     2  1417
  1419  H     10.849733   -7.107011   22.840846     2  1417
  1420  O     -5.716771  -20.387624   27.187701     1  1421  1422
  1421  H     -5.512928  -20.574029   26.256189     2  1420
  1422  H     -5.818693  -21.250949   27.613648     2  1420
  1423  O     12.959831  -16.634916   10.916225     1  1424  1425
  1424  H     13.294634  -16.084975   11.641760     2  1423
  1425  H     13.567967  -17.382144   10.820211     2  1423
  1426  O      9.807173  -26.392326  -20.780311     1  1427  1428
  1427  H     10.077812  -26.573451  -21.696098     2  1426
  1428  H     10.280327  -25.586753  -20.524691     2  1426
  1429  O     -5.007946    3.959593   -8.064996     1  1430  1431
  1430  H     -5.308999    4.833334   -7.768691     2  1429
  1431  H     -5.024111    4.014198   -9.036439     2  1429
  1432  O     22.772344   13.918867   -3.517329     1  1433  1434
  1433  H     22.804691   13.812703   -2.554061     2  1432
  1434  H     21.926924   13.552463   -3.819734     2  1432
  1435  O      9.632872    3.956431   -1.134279     1  1436  1437
  1436  H      8.731276    3.624389   -1.006533     2  1435
  1437  H      9.674049    4.281205   -2.038965     2  1435
  1438  O    -15.278719   -3.189814   13.379055     1  1439  1440
  1439  H    -14.607327   -2.528209   13.136865     2  1438
  1440  H    -14.867466   -3.738354   14.067027     2  1438
  1441  O     23.083855  -12.706124   -0.196807     1  1442  1443
  1442  H     23.861906  -13.265480   -0.343999     2  1441
  1443  H     22.624011  -13.110400    0.549887     2  1441
  1444  O     -6.285338  -14.836290    7.666462     1  1445  1446
  1445  H     -6.089632  -15.767342    7.840665     2  1444
  1446  H     -5.439124  -14.375727    7.699338     2  1444
  1447  O    -23.865378   26.430511   12.826770     1  1448  1449
  1448  H    -23.737038   25.931992   13.653440     2  1447
  1449  H    -23.807078   25.772928   12.121461     2  1447
  1450  O     13.874832  -27.006062   -4.852082     1  1451  1452
  1451  H     14.091577  -26.113506   -5.146288     2  1450
  1452  H     14.338836  -27.579241   -5.478283     2  1450
  1453  O      5.518796   17.479581   -2.398557     1  1454  1455
  1454  H      4.903992   17.193805   -3.090678     2  1453
  1455  H      5.970282   16.667223   -2.128028     2  1453
  1456  O    -11.933736  -10.615336  -23.470071     1  1457  1458
  1457  H    -11.783965  -11.365549  -24.067957     2  1456
  1458  H    -11.090700  -10.511900  -22.999167     2  1456
  1459  O     11.136487    3.240523  -13.313958     1  1460  1461
  1460  H     10.307090    2.961587  -12.904454     2  1459
  1461  H     11.633284    2.408963  -13.384551     2  1459
  1462  O     24.968824   -5.002030  -16.027345     1  1463  1464
  1463  H     24.449478   -5.597845  -16.589307     2  1462
  1464  H     25.750117   -4.840343  -16.580558     2  1462
  1465  O    -20.341613   -2.606618    5.932872     1  1466  1467
  1466  H    -19.399273   -2.773489    5.779168     2  1465
  1467  H    -20.493649   -1.669019    5.736649     2  1465
  1468  O    -14.821576  -16.473295    2.825180     1  1469  1470
  1469  H    -14.975625  -16.155366    3.727806     2  1468
  1470  H    -14.107508  -15.903314    2.503282     2  1468
  1471  O    -18.985657  -19.998571   17.459713     1  1472  1473
  1472  H    -18.700162  -19.301233   18.063877     2  1471
  1473  H    -19.933584  -20.104206   17.631712     2  1471
  1474  O     -4.671426    3.585645  -15.043603     1  1475  1476
  1475  H     -4.326807    4.481080  -14.904884     2  1474
  1476  H     -4.919301    3.516336  -15.980933     2  1474
  1477  O     -4.470673   26.620412  -16.490389     1  1478  1479
  1478  H     -3.652269   26.158321  -16.731624     2  1477
  1479  H     -4.932456   26.773419  -17.327683     2  1477
  1480  O    -16.388475   22.604456  -12.631225     1  1481  1482
  1481  H    -17.164812   22.203521  -12.196604     2  1480
  1482  H    -15.657093   22.569144  -11.987066     2  1480
  1483  O     11.986812   22.032050   18.487473     1  1484  1485
  1484  H     11.822667   21.081463   18.381350     2  1483
  1485  H     11.426608   22.302842   19.231149     2  1483
  1486  O     13.107112   26.716489  -24.339854     1  1487  1488
  1487  H     13.207651   26.051087  -25.038796     2  1486
  1488  H     13.934303   27.223416  -24.349957     2  1486
  1489  O    -20.428293  -13.664027   11.044104     1  1490  1491
  1490  H    -20.125407  -14.106695   11.852235     2  1489
  1491  H    -19.651392  -13.640102   10.465926     2  1489
  1492  O     11.903998   12.585756  -22.355386     1  1493  1494
  1493  H     12.613380   12.580154  -23.025417     2  1492
  1494  H     11.308906   11.892907  -22.689961     2  1492
  1495  O     23.802809   -7.852358   13.028845     1  1496  1497
  1496  H     24.561752   -7.647777   13.604188     2  1495
  1497  H     23.288801   -7.023326   13.063945     2  1495
  1498  O      7.974477  -11.631752  -13.428765     1  1499  1500
  1499  H      8.165877  -12.343714  -14.062242     2  1498
  1500  H      8.189171  -10.823072  -13.921719     2  1498
  1501  O      3.362971  -16.021703   19.700302     1  1502  1503
  1502  H      3.948037  -16.305694   20.417657     2  1501
  1503  H      3.720610  -15.166204   19.414861     2  1501
  1504  O     21.135190   -9.950996   -3.265546     1  1505  1506
  1505  H     21.408521   -9.312988   -2.590536     2  1504
  1506  H     20.168258   -9.892411   -3.266309     2  1504
  1507  O     10.997894   22.650102   20.985090     1  1508  1509
  1508  H     11.446116   21.839735   21.280087     2  1507
  1509  H     10.064844   22.560694   21.225114     2  1507
  1510  O    -26.741293   -8.631168  -13.426478     1  1511  1512
  1511  H    -26.561695   -9.419070  -12.893795     2  1510
  1512  H    -25.878131   -8.192926  -13.494773     2  1510
  1513  O     23.158554  -14.072999  -14.168470     1  1514  1515
  1514  H     23.455103  -14.417192  -13.310449     2  1513
  1515  H     23.571852  -13.191785  -14.195461     2  1513
  1516  O     25.349648    6.729855   18.768483     1  1517  1518
  1517  H     26.257093    6.937685   18.497915     2  1516
  1518  H     24.799550    7.364761   18.281825     2  1516
  1519  O     -7.277523   10.735411  -17.701760     1  1520  1521
  1520  H     -7.638927   11.200561  -18.471762     2  1519
  1521  H     -6.355265   11.027393  -17.647045     2  1519
  1522  O    -23.051540   -9.820780  -12.527118     1  1523  1524
  1523  H    -22.427820  -10.114118  -13.208501     2  1522
  1524  H    -22.541847   -9.493356  -11.767898     2  1522
  1525  O     -7.530402   21.142136  -27.144576     1  1526  1527
  1526  H     -7.399790   20.607237  -27.940885     2  1525
  1527  H     -6.707272   21.081110  -26.641465     2  1525
  1528  O     11.918576   17.517335   25.909936     1  1529  1530
  1529  H     11.154307   17.652288   25.326227     2  1528
  1530  H     12.428220   16.808132   25.487325     2  1528
  1531  O      5.535495    8.275543   26.117486     1  1532  1533
  1532  H      6.260037    8.030828   26.715666     2  1531
  1533  H      5.319418    7.458857   25.640690     2  1531
  1534  O      0.531453   26.083687  -17.679691     1  1535  1536
  1535  H      1.188013   25.485334  -18.062268     2  1534
  1536  H      0.907268   26.969724  -17.743441     2  1534
  1537  O      7.981930   25.706243   24.983562     1  1538  1539
  1538  H      8.498315   24.922452   24.748045     2  1537
  1539  H      7.063240   25.464324   24.790212     2  1537
  1540  O     -5.146047   -7.470787   25.259490     1  1541  1542
  1541  H     -5.535889   -7.717015   26.112343     2  1540
  1542  H     -5.789473   -6.876382   24.852326     2  1540
  1543  O     -3.285479   22.353018    3.870362     1  1544  1545
  1544  H     -3.834485   23.068591    3.508482     2  1543
  1545  H     -2.456848   22.400131    3.371647     2  1543
  1546  O     -1.718099   -6.442280   21.054148     1  1547  1548
  1547  H     -2.207593   -6.761630   21.828198     2  1546
  1548  H     -1.602414   -5.489865   21.178174     2  1546
  1549  O    -21.530947   -5.541067   10.927582     1  1550  1551
  1550  H    -20.612172   -5.640185   10.640170     2  1549
  1551  H    -21.556813   -4.799204   11.546341     2  1549
  1552  O     23.473353   -3.140521   12.438569     1  1553  1554
  1553  H     23.226029   -2.926687   11.526072     2  1552
  1554  H     23.306483   -4.090993   12.530901     2  1552
  1555  O     22.274051  -15.869376  -23.337397     1  1556  1557
  1556  H     22.563862  -16.792179  -23.369221     2  1555
  1557  H     22.929833  -15.414216  -23.887082     2  1555
  1558  O      9.789730  -19.011398   16.560734     1  1559  1560
  1559  H     10.126347  -18.181144   16.193239     2  1558
  1560  H      9.146164  -19.305693   15.899429     2  1558
  1561  O    -20.490821  -13.621598   -1.164785     1  1562  1563
  1562  H    -20.297465  -14.337709   -1.784018     2  1561
  1563  H    -20.278478  -13.978842   -0.299012     2  1561
  1564  O     20.227997    5.848897  -27.053191     1  1565  1566
  1565  H     19.701767    5.357891  -26.407354     2  1564
  1566  H     21.100878    5.923489  -26.634157     2  1564
  1567  O    -22.333338   -2.800566   -6.483977     1  1568  1569
  1568  H    -21.989945   -3.709623   -6.565254     2  1567
  1569  H    -21.552914   -2.301716   -6.186207     2  1567
  1570  O     22.232174    6.525218    1.796337     1  1571  1572
  1571  H     22.550972    6.492691    2.709600     2  1570
  1572  H     21.276419    6.416033    1.892371     2  1570
  1573  O     18.319447  -10.744100    2.082216     1  1574  1575
  1574  H     18.790199  -10.365135    2.837693     2  1573
  1575  H     19.036776  -10.938407    1.458117     2  1573
  1576  O      5.893185  -15.425058   17.389468     1  1577  1578
  1577  H      5.853654  -15.964451   18.186754     2  1576
  1578  H      4.982180  -15.222196   17.129483     2  1576
  1579  O    -13.405943   24.149076    5.519928     1  1580  1581
  1580  H    -12.848164   24.274827    4.737961     2  1579
  1581  H    -12.932251   24.597050    6.236996     2  1579
  1582  O     -4.800032    4.827226   -2.152384     1  1583  1584
  1583  H     -4.861445    3.902082   -1.869943     2  1582
  1584  H     -5.531893    4.927575   -2.779070     2  1582
  1585  O     21.183283   24.319150  -18.615900     1  1586  1587
  1586  H     21.138242   25.073028  -19.214795     2  1585
  1587  H     20.325201   23.884140  -18.675785     2  1585
  1588  O      1.233538   -9.262044   12.960844     1  1589  1590
  1589  H      1.778671   -9.834589   12.406972     2  1588
  1590  H      1.774124   -9.058362   13.735943     2  1588
  1591  O     20.396183   21.958072  -11.256119     1  1592  1593
  1592  H     20.589219   21.193232  -11.818436     2  1591
  1593  H     20.937780   21.819256  -10.470877     2  1591
  1594  O     20.001764    2.135448   25.559857     1  1595  1596
  1595  H     20.052148    2.488645   24.663987     2  1594
  1596  H     20.873722    2.290206   25.949658     2  1594
  1597  O    -15.038534   16.069393   -8.172669     1  1598  1599
  1598  H    -15.336196   16.786983   -8.750750     2  1597
  1599  H    -14.174138   15.782713   -8.510271     2  1597
  1600  O      9.006471  -11.809355   -3.139443     1  1601  1602
  1601  H      8.516695  -12.441148   -3.684830     2  1600
  1602  H      8.342590  -11.197302   -2.791348     2  1600
  1603  O     16.878309   24.591752   -9.091456     1  1604  1605
  1604  H     17.594688   24.212553   -9.616352     2  1603
  1605  H     17.206068   25.472152   -8.870662     2  1603
  1606  O      3.149169   -7.174968   17.868897     1  1607  1608
  1607  H      2.951012   -7.650659   17.051130     2  1606
  1608  H      3.998253   -7.532394   18.172799     2  1606
  1609  O    -17.696404   -3.551318    5.799382     1  1610  1611
  1610  H    -17.672068   -4.263070    6.459957     2  1609
  1611  H    -16.804947   -3.187588    5.724349     2  1609
  1612  O    -24.828785   17.082084   14.743218     1  1613  1614
  1613  H    -24.258392   17.796118   15.069825     2  1612
  1614  H    -24.279501   16.280242   14.723143     2  1612
  1615  O      6.750256   13.720085  -15.785654     1  1616  1617
  1616  H      6.686221   14.620516  -16.137716     2  1615
  1617  H      6.407902   13.161466  -16.494470     2  1615
  1618  O     22.189252   13.189930   23.222647     1  1619  1620
  1619  H     22.202809   13.524830   22.315463     2  1618
  1620  H     22.967665   13.599493   23.618845     2  1618
  1621  O     14.775966   -9.817771  -18.393590     1  1622  1623
  1622  H     15.121063  -10.030999  -19.274596     2  1621
  1623  H     13.856508  -10.124417  -18.387947     2  1621
  1624  O     23.910092  -16.433702   19.141337     1  1625  1626
  1625  H     24.129650  -15.876943   19.898988     2  1624
  1626  H     22.947387  -16.539319   19.163087     2  1624
  1627  O     21.625848   12.966526   14.829719     1  1628  1629
  1628  H     21.353447   13.853865   15.113190     2  1627
  1629  H     22.212797   12.657036   15.535477     2  1627
  1630  O     -6.522171  -22.522043  -25.736950     1  1631  1632
  1631  H     -6.284772  -23.460868  -25.661088     2  1630
  1632  H     -7.352606  -22.512811  -26.242579     2  1630
  1633  O     19.553130  -21.236008   10.265592     1  1634  1635
  1634  H     19.906753  -22.010848    9.801340     2  1633
  1635  H     19.133391  -21.570797   11.071567     2  1633
  1636  O      6.696943  -18.059273    9.400851     1  1637  1638
  1637  H      6.723831  -17.362888   10.077742     2  1636
  1638  H      6.482295  -18.873827    9.881047     2  1636
  1639  O     -2.565992    6.801694   14.700061     1  1640  1641
  1640  H     -2.209888    6.596836   13.820317     2  1639
  1641  H     -2.694002    7.763797   14.751664     2  1639
  1642  O     -5.811825  -13.198393   26.324513     1  1643  1644
  1643  H     -5.511988  -13.366112   25.419073     2  1642
  1644  H     -6.747229  -13.448675   26.347371     2  1642
  1645  O    -23.227104  -25.231746   17.660900     1  1646  1647
  1646  H    -22.437036  -25.642592   17.271450     2  1645
  1647  H    -23.898067  -25.933903   17.682776     2  1645
  1648  O     21.842959   24.808022   14.790755     1  1649  1650
  1649  H     21.640181   24.216393   14.053666     2  1648
  1650  H     21.202663   25.536162   14.767351     2  1648
  1651  O     -3.238280  -26.622955   22.396369     1  1652  1653
  1652  H     -2.663131  -25.999987   21.925730     2  1651
  1653  H     -3.669914  -27.159705   21.724528     2  1651
  1654  O     26.246328   11.012724   24.071626     1  1655  1656
  1655  H     25.676382   10.270945   24.321372     2  1654
  1656  H     25.849381   11.379890   23.264921     2  1654
  1657  O     -6.235536   24.502020   26.839728     1  1658  1659
  1658  H     -6.666056   23.999851   26.135192     2  1657
  1659  H     -5.767803   25.196882   26.360579     2  1657
  1660  O     23.800100  -14.665502   24.983794     1  1661  1662
  1661  H     24.032107  -14.015178   24.308532     2  1660
  1662  H     23.057155  -14.284933   25.470255     2  1660
  1663  O      7.061801  -20.287372  -23.204622     1  1664  1665
  1664  H      6.622196  -19.981681  -24.013517     2  1663
  1665  H      6.611527  -21.109573  -22.952556     2  1663
  1666  O     -5.549435  -17.101255   10.661185     1  1667  1668
  1667  H     -4.698690  -16.870804   10.242053     2  1666
  1668  H     -5.931793  -16.248678   10.910869     2  1666
  1669  O      7.372169   14.917490   -4.356232     1  1670  1671
  1670  H      8.207406   14.450032   -4.192384     2  1669
  1671  H      6.892902   14.886348   -3.512975     2  1669
  1672  O     -8.716857   11.812274   -4.624103     1  1673  1674
  1673  H     -8.589976   12.135878   -5.528907     2  1672
  1674  H     -9.147216   10.952347   -4.743408     2  1672
  1675  O      1.957133   10.907862    3.588760     1  1676  1677
  1676  H      1.168500   10.912675    4.146712     2  1675
  1677  H      2.531106   10.224111    3.954699     2  1675
  1678  O    -10.005161    4.893981   19.951329     1  1679  1680
  1679  H     -9.148897    5.188101   19.612820     2  1678
  1680  H     -9.835730    4.548534   20.842492     2  1678
  1681  O    -24.825894    1.213547   18.857599     1  1682  1683
  1682  H    -24.757942    1.534589   17.946409     2  1681
  1683  H    -24.642904    0.264194   18.796643     2  1681
  1684  O    -18.725207   -5.953113   10.187890     1  1685  1686
  1685  H    -18.445562   -6.865736   10.355068     2  1684
  1686  H    -18.142891   -5.375033   10.702240     2  1684
  1687  O     13.946352   -3.292666    0.955436     1  1688  1689
  1688  H     13.405208   -2.507818    1.128470     2  1687
  1689  H     13.551378   -3.991127    1.501086     2  1687
  1690  O      0.697644    1.179806   23.323580     1  1691  1692
  1691  H      1.009888    1.787881   22.640492     2  1690
  1692  H      0.631391    0.314247   22.904573     2  1690
  1693  O     19.159502  -26.715530   23.968121     1  1694  1695
  1694  H     19.402541  -26.475168   23.054315     2  1693
  1695  H     19.489099  -27.626778   24.050707     2  1693
  1696  O    -22.216125  -19.632266   -1.920911     1  1697  1698
  1697  H    -23.145417  -19.432138   -1.744755     2  1696
  1698  H    -22.162049  -20.598260   -1.867111     2  1696
  1699  O      0.999181  -25.035759    6.701502     1  1700  1701
  1700  H      1.019110  -24.832224    5.748734     2  1699
  1701  H      1.200699  -25.992044    6.709770     2  1699
  1702  O     10.464188  -25.405863   16.034611     1  1703  1704
  1703  H     11.395083  -25.633021   16.167536     2  1702
  1704  H     10.019109  -25.700427   16.839401     2  1702
  1705  O     10.302011   11.175331   -5.229721     1  1706  1707
  1706  H     10.067858   10.330807   -4.817938     2  1705
  1707  H     11.264989   11.145309   -5.358785     2  1705
  1708  O     25.878512    0.046295   18.160933     1  1709  1710
  1709  H     26.403540    0.416889   17.433397     2  1708
  1710  H     25.580681   -0.810262   17.838044     2  1708
  1711  O      6.682056   12.619060   -0.449338     1  1712  1713
  1712  H      6.169322   11.915693   -0.881597     2  1711
  1713  H      7.576840   12.261937   -0.342114     2  1711
  1714  O     24.338100    8.450045    7.032045     1  1715  1716
  1715  H     24.535170    7.644779    7.533503     2  1714
  1716  H     23.390397    8.432885    6.818856     2  1714
  1717  O      5.117649   20.578393   18.092073     1  1718  1719
  1718  H      5.905214   20.709280   17.540486     2  1717
  1719  H      5.083981   19.622706   18.260229     2  1717
  1720  O    -17.976029  -14.168005   17.416606     1  1721  1722
  1721  H    -17.610645  -15.042847   17.222527     2  1720
  1722  H    -18.883175  -14.205013   17.077360     2  1720
  1723  O     23.836440  -26.658516  -26.520847     1  1724  1725
  1724  H     24.755923  -26.541908  -26.805104     2  1723
  1725  H     23.483560  -25.770845  -26.413395     2  1723
  1726  O      1.378478  -18.266370  -24.866249     1  1727  1728
  1727  H      2.261071  -17.912098  -25.043026     2  1726
  1728  H      0.814469  -17.496131  -24.749259     2  1726
  1729  O     -5.625527  -26.461500    5.171202     1  1730  1731
  1730  H     -5.097249  -26.561239    5.980662     2  1729
  1731  H     -5.059060  -26.044837    4.510449     2  1729
  1732  O    -11.277393   -7.750523  -13.779301     1  1733  1734
  1733  H    -10.670987   -7.148586  -13.323254     2  1732
  1734  H    -10.753493   -8.486167  -14.123324     2  1732
  1735  O     17.839333   16.587762  -24.180673     1  1736  1737
  1736  H     18.392477   16.476981  -23.396628     2  1735
  1737  H     18.353448   16.213262  -24.909896     2  1735
  1738  O     -5.564571    1.852730   13.955722     1  1739  1740
  1739  H     -6.380166    1.693556   13.455686     2  1738
  1740  H     -5.009795    2.418621   13.398815     2  1738
  1741  O     -8.789835  -22.451218   27.245223     1  1742  1743
  1742  H     -8.689210  -22.933891   26.410818     2  1741
  1743  H     -9.224337  -21.635823   26.958179     2  1741
  1744  O    -21.904332   -2.554307   15.110469     1  1745  1746
  1745  H    -21.728570   -2.765424   14.179356     2  1744
  1746  H    -21.132525   -2.071039   15.435975     2  1744
  1747  O    -23.695125   18.533867   -7.450073     1  1748  1749
  1748  H    -24.605023   18.788029   -7.233832     2  1747
  1749  H    -23.733861   18.345718   -8.397044     2  1747
  1750  O    -19.877033  -12.046352  -23.128907     1  1751  1752
  1751  H    -19.457913  -11.388097  -22.550820     2  1750
  1752  H    -20.650155  -12.372163  -22.640916     2  1750
  1753  O     21.131945  -19.732480  -20.770642     1  1754  1755
  1754  H     22.024463  -20.114162  -20.790943     2  1753
  1755  H     20.872791  -19.657823  -21.699776     2  1753
  1756  O    -12.120423    9.682753    3.595505     1  1757  1758
  1757  H    -12.249668    9.639201    2.634984     2  1756
  1758  H    -12.375355   10.587803    3.839787     2  1756
  1759  O    -16.673363  -15.473039  -17.166875     1  1760  1761
  1760  H    -15.991402  -16.158354  -17.102228     2  1759
  1761  H    -16.240848  -14.684286  -17.528799     2  1759
  1762  O      6.693789  -12.782841    2.913010     1  1763  1764
  1763  H      6.492940  -13.045688    3.833320     2  1762
  1764  H      6.739863  -13.639189    2.447093     2  1762
  1765  O    -24.258772  -20.579115    0.921398     1  1766  1767
  1766  H    -24.896229  -20.630616    1.649949     2  1765
  1767  H    -24.665054  -20.054622    0.214951     2  1765
  1768  O    -10.520705  -17.420024   15.317881     1  1769  1770
  1769  H    -10.282933  -18.309000   15.627944     2  1768
  1770  H    -11.416454  -17.274251   15.653121     2  1768
  1771  O     -6.990692   14.213764   -5.626137     1  1772  1773
  1772  H     -6.547158   13.508061   -6.123954     2  1771
  1773  H     -7.606624   14.630202   -6.246384     2  1771
  1774  O    -23.647526    6.701578   23.613588     1  1775  1776
  1775  H    -23.536024    7.186117   22.777265     2  1774
  1776  H    -23.256211    7.279417   24.288267     2  1774
  1777  O    -24.326627  -25.205206    1.205762     1  1778  1779
  1778  H    -23.756441  -25.985599    1.204884     2  1777
  1779  H    -24.894727  -25.257510    0.422511     2  1777
  1780  O    -25.365874   17.737114   -1.694522     1  1781  1782
  1781  H    -24.794368   18.208448   -1.073135     2  1780
  1782  H    -24.802430   17.521209   -2.453057     2  1780
  1783  O    -24.707861  -10.205110   -4.924185     1  1784  1785
  1784  H    -24.002996   -9.704037   -5.367192     2  1783
  1785  H    -25.040450   -9.617421   -4.229374     2  1783
  1786  O    -24.302619    3.757155   -2.263844     1  1787  1788
  1787  H    -25.236614    3.886519   -2.494411     2  1786
  1788  H    -24.230579    2.873197   -1.874888     2  1786
  1789  O     20.560793   17.108519    5.814527     1  1790  1791
  1790  H     20.093666   17.939911    5.978642     2  1789
  1791  H     20.562033   16.674776    6.685423     2  1789
  1792  O     17.111151    1.727721    6.227084     1  1793  1794
  1793  H     17.966431    1.548066    5.803944     2  1792
  1794  H     17.208345    2.457198    6.860991     2  1792
  1795  O    -12.220593   14.701734   26.040356     1  1796  1797
  1796  H    -12.690080   13.848283   26.011128     2  1795
  1797  H    -11.294756   14.475155   25.824443     2  1795
  1798  O    -17.175856    8.652455  -10.825047     1  1799  1800
  1799  H    -16.332891    8.657598  -11.299432     2  1798
  1800  H    -17.090921    8.030842  -10.085830     2  1798
  1801  O     -5.755879   -7.330157   -6.617802     1  1802  1803
  1802  H     -6.670004   -7.610714   -6.780831     2  1801
  1803  H     -5.872604   -6.419196   -6.292422     2  1801
  1804  O     22.144549  -10.353864  -22.090226     1  1805  1806
  1805  H     22.433167  -10.713086  -22.942865     2  1804
  1806  H     21.862017   -9.450586  -22.289416     2  1804
  1807  O    -26.801235   23.275081    3.141652     1  1808  1809
  1808  H    -26.067055   23.442486    2.526657     2  1807
  1809  H    -27.524525   22.949205    2.575949     2  1807
  1810  O      5.046542  -22.556306  -15.242941     1  1811  1812
  1811  H      4.318051  -22.191794  -15.772010     2  1810
  1812  H      5.848345  -22.422820  -15.773527     2  1810
  1813  O    -11.250530  -26.507808   22.943058     1  1814  1815
  1814  H    -11.536402  -27.394081   23.218256     2  1813
  1815  H    -10.501334  -26.667505   22.349216     2  1813
  1816  O      6.193046    2.508787    3.879938     1  1817  1818
  1817  H      6.185356    2.901024    4.770883     2  1816
  1818  H      7.114095    2.265080    3.698761     2  1816
  1819  O    -19.140675   18.950868    8.283126     1  1820  1821
  1820  H    -19.234162   19.427009    9.119652     2  1819
  1821  H    -19.777194   18.221233    8.328790     2  1819
  1822  O      5.682786   -5.555209  -18.945549     1  1823  1824
  1823  H      4.920120   -5.571105  -18.346237     2  1822
  1824  H      5.553250   -4.748421  -19.468528     2  1822
  1825  O      8.364567  -26.390367   23.534762     1  1826  1827
  1826  H      8.216688  -27.128803   24.144032     2  1825
  1827  H      8.650999  -26.819332   22.717066     2  1825
  1828  O    -22.800848   17.855152   20.683391     1  1829  1830
  1829  H    -23.135326   18.583394   20.138059     2  1828
  1830  H    -22.475391   17.224590   20.027364     2  1828
  1831  O     -6.129346    5.186994   12.631652     1  1832  1833
  1832  H     -6.665124    5.056829   13.427773     2  1831
  1833  H     -6.443559    4.541465   11.981614     2  1831
  1834  O     26.441767   19.793691    1.482126     1  1835  1836
  1835  H     27.384192   19.570665    1.445227     2  1834
  1836  H     26.370515   20.740742    1.657805     2  1834
  1837  O     15.849457  -21.913816    9.878553     1  1838  1839
  1838  H     16.287806  -21.096879    9.599071     2  1837
  1839  H     16.464431  -22.614621    9.609981     2  1837
  1840  O    -17.196969  -16.688370    8.831237     1  1841  1842
  1841  H    -16.589392  -15.941523    8.929614     2  1840
  1842  H    -16.626206  -17.470065    8.847198     2  1840
  1843  O     24.752405   25.588937    6.403645     1  1844  1845
  1844  H     25.009260   26.361479    5.880405     2  1843
  1845  H     23.830238   25.729736    6.657200     2  1843
  1846  O     24.456908   14.289755   15.856936     1  1847  1848
  1847  H     23.998557   13.642049   16.410219     2  1846
  1848  H     24.144840   15.141866   16.192351     2  1846
  1849  O     20.743263   20.670341  -26.056829     1  1850  1851
  1850  H     21.301923   20.871097  -26.826014     2  1849
  1851  H     20.512071   19.730497  -26.136159     2  1849
  1852  O     11.531820   22.610552  -12.369233     1  1853  1854
  1853  H     10.640479   22.463383  -12.721977     2  1852
  1854  H     12.097264   22.829641  -13.126160     2  1852
  1855  O     14.743414   13.119928  -17.231845     1  1856  1857
  1856  H     15.272908   13.529363  -17.934545     2  1855
  1857  H     14.723241   12.167885  -17.413372     2  1855
  1858  O    -23.902185   -5.359649   -8.616042     1  1859  1860
  1859  H    -23.464984   -6.149007   -8.271016     2  1858
  1860  H    -23.186881   -4.757125   -8.864234     2  1858
  1861  O    -21.317720  -12.537296   21.572265     1  1862  1863
  1862  H    -21.165184  -13.159344   22.304865     2  1861
  1863  H    -20.436385  -12.150700   21.417277     2  1861
  1864  O      4.866654  -16.051434  -10.556865     1  1865  1866
  1865  H      4.702419  -16.868181  -11.051436     2  1864
  1866  H      5.807203  -16.090129  -10.325420     2  1864
  1867  O    -24.864034   20.457346   13.612828     1  1868  1869
  1868  H    -25.803707   20.258337   13.472594     2  1867
  1869  H    -24.626166   20.146884   14.500405     2  1867
  1870  O      1.682822    3.103685   21.492605     1  1871  1872
  1871  H      2.226609    2.746410   20.773287     2  1870
  1872  H      0.896620    3.495784   21.080272     2  1870
  1873  O    -23.691907  -15.210977    5.234433     1  1874  1875
  1874  H    -23.859852  -15.803965    4.485952     2  1873
  1875  H    -23.660460  -15.771738    6.023383     2  1873
  1876  O     -6.759957   -4.673044    0.260396     1  1877  1878
  1877  H     -7.493205   -4.404115   -0.299691     2  1876
  1878  H     -6.956360   -4.338365    1.149371     2  1876
  1879  O    -23.843644  -17.007433    2.921747     1  1880  1881
  1880  H    -24.576195  -16.881125    2.296734     2  1879
  1881  H    -23.251339  -17.648928    2.492569     2  1879
  1882  O     13.780119   20.856466   14.873700     1  1883  1884
  1883  H     13.102589   20.431989   14.336180     2  1882
  1884  H     14.531341   20.996332   14.274548     2  1882
  1885  O     13.288197    1.384832   27.256251     1  1886  1887
  1886  H     12.477235    1.903562   27.339258     2  1885
  1887  H     13.462750    1.316484   26.308502     2  1885
  1888  O     19.980367   27.131085  -10.545797     1  1889  1890
  1889  H     20.703711   27.492605  -10.008163     2  1888
  1890  H     20.076029   27.567365  -11.404383     2  1888
  1891  O    -21.684061    6.438738  -10.646484     1  1892  1893
  1892  H    -20.850459    6.575801  -11.125476     2  1891
  1893  H    -22.383527    6.428557  -11.318342     2  1891
  1894  O      1.202872   23.059940    8.013904     1  1895  1896
  1895  H      0.812830   23.823515    8.456930     2  1894
  1896  H      2.162088   23.133812    8.118339     2  1894
  1897  O    -26.536607    1.942925   24.148624     1  1898  1899
  1898  H    -27.478995    1.804004   23.960737     2  1897
  1899  H    -26.119047    1.232307   23.639339     2  1897
  1900  O    -26.692586  -15.530727  -25.134209     1  1901  1902
  1901  H    -27.114797  -15.376497  -25.995355     2  1900
  1902  H    -25.735905  -15.520912  -25.272825     2  1900
  1903  O    -12.283687   24.836037   10.010158     1  1904  1905
  1904  H    -11.424983   24.442916    9.791840     2  1903
  1905  H    -12.156660   25.144952   10.913763     2  1903
  1906  O     16.967142  -13.225862   -5.720777     1  1907  1908
  1907  H     17.574172  -12.945731   -5.024340     2  1906
  1908  H     16.123397  -13.453463   -5.303922     2  1906
  1909  O    -10.916604   26.066409   15.074355     1  1910  1911
  1910  H    -11.669491   25.682538   15.548780     2  1909
  1911  H    -10.379383   25.308568   14.821111     2  1909
  1912  O      4.228006   26.393427   20.311587     1  1913  1914
  1913  H      4.173931   26.772758   19.427269     2  1912
  1914  H      5.142138   26.113677   20.445512     2  1912
  1915  O     15.703673  -26.426165    0.673819     1  1916  1917
  1916  H     14.910134  -26.121537    1.155868     2  1915
  1917  H     15.659493  -25.945448   -0.176213     2  1915
  1918  O     19.777992    8.303996   21.808687     1  1919  1920
  1919  H     20.737385    8.391087   21.816488     2  1918
  1920  H     19.607083    7.551134   21.224561     2  1918
  1921  O     11.597979    9.800160   16.803542     1  1922  1923
  1922  H     12.292909   10.221949   16.279330     2  1921
  1923  H     10.754170    9.988465   16.371409     2  1921
  1924  O     23.793609  -24.786255  -15.255383     1  1925  1926
  1925  H     24.357115  -24.156966  -15.729619     2  1924
  1926  H     23.083625  -25.005596  -15.876712     2  1924
  1927  O      4.317367   18.303172  -24.151583     1  1928  1929
  1928  H      4.517744   17.365347  -24.022424     2  1927
  1929  H      3.438975   18.432364  -23.760260     2  1927
  1930  O      7.513928  -14.935014  -26.048884     1  1931  1932
  1931  H      6.934977  -14.199276  -25.798949     2  1930
  1932  H      6.989739  -15.464188  -26.669346     2  1930
  1933  O    -19.643790    9.569016   26.732626     1  1934  1935
  1934  H    -20.159254    9.119047   27.421895     2  1933
  1935  H    -20.005358   10.466992   26.662215     2  1933
  1936  O      1.723680  -15.787223   25.281184     1  1937  1938
  1937  H      0.994514  -16.397904   25.458631     2  1936
  1938  H      2.519641  -16.287041   25.518229     2  1936
  1939  O     -5.286852  -23.720486  -22.848011     1  1940  1941
  1940  H     -4.358051  -23.916569  -22.640464     2  1939
  1941  H     -5.493352  -24.211042  -23.653938     2  1939
  1942  O      6.445400  -25.582256   16.069673     1  1943  1944
  1943  H      7.163272  -25.558674   15.418297     2  1942
  1944  H      5.792551  -26.162185   15.648800     2  1942
  1945  O    -16.313003  -11.613504  -22.662157     1  1946  1947
  1946  H    -16.732545  -12.368688  -23.097049     2  1945
  1947  H    -17.049284  -11.085778  -22.312371     2  1945
  1948  O    -15.589719  -25.193414   16.741932     1  1949  1950
  1949  H    -14.619636  -25.232409   16.782356     2  1948
  1950  H    -15.812466  -25.242122   15.795985     2  1948
  1951  O    -20.660009   13.878364  -14.330818     1  1952  1953
  1952  H    -20.957366   12.962450  -14.203869     2  1951
  1953  H    -20.044832   13.800296  -15.076968     2  1951
  1954  O     13.699444   12.322246  -24.302055     1  1955  1956
  1955  H     13.723876   13.079007  -24.905928     2  1954
  1956  H     13.432751   11.591997  -24.884053     2  1954
  1957  O     24.172137  -22.166176   13.653354     1  1958  1959
  1958  H     24.636378  -22.357179   12.826019     2  1957
  1959  H     24.080492  -23.035567   14.074885     2  1957
  1960  O    -12.077411  -27.056100   -2.940134     1  1961  1962
  1961  H    -11.622774  -27.606513   -3.597097     2  1960
  1962  H    -13.006651  -27.330323   -2.967545     2  1960
  1963  O      9.587321  -14.639932  -17.595241     1  1964  1965
  1964  H     10.411544  -15.002189  -17.248004     2  1963
  1965  H      9.873132  -13.971575  -18.230771     2  1963
  1966  O     19.579301   -2.603905   -9.026475     1  1967  1968
  1967  H     19.872020   -2.322041   -8.145277     2  1966
  1968  H     20.039007   -2.059810   -9.684091     2  1966
  1969  O     10.726081  -24.338003    6.988542     1  1970  1971
  1970  H     11.318130  -24.590609    6.265110     2  1969
  1971  H     10.574973  -25.156771    7.487722     2  1969
  1972  O    -14.311934   12.948711   23.074333     1  1973  1974
  1973  H    -13.821882   13.737065   22.793292     2  1972
  1974  H    -14.669707   12.590522   22.247883     2  1972
  1975  O    -15.953708   19.302747  -21.115876     1  1976  1977
  1976  H    -15.046626   19.063738  -20.870914     2  1975
  1977  H    -16.369086   19.589243  -20.290619     2  1975
  1978  O    -16.563062   18.021674   -9.529595     1  1979  1980
  1979  H    -17.397054   17.735528   -9.118648     2  1978
  1980  H    -16.698371   17.957980  -10.488011     2  1978
  1981  O    -23.057118  -17.179638   19.433587     1  1982  1983
  1982  H    -23.642195  -17.390809   18.689424     2  1981
  1983  H    -22.164668  -17.191213   19.062215     2  1981
  1984  O    -15.789331  -21.433022   -6.089775     1  1985  1986
  1985  H    -15.510135  -22.344102   -6.243381     2  1984
  1986  H    -16.741543  -21.449222   -6.274433     2  1984
  1987  O    -14.737737    5.810347  -11.882405     1  1988  1989
  1988  H    -14.424821    5.017576  -11.428090     2  1987
  1989  H    -15.699643    5.727474  -11.854023     2  1987
  1990  O    -19.808749   11.353669   -1.264193     1  1991  1992
  1991  H    -19.972990   12.314961   -1.305384     2  1990
  1992  H    -20.701359   10.967271   -1.238836     2  1990
  1993  O     11.395172    0.231700   22.643324     1  1994  1995
  1994  H     10.655935    0.179815   22.029790     2  1993
  1995  H     11.812034    1.078204   22.433507     2  1993
  1996  O     25.390405   23.930059  -15.832743     1  1997  1998
  1997  H     26.224590   24.306365  -16.155439     2  1996
  1998  H     25.191325   24.406928  -15.014066     2  1996
  1999  O     13.034016  -19.090959  -14.426951     1  2000  2001
  2000  H     12.480837  -18.388426  -14.801117     2  1999
  2001  H     13.068126  -18.932992  -13.471096     2  1999
  2002  O    -26.319768   16.526414  -10.491901     1  2003  2004
  2003  H    -27.268617   16.391557  -10.632859     2  2002
  2004  H    -26.127973   16.129916   -9.628385     2  2002
  2005  O      8.573349  -10.793001   14.900006     1  2006  2007
  2006  H      9.002148  -11.597850   14.572006     2  2005
  2007  H      8.913173  -10.698527   15.801901     2  2005
  2008  O    -13.943482   -7.124517   10.018037     1  2009  2010
  2009  H    -13.351349   -6.601248    9.460718     2  2008
  2010  H    -14.061393   -6.597569   10.815986     2  2008
  2011  O     11.755482  -25.231865   21.044741     1  2012  2013
  2012  H     12.091626  -24.408798   20.659433     2  2011
  2013  H     11.830370  -25.894451   20.344824     2  2011
  2014  O     16.316041   -8.194822   -0.644559     1  2015  2016
  2015  H     17.245697   -8.045347   -0.428379     2  2014
  2016  H     16.111191   -9.085250   -0.322556     2  2014
  2017  O    -20.652873   13.529789  -20.601102     1  2018  2019
  2018  H    -19.889957   12.930880  -20.579253     2  2017
  2019  H    -20.939269   13.600765  -19.679071     2  2017
  2020  O      0.348950   13.185093  -11.700530     1  2021  2022
  2021  H      0.560263   13.746326  -12.464895     2  2020
  2022  H      0.125004   13.775926  -10.969648     2  2020
  2023  O      1.356978  -23.002994  -22.225806     1  2024  2025
  2024  H      1.130400  -23.942941  -22.210392     2  2023
  2025  H      0.783509  -22.556099  -21.588392     2  2023
  2026  O    -10.662535   14.745183   12.042814     1  2027  2028
  2027  H    -11.457129   15.283128   11.885863     2  2026
  2028  H    -10.798130   14.403990   12.946459     2  2026
  2029  O     25.164501  -21.296879   26.275375     1  2030  2031
  2030  H     24.766092  -20.416572   26.338676     2  2029
  2031  H     25.060544  -21.543281   25.344839     2  2029
  2032  O     14.590388   17.859646    4.536152     1  2033  2034
  2033  H     13.923618   18.564256    4.580130     2  2032
  2034  H     15.336836   18.200968    5.051083     2  2032
  2035  O     12.005466  -27.136327   19.005168     1  2036  2037
  2036  H     12.408271  -26.637440   18.276872     2  2035
  2037  H     12.611685  -27.869162   19.175999     2  2035
  2038  O      7.796973    4.182704  -13.363715     1  2039  2040
  2039  H      8.204606    4.582091  -12.581652     2  2038
  2040  H      7.272556    3.440282  -13.026811     2  2038
  2041  O     17.163566  -15.230809    8.527926     1  2042  2043
  2042  H     17.929016  -15.013083    7.977573     2  2041
  2043  H     17.117403  -14.502883    9.166197     2  2041
  2044  O    -15.413722   15.871738   12.004067     1  2045  2046
  2045  H    -15.656924   14.937745   11.906979     2  2044
  2046  H    -15.806069   16.149108   12.845737     2  2044
  2047  O    -14.016647   -4.944612   15.200790     1  2048  2049
  2048  H    -14.028249   -5.904421   15.349228     2  2047
  2049  H    -13.085395   -4.687411   15.299494     2  2047
  2050  O     14.935332   18.582960   25.272197     1  2051  2052
  2051  H     14.861271   18.058907   24.461569     2  2050
  2052  H     15.086666   17.948032   25.984761     2  2050
  2053  O    -25.163109  -19.984133  -23.133571     1  2054  2055
  2054  H    -24.606912  -20.262013  -23.875337     2  2053
  2055  H    -26.056989  -19.944784  -23.500984     2  2053
  2056  O    -25.156218    0.291319    9.715393     1  2057  2058
  2057  H    -25.543615   -0.402208    9.161012     2  2056
  2058  H    -25.794027    0.463458   10.426798     2  2056
  2059  O    -21.610675  -21.417418   11.503407     1  2060  2061
  2060  H    -20.942781  -20.723587   11.342677     2  2059
  2061  H    -21.183660  -22.188187   11.082116     2  2059
  2062  O      1.000833   -3.405140   24.039594     1  2063  2064
  2063  H      1.211249   -4.232356   23.585167     2  2062
  2064  H      1.699609   -3.281479   24.698417     2  2062
  2065  O     18.713113    5.196198    6.752576     1  2066  2067
  2066  H     18.906772    4.607474    7.501907     2  2065
  2067  H     17.767293    5.393498    6.790734     2  2065
  2068  O     -5.439463   22.816493   10.403323     1  2069  2070
  2069  H     -5.220483   23.656210    9.977800     2  2068
  2070  H     -4.586705   22.357093   10.475143     2  2068
  2071  O    -17.103579   -2.375919  -19.764401     1  2072  2073
  2072  H    -16.250881   -2.693311  -19.433183     2  2071
  2073  H    -17.211852   -2.786889  -20.632452     2  2071
  2074  O     -6.268301   26.266537   18.298812     1  2075  2076
  2075  H     -5.657592   25.701933   18.798886     2  2074
  2076  H     -5.916241   27.162534   18.419241     2  2074
  2077  O     13.677618  -23.085518   17.227481     1  2078  2079
  2078  H     14.614787  -22.939735   17.031948     2  2077
  2079  H     13.207673  -22.568505   16.556062     2  2077
  2080  O    -19.420506   25.768452   13.974407     1  2081  2082
  2081  H    -18.467523   25.957375   13.955446     2  2080
  2082  H    -19.606299   25.260105   13.170291     2  2080
  2083  O     14.443581   19.661044  -13.303866     1  2084  2085
  2084  H     13.728044   19.341820  -13.874738     2  2083
  2085  H     15.252583   19.538081  -13.823476     2  2083
  2086  O      6.318922   -8.678003  -10.090924     1  2087  2088
  2087  H      6.333354   -9.426408  -10.707755     2  2086
  2088  H      6.099510   -7.907176  -10.636578     2  2086
  2089  O     -2.086925  -26.360238   26.576137     1  2090  2091
  2090  H     -1.844845  -27.061980   25.954962     2  2089
  2091  H     -2.797866  -25.895626   26.114037     2  2089
  2092  O      1.627133   18.293863  -23.411154     1  2093  2094
  2093  H      1.311624   18.161169  -24.318208     2  2092
  2094  H      1.021269   18.946757  -23.019572     2  2092
  2095  O     -2.681921   17.898196  -12.621135     1  2096  2097
  2096  H     -3.538567   17.812997  -13.065276     2  2095
  2097  H     -2.053845   17.416126  -13.177735     2  2095
  2098  O     -3.110196   21.691782  -18.490552     1  2099  2100
  2099  H     -3.767504   22.325946  -18.163099     2  2098
  2100  H     -3.447272   21.364210  -19.339152     2  2098
  2101  O     16.541110    7.513039   -4.480264     1  2102  2103
  2102  H     15.626683    7.568082   -4.162162     2  2101
  2103  H     16.633365    6.640518   -4.896046     2  2101
  2104  O      4.570741   12.887985   22.352641     1  2105  2106
  2105  H      4.501184   11.925384   22.326803     2  2104
  2106  H      4.029518   13.201658   21.613753     2  2104
  2107  O     -6.469399    4.650761    8.086495     1  2108  2109
  2108  H     -6.062988    5.523793    8.059740     2  2107
  2109  H     -5.826602    4.009099    7.746383     2  2107
  2110  O    -24.839613   16.185853   17.528051     1  2111  2112
  2111  H    -24.945627   15.234752   17.702820     2  2110
  2112  H    -25.064568   16.308546   16.598198     2  2110
  2113  O      5.785233   14.609230  -10.712857     1  2114  2115
  2114  H      6.098309   14.380818  -11.601813     2  2113
  2115  H      5.461620   13.785710  -10.306487     2  2113
  2116  O     13.241151   25.436288    6.533104     1  2117  2118
  2117  H     12.793688   25.680128    7.360354     2  2116
  2118  H     13.520023   24.522567    6.685350     2  2116
  2119  O    -13.431551   25.634998   12.957337     1  2120  2121
  2120  H    -14.150891   24.992252   13.015133     2  2119
  2121  H    -12.627201   25.095259   12.980875     2  2119
  2122  O     -2.073423  -16.562227    3.328765     1  2123  2124
  2123  H     -1.182107  -16.897478    3.504046     2  2122
  2124  H     -2.642084  -17.174645    3.822282     2  2122
  2125  O     19.571160  -13.336366   -4.084548     1  2126  2127
  2126  H     19.813174  -13.265862   -5.022533     2  2125
  2127  H     20.382852  -13.137788   -3.595364     2  2125
  2128  O    -22.332952  -11.936481   24.629676     1  2129  2130
  2129  H    -21.793773  -12.691921   24.359006     2  2128
  2130  H    -22.127744  -11.791582   25.563486     2  2128
  2131  O     21.541207   14.151691   -7.152774     1  2132  2133
  2132  H     22.189583   13.595178   -7.612154     2  2131
  2133  H     21.319614   13.675014   -6.337345     2  2131
  2134  O    -18.985000   15.690583  -20.973207     1  2135  2136
  2135  H    -18.470616   16.329393  -21.491824     2  2134
  2136  H    -18.358561   14.962180  -20.859225     2  2134
  2137  O    -26.586259    1.664424  -25.105147     1  2138  2139
  2138  H    -25.912185    1.607039  -24.405636     2  2137
  2139  H    -26.658262    0.760733  -25.455501     2  2137
  2140  O    -26.198526   -2.298177   26.213775     1  2141  2142
  2141  H    -26.532276   -1.706877   26.896868     2  2140
  2142  H    -25.901276   -3.095267   26.674328     2  2140
  2143  O    -24.086374  -20.810532  -18.881330     1  2144  2145
  2144  H    -24.805528  -20.364936  -19.351113     2  2143
  2145  H    -23.499757  -20.076780  -18.653139     2  2143
  2146  O     -7.582270    6.249932  -19.512425     1  2147  2148
  2147  H     -7.581784    5.926440  -18.601801     2  2146
  2148  H     -8.369313    5.849144  -19.905459     2  2146
  2149  O     -8.965994  -14.028132  -16.684484     1  2150  2151
  2150  H     -8.866162  -14.808384  -16.127910     2  2149
  2151  H     -9.402083  -13.376992  -16.112923     2  2149
  2152  O     22.421121   21.878105   22.002251     1  2153  2154
  2153  H     22.496336   20.962287   21.700559     2  2152
  2154  H     21.753401   21.860546   22.698743     2  2152
  2155  O     11.154733   -8.380535   12.293341     1  2156  2157
  2156  H     11.696710   -8.783634   12.997312     2  2155
  2157  H     10.297456   -8.236893   12.732865     2  2155
  2158  O     -1.845274   22.879896   25.748097     1  2159  2160
  2159  H     -1.707744   21.972542   25.447236     2  2158
  2160  H     -2.402321   22.833368   26.535179     2  2158
  2161  O     19.386790  -14.100105    7.186846     1  2162  2163
  2162  H     20.141719  -14.708517    7.232195     2  2161
  2163  H     19.624441  -13.424217    7.836381     2  2161
  2164  O    -23.390205   -5.386265   19.986830     1  2165  2166
  2165  H    -23.190866   -5.441485   20.937690     2  2164
  2166  H    -22.771715   -6.007615   19.565476     2  2164
  2167  O    -26.268604    0.198375   -0.886766     1  2168  2169
  2168  H    -26.510358   -0.393033   -0.156735     2  2167
  2169  H    -26.966538    0.876711   -0.892068     2  2167
  2170  O     -3.886204   18.661990   -4.943091     1  2171  2172
  2171  H     -2.965213   18.450302   -4.721943     2  2170
  2172  H     -4.339131   18.556412   -4.091039     2  2170
  2173  O    -10.050153   19.013576   19.240058     1  2174  2175
  2174  H    -10.829925   18.497973   18.973217     2  2173
  2175  H     -9.518550   18.345964   19.699786     2  2173
  2176  O    -11.330041   14.124171    8.547356     1  2177  2178
  2177  H    -11.430033   13.359619    7.957515     2  2176
  2178  H    -12.045381   14.056055    9.195831     2  2176
  2179  O      5.012487  -16.425481    7.925519     1  2180  2181
  2180  H      5.436499  -17.117923    8.448857     2  2179
  2181  H      4.194441  -16.200882    8.392250     2  2179
  2182  O     -9.016246   10.227067  -27.116952     1  2183  2184
  2183  H     -9.730262    9.995555  -26.506802     2  2182
  2184  H     -9.172298    9.680590  -27.898641     2  2182
  2185  O     18.431540  -20.774539   19.153080     1  2186  2187
  2186  H     19.107953  -20.089435   19.158905     2  2185
  2187  H     18.606080  -21.284313   18.352289     2  2185
  2188  O    -20.136363   19.992554    5.879137     1  2189  2190
  2189  H    -19.928593   19.144973    5.465087     2  2188
  2190  H    -19.876954   19.872327    6.800541     2  2188
  2191  O    -25.624467   -8.240837    8.374315     1  2192  2193
  2192  H    -26.461486   -7.754609    8.314226     2  2191
  2193  H    -24.956368   -7.539390    8.352793     2  2191
  2194  O      4.494994  -18.484947   23.274860     1  2195  2196
  2195  H      3.666361  -18.928775   23.032828     2  2194
  2196  H      4.666527  -17.798151   22.609174     2  2194
  2197  O    -10.795858   -2.842040   -0.664569     1  2198  2199
  2198  H    -10.319907   -2.386848   -1.366145     2  2197
  2199  H    -10.606349   -2.373118    0.164913     2  2197
  2200  O     23.281563  -12.156585    4.852864     1  2201  2202
  2201  H     22.503782  -12.143323    5.432351     2  2200
  2202  H     23.263254  -13.047152    4.459881     2  2200
  2203  O    -10.289232   -4.448346   10.485622     1  2204  2205
  2204  H     -9.902299   -3.920054    9.768820     2  2203
  2205  H    -10.044674   -5.359136   10.268200     2  2203
  2206  O    -26.279370   -5.772744   20.931756     1  2207  2208
  2207  H    -27.242073   -5.838433   21.006108     2  2206
  2208  H    -25.986555   -5.745529   21.855883     2  2206
  2209  O     27.126734   23.756138   23.805322     1  2210  2211
  2210  H     26.722922   24.454880   23.271442     2  2209
  2211  H     27.034072   22.933724   23.297403     2  2209
  2212  O     24.702697    1.646542  -14.993388     1  2213  2214
  2213  H     25.533522    1.641135  -14.492541     2  2212
  2214  H     24.008177    1.777110  -14.325496     2  2212
  2215  O    -24.202889   25.195308   -9.139917     1  2216  2217
  2216  H    -25.175500   25.150916   -9.175113     2  2215
  2217  H    -23.980075   25.428025   -8.221887     2  2215
  2218  O     16.656529   13.263819    5.008797     1  2219  2220
  2219  H     16.851531   12.327003    4.846262     2  2218
  2220  H     15.740894   13.289592    5.328865     2  2218
  2221  O      4.069131   10.518681   -4.453373     1  2222  2223
  2222  H      4.825855   11.010578   -4.798469     2  2221
  2223  H      4.038856    9.700125   -4.973140     2  2221
  2224  O    -12.697934  -25.233884   -6.763447     1  2225  2226
  2225  H    -13.541804  -24.855331   -6.469378     2  2224
  2226  H    -12.949826  -25.753046   -7.548033     2  2224
  2227  O     16.989362   16.907766   14.216049     1  2228  2229
  2228  H     17.692167   16.899288   13.550969     2  2227
  2229  H     16.268842   17.410734   13.812160     2  2227
  2230  O    -17.408199   24.684695  -18.918060     1  2231  2232
  2231  H    -17.772893   23.786200  -18.980889     2  2230
  2232  H    -16.877938   24.805620  -19.721133     2  2230
  2233  O      0.596168   11.840908  -20.193869     1  2234  2235
  2234  H      0.255088   11.089525  -19.685285     2  2233
  2235  H      0.626724   12.579571  -19.570466     2  2233
  2236  O    -17.921312   18.801307  -16.503283     1  2237  2238
  2237  H    -17.050826   19.170561  -16.315430     2  2236
  2238  H    -18.069258   19.073522  -17.420562     2  2236
  2239  O     26.503080  -12.263030   12.359801     1  2240  2241
  2240  H     27.281340  -12.352415   12.935282     2  2239
  2241  H     26.806548  -12.444867   11.453181     2  2239
  2242  O    -15.404467    3.591915  -26.631592     1  2243  2244
  2243  H    -16.050966    3.037269  -26.172881     2  2242
  2244  H    -14.651705    3.645109  -26.024962     2  2242
  2245  O    -18.700845  -11.748481   21.264372     1  2246  2247
  2246  H    -18.343534  -12.550227   20.855364     2  2245
  2247  H    -18.492987  -11.032700   20.644469     2  2245
  2248  O    -25.324426  -13.140609  -11.362220     1  2249  2250
  2249  H    -25.563631  -13.544440  -12.209876     2  2248
  2250  H    -24.366924  -13.258366  -11.293563     2  2248
  2251  O    -10.996299   19.563135   16.701142     1  2252  2253
  2252  H    -11.518032   18.843245   17.083221     2  2251
  2253  H    -10.612260   19.183301   15.896081     2  2251
  2254  O     -5.569196   21.895179  -15.039763     1  2255  2256
  2255  H     -5.016334   21.358572  -15.626104     2  2254
  2256  H     -6.166521   21.255925  -14.626898     2  2254
  2257  O      1.720907  -24.724108   24.341299     1  2258  2259
  2258  H      2.660532  -24.501726   24.430646     2  2257
  2259  H      1.462412  -25.168393   25.162561     2  2257
  2260  O     13.639297   20.443770  -22.228244     1  2261  2262
  2261  H     14.561381   20.302018  -21.944369     2  2260
  2262  H     13.405133   19.566316  -22.583633     2  2260
  2263  O    -16.771860  -24.531660    0.048688     1  2264  2265
  2264  H    -16.618226  -25.151546   -0.680224     2  2263
  2265  H    -16.454464  -24.974635    0.843471     2  2263
  2266  O      8.402930   -8.309213   -5.655108     1  2267  2268
  2267  H      9.049212   -9.018096   -5.504579     2  2266
  2268  H      8.342674   -8.251210   -6.622331     2  2266
  2269  O    -26.440887    2.906148   -5.761098     1  2270  2271
  2270  H    -25.717255    3.063696   -6.382353     2  2269
  2271  H    -27.208582    2.624420   -6.276910     2  2269
  2272  O    -17.452488    4.917694  -11.747706     1  2273  2274
  2273  H    -17.553171    4.714477  -12.690914     2  2272
  2274  H    -17.635378    4.089248  -11.282272     2  2272
  2275  O    -14.511625   14.315349    8.040907     1  2276  2277
  2276  H    -14.143402   14.109110    8.912968     2  2275
  2277  H    -13.890892   14.948603    7.641830     2  2275
  2278  O    -14.796559  -15.200081    5.287740     1  2279  2280
  2279  H    -15.464332  -14.563155    5.555844     2  2278
  2280  H    -14.015392  -14.660439    5.095310     2  2278
  2281  O      6.779748   17.810251  -12.863600     1  2282  2283
  2282  H      7.253483   17.296678  -13.529879     2  2281
  2283  H      7.192489   18.687101  -12.890351     2  2281
  2284  O     -4.844453   20.778201    2.277412     1  2285  2286
  2285  H     -4.273194   21.060435    3.006685     2  2284
  2286  H     -4.840051   19.809914    2.232102     2  2284
  2287  O     21.932915  -10.788111   -8.398044     1  2288  2289
  2288  H     22.113816  -10.653741   -7.457312     2  2287
  2289  H     22.096053   -9.941863   -8.837645     2  2287
  2290  O      6.738559   19.767357  -24.302022     1  2291  2292
  2291  H      5.846870   19.391027  -24.296087     2  2290
  2292  H      7.284964   19.074144  -23.904808     2  2290
  2293  O     -8.041636   21.474851   21.414337     1  2294  2295
  2294  H     -7.396142   20.984603   21.944923     2  2293
  2295  H     -7.807455   22.407126   21.532606     2  2293
  2296  O     13.044867   -1.562397   24.360500     1  2297  2298
  2297  H     12.123460   -1.778091   24.145859     2  2296
  2298  H     13.581329   -2.169050   23.831378     2  2296
  2299  O    -24.535991  -11.130595  -24.007199     1  2300  2301
  2300  H    -23.912938  -10.668029  -24.588133     2  2299
  2301  H    -24.036499  -11.821115  -23.559411     2  2299
  2302  O     17.841342    7.688965  -11.430332     1  2303  2304
  2303  H     16.983008    7.435683  -11.059689     2  2302
  2304  H     17.677890    7.800071  -12.373444     2  2302
  2305  O    -11.749536    9.333171  -19.470942     1  2306  2307
  2306  H    -10.968013    9.434093  -20.036794     2  2305
  2307  H    -11.456008    9.455336  -18.555975     2  2305
  2308  O    -25.050446   -4.308638   -1.816921     1  2309  2310
  2309  H    -24.087562   -4.448418   -1.759151     2  2308
  2310  H    -25.447168   -5.000203   -1.271121     2  2308
  2311  O     26.209521   23.363726   18.983006     1  2312  2313
  2312  H     25.647522   23.295266   19.769751     2  2311
  2313  H     26.079224   22.543353   18.500825     2  2311
  2314  O      9.065163  -22.090671  -25.914575     1  2315  2316
  2315  H      9.357104  -22.891930  -26.374047     2  2314
  2316  H      8.161075  -22.291845  -25.618228     2  2314
  2317  O    -27.192498    1.112122   16.119828     1  2318  2319
  2318  H    -26.274791    1.396265   16.246929     2  2317
  2319  H    -27.597069    1.867604   15.669133     2  2317
  2320  O     23.583115   -1.475194  -11.749631     1  2321  2322
  2321  H     24.114893   -2.202686  -11.399836     2  2320
  2322  H     23.429682   -1.703829  -12.676527     2  2320
  2323  O    -26.955157    7.279291    0.381231     1  2324  2325
  2324  H    -27.281460    6.465206   -0.036592     2  2323
  2325  H    -26.131245    7.020367    0.819568     2  2323
  2326  O    -23.432872    7.713313  -17.453050     1  2327  2328
  2327  H    -24.303513    7.582434  -17.857006     2  2326
  2328  H    -22.787748    7.367285  -18.090252     2  2326
  2329  O      5.048017   12.350661    8.406913     1  2330  2331
  2330  H      4.900921   11.760901    7.651669     2  2329
  2331  H      5.204089   13.215860    8.001439     2  2329
  2332  O    -11.382928    6.196454   -1.598392     1  2333  2334
  2333  H    -12.333815    6.360770   -1.458493     2  2332
  2334  H    -10.936240    6.967509   -1.200526     2  2332
  2335  O     10.436852   25.311002   14.123707     1  2336  2337
  2336  H     10.752849   26.115192   13.678771     2  2335
  2337  H     10.075402   24.762517   13.403936     2  2335
  2338  O     15.112907  -16.322717  -17.566423     1  2339  2340
  2339  H     14.776620  -16.226242  -18.469639     2  2338
  2340  H     14.339868  -16.188127  -17.008151     2  2338
  2341  O      8.450773   -1.862554  -26.041385     1  2342  2343
  2342  H      7.758241   -2.464585  -26.347535     2  2341
  2343  H      9.220435   -2.110664  -26.573324     2  2341
  2344  O     -3.815207   24.669117  -12.441989     1  2345  2346
  2345  H     -4.410803   24.860813  -13.182460     2  2344
  2346  H     -3.918059   23.714663  -12.306610     2  2344
  2347  O      3.305353   -5.988576   -8.186323     1  2348  2349
  2348  H      2.923024   -6.734877   -8.675823     2  2347
  2349  H      4.266427   -6.097621   -8.273573     2  2347
  2350  O      9.890881   -6.373643   15.142562     1  2351  2352
  2351  H      9.400996   -7.092095   14.708803     2  2350
  2352  H     10.818311   -6.519260   14.889300     2  2350
  2353  O     14.477464  -14.112022   -5.198255     1  2354  2355
  2354  H     13.751129  -13.479459   -5.276305     2  2353
  2355  H     14.360008  -14.718294   -5.948504     2  2353
  2356  O    -16.051329  -10.816738  -10.331529     1  2357  2358
  2357  H    -16.956924  -10.504396  -10.482753     2  2356
  2358  H    -15.530528  -10.365533  -11.016815     2  2356
  2359  O     -9.764106   22.053701   11.399667     1  2360  2361
  2360  H     -9.719027   22.773545   10.755164     2  2359
  2361  H     -8.907922   22.088779   11.851265     2  2359
  2362  O      5.805955    7.615156   -3.359247     1  2363  2364
  2363  H      5.520667    6.692716   -3.388621     2  2362
  2364  H      5.080329    8.071707   -2.911224     2  2362
  2365  O    -10.463560   19.438515   10.587518     1  2366  2367
  2366  H    -10.238984   20.342129   10.859545     2  2365
  2367  H    -10.230609   19.395154    9.649168     2  2365
  2368  O     -9.412485   -2.828158  -27.055817     1  2369  2370
  2369  H     -9.465943   -2.354489  -27.901412     2  2368
  2370  H     -9.658597   -3.743793  -27.268843     2  2368
  2371  O    -21.609078  -10.408574  -17.456736     1  2372  2373
  2372  H    -21.749914  -11.154881  -18.056899     2  2371
  2373  H    -22.287144   -9.752363  -17.680185     2  2371
  2374  O      4.552207  -21.409634   19.360859     1  2375  2376
  2375  H      4.392588  -21.441137   20.318101     2  2374
  2376  H      3.668808  -21.290814   18.969181     2  2374
  2377  O    -15.242945   -2.632726    4.031857     1  2378  2379
  2378  H    -15.045126   -3.569004    4.176134     2  2377
  2379  H    -14.486835   -2.285861    3.538464     2  2377
  2380  O     -7.982380  -21.416932    1.760417     1  2381  2382
  2381  H     -8.767321  -21.061010    1.316772     2  2380
  2382  H     -7.347706  -20.683590    1.834654     2  2380
  2383  O      5.984411  -21.476777   26.059031     1  2384  2385
  2384  H      6.736491  -21.016166   26.458049     2  2383
  2385  H      6.020701  -22.389110   26.385144     2  2383
  2386  O    -22.161917   -3.179091   -9.238995     1  2387  2388
  2387  H    -21.268861   -2.938529   -9.523840     2  2386
  2388  H    -22.232252   -2.829251   -8.343391     2  2386
  2389  O    -10.419062  -25.507795    9.154136     1  2390  2391
  2390  H    -11.307261  -25.807221    8.910629     2  2389
  2391  H    -10.559005  -24.897876    9.893540     2  2389
  2392  O     10.970406   -4.891725   17.276695     1  2393  2394
  2393  H     11.597279   -4.983697   18.011704     2  2392
  2394  H     11.543438   -4.589216   16.556557     2  2392
  2395  O    -24.265603  -20.855835  -25.731104     1  2396  2397
  2396  H    -23.517935  -21.218176  -26.231854     2  2395
  2397  H    -25.061358  -21.144129  -26.204779     2  2395
  2398  O     -9.658440    4.772804  -23.065596     1  2399  2400
  2399  H    -10.449419    4.889493  -23.605104     2  2398
  2400  H     -9.353312    3.859677  -23.160607     2  2398
  2401  O     15.298701   12.520214   14.051461     1  2402  2403
  2402  H     14.954440   12.576610   13.149704     2  2401
  2403  H     16.264584   12.537107   13.955423     2  2401
  2404  O     10.923324  -21.760770   24.245817     1  2405  2406
  2405  H     10.422229  -22.572598   24.078256     2  2404
  2406  H     11.315679  -21.909777   25.117402     2  2404
  2407  O    -10.127141   26.180002   -1.293046     1  2408  2409
  2408  H    -10.844108   26.681569   -1.700588     2  2407
  2409  H    -10.553813   25.401119   -0.914900     2  2407
  2410  O     -3.673495   19.009387  -25.061889     1  2411  2412
  2411  H     -4.091204   18.141480  -25.162185     2  2410
  2412  H     -3.333454   19.226821  -25.945116     2  2410
  2413  O     24.634801   -9.825494  -15.566877     1  2414  2415
  2414  H     25.423079   -9.951406  -16.114314     2  2413
  2415  H     24.674701  -10.528729  -14.904043     2  2413
  2416  O     25.591090   22.395551    1.735937     1  2417  2418
  2417  H     25.359178   22.654167    0.835319     2  2416
  2418  H     24.733478   22.308747    2.187942     2  2416
  2419  O    -26.141878  -16.442859   -6.314646     1  2420  2421
  2420  H    -25.880816  -16.864607   -7.150558     2  2419
  2421  H    -27.056606  -16.724562   -6.140860     2  2419
  2422  O     -7.021602   -7.158958    1.543508     1  2423  2424
  2423  H     -6.764043   -6.836552    2.420984     2  2422
  2424  H     -6.834624   -6.431964    0.932966     2  2422
  2425  O     12.954898    3.196104   18.976237     1  2426  2427
  2426  H     13.862516    3.520212   18.861542     2  2425
  2427  H     12.823588    2.481216   18.331800     2  2425
  2428  O      1.527836    4.691451   -9.138970     1  2429  2430
  2429  H      2.486780    4.595867   -9.094646     2  2428
  2430  H      1.253105    4.239721   -9.947808     2  2428
  2431  O     -1.352190   13.636418   27.091238     1  2432  2433
  2432  H     -2.269649   13.613514   27.396202     2  2431
  2433  H     -0.808411   13.091016   27.673623     2  2431
  2434  O     16.328559    1.518640   12.847034     1  2435  2436
  2435  H     15.796793    1.929085   13.547493     2  2434
  2436  H     15.730198    1.310471   12.116192     2  2434
  2437  O     -0.093849  -21.887269  -20.144272     1  2438  2439
  2438  H     -0.050720  -22.682919  -19.593002     2  2437
  2439  H      0.469673  -21.231655  -19.713876     2  2437
  2440  O     13.472602  -17.994028   -5.734985     1  2441  2442
  2441  H     12.932022  -17.608050   -5.029284     2  2440
  2442  H     13.080566  -18.869039   -5.856442     2  2440
  2443  O     13.573131  -22.994595   -2.751417     1  2444  2445
  2444  H     13.398762  -22.886925   -3.697367     2  2443
  2445  H     13.747077  -22.102847   -2.399402     2  2443
  2446  O      3.397619   16.589647   -3.950147     1  2447  2448
  2447  H      3.245653   15.749055   -4.406617     2  2446
  2448  H      2.777516   16.608721   -3.209494     2  2446
  2449  O    -20.315199   11.040985  -10.026046     1  2450  2451
  2450  H    -20.505414   10.166050   -9.650249     2  2449
  2451  H    -21.049979   11.181688  -10.642755     2  2449
  2452  O     -2.975343    1.583293   11.214082     1  2453  2454
  2453  H     -3.686899    1.309561   10.608443     2  2452
  2454  H     -3.340782    2.338570   11.703595     2  2452
  2455  O    -11.385961   19.736047  -15.675718     1  2456  2457
  2456  H    -11.875279   19.526759  -16.484349     2  2455
  2457  H    -10.847632   20.506919  -15.903560     2  2455
  2458  O     22.392088   -2.144347    6.155310     1  2459  2460
  2459  H     23.030564   -1.768990    6.782729     2  2458
  2460  H     22.921405   -2.690981    5.553687     2  2458
  2461  O    -22.166487   10.246265   -1.993996     1  2462  2463
  2462  H    -23.070721   10.562040   -1.851108     2  2461
  2463  H    -22.283031    9.301536   -2.178917     2  2461
  2464  O     -7.058446  -15.864062   13.855420     1  2465  2466
  2465  H     -6.751631  -16.375394   14.620084     2  2464
  2466  H     -7.439507  -16.498390   13.236626     2  2464
  2467  O      9.003477   -6.572371  -23.289433     1  2468  2469
  2468  H      8.345321   -6.240099  -23.919995     2  2467
  2469  H      9.632973   -7.057254  -23.849579     2  2467
  2470  O    -24.302858   24.771973  -22.582965     1  2471  2472
  2471  H    -24.900590   24.377589  -23.236154     2  2470
  2472  H    -24.680061   25.646497  -22.403512     2  2470
  2473  O      5.548634  -16.203401    5.274821     1  2474  2475
  2474  H      6.449047  -16.541557    5.388113     2  2473
  2475  H      5.137850  -16.359415    6.138490     2  2473
  2476  O    -25.676859   10.945893    1.528030     1  2477  2478
  2477  H    -26.012604   10.625745    0.676777     2  2476
  2478  H    -26.472819   11.139696    2.045840     2  2476
  2479  O     16.691393  -12.645928  -23.915859     1  2480  2481
  2480  H     17.407415  -12.611202  -23.265438     2  2479
  2481  H     16.814379  -13.503443  -24.347122     2  2479
  2482  O     22.577981    5.514689  -25.610985     1  2483  2484
  2483  H     22.328970    4.623762  -25.327541     2  2482
  2484  H     22.773593    5.993756  -24.800439     2  2482
  2485  O     -3.440548    9.708841  -13.782194     1  2486  2487
  2486  H     -2.614799   10.136738  -13.504789     2  2485
  2487  H     -3.209528    9.153858  -14.544377     2  2485
  2488  O    -22.754419   -3.552184    2.046121     1  2489  2490
  2489  H    -22.551487   -3.821429    2.952387     2  2488
  2490  H    -21.930391   -3.168856    1.723117     2  2488
  2491  O      5.196173  -13.676857   -3.631392     1  2492  2493
  2492  H      5.710537  -13.840092   -2.828657     2  2491
  2493  H      4.637369  -14.462981   -3.738438     2  2491
  2494  O    -25.098315   23.285406   13.384598     1  2495  2496
  2495  H    -24.869269   22.346828   13.446954     2  2494
  2496  H    -25.208141   23.595340   14.286719     2  2494
  2497  O     -6.802766    9.021085  -26.152476     1  2498  2499
  2498  H     -7.158915    8.206327  -25.764717     2  2497
  2499  H     -7.579127    9.480636  -26.511137     2  2497
  2500  O     -2.884895   -6.981444  -20.028933     1  2501  2502
  2501  H     -2.866089   -7.837326  -20.486077     2  2500
  2502  H     -3.330021   -6.357584  -20.626894     2  2500
  2503  O     16.022771   14.264978  -25.158336     1  2504  2505
  2504  H     16.440618   13.449580  -25.464604     2  2503
  2505  H     16.288106   14.964070  -25.760045     2  2503
  2506  O      6.432572    0.227218  -10.460235     1  2507  2508
  2507  H      7.211381   -0.288216  -10.705176     2  2506
  2508  H      6.692004    0.641737   -9.625117     2  2506
  2509  O    -14.433099    0.741049    2.490335     1  2510  2511
  2510  H    -13.731180    1.409706    2.505832     2  2509
  2511  H    -13.978337   -0.104110    2.346125     2  2509
  2512  O     21.242511    2.138190    5.197150     1  2513  2514
  2513  H     20.478412    1.564613    5.051614     2  2512
  2514  H     20.933967    3.012686    4.913844     2  2512
  2515  O    -21.429889   16.609996    3.081424     1  2516  2517
  2516  H    -22.118454   15.980830    3.352401     2  2515
  2517  H    -20.977564   16.239375    2.309811     2  2515
  2518  O      1.176759   22.601877  -16.673360     1  2519  2520
  2519  H      1.628573   21.738070  -16.684332     2  2518
  2520  H      1.656790   23.137964  -17.332194     2  2518
  2521  O     -7.995782  -23.988560   11.543694     1  2522  2523
  2522  H     -8.963834  -23.953122   11.478861     2  2521
  2523  H     -7.724857  -24.532619   10.783903     2  2521
  2524  O    -10.466614  -18.029397  -13.004692     1  2525  2526
  2525  H    -10.525675  -18.960611  -13.267737     2  2524
  2526  H    -11.148453  -17.569909  -13.514606     2  2524
  2527  O     25.456364    1.717551    7.646447     1  2528  2529
  2528  H     24.504157    1.655207    7.481447     2  2527
  2529  H     25.531236    1.570606    8.599864     2  2527
  2530  O     -6.029499   25.163973   14.494063     1  2531  2532
  2531  H     -5.467790   24.370378   14.472234     2  2530
  2532  H     -5.675061   25.725933   13.784431     2  2530
  2533  O    -13.232587   -0.260551   -5.330515     1  2534  2535
  2534  H    -13.036031   -1.202411   -5.460036     2  2533
  2535  H    -13.872200   -0.010347   -6.016251     2  2533
  2536  O    -20.160219   -7.639618   25.090489     1  2537  2538
  2537  H    -19.815041   -7.598673   25.994604     2  2536
  2538  H    -20.550272   -6.765989   24.921934     2  2536
  2539  O      5.115275   15.535891   11.864765     1  2540  2541
  2540  H      4.853383   15.667801   10.936833     2  2539
  2541  H      6.026954   15.221764   11.768641     2  2539
  2542  O     20.702971   -8.026642   21.169637     1  2543  2544
  2543  H     20.746252   -7.217949   21.698499     2  2542
  2544  H     20.491305   -8.736176   21.798696     2  2542
  2545  O    -18.083805    7.966775  -24.374517     1  2546  2547
  2546  H    -17.526535    7.194880  -24.197447     2  2545
  2547  H    -18.192552    8.372903  -23.503980     2  2545
  2548  O      6.650787   11.346462   -5.208571     1  2549  2550
  2549  H      6.784910   10.429792   -5.485685     2  2548
  2550  H      7.183925   11.419506   -4.407432     2  2548
  2551  O    -26.073793   12.364422   20.457329     1  2552  2553
  2552  H    -26.995791   12.505176   20.195636     2  2551
  2553  H    -25.854544   11.433817   20.296533     2  2551
  2554  O    -21.389024  -25.091402  -24.986759     1  2555  2556
  2555  H    -21.868138  -25.742450  -24.452281     2  2554
  2556  H    -21.948047  -24.960316  -25.769002     2  2554
  2557  O    -24.706281   11.613382  -20.766356     1  2558  2559
  2558  H    -24.550161   10.677646  -20.574412     2  2557
  2559  H    -24.043080   11.875803  -21.421163     2  2557
  2560  O     19.163288   16.030017  -13.305083     1  2561  2562
  2561  H     19.233618   15.208305  -13.811926     2  2560
  2562  H     19.742179   15.867897  -12.545831     2  2560
  2563  O      4.291415  -23.723968   24.382975     1  2564  2565
  2564  H      4.369018  -22.917389   24.901705     2  2563
  2565  H      5.155482  -23.867560   23.973926     2  2563
  2566  O     12.283767  -11.794269    7.704267     1  2567  2568
  2567  H     11.780628  -12.623173    7.688424     2  2566
  2568  H     13.221539  -12.032035    7.716506     2  2566
  2569  O     24.898129    6.952903   -2.351029     1  2570  2571
  2570  H     24.102256    6.644736   -2.811129     2  2569
  2571  H     25.615399    6.977001   -3.003560     2  2569
  2572  O    -25.456932   -8.698530   -2.481025     1  2573  2574
  2573  H    -25.854856   -7.852676   -2.221777     2  2572
  2574  H    -25.936304   -9.357590   -1.969699     2  2572
  2575  O     14.062059   10.517950  -17.963507     1  2576  2577
  2576  H     14.701687   10.254107  -18.645048     2  2575
  2577  H     13.880760    9.710078  -17.461412     2  2575
  2578  O      4.564218  -10.989417   -3.486758     1  2579  2580
  2579  H      3.680815  -11.112539   -3.111078     2  2578
  2580  H      4.814166  -11.890067   -3.739496     2  2578
  2581  O     14.101442   22.671392   20.070146     1  2582  2583
  2582  H     13.889979   22.091884   20.814164     2  2581
  2583  H     13.432819   22.447905   19.406937     2  2581
  2584  O     -1.325275   17.888460   11.462437     1  2585  2586
  2585  H     -1.309423   18.609416   12.100890     2  2584
  2586  H     -1.276492   17.087065   11.997289     2  2584
  2587  O     10.710585   21.295070  -26.692058     1  2588  2589
  2588  H      9.920541   20.729726  -26.677236     2  2587
  2589  H     11.344075   20.849723  -27.277397     2  2587
  2590  O     25.495223   -7.135895   15.034229     1  2591  2592
  2591  H     26.406615   -6.807774   14.996589     2  2590
  2592  H     24.992886   -6.381308   15.372958     2  2590
  2593  O    -22.665793  -16.859517  -14.066905     1  2594  2595
  2594  H    -22.633035  -17.662274  -14.603783     2  2593
  2595  H    -23.020583  -16.169678  -14.648113     2  2593
  2596  O     21.644953    5.239595  -18.847339     1  2597  2598
  2597  H     21.604960    4.731308  -18.023481     2  2596
  2598  H     21.429867    4.591878  -19.537230     2  2596
  2599  O      8.135562  -16.798535    6.053785     1  2600  2601
  2600  H      8.046363  -16.143363    6.765343     2  2599
  2601  H      8.766087  -16.402606    5.434441     2  2599
  2602  O     -4.761970   -7.788689  -18.213313     1  2603  2604
  2603  H     -3.982808   -7.534638  -18.735386     2  2602
  2604  H     -4.444079   -7.881225  -17.297413     2  2602
  2605  O     -5.699076    3.429275  -17.643054     1  2606  2607
  2606  H     -5.376012    3.916338  -18.419758     2  2605
  2607  H     -6.171045    2.670027  -18.015900     2  2605
  2608  O    -13.715125  -19.060905    2.826998     1  2609  2610
  2609  H    -13.390051  -19.137846    3.737827     2  2608
  2610  H    -14.183597  -18.213789    2.806936     2  2608
  2611  O     -9.206777   21.482360  -13.349352     1  2612  2613
  2612  H     -9.295426   20.524266  -13.220884     2  2611
  2613  H     -9.418547   21.664376  -14.278111     2  2611
  2614  O      4.872543   19.902174  -15.723281     1  2615  2616
  2615  H      3.997413   20.319751  -15.697983     2  2614
  2616  H      4.670657   18.950475  -15.762638     2  2614
  2617  O     -5.098259  -10.978841   -3.437121     1  2618  2619
  2618  H     -4.552050  -10.172329   -3.390802     2  2617
  2619  H     -5.863083  -10.724206   -3.985823     2  2617
  2620  O    -13.306285  -24.046464   12.329038     1  2621  2622
  2621  H    -14.186712  -23.888328   11.958865     2  2620
  2622  H    -13.185102  -25.008011   12.291074     2  2620
  2623  O    -14.343332  -27.223083  -19.570462     1  2624  2625
  2624  H    -14.837770  -26.804369  -18.851235     2  2623
  2625  H    -14.156076  -26.489350  -20.171144     2  2623
  2626  O    -26.903478   26.218923   16.608446     1  2627  2628
  2627  H    -26.598295   25.300738   16.550964     2  2626
  2628  H    -27.700379   26.221031   17.166917     2  2626
  2629  O      2.192404  -10.272469    6.624151     1  2630  2631
  2630  H      1.325224  -10.591884    6.327681     2  2629
  2631  H      2.514281   -9.705381    5.904551     2  2629
  2632  O     -0.987871   21.444993  -26.040183     1  2633  2634
  2633  H     -1.889302   21.764636  -26.154606     2  2632
  2634  H     -0.446353   21.938909  -26.670415     2  2632
  2635  O      4.618282  -25.185847    9.996717     1  2636  2637
  2636  H      5.350212  -25.446600    9.414332     2  2635
  2637  H      4.263923  -26.022575   10.345285     2  2635
  2638  O      1.527392   27.069046   13.320071     1  2639  2640
  2639  H      1.353449   26.382255   12.655979     2  2638
  2640  H      1.685407   27.887459   12.816599     2  2638
  2641  O     20.308474   21.695625   24.147702     1  2642  2643
  2642  H     20.422401   22.300139   24.892162     2  2641
  2643  H     19.374284   21.736964   23.897914     2  2641
  2644  O    -25.950367  -22.563121  -13.697169     1  2645  2646
  2645  H    -26.545723  -23.288190  -13.464620     2  2644
  2646  H    -25.292727  -23.005716  -14.258122     2  2644
  2647  O     22.098389   -8.484554  -18.669506     1  2648  2649
  2648  H     21.711489   -7.796886  -19.230319     2  2647
  2649  H     22.803133   -8.879687  -19.203529     2  2647
  2650  O     -8.036363   13.699080   -9.387280     1  2651  2652
  2651  H     -8.197196   13.265833  -10.240182     2  2650
  2652  H     -7.089405   13.903529   -9.382688     2  2650
  2653  O     27.067717  -24.359592  -18.309601     1  2654  2655
  2654  H     27.620972  -23.655600  -18.670110     2  2653
  2655  H     26.360715  -24.457998  -18.966359     2  2653
  2656  O     -2.672871  -11.515180   -4.523972     1  2657  2658
  2657  H     -2.119095  -12.020538   -5.138836     2  2656
  2658  H     -3.044264  -10.823038   -5.095157     2  2656
  2659  O     20.146109    9.223814   12.335930     1  2660  2661
  2660  H     19.676326    8.560198   12.861943     2  2659
  2661  H     19.834922    9.046798   11.437581     2  2659
  2662  O    -25.646172   -8.824808   22.521968     1  2663  2664
  2663  H    -24.700460   -8.619359   22.422918     2  2662
  2664  H    -25.854910   -8.583320   23.436961     2  2662
  2665  O    -17.010482   21.295141   -5.784278     1  2666  2667
  2666  H    -16.495484   20.800888   -6.439717     2  2665
  2667  H    -16.378223   21.492582   -5.081018     2  2665
  2668  O     14.584390   17.021014  -18.190271     1  2669  2670
  2669  H     15.142067   17.679631  -17.748609     2  2668
  2670  H     13.888670   16.808243  -17.550881     2  2668
  2671  O    -26.547100  -14.661191   -4.401857     1  2672  2673
  2672  H    -26.619552  -15.586562   -4.111815     2  2671
  2673  H    -26.055366  -14.235306   -3.683818     2  2671
  2674  O    -16.385069  -17.173865   12.585178     1  2675  2676
  2675  H    -15.999983  -16.304647   12.387770     2  2674
  2676  H    -15.686832  -17.805978   12.360188     2  2674
  2677  O     21.705579   15.017794  -20.660350     1  2678  2679
  2678  H     21.117501   15.379961  -21.338574     2  2677
  2679  H     22.608481   15.290195  -20.880204     2  2677
  2680  O     11.499885   26.112214   -5.275328     1  2681  2682
  2681  H     12.119719   26.837285   -5.120650     2  2680
  2682  H     12.038389   25.421179   -5.692445     2  2680
  2683  O     16.671149   -8.722346   24.777125     1  2684  2685
  2684  H     16.507285   -7.945111   25.335539     2  2683
  2685  H     17.565408   -9.016662   25.010701     2  2683
  2686  O    -18.850664   10.166819  -13.977793     1  2687  2688
  2687  H    -18.474067    9.278196  -14.050465     2  2686
  2688  H    -18.449921   10.569963  -13.196306     2  2686
  2689  O    -15.872738   25.086301  -11.858176     1  2690  2691
  2690  H    -15.689397   26.041340  -11.802950     2  2689
  2691  H    -16.425563   24.884653  -11.081613     2  2689
  2692  O     20.247104  -11.919891  -24.746597     1  2693  2694
  2693  H     20.045055  -12.504235  -25.492287     2  2692
  2694  H     21.214532  -11.836794  -24.733039     2  2692
  2695  O    -21.079345  -22.814486    6.608132     1  2696  2697
  2696  H    -21.979492  -22.601239    6.332267     2  2695
  2697  H    -21.030251  -23.776089    6.608741     2  2695
  2698  O     16.085425   -7.403346    2.298068     1  2699  2700
  2699  H     15.913345   -6.620636    2.838570     2  2698
  2700  H     15.432046   -8.050671    2.595189     2  2698
  2701  O    -19.438103   12.860385   -8.146528     1  2702  2703
  2702  H    -19.813585   13.711638   -8.436350     2  2701
  2703  H    -19.645619   12.252418   -8.878674     2  2701
  2704  O    -18.374220  -11.524053   23.983490     1  2705  2706
  2705  H    -18.315609  -11.665519   23.027736     2  2704
  2706  H    -19.151980  -10.949852   24.060518     2  2704
  2707  O    -13.514653   11.079380   16.711888     1  2708  2709
  2708  H    -13.003353   11.901090   16.762606     2  2707
  2709  H    -13.998257   11.148756   15.873748     2  2707
  2710  O    -11.789287    5.116207  -26.610545     1  2711  2712
  2711  H    -12.325145    4.700709  -25.917253     2  2710
  2712  H    -10.965206    4.609688  -26.632073     2  2710
  2713  O    -12.506225   14.330376   -4.703849     1  2714  2715
  2714  H    -12.796366   13.725958   -5.404686     2  2713
  2715  H    -11.845358   13.852748   -4.177958     2  2713
  2716  O     20.628000  -13.185063    4.604542     1  2717  2718
  2717  H     20.164877  -13.614851    5.332994     2  2716
  2718  H     20.477535  -13.704000    3.806475     2  2716
  2719  O    -16.598274  -10.096421    6.715525     1  2720  2721
  2720  H    -17.300700   -9.425230    6.652335     2  2719
  2721  H    -16.530622  -10.469343    5.818194     2  2719
  2722  O     14.837899    5.824599  -23.884113     1  2723  2724
  2723  H     15.416819    6.488289  -24.283036     2  2722
  2724  H     14.322741    5.479341  -24.627678     2  2722
  2725  O     24.229377    5.092620   20.769711     1  2726  2727
  2726  H     24.955980    4.498252   21.018371     2  2725
  2727  H     24.648957    5.772127   20.215827     2  2725
  2728  O     -7.051867   12.855039  -14.207926     1  2729  2730
  2729  H     -7.239274   13.374962  -15.001077     2  2728
  2730  H     -6.216322   12.409368  -14.421807     2  2728
  2731  O     12.272059    0.466937   -4.621146     1  2732  2733
  2732  H     11.307283    0.400210   -4.670455     2  2731
  2733  H     12.476217    0.994380   -3.833204     2  2731
  2734  O      3.189768   -1.710406    6.724324     1  2735  2736
  2735  H      2.512607   -1.050597    6.941377     2  2734
  2736  H      4.035008   -1.329209    7.007025     2  2734
  2737  O      7.500368   -1.806291   -7.224553     1  2738  2739
  2738  H      8.014643   -2.320935   -7.862664     2  2737
  2739  H      7.396154   -2.386818   -6.457501     2  2737
  2740  O     22.936799   11.050064  -19.231302     1  2741  2742
  2741  H     23.877068   11.181691  -19.428379     2  2740
  2742  H     22.895093   10.406960  -18.511054     2  2740
  2743  O    -25.292067  -20.024827  -12.863820     1  2744  2745
  2744  H    -25.605489  -19.218196  -12.425291     2  2743
  2745  H    -25.659342  -19.952578  -13.760339     2  2743
  2746  O      1.277783   10.726304   -3.857311     1  2747  2748
  2747  H      0.812062   10.192079   -4.518101     2  2746
  2748  H      2.219024   10.680819   -4.081040     2  2746
  2749  O     14.169973   -8.831031   -3.208903     1  2750  2751
  2750  H     14.995783   -9.032341   -3.673960     2  2749
  2751  H     13.898350   -9.677483   -2.819561     2  2749
  2752  O    -17.231523  -20.383764   15.329941     1  2753  2754
  2753  H    -16.621594  -19.641671   15.435584     2  2752
  2754  H    -17.948200  -20.219880   15.957049     2  2752
  2755  O     13.388435  -19.307611   14.560605     1  2756  2757
  2756  H     13.252193  -19.501861   13.623400     2  2755
  2757  H     13.014596  -20.074995   15.013107     2  2755
  2758  O     17.689198   -4.701001   11.219692     1  2759  2760
  2759  H     17.760221   -4.663920   10.251862     2  2758
  2760  H     17.517238   -3.781186   11.470396     2  2758
  2761  O     19.128911   22.931182  -26.118993     1  2762  2763
  2762  H     19.638166   22.122519  -25.956666     2  2761
  2763  H     19.629710   23.391988  -26.806439     2  2761
  2764  O    -24.781821   11.012292   -2.045592     1  2765  2766
  2765  H    -24.850520   11.111497   -3.008345     2  2764
  2766  H    -25.544589   10.493151   -1.743294     2  2764
  2767  O     20.432224  -10.512113    3.937629     1  2768  2769
  2768  H     21.188206  -10.366845    3.347871     2  2767
  2769  H     20.497182  -11.433061    4.227598     2  2767
  2770  O      4.696211    5.060670   -3.235044     1  2771  2772
  2771  H      3.963769    4.990100   -3.868121     2  2770
  2772  H      5.213119    4.250937   -3.328676     2  2770
  2773  O     23.061834   23.203198   -4.848596     1  2774  2775
  2774  H     22.668916   22.407899   -4.447363     2  2773
  2775  H     23.306666   23.746643   -4.079832     2  2773
  2776  O      3.861466  -24.381426   -6.591516     1  2777  2778
  2777  H      3.863565  -23.959130   -7.461064     2  2776
  2778  H      3.831836  -23.653423   -5.956643     2  2776
  2779  O     19.195150  -21.869242   -4.072258     1  2780  2781
  2780  H     19.630565  -22.188982   -4.877397     2  2779
  2781  H     18.933094  -20.964661   -4.300058     2  2779
  2782  O     -2.278671    7.733531   10.328338     1  2783  2784
  2783  H     -2.383993    7.408137    9.420914     2  2782
  2784  H     -3.164930    7.872949   10.696587     2  2782
  2785  O     -1.110273  -18.116723   16.741925     1  2786  2787
  2786  H     -1.849032  -17.816196   16.188891     2  2785
  2787  H     -0.877017  -19.007102   16.440337     2  2785
  2788  O     -6.106839   -2.946843   20.188984     1  2789  2790
  2789  H     -5.155249   -2.765880   20.134641     2  2788
  2790  H     -6.543655   -2.095584   20.088280     2  2788
  2791  O    -20.886209   16.751675    8.276498     1  2792  2793
  2792  H    -20.253311   16.195246    7.805683     2  2791
  2793  H    -20.937320   16.417001    9.182555     2  2791
  2794  O    -18.864910   -7.377182   -0.465156     1  2795  2796
  2795  H    -18.767097   -7.440464   -1.429036     2  2794
  2796  H    -18.003227   -7.637192   -0.109093     2  2794
  2797  O    -23.421632  -14.680449  -15.549733     1  2798  2799
  2798  H    -23.018297  -14.849370  -16.412948     2  2797
  2799  H    -22.774242  -14.124332  -15.090473     2  2797
  2800  O    -21.505442  -15.391547    2.994798     1  2801  2802
  2801  H    -22.387970  -15.745893    2.836628     2  2800
  2802  H    -21.181218  -15.887795    3.761262     2  2800
  2803  O    -25.537575   23.686574   16.448255     1  2804  2805
  2804  H    -26.035566   22.888893   16.210872     2  2803
  2805  H    -25.420264   23.613671   17.407867     2  2803
  2806  O     12.943034   -1.645456   -9.200182     1  2807  2808
  2807  H     13.803692   -1.202498   -9.288874     2  2806
  2808  H     12.509338   -1.549453  -10.062143     2  2806
  2809  O    -25.778922  -23.437289   14.008477     1  2810  2811
  2810  H    -25.750951  -23.383540   14.976452     2  2809
  2811  H    -26.684155  -23.673904   13.741287     2  2809
  2812  O    -25.603735   -3.608610   19.531446     1  2813  2814
  2813  H    -25.665670   -3.307374   20.454799     2  2812
  2814  H    -25.155536   -2.875317   19.082864     2  2812
  2815  O     23.569560    6.747638  -20.134485     1  2816  2817
  2816  H     24.504807    6.577869  -19.959417     2  2815
  2817  H     23.055889    6.196278  -19.525619     2  2815
  2818  O    -11.491634   -2.255388  -25.448275     1  2819  2820
  2819  H    -11.794350   -1.338245  -25.442524     2  2818
  2820  H    -10.711101   -2.292573  -26.025479     2  2818
  2821  O      3.338533  -15.737592   -8.293183     1  2822  2823
  2822  H      4.005413  -15.658359   -7.594265     2  2821
  2823  H      3.846209  -15.912206   -9.102731     2  2821
  2824  O     24.086039   -6.765195  -17.868649     1  2825  2826
  2825  H     23.353431   -7.391591  -17.799364     2  2824
  2826  H     24.896945   -7.290866  -17.963331     2  2824
  2827  O     14.962292    9.424385  -12.348259     1  2828  2829
  2828  H     14.248590   10.039321  -12.112767     2  2827
  2829  H     15.023522    8.805215  -11.603585     2  2827
  2830  O      5.165638   24.742062  -17.516593     1  2831  2832
  2831  H      5.513051   25.477276  -16.995508     2  2830
  2832  H      5.792454   24.665080  -18.250668     2  2830
  2833  O     -1.318483   -1.405899  -22.806966     1  2834  2835
  2834  H     -0.393689   -1.274098  -23.033125     2  2833
  2835  H     -1.726559   -1.836502  -23.577944     2  2833
  2836  O      7.095927    8.685285   -5.490847     1  2837  2838
  2837  H      8.027185    8.650016   -5.226957     2  2836
  2838  H      6.610462    8.294218   -4.743946     2  2836
  2839  O     25.494289   -0.968750    2.832440     1  2840  2841
  2840  H     25.650278   -1.114577    3.777107     2  2839
  2841  H     25.719196   -0.039541    2.703323     2  2839
  2842  O     -4.716076  -19.570451   21.577395     1  2843  2844
  2843  H     -4.177682  -20.309521   21.258799     2  2842
  2844  H     -4.919175  -19.063214   20.781600     2  2842
  2845  O     -9.149662  -19.158656   -6.256631     1  2846  2847
  2846  H     -9.254789  -18.194961   -6.226351     2  2845
  2847  H     -8.760400  -19.431327   -5.413457     2  2845
  2848  O    -12.357112  -17.961296  -25.918158     1  2849  2850
  2849  H    -13.320328  -18.017548  -26.030056     2  2848
  2850  H    -12.195083  -17.391444  -25.150398     2  2848
  2851  O      6.480354  -22.554758  -25.212865     1  2852  2853
  2852  H      6.198841  -23.070012  -24.449146     2  2851
  2853  H      6.139274  -23.045528  -25.973222     2  2851
  2854  O    -19.206000   13.206669   16.087543     1  2855  2856
  2855  H    -19.026191   13.343621   15.147324     2  2854
  2856  H    -19.931724   13.812157   16.296518     2  2854
  2857  O     26.846680   16.056510    9.867077     1  2858  2859
  2858  H     26.835710   15.213477    9.383091     2  2857
  2859  H     26.163514   15.976716   10.556193     2  2857
  2860  O    -14.445243  -18.666329   25.380379     1  2861  2862
  2861  H    -14.652021  -18.317533   26.258506     2  2860
  2862  H    -13.917233  -19.461955   25.547426     2  2860
  2863  O     20.544719  -23.973075  -10.693425     1  2864  2865
  2864  H     20.597910  -24.680860  -11.353455     2  2863
  2865  H     19.720008  -24.130361  -10.215381     2  2863
  2866  O    -19.709070  -16.042555  -24.965617     1  2867  2868
  2867  H    -20.372189  -15.957342  -24.261237     2  2866
  2868  H    -18.973720  -15.487180  -24.688627     2  2866
  2869  O     -2.764625  -15.739251   -9.137503     1  2870  2871
  2870  H     -2.301859  -15.745963   -9.988029     2  2869
  2871  H     -3.400385  -15.006665   -9.189774     2  2869
  2872  O     -6.196262   -9.859194    8.625489     1  2873  2874
  2873  H     -6.468241  -10.623621    9.149043     2  2872
  2874  H     -6.133776   -9.126715    9.258206     2  2872
  2875  O    -16.652885  -19.623049    6.261329     1  2876  2877
  2876  H    -16.002125  -18.913164    6.345975     2  2875
  2877  H    -16.529498  -20.196265    7.028528     2  2875
  2878  O     15.653550    9.850195  -20.114600     1  2879  2880
  2879  H     15.661855    8.898322  -20.289777     2  2878
  2880  H     16.578933   10.136543  -20.193210     2  2878
  2881  O     -1.983423  -20.000216   -4.440498     1  2882  2883
  2882  H     -2.699830  -20.034349   -3.791959     2  2881
  2883  H     -2.405779  -19.933205   -5.308924     2  2881
  2884  O     23.419792  -25.009929   25.123959     1  2885  2886
  2885  H     23.919377  -25.798749   24.854125     2  2884
  2886  H     23.219994  -24.547890   24.297222     2  2884
  2887  O     25.240592   15.426301   -1.756834     1  2888  2889
  2888  H     24.675201   14.714066   -1.416029     2  2887
  2889  H     26.152492   15.097918   -1.773484     2  2887
  2890  O    -16.199021  -20.308025   -8.744407     1  2891  2892
  2891  H    -15.592864  -20.085192   -9.468516     2  2890
  2892  H    -16.336771  -21.261751   -8.813152     2  2890
  2893  O    -20.719386   -6.533250    4.956223     1  2894  2895
  2894  H    -19.987179   -6.089542    4.502858     2  2893
  2895  H    -20.751237   -7.418748    4.571738     2  2893
  2896  O     -2.507258  -20.641136   23.535190     1  2897  2898
  2897  H     -2.115549  -21.404151   23.089671     2  2896
  2898  H     -2.314203  -19.917478   22.922709     2  2896
  2899  O     -5.819948   16.495169   -7.715607     1  2900  2901
  2900  H     -6.777471   16.396000   -7.611761     2  2899
  2901  H     -5.550509   15.765390   -8.293078     2  2899
  2902  O    -25.651618    3.210692    9.042133     1  2903  2904
  2903  H    -25.517050    2.269858    9.217262     2  2902
  2904  H    -24.992748    3.672076    9.586789     2  2902
  2905  O    -24.633252  -23.755374  -11.631997     1  2906  2907
  2906  H    -23.759943  -24.066041  -11.929576     2  2905
  2907  H    -25.261071  -24.360432  -12.059460     2  2905
  2908  O      6.005792   13.104702  -18.329609     1  2909  2910
  2909  H      6.900385   13.342419  -18.611966     2  2908
  2910  H      5.492385   13.928082  -18.312798     2  2908
  2911  O    -17.650088  -13.171998   -5.576466     1  2912  2913
  2912  H    -17.006506  -13.894007   -5.555522     2  2911
  2913  H    -18.489225  -13.617202   -5.760849     2  2911
  2914  O     -3.005706   10.404329   -7.435471     1  2915  2916
  2915  H     -2.941435   10.877314   -6.591240     2  2914
  2916  H     -3.741414    9.789239   -7.290455     2  2914
  2917  O      3.780543   26.867232   10.805566     1  2918  2919
  2918  H      4.484162   26.383390   11.260170     2  2917
  2919  H      3.584013   26.377551    9.995317     2  2917
  2920  O    -22.977880   -2.206620   22.531058     1  2921  2922
  2921  H    -22.740208   -2.444897   21.622410     2  2920
  2922  H    -23.896914   -2.499349   22.611176     2  2920
  2923  O     16.578686   16.023305   -2.581765     1  2924  2925
  2924  H     16.257311   16.121945   -1.679001     2  2923
  2925  H     16.909921   15.117681   -2.666031     2  2923
  2926  O      6.391845   21.399241   11.862683     1  2927  2928
  2927  H      7.196612   20.902740   11.655663     2  2926
  2928  H      6.299606   22.048224   11.150366     2  2926
  2929  O     18.734911  -20.227254  -11.789529     1  2930  2931
  2930  H     19.292397  -20.323197  -10.999165     2  2929
  2931  H     18.400221  -19.318218  -11.722935     2  2929
  2932  O    -10.047873    9.490544   -5.051188     1  2933  2934
  2933  H     -9.928732    8.841894   -5.762207     2  2932
  2934  H    -10.639023    9.071757   -4.410545     2  2932
  2935  O     24.469663    8.969346   24.476781     1  2936  2937
  2936  H     24.698232    8.477677   23.671675     2  2935
  2937  H     23.732541    9.540091   24.217719     2  2935
  2938  O    -16.154692  -21.786841    0.158190     1  2939  2940
  2939  H    -15.507341  -21.859211    0.873814     2  2938
  2940  H    -16.447577  -22.693706   -0.012050     2  2938
  2941  O     16.670708    3.811473  -23.779331     1  2942  2943
  2942  H     16.010053    4.517842  -23.713493     2  2941
  2943  H     16.231442    3.121040  -24.300381     2  2941
  2944  O     22.818051  -10.009102   14.993845     1  2945  2946
  2945  H     23.433002   -9.643007   15.654310     2  2944
  2946  H     21.950558   -9.875271   15.423248     2  2944
  2947  O     13.146858  -21.815214  -13.644014     1  2948  2949
  2948  H     14.018103  -21.539692  -13.313607     2  2947
  2949  H     12.797978  -21.013287  -14.057244     2  2947
  2950  O     -2.000359    6.955520    7.628876     1  2951  2952
  2951  H     -1.435298    7.721906    7.451930     2  2950
  2952  H     -1.428656    6.172339    7.659198     2  2950
  2953  O     18.100397   13.900236   21.834733     1  2954  2955
  2954  H     18.908966   14.429648   21.873747     2  2953
  2955  H     18.214212   13.350355   21.045669     2  2953
  2956  O     24.944543   18.031359   -0.903162     1  2957  2958
  2957  H     25.020934   17.135809   -1.262697     2  2956
  2958  H     24.249771   18.468902   -1.416082     2  2956
  2959  O    -12.195133   10.311009    0.906887     1  2960  2961
  2960  H    -12.415458    9.878407    0.068192     2  2959
  2961  H    -12.936365   10.917176    1.057804     2  2959
  2962  O    -12.781143  -14.357768   15.384596     1  2963  2964
  2963  H    -11.934821  -14.465424   14.923227     2  2962
  2964  H    -13.066939  -15.266795   15.574130     2  2962
  2965  O      2.609484   24.185092   19.886002     1  2966  2967
  2966  H      2.348966   24.278487   18.955702     2  2965
  2967  H      3.141348   24.971461   20.083455     2  2965
  2968  O    -18.254238   19.194909   -4.461922     1  2969  2970
  2969  H    -18.618924   18.468911   -4.990286     2  2968
  2970  H    -18.099685   19.939662   -5.060061     2  2968
  2971  O      8.731493   13.672599  -19.133813     1  2972  2973
  2972  H      9.283812   12.885224  -19.097471     2  2971
  2973  H      8.458695   13.782251  -20.054097     2  2971
  2974  O      6.350239  -11.387646  -10.905267     1  2975  2976
  2975  H      5.560040  -11.578076  -10.369012     2  2974
  2976  H      7.090924  -11.567823  -10.304959     2  2974
  2977  O    -16.062156   13.995122   24.913777     1  2978  2979
  2978  H    -15.572831   13.645005   24.155105     2  2977
  2979  H    -16.870368   14.384539   24.548363     2  2977
  2980  O     25.565171   -6.666363   21.324494     1  2981  2982
  2981  H     25.942825   -7.411616   20.833237     2  2980
  2982  H     25.542529   -6.970804   22.244308     2  2980
  2983  O    -14.510494   20.871001   24.215489     1  2984  2985
  2984  H    -15.191828   20.804426   23.529381     2  2983
  2985  H    -13.679476   20.540732   23.839837     2  2983
  2986  O      0.850011   -9.956511   25.396186     1  2987  2988
  2987  H      0.754822  -10.553049   24.634578     2  2986
  2988  H      1.338315  -10.453018   26.069615     2  2986
  2989  O      8.209696   20.058274  -26.692322     1  2990  2991
  2990  H      7.778491   19.984463  -25.828759     2  2989
  2991  H      7.783081   20.822632  -27.106472     2  2989
  2992  O    -19.996591    6.336889   15.603506     1  2993  2994
  2993  H    -19.601204    7.204223   15.792261     2  2992
  2994  H    -20.871453    6.313824   16.022468     2  2992
  2995  O     -4.759668    6.061389  -24.742119     1  2996  2997
  2996  H     -4.174516    5.803437  -25.470221     2  2995
  2997  H     -4.277801    5.838080  -23.931551     2  2995
  2998  O     16.462953   23.970529  -26.440351     1  2999  3000
  2999  H     17.289115   23.482876  -26.297193     2  2998
  3000  H     15.800356   23.311090  -26.700261     2  2998
  3001  O     -3.150456   16.947136   26.507533     1  3002  3003
  3002  H     -3.280229   17.907661   26.501669     2  3001
  3003  H     -3.472403   16.637554   25.647926     2  3001
  3004  O    -12.094614   -7.751590    2.652473     1  3005  3006
  3005  H    -12.133896   -6.975730    3.231236     2  3004
  3006  H    -11.164168   -7.821551    2.397416     2  3004
  3007  O     25.244246  -22.481273   -3.156313     1  3008  3009
  3008  H     24.566960  -23.046714   -3.552151     2  3007
  3009  H     26.086665  -22.862131   -3.444729     2  3007
  3010  O     23.799471   -9.973973    6.281878     1  3011  3012
  3011  H     24.093101   -9.393383    7.007161     2  3010
  3012  H     22.932430  -10.302862    6.572459     2  3010
  3013  O     -9.187144   15.302754    9.773318     1  3014  3015
  3014  H     -9.938552   14.829429    9.380141     2  3013
  3015  H     -8.920516   15.901533    9.051891     2  3013
  3016  O     20.235579  -22.255474  -12.734313     1  3017  3018
  3017  H     20.188390  -22.601374  -11.829437     2  3016
  3018  H     21.019160  -22.708318  -13.085390     2  3016
  3019  O     -2.392379   13.975475  -22.965579     1  3020  3021
  3020  H     -1.837058   14.482594  -23.578991     2  3019
  3021  H     -2.459126   14.512446  -22.159253     2  3019
  3022  O     -2.700563  -15.666469   -4.529827     1  3023  3024
  3023  H     -2.209327  -15.598764   -5.362395     2  3022
  3024  H     -3.627624  -15.830164   -4.765147     2  3022
  3025  O      1.228258  -18.603280   14.379824     1  3026  3027
  3026  H      1.673586  -19.026287   13.628792     2  3025
  3027  H      0.979392  -19.329997   14.975649     2  3025
  3028  O     -1.413155    5.641639   23.525587     1  3029  3030
  3029  H     -1.893903    6.024288   24.272709     2  3028
  3030  H     -0.488522    5.735276   23.790909     2  3028
  3031  O     -7.515301   22.408356    5.122519     1  3032  3033
  3032  H     -6.617667   22.071009    5.277006     2  3031
  3033  H     -8.109034   21.720550    5.466301     2  3031
  3034  O     19.645318    7.675578    7.496143     1  3035  3036
  3035  H     19.459988    6.782100    7.175937     2  3034
  3036  H     18.771076    8.065933    7.635488     2  3034
  3037  O     12.452709  -19.255082  -21.115638     1  3038  3039
  3038  H     13.375714  -19.103893  -20.864283     2  3037
  3039  H     12.364146  -20.218370  -21.101095     2  3037
  3040  O     17.067619  -19.676254   16.389268     1  3041  3042
  3041  H     17.197876  -19.188029   17.219457     2  3040
  3042  H     17.677214  -20.433735   16.452207     2  3040
  3043  O    -10.563536  -13.116093    6.789129     1  3044  3045
  3044  H    -10.335361  -14.048720    6.904008     2  3043
  3045  H    -10.403992  -12.922847    5.854968     2  3043
  3046  O     17.672034  -19.659388   23.290201     1  3047  3048
  3047  H     18.480791  -19.834309   22.784928     2  3046
  3048  H     17.982550  -19.189376   24.076773     2  3046
  3049  O    -24.324615   21.483168    3.153741     1  3050  3051
  3050  H    -24.105881   22.260871    2.634250     2  3049
  3051  H    -23.593209   21.315936    3.763870     2  3049
  3052  O    -23.697275    1.234985   -1.116247     1  3053  3054
  3053  H    -24.563453    0.791747   -1.078556     2  3052
  3054  H    -23.234838    0.892611   -1.898658     2  3052
  3055  O     14.227220   23.400614  -22.340856     1  3056  3057
  3056  H     14.859640   23.136764  -21.652885     2  3055
  3057  H     14.756868   23.986802  -22.911670     2  3055
  3058  O     -1.170628    6.524454   17.038409     1  3059  3060
  3059  H     -1.630509    6.549889   16.183176     2  3058
  3060  H     -0.284588    6.192543   16.834962     2  3058
  3061  O     23.668991   23.232307  -17.899286     1  3062  3063
  3062  H     24.049951   23.753740  -17.178299     2  3061
  3063  H     22.857574   23.674531  -18.192484     2  3061
  3064  O      7.679763  -13.679825   -4.801584     1  3065  3066
  3065  H      8.041765  -14.484923   -4.400582     2  3064
  3066  H      6.740131  -13.683001   -4.565543     2  3064
  3067  O    -26.044763   16.799045  -26.902968     1  3068  3069
  3068  H    -26.270182   15.972827  -27.359872     2  3067
  3069  H    -26.401390   16.749681  -26.003408     2  3067
  3070  O     -7.577938  -19.902147   19.893409     1  3071  3072
  3071  H     -7.189861  -20.790185   19.858451     2  3070
  3072  H     -7.574562  -19.570353   18.981164     2  3070
  3073  O     19.008591   -3.840589  -12.262855     1  3074  3075
  3074  H     19.774775   -3.553951  -11.743572     2  3073
  3075  H     18.960844   -3.171815  -12.967552     2  3073
  3076  O    -21.376511   11.223019  -14.358408     1  3077  3078
  3077  H    -20.545231   10.712948  -14.329722     2  3076
  3078  H    -21.893231   10.841214  -15.087333     2  3076
  3079  O     23.374913  -24.033774   18.782637     1  3080  3081
  3080  H     23.350144  -24.613656   18.007908     2  3079
  3081  H     22.542107  -23.533404   18.789592     2  3079
  3082  O     -6.428879   23.877331   16.992155     1  3083  3084
  3083  H     -5.652286   23.412567   17.340923     2  3082
  3084  H     -6.806736   23.217133   16.386702     2  3082
  3085  O     -4.836061   -6.184374   19.056403     1  3086  3087
  3086  H     -5.330648   -5.621290   18.444692     2  3085
  3087  H     -5.342760   -6.124931   19.883334     2  3085
  3088  O    -22.064225  -21.190487  -22.416136     1  3089  3090
  3089  H    -21.695629  -21.172696  -23.311928     2  3088
  3090  H    -21.981447  -20.273679  -22.117273     2  3088
  3091  O    -22.603126  -13.960125  -11.598815     1  3092  3093
  3092  H    -22.390195  -13.734631  -12.515687     2  3091
  3093  H    -23.083309  -14.802328  -11.600025     2  3091
  3094  O     -4.308300   19.982517  -16.672442     1  3095  3096
  3095  H     -3.583580   19.607836  -16.151014     2  3094
  3096  H     -3.856833   20.456833  -17.383938     2  3094
  3097  O     -5.426133   -4.952027  -19.048023     1  3098  3099
  3098  H     -5.982039   -4.166072  -18.899392     2  3097
  3099  H     -5.132397   -4.892166  -19.974807     2  3097
  3100  O    -12.107514   -4.920782  -25.556107     1  3101  3102
  3101  H    -11.386342   -5.250945  -26.125890     2  3100
  3102  H    -11.693397   -4.722086  -24.697238     2  3100
  3103  O     -6.740618   10.000157   11.623990     1  3104  3105
  3104  H     -6.977028   10.304597   12.519398     2  3103
  3105  H     -5.810296    9.735249   11.674637     2  3103
  3106  O     -9.532585   19.907235  -18.106152     1  3107  3108
  3107  H     -8.694229   19.974060  -17.632855     2  3106
  3108  H     -9.361784   20.208651  -19.009219     2  3106
  3109  O     24.084487  -15.137145  -11.855078     1  3110  3111
  3110  H     23.349134  -15.425280  -11.288941     2  3109
  3111  H     24.395398  -14.287299  -11.499258     2  3109
  3112  O    -14.300848   10.176761  -20.272375     1  3113  3114
  3113  H    -13.422623    9.857477  -20.031458     2  3112
  3114  H    -14.753279    9.383155  -20.574366     2  3112
  3115  O     19.214772   -6.964923   -3.263468     1  3116  3117
  3116  H     18.983559   -7.887697   -3.069512     2  3115
  3117  H     19.174876   -6.904978   -4.230529     2  3115
  3118  O      2.667840  -13.715727   -0.385309     1  3119  3120
  3119  H      2.462778  -13.109921   -1.112938     2  3118
  3120  H      1.838731  -14.160996   -0.152790     2  3118
  3121  O      4.559527  -24.424020  -11.337608     1  3122  3123
  3122  H      5.037981  -23.744567  -11.837646     2  3121
  3123  H      3.752726  -24.595428  -11.833556     2  3121
  3124  O      6.886114  -19.240785    6.739540     1  3125  3126
  3125  H      7.453981  -18.521874    6.426655     2  3124
  3126  H      6.576473  -18.941341    7.599928     2  3124
  3127  O     16.674549   19.866216  -14.883574     1  3128  3129
  3128  H     16.462667   19.605849  -15.795681     2  3127
  3129  H     17.490135   19.383740  -14.664169     2  3127
  3130  O     -7.890584   15.833961   18.094831     1  3131  3132
  3131  H     -6.995215   16.206353   18.110397     2  3130
  3132  H     -8.356016   16.227315   18.846517     2  3130
  3133  O     25.405162   26.677219   18.212848     1  3134  3135
  3134  H     25.712949   27.090128   19.035966     2  3133
  3135  H     24.796098   27.310640   17.806475     2  3133
  3136  O     18.861910   -6.676767   -5.945688     1  3137  3138
  3137  H     19.582506   -6.834573   -6.576904     2  3136
  3138  H     18.139860   -7.246962   -6.251586     2  3136
  3139  O    -11.928239  -11.762177  -18.413003     1  3140  3141
  3140  H    -12.194558  -11.635832  -19.333083     2  3139
  3141  H    -11.518408  -12.640299  -18.425823     2  3139
  3142  O     -2.395871   -6.878168  -27.199170     1  3143  3144
  3143  H     -2.130465   -5.996000  -27.501005     2  3142
  3144  H     -3.344331   -6.777472  -27.027895     2  3142
  3145  O     16.422941    6.084949   23.743563     1  3146  3147
  3146  H     16.333877    5.340552   24.357054     2  3145
  3147  H     17.055120    5.752281   23.089234     2  3145
  3148  O    -21.123733   -5.100581   24.649383     1  3149  3150
  3149  H    -21.237445   -4.664932   25.510944     2  3148
  3150  H    -20.478179   -4.571487   24.155083     2  3148
  3151  O     12.652205   -1.132766    2.375860     1  3152  3153
  3152  H     12.484904   -0.181382    2.370236     2  3151
  3153  H     13.481918   -1.217290    2.862939     2  3151
  3154  O    -11.349706   -4.295310  -17.100745     1  3155  3156
  3155  H    -11.981863   -3.575938  -16.959209     2  3154
  3156  H    -11.673156   -5.028304  -16.553713     2  3154
  3157  O     13.201349   26.302683  -13.198028     1  3158  3159
  3158  H     13.988908   26.578404  -12.696550     2  3157
  3159  H     13.383330   25.367178  -13.406598     2  3157
  3160  O     12.989767   19.218327    1.197996     1  3161  3162
  3161  H     13.610630   19.767882    1.696143     2  3160
  3162  H     13.410932   19.146775    0.329490     2  3160
  3163  O    -14.859246  -13.366644  -21.142335     1  3164  3165
  3164  H    -15.106249  -13.433903  -20.208639     2  3163
  3165  H    -15.412032  -12.660188  -21.510693     2  3163
  3166  O     25.913354  -25.436864   -1.184707     1  3167  3168
  3167  H     25.584996  -25.551179   -2.088313     2  3166
  3168  H     25.463491  -24.659194   -0.822015     2  3166
  3169  O    -20.583195   -9.948871   23.669404     1  3170  3171
  3170  H    -21.415203  -10.422999   23.803974     2  3169
  3171  H    -20.630753   -9.154494   24.223632     2  3169
  3172  O     -4.178652   26.273513  -10.255318     1  3173  3174
  3173  H     -4.045832   25.671080  -11.004380     2  3172
  3174  H     -4.512848   27.081332  -10.661634     2  3172
  3175  O      6.895655   -3.908036    8.390089     1  3176  3177
  3176  H      7.354657   -4.729613    8.615692     2  3175
  3177  H      6.795734   -3.919783    7.425837     2  3175
  3178  O     21.646239   -6.244898   17.935340     1  3179  3180
  3179  H     22.338087   -5.817334   18.457867     2  3178
  3180  H     21.688130   -5.874265   17.038375     2  3178
  3181  O      0.849201   26.937428  -13.285772     1  3182  3183
  3182  H      1.578733   26.898907  -12.649237     2  3181
  3183  H      0.984612   27.729467  -13.827937     2  3181
  3184  O    -24.874071   22.695943   24.311751     1  3185  3186
  3185  H    -24.932139   22.239453   23.465165     2  3184
  3186  H    -25.530600   23.397404   24.245178     2  3184
  3187  O    -12.093516   25.639799    7.378650     1  3188  3189
  3188  H    -11.923584   26.564041    7.137498     2  3187
  3189  H    -12.294114   25.632276    8.326524     2  3187
  3190  O    -23.703174   15.137873    3.670670     1  3191  3192
  3191  H    -24.205373   15.447163    2.902428     2  3190
  3192  H    -23.594685   14.184761    3.547508     2  3190
  3193  O    -16.662605   26.209417  -14.160570     1  3194  3195
  3194  H    -16.524380   26.167935  -15.120174     2  3193
  3195  H    -15.990770   26.808183  -13.800850     2  3193
  3196  O    -15.236507    3.515169   20.666216     1  3197  3198
  3197  H    -14.427834    3.906312   21.034344     2  3196
  3198  H    -15.202650    3.811951   19.741806     2  3196
  3199  O     11.044422  -18.881370    4.564786     1  3200  3201
  3200  H     11.463033  -19.458942    3.910990     2  3199
  3201  H     11.258340  -17.977255    4.290347     2  3199
  3202  O      1.360883   10.090366   26.375298     1  3203  3204
  3203  H      1.410291   10.491635   25.493898     2  3202
  3204  H      0.521867    9.605750   26.378126     2  3202
  3205  O     24.926631   -8.915997    2.387539     1  3206  3207
  3206  H     24.896629   -7.988176    2.667198     2  3205
  3207  H     25.569446   -8.880014    1.667935     2  3205
  3208  O     13.727258    3.325245    9.202564     1  3209  3210
  3209  H     13.762083    4.296071    9.226361     2  3208
  3210  H     12.975431    3.116280    8.620915     2  3208
  3211  O     14.957415    5.447528    2.105454     1  3212  3213
  3212  H     14.080057    5.033644    2.138627     2  3211
  3213  H     15.048185    5.951606    2.925006     2  3211
  3214  O     27.038220   -3.526500   24.138566     1  3215  3216
  3215  H     27.323612   -3.004175   24.906375     2  3214
  3216  H     26.150901   -3.858483   24.342049     2  3214
  3217  O    -13.963306    7.217910  -25.254907     1  3218  3219
  3218  H    -13.287005    6.791544  -24.706767     2  3217
  3219  H    -13.449107    7.577877  -25.987050     2  3217
  3220  O     15.090793    9.240032    5.420521     1  3221  3222
  3221  H     15.085822    9.308220    6.388108     2  3220
  3222  H     15.169859    8.300060    5.204628     2  3220
  3223  O     -5.978664   27.125640  -18.746764     1  3224  3225
  3224  H     -5.999557   27.988291  -19.172621     2  3223
  3225  H     -6.874808   26.986784  -18.401959     2  3223
  3226  O     15.267339    7.426661  -10.457904     1  3227  3228
  3227  H     14.708502    6.662461  -10.659590     2  3226
  3228  H     15.248021    7.504925   -9.490213     2  3226
  3229  O      7.203684  -23.795955   17.985475     1  3230  3231
  3230  H      6.774175  -24.373000   17.332962     2  3229
  3231  H      7.942776  -23.394135   17.494863     2  3229
  3232  O     17.804335   16.312187    2.204571     1  3233  3234
  3233  H     17.326452   15.473425    2.270455     2  3232
  3234  H     17.107198   16.985305    2.205666     2  3232
  3235  O    -15.079062    3.040746   11.630085     1  3236  3237
  3236  H    -14.363506    3.519649   12.077054     2  3235
  3237  H    -15.894617    3.467200   11.927999     2  3235
  3238  O    -25.846823   25.726440   -4.629885     1  3239  3240
  3239  H    -26.455618   25.642167   -5.382410     2  3238
  3240  H    -26.060561   26.590473   -4.240098     2  3238
  3241  O    -19.926045   -1.744549   -5.781187     1  3242  3243
  3242  H    -19.473860   -2.280267   -5.111993     2  3241
  3243  H    -19.820584   -0.838000   -5.478498     2  3241
  3244  O      4.485023    3.694651  -16.415338     1  3245  3246
  3245  H      5.002614    4.430024  -16.062847     2  3244
  3246  H      4.925212    2.913565  -16.053760     2  3244
  3247  O     26.285238  -24.025690   12.862109     1  3248  3249
  3248  H     25.615979  -24.415530   13.438426     2  3247
  3249  H     26.267466  -24.564367   12.061535     2  3247
  3250  O     21.854222    9.243227    1.569718     1  3251  3252
  3251  H     22.220135    8.362326    1.399403     2  3250
  3252  H     22.180324    9.832572    0.874037     2  3250
  3253  O    -26.395121   -6.513949   15.431281     1  3254  3255
  3254  H    -25.964522   -7.377469   15.354375     2  3253
  3255  H    -25.771024   -5.880140   15.043116     2  3253
  3256  O      8.717527  -25.236638   10.125083     1  3257  3258
  3257  H      8.427622  -25.854693   10.813194     2  3256
  3258  H      9.316990  -25.746398    9.561361     2  3256
  3259  O     14.162143  -26.951988   21.863903     1  3260  3261
  3260  H     13.278235  -26.575975   21.963529     2  3259
  3261  H     14.625695  -26.326349   21.286654     2  3259
  3262  O     13.824807   23.695631  -13.577741     1  3263  3264
  3263  H     14.170152   23.286755  -14.383656     2  3262
  3264  H     14.317695   23.259514  -12.866915     2  3262
  3265  O     23.077754  -23.832896   22.634136     1  3266  3267
  3266  H     22.559861  -23.142467   22.191345     2  3265
  3267  H     23.158828  -24.564596   22.002777     2  3265
  3268  O     -1.485281  -22.782829    5.359449     1  3269  3270
  3269  H     -2.072305  -22.588090    6.108971     2  3268
  3270  H     -0.749647  -23.258737    5.757463     2  3268
  3271  O     -5.920200   12.187273   26.821072     1  3272  3273
  3272  H     -5.469155   11.335357   26.902850     2  3271
  3273  H     -5.254732   12.831619   27.099582     2  3271
  3274  O    -10.334381   -9.523707   20.246590     1  3275  3276
  3275  H     -9.591497   -9.055860   20.653760     2  3274
  3276  H    -10.261570  -10.451663   20.514686     2  3274
  3277  O      5.453758   11.736001  -24.011138     1  3278  3279
  3278  H      6.161313   12.298293  -24.364221     2  3277
  3279  H      4.844681   12.353206  -23.571546     2  3277
  3280  O     23.645167  -13.179474   19.167536     1  3281  3282
  3281  H     23.994195  -13.665121   19.927894     2  3280
  3282  H     23.013901  -12.531056   19.521510     2  3280
  3283  O    -19.438872  -11.496573   -2.551227     1  3284  3285
  3284  H    -18.479066  -11.455064   -2.450777     2  3283
  3285  H    -19.745208  -12.143159   -1.894585     2  3283
  3286  O    -24.617289    2.050745   16.255736     1  3287  3288
  3287  H    -24.532869    2.969489   15.959210     2  3286
  3288  H    -24.027847    1.572206   15.652044     2  3286
  3289  O     -3.114793  -13.987284    3.016755     1  3290  3291
  3290  H     -2.269103  -13.551243    2.818860     2  3289
  3291  H     -2.842451  -14.904849    3.195143     2  3289
  3292  O    -15.492964   25.670900   16.448229     1  3293  3294
  3293  H    -14.566699   25.399522   16.357489     2  3292
  3294  H    -15.946458   24.883966   16.783738     2  3292
  3295  O     14.389591    6.320720   16.312197     1  3296  3297
  3296  H     13.535234    6.678149   16.015608     2  3295
  3297  H     14.809650    6.002648   15.493065     2  3295
  3298  O     25.015428   17.630766   26.062764     1  3299  3300
  3299  H     25.346936   18.212489   25.366327     2  3298
  3300  H     24.053154   17.716339   26.036644     2  3298
  3301  O     -0.854121   15.910828   -7.914454     1  3302  3303
  3302  H     -1.213058   15.469394   -8.696311     2  3301
  3303  H     -0.025968   15.446290   -7.731309     2  3301
  3304  O    -18.954497   15.585256    6.659244     1  3305  3306
  3305  H    -18.079131   15.737462    7.050744     2  3304
  3306  H    -19.084442   16.335176    6.054490     2  3304
  3307  O    -10.166663   -4.399059    2.932220     1  3308  3309
  3308  H    -10.420731   -4.856222    2.114716     2  3307
  3309  H    -10.770374   -4.754971    3.604070     2  3307
  3310  O     16.797615   -2.770068    6.683317     1  3311  3312
  3311  H     17.344706   -2.744485    5.879557     2  3310
  3312  H     16.733047   -1.858395    7.003657     2  3310
  3313  O    -13.046259  -21.412139  -22.234820     1  3314  3315
  3314  H    -12.589983  -22.244074  -22.022222     2  3313
  3315  H    -12.563011  -21.038370  -22.984393     2  3313
  3316  O      2.585891   -2.400948  -19.988517     1  3317  3318
  3317  H      3.500185   -2.588483  -20.245729     2  3316
  3318  H      2.415240   -1.486694  -20.256197     2  3316
  3319  O      3.874538  -17.857945   15.278357     1  3320  3321
  3320  H      4.343536  -18.704609   15.249945     2  3319
  3321  H      3.048348  -18.001837   14.805866     2  3319
  3322  O     23.248836   20.734940   13.137928     1  3323  3324
  3323  H     22.793392   19.887103   13.233276     2  3322
  3324  H     23.832977   20.821549   13.911044     2  3322
  3325  O    -10.159362   11.050876    5.059603     1  3326  3327
  3326  H     -9.734976   11.910598    4.920052     2  3325
  3327  H    -10.764730   11.242235    5.794125     2  3325
  3328  O    -10.912556  -26.908055   -8.718887     1  3329  3330
  3329  H    -10.589857  -27.546747   -9.366251     2  3328
  3330  H    -11.320565  -26.207239   -9.240739     2  3328
  3331  O    -15.818226   23.712655  -24.835799     1  3332  3333
  3332  H    -15.193420   24.133729  -25.437469     2  3331
  3333  H    -16.387099   24.415099  -24.478833     2  3331
  3334  O    -22.046915   -1.217800  -15.928936     1  3335  3336
  3335  H    -21.340751   -1.707937  -15.485134     2  3334
  3336  H    -22.410806   -0.610944  -15.280125     2  3334
  3337  O    -21.040756    0.933846   -8.006099     1  3338  3339
  3338  H    -21.730213    0.759260   -7.350583     2  3337
  3339  H    -20.583479    1.714230   -7.660318     2  3337
  3340  O    -23.009093   10.239046   -6.355057     1  3341  3342
  3341  H    -22.107361   10.558835   -6.503023     2  3340
  3342  H    -22.856599    9.346866   -6.018541     2  3340
  3343  O      2.875693   15.490321  -25.994277     1  3344  3345
  3344  H      2.699778   15.107494  -26.866604     2  3343
  3345  H      2.343129   16.298649  -25.974036     2  3343
  3346  O     18.233123   -5.725019    4.496656     1  3347  3348
  3347  H     18.378039   -4.763709    4.473730     2  3346
  3348  H     17.280246   -5.810732    4.353098     2  3346
  3349  O    -16.654042  -26.014416   -2.311422     1  3350  3351
  3350  H    -16.075374  -26.732106   -2.621002     2  3349
  3351  H    -17.506924  -26.109611   -2.767825     2  3349
  3352  O     -5.246178   -8.611650   20.055781     1  3353  3354
  3353  H     -6.083371   -8.812692   19.605124     2  3352
  3354  H     -5.488561   -7.964014   20.742591     2  3352
  3355  O    -25.601672  -10.440305  -11.797830     1  3356  3357
  3356  H    -25.664338  -11.376802  -11.564647     2  3355
  3357  H    -24.695104  -10.340378  -12.123965     2  3355
  3358  O     -8.399037  -25.216194  -23.751037     1  3359  3360
  3359  H     -8.435672  -24.342360  -23.331884     2  3358
  3360  H     -7.527994  -25.271365  -24.165871     2  3358
  3361  O    -15.296065    1.879041   22.789637     1  3362  3363
  3362  H    -14.649884    1.748697   23.501715     2  3361
  3363  H    -15.680368    2.742198   23.014875     2  3361
  3364  O    -22.947183   19.937944  -14.188724     1  3365  3366
  3365  H    -23.708871   20.164140  -13.638846     2  3364
  3366  H    -23.015202   20.536176  -14.951135     2  3364
  3367  O    -22.280672  -15.831436   25.452875     1  3368  3369
  3368  H    -21.455262  -15.970960   25.941383     2  3367
  3369  H    -22.774633  -15.181650   25.976237     2  3367
  3370  O    -15.840465  -19.459908   21.229639     1  3371  3372
  3371  H    -16.088020  -19.564490   20.300534     2  3370
  3372  H    -15.066984  -18.880868   21.182940     2  3370
  3373  O     -4.293904  -17.870849   23.633350     1  3374  3375
  3374  H     -4.360780  -18.546692   22.933327     2  3373
  3375  H     -3.446664  -17.424889   23.480366     2  3373
  3376  O     17.070895  -24.136871    5.682934     1  3377  3378
  3377  H     17.325606  -24.984593    6.085652     2  3376
  3378  H     17.769318  -23.517989    5.962611     2  3376
  3379  O    -17.084606  -16.794693   17.174525     1  3380  3381
  3380  H    -16.425291  -17.342176   16.718144     2  3379
  3381  H    -17.373472  -17.311523   17.940313     2  3379
  3382  O     -1.605023   11.759485   22.271750     1  3383  3384
  3383  H     -1.764150   10.952148   21.749377     2  3382
  3384  H     -1.675287   12.472455   21.612862     2  3382
  3385  O     -9.972125   17.347388   12.222449     1  3386  3387
  3386  H     -9.783262   17.716572   13.102756     2  3385
  3387  H    -10.087249   18.129683   11.645553     2  3385
  3388  O      8.458680  -13.967047  -10.891342     1  3389  3390
  3389  H      8.367979  -13.333990  -10.165974     2  3388
  3390  H      9.249763  -13.661437  -11.363822     2  3388
  3391  O     -4.216828   24.723315   19.314960     1  3392  3393
  3392  H     -4.333452   23.860701   19.741088     2  3391
  3393  H     -3.291428   24.952539   19.487749     2  3391
  3394  O     -9.535307    2.792464  -15.099970     1  3395  3396
  3395  H     -8.718757    3.305822  -15.017490     2  3394
  3396  H    -10.127030    3.215052  -14.461394     2  3394
  3397  O      7.290978    5.010314  -22.913051     1  3398  3399
  3398  H      6.729322    4.854148  -22.136116     2  3397
  3399  H      7.898136    4.256246  -22.969008     2  3397
  3400  O      8.976291  -14.046492    0.318688     1  3401  3402
  3401  H      9.643210  -14.747138    0.241438     2  3400
  3402  H      8.222740  -14.482812    0.747270     2  3400
  3403  O    -13.622697  -26.312602    4.224402     1  3404  3405
  3404  H    -14.410327  -26.790721    4.541196     2  3403
  3405  H    -13.398089  -25.663362    4.917676     2  3403
  3406  O     26.223981   -6.590546  -12.551570     1  3407  3408
  3407  H     26.736062   -7.391174  -12.747189     2  3406
  3408  H     26.860470   -6.006539  -12.102208     2  3406
  3409  O    -26.059557    1.768647   26.812259     1  3410  3411
  3410  H    -25.147658    1.440348   26.755310     2  3409
  3411  H    -26.290386    1.929373   25.879803     2  3409
  3412  O     27.150719   -8.380874    0.751204     1  3413  3414
  3413  H     27.031913   -8.867305   -0.072595     2  3412
  3414  H     27.647520   -8.979476    1.323679     2  3412
  3415  O     20.344178   15.571329   21.936790     1  3416  3417
  3416  H     20.511448   15.388707   22.873262     2  3415
  3417  H     21.026502   15.113998   21.423578     2  3415
  3418  O     -5.462373   16.073478   12.792015     1  3419  3420
  3419  H     -4.982277   16.823965   13.169500     2  3418
  3420  H     -4.792172   15.570297   12.306506     2  3418
  3421  O     11.261744   27.119992    4.346480     1  3422  3423
  3422  H     10.696357   27.279032    3.581425     2  3421
  3423  H     10.645922   26.973676    5.079309     2  3421
  3424  O     13.399810   -9.019681    7.529627     1  3425  3426
  3425  H     12.435799   -9.113133    7.520750     2  3424
  3426  H     13.597563   -8.235635    6.996337     2  3424
  3427  O      7.050713  -15.693040  -18.195258     1  3428  3429
  3428  H      7.964522  -15.405258  -18.037156     2  3427
  3429  H      6.934104  -16.451640  -17.601413     2  3427
  3430  O    -23.502578   27.175715   24.587035     1  3431  3432
  3431  H    -23.717278   28.034618   24.202958     2  3430
  3432  H    -22.540305   27.097938   24.585855     2  3430
  3433  O      5.612292  -11.730949  -14.803096     1  3434  3435
  3434  H      4.753742  -11.293987  -14.921071     2  3433
  3435  H      5.535531  -12.587327  -15.252794     2  3433
  3436  O    -15.250676   25.258764   -8.138014     1  3437  3438
  3437  H    -14.432797   25.059207   -8.614418     2  3436
  3438  H    -15.967248   25.038242   -8.748012     2  3436
  3439  O     -9.937116  -20.031783   16.010343     1  3440  3441
  3440  H    -10.145846  -20.578831   15.239988     2  3439
  3441  H    -10.268436  -20.565120   16.750463     2  3439
  3442  O     23.592925  -17.798783  -20.590860     1  3443  3444
  3443  H     23.458521  -16.842259  -20.642114     2  3442
  3444  H     24.260351  -18.034679  -21.242465     2  3442
  3445  O    -12.027616   24.122899    3.132024     1  3446  3447
  3446  H    -12.726081   23.562467    2.757962     2  3445
  3447  H    -11.206863   23.611349    3.102595     2  3445
  3448  O     13.266384   12.990712   -9.681520     1  3449  3450
  3449  H     13.001552   12.111645   -9.364701     2  3448
  3450  H     13.933284   12.827799  -10.371587     2  3448
  3451  O     -4.118317    8.937942   -3.833720     1  3452  3453
  3452  H     -4.414537    8.595790   -2.978151     2  3451
  3453  H     -3.371364    8.369420   -4.079228     2  3451
  3454  O     17.655057  -17.673787   18.155839     1  3455  3456
  3455  H     18.209568  -17.759802   18.946801     2  3454
  3456  H     16.777866  -17.391220   18.458244     2  3454
  3457  O     13.041784   15.387830   16.989268     1  3458  3459
  3458  H     12.417477   14.816724   16.516229     2  3457
  3459  H     13.558283   15.834403   16.301232     2  3457
  3460  O     15.940939   21.362053   13.355311     1  3461  3462
  3461  H     16.704131   20.833287   13.626190     2  3460
  3462  H     15.868067   21.150835   12.412391     2  3460
  3463  O     25.776806    6.225093   -6.153856     1  3464  3465
  3464  H     25.078285    6.894063   -6.245767     2  3463
  3465  H     26.271136    6.470537   -5.360032     2  3463
  3466  O      9.200154    1.132813   24.589815     1  3467  3468
  3467  H      9.998565    0.786553   24.170799     2  3466
  3468  H      8.595792    1.349473   23.861864     2  3466
  3469  O     23.491387   24.738180   19.037855     1  3470  3471
  3470  H     24.271063   25.188593   18.685500     2  3469
  3471  H     23.297603   24.023186   18.412562     2  3469
  3472  O     22.259975   -4.292439  -24.095442     1  3473  3474
  3473  H     22.724970   -5.125271  -23.928546     2  3472
  3474  H     22.906498   -3.612091  -23.856128     2  3472
  3475  O    -11.095352   -8.066612   -7.346523     1  3476  3477
  3476  H    -10.191224   -7.780220   -7.149579     2  3475
  3477  H    -11.177732   -7.984653   -8.310893     2  3475
  3478  O    -10.751193    7.346646   17.924731     1  3479  3480
  3479  H    -11.240831    6.589976   18.280210     2  3478
  3480  H    -10.058895    6.986745   17.350158     2  3478
  3481  O     17.766526  -26.728138   -2.562280     1  3482  3483
  3482  H     18.198870  -27.036248   -3.374082     2  3481
  3483  H     17.950971  -25.776542   -2.544888     2  3481
  3484  O    -13.694988   18.016081   -2.274155     1  3485  3486
  3485  H    -13.079970   17.968745   -3.020097     2  3484
  3486  H    -14.529271   18.384462   -2.601587     2  3484
  3487  O    -17.632289  -21.846898   -2.989803     1  3488  3489
  3488  H    -17.766734  -21.020358   -3.472707     2  3487
  3489  H    -18.493353  -22.283427   -3.031449     2  3487
  3490  O    -10.189946   25.527724  -10.321182     1  3491  3492
  3491  H     -9.801111   25.638483  -11.193550     2  3490
  3492  H     -9.473916   25.201146   -9.754024     2  3490
  3493  O    -23.186879   15.054546    7.485281     1  3494  3495
  3494  H    -22.503404   15.702768    7.700435     2  3493
  3495  H    -23.542659   14.739030    8.328552     2  3493
  3496  O     -1.983025   14.472819  -10.054970     1  3497  3498
  3497  H     -1.978489   14.387610  -11.019619     2  3496
  3498  H     -2.437152   13.674555   -9.744573     2  3496
  3499  O    -22.708212    7.666168   -2.757411     1  3500  3501
  3500  H    -23.594597    7.501457   -3.118515     2  3499
  3501  H    -22.419237    6.816324   -2.394321     2  3499
  3502  O     -4.993196  -13.699318   23.722372     1  3503  3504
  3503  H     -5.715588  -14.228692   23.361016     2  3502
  3504  H     -5.036393  -12.870082   23.220939     2  3502
  3505  O     19.507981   19.577624    6.371596     1  3506  3507
  3506  H     18.569880   19.434659    6.548447     2  3505
  3507  H     19.516003   20.082990    5.543639     2  3505
  3508  O     -3.844980   10.635414   24.320929     1  3509  3510
  3509  H     -4.489772   10.178107   23.751541     2  3508
  3510  H     -4.066072   10.318387   25.216774     2  3508
  3511  O     -9.953758   22.409213   -9.551707     1  3512  3513
  3512  H     -9.511219   21.591447   -9.826980     2  3511
  3513  H    -10.646708   22.130669   -8.944777     2  3511
  3514  O    -26.831237   -2.320593  -12.223058     1  3515  3516
  3515  H    -26.183070   -2.862456  -12.697856     2  3514
  3516  H    -27.292951   -1.824990  -12.910728     2  3514
  3517  O     14.501554   -6.924703    6.171699     1  3518  3519
  3518  H     15.359457   -7.198027    6.529639     2  3517
  3519  H     14.402511   -5.997115    6.433948     2  3517
  3520  O     -2.209744    9.685381   20.612784     1  3521  3522
  3521  H     -1.687550    9.533507   19.806920     2  3520
  3522  H     -2.339224    8.793516   20.977558     2  3520
  3523  O    -26.894815  -23.742328   -4.166142     1  3524  3525
  3524  H    -26.833546  -23.433785   -5.082979     2  3523
  3525  H    -26.132858  -23.375881   -3.690253     2  3523
  3526  O     -0.517975   22.523724   11.110958     1  3527  3528
  3527  H      0.014210   21.787994   10.774387     2  3526
  3528  H     -0.636593   22.336525   12.055411     2  3526
  3529  O    -13.154367   10.785565  -24.414756     1  3530  3531
  3530  H    -13.671046   10.251421  -23.793274     2  3529
  3531  H    -12.465364   11.226459  -23.892766     2  3529
  3532  O     12.030906   13.911292  -19.874795     1  3533  3534
  3533  H     11.816350   13.825019  -18.927417     2  3532
  3534  H     11.269631   14.353715  -20.285091     2  3532
  3535  O     17.175813   18.876060  -10.864984     1  3536  3537
  3536  H     16.941973   18.308261  -11.613462     2  3535
  3537  H     17.476246   18.265592  -10.180341     2  3535
  3538  O     18.820660  -27.205720   -5.114523     1  3539  3540
  3539  H     19.114010  -28.019827   -5.550080     2  3538
  3540  H     18.088378  -26.867394   -5.647857     2  3538
  3541  O      6.017967    7.560370  -16.792771     1  3542  3543
  3542  H      6.153941    6.771950  -16.249431     2  3541
  3543  H      6.643243    8.210209  -16.448576     2  3541
  3544  O    -15.002033  -24.092354   -5.947561     1  3545  3546
  3545  H    -15.230191  -24.022928   -5.004337     2  3544
  3546  H    -15.621274  -24.733002   -6.338214     2  3544
  3547  O     19.760383   -4.233664  -22.793138     1  3548  3549
  3548  H     19.351454   -5.081952  -22.554401     2  3547
  3549  H     20.624591   -4.415978  -23.196479     2  3547
  3550  O      4.917096   15.553081  -24.140796     1  3551  3552
  3551  H      4.360366   15.509355  -24.935498     2  3550
  3552  H      4.495940   14.923662  -23.533230     2  3550
  3553  O     10.166303  -13.709144   19.459400     1  3554  3555
  3554  H      9.515758  -13.061716   19.782870     2  3553
  3555  H      9.643598  -14.435251   19.083876     2  3553
  3556  O     13.480743  -16.155398  -26.205019     1  3557  3558
  3557  H     14.196199  -16.045940  -26.849829     2  3556
  3558  H     13.749538  -15.580409  -25.472367     2  3556
  3559  O    -10.443495  -23.451153    4.714000     1  3560  3561
  3560  H    -10.516220  -23.487171    3.743674     2  3559
  3561  H    -11.296205  -23.765280    5.060575     2  3559
  3562  O    -18.443299   13.394242   13.404905     1  3563  3564
  3563  H    -18.622797   14.238535   12.963381     2  3562
  3564  H    -17.542734   13.478826   13.754950     2  3562
  3565  O     20.937030   -3.678360  -26.444579     1  3566  3567
  3566  H     21.485403   -3.761223  -25.652227     2  3565
  3567  H     20.933766   -4.573614  -26.809911     2  3565
  3568  O     24.512917  -16.501567   11.335378     1  3569  3570
  3569  H     23.776419  -16.566503   10.701493     2  3568
  3570  H     25.131198  -17.199142   11.056099     2  3568
  3571  O     19.046344    4.594779  -24.900477     1  3572  3573
  3572  H     19.356705    5.306848  -24.314323     2  3571
  3573  H     18.185302    4.329835  -24.537572     2  3571
  3574  O     16.203393  -18.012284   -5.240465     1  3575  3576
  3575  H     15.262271  -18.035867   -5.479031     2  3574
  3576  H     16.547752  -17.192450   -5.626736     2  3574
  3577  O     -6.205573  -19.159626    4.707083     1  3578  3579
  3578  H     -6.144996  -20.021366    5.136200     2  3577
  3579  H     -6.842818  -18.680677    5.243879     2  3577
  3580  O    -23.224488   15.497497   -9.683797     1  3581  3582
  3581  H    -23.390354   14.576873   -9.933762     2  3580
  3582  H    -23.897985   15.673204   -9.012294     2  3580
  3583  O    -20.000919  -23.328209   10.404971     1  3584  3585
  3584  H    -19.902897  -23.452446    9.448983     2  3583
  3585  H    -19.134684  -22.966856   10.662186     2  3583
  3586  O     -5.005793   21.697754    5.946117     1  3587  3588
  3587  H     -4.952079   22.460187    6.542881     2  3586
  3588  H     -4.271408   21.825436    5.327811     2  3586
  3589  O    -10.086445   21.807238   17.739597     1  3590  3591
  3590  H     -9.563601   22.543428   18.111042     2  3589
  3591  H    -10.280499   22.080388   16.823025     2  3589
  3592  O    -21.943850   -4.124849   17.458623     1  3593  3594
  3593  H    -22.018076   -3.582059   16.659908     2  3592
  3594  H    -21.301441   -4.807249   17.225811     2  3592
  3595  O     -5.185498    4.852141  -19.967712     1  3596  3597
  3596  H     -5.934071    5.462662  -19.923040     2  3595
  3597  H     -5.368400    4.286305  -20.729788     2  3595
  3598  O      9.457441  -26.293989   18.461935     1  3599  3600
  3599  H      8.631022  -26.800987   18.423702     2  3598
  3600  H     10.193693  -26.900418   18.631459     2  3598
  3601  O    -10.292206   -9.734196   17.439599     1  3602  3603
  3602  H     -9.574091   -9.252633   17.002094     2  3601
  3603  H    -10.130614   -9.668193   18.394841     2  3601
  3604  O      7.945871   11.336837   22.477145     1  3605  3606
  3605  H      7.352931   11.040542   23.191574     2  3604
  3606  H      7.367092   11.413286   21.696505     2  3604
  3607  O    -24.375940  -10.500915    7.576188     1  3608  3609
  3608  H    -23.745761  -10.219879    8.265877     2  3607
  3609  H    -24.994423   -9.753465    7.553197     2  3607
  3610  O     12.199361   -4.984780  -14.794954     1  3611  3612
  3611  H     12.767985   -5.074288  -15.575324     2  3610
  3612  H     11.302823   -5.227206  -15.086036     2  3610
  3613  O    -19.419661  -17.896789   24.550697     1  3614  3615
  3614  H    -19.422120  -17.303134   25.318259     2  3613
  3615  H    -18.485515  -18.076178   24.350214     2  3613
  3616  O    -11.151581   13.010708   22.112974     1  3617  3618
  3617  H    -11.774558   13.751601   22.119036     2  3616
  3618  H    -11.519727   12.361618   21.494970     2  3616
  3619  O    -15.099299   25.739630    3.066537     1  3620  3621
  3620  H    -14.884023   24.814889    2.864877     2  3619
  3621  H    -15.436690   26.100202    2.234106     2  3619
  3622  O     -3.498522   21.043906   -7.281287     1  3623  3624
  3623  H     -3.842273   20.148726   -7.402394     2  3622
  3624  H     -3.818689   21.323565   -6.412249     2  3622
  3625  O     20.223838    2.605090   20.373785     1  3626  3627
  3626  H     20.746446    3.233530   19.848675     2  3625
  3627  H     19.550238    2.243472   19.781196     2  3625
  3628  O     -1.677282   26.114308   -2.176595     1  3629  3630
  3629  H     -1.504686   25.178860   -2.371810     2  3628
  3630  H     -0.834286   26.565627   -2.262924     2  3628
  3631  O    -12.660285  -13.961922  -14.943979     1  3632  3633
  3632  H    -11.804584  -13.514358  -15.006360     2  3631
  3633  H    -13.255252  -13.398124  -15.461302     2  3631
  3634  O     20.833475    9.903999   -1.989074     1  3635  3636
  3635  H     19.979000   10.332069   -2.153818     2  3634
  3636  H     20.602499    9.063304   -1.569840     2  3634
  3637  O    -16.239005   13.356323  -26.349390     1  3638  3639
  3638  H    -16.928682   13.976438  -26.646526     2  3637
  3639  H    -15.659490   13.899431  -25.790389     2  3637
  3640  O    -23.833446   18.093037   24.662673     1  3641  3642
  3641  H    -24.648520   18.379832   25.096630     2  3640
  3642  H    -24.126293   17.588814   23.889383     2  3640
  3643  O     12.582405   19.702110    4.590847     1  3644  3645
  3644  H     12.372703   19.984459    5.497130     2  3643
  3645  H     11.834743   19.150755    4.319068     2  3643
  3646  O     25.421087   26.756923  -19.367927     1  3647  3648
  3647  H     25.975164   27.042550  -18.624387     2  3646
  3648  H     25.571125   25.801702  -19.442038     2  3646
  3649  O      4.978885    0.716953  -17.877646     1  3650  3651
  3650  H      5.150672    0.484415  -18.802666     2  3649
  3651  H      4.083751    1.087009  -17.875479     2  3649
  3652  O     14.167774  -23.995197  -25.323514     1  3653  3654
  3653  H     14.346778  -24.134620  -26.266881     2  3652
  3654  H     14.718806  -24.636364  -24.848091     2  3652
  3655  O    -16.256360    6.603326   19.274785     1  3656  3657
  3656  H    -15.813596    5.813173   18.913717     2  3655
  3657  H    -16.799063    6.266750   20.008334     2  3655
  3658  O      2.579695   -2.236370   18.536345     1  3659  3660
  3659  H      1.721888   -2.105101   18.969354     2  3658
  3660  H      3.233393   -1.841461   19.137072     2  3658
  3661  O     -7.645902    1.263512   -6.956537     1  3662  3663
  3662  H     -7.950525    1.174597   -6.038777     2  3661
  3663  H     -8.471631    1.337084   -7.461465     2  3661
  3664  O      7.465649   10.069281  -11.845663     1  3665  3666
  3665  H      8.407722   10.270921  -11.941097     2  3664
  3666  H      7.308205   10.315417  -10.921323     2  3664
  3667  O     23.243212    6.799250   10.915754     1  3668  3669
  3668  H     22.600963    6.103298   10.706647     2  3667
  3669  H     23.955347    6.377173   11.416919     2  3667
  3670  O     19.898525  -24.034125  -18.814034     1  3671  3672
  3671  H     19.887025  -23.065829  -18.886884     2  3670
  3672  H     19.015239  -24.261450  -18.490572     2  3670
  3673  O     -4.249545   25.500848   16.584283     1  3674  3675
  3674  H     -3.614479   26.197242   16.332244     2  3673
  3675  H     -4.009065   25.226989   17.482430     2  3673
  3676  O      9.434443    6.565583  -23.865585     1  3677  3678
  3677  H     10.199018    7.127880  -24.048121     2  3676
  3678  H      9.840731    5.679664  -23.871575     2  3676
  3679  O      4.274923  -13.771905   21.933009     1  3680  3681
  3680  H      4.871536  -13.116865   22.321409     2  3679
  3681  H      4.736020  -14.619686   21.939756     2  3679
  3682  O    -14.422287  -19.952013  -10.792087     1  3683  3684
  3683  H    -14.481162  -20.737580  -11.351073     2  3682
  3684  H    -13.564370  -19.990621  -10.348529     2  3682
  3685  O      5.598897    9.868157    1.606589     1  3686  3687
  3686  H      6.403579    9.419621    1.303838     2  3685
  3687  H      4.899279    9.204738    1.515951     2  3685
  3688  O     20.271345  -25.601100  -25.471575     1  3689  3690
  3689  H     20.207905  -24.640196  -25.453471     2  3688
  3690  H     20.518513  -25.813897  -26.385024     2  3688
  3691  O     -9.372410    1.570972  -11.010865     1  3692  3693
  3692  H     -9.396155    1.499541  -10.047566     2  3691
  3693  H    -10.291889    1.756802  -11.258169     2  3691
  3694  O     19.683811    2.915765   -1.486207     1  3695  3696
  3695  H     19.320372    2.055205   -1.255739     2  3694
  3696  H     19.036426    3.331438   -2.079406     2  3694
  3697  O    -24.003064  -13.668286  -19.568427     1  3698  3699
  3698  H    -23.830346  -13.803964  -20.505300     2  3697
  3699  H    -23.161376  -13.343389  -19.213273     2  3697
  3700  O    -16.800205   13.007442   17.342959     1  3701  3702
  3701  H    -16.724247   12.048256   17.228829     2  3700
  3702  H    -17.729989   13.188048   17.142291     2  3700
  3703  O     11.984178    9.201550   13.574564     1  3704  3705
  3704  H     11.250153    8.835524   13.054972     2  3703
  3705  H     12.722585    9.317636   12.957782     2  3703
  3706  O    -25.801739   17.170846    8.118011     1  3707  3708
  3707  H    -25.673086   16.653959    7.302071     2  3706
  3708  H    -25.048698   16.937863    8.683237     2  3706
  3709  O     -6.391197   -2.018685  -13.091721     1  3710  3711
  3710  H     -5.448354   -2.104840  -12.886955     2  3709
  3711  H     -6.432839   -1.899703  -14.050013     2  3709
  3712  O     24.696193   19.022271    6.179510     1  3713  3714
  3713  H     24.668786   18.692704    5.264090     2  3712
  3714  H     23.770654   19.124454    6.456475     2  3712
  3715  O    -22.738189  -22.923687    0.590080     1  3716  3717
  3716  H    -23.270303  -23.711052    0.774005     2  3715
  3717  H    -23.315948  -22.159728    0.736679     2  3715
  3718  O     24.661460  -20.033340   -6.173223     1  3719  3720
  3719  H     24.029331  -19.298040   -6.209209     2  3718
  3720  H     25.387071  -19.751729   -6.751027     2  3718
  3721  O     20.361754  -18.577081   -0.482837     1  3722  3723
  3722  H     20.431261  -18.321042   -1.413208     2  3721
  3723  H     19.470970  -18.953531   -0.430218     2  3721
  3724  O     10.794783   17.960543  -12.901582     1  3725  3726
  3725  H     11.365706   18.349458  -13.583114     2  3724
  3726  H     11.380083   17.611944  -12.212910     2  3724
  3727  O      6.197535  -21.710133    5.568013     1  3728  3729
  3728  H      5.348513  -22.057855    5.880954     2  3727
  3729  H      6.349628  -20.867580    6.026182     2  3727
  3730  O     -9.109525   -9.917501   10.347628     1  3731  3732
  3731  H     -9.487820   -9.519958    9.541256     2  3730
  3732  H     -9.645956   -9.563881   11.080110     2  3730
  3733  O      1.678270   26.892524    6.420146     1  3734  3735
  3734  H      1.040540   26.311153    5.976214     2  3733
  3735  H      2.106897   26.358569    7.103579     2  3733
  3736  O      2.725678    7.722878   23.386587     1  3737  3738
  3737  H      3.109361    8.581836   23.169513     2  3736
  3738  H      2.477644    7.318865   22.540672     2  3736
  3739  O     -2.919449   24.440166   23.817607     1  3740  3741
  3740  H     -2.632361   23.809473   24.492903     2  3739
  3741  H     -2.377399   25.220458   23.992546     2  3739
  3742  O    -12.271465   26.301808   -6.770098     1  3743  3744
  3743  H    -13.216136   26.383089   -6.932928     2  3742
  3744  H    -11.844412   26.678539   -7.554968     2  3742
  3745  O     17.467481   -6.527860  -12.181583     1  3746  3747
  3746  H     17.143059   -6.457660  -11.275128     2  3745
  3747  H     16.680842   -6.412771  -12.735792     2  3745
  3748  O    -21.414107   27.084677  -19.882566     1  3749  3750
  3749  H    -22.107527   26.583775  -19.427351     2  3748
  3750  H    -21.177254   26.580819  -20.675847     2  3748
  3751  O     -8.626584   -7.325147   21.020264     1  3752  3753
  3752  H     -8.864325   -7.046172   20.125395     2  3751
  3753  H     -7.708212   -7.046169   21.162673     2  3751
  3754  O     -5.033161  -19.741293   11.683465     1  3755  3756
  3755  H     -4.093898  -19.908559   11.855658     2  3754
  3756  H     -5.098954  -18.822918   11.388569     2  3754
  3757  O     22.509719  -13.105731   -9.695802     1  3758  3759
  3758  H     22.315193  -12.301166   -9.188977     2  3757
  3759  H     23.246319  -12.872173  -10.272621     2  3757
  3760  O      2.063814   14.117647   23.522055     1  3761  3762
  3761  H      1.805031   14.817553   22.900545     2  3760
  3762  H      2.989887   13.936717   23.315404     2  3760
  3763  O     13.309886    2.460468   -6.327056     1  3764  3765
  3764  H     12.956626    1.678633   -5.878066     2  3763
  3765  H     13.892540    2.871382   -5.669418     2  3763
  3766  O    -12.915654   -5.831969  -20.977267     1  3767  3768
  3767  H    -12.772763   -4.868579  -20.987773     2  3766
  3768  H    -13.475053   -6.022499  -21.747143     2  3766
  3769  O     20.813354  -16.809193   11.919439     1  3770  3771
  3770  H     21.414862  -17.002742   11.189274     2  3769
  3771  H     20.475831  -15.916623   11.745341     2  3769
  3772  O    -23.046735   12.236570   20.387466     1  3773  3774
  3773  H    -23.620679   11.464545   20.273711     2  3772
  3774  H    -22.695727   12.387654   19.499652     2  3772
  3775  O     -6.193785    5.416568    0.646021     1  3776  3777
  3776  H     -5.921989    4.654896    1.176306     2  3775
  3777  H     -5.981641    5.210358   -0.268943     2  3775
  3778  O     26.906640   -4.514561  -14.135801     1  3779  3780
  3779  H     26.659307   -3.598657  -14.347900     2  3778
  3780  H     27.705407   -4.682539  -14.663528     2  3778
  3781  O     18.757744  -15.283038  -15.647534     1  3782  3783
  3782  H     18.280657  -15.093808  -16.471605     2  3781
  3783  H     19.420209  -15.949119  -15.899706     2  3781
  3784  O     -7.773210   -2.369437  -24.887261     1  3785  3786
  3785  H     -8.311285   -2.487369  -25.685076     2  3784
  3786  H     -8.390585   -2.137332  -24.177807     2  3784
  3787  O    -21.338681   -6.372349    7.684051     1  3788  3789
  3788  H    -21.105950   -5.498757    8.026710     2  3787
  3789  H    -21.030320   -6.405035    6.768443     2  3787
  3790  O     25.600061  -11.486952   -8.814082     1  3791  3792
  3791  H     25.317514  -11.770675   -7.930023     2  3790
  3792  H     25.172986  -12.064259   -9.460056     2  3790
  3793  O     15.581788   -3.912204   17.320154     1  3794  3795
  3794  H     15.250497   -3.223647   17.912306     2  3793
  3795  H     16.028287   -4.543726   17.903738     2  3793
  3796  O      1.510773  -12.236236    3.979265     1  3797  3798
  3797  H      2.222232  -12.558819    3.411146     2  3796
  3798  H      1.758788  -12.482838    4.881149     2  3796
  3799  O     24.140813  -23.627302  -27.041119     1  3800  3801
  3800  H     24.468358  -22.759512  -27.320896     2  3799
  3801  H     23.981500  -24.107328  -27.867064     2  3799
  3802  O     23.329267    9.213637  -25.778238     1  3803  3804
  3803  H     23.748162    9.037573  -24.920905     2  3802
  3804  H     23.585751   10.122737  -26.010912     2  3802
  3805  O     -6.749284   21.390676  -19.880936     1  3806  3807
  3806  H     -5.931601   21.658355  -20.320160     2  3805
  3807  H     -6.637290   20.430734  -19.784673     2  3805
  3808  O     24.507706   20.606592   10.636051     1  3809  3810
  3809  H     23.947776   21.042953    9.973215     2  3808
  3810  H     24.087216   20.742940   11.500968     2  3808
  3811  O     -3.557288    9.838416    6.509633     1  3812  3813
  3812  H     -2.697502    9.817155    6.960397     2  3811
  3813  H     -4.232664    9.869339    7.204478     2  3811
  3814  O    -14.443597   16.682275   18.611686     1  3815  3816
  3815  H    -14.488686   15.737673   18.814373     2  3814
  3816  H    -15.039457   16.792753   17.853896     2  3814
  3817  O    -15.718284    1.679241    7.388764     1  3818  3819
  3818  H    -16.674427    1.808725    7.463493     2  3817
  3819  H    -15.630950    1.156921    6.576238     2  3817
  3820  O      5.367662   26.541153    6.475719     1  3821  3822
  3821  H      5.186569   27.054261    5.677440     2  3820
  3822  H      6.107988   25.966360    6.224772     2  3820
  3823  O     20.251056   -3.746836    6.788485     1  3824  3825
  3824  H     20.994526   -3.143618    6.646030     2  3823
  3825  H     20.081962   -3.711010    7.739368     2  3823
  3826  O    -24.440979   13.651213   -1.572072     1  3827  3828
  3827  H    -24.651041   12.707093   -1.618532     2  3826
  3828  H    -25.276988   14.119823   -1.713944     2  3826
  3829  O     25.089321    6.461633    8.831274     1  3830  3831
  3830  H     24.431118    6.660038    9.512725     2  3829
  3831  H     25.394341    5.556707    9.004070     2  3829
  3832  O     -0.000181   -1.467985   22.476961     1  3833  3834
  3833  H     -0.784647   -1.234649   22.997265     2  3832
  3834  H      0.472825   -2.098701   23.046030     2  3832
  3835  O    -17.266960    2.845512   17.338494     1  3836  3837
  3836  H    -17.342316    2.444043   16.462305     2  3835
  3837  H    -17.925811    2.396821   17.879930     2  3835
  3838  O     16.344403   -6.723485   -3.125028     1  3839  3840
  3839  H     16.245552   -7.361102   -2.403888     2  3838
  3840  H     17.295509   -6.588131   -3.205994     2  3838
  3841  O     19.986743  -11.320950  -20.569726     1  3842  3843
  3842  H     20.722666  -11.022849  -21.128061     2  3841
  3843  H     19.564695  -12.025485  -21.081465     2  3841
  3844  O     19.889550  -25.297301   -6.845997     1  3845  3846
  3845  H     19.915232  -25.899326   -6.090709     2  3844
  3846  H     18.960369  -25.276303   -7.102300     2  3844
  3847  O    -23.403477  -21.890686   -8.135694     1  3848  3849
  3848  H    -23.285853  -21.463570   -7.274312     2  3847
  3849  H    -24.221782  -22.395107   -8.068081     2  3847
  3850  O    -12.930020    4.342388   12.872552     1  3851  3852
  3851  H    -12.409169    3.698634   13.380787     2  3850
  3852  H    -12.972161    5.160302   13.395638     2  3850
  3853  O    -19.011288   16.720283   -5.440468     1  3854  3855
  3854  H    -19.818376   16.284137   -5.131788     2  3853
  3855  H    -18.312583   16.280918   -4.935386     2  3853
  3856  O    -21.601392  -13.218791  -14.140580     1  3857  3858
  3857  H    -20.660113  -13.406137  -14.270912     2  3856
  3858  H    -21.673861  -12.265670  -14.297643     2  3856
  3859  O      6.241926   16.768872    5.734905     1  3860  3861
  3860  H      6.424906   17.603410    6.192949     2  3859
  3861  H      5.676249   17.008187    4.985361     2  3859
  3862  O      9.578663    6.231346   10.077241     1  3863  3864
  3863  H     10.111280    6.248728    9.263507     2  3862
  3864  H      8.731765    6.654209    9.860271     2  3862
  3865  O     10.026634   19.185069  -24.144745     1  3866  3867
  3866  H     10.493577   18.698318  -24.838909     2  3865
  3867  H     10.115671   18.631012  -23.357165     2  3865
  3868  O     17.696699   17.063994   18.967845     1  3869  3870
  3869  H     18.413648   16.911678   18.338931     2  3868
  3870  H     17.003227   16.441637   18.697789     2  3868
  3871  O     -2.864424   -5.906023   16.327280     1  3872  3873
  3872  H     -3.383726   -6.676826   16.061238     2  3871
  3873  H     -2.338296   -5.705759   15.537741     2  3871
  3874  O     -5.526183   10.179102    8.406062     1  3875  3876
  3875  H     -4.915924   10.581720    9.043233     2  3874
  3876  H     -6.148473   10.882349    8.157740     2  3874
  3877  O    -25.620213    6.626188    6.783068     1  3878  3879
  3878  H    -26.020519    6.754459    7.659690     2  3877
  3879  H    -25.738192    5.691753    6.550848     2  3877
  3880  O     18.239819    2.185575   -4.889079     1  3881  3882
  3881  H     19.117479    2.095210   -5.281047     2  3880
  3882  H     18.254475    2.995447   -4.361310     2  3880
  3883  O      7.005074   -8.632666   21.995909     1  3884  3885
  3884  H      6.686644   -9.293894   21.361650     2  3883
  3885  H      6.631321   -8.891226   22.845311     2  3883
  3886  O      5.796401   14.648595    1.226328     1  3887  3888
  3887  H      5.917939   13.869315    0.661785     2  3886
  3888  H      4.880882   14.608758    1.545549     2  3886
  3889  O     -7.332835  -20.287717  -18.105863     1  3890  3891
  3890  H     -6.561482  -20.855385  -18.245749     2  3889
  3891  H     -7.349923  -19.730128  -18.895283     2  3889
  3892  O    -12.945055   20.895547  -13.780722     1  3893  3894
  3893  H    -12.878340   21.833810  -14.012284     2  3892
  3894  H    -12.389420   20.438361  -14.432860     2  3892
  3895  O     23.775465   17.360054  -23.576199     1  3896  3897
  3896  H     24.208517   17.539803  -24.425164     2  3895
  3897  H     23.651855   18.222128  -23.150593     2  3895
  3898  O    -12.623892   -9.053244   24.700815     1  3899  3900
  3899  H    -12.587429   -8.869146   23.750675     2  3898
  3900  H    -11.705969   -9.258078   24.932670     2  3898
  3901  O     19.342817   20.850270    4.002018     1  3902  3903
  3902  H     19.551557   20.235000    3.288161     2  3901
  3903  H     18.395371   21.024380    3.917320     2  3901
  3904  O    -24.506906    8.800978    2.931616     1  3905  3906
  3905  H    -24.826857    9.527602    2.373030     2  3904
  3906  H    -24.594488    7.993787    2.394079     2  3904
  3907  O    -26.669706    3.810640   18.876578     1  3908  3909
  3908  H    -27.400840    3.919218   18.254951     2  3907
  3909  H    -25.922117    4.302722   18.522965     2  3907
  3910  O     19.660479    1.973585   16.285767     1  3911  3912
  3911  H     19.579119    2.856886   15.896789     2  3910
  3912  H     19.292533    1.391837   15.604208     2  3910
  3913  O      1.431869   24.649615   11.783479     1  3914  3915
  3914  H      0.743682   24.005468   11.580962     2  3913
  3915  H      2.175538   24.159119   12.149182     2  3913
  3916  O    -19.753944  -15.841205    0.997125     1  3917  3918
  3917  H    -20.446958  -15.701023    1.672995     2  3916
  3918  H    -19.876536  -16.761306    0.693417     2  3916
  3919  O     27.032492   25.252559  -12.699579     1  3920  3921
  3920  H     26.473132   25.768938  -12.105725     2  3919
  3921  H     26.591870   24.393465  -12.760626     2  3919
  3922  O      6.817583  -23.994949   23.163104     1  3923  3924
  3923  H      7.097144  -24.922392   23.193432     2  3922
  3924  H      7.495901  -23.538971   23.677621     2  3922
  3925  O    -12.034076    5.534417   -4.137542     1  3926  3927
  3926  H    -12.894974    5.191569   -3.848361     2  3925
  3927  H    -12.098422    5.524879   -5.110209     2  3925
  3928  O     17.678892  -21.426566  -21.343590     1  3929  3930
  3929  H     18.317297  -21.889527  -21.908815     2  3928
  3930  H     17.652202  -20.500032  -21.632649     2  3928
  3931  O     19.958476   10.786060   14.589060     1  3932  3933
  3932  H     20.088754   10.482574   13.677762     2  3931
  3933  H     20.526637   11.565733   14.690587     2  3931
  3934  O     18.093435  -23.973983   -2.325753     1  3935  3936
  3935  H     18.403294  -23.264421   -2.912832     2  3934
  3936  H     18.703516  -23.986704   -1.570127     2  3934
  3937  O      8.390607  -11.884761   -9.095620     1  3938  3939
  3938  H      8.473947  -12.167857   -8.176438     2  3937
  3939  H      9.301610  -11.644457   -9.313327     2  3937
  3940  O      9.911293  -14.586039   10.176507     1  3941  3942
  3941  H      9.064814  -14.114553   10.217234     2  3940
  3942  H      9.749573  -15.485091   10.501892     2  3940
  3943  O    -12.497314  -15.160243    2.053508     1  3944  3945
  3944  H    -12.093285  -15.450308    2.888434     2  3943
  3945  H    -11.873879  -14.513597    1.687681     2  3943
  3946  O     -6.463953  -20.455697   -1.837897     1  3947  3948
  3947  H     -6.665391  -21.275285   -1.360014     2  3946
  3948  H     -7.188733  -20.331960   -2.470762     2  3946
  3949  O     12.815779  -21.977119  -21.956749     1  3950  3951
  3950  H     13.764203  -22.188080  -21.973617     2  3949
  3951  H     12.586402  -21.879285  -22.896102     2  3949
  3952  O     -5.016656  -14.654126  -19.888841     1  3953  3954
  3953  H     -5.794388  -14.072027  -19.955906     2  3952
  3954  H     -4.590253  -14.645243  -20.757839     2  3952
  3955  O     12.487993   -1.985546   21.275583     1  3956  3957
  3956  H     12.976324   -2.617056   21.827711     2  3955
  3957  H     12.281335   -1.230113   21.848916     2  3955
  3958  O    -11.062894    2.041827  -17.324248     1  3959  3960
  3959  H    -10.507125    2.416314  -16.622292     2  3958
  3960  H    -11.355114    1.187750  -16.970597     2  3958
  3961  O    -20.050630   -5.898447  -25.186100     1  3962  3963
  3962  H    -19.333320   -5.687279  -24.565634     2  3961
  3963  H    -20.760603   -6.330372  -24.692781     2  3961
  3964  O    -25.490750  -22.495591  -22.001066     1  3965  3966
  3965  H    -26.174709  -22.370880  -21.327257     2  3964
  3966  H    -25.295746  -21.610235  -22.338440     2  3964
  3967  O    -24.918296    9.131904  -24.810329     1  3968  3969
  3968  H    -25.697240    8.798731  -25.274293     2  3967
  3969  H    -25.274887    9.494610  -23.986533     2  3967
  3970  O      0.619345   17.434922   24.086587     1  3971  3972
  3971  H      0.598191   18.354736   23.792520     2  3970
  3972  H      0.642451   16.901358   23.278505     2  3970
  3973  O     25.209231   -8.784496   -8.433444     1  3974  3975
  3974  H     25.225187   -9.706917   -8.729987     2  3973
  3975  H     25.092842   -8.248683   -9.231157     2  3973
  3976  O     -4.505229   -9.313064   12.483755     1  3977  3978
  3977  H     -4.693969   -8.839207   11.657659     2  3976
  3978  H     -3.892109  -10.028459   12.253935     2  3976
  3979  O    -10.561731   17.429938  -18.444052     1  3980  3981
  3980  H    -10.228172   18.327340  -18.279578     2  3979
  3981  H    -11.124808   17.238468  -17.676821     2  3979
  3982  O      5.428169   26.865322   14.687871     1  3983  3984
  3983  H      4.661463   26.295485   14.827286     2  3982
  3984  H      6.210292   26.325351   14.855542     2  3982
  3985  O     -5.951762    3.368365   19.754468     1  3986  3987
  3986  H     -5.833053    2.489454   20.158588     2  3985
  3987  H     -5.523023    3.983880   20.372462     2  3985
  3988  O      2.664556   16.152705  -21.957299     1  3989  3990
  3989  H      2.247817   16.876670  -22.450153     2  3988
  3990  H      1.993312   15.453074  -21.919061     2  3988
  3991  O     -5.536028   20.428642  -10.652363     1  3992  3993
  3992  H     -4.688705   20.347763  -10.185505     2  3991
  3993  H     -5.735238   19.524368  -10.944019     2  3991
  3994  O    -10.973569    7.931092  -14.901686     1  3995  3996
  3995  H    -10.751981    7.327283  -15.627591     2  3994
  3996  H    -10.192955    7.910447  -14.336574     2  3994
  3997  O     24.400921   18.210913  -18.783533     1  3998  3999
  3998  H     24.259476   17.538479  -19.467342     2  3997
  3999  H     25.096582   18.808988  -19.090882     2  3997
  4000  O     23.996679  -18.600425    7.846686     1  4001  4002
  4001  H     23.583367  -18.160471    8.609769     2  4000
  4002  H     23.225979  -18.892950    7.314551     2  4000
  4003  O    -12.631437   23.685654  -14.086118     1  4004  4005
  4004  H    -12.102099   24.155078  -14.751736     2  4003
  4005  H    -12.112510   23.720231  -13.268443     2  4003
  4006  O     18.077440    4.736410   21.988311     1  4007  4008
  4007  H     17.666433    3.959493   21.579552     2  4006
  4008  H     18.507591    5.225738   21.267943     2  4006
  4009  O    -22.609125  -23.867372  -22.867560     1  4010  4011
  4010  H    -22.683554  -24.817894  -22.691623     2  4009
  4011  H    -22.155197  -23.844521  -23.719864     2  4009
  4012  O    -13.752260  -11.481247   -8.568172     1  4013  4014
  4013  H    -13.394042  -12.350767   -8.818887     2  4012
  4014  H    -13.359193  -10.891967   -9.237991     2  4012
  4015  O    -21.104641    8.592544   -8.937208     1  4016  4017
  4016  H    -20.491043    8.371947   -8.220792     2  4015
  4017  H    -21.219992    7.783953   -9.456987     2  4015
  4018  O     -9.753206  -10.410417  -21.872259     1  4019  4020
  4019  H     -9.593590  -11.282255  -21.475415     2  4018
  4020  H     -9.775369   -9.760648  -21.151124     2  4018
  4021  O      4.842889    7.540495   17.040572     1  4022  4023
  4022  H      4.653882    6.807893   16.434785     2  4021
  4023  H      4.801044    8.336538   16.491837     2  4021
  4024  O     -3.399195   -8.786554   -3.552725     1  4025  4026
  4025  H     -2.516920   -9.140274   -3.696187     2  4024
  4026  H     -3.258439   -7.937846   -3.106583     2  4024
  4027  O    -13.205938  -16.903978  -11.225404     1  4028  4029
  4028  H    -13.632129  -17.439609  -11.906696     2  4027
  4029  H    -13.297509  -15.985393  -11.514634     2  4027
  4030  O      0.035631   -1.943520   19.735656     1  4031  4032
  4031  H      0.092108   -1.673435   20.666502     2  4030
  4032  H     -0.665845   -1.401868   19.359048     2  4030
  4033  O     -9.273740  -15.149134   11.843336     1  4034  4035
  4034  H     -9.500826  -15.027766   12.780506     2  4033
  4035  H     -8.346551  -14.876409   11.744289     2  4033
  4036  O     12.353062  -23.559434  -11.724808     1  4037  4038
  4037  H     12.415479  -22.845959  -12.386044     2  4036
  4038  H     13.198652  -24.026207  -11.856905     2  4036
  4039  O    -17.981790    9.491328   -1.513789     1  4040  4041
  4040  H    -18.358878    9.522587   -0.617320     2  4039
  4041  H    -17.871919    8.537826   -1.660424     2  4039
  4042  O    -20.808997  -17.070459   22.217754     1  4043  4044
  4043  H    -20.299097  -17.254654   23.023263     2  4042
  4044  H    -20.647977  -17.824286   21.629555     2  4042
  4045  O     18.742754   -7.841546    2.395404     1  4046  4047
  4046  H     17.773644   -7.817640    2.373924     2  4045
  4047  H     18.992451   -8.097868    1.491477     2  4045
  4048  O      3.644219    9.894321  -14.468059     1  4049  4050
  4049  H      3.579763    8.938557  -14.624481     2  4048
  4050  H      4.591914   10.074588  -14.367556     2  4048
  4051  O    -15.311151   19.664243   -7.471338     1  4052  4053
  4052  H    -15.759184   19.160261   -8.166050     2  4051
  4053  H    -14.595709   19.097577   -7.146187     2  4051
  4054  O     13.214958  -11.380214   -2.683049     1  4055  4056
  4055  H     13.645395  -12.198819   -2.403766     2  4054
  4056  H     12.835226  -11.576649   -3.546559     2  4054
  4057  O     26.163573    6.362980   27.049644     1  4058  4059
  4058  H     25.246992    6.640287   26.893963     2  4057
  4059  H     26.593289    6.415944   26.179247     2  4057
  4060  O      8.547080    8.542844  -21.371905     1  4061  4062
  4061  H      9.422286    8.549094  -20.954396     2  4060
  4062  H      7.930096    8.301852  -20.658062     2  4060
  4063  O     19.555940    4.254111   14.674557     1  4064  4065
  4064  H     18.796967    4.501420   14.123433     2  4063
  4065  H     20.015258    5.081112   14.856519     2  4063
  4066  O     19.345725   23.957320   10.317654     1  4067  4068
  4067  H     20.314175   23.849675   10.238750     2  4066
  4068  H     19.242711   24.751288   10.873015     2  4066
  4069  O     23.409840   16.481492   17.164990     1  4070  4071
  4070  H     23.665943   16.406831   18.096063     2  4069
  4071  H     23.563822   17.401736   16.894785     2  4069
  4072  O     26.000981    4.045527    1.751028     1  4073  4074
  4073  H     26.933243    4.317657    1.752705     2  4072
  4074  H     25.644986    4.361932    2.593040     2  4072
  4075  O     12.032323  -13.211931   11.337534     1  4076  4077
  4076  H     12.603475  -13.752711   11.901896     2  4075
  4077  H     11.365937  -13.803613   10.957185     2  4075
  4078  O    -19.666322   -2.320446  -10.183106     1  4079  4080
  4079  H    -18.848628   -2.833275  -10.074807     2  4078
  4080  H    -19.392193   -1.410162  -10.326442     2  4078
  4081  O     25.604543   15.276818   -6.088214     1  4082  4083
  4082  H     25.354098   15.398118   -7.014864     2  4081
  4083  H     25.279375   14.392981   -5.854708     2  4081
  4084  O     -1.423354   11.715622   25.050643     1  4085  4086
  4085  H     -1.415360   10.852170   25.499989     2  4084
  4086  H     -1.383017   12.391653   25.749361     2  4084
  4087  O      9.286172  -23.961723   24.559235     1  4088  4089
  4088  H      9.158788  -24.858189   24.213359     2  4087
  4089  H      9.414913  -24.062178   25.513364     2  4087
  4090  O      5.488144   14.454448   25.111480     1  4091  4092
  4091  H      5.991670   14.194301   25.902348     2  4090
  4092  H      4.806198   13.766204   25.045745     2  4090
  4093  O      3.549035  -10.708351   -6.296278     1  4094  4095
  4094  H      4.000495  -10.156887   -6.962502     2  4093
  4095  H      4.047035  -11.543896   -6.322252     2  4093
  4096  O      5.267989   -0.797247  -26.647602     1  4097  4098
  4097  H      6.061502   -0.749774  -26.104933     2  4096
  4098  H      5.491704   -1.378299  -27.391361     2  4096
  4099  O      4.992540   -0.828924   -6.287306     1  4100  4101
  4100  H      5.633831   -1.223454   -6.889280     2  4099
  4101  H      5.529924   -0.424309   -5.594190     2  4099
  4102  O    -12.683074    5.948972   23.553965     1  4103  4104
  4103  H    -12.711882    5.525775   22.683200     2  4102
  4104  H    -12.211066    5.309868   24.110015     2  4102
  4105  O     -4.140968  -13.600080  -25.976970     1  4106  4107
  4106  H     -4.725173  -13.310657  -26.696007     2  4105
  4107  H     -4.070277  -14.549042  -26.149314     2  4105
  4108  O      7.163767   -5.991730    4.233988     1  4109  4110
  4109  H      7.940273   -5.653885    3.754469     2  4108
  4110  H      7.440820   -6.844351    4.599186     2  4108
  4111  O    -16.237607   25.932582   -5.661515     1  4112  4113
  4112  H    -15.789332   25.608536   -6.457518     2  4111
  4113  H    -16.904216   25.259642   -5.458460     2  4111
  4114  O      8.567990  -22.653775  -12.787838     1  4115  4116
  4115  H      8.898539  -22.914417  -13.666175     2  4114
  4116  H      9.120816  -21.907574  -12.510012     2  4114
  4117  O    -17.039151   20.630493  -23.486354     1  4118  4119
  4118  H    -16.732071   20.182159  -22.685873     2  4117
  4119  H    -16.370068   20.429197  -24.154367     2  4117
  4120  O     23.247823   11.408716  -10.869753     1  4121  4122
  4121  H     22.675519   11.856395  -11.512126     2  4120
  4122  H     22.978164   10.476646  -10.887629     2  4120
  4123  O    -19.815915  -19.411553  -20.392624     1  4124  4125
  4124  H    -18.998015  -19.291849  -20.899799     2  4123
  4125  H    -20.487131  -18.968182  -20.933888     2  4123
  4126  O    -18.835843   -9.838667  -17.832783     1  4127  4128
  4127  H    -18.833159   -9.235216  -18.594372     2  4126
  4128  H    -19.774919   -9.979986  -17.645417     2  4126
  4129  O     22.774248  -24.899484   12.310007     1  4130  4131
  4130  H     23.063166  -24.959088   13.234997     2  4129
  4131  H     22.013061  -25.493744   12.216919     2  4129
  4132  O    -16.021592   -1.603192  -24.234559     1  4133  4134
  4133  H    -15.970968   -0.727597  -23.832406     2  4132
  4134  H    -16.340192   -2.196515  -23.533511     2  4132
  4135  O      2.560543  -16.031029  -21.264520     1  4136  4137
  4136  H      2.124626  -15.463753  -21.921918     2  4135
  4137  H      3.086515  -16.687569  -21.751493     2  4135
  4138  O     14.244725   22.001877  -24.552037     1  4139  4140
  4139  H     15.143844   22.044971  -24.182490     2  4138
  4140  H     14.285988   21.224837  -25.134835     2  4138
  4141  O     13.196303   -4.167505   15.738299     1  4142  4143
  4142  H     14.008586   -4.268068   16.261753     2  4141
  4143  H     13.317083   -3.352276   15.232735     2  4141
  4144  O      4.424123   -6.087939    4.783817     1  4145  4146
  4145  H      5.332921   -6.070731    4.447328     2  4144
  4146  H      4.105921   -5.180695    4.662732     2  4144
  4147  O     -7.912420  -21.739040    8.411242     1  4148  4149
  4148  H     -7.239180  -21.827624    9.102969     2  4147
  4149  H     -7.414891  -21.451269    7.630277     2  4147
  4150  O     21.952154  -23.018951   -0.059488     1  4151  4152
  4151  H     21.740785  -22.869931   -0.990021     2  4150
  4152  H     21.858754  -22.153845    0.365733     2  4150
  4153  O    -16.220178  -21.843048   22.598201     1  4154  4155
  4154  H    -16.028235  -21.007083   22.142447     2  4153
  4155  H    -15.932980  -22.526754   21.967667     2  4153
  4156  O      0.953260   12.380536  -26.702157     1  4157  4158
  4157  H      1.278434   13.049441  -27.324545     2  4156
  4158  H      1.145915   11.526444  -27.115150     2  4156
  4159  O    -14.587921   -9.691715  -23.697450     1  4160  4161
  4160  H    -15.169485  -10.372724  -23.322679     2  4159
  4161  H    -13.689996  -10.036643  -23.592617     2  4159
  4162  O    -14.656401  -21.602756    2.435418     1  4163  4164
  4163  H    -15.429348  -21.526907    3.019477     2  4162
  4164  H    -14.276446  -20.710149    2.450319     2  4162
  4165  O     26.846410   -5.050691  -18.039854     1  4166  4167
  4166  H     26.399934   -4.528762  -18.721388     2  4165
  4167  H     26.749630   -5.976266  -18.314748     2  4165
  4168  O     17.569327  -26.491611    6.834110     1  4169  4170
  4169  H     17.078864  -26.500992    7.669115     2  4168
  4170  H     18.457306  -26.817778    7.047029     2  4168
  4171  O      0.490476  -20.637218   16.088165     1  4172  4173
  4172  H      0.584675  -21.490484   15.639256     2  4171
  4173  H      1.012118  -20.718152   16.901556     2  4171
  4174  O     23.327902  -22.493929   -6.493943     1  4175  4176
  4175  H     23.908189  -23.060312   -7.027579     2  4174
  4176  H     23.822885  -21.667088   -6.369101     2  4174
  4177  O      6.356705  -21.170888   -5.095383     1  4178  4179
  4178  H      5.440840  -21.459312   -5.224139     2  4177
  4179  H      6.537471  -20.536669   -5.803743     2  4177
  4180  O      3.079920   14.382553   -5.493829     1  4181  4182
  4181  H      2.567932   14.480388   -6.308704     2  4180
  4182  H      3.967130   14.100277   -5.768867     2  4180
  4183  O    -21.405969    2.228934    3.485157     1  4184  4185
  4184  H    -21.911466    1.684927    2.855488     2  4183
  4185  H    -22.090168    2.753751    3.934848     2  4183
  4186  O     -7.134675    7.314925  -11.612342     1  4187  4188
  4187  H     -6.183674    7.119943  -11.662633     2  4186
  4188  H     -7.481797    7.123784  -12.497427     2  4186
  4189  O    -17.057760  -24.624365   18.967940     1  4190  4191
  4190  H    -16.622168  -24.338435   19.789237     2  4189
  4191  H    -16.821300  -25.562411   18.866743     2  4189
  4192  O     18.027428   13.546069   -3.120474     1  4193  4194
  4193  H     17.955982   13.355220   -4.066947     2  4192
  4194  H     18.093804   12.663146   -2.729323     2  4192
  4195  O     -1.554043    3.943384   -9.841510     1  4196  4197
  4196  H     -1.557796    4.883546   -9.624889     2  4195
  4197  H     -0.842236    3.836663  -10.488503     2  4195
  4198  O      1.126905    9.127547   -1.570645     1  4199  4200
  4199  H      1.039514    9.801889   -2.257801     2  4198
  4200  H      1.108368    9.580744   -0.717087     2  4198
  4201  O     15.622470   17.913041    2.010020     1  4202  4203
  4202  H     15.653549   18.872625    1.867476     2  4201
  4203  H     15.199846   17.835176    2.878023     2  4201
  4204  O      1.441082   16.145349   21.688178     1  4205  4206
  4205  H      2.019639   16.842898   21.350559     2  4204
  4206  H      1.049435   15.781024   20.885501     2  4204
  4207  O      3.457421   10.756633  -10.961876     1  4208  4209
  4208  H      3.683953   10.559545  -10.036316     2  4207
  4209  H      3.531036    9.909574  -11.425098     2  4207
  4210  O      1.962295  -24.118077  -13.377022     1  4211  4212
  4211  H      2.779851  -24.451447  -13.777499     2  4210
  4212  H      1.286907  -24.453833  -13.984687     2  4210
  4213  O     -1.555629   25.154343   19.546788     1  4214  4215
  4214  H     -1.219440   24.825446   18.696863     2  4213
  4215  H     -1.247321   26.075770   19.606381     2  4213
  4216  O    -18.046230  -22.101206   26.454137     1  4217  4218
  4217  H    -18.774994  -22.554378   26.913312     2  4216
  4218  H    -18.367713  -21.969245   25.545525     2  4216
  4219  O    -21.248930    3.825998    6.763663     1  4220  4221
  4220  H    -21.105583    4.521558    7.426355     2  4219
  4221  H    -21.102870    2.986145    7.221372     2  4219
  4222  O      5.573751   -5.985238  -15.058695     1  4223  4224
  4223  H      6.339509   -6.074792  -15.643414     2  4222
  4224  H      5.838273   -5.333383  -14.391465     2  4222
  4225  O      4.096467  -20.005941   -8.142988     1  4226  4227
  4226  H      4.439641  -20.319898   -8.990869     2  4225
  4227  H      4.823929  -19.551375   -7.709551     2  4225
  4228  O    -20.649416   14.665502   -4.338563     1  4229  4230
  4229  H    -21.603944   14.527218   -4.420710     2  4228
  4230  H    -20.472386   14.417777   -3.420220     2  4228
  4231  O     -4.187492    6.980401  -17.892820     1  4232  4233
  4232  H     -4.390482    7.367963  -18.757906     2  4231
  4233  H     -4.973631    7.086779  -17.335908     2  4231
  4234  O    -11.690352  -19.939234   11.983139     1  4235  4236
  4235  H    -11.252022  -20.343214   11.222458     2  4234
  4236  H    -11.251975  -19.083200   12.092989     2  4234
  4237  O    -15.841119  -21.014294  -22.626402     1  4238  4239
  4238  H    -14.898364  -21.134146  -22.445397     2  4237
  4239  H    -15.897736  -20.790851  -23.568233     2  4237
  4240  O     23.963333  -22.732556   10.888959     1  4241  4242
  4241  H     24.310590  -23.186701   10.108292     2  4240
  4242  H     23.396984  -23.388034   11.324349     2  4240
  4243  O    -22.553934   -7.261702  -24.484873     1  4244  4245
  4244  H    -23.518954   -7.229719  -24.564930     2  4243
  4245  H    -22.394017   -7.763480  -23.670301     2  4243
  4246  O      5.340367  -25.901649   -9.115979     1  4247  4248
  4247  H      5.301717  -25.492657   -9.991991     2  4246
  4248  H      6.120799  -25.527621   -8.680509     2  4246
  4249  O    -23.481848    4.997746   -4.681524     1  4250  4251
  4250  H    -23.673652    4.456539   -3.901281     2  4249
  4251  H    -24.032546    5.792766   -4.568964     2  4249
  4252  O     -9.993619   -9.909723  -17.743942     1  4253  4254
  4253  H    -10.685542  -10.564829  -17.923426     2  4252
  4254  H     -9.952487   -9.872328  -16.773345     2  4252
  4255  O     -4.963287   23.479666  -17.542942     1  4256  4257
  4256  H     -5.080203   23.970109  -18.366140     2  4255
  4257  H     -5.824933   23.114977  -17.317532     2  4255
  4258  O     27.162236  -15.490171   10.555026     1  4259  4260
  4259  H     27.475675  -15.110567    9.723651     2  4258
  4260  H     26.205250  -15.383367   10.573606     2  4258
  4261  O    -26.182844  -18.964645   24.735650     1  4262  4263
  4262  H    -26.363162  -19.903981   24.558548     2  4261
  4263  H    -25.259877  -18.912335   25.029416     2  4261
  4264  O     -4.912192    2.094987  -12.636921     1  4265  4266
  4265  H     -4.924291    2.817083  -11.994936     2  4264
  4266  H     -4.869705    2.516296  -13.505668     2  4264
  4267  O      2.600786  -26.365442   -9.038480     1  4268  4269
  4268  H      2.114449  -25.655787   -9.485439     2  4267
  4269  H      3.500140  -26.038773   -8.895075     2  4267
  4270  O    -16.506696   14.562869  -20.870595     1  4271  4272
  4271  H    -16.205646   13.926815  -21.535765     2  4270
  4272  H    -16.408577   15.428478  -21.295186     2  4270
  4273  O     16.931605   -9.616566    4.810856     1  4274  4275
  4274  H     16.073001   -9.345411    4.452125     2  4273
  4275  H     16.973065  -10.573565    4.714118     2  4273
  4276  O      2.230873   -4.472091  -10.237676     1  4277  4278
  4277  H      2.464348   -5.319999  -10.661145     2  4276
  4278  H      2.489035   -3.794597  -10.895522     2  4276
  4279  O     21.055877   -4.925865   -9.411982     1  4280  4281
  4280  H     20.906878   -5.580207   -8.715980     2  4279
  4281  H     20.453774   -4.189494   -9.235220     2  4279
  4282  O    -21.779107    1.772360  -10.429529     1  4283  4284
  4283  H    -21.949805    2.657045  -10.059938     2  4282
  4284  H    -21.569668    1.256862   -9.628264     2  4282
  4285  O     11.129022   18.095403   15.881080     1  4286  4287
  4286  H     12.018248   17.872882   15.562260     2  4285
  4287  H     10.631198   17.263804   15.851190     2  4285
  4288  O      9.528118  -22.782856   10.862731     1  4289  4290
  4289  H      9.511269  -22.235312   10.056779     2  4288
  4290  H      9.194099  -23.655515   10.574187     2  4288
  4291  O     12.780932    4.692753  -22.048049     1  4292  4293
  4292  H     13.525950    5.068014  -22.541364     2  4291
  4293  H     12.044958    4.643629  -22.679166     2  4291
  4294  O      9.870880   15.630580  -17.380278     1  4295  4296
  4295  H      9.455613   15.236066  -18.161100     2  4294
  4296  H      9.833206   14.928715  -16.712547     2  4294
  4297  O     -7.048388   20.912387    9.138794     1  4298  4299
  4298  H     -6.564887   21.548163    9.687843     2  4297
  4299  H     -6.361316   20.391712    8.696279     2  4297
  4300  O     16.188372   12.341785    8.280430     1  4301  4302
  4301  H     16.088478   13.303124    8.364022     2  4300
  4302  H     16.967864   12.222765    7.716178     2  4300
  4303  O    -10.501830  -22.316827   -3.117716     1  4304  4305
  4304  H    -10.625688  -23.122624   -2.591602     2  4303
  4305  H    -11.408891  -22.048673   -3.317461     2  4303
  4306  O     18.300533   16.303280  -16.746439     1  4307  4308
  4307  H     18.351201   17.041382  -17.371128     2  4306
  4308  H     19.118291   16.344761  -16.232112     2  4306
  4309  O     15.640136   20.879124   -8.927181     1  4310  4311
  4310  H     15.067991   20.457772   -9.598134     2  4309
  4311  H     16.332270   21.313223   -9.452187     2  4309
  4312  O    -23.690284  -14.578819   20.110284     1  4313  4314
  4313  H    -23.465570  -15.518722   19.979456     2  4312
  4314  H    -24.330927  -14.588306   20.849292     2  4312
  4315  O      3.316999  -22.539954   27.111907     1  4316  4317
  4316  H      2.963797  -22.490543   28.009768     2  4315
  4317  H      4.080924  -23.128081   27.168642     2  4315
  4318  O     16.805765  -11.667230   14.475801     1  4319  4320
  4319  H     16.140535  -12.035738   13.877370     2  4318
  4320  H     16.520526  -11.846762   15.384923     2  4318
  4321  O     15.079944  -18.714129  -20.381123     1  4322  4323
  4322  H     15.783454  -18.782257  -21.043240     2  4321
  4323  H     14.865222  -17.771951  -20.312108     2  4321
  4324  O     -3.731549   -1.940137   14.557228     1  4325  4326
  4325  H     -3.160605   -1.267467   14.151980     2  4324
  4326  H     -3.585612   -2.747379   14.032628     2  4324
  4327  O    -13.988287    3.711832  -10.253296     1  4328  4329
  4328  H    -13.271105    3.186395  -10.642655     2  4327
  4329  H    -14.666527    3.080454   -9.967330     2  4327
  4330  O     25.399325   11.294771   17.796022     1  4331  4332
  4331  H     25.522169   11.835648   18.590176     2  4330
  4332  H     26.116591   11.576868   17.207857     2  4330
  4333  O     18.579239  -21.827076   -8.256319     1  4334  4335
  4334  H     19.167938  -21.343445   -8.848137     2  4333
  4335  H     19.151326  -22.086354   -7.522311     2  4333
  4336  O    -20.226520  -11.779837    3.828963     1  4337  4338
  4337  H    -19.460481  -12.374023    3.844330     2  4336
  4338  H    -20.420365  -11.560870    2.903065     2  4336
  4339  O     16.675220   -4.640031   22.299993     1  4340  4341
  4340  H     17.257372   -4.434265   23.048563     2  4339
  4341  H     16.696490   -5.608676   22.273685     2  4339
  4342  O    -17.895234  -10.048344   27.173623     1  4343  4344
  4343  H    -18.235943   -9.156595   27.373243     2  4342
  4344  H    -18.417565  -10.644970   27.738552     2  4342
  4345  O    -26.655624  -25.259408   10.118274     1  4346  4347
  4346  H    -26.446213  -25.641929   10.982422     2  4345
  4347  H    -27.225827  -25.906090    9.680024     2  4345
  4348  O     25.749932  -11.295265    7.447510     1  4349  4350
  4349  H     26.434218  -11.862263    7.833630     2  4348
  4350  H     25.137893  -11.149987    8.189694     2  4348
  4351  O    -17.029538   23.911530    4.078643     1  4352  4353
  4352  H    -17.142111   23.332315    4.850928     2  4351
  4353  H    -17.545200   23.480502    3.378436     2  4351
  4354  O     -7.861877   14.882212   23.693803     1  4355  4356
  4355  H     -7.563006   13.996329   23.947897     2  4354
  4356  H     -8.126014   14.765356   22.771040     2  4354
  4357  O    -22.477011   -8.832497  -22.289710     1  4358  4359
  4358  H    -22.182166   -8.410141  -21.472114     2  4357
  4359  H    -23.430494   -8.935089  -22.197985     2  4357
  4360  O    -22.864620    1.178041   14.373539     1  4361  4362
  4361  H    -22.944654    1.912308   13.746082     2  4360
  4362  H    -21.968385    1.201608   14.729793     2  4360
  4363  O     24.938425   12.227664   21.975798     1  4364  4365
  4364  H     25.314292   12.617161   21.171287     2  4363
  4365  H     24.073887   11.899927   21.680990     2  4363
  4366  O    -20.854066  -21.335283   22.391774     1  4367  4368
  4367  H    -20.990652  -22.185799   21.941305     2  4366
  4368  H    -20.055041  -21.468155   22.925078     2  4366
  4369  O    -26.629482   -4.381680    2.240126     1  4370  4371
  4370  H    -25.892292   -4.185398    2.838854     2  4369
  4371  H    -26.665744   -3.654491    1.609632     2  4369
  4372  O    -17.854656    4.198954   -8.477688     1  4373  4374
  4373  H    -17.186957    3.529524   -8.690270     2  4372
  4374  H    -18.596509    3.723603   -8.074484     2  4372
  4375  O     17.827318   13.768268  -23.108330     1  4376  4377
  4376  H     17.303204   14.387585  -23.633826     2  4375
  4377  H     17.267388   12.978804  -23.057966     2  4375
  4378  O     13.945842  -15.747049   -7.356409     1  4379  4380
  4379  H     14.471864  -15.875905   -8.158340     2  4378
  4380  H     13.744062  -16.626453   -7.004196     2  4378
  4381  O      4.506895   17.691989    3.758404     1  4382  4383
  4382  H      3.804692   17.156398    3.351993     2  4381
  4383  H      4.052262   18.384943    4.254189     2  4381
  4384  O      8.719210   -3.373179  -20.807621     1  4385  4386
  4385  H      9.116368   -4.193837  -20.498251     2  4384
  4386  H      8.756821   -3.378203  -21.774378     2  4384
  4387  O      6.458745  -16.684749   15.049571     1  4388  4389
  4388  H      6.433688  -16.279721   15.929957     2  4387
  4389  H      5.533654  -16.919468   14.889757     2  4387
  4390  O    -17.209473  -11.145773  -15.915478     1  4391  4392
  4391  H    -17.601193  -10.610659  -16.623747     2  4390
  4392  H    -16.378149  -10.712163  -15.665795     2  4390
  4393  O    -22.073520  -20.828430    3.892558     1  4394  4395
  4394  H    -21.583181  -20.520935    4.666829     2  4393
  4395  H    -21.551212  -21.535766    3.489376     2  4393
  4396  O    -21.163886   -5.213043   -6.633026     1  4397  4398
  4397  H    -21.497756   -5.988966   -7.102626     2  4396
  4398  H    -20.266958   -5.095488   -6.979528     2  4396
  4399  O    -10.352488  -26.717435  -13.409298     1  4400  4401
  4400  H     -9.856062  -26.258213  -12.714853     2  4399
  4401  H    -10.094948  -27.647611  -13.340943     2  4399
  4402  O     12.109074  -22.628338    8.589060     1  4403  4404
  4403  H     11.706900  -23.276811    7.986976     2  4402
  4404  H     11.417849  -21.947777    8.644754     2  4402
  4405  O     25.824837    4.261692    6.711177     1  4406  4407
  4406  H     25.763627    3.379210    7.109378     2  4405
  4407  H     26.769558    4.434404    6.631987     2  4405
  4408  O     26.405321   -1.880588  -14.746040     1  4409  4410
  4409  H     25.591290   -1.607460  -15.183004     2  4408
  4410  H     27.112508   -1.679159  -15.377250     2  4408
  4411  O      2.896061   -2.232110  -26.059328     1  4412  4413
  4412  H      3.394300   -2.895005  -25.568912     2  4411
  4413  H      3.515986   -1.502828  -26.166442     2  4411
  4414  O     15.461508   16.665917  -27.175719     1  4415  4416
  4415  H     15.301417   15.796750  -27.580377     2  4414
  4416  H     14.910688   16.703285  -26.376821     2  4414
  4417  O     -5.141954    6.113063   15.432821     1  4418  4419
  4418  H     -5.604140    6.875958   15.054137     2  4417
  4419  H     -4.223313    6.226574   15.151683     2  4417
  4420  O    -17.226743   20.724666   25.594769     1  4421  4422
  4421  H    -17.268411   20.959829   24.654497     2  4420
  4422  H    -16.667544   21.401495   25.997173     2  4420
  4423  O     -8.777017   23.960912   18.757328     1  4424  4425
  4424  H     -9.380953   24.672276   19.007912     2  4423
  4425  H     -8.092066   24.350775   18.197672     2  4423
  4426  O     19.802079   11.250066    2.897247     1  4427  4428
  4427  H     19.870835   10.562283    3.573422     2  4426
  4428  H     19.413977   10.803872    2.128873     2  4426
  4429  O     11.801499    5.868684   -8.608746     1  4430  4431
  4430  H     11.601310    4.932316   -8.468684     2  4429
  4431  H     12.087626    5.933522   -9.525076     2  4429
  4432  O     20.329930    3.567107   22.995614     1  4433  4434
  4433  H     19.495327    4.047205   22.864956     2  4432
  4434  H     20.456024    3.129464   22.138355     2  4432
  4435  O     -3.623031   11.911436  -24.392354     1  4436  4437
  4436  H     -4.543950   11.714675  -24.153291     2  4435
  4437  H     -3.248706   12.476497  -23.697319     2  4435
  4438  O     27.128548  -15.153254   15.467841     1  4439  4440
  4439  H     26.470553  -14.740647   14.886385     2  4438
  4440  H     27.025585  -16.109504   15.327798     2  4438
  4441  O      6.831996   13.207921   15.678307     1  4442  4443
  4442  H      7.146685   12.368528   15.304786     2  4441
  4443  H      7.152673   13.894149   15.075985     2  4441
  4444  O     15.829556   25.223855  -23.411475     1  4445  4446
  4445  H     16.672109   24.810058  -23.644096     2  4444
  4446  H     15.994256   25.665987  -22.565002     2  4444
  4447  O     -8.253889    9.069066    4.423356     1  4448  4449
  4448  H     -7.763238    9.867898    4.677009     2  4447
  4449  H     -7.736127    8.347501    4.816863     2  4447
  4450  O      3.616854    2.260688   -5.039348     1  4451  4452
  4451  H      3.269006    3.161465   -5.115469     2  4450
  4452  H      4.055946    2.096773   -5.888128     2  4450
  4453  O     23.986739   -4.241827    8.108674     1  4454  4455
  4454  H     24.890816   -4.004279    7.846788     2  4453
  4455  H     23.673522   -4.800563    7.380350     2  4453
  4456  O     -8.386718  -11.602347   12.298278     1  4457  4458
  4457  H     -7.721236  -12.208294   12.658832     2  4456
  4458  H     -8.078572  -10.728400   12.590368     2  4456
  4459  O     -2.629181   25.500118   -8.174593     1  4460  4461
  4460  H     -2.744533   24.547514   -8.319769     2  4459
  4461  H     -3.030374   25.897624   -8.960056     2  4459
  4462  O    -11.819788   11.076609   20.239087     1  4463  4464
  4463  H    -11.345444   11.314281   19.422703     2  4462
  4464  H    -12.583674   10.556833   19.959449     2  4462
  4465  O     25.766891  -16.910394   -5.446821     1  4466  4467
  4466  H     25.589237  -16.566830   -4.561920     2  4465
  4467  H     24.910287  -17.216933   -5.774137     2  4465
  4468  O    -25.417716    1.991265    3.142489     1  4469  4470
  4469  H    -26.261822    1.525076    3.143566     2  4468
  4470  H    -25.628480    2.885484    2.826594     2  4468
  4471  O    -15.363404   10.434219   24.133944     1  4472  4473
  4472  H    -14.503317   10.726146   23.815718     2  4471
  4473  H    -15.990750   10.600239   23.413415     2  4471
  4474  O     24.796336  -22.934673   -0.449552     1  4475  4476
  4475  H     24.895287  -22.701572   -1.382968     2  4474
  4476  H     23.848911  -23.025492   -0.275272     2  4474
  4477  O     14.868588  -26.903385  -15.095833     1  4478  4479
  4478  H     14.945169  -25.935599  -15.150757     2  4477
  4479  H     14.101841  -27.070284  -14.534020     2  4477
  4480  O     17.674576   24.245361   20.231909     1  4481  4482
  4481  H     18.154310   24.833643   19.619402     2  4480
  4482  H     17.360463   23.505779   19.686630     2  4480
  4483  O     -2.426222   13.979597  -12.707275     1  4484  4485
  4484  H     -2.173880   13.920842  -13.639346     2  4483
  4485  H     -3.394698   13.962887  -12.691483     2  4483
  4486  O      4.069134   -3.221551    4.597301     1  4487  4488
  4487  H      4.054418   -2.697780    3.790372     2  4486
  4488  H      3.623008   -2.672085    5.260779     2  4486
  4489  O     -2.690849   20.945230  -23.137071     1  4490  4491
  4490  H     -2.997546   20.374134  -23.853579     2  4489
  4491  H     -2.728754   21.852975  -23.485675     2  4489
  4492  O     22.661458   19.483884    2.405396     1  4493  4494
  4493  H     22.822475   18.881279    3.151199     2  4492
  4494  H     22.861967   20.377461    2.722146     2  4492
  4495  O     25.813265   12.885360   25.997905     1  4496  4497
  4496  H     26.071534   12.178019   25.387088     2  4495
  4497  H     26.305463   12.724232   26.816292     2  4495
  4498  O     -5.619066   24.535097   -8.637586     1  4499  4500
  4499  H     -5.291573   25.313539   -9.108969     2  4498
  4500  H     -4.957555   23.859868   -8.854174     2  4498
  4501  O    -18.200451    2.146114  -10.905862     1  4502  4503
  4502  H    -18.185823    1.755515  -11.793164     2  4501
  4503  H    -19.126453    2.171652  -10.651694     2  4501
  4504  O     10.631537   -7.752953   17.507656     1  4505  4506
  4505  H     10.530611   -8.069386   18.421593     2  4504
  4506  H     11.592244   -7.695305   17.382252     2  4504
  4507  O     -1.893544  -13.636117  -24.223113     1  4508  4509
  4508  H     -1.327743  -14.406587  -24.391817     2  4507
  4509  H     -2.611881  -13.977436  -23.668230     2  4507
  4510  O    -20.475736    7.571047  -25.933003     1  4511  4512
  4511  H    -19.776942    7.632366  -25.264471     2  4510
  4512  H    -21.314727    7.416850  -25.466272     2  4510
  4513  O     16.428549   27.061534   23.417868     1  4514  4515
  4514  H     15.517534   27.273741   23.150227     2  4513
  4515  H     16.854300   26.891989   22.560342     2  4513
  4516  O    -21.997693  -11.802525  -27.110409     1  4517  4518
  4517  H    -22.501293  -11.073324  -26.717919     2  4516
  4518  H    -22.550065  -12.598014  -27.046552     2  4516
  4519  O      5.617957  -18.747443   17.955096     1  4520  4521
  4520  H      4.660647  -18.655110   18.026069     2  4519
  4521  H      5.982057  -18.151799   18.624739     2  4519
  4522  O     24.058864   -9.616829  -20.214507     1  4523  4524
  4523  H     24.630568  -10.290443  -19.812769     2  4522
  4524  H     23.533639  -10.072549  -20.892792     2  4522
  4525  O     -9.190683   -2.378808  -22.531389     1  4526  4527
  4526  H     -9.762573   -2.016695  -21.838348     2  4525
  4527  H     -8.452199   -2.803050  -22.063856     2  4525
  4528  O      8.208388   21.523111   -6.957761     1  4529  4530
  4529  H      8.440431   22.465242   -6.968417     2  4528
  4530  H      8.664168   21.188117   -7.753331     2  4528
  4531  O    -16.555992   24.169928   23.409027     1  4532  4533
  4532  H    -15.823934   24.713503   23.084042     2  4531
  4533  H    -17.330591   24.751552   23.404069     2  4531
  4534  O    -15.400346    7.333471    6.720474     1  4535  4536
  4535  H    -16.063250    7.561145    6.049626     2  4534
  4536  H    -15.862122    7.343102    7.574321     2  4534
  4537  O    -15.465478   20.250734  -17.057025     1  4538  4539
  4538  H    -16.127118   20.245773  -17.773520     2  4537
  4539  H    -15.200103   21.179941  -16.988067     2  4537
  4540  O      8.678709    7.485551   -2.388326     1  4541  4542
  4541  H      9.235772    7.259669   -1.626673     2  4540
  4542  H      7.808557    7.119409   -2.171871     2  4540
  4543  O     22.508090  -15.299797  -20.630271     1  4544  4545
  4544  H     22.782433  -14.426090  -20.300014     2  4543
  4545  H     22.379501  -15.213691  -21.586428     2  4543
  4546  O      1.129547  -16.975580   -7.150165     1  4547  4548
  4547  H      1.071530  -17.869382   -7.521737     2  4546
  4548  H      1.876313  -16.568628   -7.618827     2  4546
  4549  O     12.932382   25.785609  -21.735181     1  4550  4551
  4550  H     13.309072   24.897903  -21.749219     2  4549
  4551  H     12.917655   26.056173  -22.666955     2  4549
  4552  O      2.216744   -4.878929   12.364986     1  4553  4554
  4553  H      2.614409   -5.615129   11.875387     2  4552
  4554  H      2.162750   -5.233420   13.266356     2  4552
  4555  O    -17.162476    8.694789    4.956601     1  4556  4557
  4556  H    -17.999703    8.555644    4.494273     2  4555
  4557  H    -17.385190    9.247296    5.719790     2  4555
  4558  O     21.255406   -7.883368  -22.924445     1  4559  4560
  4559  H     20.623858   -8.235899  -23.570313     2  4558
  4560  H     22.011500   -7.523176  -23.411800     2  4558
  4561  O     15.266543   16.173704   -0.145686     1  4562  4563
  4562  H     15.288217   16.735190    0.647522     2  4561
  4563  H     14.352844   15.864326   -0.243169     2  4561
  4564  O      6.953253   21.068202   20.623140     1  4565  4566
  4565  H      7.703328   20.608819   20.210335     2  4564
  4566  H      6.326509   20.382889   20.895501     2  4564
  4567  O     24.811833   12.841265   -5.065345     1  4568  4569
  4568  H     24.136606   13.164665   -4.447741     2  4567
  4569  H     24.411348   12.083750   -5.518741     2  4567
  4570  O     -3.265705  -10.655269  -18.271468     1  4571  4572
  4571  H     -2.959963  -11.466217  -17.842486     2  4570
  4572  H     -4.124040  -10.475977  -17.852552     2  4570
  4573  O     -9.641739   -4.271862   13.137257     1  4574  4575
  4574  H     -9.976964   -4.322093   12.231244     2  4573
  4575  H     -9.283428   -3.374662   13.185090     2  4573
  4576  O     -2.947379  -22.354251   -9.181750     1  4577  4578
  4577  H     -3.212904  -22.566712  -10.091999     2  4576
  4578  H     -3.785006  -22.088234   -8.759248     2  4576
  4579  O      6.341454  -12.324714   17.999035     1  4580  4581
  4580  H      5.625252  -12.937899   18.221047     2  4579
  4581  H      7.069360  -12.881256   17.684590     2  4579
  4582  O    -25.061204   21.130389  -25.416662     1  4583  4584
  4583  H    -25.315523   21.132778  -26.354014     2  4582
  4584  H    -24.191210   20.700861  -25.394987     2  4582
  4585  O     13.970435   -5.276664   25.057748     1  4586  4587
  4586  H     13.531068   -6.136799   24.971057     2  4585
  4587  H     14.856643   -5.507066   25.381578     2  4585
  4588  O     -3.448143  -20.942344    1.731684     1  4589  4590
  4589  H     -3.677715  -21.810321    1.367785     2  4588
  4590  H     -3.147570  -20.391132    0.993575     2  4588
  4591  O    -17.603348   11.548734   -3.652761     1  4592  4593
  4592  H    -17.521450   11.380647   -4.615562     2  4591
  4593  H    -16.707948   11.418717   -3.292489     2  4591
  4594  O     12.483627   16.429791  -16.486952     1  4595  4596
  4595  H     11.743951   16.002764  -16.940816     2  4594
  4596  H     12.894022   15.729519  -15.956296     2  4594
  4597  O     -0.762448  -26.744755   19.626479     1  4598  4599
  4598  H      0.163243  -26.536658   19.452990     2  4597
  4599  H     -1.028643  -26.080950   20.279271     2  4597
  4600  O     23.706750    7.463412   26.598236     1  4601  4602
  4601  H     23.515331    8.035800   27.358716     2  4600
  4602  H     23.975819    8.063646   25.884786     2  4600
  4603  O     17.761598  -13.259585    2.886930     1  4604  4605
  4604  H     17.787643  -13.097722    3.843188     2  4603
  4605  H     17.892138  -12.373211    2.516887     2  4603
  4606  O     16.498480  -18.814760    1.484636     1  4607  4608
  4607  H     17.004336  -19.102602    0.711562     2  4606
  4608  H     17.154769  -18.698443    2.186937     2  4606
  4609  O    -18.290720  -21.903105   -6.969889     1  4610  4611
  4610  H    -19.039184  -21.303074   -7.070632     2  4609
  4611  H    -18.078395  -22.205845   -7.861439     2  4609
  4612  O     24.587497  -20.159109   15.397685     1  4613  4614
  4613  H     24.588443  -20.907835   14.781456     2  4612
  4614  H     24.424978  -20.538882   16.268341     2  4612
  4615  O    -12.595359  -20.030107   -1.533117     1  4616  4617
  4616  H    -12.799548  -20.938799   -1.797296     2  4615
  4617  H    -13.464179  -19.618067   -1.441356     2  4615
  4618  O    -22.572057   19.864319  -25.442650     1  4619  4620
  4619  H    -22.186059   19.749556  -24.558793     2  4618
  4620  H    -22.032934   20.550038  -25.862985     2  4618
  4621  O     -2.210731   -1.162881   24.218921     1  4622  4623
  4622  H     -2.035854   -1.243045   25.170720     2  4621
  4623  H     -2.829958   -1.867189   24.003893     2  4621
  4624  O     20.678490    7.828988  -18.925821     1  4625  4626
  4625  H     20.523609    8.052339  -19.857393     2  4624
  4626  H     20.866399    6.876391  -18.907542     2  4624
  4627  O     -3.931861  -22.249672  -11.770795     1  4628  4629
  4628  H     -4.685017  -22.660232  -12.217009     2  4627
  4629  H     -3.307042  -22.057467  -12.486351     2  4627
  4630  O    -15.957535  -22.730688   15.906297     1  4631  4632
  4631  H    -16.360452  -21.864918   15.717616     2  4630
  4632  H    -15.048765  -22.676083   15.558045     2  4630
  4633  O      3.473704   25.580002    8.252319     1  4634  4635
  4634  H      4.139390   25.939017    7.647357     2  4633
  4635  H      3.674710   24.639814    8.326914     2  4633
  4636  O      6.189888    1.598869  -15.572439     1  4637  4638
  4637  H      5.876592    1.005150  -16.270890     2  4636
  4638  H      6.989020    2.011577  -15.922279     2  4636
  4639  O     -7.164903   25.436741  -11.707027     1  4640  4641
  4640  H     -7.886742   25.418634  -12.349252     2  4639
  4641  H     -7.006234   24.498354  -11.513211     2  4639
  4642  O     21.125885   18.196200   -5.910608     1  4643  4644
  4643  H     21.609454   17.787637   -6.641025     2  4642
  4644  H     21.308930   17.623694   -5.151829     2  4642
  4645  O      9.837190   -6.054899  -12.547329     1  4646  4647
  4646  H      9.690756   -6.074442  -13.503734     2  4645
  4647  H      9.389012   -5.245153  -12.271392     2  4645
  4648  O    -21.602828   21.741049   19.597579     1  4649  4650
  4649  H    -20.845226   21.480188   20.142970     2  4648
  4650  H    -22.132869   22.308381   20.178440     2  4648
  4651  O    -13.506702   -7.268658   19.330721     1  4652  4653
  4652  H    -13.086611   -6.466363   18.967028     2  4651
  4653  H    -13.296821   -7.973399   18.696116     2  4651
  4654  O     19.542012    6.113143   20.154048     1  4655  4656
  4655  H     19.371773    6.587451   19.321603     2  4654
  4656  H     20.370566    5.630718   20.006835     2  4654
  4657  O     16.239868  -18.836413  -17.803514     1  4658  4659
  4658  H     15.984555  -17.912419  -17.667423     2  4657
  4659  H     15.839765  -19.064077  -18.655442     2  4657
  4660  O    -12.971569    2.653596   -2.355790     1  4661  4662
  4661  H    -13.490444    3.467443   -2.468088     2  4660
  4662  H    -13.628821    1.942521   -2.425750     2  4660
  4663  O      9.383086  -18.520253    8.873443     1  4664  4665
  4664  H      8.440476  -18.305236    8.852077     2  4663
  4665  H      9.704079  -18.064883    9.667323     2  4663
  4666  O    -11.916451   17.464539   18.041467     1  4667  4668
  4667  H    -12.806212   17.116112   18.209496     2  4666
  4668  H    -11.422810   16.746465   17.611095     2  4666
  4669  O     18.029403   12.422744   -5.652072     1  4670  4671
  4670  H     17.736217   12.686811   -6.539715     2  4669
  4671  H     17.535117   11.604543   -5.475056     2  4669
  4672  O     13.640393    1.165612   24.458875     1  4673  4674
  4673  H     13.404003    0.231991   24.337267     2  4672
  4674  H     14.517227    1.265804   24.060739     2  4672
  4675  O     -5.524435   24.145329    7.219298     1  4676  4677
  4676  H     -5.697063   24.679135    6.426473     2  4675
  4677  H     -5.060038   24.710352    7.852165     2  4675
  4678  O    -26.742435    5.694257   15.250445     1  4679  4680
  4679  H    -27.281631    4.890015   15.252637     2  4678
  4680  H    -27.206807    6.318135   14.671151     2  4678
  4681  O     22.619508    5.274595   -9.158903     1  4682  4683
  4682  H     22.372558    5.290069   -8.227295     2  4681
  4683  H     23.337780    5.916566   -9.250872     2  4681
  4684  O     13.233565    9.098801   24.408270     1  4685  4686
  4685  H     13.624441    9.924037   24.743867     2  4684
  4686  H     12.283626    9.305045   24.429815     2  4684
  4687  O      1.753567  -23.719617    0.237716     1  4688  4689
  4688  H      1.790924  -24.462778    0.859337     2  4687
  4689  H      2.054298  -24.093890   -0.602520     2  4687
  4690  O    -21.581020   16.523875   13.377702     1  4691  4692
  4691  H    -22.101784   17.329002   13.241703     2  4690
  4692  H    -22.177704   15.886883   13.803695     2  4690
  4693  O     -3.009408   -8.148860   14.526307     1  4694  4695
  4694  H     -2.329344   -7.571059   14.159693     2  4693
  4695  H     -3.558072   -8.443823   13.783849     2  4693
  4696  O     -6.616238   23.844905   22.070991     1  4697  4698
  4697  H     -6.513350   24.802099   21.973043     2  4696
  4698  H     -5.875684   23.445892   21.592223     2  4696
  4699  O     24.199363   -4.920141   16.103594     1  4700  4701
  4700  H     24.501522   -4.000904   16.044476     2  4699
  4701  H     23.294658   -4.928439   15.750247     2  4699
  4702  O     10.757766   10.807718  -23.943039     1  4703  4704
  4703  H     10.795045   11.475700  -24.646857     2  4702
  4704  H     11.525195   10.228576  -24.064556     2  4702
  4705  O      5.622522    5.265447  -20.803564     1  4706  4707
  4706  H      5.338248    4.593923  -20.165020     2  4705
  4707  H      4.793627    5.524394  -21.232060     2  4705
  4708  O     18.547235  -10.673890  -17.942464     1  4709  4710
  4709  H     19.370941  -10.984478  -17.552287     2  4708
  4710  H     18.687988  -10.723459  -18.895786     2  4708
  4711  O     10.160633    1.052018  -21.003631     1  4712  4713
  4712  H     10.080994    0.353152  -20.327999     2  4711
  4713  H     11.087191    1.347021  -20.936428     2  4711
  4714  O      9.388622   23.372004  -19.742471     1  4715  4716
  4715  H      9.864912   22.867175  -19.064684     2  4714
  4716  H      9.937300   24.148660  -19.929043     2  4714
  4717  O     -9.575060   26.906354  -23.015572     1  4718  4719
  4718  H     -9.284996   27.824626  -22.943277     2  4717
  4719  H     -8.841320   26.499919  -23.501198     2  4717
  4720  O    -12.449429   -7.299043   13.616734     1  4721  4722
  4721  H    -11.899902   -7.830322   13.027174     2  4720
  4722  H    -12.784408   -6.558801   13.091577     2  4720
  4723  O      9.919349    7.361093   -7.259356     1  4724  4725
  4724  H     10.655875    6.913704   -7.705895     2  4723
  4725  H      9.126188    6.908928   -7.583839     2  4723
  4726  O     -4.032205  -18.155800   -8.754646     1  4727  4728
  4727  H     -4.054889  -18.609779   -9.608148     2  4726
  4728  H     -3.517455  -17.347411   -8.884929     2  4726
  4729  O    -12.721111    8.477745   -6.441447     1  4730  4731
  4730  H    -12.290140    9.155894   -6.975292     2  4729
  4731  H    -12.393386    7.620451   -6.743718     2  4729
  4732  O      9.984614    4.112088    2.583913     1  4733  4734
  4733  H      9.306218    4.798704    2.491167     2  4732
  4734  H      9.493973    3.274860    2.572043     2  4732
  4735  O     23.971385   -0.664277  -16.208774     1  4736  4737
  4736  H     24.295894    0.151605  -15.795899     2  4735
  4737  H     23.095909   -0.419366  -16.558247     2  4735
  4738  O      9.221657   11.385681   -0.627969     1  4739  4740
  4739  H      9.570355   10.706429   -0.030168     2  4738
  4740  H      8.845495   10.914332   -1.388576     2  4738
  4741  O      2.104812   11.590412   14.212679     1  4742  4743
  4742  H      1.745844   11.513290   13.316897     2  4741
  4743  H      2.803741   10.933799   14.269281     2  4741
  4744  O     11.856976  -24.275813  -14.787174     1  4745  4746
  4745  H     12.449626  -23.545750  -14.554150     2  4744
  4746  H     10.987483  -23.871276  -14.954927     2  4744
  4747  O     -8.633679    2.062539  -23.318266     1  4748  4749
  4748  H     -7.993300    1.499018  -22.862939     2  4747
  4749  H     -8.362341    2.060308  -24.243675     2  4747
  4750  O     -0.293318   -4.385790   10.765524     1  4751  4752
  4751  H      0.059443   -5.202872   11.146842     2  4750
  4752  H     -0.649978   -4.644712    9.905650     2  4750
  4753  O    -22.698440   -5.356694  -12.909472     1  4754  4755
  4754  H    -22.070140   -5.983305  -13.298675     2  4753
  4755  H    -22.171695   -4.591899  -12.628344     2  4753
  4756  O     -3.900660    0.853022   -3.755217     1  4757  4758
  4757  H     -3.294402    1.487909   -4.168310     2  4756
  4758  H     -3.401491    0.042928   -3.620451     2  4756
  4759  O      8.565614  -19.195458   19.042505     1  4760  4761
  4760  H      8.927517  -18.937998   18.181245     2  4759
  4761  H      7.993320  -18.473405   19.332402     2  4759
  4762  O    -23.799037  -16.459670  -11.651604     1  4763  4764
  4763  H    -23.443401  -16.756361  -12.500003     2  4762
  4764  H    -23.530512  -17.134810  -11.010497     2  4762
  4765  O     10.367971   -8.179950  -21.770414     1  4766  4767
  4766  H     10.479377   -9.067540  -22.156602     2  4765
  4767  H     10.757473   -8.228957  -20.882020     2  4765
  4768  O    -12.402992    5.723454   -6.823525     1  4769  4770
  4769  H    -11.912057    5.165256   -7.442767     2  4768
  4770  H    -13.300811    5.739603   -7.185478     2  4768
  4771  O     -1.923847   -5.756232  -17.757148     1  4772  4773
  4772  H     -1.179070   -6.242476  -17.392490     2  4771
  4773  H     -2.134778   -6.201643  -18.591513     2  4771
  4774  O    -17.152326    1.101713   20.945236     1  4775  4776
  4775  H    -17.747300    1.803223   21.259524     2  4774
  4776  H    -17.549987    0.850960   20.093732     2  4774
  4777  O      5.659184    1.980208    1.086143     1  4778  4779
  4778  H      4.732136    1.707269    0.979113     2  4777
  4779  H      5.714146    2.270059    2.007773     2  4777
  4780  O     17.302115  -10.535792   21.971455     1  4781  4782
  4781  H     18.206984  -10.180217   21.986108     2  4780
  4782  H     16.748129   -9.925122   21.460265     2  4780
  4783  O     13.195168   22.923944    0.300581     1  4784  4785
  4784  H     12.369876   23.208263   -0.117260     2  4783
  4785  H     12.967982   22.582485    1.181029     2  4783
  4786  O      7.731987  -23.069721   13.251623     1  4787  4788
  4787  H      6.917166  -23.226193   12.736448     2  4786
  4788  H      7.966480  -23.949770   13.598747     2  4786
  4789  O     18.424141   15.635379   10.175126     1  4790  4791
  4790  H     18.619626   14.766727   10.562004     2  4789
  4791  H     17.579704   15.515755    9.712801     2  4789
  4792  O     13.775058   17.607548   15.310814     1  4793  4794
  4793  H     14.095290   18.153413   16.039618     2  4792
  4794  H     14.211561   17.939631   14.514154     2  4792
  4795  O    -10.869300   -7.130973   15.903952     1  4796  4797
  4796  H    -11.502634   -7.220102   15.173407     2  4795
  4797  H    -10.073616   -7.599847   15.622692     2  4795
  4798  O     22.018098   26.734462    4.242135     1  4799  4800
  4799  H     22.219245   26.722711    5.186765     2  4798
  4800  H     21.905235   25.804635    3.998879     2  4798
  4801  O     -4.945511   21.856749   25.941583     1  4802  4803
  4802  H     -4.671195   22.525963   26.584602     2  4801
  4803  H     -5.847427   22.093238   25.677567     2  4801
  4804  O    -18.560964   -2.275697   18.687316     1  4805  4806
  4805  H    -17.613598   -2.088996   18.611169     2  4804
  4806  H    -18.977984   -1.959261   17.869008     2  4804
  4807  O    -12.177076  -16.630033  -14.825571     1  4808  4809
  4808  H    -12.483247  -15.715391  -14.932436     2  4807
  4809  H    -12.169622  -16.997084  -15.724017     2  4807
  4810  O    -14.776357   20.644565   12.041779     1  4811  4812
  4811  H    -14.761859   20.241790   12.920699     2  4810
  4812  H    -14.293058   20.031429   11.462252     2  4810
  4813  O     25.398613   16.081230   12.271530     1  4814  4815
  4814  H     25.212489   16.935911   12.691686     2  4813
  4815  H     25.984434   15.657631   12.924471     2  4813
  4816  O      4.008050  -16.200036   -3.912352     1  4817  4818
  4817  H      4.263703  -16.882081   -3.269581     2  4816
  4818  H      3.055377  -16.329393   -4.033500     2  4816
  4819  O    -16.950613   23.363044   17.132803     1  4820  4821
  4820  H    -17.247413   23.258054   16.217280     2  4819
  4821  H    -16.532330   22.516309   17.354215     2  4819
  4822  O      9.830566   -9.609876  -27.049474     1  4823  4824
  4823  H     10.536693  -10.240999  -27.262044     2  4822
  4824  H      9.033290  -10.120911  -26.838931     2  4822
  4825  O     -3.809098  -21.518890  -24.800962     1  4826  4827
  4826  H     -4.631738  -21.968201  -25.020141     2  4825
  4827  H     -3.133979  -22.204794  -24.697611     2  4825
  4828  O     26.152390  -19.225601    5.878030     1  4829  4830
  4829  H     27.072618  -19.509169    5.728943     2  4828
  4830  H     25.624272  -19.782187    5.278022     2  4828
  4831  O     15.309466  -21.673356    1.164831     1  4832  4833
  4832  H     16.210247  -21.864757    0.854509     2  4831
  4833  H     15.234287  -20.707509    1.159359     2  4831
  4834  O     -3.216592   15.652247  -20.884721     1  4835  4836
  4835  H     -3.303958   16.532143  -21.277177     2  4834
  4836  H     -4.121199   15.371774  -20.716438     2  4834
  4837  O     25.744755   22.299011    7.360648     1  4838  4839
  4838  H     24.805199   22.280443    7.585477     2  4837
  4839  H     26.196012   22.139409    8.200273     2  4837
  4840  O     25.837369  -10.716329    4.268358     1  4841  4842
  4841  H     25.484268  -10.094101    3.601593     2  4840
  4842  H     26.599321  -11.137769    3.830860     2  4840
  4843  O      3.284292   16.353395   -8.586035     1  4844  4845
  4844  H      2.623941   15.646701   -8.499866     2  4843
  4845  H      3.003919   16.889214   -9.346500     2  4843
  4846  O     -5.382140    4.215756  -10.789753     1  4847  4848
  4847  H     -5.059216    5.077389  -11.097144     2  4846
  4848  H     -6.335596    4.209685  -10.969324     2  4846
  4849  O    -24.000392    7.315728  -22.313973     1  4850  4851
  4850  H    -23.496585    6.491674  -22.353600     2  4849
  4851  H    -24.800687    7.111449  -22.818062     2  4849
  4852  O     17.379329  -13.196436   10.325971     1  4853  4854
  4853  H     17.683554  -12.358451    9.944860     2  4852
  4854  H     16.741138  -12.960006   11.017091     2  4852
  4855  O     23.956311    8.676097  -13.404314     1  4856  4857
  4856  H     23.487974    8.720885  -12.559136     2  4855
  4857  H     23.727744    7.803997  -13.753305     2  4855
  4858  O     26.634689   -7.052567  -15.326661     1  4859  4860
  4859  H     27.437223   -6.619141  -15.663361     2  4858
  4860  H     26.962431   -7.814055  -14.828236     2  4858
  4861  O      1.352492  -20.398897  -26.660486     1  4862  4863
  4862  H      0.760497  -20.351220  -27.423557     2  4861
  4863  H      1.149558  -19.648941  -26.080830     2  4861
  4864  O     10.885043  -11.156800  -14.129645     1  4865  4866
  4865  H     11.780540  -11.482317  -14.307277     2  4864
  4866  H     10.908100  -10.199071  -14.233740     2  4864
  4867  O    -19.311211   20.832314   21.162799     1  4868  4869
  4868  H    -18.874892   20.646123   20.320034     2  4867
  4869  H    -19.627115   19.987360   21.505084     2  4867
  4870  O     26.367388   11.179744    2.862293     1  4871  4872
  4871  H     26.442590   10.977047    3.808134     2  4870
  4872  H     26.022592   10.377437    2.440945     2  4870
  4873  O     26.594048   -3.977435    7.287061     1  4874  4875
  4874  H     27.314867   -3.426151    7.613010     2  4873
  4875  H     26.880876   -4.897626    7.348538     2  4873
  4876  O     -7.311727  -13.165612  -19.739169     1  4877  4878
  4877  H     -7.358212  -12.260183  -19.401640     2  4876
  4878  H     -8.132175  -13.296496  -20.229939     2  4876
  4879  O    -10.098820    6.572662  -17.088231     1  4880  4881
  4880  H     -9.646556    7.321780  -17.509773     2  4879
  4881  H     -9.398715    5.915903  -16.953156     2  4879
  4882  O     25.308163   -6.251621    2.818699     1  4883  4884
  4883  H     25.656039   -6.232466    3.719281     2  4882
  4884  H     26.017784   -5.898146    2.270876     2  4882
  4885  O      2.570590   -2.090755   -5.785605     1  4886  4887
  4886  H      3.449274   -1.714399   -5.967529     2  4885
  4887  H      2.443749   -1.934785   -4.839053     2  4885
  4888  O    -14.519277    5.964200   -8.538379     1  4889  4890
  4889  H    -14.337706    5.193343   -9.098222     2  4888
  4890  H    -14.159407    6.721075   -9.024008     2  4888
  4891  O    -10.423649  -26.141396   -5.789738     1  4892  4893
  4892  H     -9.651832  -26.470701   -6.285875     2  4891
  4893  H    -11.113776  -26.808401   -5.945054     2  4891
  4894  O      9.224187   19.700820   14.789737     1  4895  4896
  4895  H      8.972402   18.984103   14.192172     2  4894
  4896  H      9.946100   19.316749   15.305129     2  4894
  4897  O     15.587340  -25.782689    4.097077     1  4898  4899
  4898  H     15.291656  -26.049685    4.983650     2  4897
  4899  H     14.785673  -25.845681    3.550269     2  4897
  4900  O      6.939304    3.396489   -0.922241     1  4901  4902
  4901  H      6.532861    3.058300   -1.732274     2  4900
  4902  H      6.483620    2.931251   -0.200331     2  4900
  4903  O     -4.339991    8.652059   12.063623     1  4904  4905
  4904  H     -4.849971    8.292593   12.804112     2  4903
  4905  H     -3.694461    9.251861   12.463871     2  4903
  4906  O     -5.551342    9.412968   22.626041     1  4907  4908
  4907  H     -5.423175    9.810284   21.750286     2  4906
  4908  H     -6.479739    9.579643   22.855574     2  4906
  4909  O      7.909675  -23.605816    1.115809     1  4910  4911
  4910  H      8.185873  -23.858881    2.009275     2  4909
  4911  H      7.910131  -24.428559    0.603347     2  4909
  4912  O     10.695256    2.776383   27.146128     1  4913  4914
  4913  H     10.340294    3.613003   27.473303     2  4912
  4914  H      9.983668    2.128904   27.261671     2  4912
  4915  O    -19.732005    1.647805  -21.336039     1  4916  4917
  4916  H    -19.401656    2.396456  -21.845218     2  4915
  4917  H    -18.969499    1.088758  -21.133030     2  4915
  4918  O     -6.923626   -3.491246  -21.476651     1  4919  4920
  4919  H     -6.315129   -2.768959  -21.266181     2  4918
  4920  H     -6.512657   -4.016637  -22.173797     2  4918
  4921  O     12.019631    5.256928   22.777743     1  4922  4923
  4922  H     11.275420    5.872961   22.699247     2  4921
  4923  H     11.871649    4.746101   23.587708     2  4921
  4924  O     20.308154  -17.193003   23.547214     1  4925  4926
  4925  H     20.248201  -18.012354   23.034620     2  4924
  4926  H     21.248188  -17.118323   23.774179     2  4924
  4927  O      0.955014    5.043150   13.368229     1  4928  4929
  4928  H      1.863898    5.224093   13.096473     2  4927
  4929  H      0.924146    5.161531   14.322425     2  4927
  4930  O     13.922215   13.446357    5.539266     1  4931  4932
  4931  H     13.448425   12.618844    5.356404     2  4930
  4932  H     13.781770   13.670081    6.473970     2  4930
  4933  O    -11.824802    4.105203   25.368637     1  4934  4935
  4934  H    -12.071722    4.529592   26.201375     2  4933
  4935  H    -10.940394    3.761050   25.545282     2  4933
  4936  O      2.845257   23.833311   -5.383361     1  4937  4938
  4937  H      2.712536   22.873994   -5.333024     2  4936
  4938  H      3.033604   23.992934   -6.319298     2  4936
  4939  O    -12.187073    7.731042   10.772158     1  4940  4941
  4940  H    -11.561660    8.371879   11.149554     2  4939
  4941  H    -13.045690    7.943037   11.170362     2  4939
  4942  O    -16.167800   -4.121010   16.686490     1  4943  4944
  4943  H    -16.718142   -4.899849   16.866088     2  4942
  4944  H    -15.359565   -4.451537   16.264873     2  4942
  4945  O     13.064056  -16.751672    1.509564     1  4946  4947
  4946  H     12.776986  -16.667522    2.429624     2  4945
  4947  H     12.261090  -16.552615    1.009037     2  4945
  4948  O      3.017722   13.449055  -16.244715     1  4949  4950
  4949  H      3.439540   14.084470  -16.846232     2  4948
  4950  H      2.875684   12.639918  -16.753145     2  4948
  4951  O      4.579218   -8.339592   -4.875372     1  4952  4953
  4952  H      4.499842   -9.253986   -4.563599     2  4951
  4953  H      4.733668   -8.391028   -5.829888     2  4951
  4954  O     19.994597    6.705833   -3.339956     1  4955  4956
  4955  H     19.853359    7.080951   -2.460888     2  4954
  4956  H     20.937093    6.477243   -3.353446     2  4954
  4957  O     14.860988   18.454933   12.802764     1  4958  4959
  4958  H     13.982282   18.600898   12.422383     2  4957
  4959  H     15.434057   19.019359   12.264331     2  4957
  4960  O     17.602210   -7.404330   11.120237     1  4961  4962
  4961  H     18.386737   -7.040140   10.672624     2  4960
  4962  H     17.163488   -8.016959   10.508557     2  4960
  4963  O     -7.210837   -9.274222   13.343773     1  4964  4965
  4964  H     -7.457738   -8.396902   13.012655     2  4963
  4965  H     -6.259920   -9.363837   13.175111     2  4963
  4966  O    -27.209151    1.194194   20.269602     1  4967  4968
  4967  H    -27.764696    0.631829   19.712553     2  4966
  4968  H    -26.484773    1.472410   19.687941     2  4966
  4969  O     23.155553    6.208302  -14.312782     1  4970  4971
  4970  H     22.844339    5.612061  -13.613375     2  4969
  4971  H     23.823022    5.731752  -14.832658     2  4969
  4972  O     21.213379   18.158043   22.481715     1  4973  4974
  4973  H     20.957717   17.287962   22.132209     2  4972
  4974  H     21.845513   18.529340   21.837187     2  4972
  4975  O    -13.506620  -19.897844  -19.982716     1  4976  4977
  4976  H    -13.309516  -20.393611  -20.793973     2  4975
  4977  H    -13.624951  -18.980673  -20.282506     2  4975
  4978  O    -13.653717  -21.570935  -25.904126     1  4979  4980
  4979  H    -13.268379  -22.132416  -25.213033     2  4978
  4980  H    -14.220801  -20.918099  -25.465382     2  4978
  4981  O     26.042569   26.809791  -24.761432     1  4982  4983
  4982  H     26.061781   26.045636  -25.363186     2  4981
  4983  H     25.159036   26.738645  -24.370107     2  4981
  4984  O     26.544515  -26.019211   -6.300979     1  4985  4986
  4985  H     27.480082  -25.778855   -6.216901     2  4984
  4986  H     26.146576  -25.907401   -5.422402     2  4984
  4987  O     12.888593   -7.763116   24.796483     1  4988  4989
  4988  H     11.980127   -7.879809   25.106572     2  4987
  4989  H     13.367300   -8.558110   25.053585     2  4987
  4990  O      4.772523    7.970704   20.460274     1  4991  4992
  4991  H      4.738968    7.087746   20.838205     2  4990
  4992  H      5.710204    8.186546   20.350605     2  4990
  4993  O     -3.995188   21.920634   -4.786691     1  4994  4995
  4994  H     -3.213992   21.517276   -4.373612     2  4993
  4995  H     -4.757448   21.530333   -4.335873     2  4993
  4996  O    -20.475472   11.486531   -3.774462     1  4997  4998
  4997  H    -20.508337   11.281736   -4.723574     2  4996
  4998  H    -21.293958   11.138489   -3.381811     2  4996
  4999  O     18.356125    7.644825   13.580904     1  5000  5001
  5000  H     17.650672    8.160997   13.161675     2  4999
  5001  H     18.242192    6.734996   13.282516     2  4999
  5002  O    -19.633401  -18.736710  -24.087903     1  5003  5004
  5003  H    -19.566074  -17.899979  -24.569430     2  5002
  5004  H    -20.339454  -18.600601  -23.435136     2  5002
  5005  O     19.975087   10.186278  -11.508826     1  5006  5007
  5006  H     20.622676    9.619990  -11.080215     2  5005
  5007  H     19.808237    9.807332  -12.383495     2  5005
  5008  O    -24.938700   16.060674    1.374811     1  5009  5010
  5009  H    -25.823853   15.678672    1.291892     2  5008
  5010  H    -25.081863   17.018998    1.420213     2  5008
  5011  O    -26.807122   11.959761   16.380201     1  5012  5013
  5012  H    -26.629660   12.353218   15.516689     2  5011
  5013  H    -26.371623   11.093790   16.371124     2  5011
  5014  O     15.593324   -5.138265    3.808464     1  5015  5016
  5015  H     15.912533   -4.394918    3.280400     2  5014
  5016  H     14.666684   -5.243990    3.545505     2  5014
  5017  O     14.834227  -23.432023    7.847571     1  5018  5019
  5018  H     15.417879  -24.086070    8.262145     2  5017
  5019  H     15.445568  -22.854908    7.352776     2  5017
  5020  O     -5.928716    1.221937   23.408001     1  5021  5022
  5021  H     -6.356469    2.093328   23.385563     2  5020
  5022  H     -6.430130    0.708555   24.055497     2  5020
  5023  O     19.393222   -8.258237    4.931028     1  5024  5025
  5024  H     18.484185   -8.591857    4.878997     2  5023
  5025  H     19.918620   -9.048354    4.730802     2  5023
  5026  O     -1.846327  -12.773936    9.919476     1  5027  5028
  5027  H     -2.427146  -13.265588    9.315143     2  5026
  5028  H     -1.292386  -13.468535   10.310273     2  5026
  5029  O      1.087677    7.294341    5.122310     1  5030  5031
  5030  H      1.158795    7.336428    6.084799     2  5029
  5031  H      1.818560    7.838744    4.797223     2  5029
  5032  O      6.051372   14.797631   -1.985479     1  5033  5034
  5033  H      5.115928   14.553782   -1.901385     2  5032
  5034  H      6.498588   14.133079   -1.442393     2  5032
  5035  O     15.853465   26.677270  -26.293986     1  5036  5037
  5036  H     15.955736   25.717290  -26.152058     2  5035
  5037  H     16.596616   27.053272  -25.790645     2  5035
  5038  O     -9.299896    8.304048   25.394281     1  5039  5040
  5039  H    -10.170383    8.212523   24.979895     2  5038
  5040  H     -9.120872    7.453052   25.823158     2  5038
  5041  O    -27.255102   18.443248   15.696938     1  5042  5043
  5042  H    -26.497967   17.982452   15.305980     2  5041
  5043  H    -27.083880   19.397550   15.673590     2  5041
  5044  O    -14.101413    2.851334    5.596479     1  5045  5046
  5045  H    -14.755721    2.302364    5.133240     2  5044
  5046  H    -13.971588    3.617211    5.011334     2  5044
  5047  O    -21.454765   22.709644   -9.978110     1  5048  5049
  5048  H    -21.541690   21.766261  -10.200048     2  5047
  5049  H    -20.600711   22.783609   -9.516315     2  5047
  5050  O    -15.953732   14.814133    3.524757     1  5051  5052
  5051  H    -15.716436   15.593903    4.051195     2  5050
  5052  H    -15.384587   14.830218    2.735197     2  5050
  5053  O    -20.270680    6.358611   -0.021783     1  5054  5055
  5054  H    -20.031965    5.694734    0.637030     2  5053
  5055  H    -20.996723    5.973360   -0.537180     2  5053
  5056  O     -8.003739    6.151935   -9.320200     1  5057  5058
  5057  H     -8.836389    6.579603   -9.098321     2  5056
  5058  H     -7.759349    6.517815  -10.185217     2  5056
  5059  O     -3.560635   -8.218065  -15.766497     1  5060  5061
  5060  H     -3.613071   -7.616353  -15.009322     2  5059
  5061  H     -3.623614   -9.106975  -15.384460     2  5059
  5062  O     -0.127396   22.620356    5.590625     1  5063  5064
  5063  H      0.218095   21.895011    5.051782     2  5062
  5064  H      0.422930   22.653225    6.385698     2  5062
  5065  O    -23.258654  -22.862027  -20.472341     1  5066  5067
  5066  H    -23.415026  -22.063657  -19.942504     2  5065
  5067  H    -23.995881  -22.869325  -21.107105     2  5065
  5068  O     -6.165184   25.398777    4.836768     1  5069  5070
  5069  H     -5.960656   26.346511    4.840437     2  5068
  5070  H     -5.627582   25.004685    4.131603     2  5068
  5071  O     -4.551980    0.364142   16.012658     1  5072  5073
  5072  H     -4.288791   -0.538106   15.807899     2  5071
  5073  H     -4.842128    0.752261   15.174731     2  5071
  5074  O      8.669309    0.026743   13.207836     1  5075  5076
  5075  H      9.476350    0.116522   13.742161     2  5074
  5076  H      8.750967    0.706458   12.522042     2  5074
  5077  O     25.700398  -21.018022  -14.884766     1  5078  5079
  5078  H     25.710439  -21.460665  -14.023012     2  5077
  5079  H     25.542930  -21.721440  -15.533696     2  5077
  5080  O     -3.803023    3.643493   12.836000     1  5081  5082
  5081  H     -3.335716    3.634676   13.687737     2  5080
  5082  H     -4.380997    4.422830   12.839201     2  5080
  5083  O     -2.742371    6.926739   25.616555     1  5084  5085
  5084  H     -3.574061    6.973028   25.119398     2  5083
  5085  H     -2.895496    6.344185   26.378968     2  5083
  5086  O     -4.378294  -15.121270  -12.144364     1  5087  5088
  5087  H     -4.912449  -15.906430  -11.943155     2  5086
  5088  H     -4.890423  -14.654009  -12.820093     2  5086
  5089  O     24.861435  -14.681053   13.464962     1  5090  5091
  5090  H     24.735650  -15.245223   12.679706     2  5089
  5091  H     24.121963  -14.888052   14.059065     2  5089
  5092  O      8.268501  -24.248856   -2.454408     1  5093  5094
  5093  H      8.258943  -23.397065   -1.976375     2  5092
  5094  H      7.724903  -24.840125   -1.899357     2  5092
  5095  O    -21.031429   26.099832  -26.853548     1  5096  5097
  5096  H    -20.796967   26.182386  -27.790881     2  5095
  5097  H    -21.957690   26.392648  -26.826290     2  5095
  5098  O      7.995387  -11.822236  -23.653597     1  5099  5100
  5099  H      7.259191  -11.588164  -23.065105     2  5098
  5100  H      8.215701  -12.737766  -23.420424     2  5098
  5101  O     25.633229  -11.556169  -18.886201     1  5102  5103
  5102  H     26.371464  -11.928907  -19.382280     2  5101
  5103  H     26.044993  -11.206438  -18.080849     2  5101
  5104  O     21.727648    8.768977    6.191445     1  5105  5106
  5105  H     21.396527    8.575040    5.304001     2  5104
  5106  H     21.021771    8.440856    6.765466     2  5104
  5107  O     -1.209860   -8.043882  -12.708514     1  5108  5109
  5108  H     -2.070016   -7.695922  -12.982633     2  5107
  5109  H     -0.931460   -8.647270  -13.413075     2  5107
  5110  O     26.196436   22.700516  -23.756711     1  5111  5112
  5111  H     25.602672   23.129382  -23.122591     2  5110
  5112  H     26.741787   22.078357  -23.254576     2  5110
  5113  O      3.163361   18.702928   23.023032     1  5114  5115
  5114  H      3.146246   18.665715   22.055384     2  5113
  5115  H      2.413078   19.264837   23.248493     2  5113
  5116  O     25.092277  -24.069383  -20.211977     1  5117  5118
  5117  H     24.844043  -24.663885  -20.935292     2  5116
  5118  H     24.276482  -23.678932  -19.860927     2  5116
  5119  O     20.146461    8.729718    3.888949     1  5120  5121
  5120  H     19.229536    8.419929    3.839902     2  5119
  5121  H     20.519265    8.625630    3.004705     2  5119
  5122  O    -16.702163  -12.573816   -8.545341     1  5123  5124
  5123  H    -17.628210  -12.340527   -8.366224     2  5122
  5124  H    -16.724838  -12.898241   -9.461910     2  5122
  5125  O      6.884471   -9.948027    2.981669     1  5126  5127
  5126  H      7.168402   -9.387086    3.728525     2  5125
  5127  H      5.977552  -10.214553    3.231639     2  5125
  5128  O    -25.709675    3.856245    6.350823     1  5129  5130
  5129  H    -26.186731    3.096973    5.975075     2  5128
  5130  H    -25.546262    3.596696    7.271140     2  5128
  5131  O     17.731890   21.465390  -10.661882     1  5132  5133
  5132  H     18.563405   21.784121  -11.044666     2  5131
  5133  H     17.666026   20.526747  -10.907452     2  5131
  5134  O      4.448578  -19.204933  -18.613582     1  5135  5136
  5135  H      4.964392  -19.976001  -18.916198     2  5134
  5136  H      4.945532  -18.446462  -18.961021     2  5134
  5137  O      1.208470   -7.371927  -24.584318     1  5138  5139
  5138  H      1.730575   -6.801341  -25.172695     2  5137
  5139  H      0.277458   -7.151509  -24.705771     2  5137
  5140  O    -22.789550  -13.617997   -8.002638     1  5141  5142
  5141  H    -22.459284  -12.731010   -7.784529     2  5140
  5142  H    -22.025144  -14.046228   -8.416318     2  5140
  5143  O     -7.669574    3.395571   -8.752900     1  5144  5145
  5144  H     -7.768508    4.342239   -8.951280     2  5143
  5145  H     -8.576549    3.062735   -8.658053     2  5143
  5146  O     -0.910203  -20.052666   25.845374     1  5147  5148
  5147  H     -1.589842  -20.087164   26.530853     2  5146
  5148  H     -1.347056  -20.374102   25.043944     2  5146
  5149  O      9.335863   26.985195    6.307874     1  5150  5151
  5150  H      8.699744   26.254641    6.337082     2  5149
  5151  H      9.681322   27.092756    7.208865     2  5149
  5152  O     -8.629979   17.755786   -1.565848     1  5153  5154
  5153  H     -9.313497   17.113060   -1.334290     2  5152
  5154  H     -8.555641   17.724041   -2.529769     2  5152
  5155  O     22.115149   13.846894   12.265834     1  5156  5157
  5156  H     21.917085   13.175538   11.589395     2  5155
  5157  H     21.974222   13.386081   13.107957     2  5155
  5158  O     -7.690532  -20.206101  -15.325803     1  5159  5160
  5159  H     -7.630940  -19.351599  -14.862901     2  5158
  5160  H     -7.520081  -20.027200  -16.266889     2  5158
  5161  O     -7.362211   16.162482  -26.816798     1  5162  5163
  5162  H     -7.609399   15.242267  -26.642474     2  5161
  5163  H     -8.202854   16.644186  -26.873115     2  5161
  5164  O    -16.217243   -8.157566    0.666144     1  5165  5166
  5165  H    -15.952432   -7.451286    1.271061     2  5164
  5166  H    -15.377806   -8.535711    0.370671     2  5164
  5167  O    -23.629619  -22.253057    5.689766     1  5168  5169
  5168  H    -24.014274  -23.088780    5.390035     2  5167
  5169  H    -23.366130  -21.784350    4.886167     2  5167
  5170  O    -17.436190   -4.732392    1.429427     1  5171  5172
  5171  H    -17.324965   -3.775917    1.523538     2  5170
  5172  H    -16.570011   -5.127143    1.583294     2  5170
  5173  O    -13.376384   -9.735867    4.097747     1  5174  5175
  5174  H    -12.823018   -9.159296    3.547930     2  5173
  5175  H    -13.694696  -10.431186    3.502283     2  5173
  5176  O    -11.184334   21.713196    0.444745     1  5177  5178
  5177  H    -10.301120   21.342217    0.294414     2  5176
  5178  H    -11.765454   21.222631   -0.151660     2  5176
  5179  O     25.610740  -16.412971   -8.500284     1  5180  5181
  5180  H     24.655575  -16.358902   -8.325831     2  5179
  5181  H     25.716454  -16.288187   -9.448924     2  5179
  5182  O     -9.987555   22.216187  -27.081841     1  5183  5184
  5183  H     -9.067671   21.979667  -26.886160     2  5182
  5184  H    -10.162490   21.712448  -27.888813     2  5182
  5185  O     -7.966416   14.777863   12.712738     1  5186  5187
  5186  H     -7.683715   13.990190   12.211363     2  5185
  5187  H     -7.125114   15.144708   13.034383     2  5185
  5188  O    -24.241428   -3.764938   -4.770441     1  5189  5190
  5189  H    -23.590770   -3.312502   -5.331203     2  5188
  5190  H    -23.745781   -4.516692   -4.398794     2  5188
  5191  O      2.911421   10.899431  -24.305546     1  5192  5193
  5192  H      2.017915   10.582606  -24.530685     2  5191
  5193  H      2.916987   10.861014  -23.331851     2  5191
  5194  O    -24.104440  -16.195441   -1.435931     1  5195  5196
  5195  H    -23.190407  -16.375930   -1.160051     2  5194
  5196  H    -24.068886  -16.298893   -2.400191     2  5194
  5197  O     10.695715  -12.788033  -11.962937     1  5198  5199
  5198  H     10.534369  -12.116074  -12.644008     2  5197
  5199  H     11.429993  -13.302497  -12.327718     2  5197
  5200  O    -14.425440  -21.202485  -17.806124     1  5201  5202
  5201  H    -13.933946  -22.021445  -18.001680     2  5200
  5202  H    -14.261151  -20.666876  -18.605155     2  5200
  5203  O     -3.661414   18.289294   -7.757683     1  5204  5205
  5204  H     -2.709241   18.418421   -7.623548     2  5203
  5205  H     -3.717832   17.839822   -8.617767     2  5203
  5206  O    -17.626757    7.502720  -14.504761     1  5207  5208
  5207  H    -18.099709    6.666220  -14.396689     2  5206
  5208  H    -16.701814    7.228576  -14.581838     2  5206
  5209  O    -21.249979  -16.861342   11.752538     1  5210  5211
  5210  H    -20.321089  -16.746147   11.496808     2  5209
  5211  H    -21.525366  -16.074495   12.246950     2  5209
  5212  O     23.661707   20.659513  -11.216260     1  5213  5214
  5213  H     24.212488   19.992647  -11.653470     2  5212
  5214  H     23.363109   21.247805  -11.925923     2  5212
  5215  O     -4.151646   -5.249081  -16.044428     1  5216  5217
  5216  H     -3.454465   -5.497295  -16.666744     2  5215
  5217  H     -4.979634   -5.610329  -16.390266     2  5215
  5218  O    -19.771203   -9.006519    4.108776     1  5219  5220
  5219  H    -20.047353   -9.922481    4.241813     2  5218
  5220  H    -19.170099   -9.056287    3.351751     2  5218
  5221  O    -11.303376  -16.945043  -19.643028     1  5222  5223
  5222  H    -11.509697  -17.475998  -20.419918     2  5221
  5223  H    -10.359324  -16.736660  -19.711645     2  5221
  5224  O      8.018374   17.359332   -5.417262     1  5225  5226
  5225  H      8.705024   17.102581   -6.053283     2  5224
  5226  H      7.641395   16.512725   -5.130849     2  5224
  5227  O     23.585004   24.769451   -2.661185     1  5228  5229
  5228  H     23.670246   24.150507   -1.923581     2  5227
  5229  H     24.422018   25.255148   -2.672261     2  5227
  5230  O     22.691195   -2.437748    9.734059     1  5231  5232
  5231  H     22.923055   -1.550471    9.438905     2  5230
  5232  H     23.118065   -3.030860    9.095008     2  5230
  5233  O     -2.388298  -20.487986   12.360336     1  5234  5235
  5234  H     -2.333234  -21.443197   12.198736     2  5233
  5235  H     -2.371480  -20.380143   13.321342     2  5233
  5236  O     10.688914  -11.094833   12.267143     1  5237  5238
  5237  H     11.177385  -11.889840   11.980319     2  5236
  5238  H     11.152324  -10.815384   13.081400     2  5236
  5239  O    -25.481402  -14.906199   17.687824     1  5240  5241
  5240  H    -25.085897  -14.438528   18.437622     2  5239
  5241  H    -25.218255  -15.835034   17.791330     2  5239
  5242  O      8.566272   -6.203654    8.610906     1  5243  5244
  5243  H      9.276687   -6.326085    9.258153     2  5242
  5244  H      9.026902   -6.211450    7.759181     2  5242
  5245  O    -21.126562  -25.030476   12.312421     1  5246  5247
  5246  H    -20.815837  -24.578618   11.510432     2  5245
  5247  H    -20.494421  -24.740255   12.986944     2  5245
  5248  O    -11.698848    9.922358    9.071927     1  5249  5250
  5249  H    -12.083638   10.330132    9.862520     2  5248
  5250  H    -11.948387    8.994510    9.132664     2  5248
  5251  O    -18.560528  -15.628499  -10.533134     1  5252  5253
  5252  H    -17.918155  -14.949285  -10.782811     2  5251
  5253  H    -19.060274  -15.824830  -11.336641     2  5251
  5254  O    -10.043962  -20.316981   26.046233     1  5255  5256
  5255  H    -11.012045  -20.346030   26.096684     2  5254
  5256  H     -9.838342  -20.640579   25.155217     2  5254
  5257  O     25.646478  -18.565877   20.264438     1  5258  5259
  5258  H     26.354817  -18.993845   19.757546     2  5257
  5259  H     25.193690  -17.954427   19.664760     2  5257
  5260  O    -14.842778    9.576692  -12.109064     1  5261  5262
  5261  H    -14.429633    9.223734  -12.912656     2  5260
  5262  H    -14.894221   10.526553  -12.248319     2  5260
  5263  O     23.212798  -12.851576  -19.448456     1  5264  5265
  5264  H     24.101365  -12.571293  -19.197700     2  5263
  5265  H     22.634274  -12.219484  -19.003993     2  5263
  5266  O     -2.099621   -2.910522  -18.054704     1  5267  5268
  5267  H     -1.999953   -3.860371  -17.904608     2  5266
  5268  H     -2.730332   -2.601203  -17.391050     2  5266
  5269  O     17.931985    8.095362   -7.146052     1  5270  5271
  5270  H     16.994859    7.880626   -7.255842     2  5269
  5271  H     18.152850    8.647453   -7.907606     2  5269
  5272  O     11.956493   -8.378055   -4.843541     1  5273  5274
  5273  H     11.551699   -9.226737   -5.083326     2  5272
  5274  H     12.770722   -8.585783   -4.356182     2  5272
  5275  O    -23.695198    9.230885  -10.023666     1  5276  5277
  5276  H    -22.914577    8.959341   -9.522841     2  5275
  5277  H    -24.284097    8.464940  -10.088152     2  5275
  5278  O      9.019462  -21.003067    1.726779     1  5279  5280
  5279  H      8.749240  -20.912644    2.655841     2  5278
  5280  H      8.741380  -21.879874    1.425072     2  5278
  5281  O     14.742552  -10.400235  -13.127047     1  5282  5283
  5282  H     15.232974  -10.100852  -13.910409     2  5281
  5283  H     14.135707  -11.075794  -13.470208     2  5281
  5284  O     -2.781417   13.880454   24.429458     1  5285  5286
  5285  H     -3.564190   14.444163   24.318789     2  5284
  5286  H     -2.079023   14.414190   24.018381     2  5284
  5287  O      3.982455   17.971185   -6.364396     1  5288  5289
  5288  H      3.735283   17.410222   -7.116114     2  5287
  5289  H      3.676020   17.510952   -5.571231     2  5287
  5290  O     -7.449908  -19.336660   24.433346     1  5291  5292
  5291  H     -6.619658  -19.844842   24.362485     2  5290
  5292  H     -8.103607  -19.928427   24.019377     2  5290
  5293  O    -15.841607    1.187048  -22.686329     1  5294  5295
  5294  H    -15.694699    2.039357  -22.249066     2  5293
  5295  H    -16.394411    0.707085  -22.049707     2  5293
  5296  O    -23.703123  -25.335255   13.611111     1  5297  5298
  5297  H    -24.564265  -25.203376   13.179237     2  5296
  5298  H    -23.964305  -25.789593   14.432602     2  5296
  5299  O    -15.727234  -14.384417    9.260767     1  5300  5301
  5300  H    -15.452574  -14.472290   10.185066     2  5299
  5301  H    -14.924819  -14.162414    8.754936     2  5299
  5302  O    -19.426913   17.497883    4.747327     1  5303  5304
  5303  H    -18.690463   17.746677    4.171981     2  5302
  5304  H    -20.137796   17.179503    4.168893     2  5302
  5305  O    -13.685556   -5.684731    0.273179     1  5306  5307
  5306  H    -14.185020   -5.837914    1.092004     2  5305
  5307  H    -13.853126   -6.462122   -0.268782     2  5305
  5308  O      5.522467   -2.199791   -3.124469     1  5309  5310
  5309  H      5.674880   -2.913267   -2.488021     2  5308
  5310  H      5.765601   -2.587969   -3.974836     2  5308
  5311  O     27.159502   19.596171   -1.509252     1  5312  5313
  5312  H     27.796515   18.921130   -1.785220     2  5311
  5313  H     26.428139   19.084945   -1.131094     2  5311
  5314  O      9.206677   -2.430081    8.657527     1  5315  5316
  5315  H      9.319424   -2.177271    9.588056     2  5314
  5316  H      8.368131   -2.911714    8.629187     2  5314
  5317  O    -24.536861    5.667933   18.466890     1  5318  5319
  5318  H    -23.777017    5.859433   17.894852     2  5317
  5319  H    -25.243651    6.252011   18.149137     2  5317
  5320  O    -20.996758    9.405175   14.268719     1  5321  5322
  5321  H    -20.494728    9.629553   15.068339     2  5320
  5322  H    -20.474755    8.742322   13.792651     2  5320
  5323  O     12.008229   -1.273465    9.111276     1  5324  5325
  5324  H     11.208330   -1.011760    8.634958     2  5323
  5325  H     12.724656   -0.945238    8.557077     2  5323
  5326  O    -25.774228    6.131751   11.494978     1  5327  5328
  5327  H    -25.002929    5.649190   11.154196     2  5326
  5328  H    -25.413348    6.864547   12.019545     2  5326
  5329  O     12.250309   10.479220   -9.086721     1  5330  5331
  5330  H     12.703068    9.834381   -8.520617     2  5329
  5331  H     11.335937   10.460086   -8.767010     2  5329
  5332  O      8.684886  -24.474964  -10.772291     1  5333  5334
  5333  H      8.623964  -23.781944  -11.448618     2  5332
  5334  H      8.351044  -25.257429  -11.234793     2  5332
  5335  O    -17.067010   20.339774   -0.461188     1  5336  5337
  5336  H    -16.786504   19.787640   -1.207802     2  5335
  5337  H    -17.486029   19.751141    0.184339     2  5335
  5338  O      4.404759    3.477020  -19.212818     1  5339  5340
  5339  H      3.462431    3.543014  -19.417398     2  5338
  5340  H      4.464132    3.572074  -18.251257     2  5338
  5341  O    -16.331602  -10.058967   24.964425     1  5342  5343
  5342  H    -16.712809   -9.235895   24.614323     2  5341
  5343  H    -16.985099  -10.715279   24.666166     2  5341
  5344  O      0.540322  -11.618382  -20.237481     1  5345  5346
  5345  H      0.650733  -10.725494  -19.878179     2  5344
  5346  H      0.664256  -11.555122  -21.191593     2  5344
  5347  O     16.876959   23.858547  -16.874075     1  5348  5349
  5348  H     17.726550   23.391198  -16.829664     2  5347
  5349  H     16.948774   24.550551  -16.197593     2  5347
  5350  O     -7.749111   -0.764328   19.320672     1  5351  5352
  5351  H     -7.757651   -1.256286   18.484639     2  5350
  5352  H     -8.175675    0.064494   19.065723     2  5350
  5353  O    -18.668618  -22.084026   23.793450     1  5354  5355
  5354  H    -17.838542  -21.975037   23.303039     2  5353
  5355  H    -18.923184  -23.011223   23.662465     2  5353
  5356  O      2.063682   18.496772    0.819322     1  5357  5358
  5357  H      2.150245   17.946840    1.610085     2  5356
  5358  H      2.134238   17.864908    0.087652     2  5356
  5359  O    -13.211369   13.060344   -7.038776     1  5360  5361
  5360  H    -12.910433   13.695667   -7.710483     2  5359
  5361  H    -12.611346   12.298607   -7.101190     2  5359
  5362  O    -23.542933  -18.329388   25.483203     1  5363  5364
  5363  H    -22.821791  -18.960547   25.342600     2  5362
  5364  H    -23.150920  -17.455817   25.330478     2  5362
  5365  O     -9.539632   15.265379  -17.008959     1  5366  5367
  5366  H     -9.825522   14.351558  -17.178969     2  5365
  5367  H    -10.265284   15.678448  -16.514913     2  5365
  5368  O      8.725208    8.982889   25.357578     1  5369  5370
  5369  H      8.192793    8.733048   24.586572     2  5368
  5370  H      9.502102    9.423666   24.985672     2  5368
  5371  O    -20.580204  -21.234750  -24.749200     1  5372  5373
  5372  H    -21.018977  -21.263743  -25.613418     2  5371
  5373  H    -20.149358  -20.368135  -24.706581     2  5371
  5374  O      7.624763  -16.444545   -7.092628     1  5375  5376
  5375  H      7.739179  -16.364002   -8.055601     2  5374
  5376  H      8.505478  -16.367134   -6.692735     2  5374
  5377  O     16.460502   -6.009629   25.957940     1  5378  5379
  5378  H     17.132395   -5.487738   25.494266     2  5377
  5379  H     16.595324   -5.818716   26.897646     2  5377
  5380  O      5.690445    7.269059    4.951986     1  5381  5382
  5381  H      6.155150    6.999997    5.758582     2  5380
  5382  H      5.588439    6.457766    4.428727     2  5380
  5383  O     -1.453780   11.258850  -12.801159     1  5384  5385
  5384  H     -0.820718   11.061809  -12.100099     2  5383
  5385  H     -1.756611   12.158465  -12.623632     2  5383
  5386  O     -3.378712    5.832823  -22.318600     1  5387  5388
  5387  H     -3.757954    6.307812  -21.564358     2  5386
  5388  H     -3.166215    4.951657  -21.977297     2  5386
  5389  O    -17.485063  -13.924854    1.585094     1  5390  5391
  5390  H    -18.013393  -13.262945    1.102066     2  5389
  5391  H    -17.508295  -13.608803    2.505362     2  5389
  5392  O    -15.724769  -17.541967   -5.140516     1  5393  5394
  5393  H    -16.341711  -17.835338   -5.834966     2  5392
  5394  H    -15.720349  -16.570624   -5.201692     2  5392
  5395  O     -5.107776    8.903185   -6.506610     1  5396  5397
  5396  H     -4.936538    8.914477   -5.552876     2  5395
  5397  H     -5.290588    7.980615   -6.740819     2  5395
  5398  O      3.992420  -13.559213   18.709886     1  5399  5400
  5399  H      3.646820  -12.843647   19.263064     2  5398
  5400  H      3.411336  -13.613625   17.936055     2  5398
  5401  O    -20.986012  -22.958474  -17.563846     1  5402  5403
  5402  H    -20.817071  -22.304649  -16.877667     2  5401
  5403  H    -21.924531  -23.175207  -17.496127     2  5401
  5404  O    -21.252019    6.263566   11.069638     1  5405  5406
  5405  H    -21.085935    6.137080   10.126253     2  5404
  5406  H    -21.895076    6.985756   11.117897     2  5404
  5407  O     -2.925861    0.285093  -12.073992     1  5408  5409
  5408  H     -3.128794   -0.607957  -12.392604     2  5407
  5409  H     -3.663151    0.844618  -12.368524     2  5407
  5410  O    -23.488052   12.593687    2.316490     1  5411  5412
  5411  H    -23.206383   13.153766    1.577603     2  5410
  5412  H    -24.217021   12.047965    1.982063     2  5410
  5413  O     -2.192946    0.213671   13.514186     1  5414  5415
  5414  H     -1.234743    0.144560   13.479285     2  5413
  5415  H     -2.463854    0.591604   12.662770     2  5413
  5416  O    -20.928203  -23.018837    2.647196     1  5417  5418
  5417  H    -21.138871  -22.886628    1.714216     2  5416
  5418  H    -21.707863  -23.480314    2.989449     2  5416
  5419  O     -7.605900  -25.407856  -15.715401     1  5420  5421
  5420  H     -6.740306  -25.643830  -15.364392     2  5419
  5421  H     -7.438342  -25.165319  -16.635397     2  5419
  5422  O     -7.573278  -14.494309  -25.329012     1  5423  5424
  5423  H     -7.317845  -13.582199  -25.112220     2  5422
  5424  H     -7.851199  -14.464213  -26.257323     2  5422
  5425  O    -12.927519    0.878316   17.991839     1  5426  5427
  5426  H    -12.931984    0.625507   17.053953     2  5425
  5427  H    -12.205019    1.516229   18.109597     2  5425
  5428  O    -18.689860   11.531476  -19.540620     1  5429  5430
  5429  H    -19.178963   11.239116  -18.760305     2  5428
  5430  H    -18.067780   10.810558  -19.714270     2  5428
  5431  O      9.806217   25.781653    0.210384     1  5432  5433
  5432  H     10.087016   25.078188   -0.389226     2  5431
  5433  H      8.837398   25.735575    0.228104     2  5431
  5434  O     10.981228   -2.607462  -14.135084     1  5435  5436
  5435  H     11.564031   -3.355460  -14.327756     2  5434
  5436  H     10.834979   -2.192835  -14.996250     2  5434
  5437  O     24.063695  -18.660736   26.205343     1  5438  5439
  5438  H     24.045000  -18.161413   27.034476     2  5437
  5439  H     23.461151  -18.215154   25.592677     2  5437
  5440  O     19.288224   16.936818    0.044153     1  5441  5442
  5441  H     18.875580   17.698326   -0.395508     2  5440
  5442  H     18.660842   16.658217    0.727630     2  5440
  5443  O     13.358237   12.361735   22.566518     1  5444  5445
  5444  H     13.770961   13.162699   22.203513     2  5443
  5445  H     13.777541   11.626572   22.100116     2  5443
  5446  O     20.309606   25.561630  -24.903983     1  5447  5448
  5447  H     20.567224   26.167172  -24.195929     2  5446
  5448  H     21.072507   24.973796  -25.010972     2  5446
  5449  O     16.269197    9.272248    1.239580     1  5450  5451
  5450  H     15.733956    8.653491    0.717045     2  5449
  5451  H     15.681439   10.012584    1.455016     2  5449
  5452  O    -18.692594   -0.548615   26.970033     1  5453  5454
  5453  H    -17.899964   -0.042698   26.742877     2  5452
  5454  H    -19.388579   -0.195441   26.398674     2  5452
  5455  O     20.292485  -17.351453  -16.794998     1  5456  5457
  5456  H     19.810649  -18.190134  -16.740802     2  5455
  5457  H     20.468320  -17.256817  -17.744974     2  5455
  5458  O     -6.119623  -26.834153   15.944178     1  5459  5460
  5459  H     -5.670945  -26.332121   16.642867     2  5458
  5460  H     -7.002469  -26.435420   15.909770     2  5458
  5461  O     13.805969  -11.789265    2.184329     1  5462  5463
  5462  H     13.461487  -11.588821    3.064018     2  5461
  5463  H     14.091106  -12.709765    2.193947     2  5461
  5464  O    -18.568951   -4.998151   -7.661009     1  5465  5466
  5465  H    -18.270086   -4.732971   -8.542746     2  5464
  5466  H    -18.061497   -4.420789   -7.071419     2  5464
  5467  O     -0.970984   18.677454   -8.060933     1  5468  5469
  5468  H     -0.251717   19.114326   -7.580258     2  5467
  5469  H     -0.756173   17.731515   -8.055210     2  5467
  5470  O     14.402498   15.512474  -12.200182     1  5471  5472
  5471  H     13.726864   15.871855  -11.618347     2  5470
  5472  H     14.541938   14.589516  -11.945380     2  5470
  5473  O    -16.189856    2.012176  -18.898865     1  5474  5475
  5474  H    -17.001581    2.395260  -18.537796     2  5473
  5475  H    -15.895290    2.590131  -19.615343     2  5473
  5476  O    -26.416183  -20.334351   -3.036707     1  5477  5478
  5477  H    -27.361099  -20.161693   -2.931600     2  5476
  5478  H    -26.285035  -20.262323   -3.994624     2  5476
  5479  O    -18.469063    0.694102   18.576179     1  5480  5481
  5480  H    -18.038917    0.232257   17.838417     2  5479
  5481  H    -19.417078    0.701753   18.391484     2  5479
  5482  O    -22.292461   21.585238   10.153610     1  5483  5484
  5483  H    -22.383874   22.303267    9.519027     2  5482
  5484  H    -23.044329   20.992046   10.007372     2  5482
  5485  O     -3.079667   21.422702   10.471179     1  5486  5487
  5486  H     -2.906994   20.790307    9.758642     2  5485
  5487  H     -2.228181   21.824786   10.677548     2  5485
  5488  O    -14.590687    8.883239  -17.507632     1  5489  5490
  5489  H    -14.606225    7.919532  -17.533547     2  5488
  5490  H    -13.667170    9.143326  -17.394731     2  5488
  5491  O     -2.833465  -19.018833  -23.555323     1  5492  5493
  5492  H     -3.525426  -19.142471  -24.218862     2  5491
  5493  H     -2.550338  -19.905567  -23.279103     2  5491
  5494  O     -4.876450    8.521502  -23.297367     1  5495  5496
  5495  H     -3.915149    8.517753  -23.385319     2  5494
  5496  H     -5.160228    7.788857  -23.861333     2  5494
  5497  O     -2.365376  -10.298959   16.132709     1  5498  5499
  5498  H     -2.536106   -9.532967   15.564685     2  5497
  5499  H     -2.778842  -11.048435   15.686478     2  5497
  5500  O     23.019081   -4.188904  -21.037662     1  5501  5502
  5501  H     23.418995   -3.803072  -21.829794     2  5500
  5502  H     22.260624   -3.618949  -20.840067     2  5500
  5503  O      9.411705  -12.764740   -6.740731     1  5504  5505
  5504  H      8.803121  -13.148766   -6.094741     2  5503
  5505  H      9.893398  -13.516503   -7.126689     2  5503
  5506  O      1.677362   11.119114  -13.012572     1  5507  5508
  5507  H      2.414392   10.720601  -13.505267     2  5506
  5508  H      1.083474   11.444534  -13.707823     2  5506
  5509  O     -3.911520   18.077301  -22.116863     1  5510  5511
  5510  H     -4.852331   17.980827  -22.321664     2  5509
  5511  H     -3.494502   18.364850  -22.935060     2  5509
  5512  O    -17.924017    3.271054   25.529638     1  5513  5514
  5513  H    -18.679751    2.896961   25.050989     2  5512
  5514  H    -17.414423    2.516725   25.870294     2  5512
  5515  O     -7.129186  -13.480066   19.642214     1  5516  5517
  5516  H     -7.836615  -13.123448   19.081221     2  5515
  5517  H     -6.773038  -14.245837   19.173654     2  5515
  5518  O    -19.269496  -11.632950   -8.684719     1  5519  5520
  5519  H    -19.155743  -10.904965   -9.316343     2  5518
  5520  H    -20.022971  -11.382865   -8.124661     2  5518
  5521  O    -14.229018  -18.083786  -13.593289     1  5522  5523
  5522  H    -13.585637  -17.545126  -14.073555     2  5521
  5523  H    -13.948720  -19.000010  -13.723007     2  5521
  5524  O      3.449270   16.481415   24.533863     1  5525  5526
  5525  H      3.139985   17.231946   23.998057     2  5524
  5526  H      2.806981   16.397561   25.249234     2  5524
  5527  O     15.466843  -26.984592   16.468738     1  5528  5529
  5528  H     15.436764  -27.946943   16.599993     2  5527
  5529  H     15.726723  -26.817519   15.549649     2  5527
  5530  O      9.769926   17.873399   -9.239395     1  5531  5532
  5531  H      9.800204   17.359755   -8.415094     2  5530
  5532  H     10.494960   17.520418   -9.776799     2  5530
  5533  O    -21.276833  -20.560638  -12.161586     1  5534  5535
  5534  H    -21.065962  -21.053017  -11.356196     2  5533
  5535  H    -20.426294  -20.296942  -12.542399     2  5533
  5536  O      3.534338    5.974324   12.786750     1  5537  5538
  5537  H      4.341152    5.848705   12.268985     2  5536
  5538  H      3.289704    6.897467   12.624842     2  5536
  5539  O    -21.263227  -19.917325   25.064305     1  5540  5541
  5540  H    -21.285911  -20.474999   24.278982     2  5539
  5541  H    -20.558376  -19.269606   24.901421     2  5539
  5542  O    -23.143020    4.826455  -23.131988     1  5543  5544
  5543  H    -22.336821    4.406515  -23.472120     2  5542
  5544  H    -23.542507    4.194375  -22.523673     2  5542
  5545  O     -5.298691  -18.836795  -24.955696     1  5546  5547
  5546  H     -5.732533  -19.456368  -24.353490     2  5545
  5547  H     -5.416961  -19.208517  -25.839100     2  5545
  5548  O     11.095146   16.080776   22.579795     1  5549  5550
  5549  H     11.588065   16.750838   22.078188     2  5548
  5550  H     10.574010   16.606195   23.203831     2  5548
  5551  O    -25.407432   -8.349348   12.581310     1  5552  5553
  5552  H    -25.301902   -8.686623   13.484478     2  5551
  5553  H    -24.531992   -8.035201   12.301774     2  5551
  5554  O     26.634819    3.231959   14.590977     1  5555  5556
  5555  H     25.798188    3.232128   14.106394     2  5554
  5556  H     27.322659    3.241094   13.909158     2  5554
  5557  O     25.436447  -24.629594  -24.858679     1  5558  5559
  5558  H     25.946847  -23.885147  -24.500768     2  5557
  5559  H     25.023455  -24.281211  -25.669815     2  5557
  5560  O     -1.790595  -18.883290  -20.383533     1  5561  5562
  5561  H     -1.582194  -19.181256  -19.492512     2  5560
  5562  H     -2.751926  -18.824628  -20.439482     2  5560
  5563  O     20.518094   23.693447   26.132832     1  5564  5565
  5564  H     20.467559   24.471750   25.558366     2  5563
  5565  H     21.458224   23.600538   26.360958     2  5563
  5566  O    -13.434681   18.240822  -20.366296     1  5567  5568
  5567  H    -13.448822   17.276179  -20.406244     2  5566
  5568  H    -12.727780   18.473293  -20.986511     2  5566
  5569  O      6.662377  -19.967671   -2.590272     1  5570  5571
  5570  H      6.516134  -20.379672   -3.455331     2  5569
  5571  H      7.358694  -19.312053   -2.741525     2  5569
  5572  O    -16.895853   -0.248931   16.480110     1  5573  5574
  5573  H    -17.112883    0.489245   15.897323     2  5572
  5574  H    -17.040684   -1.024217   15.922749     2  5572
  5575  O     -8.441270   12.573258    2.710772     1  5576  5577
  5576  H     -8.942585   13.099079    3.351992     2  5575
  5577  H     -8.198381   13.225916    2.033897     2  5575
  5578  O    -13.375921   -2.485242  -16.634340     1  5579  5580
  5579  H    -13.916320   -2.671548  -17.417263     2  5578
  5580  H    -13.717387   -3.078903  -15.947480     2  5578
  5581  O     11.047463   -6.223212    9.944805     1  5582  5583
  5582  H     11.207185   -5.924495   10.849216     2  5581
  5583  H     11.211796   -5.450252    9.383154     2  5581
  5584  O      0.604248    3.606132  -11.635827     1  5585  5586
  5585  H      0.719680    4.295848  -12.310319     2  5584
  5586  H      0.207237    2.854047  -12.113879     2  5584
  5587  O      0.217773  -11.481095   20.405411     1  5588  5589
  5588  H     -0.020533  -10.629014   20.013215     2  5587
  5589  H     -0.459049  -12.101589   20.097170     2  5587
  5590  O     17.336975  -15.457802   20.049212     1  5591  5592
  5591  H     17.628370  -15.141725   19.178616     2  5590
  5592  H     18.142033  -15.516854   20.586904     2  5590
  5593  O    -15.097922    6.330472  -15.026608     1  5594  5595
  5594  H    -15.004177    6.224078  -15.984784     2  5593
  5595  H    -14.648525    5.557317  -14.651537     2  5593
  5596  O      8.139887   16.291262   18.075833     1  5597  5598
  5597  H      7.393421   16.566158   17.522379     2  5596
  5598  H      8.861282   16.166997   17.443507     2  5596
  5599  O    -25.783418  -14.085861  -14.055255     1  5600  5601
  5600  H    -25.036193  -14.227974  -14.657694     2  5599
  5601  H    -26.456608  -13.601555  -14.556877     2  5599
  5602  O     17.454989   10.967086   10.361651     1  5603  5604
  5603  H     16.908478   11.367338    9.671583     2  5602
  5604  H     18.288025   10.734409    9.919151     2  5602
  5605  O    -11.725902   16.677705  -16.051865     1  5606  5607
  5606  H    -11.798035   17.425612  -15.445825     2  5605
  5607  H    -12.588141   16.228286  -16.057295     2  5605
  5608  O     14.113903   -3.640528   22.867591     1  5609  5610
  5609  H     15.008494   -3.859332   22.565542     2  5608
  5610  H     13.967821   -4.260258   23.600044     2  5608
  5611  O    -12.127462    6.467373  -19.003026     1  5612  5613
  5612  H    -12.145439    7.399300  -19.263113     2  5611
  5613  H    -11.497512    6.412969  -18.268239     2  5611
  5614  O     -2.034201   -7.463566  -24.584291     1  5615  5616
  5615  H     -1.861220   -7.241136  -25.508633     2  5614
  5616  H     -2.897106   -7.906338  -24.631512     2  5614
  5617  O     -6.747583   16.950884   25.043081     1  5618  5619
  5618  H     -7.191890   16.286011   24.496489     2  5617
  5619  H     -6.836618   16.629041   25.951383     2  5617
  5620  O      9.338741   12.955006    7.410424     1  5621  5622
  5621  H     10.035345   13.452637    7.870751     2  5620
  5622  H      8.758680   13.648074    7.044896     2  5620
  5623  O     23.704310   24.902306   -9.566718     1  5624  5625
  5624  H     24.325781   25.523266   -9.989537     2  5623
  5625  H     23.100195   24.622023  -10.268699     2  5623
  5626  O    -16.030286    2.168600   -9.149791     1  5627  5628
  5627  H    -15.834454    1.572516   -8.407784     2  5626
  5628  H    -16.705665    1.752284   -9.704125     2  5626
  5629  O    -21.936382  -23.855962   24.958674     1  5630  5631
  5630  H    -22.588964  -24.178842   24.321509     2  5629
  5631  H    -21.083397  -24.122628   24.592227     2  5629
  5632  O    -18.654831   -5.943988  -14.229476     1  5633  5634
  5633  H    -19.463069   -5.871220  -14.762032     2  5632
  5634  H    -18.745730   -6.746540  -13.697401     2  5632
  5635  O     18.751915  -19.255434   -5.101137     1  5636  5637
  5636  H     19.147237  -19.031502   -5.960452     2  5635
  5637  H     17.827501  -18.976129   -5.177014     2  5635
  5638  O      0.261846   -6.241220   -3.227992     1  5639  5640
  5639  H      0.583806   -5.413966   -2.837200     2  5638
  5640  H     -0.701708   -6.197081   -3.183301     2  5638
  5641  O      7.291759  -14.802879    7.804069     1  5642  5643
  5642  H      6.410025  -15.178983    7.931714     2  5641
  5643  H      7.424160  -14.191279    8.543056     2  5641
  5644  O     -2.544086    4.673214  -18.646821     1  5645  5646
  5645  H     -2.567705    4.483756  -19.594651     2  5644
  5646  H     -3.211569    5.357116  -18.481435     2  5644
  5647  O     12.764220    5.913662   -1.158810     1  5648  5649
  5648  H     12.676177    5.770577   -2.111358     2  5647
  5649  H     12.716795    5.015903   -0.804150     2  5647
  5650  O    -19.917731  -25.238417   -6.626614     1  5651  5652
  5651  H    -19.332085  -25.476553   -5.899242     2  5650
  5652  H    -19.361474  -25.215278   -7.421800     2  5650
  5653  O     17.045839   16.399059   21.702779     1  5654  5655
  5654  H     17.391607   16.711657   20.853953     2  5653
  5655  H     17.178876   15.439964   21.680945     2  5653
  5656  O     11.827360   11.267230  -19.271934     1  5657  5658
  5657  H     11.541806   10.392609  -19.595061     2  5656
  5658  H     12.565917   11.055685  -18.672622     2  5656
  5659  O      1.514025   13.700233  -24.409630     1  5660  5661
  5660  H      1.966795   14.380601  -24.927995     2  5659
  5661  H      1.282247   13.026756  -25.064586     2  5659
  5662  O    -27.119052    1.641434    5.638063     1  5663  5664
  5663  H    -27.610452    1.654793    4.806499     2  5662
  5664  H    -27.777275    1.494679    6.331705     2  5662
  5665  O    -20.533605  -22.092138  -20.109886     1  5666  5667
  5666  H    -20.662055  -22.334096  -19.175140     2  5665
  5667  H    -20.296432  -21.150068  -20.120595     2  5665
  5668  O     12.313263    4.551245   -3.562296     1  5669  5670
  5669  H     12.566150    4.798035   -4.454564     2  5668
  5670  H     12.746727    3.704507   -3.381302     2  5668
  5671  O      5.889462   15.546430   -8.196645     1  5672  5673
  5672  H      4.988101   15.798043   -8.460938     2  5671
  5673  H      5.765370   14.824595   -7.557305     2  5671
  5674  O     10.322350  -17.861890  -19.957932     1  5675  5676
  5675  H      9.528792  -18.164367  -20.425068     2  5674
  5676  H     11.057715  -18.359635  -20.352831     2  5674
  5677  O    -22.070480  -14.756014   13.609214     1  5678  5679
  5678  H    -21.171429  -14.644269   13.949524     2  5677
  5679  H    -22.601431  -15.194387   14.288472     2  5677
  5680  O     22.895955   17.618985    4.489639     1  5681  5682
  5681  H     22.973955   16.748333    4.083247     2  5680
  5682  H     22.129271   17.543136    5.073369     2  5680
  5683  O     14.407388  -21.690331   21.344313     1  5684  5685
  5684  H     15.087040  -22.312021   21.645001     2  5683
  5685  H     13.773020  -22.199786   20.815190     2  5683
  5686  O     21.140520   -5.290074   21.732486     1  5687  5688
  5687  H     20.859594   -4.410575   22.032562     2  5686
  5688  H     21.958001   -5.164616   21.226525     2  5686
  5689  O     -4.208302    8.003930  -20.593892     1  5690  5691
  5690  H     -3.413150    8.536192  -20.734452     2  5689
  5691  H     -4.786228    8.211827  -21.338712     2  5689
  5692  O      5.224563  -10.041376  -24.713577     1  5693  5694
  5693  H      5.911331  -10.329052  -25.332216     2  5692
  5694  H      5.487443  -10.377279  -23.844749     2  5692
  5695  O      0.700267   -7.673201    3.201963     1  5696  5697
  5696  H     -0.000009   -8.279178    3.483544     2  5695
  5697  H      0.410124   -6.790412    3.442567     2  5695
  5698  O     24.593105   22.950712   -0.826106     1  5699  5700
  5699  H     25.171796   22.574412   -1.508309     2  5698
  5700  H     24.033018   22.200631   -0.565495     2  5698
  5701  O     18.682963   13.433919   26.545867     1  5702  5703
  5702  H     18.261240   13.317047   25.678156     2  5701
  5703  H     19.553452   13.020277   26.472010     2  5701
  5704  O      1.245294  -13.067371   17.932088     1  5705  5706
  5705  H      1.064523  -13.416687   18.816578     2  5704
  5706  H      1.350327  -12.109898   18.001001     2  5704
  5707  O    -15.536666  -13.235370  -18.344526     1  5708  5709
  5708  H    -15.077380  -12.718513  -17.661307     2  5707
  5709  H    -16.254037  -12.662393  -18.672242     2  5707
  5710  O     -6.842322  -22.856935   -0.257491     1  5711  5712
  5711  H     -7.240325  -22.380838    0.485094     2  5710
  5712  H     -5.970624  -23.126156    0.069411     2  5710
  5713  O     -6.019384  -17.155327   16.102435     1  5714  5715
  5714  H     -6.014108  -16.585899   16.884098     2  5713
  5715  H     -5.085184  -17.321487   15.905191     2  5713
  5716  O     20.878807  -26.837271   11.503538     1  5717  5718
  5717  H     21.567648  -27.468226   11.241052     2  5716
  5718  H     20.143822  -27.382590   11.817402     2  5716
  5719  O    -23.775156   12.916621  -10.240906     1  5720  5721
  5720  H    -23.979187   12.372766   -9.465709     2  5719
  5721  H    -23.239799   12.348261  -10.817254     2  5719
  5722  O      2.680117    6.923242   18.599043     1  5723  5724
  5723  H      3.490267    7.267631   18.186742     2  5722
  5724  H      2.133193    6.617643   17.860316     2  5722
  5725  O    -16.900336   16.971307  -22.151906     1  5726  5727
  5726  H    -16.611105   17.807929  -21.759813     2  5725
  5727  H    -16.652435   17.045647  -23.085629     2  5725
  5728  O     -4.134034   -2.540979  -15.886851     1  5729  5730
  5729  H     -4.201435   -3.508324  -15.919023     2  5728
  5730  H     -5.022496   -2.208961  -16.054827     2  5728
  5731  O      7.885366  -25.245153    5.841627     1  5732  5733
  5732  H      8.463733  -26.015359    5.959981     2  5731
  5733  H      7.388378  -25.201771    6.672882     2  5731
  5734  O     10.677901   19.715146   -1.257768     1  5735  5736
  5735  H     11.346709   20.310238   -1.636379     2  5734
  5736  H     11.089625   18.833850   -1.265361     2  5734
  5737  O    -20.209194  -14.275573   -8.792205     1  5738  5739
  5738  H    -19.826703  -13.393656   -8.913801     2  5737
  5739  H    -19.673896  -14.863295   -9.346493     2  5737
  5740  O    -12.791032   16.535119   12.083113     1  5741  5742
  5741  H    -13.708510   16.224007   12.054726     2  5740
  5742  H    -12.645418   16.867622   12.973026     2  5740
  5743  O     25.275069    2.797950   -3.448750     1  5744  5745
  5744  H     26.132883    3.238719   -3.434916     2  5743
  5745  H     24.739364    3.297670   -4.078970     2  5743
  5746  O      0.818897   23.120515   27.061775     1  5747  5748
  5747  H      1.471289   23.223422   27.771762     2  5746
  5748  H      0.489904   24.009969   26.881575     2  5746
  5749  O    -22.036121    1.030646   -3.413039     1  5750  5751
  5750  H    -22.407228    0.982335   -4.308824     2  5749
  5751  H    -21.609665    1.897263   -3.339304     2  5749
  5752  O     16.797218    2.009068  -15.656556     1  5753  5754
  5753  H     16.544755    1.087198  -15.549480     2  5752
  5754  H     17.196890    2.269559  -14.808876     2  5752
  5755  O     17.648238  -15.825228   -6.231006     1  5756  5757
  5756  H     18.316056  -15.938733   -6.915018     2  5755
  5757  H     17.446975  -14.876549   -6.225376     2  5755
  5758  O      8.627385    7.433793  -13.892927     1  5759  5760
  5759  H      8.412111    7.997797  -14.650933     2  5758
  5760  H      9.122483    6.686588  -14.247323     2  5758
  5761  O    -11.057074  -16.485261   26.464995     1  5762  5763
  5762  H    -11.488281  -17.012509   27.155549     2  5761
  5763  H    -11.481864  -16.751513   25.633876     2  5761
  5764  O     20.869682    1.399450  -22.964191     1  5765  5766
  5765  H     19.951782    1.186207  -22.761861     2  5764
  5766  H     21.383274    0.628358  -22.684594     2  5764
  5767  O     -3.546022   16.883951  -10.132095     1  5768  5769
  5768  H     -3.099725   17.322234  -10.872246     2  5767
  5769  H     -3.110731   16.025033  -10.040333     2  5767
  5770  O     15.133924  -19.592912   26.449988     1  5771  5772
  5771  H     15.869577  -19.128656   26.876657     2  5770
  5772  H     15.532485  -20.318314   25.945114     2  5770
  5773  O     26.171578   -1.297135    5.527908     1  5774  5775
  5774  H     27.099386   -1.024194    5.555019     2  5773
  5775  H     26.212704   -2.251604    5.371683     2  5773
  5776  O    -14.796033   10.978737  -26.615855     1  5777  5778
  5777  H    -14.180999   11.042691  -25.863453     2  5776
  5778  H    -14.454000   11.603993  -27.277263     2  5776
  5779  O     12.164892  -16.368856   26.006348     1  5780  5781
  5780  H     12.672718  -17.089752   25.597538     2  5779
  5781  H     11.735933  -15.963490   25.234959     2  5779
  5782  O    -14.230995   -7.549209   -3.713424     1  5783  5784
  5783  H    -13.394734   -7.838579   -3.313981     2  5782
  5784  H    -14.709127   -7.095617   -3.010615     2  5782
  5785  O     21.113307   -1.053120   -4.127415     1  5786  5787
  5786  H     21.272493   -1.679390   -3.406742     2  5785
  5787  H     21.650062   -0.265389   -3.964321     2  5785
  5788  O     21.081812   11.405254    5.725392     1  5789  5790
  5789  H     21.381776   10.558890    6.089327     2  5788
  5790  H     20.158530   11.481184    6.007494     2  5788
  5791  O      8.457423   21.518382   -1.784076     1  5792  5793
  5792  H      7.635291   21.912113   -2.128137     2  5791
  5793  H      8.499620   21.778626   -0.852870     2  5791
  5794  O     19.285186   25.634893   18.570805     1  5795  5796
  5795  H     19.616996   24.996956   17.921632     2  5794
  5796  H     20.060983   25.960700   19.041236     2  5794
  5797  O    -14.863514   23.252290   13.276231     1  5798  5799
  5798  H    -14.773354   22.614308   12.557092     2  5797
  5799  H    -14.217822   22.950733   13.932289     2  5797
  5800  O    -10.852114   -2.302359   17.081661     1  5801  5802
  5801  H     -9.968026   -1.977203   16.863267     2  5800
  5802  H    -11.045020   -3.000177   16.435983     2  5800
  5803  O    -20.971151   -2.049026   24.593253     1  5804  5805
  5804  H    -21.636773   -2.183258   23.903257     2  5803
  5805  H    -21.030437   -1.122964   24.856278     2  5803
  5806  O      4.148221   20.805565   24.782318     1  5807  5808
  5807  H      3.408791   21.347913   24.484044     2  5806
  5808  H      4.194746   20.956036   25.733565     2  5806
  5809  O    -15.417728    1.443991   18.886417     1  5810  5811
  5810  H    -15.908960    2.064646   18.320362     2  5809
  5811  H    -14.557919    1.342286   18.445650     2  5809
  5812  O      1.684628   13.443347   -3.243056     1  5813  5814
  5813  H      1.326530   12.554718   -3.368949     2  5812
  5814  H      2.127783   13.662765   -4.072758     2  5812
  5815  O     -1.290465   -5.323555   23.930704     1  5816  5817
  5816  H     -1.827269   -6.127483   23.881253     2  5815
  5817  H     -0.417996   -5.591684   23.608039     2  5815
  5818  O     -5.728235   -0.245393    2.826516     1  5819  5820
  5819  H     -5.660216    0.449633    3.500356     2  5818
  5820  H     -5.315750   -1.040901    3.193391     2  5818
  5821  O     16.469066   -3.182515    2.052704     1  5822  5823
  5822  H     15.627913   -3.093261    1.576765     2  5821
  5823  H     16.955527   -3.868435    1.566384     2  5821
  5824  O    -17.686623  -13.860345  -26.085009     1  5825  5826
  5825  H    -17.609174  -13.856508  -25.121605     2  5824
  5826  H    -18.452410  -13.294058  -26.258684     2  5824
  5827  O     -7.402428   -4.151478    2.888306     1  5828  5829
  5828  H     -8.366123   -4.169040    2.998143     2  5827
  5829  H     -7.083034   -4.910098    3.400645     2  5827
  5830  O     12.332802   -6.453756   -6.708304     1  5831  5832
  5831  H     11.460208   -6.070032   -6.537347     2  5830
  5832  H     12.337750   -7.220311   -6.110068     2  5830
  5833  O    -11.578917   14.797738   19.277980     1  5834  5835
  5834  H    -12.321683   14.588529   19.853057     2  5833
  5835  H    -11.741097   14.352342   18.435895     2  5833
  5836  O    -18.619673    6.469820   -4.096421     1  5837  5838
  5837  H    -17.963070    6.109875   -4.711712     2  5836
  5838  H    -18.280749    6.303460   -3.204695     2  5836
  5839  O    -20.007721  -13.304671    6.973749     1  5840  5841
  5840  H    -20.444779  -14.165304    7.035105     2  5839
  5841  H    -19.364417  -13.319574    7.693426     2  5839
  5842  O      7.671335   -7.078550   26.840024     1  5843  5844
  5843  H      7.254810   -7.036496   25.971375     2  5842
  5844  H      6.951928   -7.326590   27.435326     2  5842
  5845  O    -19.379389  -19.209027  -17.732280     1  5846  5847
  5846  H    -19.679623  -19.130445  -18.654100     2  5845
  5847  H    -19.470206  -18.320426  -17.347444     2  5845
  5848  O     26.801535  -13.989029   19.256994     1  5849  5850
  5849  H     26.263668  -14.419059   19.941576     2  5848
  5850  H     26.739845  -13.050294   19.500461     2  5848
  5851  O     11.417868   -4.043567    8.322157     1  5852  5853
  5852  H     10.627049   -3.482609    8.366638     2  5851
  5853  H     12.111282   -3.510596    8.734857     2  5851
  5854  O     15.531970   -4.348829   -1.305048     1  5855  5856
  5855  H     16.388500   -4.570703   -0.914107     2  5854
  5856  H     14.996862   -3.946038   -0.604623     2  5854
  5857  O    -17.788764    6.033488   25.686047     1  5858  5859
  5858  H    -17.893835    5.075081   25.818971     2  5857
  5859  H    -18.698157    6.379300   25.732922     2  5857
  5860  O      4.237905    1.618428   27.029331     1  5861  5862
  5861  H      3.368523    1.518766   26.609793     2  5860
  5862  H      4.526882    0.731153   27.287651     2  5860
  5863  O      3.581237   24.071978   26.184100     1  5864  5865
  5864  H      3.127081   23.545957   25.515515     2  5863
  5865  H      4.306789   24.507078   25.715694     2  5863
  5866  O      8.397497   -8.045405   -8.396150     1  5867  5868
  5867  H      7.671592   -8.300992   -8.987797     2  5866
  5868  H      8.480059   -7.083685   -8.478194     2  5866
  5869  O    -24.883265  -12.994033    6.247082     1  5870  5871
  5870  H    -24.567157  -13.810473    5.819809     2  5869
  5871  H    -25.355351  -13.316709    7.033263     2  5869
  5872  O    -25.164875    9.882921  -14.540749     1  5873  5874
  5873  H    -24.540226    9.474077  -13.911471     2  5872
  5874  H    -24.571505   10.128664  -15.274558     2  5872
  5875  O    -16.404356   17.603993  -12.477091     1  5876  5877
  5876  H    -15.933789   16.754603  -12.456338     2  5875
  5877  H    -15.867134   18.202211  -13.019490     2  5875
  5878  O    -16.542802   -4.199140   22.529122     1  5879  5880
  5879  H    -16.263500   -4.836608   23.203880     2  5878
  5880  H    -16.345078   -3.333063   22.910373     2  5878
  5881  O     -3.807755   -5.471322    3.283654     1  5882  5883
  5882  H     -4.675898   -5.648219    3.674675     2  5881
  5883  H     -3.188475   -5.334985    4.012088     2  5881
  5884  O     -3.863435   -9.744819   -6.286916     1  5885  5886
  5885  H     -4.531352  -10.248833   -6.779688     2  5884
  5886  H     -4.343187   -9.061586   -5.802258     2  5884
  5887  O      7.539985  -11.026327  -26.213840     1  5888  5889
  5888  H      7.189341  -11.741943  -26.751338     2  5887
  5889  H      7.758003  -11.404184  -25.347993     2  5887
  5890  O     21.033925   -8.958864   13.318371     1  5891  5892
  5891  H     20.584046   -9.109810   14.166527     2  5890
  5892  H     20.475698   -9.424656   12.672611     2  5890
  5893  O    -10.933383   -5.429946    0.481018     1  5894  5895
  5894  H    -11.895378   -5.546561    0.470157     2  5893
  5895  H    -10.774952   -4.671221   -0.097339     2  5893
  5896  O    -10.638715  -14.466116   19.502895     1  5897  5898
  5897  H    -10.888284  -14.007863   18.685812     2  5896
  5898  H     -9.991438  -15.141968   19.248012     2  5896
  5899  O      1.710287    7.236005   27.272474     1  5900  5901
  5900  H      1.182721    6.961766   26.515302     2  5899
  5901  H      2.441148    6.604377   27.300162     2  5899
  5902  O     26.523718   -9.800766   -1.493000     1  5903  5904
  5903  H     25.629249   -9.903081   -1.130695     2  5902
  5904  H     26.382891   -9.429186   -2.378618     2  5902
  5905  O    -18.327776   15.667437   -1.125596     1  5906  5907
  5906  H    -18.257351   16.529166   -1.571012     2  5905
  5907  H    -17.462342   15.231666   -1.188706     2  5905
  5908  O     14.794822  -15.835678   21.313575     1  5909  5910
  5909  H     14.108232  -16.099538   20.676036     2  5908
  5910  H     15.342458  -16.631805   21.427043     2  5908
  5911  O    -26.190403  -22.475651    6.920151     1  5912  5913
  5912  H    -26.521733  -22.385941    7.831461     2  5911
  5913  H    -26.021745  -21.568017    6.606374     2  5911
  5914  O     21.787538   -5.882975   -2.662218     1  5915  5916
  5915  H     20.928131   -6.248366   -2.919684     2  5914
  5916  H     22.331744   -5.879486   -3.464865     2  5914
  5917  O      4.662524  -11.566604    6.429945     1  5918  5919
  5918  H      4.496953  -11.272684    5.520309     2  5917
  5919  H      5.190434  -12.370630    6.300195     2  5917
  5920  O     16.930080   15.033652  -10.307928     1  5921  5922
  5921  H     16.826699   14.488506   -9.517305     2  5920
  5922  H     17.015732   14.412293  -11.044259     2  5920
  5923  O    -20.702773    0.908052   20.797922     1  5924  5925
  5924  H    -20.143963    1.683317   20.953729     2  5923
  5925  H    -20.963566    0.968130   19.868318     2  5923
  5926  O    -21.262092  -19.529537   -4.512394     1  5927  5928
  5927  H    -21.945195  -19.999714   -5.012692     2  5926
  5928  H    -21.605386  -19.502310   -3.605721     2  5926
  5929  O      7.672364  -18.936365    0.464808     1  5930  5931
  5930  H      8.234827  -19.660895    0.773969     2  5929
  5931  H      7.872914  -18.197734    1.052545     2  5929
  5932  O     13.021644    9.124663  -23.583441     1  5933  5934
  5933  H     12.734199    8.223109  -23.792903     2  5932
  5934  H     13.988348    9.097122  -23.620296     2  5932
  5935  O     24.803287  -10.150766   22.406129     1  5936  5937
  5936  H     23.838215  -10.184003   22.504105     2  5935
  5937  H     25.105798   -9.369107   22.890682     2  5935
  5938  O      3.504461   14.013466   -1.311405     1  5939  5940
  5939  H      3.620786   13.277549   -0.690237     2  5938
  5940  H      2.835485   13.714415   -1.951069     2  5938
  5941  O    -10.660036  -10.753037   -3.590170     1  5942  5943
  5942  H    -10.013829  -10.028016   -3.603950     2  5941
  5943  H    -11.090296  -10.704711   -4.458495     2  5941
  5944  O     -4.356368   12.086887    5.285534     1  5945  5946
  5945  H     -3.991775   11.216411    5.508335     2  5944
  5946  H     -4.366359   12.542782    6.144278     2  5944
  5947  O     -9.896590    3.938837   -4.457412     1  5948  5949
  5948  H     -9.724403    4.422329   -5.280565     2  5947
  5949  H    -10.455522    3.185247   -4.705142     2  5947
  5950  O     25.579266   -9.371256  -22.846026     1  5951  5952
  5951  H     25.909567   -8.557604  -23.248379     2  5950
  5952  H     26.031106   -9.461243  -21.996530     2  5950
  5953  O    -19.890284   16.206072  -25.185148     1  5954  5955
  5954  H    -20.504201   16.006171  -25.904827     2  5953
  5955  H    -19.213715   16.758135  -25.604689     2  5953
  5956  O      5.628359   23.545848    0.596203     1  5957  5958
  5957  H      5.954050   22.635502    0.613325     2  5956
  5958  H      4.675190   23.469027    0.732290     2  5956
  5959  O     24.737900   -5.125649   24.686533     1  5960  5961
  5960  H     24.586617   -5.282022   25.630785     2  5959
  5961  H     25.142512   -5.936815   24.354245     2  5959
  5962  O     10.963258  -15.304972   23.825511     1  5963  5964
  5963  H     10.212052  -15.888481   23.634089     2  5962
  5964  H     10.635012  -14.465502   24.183463     2  5962
  5965  O     -8.774174   -0.682498  -12.464187     1  5966  5967
  5966  H     -8.821847    0.102349  -11.898101     2  5965
  5967  H     -7.861103   -1.006104  -12.427948     2  5965
  5968  O     24.452079   24.000757  -22.005941     1  5969  5970
  5969  H     23.625810   23.535295  -21.806245     2  5968
  5970  H     24.926087   24.049540  -21.163919     2  5968
  5971  O    -12.379373   15.907460  -21.349425     1  5972  5973
  5972  H    -12.126959   16.482975  -22.084945     2  5971
  5973  H    -12.620005   15.041979  -21.714671     2  5971
  5974  O     15.867123  -19.919052   19.698958     1  5975  5976
  5975  H     16.734051  -20.320739   19.534921     2  5974
  5976  H     15.348314  -20.567883   20.195183     2  5974
  5977  O     11.525536  -15.413974  -19.922118     1  5978  5979
  5978  H     11.094057  -14.551794  -20.009546     2  5977
  5979  H     10.841544  -16.102558  -19.953892     2  5977
  5980  O    -24.053490  -10.517543    4.697542     1  5981  5982
  5981  H    -23.927026  -10.940924    3.824145     2  5980
  5982  H    -23.820822   -9.579116    4.545479     2  5980
  5983  O    -13.155121  -22.631978   -2.376911     1  5984  5985
  5984  H    -14.008029  -22.960852   -2.700418     2  5983
  5985  H    -12.727311  -23.387390   -1.951478     2  5983
  5986  O     -0.920034   21.888609   -6.583232     1  5987  5988
  5987  H     -0.166115   21.369735   -6.896221     2  5986
  5988  H     -1.706491   21.518269   -7.012188     2  5986
  5989  O    -11.274513   -4.429018   15.357903     1  5990  5991
  5990  H    -10.783514   -4.389972   14.521520     2  5989
  5991  H    -11.024577   -5.280477   15.744772     2  5989
  5992  O     25.467838    1.058090   23.558222     1  5993  5994
  5993  H     24.908144    1.323968   22.815004     2  5992
  5994  H     24.897647    1.008631   24.332152     2  5992
  5995  O    -15.560498  -19.723485   18.440779     1  5996  5997
  5996  H    -15.615812  -19.249232   17.600587     2  5995
  5997  H    -14.605044  -19.860971   18.550222     2  5995
  5998  O     26.260876  -17.217716   25.210210     1  5999  6000
  5999  H     27.046360  -17.782580   25.228059     2  5998
  6000  H     25.557277  -17.772994   25.574246     2  5998
  6001  O    -19.107587   11.493353    5.228761     1  6002  6003
  6002  H    -18.842286   11.058418    6.054851     2  6001
  6003  H    -18.327100   12.020217    4.996188     2  6001
  6004  O     21.605643   -1.899823   14.139049     1  6005  6006
  6005  H     21.720623   -2.183354   15.056245     2  6004
  6006  H     22.265362   -2.366128   13.602404     2  6004
  6007  O     -1.787404  -23.353181  -24.615716     1  6008  6009
  6008  H     -2.175181  -24.186645  -24.924582     2  6007
  6009  H     -1.054658  -23.153062  -25.206500     2  6007
  6010  O    -11.747432  -21.689629  -15.885951     1  6011  6012
  6011  H    -11.605771  -21.235120  -16.732253     2  6010
  6012  H    -11.602315  -22.631358  -16.066761     2  6010
  6013  O     -6.619372   11.124790   -2.990108     1  6014  6015
  6014  H     -7.307932   11.362143   -3.628196     2  6013
  6015  H     -5.835498   10.904652   -3.502641     2  6013
  6016  O     25.581059    5.791857   11.922817     1  6017  6018
  6017  H     26.148204    5.404932   11.236943     2  6016
  6018  H     26.119460    6.424445   12.426396     2  6016
  6019  O     -1.480655   -9.757729  -23.045466     1  6020  6021
  6020  H     -2.012106   -9.686031  -22.233958     2  6019
  6021  H     -1.482461   -8.874376  -23.444633     2  6019
  6022  O     26.702404  -18.860304   -7.619332     1  6023  6024
  6023  H     26.918545  -19.164783   -8.512412     2  6022
  6024  H     26.361079  -17.965446   -7.766477     2  6022
  6025  O    -22.697856   13.159765    5.484960     1  6026  6027
  6026  H    -23.374050   12.493408    5.686904     2  6025
  6027  H    -22.798365   13.830845    6.186098     2  6025
  6028  O      9.454750    0.531017   18.027067     1  6029  6030
  6029  H      8.834157    1.145449   17.599398     2  6028
  6030  H      9.193587   -0.356544   17.746113     2  6028
  6031  O     11.752205   -5.691494  -25.300733     1  6032  6033
  6032  H     11.136925   -5.541053  -26.040409     2  6031
  6033  H     11.539087   -6.603639  -25.038685     2  6031
  6034  O     -8.868638    8.011750   13.392255     1  6035  6036
  6035  H     -9.236354    8.475539   12.629220     2  6034
  6036  H     -9.282247    8.448215   14.147162     2  6034
  6037  O     16.018756  -12.985893  -19.759141     1  6038  6039
  6038  H     15.707699  -13.444390  -20.556336     2  6037
  6039  H     16.142958  -12.071131  -20.051804     2  6037
  6040  O      6.529318   -1.755579   13.284472     1  6041  6042
  6041  H      7.376339   -1.315046   13.449746     2  6040
  6042  H      6.614928   -2.638513   13.665143     2  6040
  6043  O     -9.631354  -15.299461  -14.268672     1  6044  6045
  6044  H     -9.857061  -14.356962  -14.284829     2  6043
  6045  H    -10.449435  -15.781174  -14.439898     2  6043
  6046  O     -6.246477    8.305880   14.127814     1  6047  6048
  6047  H     -7.151923    8.163812   13.810875     2  6046
  6048  H     -6.250833    9.209432   14.477892     2  6046
  6049  O      8.934637   -2.229802   17.616318     1  6050  6051
  6050  H      9.512907   -2.520421   18.342184     2  6049
  6051  H      8.045583   -2.176699   18.006426     2  6049
  6052  O    -11.255229  -26.374339    6.519158     1  6053  6054
  6053  H    -10.667008  -26.276057    5.761584     2  6052
  6054  H    -11.848305  -25.609275    6.487156     2  6052
  6055  O     10.334579   -2.483080   23.990340     1  6056  6057
  6056  H     10.116951   -2.527984   24.934068     2  6055
  6057  H      9.672650   -1.913614   23.568118     2  6055
  6058  O    -18.701417   21.408858  -11.647005     1  6059  6060
  6059  H    -18.966709   20.884840  -10.879334     2  6058
  6060  H    -19.166961   21.034928  -12.407633     2  6058
  6061  O     -6.605363   13.818212  -16.821234     1  6062  6063
  6062  H     -5.849432   13.263093  -17.069132     2  6061
  6063  H     -6.272725   14.681070  -16.535500     2  6061
  6064  O    -10.795652  -14.239212  -18.691732     1  6065  6066
  6065  H    -10.310619  -14.390271  -19.512466     2  6064
  6066  H    -10.111613  -14.265461  -18.006267     2  6064
  6067  O    -19.793969   24.610322  -11.778187     1  6068  6069
  6068  H    -19.731916   25.322243  -12.437607     2  6067
  6069  H    -18.958498   24.589405  -11.289325     2  6067
  6070  O     25.596130  -13.279607    5.507659     1  6071  6072
  6071  H     24.986887  -13.865057    5.028668     2  6070
  6072  H     26.378842  -13.219753    4.934277     2  6070
  6073  O     10.047608  -22.672389  -21.388288     1  6074  6075
  6074  H     10.027789  -22.058822  -22.141564     2  6073
  6075  H      9.472204  -22.257397  -20.722510     2  6073
  6076  O     -3.335110    0.584442  -22.786950     1  6077  6078
  6077  H     -3.779472    0.737005  -21.944402     2  6076
  6078  H     -2.625392   -0.047488  -22.614887     2  6076
  6079  O     10.973900  -24.327109   -9.392105     1  6080  6081
  6080  H     10.194817  -24.439342   -9.965356     2  6079
  6081  H     10.601554  -24.044573   -8.537197     2  6079
  6082  O     25.839798    0.251321  -11.312446     1  6083  6084
  6083  H     25.039699   -0.248503  -11.529557     2  6082
  6084  H     25.556158    0.933264  -10.688936     2  6082
  6085  O    -24.490270  -21.814824   12.365356     1  6086  6087
  6086  H    -24.512723  -22.384001   11.574230     2  6085
  6087  H    -25.004032  -22.328608   13.017258     2  6085
  6088  O      3.153940    3.182880    5.618856     1  6089  6090
  6089  H      2.836695    3.820688    4.960301     2  6088
  6090  H      4.075455    3.429089    5.784887     2  6088
  6091  O      1.963279    1.029142   -3.167747     1  6092  6093
  6092  H      2.466546    1.374268   -3.921216     2  6091
  6093  H      1.307987    1.711588   -2.960239     2  6091
  6094  O      5.282065    2.398192   -7.217758     1  6095  6096
  6095  H      5.833018    1.656505   -7.501190     2  6094
  6096  H      5.919265    3.043404   -6.875500     2  6094
  6097  O     13.316852   -7.357532   17.405252     1  6098  6099
  6098  H     13.379812   -6.487330   17.817969     2  6097
  6099  H     14.094459   -7.840010   17.709474     2  6097
  6100  O     14.849287    4.050434  -15.866727     1  6101  6102
  6101  H     15.446962    4.785337  -15.655037     2  6100
  6102  H     15.421236    3.266791  -15.845705     2  6100
  6103  O     15.313646  -26.077258  -23.819263     1  6104  6105
  6104  H     16.222909  -26.407185  -23.848109     2  6103
  6105  H     15.039029  -26.096569  -22.889805     2  6103
  6106  O     23.335743   -7.916318   -6.579368     1  6107  6108
  6107  H     23.085942   -8.767038   -6.189478     2  6106
  6108  H     24.018608   -8.152311   -7.224767     2  6106
  6109  O     10.286026   18.909069    1.615541     1  6110  6111
  6110  H     10.283762   18.271710    2.349499     2  6109
  6111  H     11.225884   19.026504    1.403965     2  6109
  6112  O     -6.887333  -22.619253   19.613625     1  6113  6114
  6113  H     -6.048222  -23.070522   19.792723     2  6112
  6114  H     -7.534422  -23.335787   19.584670     2  6112
  6115  O    -26.536690  -21.867017  -10.986773     1  6116  6117
  6116  H    -26.694712  -20.988887  -10.601066     2  6115
  6117  H    -27.373019  -22.041172  -11.450511     2  6115
  6118  O      7.703735  -26.528341  -12.256432     1  6119  6120
  6119  H      6.758952  -26.751066  -12.276442     2  6118
  6120  H      7.955908  -26.460325  -13.185818     2  6118
  6121  O      6.547172   -0.505493   10.795930     1  6122  6123
  6122  H      7.109376   -0.607319   10.020030     2  6121
  6123  H      6.779760   -1.195339   11.428062     2  6121
  6124  O      8.848773  -15.617008   -3.278985     1  6125  6126
  6125  H      8.852698  -16.585208   -3.343605     2  6124
  6126  H      9.776809  -15.341214   -3.204075     2  6124
  6127  O     -9.294842   -2.375389   21.026456     1  6128  6129
  6128  H     -8.832920   -2.719242   21.807041     2  6127
  6129  H     -8.710934   -1.735349   20.591735     2  6127
  6130  O     18.521823   22.572712   -6.252996     1  6131  6132
  6131  H     18.773323   22.044987   -7.023064     2  6130
  6132  H     18.716996   21.984190   -5.507064     2  6130
  6133  O    -25.796308  -16.300734    0.854238     1  6134  6135
  6134  H    -25.229480  -16.207819    0.075845     2  6133
  6135  H    -25.896074  -15.406307    1.212872     2  6133
  6136  O     -6.531677  -13.143390   13.696406     1  6137  6138
  6137  H     -6.550383  -14.116358   13.719237     2  6136
  6138  H     -5.644186  -12.875130   13.979236     2  6136
  6139  O    -13.251987   -1.696909    2.171182     1  6140  6141
  6140  H    -13.487271   -2.119662    1.331111     2  6139
  6141  H    -12.283927   -1.670245    2.165692     2  6139
  6142  O     -7.818895    9.193717   17.149079     1  6143  6144
  6143  H     -7.888991    8.317318   16.743899     2  6142
  6144  H     -6.955364    9.549362   16.885578     2  6142
  6145  O     21.917826    4.724349    9.596756     1  6146  6147
  6146  H     20.969403    4.575405    9.470779     2  6145
  6147  H     22.272562    4.928463    8.718704     2  6145
  6148  O     -5.439565  -10.885816  -26.923986     1  6149  6150
  6149  H     -5.794691  -10.017258  -27.157627     2  6148
  6150  H     -5.703927  -11.489331  -27.631869     2  6148
  6151  O    -20.503935  -18.204428  -10.442787     1  6152  6153
  6152  H    -21.431847  -18.448619  -10.309311     2  6151
  6153  H    -20.531119  -17.485427  -11.088965     2  6151
  6154  O     -9.710052    4.031266    8.934688     1  6155  6156
  6155  H     -9.634146    4.670058    9.663363     2  6154
  6156  H     -9.953891    3.190563    9.351049     2  6154
  6157  O    -19.973419  -14.672747   -6.067139     1  6158  6159
  6158  H    -20.346949  -15.517786   -5.768812     2  6157
  6159  H    -20.107932  -14.655982   -7.027960     2  6157
  6160  O     10.737510  -21.042466   18.332269     1  6161  6162
  6161  H     10.624387  -20.372823   17.639597     2  6160
  6162  H     10.461934  -20.602667   19.149717     2  6160
  6163  O    -14.118126   -4.527233  -14.945856     1  6164  6165
  6164  H    -15.036668   -4.780533  -15.123319     2  6163
  6165  H    -13.598332   -5.277489  -15.269482     2  6163
  6166  O      5.404889   -2.985632  -16.018814     1  6167  6168
  6167  H      5.133757   -2.622663  -15.166495     2  6166
  6168  H      4.766569   -2.644889  -16.656133     2  6166
  6169  O      7.598536  -16.379329   -9.903425     1  6170  6171
  6170  H      8.008425  -15.599532  -10.308899     2  6169
  6171  H      7.960574  -17.140540  -10.382409     2  6169
  6172  O     16.484842    0.212005  -18.153288     1  6173  6174
  6173  H     16.263741    1.149069  -18.050074     2  6172
  6174  H     16.320226    0.040802  -19.088501     2  6172
  6175  O     17.563015    7.789004    3.275231     1  6176  6177
  6176  H     16.872634    7.374738    3.817573     2  6175
  6177  H     17.088821    8.351134    2.641482     2  6175
  6178  O     22.749597   -3.928871   -6.907282     1  6179  6180
  6179  H     21.945830   -3.431217   -6.680279     2  6178
  6180  H     22.564923   -4.296380   -7.780626     2  6178
  6181  O    -25.829276   -5.391962  -16.059797     1  6182  6183
  6182  H    -26.117474   -5.068243  -16.925783     2  6181
  6183  H    -24.897361   -5.640140  -16.155683     2  6181
  6184  O    -23.115113   -5.653908   22.752827     1  6185  6186
  6185  H    -22.470221   -5.397269   23.430104     2  6184
  6186  H    -23.982963   -5.521683   23.160886     2  6184
  6187  O    -10.379818  -26.607089   12.987813     1  6188  6189
  6188  H    -11.187206  -26.512756   12.459484     2  6187
  6189  H    -10.633099  -27.185146   13.725738     2  6187
  6190  O     14.328933   20.796557  -19.235649     1  6191  6192
  6191  H     13.906363   20.052679  -19.696596     2  6190
  6192  H     13.762229   21.570229  -19.387636     2  6190
  6193  O    -11.388657  -20.560923   -6.917614     1  6194  6195
  6194  H    -11.604575  -20.495343   -7.863739     2  6193
  6195  H    -10.494495  -20.195246   -6.826190     2  6193
  6196  O    -25.361243   18.752865    1.853305     1  6197  6198
  6197  H    -25.616405   18.564638    2.769523     2  6196
  6198  H    -24.495111   19.182866    1.902691     2  6196
  6199  O    -16.662094    5.892216  -22.990265     1  6200  6201
  6200  H    -15.782631    5.550675  -22.771307     2  6199
  6201  H    -17.292385    5.183952  -22.796514     2  6199
  6202  O     18.172374   26.888602   -8.502553     1  6203  6204
  6203  H     18.671046   27.180306   -9.283413     2  6202
  6204  H     17.747184   27.667256   -8.115735     2  6202
  6205  O      1.214719    6.933572   10.344963     1  6206  6207
  6206  H      1.690457    7.438679   11.017829     2  6205
  6207  H      1.457545    6.004469   10.469344     2  6205
  6208  O     -4.630588   26.334023   12.269842     1  6209  6210
  6209  H     -3.739611   26.416531   12.639967     2  6208
  6210  H     -4.806237   27.165936   11.808634     2  6208
  6211  O     -7.789363  -17.820293  -13.841458     1  6212  6213
  6212  H     -8.703261  -17.760443  -13.520843     2  6211
  6213  H     -7.653832  -17.057578  -14.416933     2  6211
  6214  O      4.501800  -15.253124  -19.458653     1  6215  6216
  6215  H      4.071428  -15.449179  -18.615638     2  6214
  6216  H      3.815852  -15.435911  -20.120840     2  6214
  6217  O    -23.811513  -24.837571   23.178199     1  6218  6219
  6218  H    -24.421617  -24.128362   22.926775     2  6217
  6219  H    -23.493520  -25.183188   22.335558     2  6217
  6220  O      2.845575   -5.176917  -20.535499     1  6221  6222
  6221  H      2.227703   -4.458642  -20.352457     2  6220
  6222  H      3.692165   -4.723066  -20.667553     2  6220
  6223  O      0.644367  -11.465973  -23.172236     1  6224  6225
  6224  H     -0.085112  -10.841201  -23.034846     2  6223
  6225  H      1.370154  -10.936131  -23.535277     2  6223
  6226  O    -12.767012  -25.351656  -13.799916     1  6227  6228
  6227  H    -12.036293  -25.976312  -13.659804     2  6226
  6228  H    -12.975118  -25.014568  -12.914287     2  6226
  6229  O      7.725507  -19.159246   14.607609     1  6230  6231
  6230  H      7.459125  -18.236042   14.730457     2  6229
  6231  H      6.933240  -19.655990   14.851863     2  6229
  6232  O    -19.502352    7.155562   12.952869     1  6233  6234
  6233  H    -19.714570    6.677620   13.765607     2  6232
  6234  H    -20.091390    6.796424   12.271271     2  6232
  6235  O     -9.337339   26.381533    1.697891     1  6236  6237
  6236  H     -9.014527   25.647745    2.246405     2  6235
  6237  H     -8.861703   26.359105    0.854574     2  6235
  6238  O    -12.271288    7.740454   27.094752     1  6239  6240
  6239  H    -11.689446    8.298368   27.634472     2  6238
  6240  H    -11.998043    6.831093   27.293986     2  6238
  6241  O    -19.453046  -24.323835   -0.790830     1  6242  6243
  6242  H    -18.622590  -24.259196   -0.304695     2  6241
  6243  H    -19.247359  -24.816910   -1.593126     2  6241
  6244  O    -13.412031    9.374028   -1.470428     1  6245  6246
  6245  H    -13.762934    8.487546   -1.298359     2  6244
  6246  H    -12.884919    9.248087   -2.271828     2  6244
  6247  O    -12.625382   26.549755  -25.743804     1  6248  6249
  6248  H    -13.085656   25.699767  -25.798820     2  6247
  6249  H    -12.408037   26.737959  -26.674223     2  6247
  6250  O     -3.083677    1.538746   -9.622908     1  6251  6252
  6251  H     -2.921038    0.984100  -10.401884     2  6250
  6252  H     -2.738818    2.415823   -9.848020     2  6250
  6253  O    -20.266606    6.617725  -21.731978     1  6254  6255
  6254  H    -20.006054    5.752969  -22.077356     2  6253
  6255  H    -19.435455    7.096476  -21.586273     2  6253
  6256  O    -23.902387  -20.968372  -10.689539     1  6257  6258
  6257  H    -23.679938  -20.022936  -10.642086     2  6256
  6258  H    -23.652677  -21.281285   -9.805831     2  6256
  6259  O     -9.741915    2.444841  -19.751560     1  6260  6261
  6260  H    -10.217304    2.269085  -18.924985     2  6259
  6261  H     -9.843346    3.394044  -19.915985     2  6259
  6262  O     -3.622172   -8.229931    2.944306     1  6263  6264
  6263  H     -3.608440   -7.263279    2.896625     2  6262
  6264  H     -3.005666   -8.552748    2.279383     2  6262
  6265  O      2.298631   -7.928269   24.298899     1  6266  6267
  6266  H      1.674601   -8.499804   24.771566     2  6265
  6267  H      2.906632   -8.565380   23.894711     2  6265
  6268  O      8.405993   -9.187625  -20.296756     1  6269  6270
  6269  H      8.398773  -10.117582  -20.589583     2  6268
  6270  H      9.228153   -9.090032  -19.786050     2  6268
  6271  O    -18.199186   17.961148  -26.471459     1  6272  6273
  6272  H    -18.613075   18.834779  -26.531164     2  6271
  6273  H    -17.827820   17.787387  -27.350183     2  6271
  6274  O    -25.294604   -7.157983  -24.684915     1  6275  6276
  6275  H    -25.746206   -6.314190  -24.529066     2  6274
  6276  H    -25.618985   -7.513568  -25.528694     2  6274
  6277  O     25.947944   -2.655142   -1.016996     1  6278  6279
  6278  H     26.554087   -2.400248   -0.309155     2  6277
  6279  H     26.440775   -2.497890   -1.831625     2  6277
  6280  O     -0.626741    1.605859  -13.008034     1  6281  6282
  6281  H     -0.979391    1.866043  -13.870783     2  6280
  6282  H     -1.339982    1.090221  -12.606518     2  6280
  6283  O      3.804188   -0.086965    9.634060     1  6284  6285
  6284  H      4.453846   -0.538299    9.075898     2  6283
  6285  H      4.206914    0.766415    9.846825     2  6283
  6286  O      0.426538   10.365216  -10.815121     1  6287  6288
  6287  H      0.639925    9.553137  -11.287928     2  6286
  6288  H      0.086791   10.084790   -9.947515     2  6286
  6289  O      3.881492    0.864881    4.224166     1  6290  6291
  6290  H      3.430930    1.505716    4.788663     2  6289
  6291  H      4.764245    1.233052    4.094839     2  6289
  6292  O    -25.594972  -14.997814   12.645946     1  6293  6294
  6293  H    -25.089846  -14.496345   11.987819     2  6292
  6294  H    -26.345877  -15.317200   12.126556     2  6292
  6295  O    -25.596722   15.307367   -8.069243     1  6296  6297
  6296  H    -25.680213   15.565133   -7.142423     2  6295
  6297  H    -26.028830   14.440413   -8.133515     2  6295
  6298  O     14.061094   19.370076  -10.592589     1  6299  6300
  6299  H     14.348840   18.478546  -10.344711     2  6298
  6300  H     14.232970   19.404769  -11.545788     2  6298
  6301  O    -14.162569  -25.569862  -25.502400     1  6302  6303
  6302  H    -15.040892  -25.773800  -25.144808     2  6301
  6303  H    -13.688202  -26.414482  -25.522840     2  6301
  6304  O    -10.403983   11.853336   18.063184     1  6305  6306
  6305  H    -10.869701   12.467579   17.479818     2  6304
  6306  H     -9.572887   12.288595   18.309135     2  6304
  6307  O     -2.811468    5.962044   -7.077639     1  6308  6309
  6308  H     -3.169998    6.395956   -7.870452     2  6307
  6309  H     -3.185680    5.073633   -7.077574     2  6307
  6310  O     17.698851   23.557754    5.299176     1  6311  6312
  6311  H     17.134205   22.778600    5.328449     2  6310
  6312  H     18.178953   23.502591    4.462302     2  6310
  6313  O     10.840292   25.707056  -19.934272     1  6314  6315
  6314  H     10.373978   26.543988  -20.070810     2  6313
  6315  H     11.581409   25.757500  -20.557704     2  6313
  6316  O    -25.134105   -8.074571  -10.327045     1  6317  6318
  6317  H    -24.173395   -8.199420  -10.364718     2  6316
  6318  H    -25.499479   -8.880871  -10.719622     2  6316
  6319  O    -21.540951   14.064261  -18.069368     1  6320  6321
  6320  H    -20.831426   13.779114  -17.473639     2  6319
  6321  H    -22.281619   13.445141  -17.953653     2  6319
  6322  O    -14.613783   21.745703  -20.069126     1  6323  6324
  6323  H    -14.722164   22.169482  -20.928626     2  6322
  6324  H    -13.690180   21.464525  -20.048040     2  6322
  6325  O    -18.886354    8.883807   24.182016     1  6326  6327
  6326  H    -19.239032    9.067701   25.067875     2  6325
  6327  H    -19.378833    8.118161   23.852497     2  6325
  6328  O      4.042436   11.248160  -19.112202     1  6329  6330
  6329  H      4.887124   11.617828  -18.816148     2  6328
  6330  H      3.577354   10.947549  -18.318014     2  6328
  6331  O    -17.641151   25.339917  -23.638821     1  6332  6333
  6332  H    -18.225340   25.943809  -24.115628     2  6331
  6333  H    -18.215827   24.672035  -23.237821     2  6331
  6334  O    -21.701279    5.736374    3.481739     1  6335  6336
  6335  H    -22.419118    5.284228    3.955825     2  6334
  6336  H    -21.850590    6.683590    3.615299     2  6334
  6337  O    -19.888118    3.220621   -6.868001     1  6338  6339
  6338  H    -20.409854    4.015211   -6.689100     2  6337
  6339  H    -19.466663    3.035193   -6.014911     2  6337
  6340  O     25.490458   18.298393    3.594630     1  6341  6342
  6341  H     25.733786   18.999879    2.974384     2  6340
  6342  H     25.161388   17.601512    3.013920     2  6340
  6343  O    -20.671367  -16.062415  -12.269434     1  6344  6345
  6344  H    -21.167904  -15.337949  -11.868990     2  6343
  6345  H    -21.221886  -16.375582  -13.002593     2  6343
  6346  O     22.579057    1.909214  -13.236214     1  6347  6348
  6347  H     21.798067    2.302817  -13.643561     2  6346
  6348  H     22.538756    2.140501  -12.299472     2  6346
  6349  O     11.450355   -1.156967  -11.773327     1  6350  6351
  6350  H     11.366951   -1.769435  -12.517845     2  6349
  6351  H     11.795086   -0.356647  -12.196494     2  6349
  6352  O      1.213549   19.210854   18.141081     1  6353  6354
  6353  H      1.663652   18.440741   17.762593     2  6352
  6354  H      1.657195   19.988217   17.767601     2  6352
  6355  O    -20.772106   -5.229282  -16.001457     1  6356  6357
  6356  H    -21.665689   -5.607864  -15.985750     2  6355
  6357  H    -20.672788   -4.784889  -16.858612     2  6355
  6358  O     10.724634   -8.887398   -9.551405     1  6359  6360
  6359  H     10.831454   -9.847519   -9.464360     2  6358
  6360  H      9.901341   -8.666911   -9.087147     2  6358
  6361  O    -21.237366   -3.897169  -22.857897     1  6362  6363
  6362  H    -21.980209   -3.925649  -23.485905     2  6361
  6363  H    -20.614927   -3.250924  -23.238431     2  6361
  6364  O      8.837102   22.236397  -12.663880     1  6365  6366
  6365  H      8.217732   22.543346  -13.342900     2  6364
  6366  H      8.687915   21.279402  -12.585773     2  6364
  6367  O    -23.054923    6.990698  -25.151503     1  6368  6369
  6368  H    -23.268996    6.262508  -24.555997     2  6367
  6369  H    -23.676132    7.708264  -24.956262     2  6367
  6370  O     18.415552    1.870662   10.917730     1  6371  6372
  6371  H     19.240057    2.070776   11.382604     2  6370
  6372  H     17.730891    1.920500   11.596632     2  6370
  6373  O     17.656837   -5.338128    0.875596     1  6374  6375
  6374  H     17.113784   -6.108846    1.079620     2  6373
  6375  H     18.485295   -5.455919    1.368462     2  6373
  6376  O     22.806541    2.600193   11.252208     1  6377  6378
  6377  H     21.996283    2.316246   11.704692     2  6376
  6378  H     22.518791    3.292855   10.635308     2  6376
  6379  O      1.769269    3.574397  -15.665841     1  6380  6381
  6380  H      2.651567    3.719578  -16.038277     2  6379
  6381  H      1.109749    3.899830  -16.294948     2  6379
  6382  O    -26.968178   16.673366   23.671835     1  6383  6384
  6383  H    -26.191811   16.637144   23.092614     2  6382
  6384  H    -27.738822   16.645654   23.084171     2  6382
  6385  O     25.661022   24.454634  -26.009938     1  6386  6387
  6386  H     26.230687   24.234110  -26.760183     2  6385
  6387  H     25.802879   23.757942  -25.357185     2  6385
  6388  O     -1.490676  -27.024467  -15.582577     1  6389  6390
  6389  H     -1.598577  -27.807875  -16.140493     2  6388
  6390  H     -1.793813  -27.287044  -14.704864     2  6388
  6391  O      9.336190   23.871916  -10.470915     1  6392  6393
  6392  H      9.502538   23.486877   -9.595948     2  6391
  6393  H      9.211914   23.144125  -11.101652     2  6391
  6394  O      6.813283  -15.095328    1.563717     1  6395  6396
  6395  H      7.136304  -15.898530    2.000586     2  6394
  6396  H      5.986810  -15.362288    1.126292     2  6394
  6397  O     -5.942407    1.460828   18.015104     1  6398  6399
  6398  H     -5.543670    0.929727   17.304186     2  6397
  6399  H     -6.907182    1.399825   17.910317     2  6397
  6400  O     11.684739   25.989027   -2.460666     1  6401  6402
  6401  H     11.567407   25.845147   -3.410087     2  6400
  6402  H     11.565153   25.132556   -2.037431     2  6400
  6403  O     12.966700   24.107557   -6.379057     1  6404  6405
  6404  H     13.259531   24.012614   -7.292082     2  6403
  6405  H     12.518860   23.271707   -6.194013     2  6403
  6406  O    -10.300644   12.456725   24.710092     1  6407  6408
  6407  H    -10.546742   12.607626   23.786311     2  6406
  6408  H     -9.334862   12.493502   24.738969     2  6406
  6409  O     24.048974  -18.415136   13.278279     1  6410  6411
  6410  H     23.878839  -19.042400   12.555038     2  6409
  6411  H     24.082846  -17.563298   12.824036     2  6409
  6412  O    -23.951088   -3.113042  -16.471545     1  6413  6414
  6413  H    -23.183292   -2.519337  -16.493356     2  6412
  6414  H    -23.925150   -3.662586  -17.268557     2  6412
  6415  O     26.626129   -7.163503   12.176726     1  6416  6417
  6416  H     27.528092   -7.477934   12.338750     2  6415
  6417  H     26.712199   -6.359700   11.655531     2  6415
  6418  O    -23.302876  -21.976703  -13.223821     1  6419  6420
  6419  H    -23.441579  -21.665719  -14.133488     2  6418
  6420  H    -22.576885  -21.424682  -12.881473     2  6418
  6421  O     17.407708  -18.754253  -21.966350     1  6422  6423
  6422  H     17.796270  -18.076539  -21.388849     2  6421
  6423  H     17.566176  -18.417341  -22.857105     2  6421
  6424  O    -25.453609    5.699848   21.156459     1  6425  6426
  6425  H    -25.878792    6.518470   21.463548     2  6424
  6426  H    -25.248709    5.817663   20.218935     2  6424
  6427  O     18.966812   -6.780048    7.367084     1  6428  6429
  6428  H     18.210734   -7.374185    7.253107     2  6427
  6429  H     19.464452   -6.834563    6.537103     2  6427
  6430  O    -25.461273   17.864024  -12.831176     1  6431  6432
  6431  H    -25.954967   17.555373  -12.058705     2  6430
  6432  H    -25.567579   18.829188  -12.869989     2  6430
  6433  O     13.225308   -2.566595    5.521990     1  6434  6435
  6434  H     13.447913   -3.333558    6.070611     2  6433
  6435  H     12.394495   -2.788282    5.068977     2  6433
  6436  O     22.563738   21.515889  -24.132035     1  6437  6438
  6437  H     23.141623   20.836395  -23.752027     2  6436
  6438  H     21.925807   21.066464  -24.708194     2  6436
  6439  O     17.648598  -25.193138    2.516945     1  6440  6441
  6440  H     18.365498  -25.698185    2.936334     2  6439
  6441  H     17.124756  -25.841250    2.024504     2  6439
  6442  O    -22.286784   -4.750492   -1.596190     1  6443  6444
  6443  H    -21.650886   -4.942898   -2.299716     2  6442
  6444  H    -21.781740   -4.876844   -0.781499     2  6442
  6445  O    -16.497884    4.255031   23.381395     1  6446  6447
  6446  H    -17.140237    3.958973   24.043272     2  6445
  6447  H    -17.006021    4.642401   22.647610     2  6445
  6448  O     12.978131   11.061561   -5.663658     1  6449  6450
  6449  H     13.503277   10.901580   -4.869730     2  6448
[truncated: 645,601 more chars]
