# Supplementary material for: Measuring Zn Transference with Precision: Insights for Dendrite‐Free Zinc Metal Anodes
Source: Adv Mater. 2025 Aug 23;37(46):e02245. doi: 10.1002/adma.202502245 (PMC12631524; doi:10.1002/adma.202502245)
Supplement: Supplementary file 2 — Supporting Information [file ADMA-37-e02245-s002.gz › restarts/100Zn_r4.dyn]

 Number of Atoms and Title :
 16800  Built with Packmol
 Periodic Box Dimensions :
    0.5560437011718750D+02    0.5560437011718750D+02    0.5560437011718750D+02
    0.9000000000000000D+02    0.9000000000000000D+02    0.9000000000000000D+02
 Current Atomic Positions :
    0.1585747214778848D+02    0.1007121087317688D+02   -0.1476797998487833D+02
    0.1653345349041275D+02    0.9966092719791929D+01   -0.1409456257285414D+02
    0.1535525566127812D+02    0.1084982985386686D+02   -0.1448466294925781D+02
   -0.2321518553362382D+02   -0.1807143442300641D+02    0.6265544094614523D+01
   -0.2252377106931001D+02   -0.1739363884778775D+02    0.6347599752950045D+01
   -0.2329130206154775D+02   -0.1818907388718197D+02    0.5314898651585449D+01
    0.5397081079240985D+00   -0.7819925029145994D+01    0.1374341033925647D+02
    0.1143910778213313D+01   -0.7564321535090685D+01    0.1442292646951165D+02
    0.3567859881995694D+00   -0.6955073771140966D+01    0.1323696850576127D+02
   -0.9778525216608095D+01    0.2757103870169569D+02   -0.3512266366091558D+00
   -0.9014167642749060D+01    0.2745349579470913D+02    0.2631122485079556D+00
   -0.9345684462920365D+01    0.2787715853187378D+02   -0.1127133022986651D+01
   -0.1696819602430056D+02   -0.2328036339847312D+02   -0.3962453396691622D+01
   -0.1785142067818351D+02   -0.2355814861678501D+02   -0.4237446599996033D+01
   -0.1699016749875950D+02   -0.2250520009940685D+02   -0.3347505534877543D+01
    0.2375712451543370D+02   -0.9494294439431421D+01   -0.6195325385597810D+01
    0.2382704421591743D+02   -0.8653417993452207D+01   -0.5738065661364860D+01
    0.2310390499771314D+02   -0.9311878614180964D+01   -0.6856514771454987D+01
   -0.2361261053499636D+02    0.1011390005430802D+01   -0.1721553775568903D+02
   -0.2276613895896404D+02    0.1454278004194895D+01   -0.1723234110453324D+02
   -0.2338048692125855D+02    0.1536487559250920D+00   -0.1678735215773951D+02
   -0.1289024364604001D+02   -0.1664889848776260D+02    0.1573285073627368D+01
   -0.1226852043752862D+02   -0.1639125458637334D+02    0.9155090198545740D+00
   -0.1260150125421587D+02   -0.1602113865966140D+02    0.2244600172301610D+01
   -0.1468748717855475D+02   -0.1343974224256966D+02    0.2272949183684382D+02
   -0.1376940740552191D+02   -0.1374906384699720D+02    0.2269512189524426D+02
   -0.1525975855869460D+02   -0.1415406312401787D+02    0.2256725699719647D+02
   -0.2335067384507890D+02    0.4726223600651028D+01   -0.2387912643523190D+02
   -0.2374866658285937D+02    0.4116498864600356D+01   -0.2455311065005044D+02
   -0.2392520240296921D+02    0.5536024729426500D+01   -0.2389358963833731D+02
   -0.2619988620765556D+02    0.2500527188464648D+02   -0.1027621509444275D+02
   -0.2696729634247499D+02    0.2445887434196407D+02   -0.9972077156084058D+01
   -0.2600472566125724D+02    0.2564637992821257D+02   -0.9613119401100956D+01
    0.1164468535638407D+02    0.2316276909961841D+02   -0.2665208562074451D+02
    0.1252893737454965D+02    0.2332247239477302D+02   -0.2705360137633883D+02
    0.1145667309526543D+02    0.2388378085796934D+02   -0.2607772438980691D+02
   -0.1435637936725320D+01    0.5941752014867975D+01   -0.2359699684647246D+01
   -0.1481183096514829D+01    0.6878806134922630D+01   -0.2412998570351327D+01
   -0.1370841744832239D+01    0.5805753109021800D+01   -0.1416863503255505D+01
    0.4649810859615731D+00   -0.1816941475805889D+02   -0.1410469166789139D+02
    0.1278454507598609D+01   -0.1851287752676248D+02   -0.1454541833513305D+02
    0.4944765528509434D+00   -0.1856631494105670D+02   -0.1323853382652495D+02
    0.4283775378783327D+01    0.9725126260973742D+01   -0.2438577716204012D+02
    0.3829120265826449D+01    0.9290979833842902D+01   -0.2511960609507601D+02
    0.4736785223251392D+01    0.1046502699107272D+02   -0.2476299876311171D+02
   -0.1630519915408711D+02    0.6084198719475141D+01   -0.1758585273974493D+02
   -0.1638544735667827D+02    0.5507686044672649D+01   -0.1681128785792594D+02
   -0.1535189927111364D+02    0.6097448240225297D+01   -0.1787573812120669D+02
   -0.2254606187356938D+02    0.9629541025393781D+01    0.2066500478514139D+02
   -0.2284736250100039D+02    0.1051124809147846D+02    0.2097910993729086D+02
   -0.2161973348206348D+02    0.9528814849927286D+01    0.2076763636713904D+02
    0.9913599422032583D+01    0.1527486941396257D+02    0.2735294956331352D+02
    0.1051083194728900D+02    0.1465200209770473D+02    0.2696497722634812D+02
    0.9575542660272117D+01    0.1576414975466603D+02    0.2663104519164186D+02
    0.1780088744553140D+02    0.5980104849136611D+01    0.2436671695256421D+01
    0.1797092472723479D+02    0.5760057064516420D+01    0.3371725131208236D+01
    0.1711883406571240D+02    0.6599876928182700D+01    0.2413254001834283D+01
    0.1406439369310799D+02    0.2157432357500992D+01   -0.2786914460760655D+01
    0.1488132398158366D+02    0.2567050513421426D+01   -0.2418974995684401D+01
    0.1333002911898795D+02    0.2542786351168393D+01   -0.2305413984644637D+01
    0.8843045822816851D+01    0.1612645181513279D+01    0.1799281287182792D+02
    0.8959543819098522D+01    0.8787479771521457D+00    0.1857210530144291D+02
    0.9655131734718585D+01    0.2066886962628889D+01    0.1793042533628308D+02
    0.6925398464394817D+01    0.2757644132015988D+01    0.9787065687239572D+01
    0.6734239588877903D+01    0.3482325888919329D+01    0.1037314055720495D+02
    0.6680740954047574D+01    0.1894506426029978D+01    0.1026922730053090D+02
   -0.1399806910008378D+02   -0.1698985216585208D+02   -0.1273581576197251D+02
   -0.1341187265243875D+02   -0.1755374233581694D+02   -0.1321293596685232D+02
   -0.1473668588992278D+02   -0.1675383068895087D+02   -0.1330344098446070D+02
   -0.1842497655834256D+02    0.1889386378008834D+02   -0.2026963344832095D+02
   -0.1803379178339359D+02    0.1973258247655819D+02   -0.2002576458060394D+02
   -0.1767343469248908D+02    0.1843408557654723D+02   -0.2066657260927871D+02
    0.1693447220037469D+02    0.5673957640483947D+01    0.2539837771100008D+02
    0.1679995627163470D+02    0.6274944478302428D+01    0.2463056156216954D+02
    0.1616143641099372D+02    0.5109159183458599D+01    0.2552034400864368D+02
   -0.2275296478291235D+02    0.5970722235148375D+00   -0.2171408581395264D+02
   -0.2185629307393978D+02    0.2147700541346962D+00   -0.2153168878107140D+02
   -0.2331406515690781D+02    0.4202333335667335D+00   -0.2097468331214917D+02
   -0.1847048573316546D+02    0.1569712311742279D+02    0.9005146882101052D+01
   -0.1938349849494037D+02    0.1610146712187495D+02    0.9236995268881904D+01
   -0.1788600924434375D+02    0.1643273176896852D+02    0.8798877748494805D+01
    0.2035858568557810D+02   -0.1516990576511514D+02    0.3745896997436011D+01
    0.1965024554866090D+02   -0.1580803563496876D+02    0.3795548038117129D+01
    0.2101276587193293D+02   -0.1540815698285991D+02    0.4355050757017283D+01
   -0.2473466348472300D+02   -0.2365598177963173D+02    0.7799091024582780D+00
   -0.2499546126339928D+02   -0.2447761706329206D+02    0.3335742918996405D+00
   -0.2536148673951848D+02   -0.2306223075421110D+02    0.4211123976322889D+00
    0.2599990055487695D+02   -0.2078829545707939D+02    0.2477485339475657D+02
    0.2617225326123191D+02   -0.2116358098831089D+02    0.2386433973003099D+02
    0.2598326686090521D+02   -0.1985341144749109D+02    0.2459065227023282D+02
    0.1854617780359517D+01    0.2115906525684509D+02    0.5490068272829006D+01
    0.2162532157431087D+01    0.2163828721908960D+02    0.6311619047886635D+01
    0.2453666112365778D+01    0.2133480429985401D+02    0.4770446995754338D+01
    0.1964029687717591D+02    0.1749904364804152D+02   -0.1787435734148353D+02
    0.1922393975427382D+02    0.1669638254145006D+02   -0.1757026342725181D+02
    0.2052120786488443D+02    0.1745208887769977D+02   -0.1750528891268376D+02
   -0.2464730330543462D+02    0.3891559620943107D+01    0.1178781760792728D+02
   -0.2546872272376660D+02    0.3410151495979372D+01    0.1175056879439194D+02
   -0.2478871720629725D+02    0.4851966118761823D+01    0.1143960386877910D+02
   -0.1069939717076922D+02    0.1764129925340694D+02   -0.1807968695764424D+02
   -0.1136413100834815D+02    0.1777492421925610D+02   -0.1872473650476859D+02
   -0.1026276336979790D+02    0.1678910153664006D+02   -0.1815806942204657D+02
   -0.6123444275431456D+01    0.1310532528668427D+02    0.9619158130063838D+01
   -0.6994433327105221D+01    0.1343217974148398D+02    0.9709655965059556D+01
   -0.5692304628122268D+01    0.1367145837472738D+02    0.8893238281083329D+01
    0.1596321782623578D+02    0.2394233633959906D+02   -0.2518530195493129D+02
    0.1679269575007953D+02    0.2357791875758068D+02   -0.2495000774518994D+02
    0.1579171560011461D+02    0.2460728919807249D+02   -0.2451679227921444D+02
   -0.1088332589695334D+02   -0.6730574137340846D+00   -0.1518993584663148D+02
   -0.1079830722458829D+02   -0.5641973274456891D-01   -0.1445078593580829D+02
   -0.1174232657220457D+02   -0.4538056803070237D+00   -0.1564258419600638D+02
    0.1727820819921105D+02    0.7395218735463120D+01    0.1251581496919761D+02
    0.1658614456180642D+02    0.6713948760332700D+01    0.1258466597346707D+02
    0.1706859359293471D+02    0.8186204750571004D+01    0.1304604663192998D+02
    0.1406431257558258D+02   -0.1532892231594423D+02    0.1761407558064755D+02
    0.1394541657763986D+02   -0.1589291405282080D+02    0.1849171705218904D+02
    0.1457396624265128D+02   -0.1448626967043902D+02    0.1767503261605613D+02
    0.4942804193959698D+01    0.2642430534407819D+02    0.1699815594766900D+01
    0.5179194478660615D+01    0.2680198921601666D+02    0.2547542083523098D+01
    0.5216790652077717D+01    0.2708119976626592D+02    0.1076188941738199D+01
    0.1058227453732981D+02   -0.1588188809649261D+02   -0.2024563301908813D+02
    0.1013084837527799D+02   -0.1570621811624044D+02   -0.1938455289753958D+02
    0.9986674364370884D+01   -0.1545135443965917D+02   -0.2086097679049849D+02
    0.6645854491185539D+01   -0.7605154371195781D+01    0.2525651985571963D+02
    0.7444354340710533D+01   -0.7083875091450359D+01    0.2520832077605273D+02
    0.5968118965022762D+01   -0.6925299142275611D+01    0.2528173898867686D+02
   -0.2515850121082497D+02    0.2459175098341194D+02    0.6808169904212266D+01
   -0.2566517495224606D+02    0.2531905925161291D+02    0.6452385953105589D+01
   -0.2428057773142008D+02    0.2495706917338104D+02    0.6791775423449121D+01
    0.2034522363329022D+01    0.1565305494348619D+01    0.1378161903063428D+02
    0.1485369463757104D+01    0.8404592851666616D+00    0.1407850143963363D+02
    0.1399854186708556D+01    0.2207493031129482D+01    0.1350668527375298D+02
   -0.2526704806930842D+02   -0.2342807201736349D+02    0.7440149854062768D+01
   -0.2569826519631464D+02   -0.2392813699477492D+02    0.6710622180562980D+01
   -0.2466355010659782D+02   -0.2404949697284740D+02    0.7865208615738708D+01
   -0.1997675076661112D+02   -0.1702900990003075D+02   -0.2158015139931539D+02
   -0.1928488820944797D+02   -0.1630400423493873D+02   -0.2165663422894504D+02
   -0.2059112403585425D+02   -0.1690112977884879D+02   -0.2230567338992267D+02
    0.8061965195447099D+01   -0.5573975301532621D+01   -0.1610096661443094D+02
    0.8958664412118759D+01   -0.5679907000554823D+01   -0.1643874576134946D+02
    0.7457128640230771D+01   -0.5696286129415131D+01   -0.1687862596160879D+02
    0.1612617704128351D+02   -0.2084737925122879D+02   -0.3928438219001646D+01
    0.1697187350344019D+02   -0.2083148980492664D+02   -0.4485790105327133D+01
    0.1542378584793877D+02   -0.2099557737152233D+02   -0.4527274754147999D+01
    0.1664182608765847D+02   -0.3331038758994028D+01   -0.6456337766666539D+01
    0.1637379843490333D+02   -0.3321843201806316D+01   -0.5525109445536413D+01
    0.1654785917094653D+02   -0.2413803204268996D+01   -0.6845602062552207D+01
    0.3917230019760718D+01   -0.1840169277111100D+02    0.1453435031669326D+02
    0.3389879780536003D+01   -0.1761846301681430D+02    0.1441916347733518D+02
    0.3592298547015130D+01   -0.1896804375336121D+02    0.1386772933483848D+02
   -0.2726245291527472D+01    0.2614814484166742D+02   -0.1649060416186524D+02
   -0.2310730055783318D+01    0.2545397038526248D+02   -0.1708464476191267D+02
   -0.2034696465796737D+01    0.2659542017076195D+02   -0.1599451550514154D+02
    0.1583237204497584D+02   -0.5137775150855178D+01    0.2249958475493785D+02
    0.1555132544171962D+02   -0.4787778936601047D+01    0.2161619777910963D+02
    0.1679345721237064D+02   -0.5035594643428063D+01    0.2242417194064971D+02
    0.1555544325981343D+01   -0.1378230746910930D+02   -0.3067583569861331D+01
    0.1904348129450302D+01   -0.1303360985042900D+02   -0.3512222635876741D+01
    0.6427200855550526D+00   -0.1369206250105577D+02   -0.2821029377734797D+01
    0.1894625490670069D+02   -0.2689820598484197D+02   -0.2307530829211706D+02
    0.1985619040017685D+02   -0.2708910686117566D+02   -0.2297486825752514D+02
    0.1880813986484180D+02   -0.2595969170938861D+02   -0.2291420574531949D+02
    0.1209464207799033D+02   -0.9552311974346594D+01    0.8139009771522080D+01
    0.1156584805247602D+02   -0.9562587059787518D+01    0.8998037928800127D+01
    0.1149699672437120D+02   -0.9980056569018616D+01    0.7533587197870460D+01
   -0.1979600689684115D+02    0.2474776762552604D+02    0.2466369414735611D+01
   -0.1922538159224072D+02    0.2467135417401396D+02    0.1714565076830721D+01
   -0.1955705191649381D+02    0.2405005386642532D+02    0.3081454686930559D+01
   -0.5029942455878065D+01   -0.3498047662921627D+01   -0.8234144650673050D+00
   -0.5110166468041623D+01   -0.4173003596505507D+01   -0.1511762662509397D+01
   -0.5920437508308650D+01   -0.3320126326724284D+01   -0.4680941865237956D+00
   -0.2322850161721183D+01   -0.4000660845703694D+01   -0.1948102462035198D+02
   -0.1994950778547621D+01   -0.4494811295293000D+01   -0.1874121633604869D+02
   -0.2215673373282713D+01   -0.4614284531330173D+01   -0.2024372021103988D+02
    0.5101789796421357D+01    0.2291290150136277D+01    0.7721252144615870D+01
    0.5694215201955429D+01    0.2496461535220980D+01    0.6959309683163882D+01
    0.5612488386392841D+01    0.2424541613253039D+01    0.8538299737510576D+01
   -0.6570248645104848D+01   -0.2320081568058626D+02    0.8830820320673331D+01
   -0.6213936188037557D+01   -0.2335414548310886D+02    0.7964414991502625D+01
   -0.7143935023753356D+01   -0.2246602799533244D+02    0.8711899819520015D+01
   -0.2172421685189310D+02   -0.5766338774954074D+00    0.1805619054145001D+02
   -0.2085386208919287D+02   -0.2259656390262675D+00    0.1785809875158623D+02
   -0.2191966628707416D+02   -0.1242319733546166D+01    0.1739285989281348D+02
   -0.2405421985413941D+02    0.2505674325029024D+02   -0.1464686168062630D+02
   -0.2389517673012768D+02    0.2596956846971080D+02   -0.1448698051132215D+02
   -0.2402862039837886D+02    0.2489206224951824D+02   -0.1559985603976291D+02
   -0.2022813799636491D+02    0.1122615473386220D+02   -0.2759685369857527D+02
   -0.2012031680886522D+02    0.1119658642659138D+02   -0.2662772441028931D+02
   -0.2100342748524566D+02    0.1072162147777621D+02   -0.2782533523740225D+02
   -0.1263136596936810D+01    0.1398522945703657D+02   -0.3660519645811420D+01
   -0.7874753208519191D+00    0.1479158555432537D+02   -0.3735419602249344D+01
   -0.2062760150833385D+01    0.1412292396210915D+02   -0.3207596728358910D+01
    0.7592439563295149D+01    0.1714886432276419D+02   -0.2735227345499955D+02
    0.8014106552292727D+01    0.1705030880419406D+02   -0.2823116016766270D+02
    0.8004164379432943D+01    0.1659127339537951D+02   -0.2671979824688632D+02
    0.1649623949374385D+02   -0.5142160224884794D+01   -0.1230328080758301D+02
    0.1580550731417556D+02   -0.4795642918621597D+01   -0.1293930354983281D+02
    0.1611754213938358D+02   -0.5004761819243633D+01   -0.1146166718485226D+02
   -0.1404362186048451D+02   -0.2572040905395008D+02   -0.1896092291528682D+02
   -0.1399932075992410D+02   -0.2663166944974348D+02   -0.1923916524644601D+02
   -0.1384793009098551D+02   -0.2577339745836690D+02   -0.1802085714818979D+02
    0.2686567914002341D+01   -0.4095420662815939D+01   -0.2611894943479312D+02
    0.2912556547775264D+01   -0.3403111044688636D+01   -0.2555811778921039D+02
    0.2831195073942485D+01   -0.3652533797355590D+01   -0.2697025826688801D+02
    0.2663184447911693D+01   -0.2479342277383799D+02    0.7559538602102771D+01
    0.2065861775230244D+01   -0.2527282753798782D+02    0.8146131816809309D+01
    0.3560620206059566D+01   -0.2489069469642312D+02    0.7967438939506841D+01
    0.3238802333354756D+01    0.7035529756826521D+01    0.1470828969725521D+02
    0.2462908337767260D+01    0.7017647282704874D+01    0.1524035656719294D+02
    0.3596673851176523D+01    0.6189841059275127D+01    0.1486162519988507D+02
    0.1880596266032268D+02    0.9408497932013345D+01   -0.2861349063152960D+01
    0.1921320992288698D+02    0.1005954786687732D+02   -0.3477703873456423D+01
    0.1840994321238266D+02    0.9871541008046092D+01   -0.2126390227971966D+01
    0.2619503943320875D+02   -0.2229608091370849D+02    0.1131422001971106D+02
    0.2532191928403776D+02   -0.2181091103445972D+02    0.1127216167867008D+02
    0.2625312740748096D+02   -0.2279070236595432D+02    0.1050861565899483D+02
   -0.2097616433558786D+02   -0.1705357814874142D+02    0.2656419920601791D+02
   -0.2093803413769488D+02   -0.1791944594733782D+02    0.2610194631168277D+02
   -0.2039514364342687D+02   -0.1649834215658469D+02    0.2593798985270987D+02
   -0.2225569894193585D+02   -0.8842501685548411D+01   -0.1150134629157128D+02
   -0.2160444257944198D+02   -0.9421694877042201D+01   -0.1111324497019779D+02
   -0.2268001636910154D+02   -0.8254446726960628D+01   -0.1085836105632561D+02
   -0.1037817238367023D+02   -0.1933776299102577D+02   -0.1340506392237658D+02
   -0.9788531375667830D+01   -0.2008303163433875D+02   -0.1364750760056284D+02
   -0.9916145616086837D+01   -0.1895892625076866D+02   -0.1259287238481710D+02
    0.9497324129837933D+01   -0.4995965094950114D+01   -0.1099393392469348D+02
    0.9970025406850286D+01   -0.4186112075749559D+01   -0.1093198976745482D+02
    0.9641581658833804D+01   -0.5210087402330245D+01   -0.1189423966669565D+02
   -0.2071838928991802D+02    0.9834719542554376D+01   -0.5087653865734824D+01
   -0.2069157169913377D+02    0.1056932577819927D+02   -0.5779043984790613D+01
   -0.2024221509025235D+02    0.1017827254776029D+02   -0.4377787967080608D+01
    0.2408994711975863D+01    0.2414070322400790D+02    0.1513650400348926D+02
    0.2251818534096778D+01    0.2316927714397402D+02    0.1529304054506561D+02
    0.2814085370576520D+01    0.2427234855428411D+02    0.1421438364269464D+02
    0.4625918094625553D+01   -0.4972477999325420D+01    0.2220536323578338D+02
    0.4309755312973062D+01   -0.5841104540856501D+01    0.2250493939723904D+02
    0.5609231132047629D+01   -0.4966234222962038D+01    0.2194118046527667D+02
   -0.2772603642923204D+02   -0.4352440415365943D+01    0.3965044384603220D+01
   -0.2825646560995513D+02   -0.4644678796889744D+01    0.4705229021532188D+01
   -0.2735601829904195D+02   -0.5150073384709088D+01    0.3562481357969809D+01
    0.1377907100621788D+02    0.1624317473948023D+02   -0.3616137343619283D+01
    0.1342781154789802D+02    0.1690347584453539D+02   -0.2950217431340189D+01
    0.1340797215049266D+02    0.1543327345745683D+02   -0.3284052029732609D+01
    0.4271763678022964D+00   -0.5635933470727002D+01    0.1173443899483403D+02
   -0.5246251306382189D+00   -0.5366409464532390D+01    0.1185513911546740D+02
    0.9233033796542927D+00   -0.5062327434913922D+01    0.1232174477160764D+02
    0.1906157947205717D+02    0.1385848118169073D+02   -0.2292503738141750D+02
    0.1953065374632334D+02    0.1303556320172872D+02   -0.2298507531687324D+02
    0.1942814889687115D+02    0.1441908472500422D+02   -0.2365693065828840D+02
    0.1425544022061080D+02    0.3792006565085165D+01   -0.1475376423156446D+02
    0.1460793594303483D+02    0.3160414886919675D+01   -0.1541776186422513D+02
    0.1447727974012719D+02    0.3329617844647522D+01   -0.1390063483405237D+02
    0.8016035922925457D+01   -0.1042655151282699D+02   -0.1793109740219263D+02
    0.7645580689265022D+01   -0.9553570436624344D+01   -0.1767309032248421D+02
    0.7436888020737277D+01   -0.1063738585939805D+02   -0.1867202010558744D+02
    0.4056748170531534D+01    0.3741851446817825D+01   -0.7577458965523158D+01
    0.4352343207489608D+01    0.3998985010615979D+01   -0.8477160141708772D+01
    0.3139432986151803D+01    0.3747869232623097D+01   -0.7774972638637426D+01
   -0.5314795554451848D+01   -0.2767923828678997D+02   -0.2432392737272424D+02
   -0.4530154295081728D+01   -0.2770014628356644D+02   -0.2367626933764705D+02
   -0.5697514565461721D+01   -0.2681846532720533D+02   -0.2431232207395573D+02
   -0.6104082062716955D+01   -0.4414126956099387D+01   -0.5817207517684665D+01
   -0.5593108096119762D+01   -0.5234063502187782D+01   -0.6027196532352295D+01
   -0.5605921408505893D+01   -0.3737225251251397D+01   -0.6230651887422698D+01
   -0.1757047702025077D+02   -0.1304075795398418D+02   -0.2766253923333831D+02
   -0.1770174444194823D+02   -0.1395205812790501D+02   -0.2800989270446246D+02
   -0.1838967504366656D+02   -0.1278164459636931D+02   -0.2724585320363935D+02
   -0.2070852846502329D+02   -0.6160980528453072D+01    0.2207048468007292D+02
   -0.2118486579350893D+02   -0.6933495220165041D+01    0.2253819116879593D+02
   -0.2112353640407391D+02   -0.5403975605955249D+01    0.2243501745206004D+02
   -0.2751202294409649D+02    0.9368227754967783D+01   -0.2463206443311058D+02
   -0.2689363331322674D+02    0.8784700470474821D+01   -0.2516261538643752D+02
   -0.2707628272656401D+02    0.9326260179252433D+01   -0.2379247739729482D+02
   -0.4559336444868877D+01    0.6840598999207659D+01    0.1886343815237301D+02
   -0.4403423240550427D+01    0.7498982340380504D+01    0.1818871627620298D+02
   -0.3821523582477766D+01    0.6952148876295252D+01    0.1951657807137977D+02
   -0.1464004158668748D+02    0.1941368056976303D+02   -0.1927577361379416D+02
   -0.1435433121414298D+02    0.1940143164218961D+02   -0.1829971616522646D+02
   -0.1415167482839379D+02    0.1866123696862936D+02   -0.1961862024158642D+02
    0.7615672205176434D+01    0.2432857708159529D+01    0.2267241089274801D+02
    0.6820866416650366D+01    0.2240475988756571D+01    0.2217605543736939D+02
    0.7333375639153361D+01    0.2073577352482246D+01    0.2352807952382232D+02
    0.1811386386972509D+02   -0.6927496961155843D+01   -0.1906740081280169D+01
    0.1902836430690486D+02   -0.6643558363625451D+01   -0.1703701812969000D+01
    0.1749680331311779D+02   -0.6199189368768374D+01   -0.1646145500525339D+01
    0.1679790756936220D+02    0.7204323008416639D+01    0.2322173121938404D+02
    0.1680170085614806D+02    0.6574687035871855D+01    0.2244272076736606D+02
    0.1772242365873142D+02    0.7232415693568434D+01    0.2346455081520910D+02
    0.1843520218565761D+01   -0.1477149295586985D+00   -0.1671148701511659D+01
    0.2630408608730298D+01   -0.7889593039841604D+00   -0.1615044384878188D+01
    0.1710473780742797D+01    0.1708680935538771D+00   -0.7920823920891201D+00
   -0.2492053243083392D+02    0.7348741184401003D+01   -0.5369951621432451D+01
   -0.2570726868700621D+02    0.7879734899009329D+01   -0.5253066090232454D+01
   -0.2481523434837004D+02    0.6800210674806329D+01   -0.4623551557720535D+01
   -0.1606754024152959D+02    0.1720046687182246D+02   -0.4066854098898998D+01
   -0.1691835193292545D+02    0.1698728321975816D+02   -0.3687177632923984D+01
   -0.1622266761438885D+02    0.1688153714886409D+02   -0.4948442482659100D+01
   -0.1056341000381781D+02    0.1834071089355114D+02   -0.8384454050459718D+01
   -0.1101198024231375D+02    0.1768656136476152D+02   -0.8925357061807796D+01
   -0.1104160732249198D+02    0.1916398092479554D+02   -0.8559170767164213D+01
    0.2445112611463393D+02    0.7639870079884417D+01   -0.2137275352275559D+02
    0.2449464675916353D+02    0.6704589371119885D+01   -0.2113236587147249D+02
    0.2373512656133512D+02    0.7982303066802046D+01   -0.2077424014608486D+02
    0.1315094274580353D+02   -0.2012963570809579D+02   -0.1745337510168529D+02
    0.1394983285246743D+02   -0.2047337383737825D+02   -0.1694627773619610D+02
    0.1354081945490306D+02   -0.1975500534069273D+02   -0.1827394165951058D+02
    0.1984739555334228D+01   -0.1835854610513509D+02    0.5371708754006201D+01
    0.2855635944875254D+01   -0.1878450529548778D+02    0.5331190654048462D+01
    0.1581948644507309D+01   -0.1851906582881001D+02    0.6249120937462552D+01
   -0.2228980643976965D+02   -0.1685974987271581D+02    0.2326669349535727D+02
   -0.2242942902183491D+02   -0.1594280323391435D+02    0.2311320737561493D+02
   -0.2264360162989776D+02   -0.1699503924386038D+02    0.2414404500779606D+02
   -0.3492170714573697D+01    0.5814110755546612D+01    0.1456812507604396D+02
   -0.3845178185814179D+01    0.6533582578310370D+01    0.1403795876841279D+02
   -0.4180834586288745D+01    0.5143263451683971D+01    0.1455379704825197D+02
   -0.1651567670623806D+02    0.2670082066047695D+02    0.2239332087503184D+02
   -0.1614662323393518D+02    0.2641255704421523D+02    0.2150645811850057D+02
   -0.1656102881865379D+02    0.2590474615402003D+02    0.2292641274488318D+02
    0.1377795619731582D+02   -0.1155874039195204D+02    0.8003225089826772D+01
    0.1426290973563494D+02   -0.1155327619993490D+02    0.7155363408855089D+01
    0.1338244385701973D+02   -0.1068617275436934D+02    0.8021620041394744D+01
   -0.1081600609125747D+02   -0.1398578192230650D+02    0.2526052521148416D+02
   -0.1146398256342568D+02   -0.1443991752362135D+02    0.2584543020553668D+02
   -0.1102521828564703D+02   -0.1435104194424136D+02    0.2437283981614534D+02
   -0.1432039258896916D+02    0.2488890680915303D+02   -0.3016141493603577D+01
   -0.1439732494659142D+02    0.2585317089355809D+02   -0.3136645345353013D+01
   -0.1463799477999116D+02    0.2456426173697746D+02   -0.3864002721440295D+01
   -0.2150206614904805D+02   -0.6457879349297287D+01   -0.2192109377842753D+02
   -0.2119684223040190D+02   -0.5571769718652781D+01   -0.2175191113351264D+02
   -0.2222994904556874D+02   -0.6392333975709328D+01   -0.2251333899226466D+02
    0.1446306737183592D+02   -0.1357076235886271D+02   -0.1357291533888598D+02
    0.1480704679014742D+02   -0.1280384605092007D+02   -0.1407179230859387D+02
    0.1464680351400474D+02   -0.1430474467707421D+02   -0.1413544025294207D+02
   -0.2556191097576744D+02    0.2665989431866848D+02   -0.8134772518859583D+01
   -0.2598168347530131D+02    0.2751001909917144D+02   -0.8251178188022708D+01
   -0.2462461820192141D+02    0.2670504427715266D+02   -0.8098656872275145D+01
    0.1399342905701385D+02   -0.1766833632552125D+02   -0.5239759644240853D+01
    0.1352290076237689D+02   -0.1778654899655665D+02   -0.4389640360500009D+01
    0.1366705268508694D+02   -0.1831854889640704D+02   -0.5831706220322916D+01
    0.5807789218959917D+01   -0.1636418866772922D+02   -0.6237357210567179D+01
    0.6320161208500735D+01   -0.1663908739247030D+02   -0.5439130220306591D+01
    0.6155213319818822D+01   -0.1692880622259857D+02   -0.6974842763005531D+01
    0.1918639861524890D+02    0.2148675173606197D+02   -0.2758283853929278D+02
    0.1926107205073139D+02    0.2211275991289489D+02   -0.2838190993075535D+02
    0.2000158503290125D+02    0.2120147830108256D+02   -0.2708939347894350D+02
   -0.2516105982980370D+02   -0.9667678257214012D+01    0.1742153039433699D+02
   -0.2511455198459710D+02   -0.1010274236967605D+02    0.1657376298224310D+02
   -0.2431899289131662D+02   -0.9309646614684477D+01    0.1775732770543761D+02
    0.2366979048472384D+02    0.2611529212090511D+01    0.9209001109758796D+01
    0.2346830898999713D+02    0.3494406465896156D+01    0.8933704807599122D+01
    0.2347310432379651D+02    0.2116794249892776D+01    0.8364944480831245D+01
    0.2418680651364791D+02    0.1397505816324523D+02   -0.1611026930189908D+02
    0.2340942151872720D+02    0.1406181745073161D+02   -0.1562216223994533D+02
    0.2393753308285616D+02    0.1356022888141436D+02   -0.1697323337862528D+02
    0.1655397121208587D+02   -0.5604256653716766D+00    0.1539895082980185D+02
    0.1626660260089396D+02   -0.1439954858905558D+01    0.1511497812360106D+02
    0.1702767696843861D+02   -0.7962947712742311D+00    0.1620569855260579D+02
    0.9753066085058984D+01    0.2029882688357402D+02   -0.6619708281244495D+01
    0.1027224476727214D+02    0.2099835165175708D+02   -0.6948113643725676D+01
    0.9119631757894398D+01    0.2016973148917173D+02   -0.7262127801961344D+01
   -0.1160422636446180D+01    0.1905933915381283D+02    0.6605491716084228D+01
   -0.5547586012856204D+00    0.1943783733327881D+02    0.7224983694999371D+01
   -0.6912936496286612D+00    0.1870671476064313D+02    0.5829474617527827D+01
    0.9164027009676103D+01   -0.5921982915651901D+01    0.1155665073676313D+02
    0.9393944294959651D+01   -0.5100633821050694D+01    0.1113763315247173D+02
    0.1002007501604307D+02   -0.6340581697479801D+01    0.1180372136238130D+02
   -0.1015266378423922D+01    0.8751455657109979D+01   -0.2670776520041665D+02
   -0.9598962524003057D+00    0.9739125590094201D+01   -0.2663341728733605D+02
   -0.6133350567167479D+00    0.8476302809642252D+01   -0.2753519915070899D+02
    0.2088674283645093D+02   -0.9054612365881864D+01    0.1316216526327738D+02
    0.2047537661753231D+02   -0.8324280613058169D+01    0.1269312539032442D+02
    0.2018893414876775D+02   -0.9364078965780056D+01    0.1377510024047550D+02
   -0.2039726917246077D+02   -0.1179219531115395D+01    0.8504090151966123D+01
   -0.2061117638331685D+02   -0.4400581700458999D+00    0.9070992014911679D+01
   -0.1982642004572407D+02   -0.9285150900992466D+00    0.7752610506477046D+01
    0.1113926836331798D+02   -0.8693364004646600D+01   -0.6021230886837042D+01
    0.1098995777055690D+02   -0.9603406816199362D+01   -0.5765622707131560D+01
    0.1150813539924240D+02   -0.8217459539329269D+01   -0.5263815074341802D+01
    0.2269338642616628D+02   -0.5565609171402184D+00    0.2662234568288788D+02
    0.2209842815345396D+02   -0.9095567847793453D+00    0.2596170408150348D+02
    0.2222577317549558D+02    0.7357712293080887D-01    0.2713987007192027D+02
   -0.7568977653125905D+01    0.4755743470333325D+01    0.1265772168739842D+02
   -0.7980141507451664D+01    0.4121202044553026D+01    0.1200756896374039D+02
   -0.6759934391940861D+01    0.4317410804869803D+01    0.1293037751905479D+02
    0.1489575889912491D+02   -0.2672801423139242D+02    0.1888166146478627D+02
    0.1554900493518723D+02   -0.2709934844068769D+02    0.1828642825538251D+02
    0.1531841589322733D+02   -0.2598942308240657D+02    0.1934311034659964D+02
    0.2468429555417450D+02    0.6338973784915360D+01   -0.2482480155822691D+02
    0.2430686145266908D+02    0.6926801905022524D+01   -0.2552815699645089D+02
    0.2396886848099567D+02    0.5739366119134177D+01   -0.2460693944576047D+02
   -0.1615342544799200D+02    0.8510805762914488D+01    0.2676539544018830D+01
   -0.1533478308015476D+02    0.8590553106469320D+01    0.3253939033738795D+01
   -0.1642616045027817D+02    0.7697496032123139D+01    0.2939582773473063D+01
   -0.1746443221101148D+02    0.1989515661108894D+02   -0.2340396540460931D+02
   -0.1752180080373573D+02    0.2009222680209403D+02   -0.2243902282592423D+02
   -0.1653690943914621D+02    0.1956067784901996D+02   -0.2356521171177820D+02
    0.2892563385312618D+01   -0.1603879369481013D+02    0.6522948937166964D+01
    0.3691360977613194D+01   -0.1621270676602865D+02    0.5979746126672096D+01
    0.3019905650853298D+01   -0.1519420593299989D+02    0.6935304271782784D+01
   -0.2162419158638962D+02    0.7203870597537722D+01    0.1176613683840004D+02
   -0.2146011888826672D+02    0.6307104187257456D+01    0.1201950292956540D+02
   -0.2122010101304449D+02    0.7727798260619959D+01    0.1245253165166503D+02
    0.1524676165435281D+02   -0.1288110542221711D+02    0.2628857420397489D+02
    0.1600718885785251D+02   -0.1237818329888366D+02    0.2658243006447159D+02
    0.1496258801583813D+02   -0.1259763449282092D+02    0.2543538761425224D+02
   -0.1093935940666129D+02   -0.4458438934070764D+01   -0.9678248582605976D+01
   -0.1096807866282422D+02   -0.4225881132423257D+01   -0.1063311008470890D+02
   -0.1076316091947386D+02   -0.3644337474843209D+01   -0.9115771033791594D+01
   -0.1599195097765049D+02    0.1009240893402054D+01    0.1806871210680117D+02
   -0.1524626176945176D+02    0.1649125787950374D+01    0.1822903847182978D+02
   -0.1606562184991752D+02    0.1057014909175941D+01    0.1709982551952931D+02
   -0.1063160251885738D+02    0.1755588128530978D+02   -0.2508648542649962D+02
   -0.1073464909070209D+02    0.1828386550039607D+02   -0.2575151767608992D+02
   -0.1023329443309821D+02    0.1676590827866430D+02   -0.2548353210286793D+02
   -0.8492030309426330D+01    0.2420325406407982D+01   -0.9213771711626894D+01
   -0.7775034570702744D+01    0.1973781722727658D+01   -0.9619426913866405D+01
   -0.8065005126327781D+01    0.3017839665906629D+01   -0.8532678946216805D+01
    0.2750336983478114D+02   -0.5137067202421591D+01    0.1700299259638291D+02
    0.2655134833331165D+02   -0.4981457460858802D+01    0.1725708949069002D+02
    0.2739818473717689D+02   -0.5735317988496169D+01    0.1620367468269922D+02
   -0.2736860881189525D+02   -0.1787473433716930D+02   -0.1072340888679359D+02
   -0.2772163517750830D+02   -0.1757978899916343D+02   -0.9904016615625903D+01
   -0.2649226863477313D+02   -0.1763683899019637D+02   -0.1067779780680060D+02
    0.1571817442493759D+02   -0.2135332257098238D+02   -0.1645461423484006D+02
    0.1624575317560929D+02   -0.2078943138581465D+02   -0.1700929541071255D+02
    0.1632421111166726D+02   -0.2198739309305590D+02   -0.1611774947260400D+02
    0.5390955703048927D+01    0.2391399265455610D+02   -0.1909625607904646D+02
    0.6266296160143368D+01    0.2424528126218063D+02   -0.1873347789656416D+02
    0.4913186583097821D+01    0.2397734454584229D+02   -0.1830356837849548D+02
   -0.8083471718401379D+01   -0.2091484830152963D+02   -0.4470248680032305D+01
   -0.7294785501306154D+01   -0.2106676742140964D+02   -0.3985426330609069D+01
   -0.7694120016230175D+01   -0.2034636233578593D+02   -0.5147746107916602D+01
   -0.2354957390163454D+02   -0.6464673241795945D+01    0.1561660402631026D+02
   -0.2268613104064875D+02   -0.6851731469952155D+01    0.1593030411749390D+02
   -0.2336466301804117D+02   -0.5997147125626278D+01    0.1475865048564884D+02
   -0.8265374448975507D+01   -0.1798786928357894D+02   -0.4218777290342101D+00
   -0.8980954646681385D+01   -0.1864062153837362D+02   -0.4614371133906339D+00
   -0.8593559353552756D+01   -0.1712545273470213D+02   -0.8373959111576071D+00
    0.5514103585185215D+01    0.1519386265906362D+02   -0.1691941409771088D+02
    0.6360851664654074D+01    0.1473117611028470D+02   -0.1715469028447711D+02
    0.4864951806977349D+01    0.1498341058684458D+02   -0.1758452113199832D+02
   -0.1838202093007176D+02   -0.2420318726745823D+02    0.4542734028918137D+01
   -0.1788242598881866D+02   -0.2499153080858597D+02    0.4229299080980190D+01
   -0.1826857419638251D+02   -0.2353253613904104D+02    0.3831298926929352D+01
   -0.8907889443187214D+01   -0.1979511292657162D+02    0.1730284793379632D+02
   -0.8747891993641961D+01   -0.2043195549504829D+02    0.1794334110281576D+02
   -0.9682699744707183D+01   -0.2014527328400290D+02    0.1674842407019621D+02
   -0.9010129427004914D+01   -0.2740304097094464D+02   -0.2541089434925866D+02
   -0.9920471907962330D+01   -0.2746999347816834D+02   -0.2559587317202146D+02
   -0.8955185172272248D+01   -0.2661758245612241D+02   -0.2478815087192634D+02
    0.1299953993817643D+02   -0.7092041296445397D+00    0.1422235333096271D+02
    0.1359104504976889D+02    0.8445470490527063D-01    0.1412948644437878D+02
    0.1213142652757503D+02   -0.4064706644465438D+00    0.1385328536849822D+02
   -0.2609629678447863D+02   -0.2660288092415972D+02   -0.9725128512523700D+01
   -0.2659724625456593D+02   -0.2696163274276095D+02   -0.1044767700583530D+02
   -0.2515249538028540D+02   -0.2665540594944892D+02   -0.1007151234190007D+02
   -0.1715117225037122D+02    0.8660581419464068D+01   -0.1665572924763169D+02
   -0.1655155936714991D+02    0.8965914298918324D+01   -0.1595651586693037D+02
   -0.1673232706955083D+02    0.7824037075855792D+01   -0.1703121172661599D+02
   -0.2756808304900924D+02    0.1879156412266269D+02   -0.2088795236552724D+02
   -0.2774134295321906D+02    0.1858542795548846D+02   -0.1995821991699916D+02
   -0.2662909568883751D+02    0.1866668994129632D+02   -0.2102027451479988D+02
   -0.6076587280074727D+01    0.1646810375265089D+02    0.1676243836099411D+02
   -0.6957652656051755D+01    0.1617084631162969D+02    0.1698898330633019D+02
   -0.6176990961790897D+01    0.1738149842228987D+02    0.1699696034766011D+02
   -0.1637860151894332D+02   -0.9919359249869691D+01    0.9455171247436287D+01
   -0.1592287158656551D+02   -0.1056178640589322D+02    0.1005277122040235D+02
   -0.1688496729340153D+02   -0.1041696186035161D+02    0.8784593678386932D+01
   -0.2528539377546203D+02   -0.9629194235944221D+01   -0.9165784778474954D+01
   -0.2479862629042968D+02   -0.8840442954781464D+01   -0.9336680173952200D+01
   -0.2539650664001518D+02   -0.1003895250221814D+02   -0.1002422711170870D+02
   -0.3414853100339303D+01   -0.2631751335389049D+02   -0.1314027386495632D+02
   -0.3868102517408025D+01   -0.2630439968261031D+02   -0.1231267554477129D+02
   -0.4102396689326577D+01   -0.2631629812916318D+02   -0.1377112808388726D+02
   -0.2207447931886562D+02    0.6595425795081559D+01   -0.2616311225296461D+01
   -0.2222278505806931D+02    0.7494719890016705D+01   -0.2226159489327547D+01
   -0.2155252694177194D+02    0.6719577596127188D+01   -0.3469168445459364D+01
   -0.9968798416616720D+00   -0.5708499329209002D+01   -0.2137432999914639D+02
   -0.2977808674966780D+00   -0.6008817542840515D+01   -0.2073820575158594D+02
   -0.5570767487770580D+00   -0.5025270236632791D+01   -0.2182898430924453D+02
   -0.9113347371730205D+01   -0.1390084332127295D+02    0.1506322091697971D+02
   -0.8637688749992632D+01   -0.1457715989382984D+02    0.1454185813802191D+02
   -0.1002628863184830D+02   -0.1386378211856204D+02    0.1476973440566565D+02
    0.1423612512727685D+02    0.6438523436801724D+01    0.2372053066685921D+02
    0.1485602989674626D+02    0.7120863597858809D+01    0.2336400553187749D+02
    0.1345649916227421D+02    0.6866569616150453D+01    0.2409097492788610D+02
    0.4535545125361092D+01   -0.8272188273863737D+01   -0.1482645869014179D+02
    0.5483206385474019D+01   -0.7997720207882720D+01   -0.1490353055145271D+02
    0.3921170681801188D+01   -0.7503379107240414D+01   -0.1509602502983651D+02
   -0.2326181790164308D+02    0.1252450879759413D+02   -0.7503010108831637D+01
   -0.2340156004894008D+02    0.1335257078968192D+02   -0.7015789977767317D+01
   -0.2347286803153875D+02    0.1265763358562641D+02   -0.8461491346289570D+01
   -0.2259466802646325D+02    0.2342125101530512D+02    0.1321612464160382D+02
   -0.2184899125718428D+02    0.2291800268769846D+02    0.1356707669208676D+02
   -0.2318352932919571D+02    0.2361508650588952D+02    0.1394073773271852D+02
   -0.1853568436247587D+02    0.2067974734570000D+02    0.2033923240945780D+02
   -0.1788142871785412D+02    0.2132214101865384D+02    0.2060269749306871D+02
   -0.1944152706625318D+02    0.2109240841111128D+02    0.2044037937705187D+02
   -0.2717704137083942D+02    0.2090341139176076D+01    0.1585191895916513D+02
   -0.2656857259868531D+02    0.2282929159220037D+01    0.1655463801679968D+02
   -0.2668424064324423D+02    0.1594400739614830D+01    0.1513473652417273D+02
    0.1192354961339248D+02   -0.1242719612521259D+02   -0.6638555293325487D+01
    0.1244711883009995D+02   -0.1322476314769336D+02   -0.6494854960447491D+01
    0.1242006490647695D+02   -0.1191865647186528D+02   -0.7298777021988021D+01
   -0.1349075405225179D+02    0.1172189686231131D+02    0.2418388117153527D+02
   -0.1337818201570873D+02    0.1163033656584292D+02    0.2515442868638379D+02
   -0.1402863642253166D+02    0.1251068300356764D+02    0.2408498988053988D+02
   -0.1555478605514254D+02    0.1630456716827594D+02    0.1468954522905754D+02
   -0.1614026687590565D+02    0.1629045638647539D+02    0.1393061391977313D+02
   -0.1601547192324861D+02    0.1586728326836205D+02    0.1540278162777450D+02
   -0.1521146203670722D+01    0.1211330759353856D+01   -0.2192326843914087D+02
   -0.1666336765065042D+01    0.5186232371605093D+00   -0.2261808241847509D+02
   -0.6246204206031867D+00    0.1301697772881232D+01   -0.2161129684583512D+02
   -0.4801504223599600D+01   -0.6963068336960525D+01    0.5302388436269767D+01
   -0.4676765451912767D+01   -0.7298987827147874D+01    0.4414653598558477D+01
   -0.4041193498630501D+01   -0.7259687642972487D+01    0.5826444691919614D+01
   -0.2264430623916427D+02   -0.8490688594600938D+01    0.1869071349800540D+02
   -0.2287153969517013D+02   -0.7738595290036880D+01    0.1924121027249366D+02
   -0.2183926909256236D+02   -0.8293444594559245D+01    0.1811888913003271D+02
   -0.2455041679243180D+02   -0.1856583047098869D+02    0.3740738296203395D+01
   -0.2443837156643795D+02   -0.1772092618193069D+02    0.3352947339007781D+01
   -0.2468311762020578D+02   -0.1923317048173057D+02    0.3015385775389225D+01
   -0.1042751130599522D+02    0.1355744496065814D+01   -0.1872120308815283D+02
   -0.1060393565299038D+02    0.2305382598600426D+01   -0.1862300610936921D+02
   -0.9754854595502087D+01    0.1061983230947972D+01   -0.1810813345915626D+02
    0.2587613173773752D+02    0.1166803411912622D+02   -0.2568518136155766D+01
    0.2634834893738438D+02    0.1081133946264382D+02   -0.2563566742996887D+01
    0.2553995218829295D+02    0.1184821936221722D+02   -0.3417391125237607D+01
    0.1487311046955797D+02   -0.8094889551428254D+01    0.1505047755100207D+01
    0.1568287218434198D+02   -0.7638193233680080D+01    0.1838867302217595D+01
    0.1502043995227708D+02   -0.8291876167542936D+01    0.6003893876506764D+00
   -0.1662722167602351D+02   -0.1606829338658119D+02    0.1189516387034015D+02
   -0.1624360406796805D+02   -0.1694823550020342D+02    0.1204493917104111D+02
   -0.1755102385532783D+02   -0.1605487116009699D+02    0.1232967763794460D+02
   -0.1396393941395207D+02   -0.1140121417586984D+01    0.1597400634330440D+02
   -0.1354289711369995D+02   -0.2501716752467299D+00    0.1623602988523928D+02
   -0.1461349673017723D+02   -0.9322054936393274D+00    0.1523329206521632D+02
   -0.2239709065275528D+02   -0.2755048644000156D+02    0.6060601823074652D+01
   -0.2169464562163943D+02   -0.2688696848882287D+02    0.6143741484779694D+01
   -0.2284863885301452D+02   -0.2736834736880078D+02    0.5249515345887001D+01
    0.2060930311044928D+02   -0.1177539790612793D+02   -0.1020361709515743D+02
    0.2025288943691181D+02   -0.1258981751098394D+02   -0.1054397092551248D+02
    0.2032965979789879D+02   -0.1166735631495187D+02   -0.9305210308611729D+01
   -0.1713300872847594D+02   -0.2675897318990941D+02   -0.3497108343513313D+01
   -0.1785383100452857D+02   -0.2732339750003841D+02   -0.3716695666863876D+01
   -0.1678544138942101D+02   -0.2632240107341644D+02   -0.4294693018032363D+01
   -0.3908853407752466D+01   -0.2364928942524486D+02    0.2499433255240032D+02
   -0.3932042753342154D+01   -0.2289270899791370D+02    0.2559158810923634D+02
   -0.4043216668404951D+01   -0.2439347629571248D+02    0.2555995430721595D+02
    0.5422824781798208D+01   -0.1356481522819304D+02   -0.2170173079554894D+02
    0.4707130284624430D+01   -0.1296263846135632D+02   -0.2165810029826044D+02
    0.5778493091338784D+01   -0.1352890594518984D+02   -0.2259706864640965D+02
    0.1035061414469998D+02    0.7144552088690582D+01   -0.2716866751730155D+02
    0.9573887150881493D+01    0.6638528660602507D+01   -0.2743706674076078D+02
    0.1030564776028188D+02    0.7363985675754237D+01   -0.2623943313084252D+02
   -0.6403889801518285D+01   -0.6438742378610857D+01   -0.8438223499492867D+01
   -0.6921622264013382D+01   -0.5859821074413718D+01   -0.8970503133672430D+01
   -0.6067335790098849D+01   -0.7157288055539134D+01   -0.9023776939661239D+01
   -0.1264929011004005D+02    0.1705086578469871D+02   -0.2303954848916038D+02
   -0.1220630799865413D+02    0.1713263146036165D+02   -0.2393487204872869D+02
   -0.1258726527236925D+02    0.1608139150180122D+02   -0.2295749743245026D+02
    0.5394134227817518D+01    0.9535557819397978D+01    0.2364298782095031D+02
    0.6288319816078523D+01    0.9924254205289746D+01    0.2369110632562055D+02
    0.5304912366084239D+01    0.8721074020167059D+01    0.2308656385965591D+02
   -0.1362902902733523D+02   -0.2157723027574914D+02   -0.2479506084117606D+02
   -0.1305238855528059D+02   -0.2133054215860506D+02   -0.2556551276964682D+02
   -0.1416280049751486D+02   -0.2079042703006738D+02   -0.2459481645022287D+02
    0.2663680328549961D+02   -0.1453845198259916D+01    0.2274194793374642D+02
    0.2670083040001264D+02   -0.1077330997413749D+01    0.2362525011775501D+02
    0.2616587681415443D+02   -0.2291918526827295D+01    0.2284322103730336D+02
    0.1661607611436661D+02   -0.1233516501982961D+02    0.2027980300937054D+02
    0.1663678723942823D+02   -0.1150183054162880D+02    0.2076301694945039D+02
    0.1600347631608449D+02   -0.1219404968944655D+02    0.1957498465934353D+02
   -0.2063276833055947D+02    0.4725585021863497D+01    0.1215216717498269D+02
   -0.2030231241105167D+02    0.4600746554492136D+01    0.1127751538030442D+02
   -0.2115868192402954D+02    0.3894018613681610D+01    0.1230634040140589D+02
   -0.8585002765149308D+00    0.5055465332132774D+01    0.1879231304017712D+00
   -0.6687753352903952D+00    0.5818197767115673D+01    0.7404028922386284D+00
   -0.2239605246188460D+00    0.4372079102000886D+01    0.4661261061200970D+00
   -0.4516397986702063D+01    0.2190037738952189D+02    0.1589861664783706D+02
   -0.3980593001442029D+01    0.2108589268026154D+02    0.1596142318111445D+02
   -0.3989671150781035D+01    0.2263190781877192D+02    0.1618595686937477D+02
    0.2691894638291260D+02   -0.1728984326183175D+02    0.3207715776341989D+01
    0.2714496224551445D+02   -0.1736841494311435D+02    0.4180213280545427D+01
    0.2647806722026366D+02   -0.1808464368147946D+02    0.2982839907600899D+01
    0.1804987673755783D+02    0.2642811207726803D+02   -0.2175724124654048D+02
    0.1715776441956820D+02    0.2614558471389526D+02   -0.2204881249539552D+02
    0.1821515952640256D+02    0.2731434254576305D+02   -0.2200784144856296D+02
   -0.1486123653271104D+02   -0.1586566078555962D+02   -0.2013752102653407D+01
   -0.1528833965989721D+02   -0.1500206279515769D+02   -0.2075866990464206D+01
   -0.1474114929949881D+02   -0.1599921588962106D+02   -0.1064640317518981D+01
   -0.8745023406574952D+00   -0.2663745474546971D+02   -0.1017285100467839D+02
   -0.8130470774151076D+00   -0.2575710065730443D+02   -0.1052700565087999D+02
   -0.1730494166496541D+01   -0.2661457469945987D+02   -0.9631467446990319D+01
    0.2351157661084296D+02    0.6558588691826886D-01    0.1614271018433593D+02
    0.2318758863911966D+02   -0.1939723671265427D+00    0.1698444122365372D+02
    0.2380269457774392D+02    0.9333785840981758D+00    0.1620765164760310D+02
   -0.7747849586248020D+01    0.1185460822893005D+02   -0.3833534251987721D+01
   -0.8493812857961593D+01    0.1138340447105335D+02   -0.4222021937479231D+01
   -0.7353067797142686D+01    0.1239718226951464D+02   -0.4530726840049041D+01
    0.9247432906151767D+01    0.2048139903437246D+02    0.2327352111537785D+02
    0.1018579953872190D+02    0.2053078328874365D+02    0.2350961496616563D+02
    0.9256554862248811D+01    0.2011858436303601D+02    0.2237279268501876D+02
   -0.1776428029755937D+02   -0.1968558409220777D+02    0.7689592795454920D+01
   -0.1753360778004400D+02   -0.1892675273048669D+02    0.8254067161660320D+01
   -0.1693688654249493D+02   -0.1999449983617597D+02    0.7268027718061910D+01
   -0.2702779608143430D+02   -0.2441280311891339D+02   -0.1822529194404088D+02
   -0.2612950816841722D+02   -0.2480945360901381D+02   -0.1840828609830277D+02
   -0.2692901645092616D+02   -0.2357393210387119D+02   -0.1781103143857530D+02
   -0.5412636574490420D+01   -0.1022490001510431D+01    0.2468701643792835D+02
   -0.4522248776945325D+01   -0.9411664644875422D+00    0.2496329064978535D+02
   -0.5307413692053640D+01   -0.8895896177665384D+00    0.2373197660940701D+02
   -0.2017035460932376D+01    0.2564467008401303D+02    0.2628368720179416D+02
   -0.2832755526556570D+01    0.2591395462768290D+02    0.2673095866077159D+02
   -0.1321935616758773D+01    0.2555094196009893D+02    0.2694397441420636D+02
   -0.3778105619541995D+01    0.1326808155893367D+02    0.2457189017973981D+02
   -0.3591099182086608D+01    0.1230485472943138D+02    0.2468537928841555D+02
   -0.3566392281686902D+01    0.1346088398449605D+02    0.2363047537623946D+02
   -0.1318130696025120D+02    0.9728728013031127D+01    0.1745156980269116D+02
   -0.1286845696419305D+02    0.9704080054096863D+01    0.1650014673305186D+02
   -0.1407848391123694D+02    0.9308646061374857D+01    0.1743804709667019D+02
   -0.6047130179037039D+01   -0.5638866671365619D+01   -0.3034250994779804D+01
   -0.5104280932615486D+01   -0.5944374648357783D+01   -0.3020423755853689D+01
   -0.6175136297455103D+01   -0.4950629019155699D+01   -0.3695115320616379D+01
   -0.1981019670895468D+02    0.6295008146661904D+01   -0.1778802307650268D+02
   -0.2016276988857153D+02    0.5556616066749898D+01   -0.1726673000612455D+02
   -0.1988566196157010D+02    0.7073317783415046D+01   -0.1716723932405507D+02
    0.8146285383397668D+00    0.2561662023665291D+02    0.1143432270122972D+02
    0.4277880994335220D+00    0.2650068941694331D+02    0.1137818748928511D+02
    0.1853449560282963D+00    0.2500074533839094D+02    0.1184371434242622D+02
   -0.2416973564433536D+02   -0.2711487929592748D+02    0.3855008823177329D+01
   -0.2451651868694050D+02   -0.2620489732859915D+02    0.3832046775724867D+01
   -0.2345688043533304D+02   -0.2716354755187480D+02    0.3158129028777579D+01
    0.1037760498011734D+02    0.2329016113646557D+01    0.1499817753855464D+02
    0.1108339262916433D+02    0.2284222042558166D+01    0.1559474591522771D+02
    0.1077349831840255D+02    0.2476748108698854D+01    0.1413560980863568D+02
    0.7842369575720336D+01    0.1264981203401228D+02   -0.2728075275103033D+02
    0.8267863075103893D+01    0.1309922430995223D+02   -0.2805043597006811D+02
    0.7770402433132224D+01    0.1336642862465720D+02   -0.2653195077939751D+02
   -0.9354016894460671D+01    0.1025398087312748D+02    0.2167968639909742D+02
   -0.8424112079507896D+01    0.1041077890730110D+02    0.2190464062555830D+02
   -0.9447215110739680D+01    0.1029339773236915D+02    0.2073820699030863D+02
   -0.1061161126468070D+02   -0.1965684394336074D+02   -0.6261344786616552D+01
   -0.1149707303639632D+02   -0.1994582033998321D+02   -0.5898063583551040D+01
   -0.1039707926324817D+02   -0.1882062162769229D+02   -0.5820061636129965D+01
    0.2343770713100337D+02   -0.1326168016091989D+02   -0.5063221579405212D+01
    0.2353707207440783D+02   -0.1323233271597352D+02   -0.6084128621265302D+01
    0.2253275845522438D+02   -0.1352402760485785D+02   -0.4889769309489110D+01
   -0.1127867007962117D+02   -0.2754562558678436D+02   -0.2034546016657735D+02
   -0.1128890954983663D+02   -0.2695254475054097D+02   -0.1963016317845972D+02
   -0.1203417495901144D+02   -0.2750003755093618D+02   -0.2091940373583188D+02
   -0.1827613190431845D+02   -0.1552903409431947D+02    0.2829244117802172D+00
   -0.1824212643465249D+02   -0.1639764243393538D+02    0.7481749331479318D+00
   -0.1922102201089762D+02   -0.1537638349306173D+02    0.2418422780696892D+00
   -0.2135463761002115D+01    0.2010742838602877D+01   -0.2696608945541549D+02
   -0.2395583325665833D+01    0.1246339754395430D+01   -0.2749571923652684D+02
   -0.2985685424430696D+01    0.2471525032752717D+01   -0.2674556712474370D+02
    0.1375729868757675D+02   -0.1436618757678324D+02   -0.5153065491083435D+00
    0.1294146822214451D+02   -0.1471500011741023D+02   -0.1570897624145451D+00
    0.1449151923333662D+02   -0.1462829547788900D+02    0.1406861358397533D+00
   -0.1431119846232941D+02    0.2359445080574670D+02    0.2168214705793483D+02
   -0.1392719920029174D+02    0.2448155440551418D+02    0.2177238377533494D+02
   -0.1354120711443119D+02    0.2297067363810836D+02    0.2180629385663177D+02
    0.1596711565528244D+02    0.5308786661149536D+01    0.1352007017889830D+02
    0.1652783952402280D+02    0.5185653628001542D+01    0.1428556431832951D+02
    0.1594508244790347D+02    0.4492167591803613D+01    0.1296703273173572D+02
    0.1970327286872172D+02   -0.1395275638896462D+02   -0.1138290415339080D+02
    0.2028764918459510D+02   -0.1409376003994843D+02   -0.1214758208792717D+02
    0.1891776894589934D+02   -0.1350593917663794D+02   -0.1175593746851306D+02
   -0.1142948517301596D+02    0.2715032395751087D+02   -0.2661803452615768D+02
   -0.1213607869506901D+02    0.2748344743881287D+02   -0.2716805138082189D+02
   -0.1166033263163618D+02    0.2626390014818953D+02   -0.2634478339713454D+02
    0.1685825177500282D+02   -0.2257112705776894D+02    0.1100972407693503D+02
    0.1592356064397698D+02   -0.2280483192458789D+02    0.1109519420026194D+02
    0.1694709257988241D+02   -0.2221711549050914D+02    0.1011801858124757D+02
   -0.1826840394276221D+02   -0.1641988384424595D+02    0.1425661404604515D+02
   -0.1901267152186724D+02   -0.1622510064009746D+02    0.1481223701564983D+02
   -0.1744275301084349D+02   -0.1607356710562960D+02    0.1458689390540783D+02
   -0.1850474025908316D+02    0.9306576432515698D+01   -0.1174264345861175D+02
   -0.1763445179293510D+02    0.9358403149206987D+01   -0.1120985345826974D+02
   -0.1919135941726910D+02    0.9997490813347749D+01   -0.1148977129815333D+02
   -0.2057306518837898D+02   -0.1173217643702876D+02   -0.1579767606017162D+02
   -0.1985032866597096D+02   -0.1210721893667090D+02   -0.1628454804741271D+02
   -0.2026386801345088D+02   -0.1098855826654857D+02   -0.1530857226199896D+02
   -0.1166972570773712D+02   -0.9985826716363970D+01   -0.1181904534619652D+02
   -0.1123123408465816D+02   -0.1079866754549701D+02   -0.1147726328752927D+02
   -0.1253144222726249D+02   -0.1001417657308828D+02   -0.1142720317359453D+02
    0.2054397149245158D+02    0.1810885299038276D+02   -0.2272479287557366D+02
    0.2012831600225818D+02    0.1743846734645964D+02   -0.2223216328962943D+02
    0.2114643215710105D+02    0.1777384980926179D+02   -0.2334116210151846D+02
    0.2037318964344551D+00    0.8386741441382703D+01    0.5411353978822908D+01
    0.7169078217395901D+00    0.7552087804991905D+01    0.5390319333731574D+01
   -0.4990060151539143D+00    0.8071893654507702D+01    0.5942858079411422D+01
    0.1588615253648594D+02    0.8501525747932206D+01    0.1934115134571992D+01
    0.1563685442103440D+02    0.9100377846265024D+01    0.1152493106628638D+01
    0.1523823967089381D+02    0.8612115035703948D+01    0.2642428296121270D+01
   -0.2191922946326430D+02   -0.9273549032422656D+01    0.2566137859687675D+02
   -0.2230241844792723D+02   -0.1014507084000654D+02    0.2596402499647283D+02
   -0.2098301518791600D+02   -0.9386225007512706D+01    0.2574112136642216D+02
   -0.6686491830668099D+01    0.2946134130582879D+01    0.5917429149539971D+01
   -0.7066745248861228D+01    0.3114841396864534D+01    0.5048952085827854D+01
   -0.6109723509906384D+01    0.3695119028224161D+01    0.6018066837866463D+01
    0.1322377916887831D+02    0.9439611582078722D+01   -0.1790498091690582D+02
    0.1232806677536157D+02    0.9195468889667156D+01   -0.1829059712172725D+02
    0.1303130674564570D+02    0.9685097829493053D+01   -0.1698945772713171D+02
    0.6267369711218638D+01   -0.2003804722471196D+02   -0.2771325143996774D+02
    0.6118448636087556D+01   -0.1935626965281032D+02   -0.2841247246335834D+02
    0.6321249123725070D+01   -0.2091031144338518D+02   -0.2810610369984625D+02
    0.2322023982490542D+02   -0.6086847344253070D+01   -0.9405062730432405D+01
    0.2269134026010305D+02   -0.6876805273505338D+01   -0.9298424227589951D+01
    0.2408517090074438D+02   -0.6357008735283229D+01   -0.9722693316086485D+01
   -0.2718734001028450D+02   -0.7848839787835145D+00    0.2694708243721287D+02
   -0.2637392808987545D+02   -0.2878510176466479D+00    0.2660903304742168D+02
   -0.2764491220151853D+02   -0.2068567855442858D+00    0.2752138009564698D+02
    0.3971502978182254D+01   -0.3738832039475433D+01   -0.1927335690288546D+02
    0.3659989680683440D+01   -0.4643789991734638D+01   -0.1926160165191732D+02
    0.3334016827883874D+01   -0.3249039073998145D+01   -0.1986118545529170D+02
   -0.2020376990246479D+02   -0.1915828122164093D+02   -0.1929919440918461D+02
   -0.2016419783956451D+02   -0.1848514761744203D+02   -0.2000936237904312D+02
   -0.1940379627930342D+02   -0.1959431788272869D+02   -0.1903575378392058D+02
   -0.2285476744368581D+02   -0.1933507868995184D+02   -0.9691576500377854D+01
   -0.2222900307876389D+02   -0.1872404059235752D+02   -0.9197386940937065D+01
   -0.2236444926382439D+02   -0.1988086140739136D+02   -0.1023641801976694D+02
   -0.9960594440440749D+01    0.6294188746787668D+01   -0.1263723090356842D+02
   -0.1067386900108453D+02    0.5602902952948869D+01   -0.1254884535337255D+02
   -0.9429067077269300D+01    0.6044385160099032D+01   -0.1188961851344903D+02
    0.1761043212753030D+01    0.1070465475130515D+02   -0.2864065821766185D+01
    0.1534291183776628D+01    0.1057931212451134D+02   -0.3817856075906133D+01
    0.2687222718534414D+01    0.1106266468066631D+02   -0.2819057508835998D+01
   -0.1429475833912337D+02    0.3038509085453244D+01    0.1903758214564793D+02
   -0.1452329517201056D+02    0.3717383740418963D+01    0.1976295819162307D+02
   -0.1342546306808270D+02    0.3304464803257548D+01    0.1888374245116801D+02
   -0.1988200031587349D+01    0.2536584870235787D+02    0.1903140626078706D+02
   -0.1968758162963512D+01    0.2520821453281355D+02    0.1996560834507180D+02
   -0.1536069140259521D+01    0.2623930915387064D+02    0.1897539590308536D+02
    0.1410064779603511D+02   -0.3508762257027561D+01    0.2444167732248097D+02
    0.1457701762905062D+02   -0.3883841598364159D+01    0.2374441088034370D+02
    0.1333750898706846D+02   -0.4152102877094764D+01    0.2453554244959372D+02
   -0.1506387079582730D+02   -0.1476379642638424D+02    0.7412910561950334D+01
   -0.1448376369430244D+02   -0.1398565480031719D+02    0.7474203569957773D+01
   -0.1472072759953613D+02   -0.1527425867971051D+02    0.6733742794415555D+01
   -0.1434065325995532D+02   -0.2778363964956713D+02   -0.3265962730435438D+01
   -0.1421296344606462D+02   -0.2745514882035025D+02   -0.4174416562805277D+01
   -0.1526884836384329D+02   -0.2760631066013011D+02   -0.2942683456938265D+01
   -0.2032117257268957D+02   -0.7033578313203931D+01   -0.1617487149231761D+02
   -0.2102880726206752D+02   -0.6860094742946403D+01   -0.1676112995425318D+02
   -0.2066376853132109D+02   -0.7025064375388734D+01   -0.1525278183549210D+02
   -0.9487920612122178D+01    0.2143588980531792D+01    0.2219629746222281D+02
   -0.1021212063843487D+02    0.2759569892678391D+01    0.2200279777753277D+02
   -0.9818978256971956D+01    0.1634298123375914D+01    0.2297416362520402D+02
   -0.2388244723969032D+01    0.2617192218526388D+02    0.9120092579372477D+01
   -0.2199018654712891D+01    0.2568523096581593D+02    0.9959723471738155D+01
   -0.1613285999209434D+01    0.2614253961363433D+02    0.8531172355734377D+01
   -0.1372016728042235D+02    0.6362832296057583D+01    0.2766842886305869D+02
   -0.1373269869007946D+02    0.5540389501202794D+01    0.2714224132079434D+02
   -0.1307284825293877D+02    0.6408948795330160D+01    0.2835638916896700D+02
   -0.1102342115849558D+02   -0.1940692691830980D+02    0.1654947586106813D+01
   -0.1199191377057789D+02   -0.1930043926619846D+02    0.1860146754549506D+01
   -0.1077854743229414D+02   -0.1998291247522866D+02    0.2396502346805872D+01
    0.1029317083796840D+02   -0.1097409530398094D+02   -0.5094475109930125D+01
    0.1064967761832543D+02   -0.1173096250283636D+02   -0.5607051701800675D+01
    0.9464632176072238D+01   -0.1131825409999002D+02   -0.4829846333618586D+01
   -0.6075307086842086D+01   -0.2298653915330577D+02    0.1989874073702287D+02
   -0.5887713922680105D+01   -0.2335404090609672D+02    0.2075916943341780D+02
   -0.5178562485923185D+01   -0.2284214136467994D+02    0.1953807068647404D+02
    0.2173690969407489D+02   -0.1847979418614525D+01   -0.2603527513437835D+02
    0.2174958899021579D+02   -0.9001948375960241D+00   -0.2616612172091709D+02
    0.2261915624889498D+02   -0.2008885423499119D+01   -0.2613640403442206D+02
   -0.2443172815988802D+02    0.1248640575670276D+02   -0.1389505564244067D+02
   -0.2351106805191297D+02    0.1249890148392182D+02   -0.1348187077493603D+02
   -0.2474510948436564D+02    0.1159181174378929D+02   -0.1408029463588614D+02
    0.8848066588294431D+01   -0.1523870542887783D+01   -0.1534420659886631D+01
    0.8562174393150547D+01   -0.5731096398283838D+00   -0.1304810583200441D+01
    0.9746110108231436D+01   -0.1484204944186807D+01   -0.1975372226840974D+01
    0.1398352767540831D+01    0.1822556272126854D+02    0.1362650066857007D+02
    0.1040777392279165D+01    0.1868463589027322D+02    0.1438485176630419D+02
    0.8426780681354326D+00    0.1832211162043425D+02    0.1286827626471580D+02
   -0.2055803039546336D+02    0.2141676948687904D+02   -0.6183937122416038D+01
   -0.2115352468162114D+02    0.2083140607752311D+02   -0.5745611682849950D+01
   -0.1992652517293897D+02    0.2177923749364604D+02   -0.5573226377116629D+01
   -0.2453834785224473D+01   -0.3558387803182804D+00   -0.2456180806940336D+02
   -0.2766346952269980D+01   -0.9855222773429662D+00   -0.2390910984684816D+02
   -0.3234040504926857D+01    0.3256627723977770D+00   -0.2462245010427531D+02
    0.1847693223723996D+02   -0.4528653878254036D+01   -0.2667330769390404D+02
    0.1788380865162742D+02   -0.4645628365716260D+01   -0.2598145171430196D+02
    0.1829724903327665D+02   -0.3624063358095501D+01   -0.2701586657277573D+02
   -0.2725307397761689D+02   -0.6626011558774058D+01    0.1439464544490628D+02
   -0.2665288951500397D+02   -0.7338558985575828D+01    0.1459526855800615D+02
   -0.2749034595276117D+02   -0.6546337740249263D+01    0.1342651431998911D+02
   -0.2262160633891546D+02   -0.7705566539861899D+01    0.2314471148268435D+02
   -0.2320085410337617D+02   -0.7230969249585008D+01    0.2373433234201637D+02
   -0.2260255030019715D+02   -0.8638946112391633D+01    0.2352074791537549D+02
   -0.3638196623668963D+01    0.2410663022471021D+01   -0.7603999144652598D+01
   -0.3038576564314054D+01    0.1675969425488370D+01   -0.7730758056259436D+01
   -0.3549423899557100D+01    0.3054060805559894D+01   -0.8297628588058210D+01
   -0.2157137627069779D+02    0.2267348513160222D+01    0.2595784239505613D+02
   -0.2172528136380461D+02    0.1578779719546711D+01    0.2534201766790001D+02
   -0.2206790911211602D+02    0.3035934585631608D+01    0.2567651978432299D+02
   -0.1719448400649085D+02   -0.2241277284611860D+02    0.2282331900317065D+02
   -0.1779238335490452D+02   -0.2311140080446647D+02    0.2278006762099894D+02
   -0.1695086519563305D+02   -0.2235745562126627D+02    0.2187188434070450D+02
    0.5702350804772839D+01    0.1904544756095247D+01   -0.2578121516025749D+02
    0.5828660458729373D+01    0.2911366624307367D+01   -0.2587570711886555D+02
    0.5212533985445982D+01    0.1602745560784411D+01   -0.2655974120905508D+02
   -0.1981558353522996D+02    0.2155433553667476D+02   -0.2131437215922469D+02
   -0.2030769765439370D+02    0.2075502924093407D+02   -0.2167112567385633D+02
   -0.2038573956049603D+02    0.2202502056507614D+02   -0.2064535331822663D+02
   -0.1978712721220156D+02   -0.1824435428896687D+02    0.1162311291085167D+02
   -0.2033755386886832D+02   -0.1828237075716940D+02    0.1083004082413385D+02
   -0.1884748798348374D+02   -0.1845781792064376D+02    0.1160359683033613D+02
   -0.8821642378545459D+01    0.1574180719328250D+02    0.1669698312727818D+02
   -0.9412619059964623D+01    0.1647866512242925D+02    0.1689157801661390D+02
   -0.9177451002989351D+01    0.1528490070554150D+02    0.1591760278255711D+02
    0.2296207558464311D+02   -0.1536612665810154D+02   -0.1476967291659067D+02
    0.2310436812854711D+02   -0.1502559525967163D+02   -0.1564340040375659D+02
    0.2250332124922007D+02   -0.1617166027965996D+02   -0.1503359801542721D+02
   -0.1238263458620967D+01    0.6608483225557615D+01    0.6837968312821990D+01
   -0.2009006233172454D+01    0.6972624883151957D+01    0.7312327383813495D+01
   -0.5672155140328355D+00    0.6665025703609033D+01    0.7528936759950370D+01
    0.2083631083322041D+02   -0.2652236373458094D+02   -0.6062815657283685D+01
    0.1993337570280161D+02   -0.2611566852217770D+02   -0.6034023515669664D+01
    0.2109250726343536D+02   -0.2691467564498078D+02   -0.5190525114650134D+01
   -0.2063981909916329D+02   -0.2083650748651038D+02    0.1206886498446636D+02
   -0.2083746850364112D+02   -0.1990323791906383D+02    0.1221014007851163D+02
   -0.2128578492999772D+02   -0.2130761543579998D+02    0.1260280910646331D+02
   -0.2424019381835093D+02   -0.2027235267259116D+02   -0.1674659178896884D+02
   -0.2465024912660638D+02   -0.2001392806537771D+02   -0.1590207285388572D+02
   -0.2380744979856703D+02   -0.2104245546694654D+02   -0.1660426859383271D+02
    0.1152547722077570D+02   -0.1473327366739367D+02    0.1420325442745920D+02
    0.1131902991888380D+02   -0.1566020564067543D+02    0.1431342195453892D+02
    0.1162972013895889D+02   -0.1467171369627708D+02    0.1325416343629886D+02
   -0.1539433841501999D+02   -0.1505298135462448D+02   -0.2233823015172654D+02
   -0.1484954882900435D+02   -0.1444433375547240D+02   -0.2283449725676295D+02
   -0.1558012628562478D+02   -0.1577494737998172D+02   -0.2296580495247524D+02
   -0.8135918504869384D+01    0.2006921946421098D+02   -0.3793789444623000D+01
   -0.7512875922791929D+01    0.2076727339682165D+02   -0.4018853262104045D+01
   -0.8501944164561548D+01    0.2029989850499542D+02   -0.2898197085189431D+01
    0.8370311826199098D+01    0.1990413811760046D+02    0.2577466907593002D+02
    0.8599702881221035D+01    0.1997841458002428D+02    0.2485126980428627D+02
    0.8614588555082786D+01    0.1899469018909747D+02    0.2600924123905661D+02
    0.2041574381288422D+02   -0.1929480797630736D+01   -0.1080233090353662D+02
    0.2053730412102723D+02   -0.2572981202092689D+01   -0.1010824760718297D+02
    0.1971551203145046D+02   -0.2323911684652056D+01   -0.1140717532033529D+02
   -0.7126960894489003D+01    0.2744984423690555D+02   -0.1219400532847287D+02
   -0.7618160235018546D+01    0.2682187345757092D+02   -0.1164627973312881D+02
   -0.6386501979592999D+01    0.2771652866121897D+02   -0.1168249987792535D+02
   -0.1953561211861415D+02    0.2448210913519008D+02    0.1673794338502027D+02
   -0.1909156763672613D+02    0.2363983760475309D+02    0.1646592698253894D+02
   -0.2010882189784681D+02    0.2479653898931126D+02    0.1604538096691157D+02
   -0.1438290596380047D+02   -0.4913152387587086D+01   -0.1936763625359194D+02
   -0.1507278788424468D+02   -0.4231009551906391D+01   -0.1949392358152379D+02
   -0.1479641784951137D+02   -0.5692924621985611D+01   -0.1961142087369802D+02
    0.8609398690970711D+01    0.6825918287208276D+01   -0.2156882154487385D+02
    0.9224783326796821D+01    0.6326207537340684D+01   -0.2102295004758006D+02
    0.8665489996031466D+01    0.6442249470565458D+01   -0.2242996220858784D+02
    0.1146093533042989D+02    0.1995175761469889D+02   -0.1056850039065306D+02
    0.1162301758436232D+02    0.2043951810770578D+02   -0.1136857382151791D+02
    0.1193272305210337D+02    0.1912352853265523D+02   -0.1068529993624685D+02
    0.1899540438162074D+02    0.6778385466945599D+01   -0.3398043385739104D+01
    0.1879917588966678D+02    0.5909620405233606D+01   -0.3515646347547290D+01
    0.1980704104425611D+02    0.6849820663856350D+01   -0.3821930366317438D+01
   -0.9041209191353907D+01    0.1820312694791623D+02    0.1508366326736485D+02
   -0.8069494454234551D+01    0.1844845584424889D+02    0.1503763573902881D+02
   -0.9038576818399166D+01    0.1727131157260055D+02    0.1529777135685891D+02
   -0.2227199221997336D+02   -0.1066406501884923D+02    0.2268431035517563D+02
   -0.2238282285800862D+02   -0.1139363111768255D+02    0.2204941291268458D+02
   -0.2233915585535777D+02   -0.1109150770820371D+02    0.2354772826543969D+02
    0.1192704495200408D+02   -0.1675932939859614D+02    0.1131665734903425D+02
    0.1284977564777950D+02   -0.1651009471363586D+02    0.1111608258669241D+02
    0.1174440731937224D+02   -0.1688320565268988D+02    0.1225958797667533D+02
   -0.2298278563226142D+02   -0.1284878543972199D+02   -0.1680956712950751D+02
   -0.2217025560491887D+02   -0.1260798487812925D+02   -0.1645069951679052D+02
   -0.2312812929330959D+02   -0.1382262516774226D+02   -0.1681241738888410D+02
    0.2676122619814072D+02    0.1105819838786955D+02   -0.1263715468964926D+02
    0.2679520873597473D+02    0.1053108199338119D+02   -0.1179669862721663D+02
    0.2639435239504865D+02    0.1051921476454445D+02   -0.1334460919216557D+02
   -0.1611968133219367D+02    0.1195104782842115D+02   -0.7110004611356572D+01
   -0.1636507550050260D+02    0.1188999700494502D+02   -0.6192834154989428D+01
   -0.1541585228765090D+02    0.1265816603239862D+02   -0.7219146004474468D+01
    0.5573447072559772D+01    0.1761373019105184D+02   -0.1562515410441718D+02
    0.5708774252992884D+01    0.1700293944391822D+02   -0.1639710834348273D+02
    0.4687863562135188D+01    0.1732989213065232D+02   -0.1517431436857973D+02
   -0.6368338886876522D+00    0.2435662059804086D+02    0.1534955112117639D+02
    0.3794455359950681D+00    0.2439377067419631D+02    0.1536667745269434D+02
   -0.8308230256381505D+00    0.2368932342276350D+02    0.1460056212545793D+02
    0.1611065319362386D+02    0.2260118222794970D+02   -0.8089165440034201D+01
    0.1632357354313310D+02    0.2351349967787151D+02   -0.7945594236044426D+01
    0.1690307197279554D+02    0.2208929056106715D+02   -0.7975108685460985D+01
    0.1930486454661440D+02   -0.6438344498273630D+01   -0.1503622903440005D+02
    0.1926529832795315D+02   -0.7383083699516526D+01   -0.1464103519531954D+02
    0.1974958709093719D+02   -0.5808910241547202D+01   -0.1442217846233094D+02
   -0.2628144084996290D+02   -0.1851982182423359D+02   -0.2177134027473448D+02
   -0.2547975978861166D+02   -0.1820085520816948D+02   -0.2128016381920742D+02
   -0.2605620287396439D+02   -0.1936249345105529D+02   -0.2212171438992549D+02
   -0.2316985910843422D+01    0.2774751987578222D+02   -0.1969200992289938D+02
   -0.3168094180342094D+01    0.2796308511281712D+02   -0.1935451493507812D+02
   -0.1690995953133233D+01    0.2733003721916060D+02   -0.1900890993596379D+02
    0.2196802410028581D+02    0.2143655977894894D+02   -0.1752263515315014D+02
    0.2212735684884227D+02    0.2217538387067231D+02   -0.1817207126526017D+02
    0.2200763966420480D+02    0.2065400844346967D+02   -0.1798990687336712D+02
   -0.2172516390301001D+02    0.1373689667208314D+02    0.1282874995678507D+02
   -0.2197023997992574D+02    0.1382406106855190D+02    0.1183962042474524D+02
   -0.2087915352703439D+02    0.1425166122432180D+02    0.1288847881507298D+02
   -0.1170631177559241D+02    0.1102902664271191D+00    0.2354171233857486D+02
   -0.1211781644439273D+02    0.4486571090198731D+00    0.2273667981531155D+02
   -0.1149793476856039D+02    0.8991664049556716D+00    0.2400361177319363D+02
   -0.2520816517415574D+02   -0.2616072143296633D+02   -0.1944696243279779D+02
   -0.2579837928315692D+02   -0.2677536842163352D+02   -0.1998605144970227D+02
   -0.2475490390543197D+02   -0.2675575488394529D+02   -0.1877775227972754D+02
    0.2016214607782702D+02    0.9299224001799566D+01    0.3904692274796361D+00
    0.1935760894099952D+02    0.9607782058772015D+01   -0.3467508111389411D-01
    0.1999268514677721D+02    0.8346097520854212D+01    0.5894412111349463D+00
    0.2592377414238936D+02    0.6367519818592365D+01    0.1306250664289785D+02
    0.2538185344487813D+02    0.6278518675061432D+01    0.1386637019014550D+02
    0.2684093267786653D+02    0.6157762462463264D+01    0.1321688823102561D+02
    0.2523897641453365D+02   -0.1724374546109197D+02   -0.2692439773588621D+02
    0.2595706096025990D+02   -0.1750793686382000D+02   -0.2752375327038769D+02
    0.2488806047934801D+02   -0.1808247692650009D+02   -0.2660840066785256D+02
    0.1479501571519641D+02   -0.1372294132562213D+02   -0.1066219334964551D+02
    0.1402109630244527D+02   -0.1309308903755138D+02   -0.1067986029903381D+02
    0.1495223967395501D+02   -0.1375321472281876D+02   -0.1159148935007639D+02
   -0.6558570271883036D+01   -0.2713449694689226D+02   -0.2751150060263085D+02
   -0.6662294549288166D+01   -0.2730634255198821D+02   -0.2845552825160068D+02
   -0.7280075938150740D+01   -0.2710595570161711D+02   -0.2694005487639335D+02
   -0.6138371127064825D+01    0.6575180600042347D+01   -0.2883173086968049D+01
   -0.6946417660872611D+01    0.6065960747134661D+01   -0.3208485338806780D+01
   -0.5631194314650259D+01    0.5897047752620415D+01   -0.2438619543785900D+01
   -0.4948972002875905D+01   -0.1402985129429410D+02    0.5809346633490274D+01
   -0.5336093313461768D+01   -0.1482677135311857D+02    0.5440741247419440D+01
   -0.5015638004520801D+01   -0.1408490646107573D+02    0.6725764523451778D+01
    0.1818688515931954D+02   -0.2296614091183731D+02   -0.8071707418675832D+01
    0.1874922375729483D+02   -0.2279080401934227D+02   -0.7342366072179966D+01
    0.1865536078236630D+02   -0.2275149042476108D+02   -0.8872845055744939D+01
   -0.2715503431853343D+02    0.1325994721692907D+02   -0.1331013630997339D+02
   -0.2620683829242945D+02    0.1301031720549971D+02   -0.1344457197982489D+02
   -0.2757049474281233D+02    0.1246174475596075D+02   -0.1312562784903294D+02
   -0.1293461368572500D+02    0.1256926711959694D+02   -0.1340934904492422D+01
   -0.1295184832952689D+02    0.1333175949334289D+02   -0.7021909756653320D+00
   -0.1228232978917520D+02    0.1199946926244558D+02   -0.8964345528238210D+00
   -0.1586061879872245D+02   -0.1089097278369118D+02   -0.2726131752766075D+02
   -0.1594804084430494D+02   -0.1181498064658185D+02   -0.2751889677587563D+02
   -0.1553812203037509D+02   -0.1039972601678454D+02   -0.2798990698370028D+02
    0.9119905595658460D+01   -0.1818217821288436D+02   -0.1583399447406259D+02
    0.8439417431250446D+01   -0.1837871401704538D+02   -0.1519811391103893D+02
    0.9810104521218502D+01   -0.1767159465748486D+02   -0.1543325207486332D+02
   -0.3976103610904240D+01   -0.2029911076208611D+02    0.8429624410397663D+01
   -0.4762342818522351D+01   -0.2081066559413645D+02    0.8543808512283890D+01
   -0.4202854002977229D+01   -0.1936552947519654D+02    0.8350563006837561D+01
   -0.8144083340700323D+01    0.9315822487377273D+01   -0.6501513275444304D+00
   -0.7191764273584267D+01    0.9221101420193536D+01   -0.5136720425674880D+00
   -0.8228806609650434D+01    0.9010882261342241D+01   -0.1585246631554758D+01
    0.8629062275710739D+01    0.1254132893039326D+02    0.1953278381595403D+02
    0.7919511957688502D+01    0.1229798989460044D+02    0.1899534137717330D+02
    0.8573986731884869D+01    0.1225412615162182D+02    0.2042891919186923D+02
    0.9735071155939563D+01    0.2385403973676343D+02   -0.1216116207823854D+02
    0.1029209829970438D+02    0.2311885294550632D+02   -0.1244753867779869D+02
    0.9406316417029732D+01    0.2352285150936216D+02   -0.1134795567599131D+02
    0.4209603866462835D+01    0.1389690742897444D+02   -0.2307080635752820D+02
    0.4553366573745428D+01    0.1328576843121241D+02   -0.2377433157775776D+02
    0.4051263815957507D+01    0.1473312152779018D+02   -0.2344051627343154D+02
   -0.1760695859456003D+02   -0.1357961734734208D+02    0.6381305044476727D+01
   -0.1680669767348839D+02   -0.1393674097309779D+02    0.6857277728479186D+01
   -0.1837739531279843D+02   -0.1345639169033095D+02    0.6999101556281061D+01
    0.1086747931932379D+02    0.2579526085332071D+02   -0.9749426859554461D+01
    0.1122677019248176D+02    0.2640356156667740D+02   -0.9126075067626733D+01
    0.1148345635007581D+02    0.2559222215469844D+02   -0.1047803630120590D+02
    0.1846279570555408D+02    0.1269247070532477D+02   -0.1743188418077292D+02
    0.1792899688860397D+02    0.1191146313000007D+02   -0.1757040993601112D+02
    0.1930808330547154D+02    0.1242837652800445D+02   -0.1778447048504023D+02
   -0.2128605580427918D+02    0.2343489992577557D+02   -0.7988070365041153D+01
   -0.2203229801073601D+02    0.2374190206968108D+02   -0.8577818939339283D+01
   -0.2112127567052167D+02    0.2256455167394524D+02   -0.8340414326481842D+01
   -0.4248791347132912D+01    0.1075655017392212D+02   -0.2523287958738351D+02
   -0.3986086444095854D+01    0.1143711480796286D+02   -0.2460940394292196D+02
   -0.3787630274712407D+01    0.1093753734221288D+02   -0.2607273394963372D+02
    0.1385120874379429D+02   -0.1213275839969643D+02   -0.2553004635707321D+02
    0.1406629005196523D+02   -0.1288830812404952D+02   -0.2500917719893423D+02
    0.1347511256950576D+02   -0.1144960830393104D+02   -0.2493436841959053D+02
   -0.5095082835399121D+00    0.9534447456108284D+01   -0.1712832367558284D+01
    0.2347331071644987D+00    0.1010298471643352D+02   -0.1985743292330264D+01
   -0.7806111811527230D+00    0.9683310885906565D+01   -0.7621618137284021D+00
   -0.8261376237254592D+00    0.1495098215683130D+02    0.1697422850997065D+02
   -0.1576924210625740D+00    0.1531788117123977D+02    0.1760576714422248D+02
   -0.1329522588251081D+01    0.1566108045547327D+02    0.1657684695143758D+02
   -0.5621480999621461D+01    0.3441466609835686D+01   -0.1104742200419077D+02
   -0.5975656386945749D+01    0.2532642628196594D+01   -0.1094962578957303D+02
   -0.6377165247227740D+01    0.4027099180545552D+01   -0.1112845779221496D+02
    0.5137219792981794D+01    0.5792407477753327D+01    0.1788891849316229D+02
    0.4270458128088763D+01    0.5518000721020304D+01    0.1761214777497376D+02
    0.5065659043090340D+01    0.5739760271610957D+01    0.1884067961128746D+02
   -0.1360934880817740D+02    0.1263947871418407D+01   -0.4483863722349402D+01
   -0.1333169566595598D+02    0.3521878215324676D+00   -0.4078313137742017D+01
   -0.1459145609537968D+02    0.1285596423689165D+01   -0.4609486619232143D+01
   -0.7745441571147441D+01    0.1114152741179497D+01   -0.4875540927911232D+01
   -0.8463707353324397D+01    0.1270443826644627D+01   -0.5508012274707776D+01
   -0.8018535770831869D+01    0.1690585005754235D+01   -0.4167253784544176D+01
   -0.7616278287444141D+01   -0.2490040208916593D+02    0.9330376314715790D+00
   -0.8422103287624907D+01   -0.2494530222496865D+02    0.1453689857243057D+01
   -0.7503940536017718D+01   -0.2567510621667061D+02    0.3497709310440087D+00
   -0.2315527235972549D+02   -0.5302068606238400D-02   -0.2447881065936576D+02
   -0.2296789410841293D+02    0.2954146708767211D+00   -0.2354526498894235D+02
   -0.2350564335217644D+02   -0.9115704187112479D+00   -0.2428078859595486D+02
    0.2287993246870937D+02   -0.1539275039448906D+02    0.5231245122907661D+01
    0.2362347884088575D+02   -0.1594799761431004D+02    0.4821734454585300D+01
    0.2277549863688346D+02   -0.1557797879166631D+02    0.6199352585882194D+01
   -0.1324426967859229D+01    0.2346761383649023D+02   -0.2204092166222778D+02
   -0.9617261288521551D+00    0.2349266269403086D+02   -0.2289546334234891D+02
   -0.1254839410977066D+01    0.2252176401026012D+02   -0.2183565869072681D+02
   -0.2462959700967211D+02   -0.2680078689624244D+02   -0.6308047086275277D+01
   -0.2508065394505561D+02   -0.2625870304859859D+02   -0.5625643772057904D+01
   -0.2442936802281996D+02   -0.2764877966568890D+02   -0.5901425228247493D+01
   -0.1276892529261284D+02   -0.1344940382853571D+02   -0.1177234901194692D+01
   -0.1228467130088357D+02   -0.1439317389292341D+02   -0.1239925076934533D+01
   -0.1208480037210674D+02   -0.1273809643980474D+02   -0.1324945405215769D+01
    0.1467861318842093D+02    0.2268603824078270D+02    0.2049642673834373D+02
    0.1398838923629818D+02    0.2212389172946351D+02    0.2093237129121972D+02
    0.1431987847906377D+02    0.2357424700736401D+02    0.2043688270980887D+02
   -0.2172200353243749D+01    0.2419722614845029D+02    0.2151971532838486D+02
   -0.2423840137506222D+01    0.2475516693684397D+02    0.2224134430150346D+02
   -0.2604726155927628D+01    0.2341495645259558D+02    0.2187815170557301D+02
   -0.1681644479557658D+02   -0.6913885042103057D+01   -0.2308147877390189D+02
   -0.1581458947240930D+02   -0.7019698499253963D+01   -0.2309129027386435D+02
   -0.1695492886951963D+02   -0.6208450119680180D+01   -0.2378182734926323D+02
   -0.1590094825313332D+02    0.2604827006748931D+02    0.2712597659127952D+02
   -0.1522773278569741D+02    0.2531301698637398D+02    0.2693388268639037D+02
   -0.1678533203675028D+02    0.2567234468012445D+02    0.2691942907115017D+02
    0.1640230399720144D+02   -0.1615603322560030D+02    0.1175716040071536D+02
    0.1673576823309343D+02   -0.1679295965854766D+02    0.1244024226956414D+02
    0.1565233522256072D+02   -0.1565865504339410D+02    0.1208463299633830D+02
    0.2185761907899046D+02    0.2011869596430912D+02   -0.2658960249580831D+02
    0.2280199454762512D+02    0.2011701389645260D+02   -0.2675688669262574D+02
    0.2149914413153581D+02    0.1953106054044938D+02   -0.2727339591151798D+02
    0.5514054050539113D+01    0.2374204210482363D+02   -0.1178097185673213D+02
    0.5827259504592444D+01    0.2444249898534245D+02   -0.1237115698471514D+02
    0.4520135414642978D+01    0.2366482516641361D+02   -0.1182462908876920D+02
   -0.2190969466074282D+02   -0.1319289045587494D+02    0.1519770960696858D+02
   -0.2208523601917743D+02   -0.1336621568638833D+02    0.1427295051793618D+02
   -0.2113310783535385D+02   -0.1270721126506639D+02    0.1523363700004175D+02
    0.1577881230125010D+02   -0.2058415696021295D+02   -0.1898582697984086D+02
    0.1547950107345035D+02   -0.1978174768863445D+02   -0.1939235716839060D+02
    0.1519865822865180D+02   -0.2135465027242900D+02   -0.1937104884258747D+02
   -0.5774716216307282D+01   -0.1959108157264357D+02   -0.1952993518681004D+02
   -0.4967362868947563D+01   -0.2007152257045081D+02   -0.1931823421354635D+02
   -0.5782975825426340D+01   -0.1955474585413462D+02   -0.2048627505104373D+02
   -0.8101528767246938D+01   -0.5266846472185083D+01   -0.1016784639007129D+02
   -0.8958630722178718D+01   -0.5001952914719674D+01   -0.9904065763684418D+01
   -0.8183882232074906D+01   -0.6009323455136747D+01   -0.1077000154097534D+02
   -0.1308425036904774D+02    0.7426863225098491D+01    0.2247364992344044D+02
   -0.1340237610984188D+02    0.7236385124340547D+01    0.2339110693918726D+02
   -0.1234519644651495D+02    0.8062152380456958D+01    0.2246860002061943D+02
   -0.3367466845387372D+01    0.2445875806600283D+02   -0.2599024153165952D+02
   -0.4100253661984777D+01    0.2443211002327155D+02   -0.2534297964808357D+02
   -0.3537438533023698D+01    0.2390592158319204D+02   -0.2673873127775552D+02
   -0.2123532501343220D+02   -0.4614263851895242D+00    0.4857134534797325D+01
   -0.2159581788015932D+02   -0.1163118127027390D+01    0.4289093678844347D+01
   -0.2162415979978542D+02   -0.6320831304280847D+00    0.5743595621151175D+01
   -0.1478427787379239D+02   -0.2119590038697124D+02    0.1603453678408794D+02
   -0.1439868732416699D+02   -0.2205420778431433D+02    0.1603103580571780D+02
   -0.1567789180963812D+02   -0.2150389210195990D+02    0.1593793545961508D+02
    0.1516240341171220D+02    0.1080075118101313D+02   -0.7578082302781755D+01
    0.1574080954900059D+02    0.1072317313499874D+02   -0.6831558383598807D+01
    0.1457559095356634D+02    0.1001103781432336D+02   -0.7605697388825981D+01
    0.6278070751851279D+01    0.1426276130255530D+02    0.9354767712104870D+01
    0.5510080743487982D+01    0.1478751694481622D+02    0.9024863057511613D+01
    0.6628158907476913D+01    0.1487399430473205D+02    0.1004495710881622D+02
   -0.1865139818746468D+02    0.1935329866536009D+02    0.1143403198921173D+02
   -0.1866749266065869D+02    0.1924264948534199D+02    0.1049932404145676D+02
   -0.1884642448218072D+02    0.2026316371900012D+02    0.1164107582207459D+02
   -0.2145054586158960D+02    0.4945187533190761D+01   -0.1570309700929952D+02
   -0.2221351437201175D+02    0.5440248914672603D+01   -0.1568404066303950D+02
   -0.2121668604401959D+02    0.4913520857877283D+01   -0.1475832555692388D+02
   -0.1286984294740521D+02   -0.8784699153135433D+01   -0.5783317288539179D+01
   -0.1309587560834906D+02   -0.8682124547245721D+01   -0.4818729802511679D+01
   -0.1220777547425967D+02   -0.8135682122706401D+01   -0.5974842183570936D+01
   -0.2630428673582110D+02   -0.4230373859524786D+01    0.2312101999414393D+02
   -0.2650496805186730D+02   -0.3984686019042138D+01    0.2402084600155201D+02
   -0.2642256980949121D+02   -0.5213327562884363D+01    0.2308478540785416D+02
    0.2398812445255425D+02    0.1162618200905865D+02   -0.1020870389576801D+02
    0.2351822782235592D+02    0.1242230868224660D+02   -0.1039211704627585D+02
    0.2352261759878559D+02    0.1081416650618342D+02   -0.1049475293503161D+02
   -0.6921283200412182D+01   -0.2608232178125026D+02   -0.1445930334091350D+02
   -0.6111381349096193D+01   -0.2669267938761223D+02   -0.1460673927105850D+02
   -0.7256221410105470D+01   -0.2623951672777562D+02   -0.1356189867946836D+02
    0.1313450088789943D+01   -0.5359817062778468D+01   -0.1964212115266541D+02
    0.1274500795730663D+01   -0.5998234970981061D+01   -0.1891304913788958D+02
    0.1883345651151932D+01   -0.5812634148453232D+01   -0.2028751112695547D+02
   -0.1803367301944294D+02    0.9504191988022944D+01    0.2752385035505319D+02
   -0.1882159335079784D+02    0.9588812636606400D+01    0.2701505181753185D+02
   -0.1816912050197267D+02    0.1022982734245317D+02    0.2815784555364048D+02
   -0.6528014531627146D+01    0.8043231796814721D+01    0.2487683358593948D+02
   -0.6928505904412962D+01    0.8846723532392136D+01    0.2519694061406006D+02
   -0.5608145453907763D+01    0.7944427851074241D+01    0.2516624714360397D+02
    0.1006646831348464D+02    0.3330485594220518D+01    0.2627091992266621D+02
    0.9166299796837084D+01    0.3384622307182246D+01    0.2649554320652026D+02
    0.1049032487219245D+02    0.4110837998179519D+01    0.2673124657012459D+02
    0.3319251171439571D+01    0.2199217494506801D+02   -0.2196937140420022D+02
    0.2850023691549043D+01    0.2213595594498390D+02   -0.2115558195923178D+02
    0.4003870392515691D+01    0.2138996141002926D+02   -0.2164269426598050D+02
   -0.2158439676058287D+02    0.2380794373419089D+02   -0.2364990184083105D+02
   -0.2104262609234586D+02    0.2407086300571249D+02   -0.2287657574685173D+02
   -0.2178409321639467D+02    0.2291796832484229D+02   -0.2345418881829746D+02
   -0.2204009769360649D+01    0.2046699684644975D+02   -0.1547721701112831D+02
   -0.2743182907991376D+01    0.2073944413400513D+02   -0.1468721467045579D+02
   -0.1486548208100826D+01    0.1979956063673929D+02   -0.1520434213458459D+02
   -0.1041027765714223D+02    0.1150451612717866D+02    0.1460194288676038D+02
   -0.1070954408547869D+02    0.1060114664629146D+02    0.1430186061551134D+02
   -0.1114530147116072D+02    0.1182136676330900D+02    0.1519133777782576D+02
   -0.2591211919036892D+02   -0.2446836934880411D+02    0.1860980868677194D+02
   -0.2531280179197248D+02   -0.2382618178170957D+02    0.1819948981875885D+02
   -0.2537644501097853D+02   -0.2482825258665997D+02    0.1930942502384531D+02
   -0.2492205576058979D+02   -0.1727128137614837D+02   -0.9932774024370936D+01
   -0.2496879228493927D+02   -0.1701073189317528D+02   -0.9011621238287038D+01
   -0.2435924435661202D+02   -0.1807573798537231D+02   -0.9925375754536036D+01
    0.2255732383057713D+02    0.6817981366010497D+01   -0.1657851034798247D+02
    0.2187051468080058D+02    0.7331222567479967D+01   -0.1691668812686979D+02
    0.2288396238341626D+02    0.7271230025815431D+01   -0.1579452295655384D+02
    0.2480596156938282D+02    0.2464113409273326D+02   -0.1902745473656069D+02
    0.2481060328806582D+02    0.2561558290445691D+02   -0.1913619815598228D+02
    0.2557157645333794D+02    0.2441929044710385D+02   -0.1850264877538759D+02
    0.1046705585371543D+02   -0.8314968998428098D+01   -0.1192593036185779D+02
    0.9484633314918456D+01   -0.8391864715618960D+01   -0.1176019622287970D+02
    0.1052844034794747D+02   -0.7630025204398688D+01   -0.1258584435422283D+02
   -0.1984439377945804D+02    0.1769123037401074D+02    0.2427595592484442D+02
   -0.2035466769954056D+02    0.1737234197114275D+02    0.2352136509314333D+02
   -0.1961922033270145D+02    0.1691443426816562D+02    0.2478672111498511D+02
   -0.2549388344232888D+02   -0.1684982888674885D+02    0.7274652970655688D+01
   -0.2473261968227131D+02   -0.1714729634200921D+02    0.6765138582813786D+01
   -0.2527123442487303D+02   -0.1646841790795061D+02    0.8119358463500426D+01
   -0.3895787936531637D+01    0.1695065050744297D+02    0.4154127270960233D+01
   -0.3498224347370913D+01    0.1777168922615194D+02    0.4001186085577529D+01
   -0.3399975478418444D+01    0.1632589384699120D+02    0.3518312627756897D+01
    0.8181831540021003D+01   -0.1503131561626214D+02   -0.1531200871268440D+02
    0.7244422616352989D+01   -0.1499367667500185D+02   -0.1504892382207024D+02
    0.8676990191633443D+01   -0.1558885762951018D+02   -0.1463104622064604D+02
    0.2371823645934411D+02   -0.2006547588180949D+02    0.7641033007476981D+01
    0.2370931791089546D+02   -0.2096045301304130D+02    0.7253798590001520D+01
    0.2463742234445708D+02   -0.2000379631051122D+02    0.7972889382093102D+01
   -0.1809653881012871D+02   -0.5374324455322300D+01   -0.7190923465917682D+00
   -0.1730476838439909D+02   -0.5058671777353126D+01   -0.3032449088275657D+00
   -0.1818348335229904D+02   -0.4756404560260400D+01   -0.1475138173610177D+01
   -0.1418140980702712D+02   -0.5336321999775658D+01    0.9241547550167951D+01
   -0.1368282539853858D+02   -0.6005474953370159D+01    0.9796586962064456D+01
   -0.1412783770536431D+02   -0.4487595284888974D+01    0.9726154841397372D+01
   -0.2403695194652912D+02    0.2048360905445002D+02   -0.1296365444423357D+02
   -0.2318007690506081D+02    0.2068705371446811D+02   -0.1257277113597267D+02
   -0.2435932501035502D+02    0.2099059437020242D+02   -0.1373721321720833D+02
    0.1583791987158841D+01   -0.8416780962086568D+01    0.7883646033358117D+01
    0.1261365603685492D+01   -0.8095295811428006D+01    0.7018643685582115D+01
    0.1617399814801947D+01   -0.7657169239848702D+01    0.8519404755792980D+01
    0.4524442737455794D+01    0.1634712522948794D+01   -0.1644705663108805D+02
    0.4539819538241225D+01    0.2060673048862245D+01   -0.1734851049840192D+02
    0.4564914381962288D+01    0.2293342855708554D+01   -0.1570546035912893D+02
    0.1113600804517356D+02   -0.1194859269386215D+02    0.1160538635441551D+02
    0.1070986971664494D+02   -0.1121165287291331D+02    0.1121340724082248D+02
    0.1079647820474662D+02   -0.1275675191752949D+02    0.1118664562786195D+02
    0.1101499513765617D+02    0.1926189904357227D+01   -0.4144467822908637D+01
    0.1077416882551485D+02    0.2165098576476863D+01   -0.5095011195632775D+01
    0.1194040650329318D+02    0.2156867237850781D+01   -0.4016613505968803D+01
   -0.1300246734869507D+02    0.6833307563826480D+01    0.2269010692398905D+01
   -0.1363173968537948D+02    0.6483315020179823D+01    0.2904562810161585D+01
   -0.1289694239420877D+02    0.7750685847907512D+01    0.2575712401989108D+01
    0.1012789960552388D+02   -0.2720273325910508D+02   -0.1110919807051513D+02
    0.9371313817376162D+01   -0.2732752288156420D+02   -0.1175869577807180D+02
    0.1009820382620323D+02   -0.2786371933433376D+02   -0.1044606000743535D+02
    0.9746116707704315D+01    0.1768927386811341D+02   -0.1234077104086743D+02
    0.8910527155969538D+01    0.1760828853854441D+02   -0.1277758723038401D+02
    0.9688264750788715D+01    0.1816334436336201D+02   -0.1149752081324973D+02
   -0.2740868586637061D+02    0.5304761621994293D+01    0.2254227569710043D+02
   -0.2807502160936738D+02    0.4582862895233982D+01    0.2243104938219474D+02
   -0.2702610203838690D+02    0.5475436748801124D+01    0.2164609138674423D+02
   -0.1501086343116885D+02   -0.3215925833431092D+01   -0.1408169848916531D+02
   -0.1425816745472291D+02   -0.2832849627054449D+01   -0.1362461159037742D+02
   -0.1489726207830179D+02   -0.4210226783863680D+01   -0.1422272052083626D+02
    0.1874400514564659D+02    0.9256546391521161D+01   -0.1490633204340354D+02
    0.1874667418337524D+02    0.8396220207850201D+01   -0.1537383868322414D+02
    0.1941582651605561D+02    0.9049529360118406D+01   -0.1419799427377986D+02
    0.1743016706150951D+02    0.1958141006431888D+02    0.2599933931860060D+02
    0.1655000835777043D+02    0.1979090103734542D+02    0.2561401223063417D+02
    0.1805044650557061D+02    0.1982787269130741D+02    0.2529604263912323D+02
   -0.7884484505761620D+01   -0.2126750614853810D+02   -0.1775113425411795D+02
   -0.8676137499193992D+01   -0.2167400679765305D+02   -0.1743412880728395D+02
   -0.7576158906278115D+01   -0.2197509170015046D+02   -0.1841655683877946D+02
   -0.6238704390870478D+01   -0.6856671823501208D+00   -0.7334007772623904D+01
   -0.5321004910019048D+01   -0.1020998981205234D+01   -0.7517472607433818D+01
   -0.6055767199643091D+01    0.4786931932005967D-01   -0.6744889358692503D+01
   -0.2084356508535853D+02   -0.2662187372643037D+01   -0.2494857431682406D+02
   -0.2032799703195858D+02   -0.2389793782925941D+01   -0.2414155580699962D+02
   -0.2163729733426124D+02   -0.2172533611604536D+01   -0.2508079224337558D+02
    0.1006983048447952D+02   -0.5494543570980870D+01    0.5224578783761515D+01
    0.1080857074702480D+02   -0.4899958088951392D+01    0.5081849047382938D+01
    0.1025512516279411D+02   -0.6020515930212775D+01    0.6070094642797447D+01
   -0.2322385817004429D+02    0.2233089961340526D+01    0.1615164523301599D+02
   -0.2312696416914511D+02    0.1332770682738805D+01    0.1576948039415672D+02
   -0.2262468457605566D+02    0.2340655209876198D+01    0.1691276002583628D+02
    0.2971078298771686D+01   -0.6820251055799956D+01   -0.2486454208351512D+02
    0.3557993668721583D+01   -0.7262362031292285D+01   -0.2419155160684579D+02
    0.2434974594730384D+01   -0.6184203150170745D+01   -0.2440833830562285D+02
   -0.2777057280715317D+02   -0.1062034120008774D+02   -0.1081239387948538D+02
   -0.2817131122363777D+02   -0.1025046938355682D+02   -0.1166886561579986D+02
   -0.2694498290247930D+02   -0.1102409094675453D+02   -0.1107791168255484D+02
   -0.1652944702298241D+02    0.1067477430842899D+02   -0.4589494023992304D+01
   -0.1563463058944471D+02    0.1032639348393317D+02   -0.4530979547418350D+01
   -0.1700620611307909D+02    0.1003190103709053D+02   -0.5060745395845256D+01
   -0.9739542962851303D+00    0.5944410415625815D+01    0.3912836926258533D+01
   -0.1162116932837985D+01    0.6472558174216864D+01    0.4726674210577457D+01
   -0.2426195592681691D+00    0.5367627989212180D+01    0.4171765391998591D+01
   -0.2545939558726664D+02   -0.2729886361707342D+02    0.7567650683824825D+01
   -0.2488946569039440D+02   -0.2657290999844909D+02    0.7123997905892198D+01
   -0.2568931707327338D+02   -0.2788782653540712D+02    0.6914403931816683D+01
   -0.1728979190787716D+02   -0.1098656167766604D+02   -0.7528451696975218D+01
   -0.1649870259291297D+02   -0.1047464521454538D+02   -0.7563656404478526D+01
   -0.1751298168922603D+02   -0.1121320812648436D+02   -0.8468399498677384D+01
    0.1873955461047386D+02   -0.7717932995722302D+01    0.1519276707549248D+02
    0.1779686365104585D+02   -0.7895091690183553D+01    0.1500814926333909D+02
    0.1866065853720929D+02   -0.7383018407410641D+01    0.1615837738768300D+02
   -0.6299136187283310D+01   -0.2044941616662951D+02   -0.2617580714367756D+02
   -0.6547797744937921D+01   -0.2080550737205797D+02   -0.2708172802108609D+02
   -0.5803057456227937D+01   -0.2114111620835648D+02   -0.2576628482925144D+02
   -0.2460773486827308D+02    0.1200271821807969D+02    0.2398015433088889D+02
   -0.2551732671109581D+02    0.1193963923008215D+02    0.2401473415121437D+02
   -0.2442893021337171D+02    0.1189078886636470D+02    0.2303473084930146D+02
    0.2254823954088653D+01   -0.6910657852081563D+01   -0.1457305949201625D+01
    0.1470253211910039D+01   -0.6769525113144353D+01   -0.1980461225406135D+01
    0.2396582692062819D+01   -0.7838405728160672D+01   -0.1702667726035781D+01
   -0.6220995261757619D+01   -0.2752066970735177D+02    0.1772876466219789D+02
   -0.6783373560669132D+01   -0.2685726724705530D+02    0.1809710581057676D+02
   -0.5989772680906677D+01   -0.2819116504056376D+02    0.1838162970145576D+02
    0.8419806468581646D+01   -0.1103089593088462D+02    0.2188742370714296D+02
    0.7567469206669926D+01   -0.1151513133571176D+02    0.2197610056461731D+02
    0.8268912985936561D+01   -0.1017431738013941D+02    0.2231961444549923D+02
   -0.1355203763641171D+02   -0.2737949554922051D+02    0.2219769384483686D+02
   -0.1404190730544578D+02   -0.2659387383029357D+02    0.2261752577143705D+02
   -0.1405941067631440D+02   -0.2769910026644543D+02    0.2136983144043915D+02
   -0.2358945440406291D+02    0.2351163576367409D+02   -0.1239852443869330D+02
   -0.2435283100845713D+02    0.2309981101078846D+02   -0.1205493626262629D+02
   -0.2381578316295634D+02    0.2426281850161570D+02   -0.1293067787969024D+02
    0.1612074887417170D+02   -0.2442734317288960D+02   -0.9852703434741610D+01
    0.1658666707500636D+02   -0.2362512448009418D+02   -0.1021465787014336D+02
    0.1528951427024639D+02   -0.2445654893510499D+02   -0.1021972719602341D+02
    0.2235133984379283D+02    0.1777454645300542D+02   -0.2481575206876538D+02
    0.2170196971921230D+02    0.1846542202997858D+02   -0.2508812953002667D+02
    0.2324526343726597D+02    0.1809765730635599D+02   -0.2484028419040948D+02
    0.2569916778486895D+02   -0.1206494384811846D+02    0.7812004521317053D+01
    0.2505211513588957D+02   -0.1180838092867817D+02    0.8512554246673780D+01
    0.2544457425165895D+02   -0.1147880298055628D+02    0.7060828849661581D+01
   -0.2312045128196479D+02   -0.1085802492634899D+02   -0.1966184691895329D+02
   -0.2370275505244395D+02   -0.1166560283146472D+02   -0.1944496178081134D+02
   -0.2217497900562674D+02   -0.1118585374633657D+02   -0.1977303453620494D+02
   -0.1873940003924310D+02    0.2850529036869279D+01   -0.4049047623336330D+00
   -0.1868405770625939D+02    0.3686170162208727D+01   -0.9038203001822535D+00
   -0.1796189512292719D+02    0.2917647770547417D+01    0.1458321098928979D+00
    0.8685485946961318D+01   -0.2308815577985353D+02   -0.9331174245570843D+01
    0.7991873148738151D+01   -0.2377999523668635D+02   -0.9394052741923229D+01
    0.9459731557620241D+01   -0.2329249948200526D+02   -0.9787507630862239D+01
    0.8484786941246369D+01   -0.1679590197632162D+01   -0.1974922320868318D+02
    0.9409641347580290D+01   -0.1954953453711567D+01   -0.1957019263835916D+02
    0.8488902661651913D+01   -0.9317359689799524D+00   -0.2034609101556380D+02
    0.9859456151589637D+01    0.3507970909452665D+01    0.1203218577752766D+02
    0.9666750723268013D+01    0.3862891810921630D+01    0.1288136882222989D+02
    0.9133312622580537D+01    0.2992967338307271D+01    0.1176666329755495D+02
   -0.1820381333006157D+02   -0.1206534545647550D+00    0.6977999139013914D+01
   -0.1728920445155801D+02   -0.5148585617814903D+00    0.6980299329834994D+01
   -0.1824661007091797D+02    0.7015548135824774D+00    0.7605015751571677D+01
   -0.8768795073762139D+01   -0.1032332303297398D+02   -0.7949614226998929D+01
   -0.9050508131037008D+01   -0.1110180363900729D+02   -0.7531148760787503D+01
   -0.9550770898802559D+01   -0.9900596762921355D+01   -0.8227238368580222D+01
    0.1464088659722048D+02   -0.7408391416221155D+01    0.2103787853489565D+02
    0.1468524205923810D+02   -0.7746501906346176D+01    0.2192516127463226D+02
    0.1378423161442515D+02   -0.7140300604452793D+01    0.2090318902988915D+02
    0.2641809352842142D+02   -0.1576029130823961D+02   -0.1265742541675085D+02
    0.2572002300729512D+02   -0.1612366510191844D+02   -0.1211649124201344D+02
    0.2595498923272680D+02   -0.1526998054873676D+02   -0.1334907233989405D+02
    0.2540949104162327D+02    0.2595887579260298D+02    0.2131173443687295D+02
    0.2584187265076658D+02    0.2648262349817517D+02    0.2063383725922485D+02
    0.2519504678884228D+02    0.2663009412372277D+02    0.2196306153701990D+02
   -0.1946680345699280D+02    0.2487083229365442D+02    0.1142080389818996D+02
   -0.1947156775803540D+02    0.2386574876317634D+02    0.1142685185180220D+02
   -0.2031642471653726D+02    0.2512795131992051D+02    0.1172468726744017D+02
    0.1412455290053084D+02    0.2388772126106623D+02   -0.2733063998397402D+02
    0.1477408148820047D+02    0.2391279085038977D+02   -0.2657771580693571D+02
    0.1471725949081442D+02    0.2348481341200827D+02   -0.2801459945665204D+02
   -0.7207727350953506D+01   -0.1509476723154352D+02   -0.2518989915695409D+02
   -0.7571391600643415D+01   -0.1471181538976494D+02   -0.2442266410792345D+02
   -0.7447325455130481D+01   -0.1604099243357449D+02   -0.2518105566398340D+02
   -0.1768073082690574D+02   -0.4655588517191158D+01   -0.1040940997033784D+02
   -0.1791848348701330D+02   -0.5369620237024654D+01   -0.1100128827590606D+02
   -0.1736145721577082D+02   -0.3900892067479354D+01   -0.1106906596194720D+02
    0.1121068889402778D+02   -0.2612953842047143D+01   -0.2093276716833790D+01
    0.1160006007981975D+02   -0.2908659934224618D+01   -0.2945394877379778D+01
    0.1198439835711164D+02   -0.2598541654245790D+01   -0.1427179451326432D+01
    0.2516995359581106D+01   -0.2693019987337745D+02    0.1722430500064268D+01
    0.2369965106520443D+01   -0.2788958668598924D+02    0.1798937517640675D+01
    0.3163580471706670D+01   -0.2671293094105889D+02    0.2434465177314024D+01
   -0.9210998069226180D+01   -0.4453889527626281D+01   -0.6062469541838769D+01
   -0.9497256908099409D+01   -0.3693431397110158D+01   -0.6549135891266350D+01
   -0.8210537224177328D+01   -0.4377478389400427D+01   -0.6186313682047527D+01
   -0.3144909641887223D+01   -0.1552390941320518D+02   -0.4146049646801643D+01
   -0.3212465387003594D+01   -0.1479735151219271D+02   -0.3541114796090066D+01
   -0.3295260679580711D+01   -0.1632466358503155D+02   -0.3639962456363552D+01
   -0.7107434987605237D+01   -0.1966608926835935D+02    0.1510639582507382D+02
   -0.7618429862058469D+01   -0.1964106690405236D+02    0.1588428051889019D+02
   -0.6323492764491221D+01   -0.2021112688062025D+02    0.1523416744505682D+02
    0.3680996978524804D+01   -0.2744325782704168D+02   -0.5753911047780055D+01
    0.4394874371993843D+01   -0.2675187231049578D+02   -0.6001814647750156D+01
    0.4047124142757525D+01   -0.2828675330413528D+02   -0.5991110344078781D+01
   -0.4661095937332712D+01   -0.1415391565349113D+02   -0.1355408467932417D+02
   -0.3678911652821150D+01   -0.1380664330134897D+02   -0.1349054997344011D+02
   -0.4693950588574303D+01   -0.1512855650422439D+02   -0.1333918255074600D+02
    0.2121645436160222D+02   -0.7048780274874625D+01    0.4422235786178132D+01
    0.2137271734062987D+02   -0.7913538286106720D+01    0.4020426899695727D+01
    0.2199643947554681D+02   -0.6521048402548574D+01    0.4486632788359872D+01
   -0.2107111908739900D+02   -0.1207484188387122D+02   -0.5955994611305744D+01
   -0.2153615563501636D+02   -0.1269323450832558D+02   -0.6564875259807249D+01
   -0.2013165029952729D+02   -0.1239413632865680D+02   -0.6015298334155908D+01
    0.1748068794643844D+02    0.1009289803683825D+02   -0.2715614090958357D+02
    0.1793887489921676D+02    0.9539527631717609D+01   -0.2782454755632435D+02
    0.1695359265370475D+02    0.1076446593421272D+02   -0.2762586291714731D+02
   -0.1746646368134487D+02   -0.3657212050015623D+01   -0.6622889568646674D+01
   -0.1674564815015145D+02   -0.2993474417109680D+01   -0.6273726148320745D+01
   -0.1824939758275898D+02   -0.3259423286583230D+01   -0.6300008002132079D+01
    0.2647262946289417D+02    0.2078616971362795D+01   -0.1355657767080469D+02
    0.2583384947658131D+02    0.2077843088717493D+01   -0.1425689542634619D+02
    0.2620701377114897D+02    0.2818529118645380D+01   -0.1299708121018429D+02
    0.1562031547869359D+02   -0.1051047627443510D+02   -0.1686921402628143D+02
    0.1599314058928970D+02   -0.9775097994058747D+01   -0.1734445389666189D+02
    0.1464542359377073D+02   -0.1032494241976062D+02   -0.1691058566818309D+02
   -0.5075566221287825D+01    0.2022681765463478D+02   -0.2130253351906467D+02
   -0.5191522295115875D+01    0.2108368105480451D+02   -0.2093056427994257D+02
   -0.4451265008866062D+01    0.1965821574986516D+02   -0.2075910797855202D+02
   -0.1403436610710468D+02    0.2403435478962092D+02   -0.1879366257791719D+02
   -0.1468751237462847D+02    0.2417119073849583D+02   -0.1951540695935107D+02
   -0.1365215260344555D+02    0.2322797783227884D+02   -0.1906404685980932D+02
   -0.7885171541633028D+01    0.2194369743278207D+02   -0.1475514336868507D+02
   -0.7659167479643816D+01    0.2279112650075131D+02   -0.1435057061976427D+02
   -0.8381637044287675D+01    0.2203412454111345D+02   -0.1561211556382822D+02
    0.1093088568461599D+02   -0.1194640915349454D+02   -0.2475559707347927D+02
    0.1094771570422176D+02   -0.1290256663456092D+02   -0.2456597528191604D+02
    0.1095453682591001D+02   -0.1165235403508899D+02   -0.2571866203306866D+02
    0.4048653850430535D+01   -0.1752725522476306D+02    0.2498385966532696D+01
    0.3452309623411588D+01   -0.1777900592919711D+02    0.1783468508482787D+01
    0.4703518579016341D+01   -0.1819126461262831D+02    0.2603953796463883D+01
   -0.2227215393988836D+02    0.2579693556242396D+02    0.1429965231713385D+01
   -0.2221542738374727D+02    0.2682216418346260D+02    0.1544826938917739D+01
   -0.2145092833938618D+02    0.2551733100297717D+02    0.1924096821908444D+01
    0.6505594630727658D+01   -0.4453507420412346D-03   -0.4239662338375767D+01
    0.6852410077223621D+01   -0.7484667220291114D+00   -0.4777955913462916D+01
    0.5794885237246739D+01    0.4378598403492656D+00   -0.4761519859017530D+01
    0.2710974915768722D+02    0.2890782144654158D+01    0.2774840475826896D+02
    0.2711160858996132D+02    0.2373165961783566D+01    0.2693945910145139D+02
    0.2704660711571278D+02    0.2281573555601028D+01    0.2853078001504398D+02
    0.2228150680464672D+02   -0.2092220157826452D+02   -0.1092276876201460D+02
    0.2201230193625680D+02   -0.2034661804439619D+02   -0.1021271488711992D+02
    0.2317917042888805D+02   -0.2070874326447173D+02   -0.1111752077060566D+02
   -0.1329136116510770D+01    0.1833073352285418D+00    0.1663147035938702D+02
   -0.1030054153812105D+01    0.1100287195236724D+01    0.1682633620808589D+02
   -0.9622853618599035D+00   -0.2812473584701954D+00    0.1738382971478689D+02
   -0.1304762438820122D+01    0.3299039770666553D+01   -0.5431468420460490D+01
   -0.1664175067830004D+01    0.3543075742882800D+01   -0.6314035872854146D+01
   -0.3567912153175511D+00    0.3175999740172169D+01   -0.5500935510660533D+01
    0.7494098980597413D+01    0.8988462717783872D+01    0.7598428120545165D+01
    0.6999173558457851D+01    0.9013840497778125D+01    0.6780121855728104D+01
    0.7270139358593751D+01    0.8152523899738890D+01    0.7928506369186281D+01
   -0.1080190473399124D+02   -0.1628273287901695D+00    0.9623713275364324D+01
   -0.1086316808563313D+02    0.4623865857301050D+00    0.1038261730858574D+02
   -0.9826325747161496D+01   -0.4593598231093077D+00    0.9585106857635731D+01
    0.1791144927694490D+02    0.1379612774526913D+02   -0.1367951311241805D+02
    0.1719979757042988D+02    0.1409127187030421D+02   -0.1430674146835307D+02
    0.1756343531242243D+02    0.1304349492338200D+02   -0.1327295430594191D+02
   -0.6829302010407249D+00    0.3738882443650583D+01    0.9968517060811013D+01
   -0.1638159554162496D+01    0.3939704963436452D+01    0.1017462556539184D+02
   -0.4319133170085753D+00    0.4551563675146483D+01    0.9463900817334768D+01
   -0.2249838094980439D+02    0.8692520775713376D+01    0.1804647749588180D+02
   -0.2269816824026641D+02    0.8911206679720305D+01    0.1895964069441510D+02
   -0.2247775027294907D+02    0.9501779980750458D+01    0.1745341325751578D+02
    0.1775444476928556D+02   -0.1333083444529569D+02    0.4664864075020500D+01
    0.1691491683773673D+02   -0.1333757802947406D+02    0.4191909100358672D+01
    0.1830356025153395D+02   -0.1403051276220033D+02    0.4190556767696674D+01
   -0.2111163223244886D+02   -0.5422250871950058D+01    0.1019275771569147D+02
   -0.2056924456336274D+02   -0.5954029706223645D+01    0.1081677718422174D+02
   -0.2203655977218054D+02   -0.5681489326460057D+01    0.1039878662560268D+02
    0.1520457641683851D+02   -0.3800969586275151D+01   -0.3873547191976732D+01
    0.1430116712161527D+02   -0.3748174439145608D+01   -0.4100627250280805D+01
    0.1535826473213191D+02   -0.4784898413333134D+01   -0.3847076341006100D+01
    0.1246388149351511D+02   -0.2491059859978935D+02   -0.2576842658069216D+02
    0.1314705386213316D+02   -0.2426713953640899D+02   -0.2558438385771986D+02
    0.1233513249400550D+02   -0.2533730774629835D+02   -0.2493029514649658D+02
    0.1370167267317137D+02   -0.1255717597130707D+02    0.1231166850071871D+02
    0.1351882308136082D+02   -0.1233864835748829D+02    0.1328807119542647D+02
    0.1294609346249694D+02   -0.1221306078652113D+02    0.1177464821645673D+02
    0.1853750196715824D+02   -0.1931202832302752D+02    0.2007981871627544D+02
    0.1855950761181589D+02   -0.1958584385233497D+02    0.2101867704292077D+02
    0.1932873361761505D+02   -0.1959697445590467D+02    0.1963083526331852D+02
   -0.7907544050921416D+01    0.3839507711589664D+00    0.2622298140360378D+02
   -0.6988219686269987D+01    0.4417032576078333D+00    0.2616081591773129D+02
   -0.8189869230147256D+01   -0.2813434832909670D+00    0.2558903424423140D+02
    0.1521280690989393D+01    0.2549807818845780D+02   -0.1663855211671995D+02
    0.2048661906851228D+01    0.2483463413513278D+02   -0.1706362728116240D+02
    0.8977125416684979D+00    0.2501609275460571D+02   -0.1612884756341994D+02
   -0.1522400407511358D+02    0.7398325512480447D+00   -0.2135865038865566D+02
   -0.1575015988494822D+02    0.1426108271588763D+01   -0.2096200261378161D+02
   -0.1460831343720153D+02    0.5178918304390359D+00   -0.2068901484014400D+02
    0.2120302399850760D+02    0.1431459364095016D+02   -0.2499667846377029D+02
    0.2108564331643750D+02    0.1368087263716187D+02   -0.2576091269693969D+02
    0.2193518325632480D+02    0.1387943860957102D+02   -0.2452112205815579D+02
   -0.2195850467302601D+02    0.1726830741561106D+02    0.1883348088951821D+02
   -0.2132568152274341D+02    0.1799130010105840D+02    0.1867621376239000D+02
   -0.2161469685236056D+02    0.1650583717061323D+02    0.1836506109831647D+02
    0.1873748785998982D+02    0.5681220880481828D+00   -0.2779121719674280D+02
    0.1791009142784433D+02    0.8380307023516439D+00   -0.2735663578990831D+02
    0.1846854390856655D+02   -0.2109923799600526D+00   -0.2823409104183432D+02
   -0.9452615783398416D+01   -0.3119812790209903D+01   -0.6649445100790486D+00
   -0.1031931173321320D+02   -0.2953897716905623D+01   -0.2894865192814985D+00
   -0.9496433673613184D+01   -0.3976464044003321D+01   -0.9751619082017282D+00
   -0.2437525207106918D+02   -0.2446894648189025D+02    0.3449529040139980D+01
   -0.2494547666076225D+02   -0.2376475458762641D+02    0.3715642060336530D+01
   -0.2392307733986832D+02   -0.2420807725862042D+02    0.2582658121596198D+01
    0.4671425498508446D+00   -0.1705182445127378D+02    0.7226263238039858D+01
    0.7632512072381332D+00   -0.1701036394221818D+02    0.8160500588096873D+01
   -0.4212295806496451D+00   -0.1741003227816064D+02    0.7227628964157083D+01
    0.1515043437970217D+02   -0.1788739617466006D+02   -0.2412102707110570D+02
    0.1430612690311869D+02   -0.1752466158621409D+02   -0.2428848799696840D+02
    0.1568466145666653D+02   -0.1713800660958856D+02   -0.2425432614106459D+02
    0.2572394581155953D+02   -0.1275249658062542D+02    0.2568490191235423D+02
    0.2484292942375731D+02   -0.1310650504455930D+02    0.2544584732220206D+02
    0.2635473888661517D+02   -0.1319764685080714D+02    0.2508554436481102D+02
    0.2687301193091950D+02   -0.4293951195958441D+01   -0.2764633700794411D+02
    0.2686319224051797D+02   -0.5012319324458358D+01   -0.2827172283906011D+02
    0.2606385138209962D+02   -0.4369275020556051D+01   -0.2707218329133342D+02
   -0.1693787801657277D+02    0.2723831758125618D+02   -0.1677741053965580D+02
   -0.1662084038830446D+02    0.2716540731926639D+02   -0.1585354924269190D+02
   -0.1661569323856470D+02    0.2810114661547791D+02   -0.1702354421973003D+02
   -0.1091118182543840D+02   -0.2579884463020414D+02    0.1878305911191432D+02
   -0.1046143751479693D+02   -0.2658319665045275D+02    0.1842894232375518D+02
   -0.1108396333774953D+02   -0.2609100868978867D+02    0.1969594471087485D+02
   -0.6538483441910368D+01   -0.1075127346242621D+02    0.2511361815644952D+02
   -0.6478477922375046D+01   -0.1013020021343437D+02    0.2589280260643089D+02
   -0.5730569729307733D+01   -0.1083293034620145D+02    0.2458729016701106D+02
   -0.2047444413910104D+01    0.1815578267805201D+00   -0.8149224275417845D+01
   -0.1994278269010643D+01    0.4450431846900816D+00   -0.9081147438593028D+01
   -0.1200014237120824D+01    0.2844929558357797D+00   -0.7633186917662371D+01
   -0.1737421009921029D+02    0.2070778675051790D+00   -0.2605073620041691D+02
   -0.1751847408820145D+02    0.9124473666252028D+00   -0.2548821863304124D+02
   -0.1827046587298633D+02    0.4684919409094501D-01   -0.2642252568054367D+02
   -0.1955388171241671D+01   -0.1405617990573493D+02   -0.9053143931372400D+01
   -0.2357624583790467D+01   -0.1315787098485077D+02   -0.9251362967402148D+01
   -0.1728415868468221D+01   -0.1445028491201129D+02   -0.9917209865767855D+01
   -0.3621882671071191D+01    0.2724180749936566D+02    0.6864337207066836D+01
   -0.2848780249353155D+01    0.2786182885789580D+02    0.6907792049201577D+01
   -0.3576731022354607D+01    0.2663760737528488D+02    0.7649897474645895D+01
   -0.8879967025628167D+01    0.2474553580189631D+02   -0.6897472350921166D+01
   -0.8609452408908288D+01    0.2388058852360729D+02   -0.7137641244284910D+01
   -0.8023413607243132D+01    0.2517188352150916D+02   -0.6794930034305116D+01
    0.1746763523316871D+01    0.5698984908578328D+01   -0.1365663057253445D+02
    0.2119910799647534D+01    0.5848712483289889D+01   -0.1453887064547483D+02
    0.2066761638402480D+01    0.4842318109419041D+01   -0.1326015748402900D+02
    0.9827145257831557D+01   -0.2274110138914081D+02   -0.1488809722927826D+02
    0.1020514148662878D+02   -0.2256183965237691D+02   -0.1576648982284989D+02
    0.1044241709965990D+02   -0.2261399325132592D+02   -0.1416012895150221D+02
   -0.1438427340743357D+02    0.5631941510589852D+01    0.9904298152020413D+01
   -0.1443636210757722D+02    0.6600587955841529D+01    0.1018503653548858D+02
   -0.1436783519984424D+02    0.5672938264229241D+01    0.8942009925510765D+01
    0.5631964207901778D+01    0.9730987646411723D+01   -0.1880879981799986D+02
    0.6101467388366457D+01    0.9735390845396578D+01   -0.1802361957609767D+02
    0.5907241645691648D+01    0.9021591177723836D+01   -0.1937541977096570D+02
    0.2025027116387738D+02   -0.7190247493867318D+01    0.2255048444454696D+02
    0.2108329720246736D+02   -0.6983440506725255D+01    0.2210566826656492D+02
    0.2045216532527846D+02   -0.8040880577458097D+01    0.2299365151414087D+02
   -0.1462829596846341D+02   -0.4754193770235605D+01   -0.2263235609266384D+02
   -0.1426580073472071D+02   -0.3920260496217059D+01   -0.2228391127142633D+02
   -0.1556647963764846D+02   -0.4488294820175315D+01   -0.2275240250226429D+02
    0.4569423297003978D+01    0.2424089549548688D+02    0.9358533158094094D+01
    0.3893979583329727D+01    0.2397837351274552D+02    0.8792587718596099D+01
    0.5375266193296594D+01    0.2432096291968582D+02    0.8854462171855047D+01
   -0.2110900375894840D+02   -0.4321244540651446D+01    0.1803252330469337D+02
   -0.2053842370646105D+02   -0.5040880014548073D+01    0.1786706176665027D+02
   -0.2102604164500169D+02   -0.3772705400458727D+01    0.1722755380434649D+02
    0.1698841359900301D+02   -0.2471377209662759D+02   -0.2673242563214385D+02
    0.1617394267087394D+02   -0.2523244147631478D+02   -0.2671367401929405D+02
    0.1709607347150111D+02   -0.2435152778139199D+02   -0.2767428571197859D+02
   -0.2070215687042720D+02   -0.2486372303221402D+02    0.1271146494583443D+02
   -0.2138063434386065D+02   -0.2516746753301388D+02    0.1212704421616581D+02
   -0.1991058557101820D+02   -0.2531487698516849D+02    0.1241912672586319D+02
    0.8678570549696198D+01   -0.2160381873065262D+02   -0.1243296173348287D+02
    0.7943981560851920D+01   -0.2142442559482882D+02   -0.1180681151434054D+02
    0.8871247269848647D+01   -0.2256676211023928D+02   -0.1245886236907168D+02
    0.1905466816939134D+02   -0.1164955575712305D+02   -0.2649975600053365D+02
    0.1946740471197958D+02   -0.1180330248532504D+02   -0.2560605056068419D+02
    0.1919734794400414D+02   -0.1070674783283176D+02   -0.2669047814814733D+02
    0.3110669953766781D+01   -0.1185389109529489D+02    0.2319399001743402D+02
    0.2267608610385845D+01   -0.1136590082845734D+02    0.2339299720673706D+02
    0.3258638357839903D+01   -0.1172770258130480D+02    0.2221059580595184D+02
   -0.1987163770030661D+02   -0.1550506503144275D+02   -0.8522726091066096D+01
   -0.1949721684596146D+02   -0.1613634211557215D+02   -0.7912110516719268D+01
   -0.1920778637026638D+02   -0.1488264770645057D+02   -0.8829290917714340D+01
    0.1125159116062477D+02    0.1417588250644657D+01   -0.1688622900739229D+02
    0.1145253684483751D+02    0.1911264145078076D+01   -0.1608507177192184D+02
    0.1196790037359753D+02    0.1648440294391668D+01   -0.1742434411558929D+02
   -0.2583816118932421D+02   -0.1440390639818530D+02   -0.2189881614712638D+02
   -0.2497490826715446D+02   -0.1471979648693015D+02   -0.2176296575638885D+02
   -0.2627810382653621D+02   -0.1509316335594113D+02   -0.2233384249792736D+02
   -0.2508073027186809D+02   -0.2334603672632890D+02   -0.6960763835205079D+01
   -0.2494193239957319D+02   -0.2301642359860309D+02   -0.6085089051248152D+01
   -0.2448202668748278D+02   -0.2412705085109096D+02   -0.7216922982888282D+01
   -0.2098823231475258D+02   -0.2311662554194639D+02    0.3326125156656902D+01
   -0.2145936953247469D+02   -0.2230266103677872D+02    0.3229031671207962D+01
   -0.2116229751264780D+02   -0.2348125858465269D+02    0.2452645223024096D+01
   -0.8627617350073026D+01    0.1930994047722857D+02    0.6287561927944972D+01
   -0.9024132797519330D+01    0.1840547152985446D+02    0.6345611408609523D+01
   -0.9198522818523363D+01    0.1992458542047479D+02    0.6708685226525835D+01
   -0.1870250251574782D+02   -0.3777314148229187D+01    0.1948655855240220D+02
   -0.1902963234548775D+02   -0.4714250010063737D+01    0.1937767561291747D+02
   -0.1806180928502070D+02   -0.3745645201587824D+01    0.2022924508522976D+02
    0.6259428350534173D+01   -0.1868422453465479D+02    0.1597511746229016D+02
    0.5419133984029513D+01   -0.1858599715398153D+02    0.1552789211171071D+02
    0.6121475540121096D+01   -0.1808145760787681D+02    0.1672242654666661D+02
   -0.6219012989571238D+01    0.2120063229267719D+02   -0.1702045547291146D+02
   -0.6368895771562657D+01    0.2140244014425998D+02   -0.1609156493090918D+02
   -0.5975651102782952D+01    0.2204185802491223D+02   -0.1744912583190971D+02
    0.1392452115380510D+02   -0.1611950967173374D+02   -0.1957643182356663D+02
    0.1422681705790768D+02   -0.1580728044453351D+02   -0.2045428793759294D+02
    0.1305204480679290D+02   -0.1581701032273279D+02   -0.1955351211319927D+02
   -0.1446620509362786D+02    0.1065101989724708D+02   -0.2078241776952580D+02
   -0.1388216662524090D+02    0.1114667542419990D+02   -0.2021607148124741D+02
   -0.1475289922103805D+02    0.1132816613812691D+02   -0.2144448805841794D+02
    0.1199781644683152D+02    0.2174581794571655D+02    0.2247890043765834D+02
    0.1181521589961767D+02    0.2263087745350268D+02    0.2288589244715424D+02
    0.1220656741258941D+02    0.2102303670672292D+02    0.2310813784533229D+02
   -0.3667278253625516D+01   -0.1175377264459563D+02   -0.3844650275379078D+01
   -0.4066079269512580D+01   -0.1092091268699411D+02   -0.3653299011385777D+01
   -0.4017288556113135D+01   -0.1235457934561222D+02   -0.3126185417237124D+01
   -0.2965256462346807D+01    0.2285371485529100D+02    0.2739948810829711D+02
   -0.3594335443730090D+01    0.2288348385565103D+02    0.2671723414700553D+02
   -0.2256254012443122D+01    0.2340831062316161D+02    0.2705135495591471D+02
   -0.2449206868725302D+02    0.2685486062621495D+02    0.9976286350390589D+01
   -0.2520735577320247D+02    0.2693858852467609D+02    0.9395217598108346D+01
   -0.2392337226551600D+02    0.2751670853648764D+02    0.9608458249499737D+01
    0.3236606102544586D+01    0.1123694391590580D+02    0.1602929343279750D+02
    0.2325125658451219D+01    0.1139257020788556D+02    0.1576886297071140D+02
    0.3663290181291105D+01    0.1092000210151791D+02    0.1518288122480271D+02
   -0.9422954865737708D+01    0.9910682920181317D+00   -0.6889854603314228D+01
   -0.1034617343573127D+02    0.1279439005734802D+01   -0.6774139705827525D+01
   -0.9180593274014555D+01    0.1381020167665055D+01   -0.7751054237095398D+01
   -0.1513123250981997D+02   -0.2181809752724656D+02    0.1058280563705904D+02
   -0.1511842958404991D+02   -0.2219069999943567D+02    0.1150064918148861D+02
   -0.1602279956468361D+02   -0.2159300560736754D+02    0.1044411296617756D+02
   -0.6821899671626328D-02    0.2680199338123996D+01    0.1703706882229586D+02
    0.6351403084393867D+00    0.2672310649717020D+01    0.1770732483491432D+02
   -0.6486920252897272D+00    0.3325298308768130D+01    0.1736664460954205D+02
    0.1168563090184070D+01    0.5885484040877176D+00    0.1426030969208281D+01
    0.8922525260814836D+00   -0.3442464906054503D+00    0.1630590903137711D+01
    0.1989152334575537D+01    0.7475103203811050D+00    0.1927632385688962D+01
   -0.4102054616122998D+01    0.2246173923683299D+02   -0.2375798048095272D+02
   -0.3404736319092178D+01    0.2213116318313704D+02   -0.2433923645227986D+02
   -0.3522985496937786D+01    0.2285777252339122D+02   -0.2312907741578127D+02
    0.1353190504720789D+02   -0.2034109987769977D+02   -0.2704941351104012D+02
    0.1322539183037942D+02   -0.2011948920109839D+02   -0.2620424076123687D+02
    0.1334537632994579D+02   -0.1961695407249154D+02   -0.2763114617261794D+02
    0.7231551606701115D+01   -0.2749499795296569D+02   -0.2018203628720891D+02
    0.6620085354352306D+01   -0.2759694219333497D+02   -0.1946229334069472D+02
    0.6997930183322246D+01   -0.2667069856612223D+02   -0.2050465692266516D+02
   -0.1429111933705297D+02   -0.2438425118886449D+02   -0.2503819488059139D+02
   -0.1392493947359456D+02   -0.2349678600960320D+02   -0.2473740382037303D+02
   -0.1358516150912011D+02   -0.2507625427050868D+02   -0.2514230272643266D+02
   -0.3399537501370500D+00    0.2535915818595968D+02   -0.7325204506550264D+01
   -0.2660207149123142D+00    0.2446630459829470D+02   -0.6943587790925161D+01
   -0.4114068925745208D+00    0.2599278349943681D+02   -0.6549526465873215D+01
    0.1653799483896189D+02    0.2661449676739181D+02    0.2335171966410762D+02
    0.1609166632796187D+02    0.2602007657832265D+02    0.2394516096017711D+02
    0.1675730428225600D+02    0.2736162259298745D+02    0.2396543409525501D+02
    0.1987633625026373D+02   -0.2051148771185250D+02   -0.1764005486725879D+01
    0.2068929663943211D+02   -0.2055433680123198D+02   -0.1237884912072916D+01
    0.1962609514944339D+02   -0.2138282138940404D+02   -0.2122307725144540D+01
   -0.1027195899512087D+02    0.2062931293727074D+02    0.9296171499029764D+01
   -0.1025794390561001D+02    0.1963815931621174D+02    0.9156048986260100D+01
   -0.9900817589165120D+01    0.2080187681414368D+02    0.1018549957991731D+02
    0.3268994943045430D+01   -0.1639708745647670D+01   -0.2529673326963066D+02
    0.3896678509468173D+01   -0.1264906834153280D+01   -0.2468888398666188D+02
    0.3278722901016999D+01   -0.1040699999011710D+01   -0.2606668042098273D+02
   -0.2378370437408422D+02   -0.2533660996831871D+02    0.8794847635228273D+01
   -0.2395012125713559D+02   -0.2533712158393040D+02    0.9707075500457089D+01
   -0.2285508147282465D+02   -0.2525172951356502D+02    0.8682915102195015D+01
   -0.1007085751625656D+02   -0.1222174295075102D+02   -0.1070074844434391D+02
   -0.9578045945846110D+01   -0.1303408504476845D+02   -0.1093536986046015D+02
   -0.9900673547848593D+01   -0.1208231679643149D+02   -0.9748525662730504D+01
   -0.9789589391809592D+01    0.1400021909006660D+02   -0.1587366277134096D+02
   -0.9572442138323689D+01    0.1415539414016227D+02   -0.1682748229780471D+02
   -0.9237631205903508D+01    0.1325899840427764D+02   -0.1561311420807638D+02
   -0.3246403607320707D+01   -0.8956354980741800D+01   -0.4839747678125584D+01
   -0.4180027525742164D+01   -0.9019144913855641D+01   -0.5071237876479379D+01
   -0.2804628363129448D+01   -0.9576303974457932D+01   -0.5443015000373150D+01
    0.2670380843047784D+02   -0.2665946589424627D+01    0.7692148022549183D+01
    0.2618199035576747D+02   -0.3280405579550234D+01    0.8179566222316794D+01
    0.2614955456801137D+02   -0.2117878999591023D+01    0.7194202238569956D+01
    0.5254464843913047D+00    0.2648807542747567D+02   -0.2307183971831988D+02
   -0.2473873843144845D+00    0.2711399508029125D+02   -0.2274808548101894D+02
    0.2043239715036811D+00    0.2574229120687037D+02   -0.2358614880148839D+02
    0.4282717053385890D+01    0.5933213778071690D+01   -0.1608431270002866D+02
    0.4432187309765195D+01    0.5602579408723838D+01   -0.1694631301377636D+02
    0.4375060373447909D+01    0.6869323086111618D+01   -0.1613982593993649D+02
   -0.1314327034280734D+02   -0.9939079131045879D+01    0.1295410090281212D+02
   -0.1390215965076349D+02   -0.9476488440402692D+01    0.1269141470939353D+02
   -0.1267643750936223D+02   -0.9372216580329201D+01    0.1354404091360815D+02
    0.1567657586345248D+02    0.2132546216578810D+02   -0.1063165497345694D+02
    0.1506288905667737D+02    0.2068701276593891D+02   -0.1018539283140537D+02
    0.1568926450694906D+02    0.2207621031619574D+02   -0.1005505154501206D+02
    0.1414830632949177D+02   -0.6823654219214711D+01    0.2379871553573138D+02
    0.1406996815850087D+02   -0.6772979616056553D+01    0.2475019876890271D+02
    0.1491561033897533D+02   -0.6353209921082889D+01    0.2351586081157751D+02
    0.1317637384853821D+02   -0.1490947968172210D+02   -0.6245836665667512D+01
    0.1257482799714959D+02   -0.1544345622744041D+02   -0.6819621316235026D+01
    0.1321145930514597D+02   -0.1531927080794845D+02   -0.5298342306265056D+01
   -0.6518693161264350D+01   -0.1952317070028118D+02   -0.6733318641072979D+01
   -0.5639580277465932D+01   -0.1983398366919068D+02   -0.6671047832401129D+01
   -0.6401464480246979D+01   -0.1860776359290163D+02   -0.6369567709220743D+01
   -0.1313929026013288D+02   -0.1081333364399874D+01   -0.2579240173547393D+02
   -0.1365821182822570D+02   -0.5625526059208170D+00   -0.2515254232943056D+02
   -0.1244010911685317D+02   -0.5255977932940075D+00   -0.2619190009525834D+02
   -0.8843380106706702D+01    0.2428088708395268D+02    0.1962989242847351D+02
   -0.8929517047520987D+01    0.2334227316051139D+02    0.1952859689953955D+02
   -0.8103302030913529D+01    0.2457460288704542D+02    0.1906044603003289D+02
    0.2050798028439862D+02   -0.1404758212723665D+02    0.7534448278627655D+01
    0.2092848037277464D+02   -0.1385055156434923D+02    0.8412641929286846D+01
    0.2041584799907593D+02   -0.1503493394473089D+02    0.7585852067899785D+01
   -0.7400027719634637D+01   -0.6285105213396811D+01    0.1484298891216370D+02
   -0.8228880116853187D+01   -0.6325678037226463D+01    0.1439236800183890D+02
   -0.7276167425413229D+01   -0.5328224301419131D+01    0.1495023161880267D+02
   -0.2741116763828314D+02    0.1174533128439472D+02   -0.5411029809473492D+01
   -0.2827784587341233D+02    0.1207574038192247D+02   -0.5133371286997787D+01
   -0.2743572265214930D+02    0.1161709694687166D+02   -0.6369721299042599D+01
   -0.3148440654785060D+01    0.1267536535641729D+02   -0.2328912695686371D+02
   -0.3031171757982487D+01    0.1335938521138234D+02   -0.2399278155194247D+02
   -0.4034209308002820D+01    0.1274970890124659D+02   -0.2287472153214784D+02
   -0.1188636677195522D+02    0.2624377611184743D+02    0.6962139252905758D+00
   -0.1139107021407287D+02    0.2572372165317727D+02    0.1345975152146029D+01
   -0.1233148092011414D+02    0.2556573042353487D+02    0.1377041670453033D+00
   -0.4328547175681922D+01   -0.8106811054738857D+01    0.2740166611710594D+01
   -0.3805240228359709D+01   -0.7676868912003879D+01    0.1997603613526965D+01
   -0.4008909679118451D+01   -0.8959258910926023D+01    0.2887363566772832D+01
   -0.2322885137766303D+00    0.1567963120007670D+02   -0.7903703560168877D+01
    0.4473089497271941D+00    0.1502800891039510D+02   -0.7630063994779181D+01
    0.6796309115924329D-01    0.1652575213076948D+02   -0.7651345282454923D+01
    0.2067200010100767D+02   -0.3913584760123058D+01   -0.2962728512402815D+00
    0.2019692294798137D+02   -0.4598305375321390D+01   -0.7084186531946147D+00
    0.2157715449706215D+02   -0.4193429736753822D+01   -0.2468426076379611D+00
   -0.6771855812961320D+01   -0.3934390247273602D+01   -0.1267825488561609D+02
   -0.6679942143835999D+01   -0.4346950827869156D+01   -0.1181103358314701D+02
   -0.5904460239008008D+01   -0.4162495096631464D+01   -0.1303704808217433D+02
   -0.1369048884955719D+02    0.6372888857142672D+01    0.7342600879119019D+01
   -0.1376197171718647D+02    0.7318615102634162D+01    0.7186834033147308D+01
   -0.1277619185164241D+02    0.6148626894418196D+01    0.7242506522906049D+01
   -0.1183323019631175D+02    0.4313385879285366D+01   -0.1232159891612054D+02
   -0.1175789143275437D+02    0.3646328808476758D+01   -0.1158257504627368D+02
   -0.1157948340173676D+02    0.3821959272970797D+01   -0.1310786013091352D+02
   -0.7972468000298829D+01    0.2163187288077772D+02   -0.1013117196049472D+02
   -0.8699750205376905D+01    0.2126290315710652D+02   -0.1066246552655259D+02
   -0.7621578782705839D+01    0.2083503455959242D+02   -0.9686208508221622D+01
    0.7847978517514846D+01    0.8798058936515302D+01    0.2064628402397595D+02
    0.8127742005427400D+01    0.9714760047349603D+01    0.2100568840689332D+02
    0.8337441317346205D+01    0.8135761965199727D+01    0.2115958327454972D+02
    0.2468559411091746D+02   -0.1509088195446722D+02   -0.2541564394654340D+02
    0.2496347964644340D+02   -0.1590105333115684D+02   -0.2576862822162466D+02
    0.2525073457865769D+02   -0.1443016025625462D+02   -0.2581999446864751D+02
   -0.1250867481453065D+02    0.1868660469932578D+01   -0.7490936141413626D+00
   -0.1237066419112235D+02    0.2281852747509211D+01   -0.1603407316108806D+01
   -0.1315496022777110D+02    0.2451499262593515D+01   -0.2816785946934388D+00
   -0.2469342359631019D+02    0.1869158369830660D+02   -0.2508420959959391D+02
   -0.2486142023616500D+02    0.1935798051286006D+02   -0.2443474164627455D+02
   -0.2513909367499878D+02    0.1796019399859101D+02   -0.2465345568262310D+02
    0.1465463964851105D+02    0.6821671498723565D+01   -0.7191994894357193D+00
    0.1404127248513075D+02    0.7236483284519907D+01   -0.4705481123259092D-01
    0.1428690398668396D+02    0.6881014509160477D+01   -0.1605771725880175D+01
   -0.2311029262928459D+02   -0.2667063156802744D+02    0.2228200046168418D+02
   -0.2343417028306323D+02   -0.2604267088968133D+02    0.2154718761112678D+02
   -0.2394324376967358D+02   -0.2709758195369528D+02    0.2269923456501220D+02
    0.8752408723226237D+01   -0.1077690311688347D+02   -0.1326968627412311D+02
    0.8219974435634187D+01   -0.1022598966367940D+02   -0.1273007611266114D+02
    0.8379138335979125D+01   -0.1081679547921371D+02   -0.1415672177771274D+02
    0.4005462238919950D+01   -0.1905057697702910D+02   -0.7203142838951637D+01
    0.3876765393381210D+01   -0.1887516338706224D+02   -0.6255264462602547D+01
    0.3853354909672116D+01   -0.1818466082303767D+02   -0.7532625020904790D+01
    0.1100919548283549D+02    0.5420981525410478D+01   -0.4458079496654766D+01
    0.1092108818982463D+02    0.5629874971462558D+01   -0.3546341786202231D+01
    0.1090532392127769D+02    0.6192005784263620D+01   -0.4978194068723136D+01
   -0.1909859906526259D+02   -0.7272020641305200D+01    0.1374435925487937D+02
   -0.1930819318820055D+02   -0.8183856949305168D+01    0.1373330767075342D+02
   -0.1814429905055435D+02   -0.7378618377630307D+01    0.1388394160382205D+02
   -0.9657922632087624D+01    0.2370818747218646D+02   -0.2566679705455918D+02
   -0.9228480952281684D+01    0.2441644692329127D+02   -0.2519264035021321D+02
   -0.8905876731515709D+01    0.2342388423429465D+02   -0.2626413151214066D+02
   -0.1532169095172777D+02    0.2457671279077586D+02   -0.5701463112952428D+01
   -0.1572505489496750D+02    0.2548577451008439D+02   -0.5963760218230817D+01
   -0.1580037734038951D+02    0.2393059676840127D+02   -0.6246529127512663D+01
   -0.1883298499831365D+02    0.1686946085932376D+01    0.2181008378620399D+02
   -0.1808646044748788D+02    0.1634555728123843D+01    0.2241789843356532D+02
   -0.1852546307958653D+02    0.1666579808434230D+01    0.2087546306453221D+02
   -0.2420674934797435D+02   -0.1180489084242630D+02   -0.5750311152326033D+01
   -0.2395524681069556D+02   -0.1218224614377397D+02   -0.4868824505880871D+01
   -0.2513573346855772D+02   -0.1157608917722476D+02   -0.5593322943385056D+01
    0.1490915019691383D+02    0.8440076960293489D+01    0.1578428633629260D+02
    0.1419880106835056D+02    0.8731863627101285D+01    0.1639425264393783D+02
    0.1560835365552701D+02    0.8190990935713264D+01    0.1635334168546213D+02
   -0.1238168219973560D+02   -0.1789586917380519D+02    0.1582841805629541D+02
   -0.1310634292805146D+02   -0.1780371100694970D+02    0.1647024643540799D+02
   -0.1268627647974238D+02   -0.1757485250111310D+02    0.1497671630025508D+02
   -0.1604987992710460D+02    0.1298227564849436D+02   -0.1823036928813020D+02
   -0.1636141329928511D+02    0.1225227643067424D+02   -0.1874288717704863D+02
   -0.1587591474129026D+02    0.1255730560503955D+02   -0.1737074537119156D+02
    0.6495591055344652D+01   -0.1915007360337745D+02    0.2368122378897823D+01
    0.6602318143425963D+01   -0.1964037476784278D+02    0.3153897241383238D+01
    0.6520587465015247D+01   -0.1974388386395790D+02    0.1559521318517353D+01
   -0.2333452908157516D+02   -0.2607489653841638D+02   -0.2194079123361823D+02
   -0.2312272521105101D+02   -0.2582720765742690D+02   -0.2285437657713743D+02
   -0.2380392842006391D+02   -0.2693445657125789D+02   -0.2194807919839543D+02
   -0.1345704625512623D+02   -0.1519461355617098D+02   -0.1083428309667105D+02
   -0.1367315576627893D+02   -0.1591881835483052D+02   -0.1143817993296823D+02
   -0.1382934303113230D+02   -0.1441824660497628D+02   -0.1126493333831619D+02
    0.1744215866631007D+02   -0.3415622270857045D+01    0.5952195387020907D+01
    0.1844093628683128D+02   -0.3612459601591416D+01    0.5922471615177008D+01
    0.1737683253468873D+02   -0.2606091577288052D+01    0.6399717971702086D+01
    0.7467743321340802D+01   -0.1374200755521044D+02    0.1172029477030169D+01
    0.7475726006431351D+01   -0.1465049136751102D+02    0.9481367199378288D+00
    0.8338513506792328D+01   -0.1352104360140023D+02    0.1214432653934103D+01
   -0.1931634732974650D+02    0.2229632367355883D+02    0.2716643186272600D+02
   -0.1899932405508774D+02    0.2158124253859731D+02    0.2658343201670803D+02
   -0.2031733068469708D+02    0.2208717454453323D+02    0.2731036340737489D+02
   -0.2478233069408386D+02   -0.2798243157372799D+01    0.6763936701109005D+00
   -0.2509797080474002D+02   -0.2563016403616031D+01    0.1552061880062912D+01
   -0.2409059076143358D+02   -0.3509689080075517D+01    0.7611163372883647D+00
   -0.1003924537577975D+02    0.2495718833416013D+02   -0.1301231279945941D+02
   -0.1049328496129938D+02    0.2421254782681082D+02   -0.1335324766517079D+02
   -0.9134033721198749D+01    0.2484530273906994D+02   -0.1323602710403206D+02
    0.1043841228430453D+02   -0.1035069237036803D+02    0.6001574718965146D+01
    0.1059427251415501D+02   -0.1075623190719661D+02    0.5139012896633241D+01
    0.9587246247887197D+01   -0.9932191926762313D+01    0.6013463820775470D+01
    0.1300786643114555D+02    0.2628940297021697D+02    0.2697993277701779D+02
    0.1317946879685926D+02    0.2560658896450066D+02    0.2762310147721656D+02
    0.1386888016098639D+02    0.2645103907546566D+02    0.2656309355993136D+02
   -0.1420069204497459D+02    0.8179802780060029D+01   -0.2502082704401827D+01
   -0.1393749569478013D+02    0.8966829433844010D+01   -0.2993218756945989D+01
   -0.1359152934262990D+02    0.8185612474534340D+01   -0.1754790406531750D+01
   -0.1130350269950658D+02    0.2222881628993921D+02    0.2148189396975443D+02
   -0.1165707739064336D+02    0.2160367911496414D+02    0.2221942810217625D+02
   -0.1076240546589923D+02    0.2288726266094192D+02    0.2191853145057021D+02
   -0.1361944294245107D+02    0.1313133041553819D+02   -0.7352582347525171D+01
   -0.1364161330215531D+02    0.1387217119494296D+02   -0.6716566768215567D+01
   -0.1369510092946918D+02    0.1355076538152475D+02   -0.8172081332782472D+01
   -0.1228887921547802D+02    0.1720982257996117D+02   -0.1311524030474704D+01
   -0.1131438398708010D+02    0.1722900949255920D+02   -0.1425583853576379D+01
   -0.1271815602307312D+02    0.1807739746986038D+02   -0.1068831254851921D+01
    0.1445872576457262D+01   -0.1066625708694992D+02   -0.2545214843337292D+02
    0.7580534848167373D+00   -0.1000646429752217D+02   -0.2563971765705603D+02
    0.2263433867661062D+01   -0.1021858011254228D+02   -0.2570980838991191D+02
    0.2700211127270264D+02   -0.1734571488927039D+02    0.1856373949554077D+02
    0.2618044772467497D+02   -0.1689046175452896D+02    0.1853396296811109D+02
    0.2744459683782218D+02   -0.1728890111773597D+02    0.1942648526679129D+02
    0.2576511782701757D+02   -0.1737864224280586D+02    0.9174753410915443D+01
    0.2581988686008869D+02   -0.1674552426620028D+02    0.8468313724344519D+01
    0.2649324534994330D+02   -0.1804650253320943D+02    0.8926523049128480D+01
   -0.2523193546906271D+02   -0.1877390989448153D+02    0.1603946281772163D+02
   -0.2521266171441189D+02   -0.1951107307689076D+02    0.1539962892729953D+02
   -0.2608567356466830D+02   -0.1860484764318487D+02    0.1641180201886650D+02
   -0.2048075881714307D+02    0.1949866208075967D+02    0.1822416140042110D+02
   -0.2085010146401763D+02    0.2026119050297455D+02    0.1877152530388431D+02
   -0.2005511231743902D+02    0.1987866757970554D+02    0.1749838098761916D+02
   -0.9992907751533808D+01   -0.7215116873162135D+01   -0.5976564650348913D+01
   -0.9205963152795025D+01   -0.7547840564077390D+01   -0.5529215451782966D+01
   -0.9802842361188016D+01   -0.6366746880336098D+01   -0.6483269411764937D+01
   -0.2399295643600615D+02    0.6350370671803693D+01   -0.1538220143661568D+02
   -0.2355209320348728D+02    0.7156853915513721D+01   -0.1553790144062498D+02
   -0.2426511573750868D+02    0.6279563815014612D+01   -0.1445259458897947D+02
   -0.1785696815669253D+02   -0.1407763362993938D+02   -0.1241434803426105D+02
   -0.1865349032133107D+02   -0.1454055882159916D+02   -0.1220166417686788D+02
   -0.1769055829345180D+02   -0.1366714552894116D+02   -0.1160022730240558D+02
   -0.1529069017423292D+02   -0.1900515869706243D+02    0.1435617073385533D+02
   -0.1471609166092640D+02   -0.1841935202096288D+02    0.1391094200621661D+02
   -0.1466047534378201D+02   -0.1971826862445289D+02    0.1459309734346018D+02
    0.1168079273142899D+01    0.1528364119033995D+02    0.5263003472343563D+01
    0.1609117640248677D+01    0.1608889564092073D+02    0.5542194161783786D+01
    0.1763934697510542D+01    0.1455874294575705D+02    0.5283719964176342D+01
   -0.1893014901404963D+02    0.1434576237702246D+02   -0.2055827502353787D+02
   -0.1968195401745923D+02    0.1421021596739247D+02   -0.1996553076688904D+02
   -0.1911327857065512D+02    0.1385838115319538D+02   -0.2136044819687914D+02
   -0.1982983231938787D+02   -0.6347470405098072D+01    0.1923757181086385D+02
   -0.1925754838965342D+02   -0.6973837215036776D+01    0.1967994157579867D+02
   -0.2045537991411013D+02   -0.6082969353740635D+01    0.2000267641600621D+02
   -0.8177416402988502D+01   -0.1080519323980780D+02   -0.2308919571582282D+02
   -0.8687322778097991D+01   -0.1077099472014666D+02   -0.2391557675494341D+02
   -0.8742947878636958D+01   -0.1048765758520837D+02   -0.2241473774485906D+02
    0.2293827902531379D+02   -0.6796775454553530D+00   -0.6972273822300884D+01
    0.2240673762626103D+02   -0.1419856570084032D+01   -0.7064501980696510D+01
    0.2377830334000869D+02   -0.9752413250530967D+00   -0.6518731619486560D+01
   -0.9080737122590671D+01   -0.9260965085324738D+01    0.1176169336714305D+01
   -0.8765957138886865D+01   -0.1018663170005077D+02    0.1277190490294226D+01
   -0.8230743898356506D+01   -0.8860809137887857D+01    0.1325396771487054D+01
   -0.3690746537538894D+01   -0.1834645021112132D+02    0.1181735758788283D+02
   -0.4361174194175899D+01   -0.1822300310269775D+02    0.1254203595135096D+02
   -0.3807372406454081D+01   -0.1803483485856621D+02    0.1093550711185165D+02
    0.1921145492029520D+02   -0.1223719546191606D+02    0.2110219368530360D+02
    0.1999718020842049D+02   -0.1223681468579174D+02    0.2054878235566134D+02
    0.1897714447466034D+02   -0.1129629584723179D+02    0.2118716964042892D+02
    0.1875281971161810D+01   -0.1914562644981706D+02   -0.1149716806556437D+02
    0.2511140907891837D+01   -0.1847986151231563D+02   -0.1114024567498822D+02
    0.1313217472141554D+01   -0.1932822374015404D+02   -0.1074255981175135D+02
   -0.1365525607545023D+02    0.1981949534517217D+02   -0.9799200731222999D+01
   -0.1355061141771253D+02    0.1893629872528870D+02   -0.9434571477218482D+01
   -0.1278910097957526D+02    0.2018877081233515D+02   -0.9823795696456568D+01
   -0.2359406183509317D+02   -0.2807174876037836D+01   -0.2331024452197558D+02
   -0.2333359066261522D+02   -0.2861946371482676D+01   -0.2228615442791010D+02
   -0.2321639089381497D+02   -0.3613915178324372D+01   -0.2374540529560936D+02
   -0.8934660330712902D+00    0.2108132806901367D+02    0.1967177055745577D+01
   -0.4258353083928429D+00    0.2185744423241978D+02    0.2203425975695311D+01
   -0.7577808743665996D+00    0.2095242552681549D+02    0.1000537635288182D+01
   -0.1881592818146698D+02    0.5435150772454919D+00    0.1565746755986410D+01
   -0.1796247016620148D+02    0.8891814972949967D+00    0.1235053507248293D+01
   -0.1873757612388711D+02   -0.3464462367839012D+00    0.2003240624799631D+01
   -0.1359158335461209D+02   -0.5199433028868689D+00   -0.2016182254634622D+00
   -0.1309758692786149D+02   -0.1058986749331418D+01    0.3453800193779704D+00
   -0.1312356749059057D+02    0.3004814927557727D+00   -0.4350040029368528D+00
   -0.3993343643098139D+00   -0.8128709958283270D+01    0.2558110912905586D+02
   -0.2293919852275954D+00   -0.8194214522289569D+01    0.2461543559367897D+02
   -0.1183950510499578D+01   -0.7507841840601113D+01    0.2568333186863560D+02
   -0.1717203994687760D+01   -0.1929713635165185D+02   -0.2017680123969577D+02
   -0.1181361655909268D+01   -0.1869866127961010D+02   -0.1961387308450557D+02
   -0.2134396458425113D+01   -0.1988903306362408D+02   -0.1953733924089321D+02
   -0.8879041927544094D+01   -0.1030512048451630D+02    0.2756691802476929D+02
   -0.8470437106119400D+01   -0.1116605821847373D+02    0.2767628371091400D+02
   -0.8056565295532884D+01   -0.9773997574133441D+01    0.2741599725723551D+02
   -0.1547706044601998D+02   -0.1853677744760308D+02    0.1006016185350822D+02
   -0.1617138695306506D+02   -0.1793424722311418D+02    0.9763532646663029D+01
   -0.1543012694430257D+02   -0.1922846342214037D+02    0.9344438842871254D+01
   -0.2971193193009601D+01   -0.1835905524276113D+01    0.1924343282799358D+02
   -0.3136065720833755D+01   -0.1926639615868923D+01    0.1831320623553779D+02
   -0.2040846728836467D+01   -0.2154703722598400D+01    0.1953127702682533D+02
    0.2304641194161690D+00   -0.1227484476169690D+02    0.1103406993185488D+02
    0.2268990176383676D+00   -0.1146870368527847D+02    0.1155426164882129D+02
    0.8931692128321673D+00   -0.1287294720720517D+02    0.1143419252818906D+02
   -0.2722954982889732D+02   -0.2619058804486512D+02    0.1675731501924489D+02
   -0.2675489417835398D+02   -0.2553896604574794D+02    0.1727403207338478D+02
   -0.2710816214645494D+02   -0.2706196097841293D+02    0.1717160607976372D+02
    0.1218722973677629D+02   -0.1593197012609846D+02    0.1105299094233084D+01
    0.1191759679864678D+02   -0.1670977597588276D+02    0.5842446689705074D+00
    0.1284380356748869D+02   -0.1620440079703863D+02    0.1901625121583889D+01
   -0.2019593430000012D+02    0.5759488432228197D+01    0.1339056605697587D+01
   -0.2099696260809921D+02    0.5734726917388221D+01    0.7888039737383623D+00
   -0.1993375446006581D+02    0.4831086096303288D+01    0.1458051147622182D+01
   -0.9235207186417252D+01   -0.1271876956794405D+02   -0.1536851070317992D+02
   -0.8570916327484767D+01   -0.1294906562188963D+02   -0.1602130166214904D+02
   -0.1008529513175364D+02   -0.1253968783783672D+02   -0.1578616654196519D+02
   -0.4470080031814488D+01   -0.2292192597497041D+02    0.1087427809753930D+02
   -0.5170140374936395D+01   -0.2292956537220084D+02    0.1023714980449094D+02
   -0.4823747214305061D+01   -0.2316380008622569D+02    0.1175600242002141D+02
   -0.1267656001857605D+02    0.2233134155457257D+02    0.3836372991385810D+01
   -0.1305120120544504D+02    0.2306031282056194D+02    0.3288732269999952D+01
   -0.1193092414626382D+02    0.2257747107500800D+02    0.4403824843448080D+01
    0.9953972668275773D+01    0.5221600722128530D+01   -0.1995650075605036D+02
    0.1025446043095056D+02    0.5269268766022020D+01   -0.1906705162877053D+02
    0.1064567639128829D+02    0.4771922919355297D+01   -0.2048947117417993D+02
   -0.3953135737264063D+01    0.2254678481289723D+02    0.8788779672548637D+01
   -0.4054853540927646D+01    0.2272076238770261D+02    0.9739211777990223D+01
   -0.4500129439539148D+01    0.2317340455839010D+02    0.8345442629295169D+01
    0.9706233596886005D+01    0.2157352454780223D+02    0.5225534235039253D+01
    0.1005501917769694D+02    0.2123719795004527D+02    0.4374905182659039D+01
    0.1020890778397765D+02    0.2236145202726867D+02    0.5390490593754595D+01
    0.8793662687746778D+01   -0.1076725296230464D+02    0.1602674874881604D+02
    0.8742120838758787D+01   -0.1046710191756205D+02    0.1511947554511353D+02
    0.9167527942749015D+01   -0.1167088571313274D+02    0.1603746167360534D+02
    0.1706097865763318D+02   -0.2622107397807410D+02   -0.1183343029594407D+02
    0.1662164154063311D+02   -0.2695590566975907D+02   -0.1230464490531100D+02
    0.1641606230770861D+02   -0.2592688980621744D+02   -0.1120433715232902D+02
   -0.1178899016320304D+02   -0.8016903245526860D+01    0.5352879400496029D+00
   -0.1241004480693221D+02   -0.8671328345832048D+01    0.7822027530578330D+00
   -0.1103951723063999D+02   -0.8320546538575355D+01    0.1001083493661402D+01
   -0.6312649277285572D+00   -0.1656992075751900D+02   -0.5810744881929852D+01
   -0.1133792087620291D+01   -0.1650190675600813D+02   -0.4960019925330902D+01
    0.6471448099063171D-01   -0.1721561427224689D+02   -0.5789234097084729D+01
    0.4150647956371508D+01   -0.8450255099331498D+01    0.1321622660753604D+02
    0.3815997207912449D+01   -0.8122215906672782D+01    0.1234607878096628D+02
    0.4954003703654627D+01   -0.8007890297289341D+01    0.1338976620635880D+02
    0.2697921363914450D+02   -0.1868108860991696D+02    0.2691445272023386D+02
    0.2681391085409508D+02   -0.1819819852126172D+02    0.2611069498090260D+02
    0.2669274518857450D+02   -0.1955339790318030D+02    0.2668220800410138D+02
    0.1745641763096048D+01   -0.8822559733910603D+01   -0.6412138831637270D+01
    0.2598160317523697D+01   -0.8806068749199140D+01   -0.6028753479480121D+01
    0.1804853135438275D+01   -0.8261496898426591D+01   -0.7245978060605197D+01
   -0.9479783500756724D+01   -0.2401486127573545D+02    0.1206911693413153D+02
   -0.8793705167711975D+01   -0.2331391053910042D+02    0.1211907838168846D+02
   -0.9103476068737455D+01   -0.2454733149298490D+02    0.1132047980795458D+02
   -0.2115952338146727D+02    0.2684278495148830D+01    0.8958889796777278D+01
   -0.2111076983679978D+02    0.2324896968941171D+01    0.8033803856310753D+01
   -0.2140842572364363D+02    0.1821375811244274D+01    0.9402760443871802D+01
   -0.1705555662458324D+02   -0.3544264189471298D+01    0.2167788214462488D+02
   -0.1758691195659529D+02   -0.3600541047956167D+01    0.2249649256519767D+02
   -0.1632804448615816D+02   -0.4174070648653082D+01    0.2170496594553372D+02
   -0.1123503329803519D+02   -0.8485108244137761D+01    0.9055570668017523D+01
   -0.1171824957824307D+02   -0.8089635417263610D+01    0.9797779760703120D+01
   -0.1128991109523987D+02   -0.9381006075616988D+01    0.9415169527329841D+01
   -0.2209409410648645D+02    0.3585948880713975D+01   -0.1589979111473586D+01
   -0.2167216430656454D+02    0.4301484445114429D+01   -0.1235115932344183D+01
   -0.2303120650418149D+02    0.3762355168303474D+01   -0.1418962494474373D+01
   -0.2635304054385793D+02   -0.3152103107750672D+01   -0.2694949366647486D+02
   -0.2699164266911782D+02   -0.2475074754184035D+01   -0.2723098707854764D+02
   -0.2682707084086619D+02   -0.3958081106354729D+01   -0.2713421840264980D+02
   -0.2033249091807741D+02    0.1344997010200247D+02   -0.1500007232695874D+02
   -0.2094076746664826D+02    0.1282048695614038D+02   -0.1462791407184674D+02
   -0.2084124053920684D+02    0.1381819384291517D+02   -0.1570797844575047D+02
   -0.3615495881105364D+01   -0.1815296555784543D+02   -0.2463506756362271D+02
   -0.3850998492172457D+01   -0.1804726851022665D+02   -0.2554670049488096D+02
   -0.2643686620434580D+01   -0.1841130944580137D+02   -0.2459639917221402D+02
   -0.5517275655989068D+01   -0.1201711305337061D+02   -0.8626893608056173D+01
   -0.5380930994535719D+01   -0.1098911382119680D+02   -0.8602740098157676D+01
   -0.5654705133046884D+01   -0.1216734335685376D+02   -0.7673605097671253D+01
   -0.2018292685569307D+01    0.5292777533965146D+01   -0.2096486084400975D+02
   -0.2494688710547792D+01    0.6111714006715449D+01   -0.2059886176253664D+02
   -0.1243597230800366D+01    0.5160403574156939D+01   -0.2044105053292604D+02
    0.8710058885077210D+01    0.1310201425980493D+02    0.2571420675103631D+02
    0.8327215882924854D+01    0.1303315709354478D+02    0.2482707609856179D+02
    0.9684324794762500D+01    0.1310487935780911D+02    0.2553393166518777D+02
    0.2470088970870401D+02   -0.2568241815793133D+02    0.2237269057159098D+02
    0.2387846149868868D+02   -0.2588018662223690D+02    0.2199031130829688D+02
    0.2499806536940092D+02   -0.2625495155882859D+02    0.2303009374314520D+02
    0.1822391333388875D+02    0.1616327770947616D+01    0.1699169812391321D+02
    0.1746919898352906D+02    0.1657091410999191D+01    0.1636621574108123D+02
    0.1902565640599817D+02    0.1558125358995121D+01    0.1648695067503881D+02
   -0.2025325134806511D+02   -0.1011200761410687D+02    0.1441405595609279D+02
   -0.2122796973686954D+02   -0.1021958405279057D+02    0.1422742323484624D+02
   -0.2016515223760649D+02   -0.1080673143568822D+02    0.1506914136520119D+02
   -0.5603756681559462D+01   -0.2658605638994542D+02    0.1175838337574421D+02
   -0.6536209131587682D+01   -0.2642966781145615D+02    0.1205586467696736D+02
   -0.4931837450218310D+01   -0.2635364202007914D+02    0.1245993077846883D+02
   -0.9452525897157454D+01   -0.1455185806736413D+02    0.3186739072478707D+01
   -0.9549648635515297D+01   -0.1471233988659286D+02    0.4125208277059711D+01
   -0.9555170153054110D+01   -0.1542768030991469D+02    0.2750675851345656D+01
   -0.6578321203711364D+01    0.4703209587781855D+01    0.9445021678486849D+01
   -0.7394049718840565D+01    0.4209407751062272D+01    0.9595709832909737D+01
   -0.6581187936540757D+01    0.5166361082624577D+01    0.8606551828439331D+01
   -0.7054732130478561D+01    0.1494367835190180D+02   -0.1572786089738449D+02
   -0.7506671157083835D+01    0.1580372508865086D+02   -0.1606610873809778D+02
   -0.7376366774601790D+01    0.1407680745797638D+02   -0.1595667236808692D+02
    0.2499977896221067D+02    0.1522494552778691D+02   -0.6319309420089579D+01
    0.2490971308541358D+02    0.1613735271404475D+02   -0.6034328557304557D+01
    0.2549710430904461D+02    0.1533569824594893D+02   -0.7123377280273306D+01
   -0.2309388010687231D+02    0.1281418137966839D+02    0.2636622627702842D+02
   -0.2360442857320022D+02    0.1231350950323677D+02    0.2566374094070119D+02
   -0.2268352136261729D+02    0.1217064692501448D+02    0.2697372750690997D+02
    0.4367645726325835D+01   -0.1142780421974617D+02   -0.1555530255648269D+02
    0.4916677809999210D+01   -0.1064657181522964D+02   -0.1567809268098400D+02
    0.3459642816888060D+01   -0.1110756425873306D+02   -0.1544721934952542D+02
    0.2682057354576919D+02   -0.1179240510851283D+02    0.3223018573863019D+01
    0.2644889421934558D+02   -0.1148638937545456D+02    0.2371331832828190D+01
    0.2637861702062963D+02   -0.1258308157212149D+02    0.3480570790583692D+01
   -0.1384606760068123D+02    0.6089325190001842D+01   -0.1528061652473419D+02
   -0.1323026604458451D+02    0.5420569831370929D+01   -0.1504771490059813D+02
   -0.1322968157900852D+02    0.6731902371700422D+01   -0.1560182522111848D+02
   -0.1503493002804046D+02    0.1888359843119676D+02    0.1615235398687005D+02
   -0.1509584823722012D+02    0.1883241305610612D+02    0.1711759622663225D+02
   -0.1582337240864716D+02    0.1835265103365924D+02    0.1581339863170333D+02
    0.1087622356727740D+02   -0.1789615595748037D+02   -0.2589790662594902D+02
    0.1070031918508044D+02   -0.1770422845630616D+02   -0.2684364809884179D+02
    0.1034892559957839D+02   -0.1870201790857809D+02   -0.2572549958194146D+02
   -0.2112358216587782D+02    0.2445636634906748D+01   -0.1725882330727427D+02
   -0.2103616830646803D+02    0.3340763415671191D+01   -0.1689760782633591D+02
   -0.2060686107279552D+02    0.2402646463060305D+01   -0.1801871534308333D+02
   -0.1698473302343257D+02    0.8913014876280860D+01   -0.1486482214509659D+01
   -0.1610150244627758D+02    0.8640275937283288D+01   -0.1703548365046901D+01
   -0.1756359963310307D+02    0.8376330998960761D+01   -0.2045438833667260D+01
   -0.4081232666327895D+01    0.1390797220529227D+02    0.1587522526408871D+02
   -0.3549335450301699D+01    0.1471300360731841D+02    0.1589464376857112D+02
   -0.4575025640304095D+01    0.1380352122236726D+02    0.1667818543230900D+02
   -0.2467880449015111D+02    0.1530922995977865D+02   -0.1786857510994651D+02
   -0.2410446260613892D+02    0.1597147975785295D+02   -0.1731889131946242D+02
   -0.2558842977446414D+02    0.1555273862136232D+02   -0.1775830465536826D+02
   -0.5387488734220209D+01    0.4686610839115163D+01    0.1636179950173703D+02
   -0.4778743580300661D+01    0.5373927447685578D+01    0.1650803391467604D+02
   -0.6303106158754960D+01    0.4931813929096498D+01    0.1669671048489909D+02
    0.2964540228678806D+01   -0.2008056495270268D+02    0.1255603489866469D+02
    0.2076317792460326D+01   -0.2003124688001291D+02    0.1292184505788076D+02
    0.3047966327079862D+01   -0.2105253930751524D+02    0.1264867968083778D+02
    0.2206635736648865D+02   -0.2159707978560927D+02    0.3836360651172859D+01
    0.2138431769473252D+02   -0.2105051012894428D+02    0.3308952803383888D+01
    0.2205474171314732D+02   -0.2247267161723759D+02    0.3459955693411408D+01
   -0.1775921918050050D+02    0.1850782560932283D+02    0.2741143543145688D+02
   -0.1738948793122199D+02    0.1857265403067294D+02    0.2650025024394803D+02
   -0.1869030902490967D+02    0.1876785790138777D+02    0.2738296160810833D+02
   -0.1095969267420277D+01   -0.1710663426209527D+02   -0.1624734007333805D+02
   -0.7988616141889380D+00   -0.1716859739110129D+02   -0.1533868148475835D+02
   -0.2023117590015434D+01   -0.1680630915606956D+02   -0.1626722974408327D+02
    0.9804780380128681D+01   -0.5908278751620956D+01    0.2350227321019038D+01
    0.9820002621553474D+01   -0.6025061187706572D+01    0.3277722105701306D+01
    0.1024163077041187D+02   -0.5059627110906891D+01    0.2248625655395237D+01
    0.1415329770159351D+02   -0.1439294622141106D+01   -0.8717786972276377D+01
    0.1412178946031103D+02   -0.1236571267067230D+01   -0.9644786014179315D+01
    0.1359779653884094D+02   -0.6900114972951270D+00   -0.8300886204671777D+01
   -0.1480006749111194D+02    0.1238469317934859D+02   -0.1222555152612722D+02
   -0.1562266719767645D+02    0.1241265055730610D+02   -0.1274169463464677D+02
   -0.1426453610864715D+02    0.1314633184479729D+02   -0.1243099861471819D+02
    0.1360501327330041D+02    0.7931400124615255D+01    0.3604247284225528D+01
    0.1378023232568274D+02    0.7019294491978602D+01    0.3875338312171097D+01
    0.1288200977179559D+02    0.8158403385099502D+01    0.4254445489101130D+01
    0.2444072688419997D+02    0.4663972486706605D+01   -0.1767429570788050D+02
    0.2535330774676980D+02    0.4988040794946405D+01   -0.1784946640188816D+02
    0.2391421743505422D+02    0.5446065154358256D+01   -0.1738137145460226D+02
   -0.7373877201025294D+01    0.3352097495539910D+01    0.2466380271064508D+02
   -0.7086857646669243D+01    0.3872786340508972D+01    0.2391976793925466D+02
   -0.7897285670287436D+01    0.2641464904822515D+01    0.2443054883888065D+02
    0.1146171281003540D+01    0.1588126183251408D+02    0.1906865251014090D+02
    0.6511292439486991D+00    0.1652415264538829D+02    0.1959413083519767D+02
    0.2082304660886136D+01    0.1604706972177721D+02    0.1922224102509484D+02
    0.1838000083999787D+02    0.2298967707634832D+02   -0.2500474671840227D+02
    0.1909967938872467D+02    0.2327687126444454D+02   -0.2443829444597997D+02
    0.1872636788984072D+02    0.2212352776765414D+02   -0.2535053904592527D+02
    0.1584127486430795D+02   -0.3483183480485103D+01    0.1558448244700832D+02
    0.1545517418834170D+02   -0.3475217764372678D+01    0.1468206154417826D+02
    0.1519041104803304D+02   -0.3470098433978039D+01    0.1626600532871432D+02
   -0.6615352401953779D+01   -0.8919533219352324D+01    0.2734671455611180D+02
   -0.6553393612714516D+01   -0.8114219017363174D+01    0.2687750867053066D+02
   -0.6097322913078364D+01   -0.8795802032344229D+01    0.2812420406853978D+02
   -0.1891440862893634D+02    0.7911195078066420D+01    0.8775663683917819D+00
   -0.1793829423973601D+02    0.7970934825445238D+01    0.6443099079515062D+00
   -0.1911040176426836D+02    0.6968736991923406D+01    0.8093377353804803D+00
    0.2026468569834449D+02    0.1065568932250878D+02   -0.2060184335246142D+02
    0.1940605926431369D+02    0.1023866665519803D+02   -0.2055353012632770D+02
    0.2051587514932924D+02    0.1086318290816197D+02   -0.2152615617483029D+02
   -0.2120504385243656D+02   -0.9797917111218601D+01   -0.2286434793628313D+02
   -0.2175441698576211D+02   -0.1059037995316888D+02   -0.2283787321876403D+02
   -0.2170784036591713D+02   -0.9302573591831520D+01   -0.2215508186827316D+02
    0.1516617576344508D+02    0.1063719438798473D+02   -0.2133535277312813D+02
    0.1464415927341853D+02    0.9824043003652099D+01   -0.2114959103985298D+02
    0.1488177823678400D+02    0.1096093553983496D+02   -0.2221187960210216D+02
    0.2389077476664360D+02   -0.1629303235921412D+02   -0.1178948645129397D+02
    0.2349069098260708D+02   -0.1580364037145555D+02   -0.1251186174778412D+02
    0.2415642686855105D+02   -0.1722195007856132D+02   -0.1203643965313979D+02
   -0.6057518641340947D+00    0.2774411380990645D+02    0.1866161327709666D+02
    0.2426329126108812D+00    0.2718743115150746D+02    0.1854115847474711D+02
   -0.3774195084909887D+00    0.2853070627739331D+02    0.1916428548151796D+02
   -0.6508011936010276D+01    0.7490273462195385D+01   -0.6974195757929876D+01
   -0.5880192251159422D+01    0.6764392556884919D+01   -0.6879811681926909D+01
   -0.7371565099637786D+01    0.7273604180475698D+01   -0.6599046291699858D+01
    0.6139006379723022D+01    0.1795552573661561D+01    0.8869515785462777D+00
    0.6103378944835336D+01    0.1926471404181707D+01    0.1864993284357115D+01
    0.5360213643855150D+01    0.2233064933033550D+01    0.5547713093645139D+00
    0.1794053257110658D+02   -0.1280168252237977D+02    0.7910146601332646D+01
    0.1885810964958976D+02   -0.1323193735024378D+02    0.7662354800789475D+01
    0.1752953172251944D+02   -0.1264465105949102D+02    0.7004942199366530D+01
   -0.1765372744257882D+02    0.2686610134743771D+02    0.1589759900731091D+02
   -0.1809972468799192D+02    0.2726701532535623D+02    0.1519310337802378D+02
   -0.1818194310013297D+02    0.2646816794918061D+02    0.1657500435585661D+02
    0.8835584642671217D+01    0.9683102052679154D+00   -0.2066429826627816D+02
    0.8447306618946083D+01    0.1538343537795665D+01   -0.2133242187503893D+02
    0.8719674063564716D+01    0.1442175083836213D+01   -0.1986470496983660D+02
    0.9251962882647121D+01   -0.1570989561759605D+02   -0.9050115287718045D+01
    0.8601692046857005D+01   -0.1500595886838996D+02   -0.9045760243143974D+01
    0.9390236747228792D+01   -0.1600785548316232D+02   -0.9954783159622306D+01
   -0.1259756064777987D+02   -0.1259003893095965D+02    0.2772513067167986D+02
   -0.1225088209884595D+02   -0.1171010481855929D+02    0.2783364923483663D+02
   -0.1305638564352502D+02   -0.1292680201833564D+02    0.2686665770495621D+02
   -0.6232194948162505D+01    0.1368292843581560D+02    0.2609994757538811D+02
   -0.5366281144981905D+01    0.1361032534197208D+02    0.2561626618596033D+02
   -0.6794620055996318D+01    0.1319539337951720D+02    0.2550956778347897D+02
   -0.2521843365819749D+02    0.1129911746978164D+01    0.2204970924214681D+01
   -0.2428670862029458D+02    0.9793399353955797D+00    0.2440098780358548D+01
   -0.2527087395508003D+02    0.1107020233402038D+01    0.1218112678827619D+01
   -0.2406849593297807D+02   -0.8773602141743366D+01   -0.2160902433611167D+02
   -0.2457228328278343D+02   -0.9512032880229796D+01   -0.2194896645573793D+02
   -0.2451519653116927D+02   -0.8078613287466538D+01   -0.2205279480409521D+02
   -0.2428030477745566D+02    0.5335721442677373D+01    0.6776984050606025D+01
   -0.2435887436433765D+02    0.6063546057483873D+01    0.7406958919546078D+01
   -0.2367006295946169D+02    0.5664993084961536D+01    0.6158292797536026D+01
   -0.3110276121202358D+00    0.2132305590329382D+02   -0.1103218808783850D+02
    0.3146056348752845D+00    0.2204373517034781D+02   -0.1078812908447059D+02
   -0.7283187009048049D+00    0.2104122130503371D+02   -0.1016295865619719D+02
    0.1669880008721618D+00    0.6235735229520002D+01    0.9036239766423042D+01
   -0.2884294531443489D+00    0.7015292883228685D+01    0.9464998789769242D+01
    0.1051506433869933D+01    0.6135697184315272D+01    0.9458419942788423D+01
   -0.2409319412305086D+02   -0.2733059741980714D+02    0.1745075448297319D+02
   -0.2445056866533411D+02   -0.2735341758462721D+02    0.1656421651151708D+02
   -0.2435766939749522D+02   -0.2820170282812103D+02    0.1782185161864125D+02
    0.1461554166081995D+01    0.1150017035015634D+02    0.1067836839233361D+02
    0.5045229152631139D+00    0.1137019721124701D+02    0.1097984271385168D+02
    0.1500999101159755D+01    0.1223405831057734D+02    0.9969276065273151D+01
   -0.1538617479619033D+02    0.1759982278422979D+02    0.3350943788715588D+01
   -0.1591511662797712D+02    0.1758337492300744D+02    0.2531448480462197D+01
   -0.1492325353121960D+02    0.1842585938820842D+02    0.3342697998320567D+01
   -0.2642419799318473D+02    0.1356583789932356D+02   -0.1041631850705332D+02
   -0.2602450311088776D+02    0.1266696254767838D+02   -0.1036153758481930D+02
   -0.2692620568403515D+02    0.1358599510789900D+02   -0.1126276485383271D+02
   -0.1284733517960053D+02   -0.2561943143492728D+02    0.1034731848841550D+02
   -0.1248318822901203D+02   -0.2551158455948375D+02    0.1122776161224837D+02
   -0.1215639184490244D+02   -0.2537544820454685D+02    0.9723471161873160D+01
   -0.1862890583893340D+02    0.5668613453588494D+01    0.1576389414305195D+02
   -0.1940224951269859D+02    0.6211738510071961D+01    0.1537516238325955D+02
   -0.1856533232178988D+02    0.4967319926994859D+01    0.1508862811028861D+02
   -0.2450923675683402D+02   -0.7932018386943697D+01    0.2546697857042070D+02
   -0.2518402517410460D+02   -0.8607488188822188D+01    0.2581573860812594D+02
   -0.2366344134831636D+02   -0.8387051673608628D+01    0.2562202332428483D+02
    0.2576262301959800D+02   -0.1091853636803445D+02   -0.4716868889948210D+01
    0.2496954606900145D+02   -0.1079424992082196D+02   -0.5253124245391858D+01
    0.2567726888339581D+02   -0.1037011941971119D+02   -0.3954105047402380D+01
   -0.4696055236458448D+00   -0.8608727199401448D+01   -0.2577438273361911D+02
   -0.1170312256710615D+01   -0.8949173373643971D+01   -0.2628893035736720D+02
   -0.8075221364877869D+00   -0.8300065764764376D+01   -0.2489024537634682D+02
   -0.1379645212757496D+02    0.2516875725897867D+02    0.1192845888044549D+02
   -0.1472797944259289D+02    0.2536691657105075D+02    0.1208529567093438D+02
   -0.1347134522291745D+02    0.2583210789108614D+02    0.1131973535271838D+02
    0.1258101390296017D+02   -0.4676569167707925D+01   -0.1207703997789604D+02
    0.1188132435619967D+02   -0.4009272623922282D+01   -0.1194173394473110D+02
    0.1297015692651685D+02   -0.4505965056469297D+01   -0.1298765824600753D+02
   -0.1916888180818937D+02    0.8664786694855925D+01   -0.2319838052584063D+02
   -0.1991604415311076D+02    0.8586856927858591D+01   -0.2252009701138646D+02
   -0.1863998173663306D+02    0.9332798844894350D+01   -0.2284509406327006D+02
   -0.1193674386395809D+02    0.1533870447947789D+02   -0.3501711762559712D+01
   -0.1220647948965704D+02    0.1590398197826994D+02   -0.2849439361928744D+01
   -0.1132872180855893D+02    0.1468412916269757D+02   -0.3069600231742022D+01
   -0.8118478285851912D+00    0.2442858927687314D+02   -0.2456179926742546D+02
   -0.1473573995448469D+01    0.2460957279631890D+02   -0.2525178967911217D+02
   -0.1334920494619058D+00    0.2391251786649676D+02   -0.2502040676315929D+02
    0.9342585989170560D+01   -0.2978674033536082D+01   -0.2441107211597907D+02
    0.9940424536085898D+01   -0.2174562554915076D+01   -0.2463396467606204D+02
    0.9895403519703418D+01   -0.3553157111352923D+01   -0.2382923650656218D+02
   -0.1129091027651423D+02   -0.1329787843851981D+02    0.2085112823151601D+02
   -0.1081017681158399D+02   -0.1258915196093650D+02    0.2132955106647791D+02
   -0.1062811084768598D+02   -0.1365446390582881D+02    0.2023299812470595D+02
   -0.3954982902252858D+01   -0.8007345682091621D+01   -0.2106515685328096D+02
   -0.3419252160372724D+01   -0.7215863695240043D+01   -0.2130644611755579D+02
   -0.4705095144504554D+01   -0.8203515968994898D+01   -0.2163338583960654D+02
    0.6329908216552138D+01   -0.1035076830563264D+02   -0.5621645681404316D+01
    0.7085941355130565D+01   -0.1072103598322557D+02   -0.5142219953791932D+01
    0.6106753755830431D+01   -0.1103367285427359D+02   -0.6353306409492617D+01
   -0.8187160315904773D+01   -0.1356127686028592D+01   -0.2597767223948396D+01
   -0.8516316656689229D+01   -0.2021530984294052D+01   -0.1970319909608704D+01
   -0.8739007963900544D+01   -0.1351625068572246D+01   -0.3370029622861629D+01
   -0.1396138532480019D+02   -0.2305969711470071D+02    0.2126743244425315D+02
   -0.1464626912523657D+02   -0.2286303695538158D+02    0.2065109519910280D+02
   -0.1330058666152669D+02   -0.2347881911639528D+02    0.2076869907235337D+02
   -0.1308944139806909D+02    0.5740457072837905D+00   -0.9393670457449435D+01
   -0.1332262434335158D+02    0.6043730508526773D-01   -0.1016827763631761D+02
   -0.1388540595123509D+02    0.7118431346230591D+00   -0.8809788713014672D+01
   -0.1757380057845449D+01   -0.2458271933687601D+02   -0.2416562132898081D+02
   -0.2035486542648396D+01   -0.2540643009068442D+02   -0.2465214554012605D+02
   -0.2122693336485336D+01   -0.2375516580015109D+02   -0.2450680354195630D+02
    0.1635939100001239D+02   -0.2357662314968084D+02   -0.1301735746775082D+02
    0.1666695164438222D+02   -0.2450935277628120D+02   -0.1284090293150705D+02
    0.1663749241721328D+02   -0.2290056831086193D+02   -0.1233640134910324D+02
   -0.2548364390339640D+02   -0.2027841404328758D+02    0.2311311617848596D+02
   -0.2535189295412999D+02   -0.1931564877921359D+02    0.2309867181493487D+02
   -0.2529167352618086D+02   -0.2054211297069569D+02    0.2405535559881591D+02
   -0.2441740563919702D+02   -0.2198315452953685D+02   -0.9457386325826993D+01
   -0.2376431683413714D+02   -0.2130279323067188D+02   -0.9402573961825341D+01
   -0.2458608054951034D+02   -0.2213723887095330D+02   -0.8461266397504909D+01
   -0.2318764386751069D+02    0.8998054083200671D+01   -0.1090667349714495D+01
   -0.2320754110050700D+02    0.9909805184182000D+01   -0.7462321786666460D+00
   -0.2344763610858436D+02    0.9064645577420157D+01   -0.2068699734693922D+01
    0.6276267130605628D+01   -0.1508870694368021D+02   -0.1955073074399689D+02
    0.6410169115730351D+01   -0.1597281399507316D+02   -0.1987660306886500D+02
    0.6299569075468260D+01   -0.1452090252020886D+02   -0.2029415394793628D+02
   -0.1569948403943709D+02    0.2343609056943999D+02    0.1731695550000713D+02
   -0.1486506431399468D+02    0.2371466297400354D+02    0.1763018036259594D+02
   -0.1581352184136319D+02    0.2372969576034961D+02    0.1635810872271315D+02
   -0.2076031166854011D+02    0.1641974011588212D+02   -0.1931581861845198D+02
   -0.2005360225202414D+02    0.1646478480077521D+02   -0.2000729672948277D+02
   -0.2053306633056571D+02    0.1702063528155870D+02   -0.1861149512180303D+02
    0.1366929171444543D+02   -0.1125311426043828D+02   -0.1224471766681182D+01
    0.1277890743527048D+02   -0.1127128924288086D+02   -0.1569961150109781D+01
    0.1390588668782896D+02   -0.1217219803010124D+02   -0.1374421479373982D+01
    0.2525416966492758D+01    0.2722559472403400D+00    0.4086164000485901D+01
    0.3070869120271147D+01    0.1844583865321506D-01    0.3316354795621601D+01
    0.1632361814630240D+01   -0.3379434150204055D-01    0.3900216490404657D+01
    0.1077083781610806D+02   -0.1642058446837407D+02    0.2331691911324984D+02
    0.1049551952820742D+02   -0.1679552509449931D+02    0.2243159995921832D+02
    0.1107481732109995D+02   -0.1722297935833912D+02    0.2370527860820431D+02
   -0.1879249715060799D+01   -0.2443611359781325D+02   -0.1109372257752332D+02
   -0.2710082491768691D+01   -0.2452932698819792D+02   -0.1151109802968741D+02
   -0.1984742981382468D+01   -0.2387786597261863D+02   -0.1028301860741542D+02
    0.2763063739789303D+01    0.2694673603241546D+02   -0.3553720199304964D+01
    0.3194823166569579D+01    0.2616105816427580D+02   -0.3882806436814538D+01
    0.2922448295709251D+01    0.2756557768784194D+02   -0.4298020508628547D+01
    0.1948287837349284D+02   -0.2323808273167422D+02    0.2380681361155007D+01
    0.2009325298871726D+02   -0.2385622325440077D+02    0.2017073244100722D+01
    0.1989300210975877D+02   -0.2230568764472343D+02    0.2236883040614549D+01
   -0.9035784638953631D+01    0.1979776500984866D+02    0.2587432900821349D+02
   -0.8713975862593106D+01    0.1922359517029430D+02    0.2517312422799985D+02
   -0.9081405613756948D+01    0.1925141132939518D+02    0.2661475351540240D+02
   -0.2474798880246798D+02   -0.1156773199750691D+02    0.1546864219603681D+02
   -0.2523486478051837D+02   -0.1225591578537200D+02    0.1495543828313887D+02
   -0.2395665186763992D+02   -0.1141875209664861D+02    0.1505499049573350D+02
    0.1993943387342470D+02   -0.2400047198910047D+02   -0.1173195204048402D+02
    0.1924512239844492D+02   -0.2332525042035565D+02   -0.1178132508653376D+02
    0.2050976326647177D+02   -0.2396915278779223D+02   -0.1248374016423464D+02
   -0.3466881599832339D+00   -0.1680778667827821D+02    0.4708963288487229D+01
   -0.1004138833737467D+01   -0.1603653416433578D+02    0.4721731010168080D+01
   -0.8605677083584454D+00   -0.1764591005542731D+02    0.4893021505675277D+01
   -0.2072833751999105D+02    0.1192735572630157D+02   -0.6887540298230124D+01
   -0.2165578064513522D+02    0.1208209593802268D+02   -0.7182131415481146D+01
   -0.2040058972523636D+02    0.1276207861809641D+02   -0.6607493835781355D+01
    0.1376559385937580D+02   -0.4366344929882385D+01    0.1722485776146908D+02
    0.1344510104562127D+02   -0.3825811082192240D+01    0.1797065195133341D+02
    0.1377838396600927D+02   -0.5376586262756842D+01    0.1741913545091160D+02
   -0.2439115197454459D+02    0.1643946121087974D+02   -0.2290969848870151D+02
   -0.2354289409191905D+02    0.1670133524318382D+02   -0.2320825061851093D+02
   -0.2426704617346325D+02    0.1629416879344921D+02   -0.2193621388960784D+02
   -0.7923711582893108D+01   -0.1175790422942849D+02    0.2174629914572385D+02
   -0.8823191813143250D+01   -0.1180386847370007D+02    0.2146410970157165D+02
   -0.7316135252275537D+01   -0.1134747877036121D+02    0.2113350833942969D+02
    0.1728824703671531D+02   -0.1727623640190673D+02    0.9201493602868849D+01
    0.1729244846533788D+02   -0.1732401122286672D+02    0.1016082807743574D+02
    0.1680713985530639D+02   -0.1645096591662783D+02    0.9052555916810268D+01
    0.2599968167139983D+02    0.2425115433374096D+02   -0.2363764537839342D+02
    0.2571276704985394D+02    0.2365921057513588D+02   -0.2297181953788067D+02
    0.2640757891420436D+02    0.2374733134715050D+02   -0.2432767458244972D+02
   -0.1297090007328800D+02   -0.2030910604777717D+02   -0.1257010341907124D+02
   -0.1287757568905971D+02   -0.2006495241240626D+02   -0.1169693037095836D+02
   -0.1211583746561014D+02   -0.2001704926371033D+02   -0.1288060961675434D+02
   -0.2160179132528241D+02   -0.7318495359193562D+01   -0.1347298664016913D+02
   -0.2190058937124633D+02   -0.7818580642039011D+01   -0.1271857824892413D+02
   -0.2244738713783478D+02   -0.7013818252021989D+01   -0.1390459303701950D+02
    0.1827135311436518D+02   -0.6179349318921793D+01    0.1283185826416311D+02
    0.1870424468727089D+02   -0.6608767482294845D+01    0.1360958501482153D+02
    0.1831507270111117D+02   -0.5186231173850661D+01    0.1288381358136533D+02
   -0.1689017793338297D+02   -0.2381871846209229D+02   -0.2492591528895124D+02
   -0.1739003750232022D+02   -0.2320783399444461D+02   -0.2443933880096422D+02
   -0.1633208794777215D+02   -0.2323861285284693D+02   -0.2542165008875346D+02
   -0.1071465607687973D+02   -0.8334289267153844D+01   -0.8467407955422210D+01
   -0.1067082623756270D+02   -0.7848051239884719D+01   -0.7662108981429773D+01
   -0.1144791605671909D+02   -0.8006772565143979D+01   -0.9000645426127958D+01
   -0.1501293162180522D+02    0.2447877817397396D+02   -0.2602619617710032D+02
   -0.1557319014750354D+02    0.2513014210873177D+02   -0.2654565052972657D+02
   -0.1406516311293479D+02    0.2449397472041567D+02   -0.2626239958790497D+02
    0.3783557136769061D+01    0.1894037794859304D+02    0.7132471613934177D+01
    0.3919092478959441D+01    0.1811359133945305D+02    0.6609538947560192D+01
    0.3052902610894263D+01    0.1879471269106073D+02    0.7754535320414690D+01
   -0.1195696825244489D+02    0.2340064302050131D+02   -0.1687206714744507D+02
   -0.1286745135806303D+02    0.2352714799904903D+02   -0.1708576134241366D+02
   -0.1147782738782745D+02    0.2388427205053924D+02   -0.1753102947847275D+02
    0.1207281596493351D+02    0.3424205575156037D+01   -0.1014781278494191D+01
    0.1193253016215762D+02    0.4344341760493672D+01   -0.8561117411636985D+00
    0.1152722821645816D+02    0.2911574920236667D+01   -0.4660068680728243D+00
    0.9839335590529361D+01    0.9001173900977515D+00    0.2207521909391938D+02
    0.9497459836796111D+01    0.4002700334427167D-01    0.2171000664143338D+02
    0.9048965572920388D+01    0.1396031013118619D+01    0.2232815405228148D+02
   -0.1996802746854204D+02   -0.2280679606250814D+02    0.2492156098730141D+02
   -0.1971007673348491D+02   -0.2307015396559670D+02    0.2578992416811271D+02
   -0.1959725276622832D+02   -0.2351655909896381D+02    0.2438315378090797D+02
    0.4852251775991819D+00   -0.1461107622626456D+02    0.6091555172829233D+01
    0.7699403056644702D+00   -0.1364444766965665D+02    0.5894374497390560D+01
    0.3628300231356927D+00   -0.1482628072375789D+02    0.7068073258297351D+01
    0.2514080405127354D+02    0.5783702644841153D+00    0.2137656887410967D+02
    0.2553732191268072D+02    0.3587619628484545D-01    0.2212259944808016D+02
    0.2509269655890573D+02    0.3274511828297888D-01    0.2058560158716587D+02
    0.1079628684887220D+02    0.1200402947930257D+02   -0.1389826168153659D+02
    0.1176568618460521D+02    0.1204572350650978D+02   -0.1366517438173599D+02
    0.1052214427310678D+02    0.1288216748343114D+02   -0.1432997690202616D+02
   -0.1885068614185584D+02   -0.1181422173152738D+02   -0.1007354148907084D+02
   -0.1839776749867989D+02   -0.1127271743421298D+02   -0.1069123938193282D+02
   -0.1961941154506477D+02   -0.1135034175160886D+02   -0.9919853838417588D+01
   -0.1939215038471932D+02   -0.1333606927191192D+02    0.1354815056813118D+02
   -0.1921375532523244D+02   -0.1311835121490513D+02    0.1444523202208272D+02
   -0.2000249194242429D+02   -0.1407898364423446D+02    0.1356670386535920D+02
    0.2540616244662890D+01    0.2328015832199294D+02    0.2686724126094324D+02
    0.2710381246081513D+01    0.2274712855809621D+02    0.2610603984930763D+02
    0.1657821475024799D+01    0.2354689424251405D+02    0.2680014114829211D+02
    0.2558926865825937D+01   -0.9460375110525664D+01   -0.2621661021134408D+01
    0.3102086996878444D+01   -0.1008025295796667D+02   -0.2097249667400911D+01
    0.3137167145036530D+01   -0.9298995793706272D+01   -0.3392635767374184D+01
    0.5219726855305179D+00    0.2770713764444861D+02    0.4334784530161966D+01
    0.1349642965945504D+01    0.2816790285840469D+02    0.4422947169107108D+01
    0.8166594846782183D+00    0.2681178392706591D+02    0.4379604036213551D+01
   -0.2430314598903304D+01   -0.6136310678364509D+01   -0.2675677659563452D+02
   -0.2587187869401498D+01   -0.6670804093642362D+01   -0.2599036030073727D+02
   -0.1503316456927092D+01   -0.5874647792956178D+01   -0.2664299676638296D+02
    0.5120350562501177D+01   -0.1626026323493206D+02    0.4826374028489896D+01
    0.4801473657030261D+01   -0.1670199730173435D+02    0.4055593382614221D+01
    0.5960060807947182D+01   -0.1664171597196055D+02    0.5092463876273063D+01
   -0.2814209410071423D+01    0.1640750765313303D+02    0.1517758943043836D+02
   -0.2176155763022888D+01    0.1594864009012549D+02    0.1459947512774783D+02
   -0.3484419027699931D+01    0.1677904799671960D+02    0.1462076800577792D+02
   -0.1981387728095001D+02   -0.1982336233608779D+02   -0.1270107199270557D+02
   -0.2016025597241936D+02   -0.2018684008741244D+02   -0.1188555018179376D+02
   -0.1925036788351933D+02   -0.1916113420267398D+02   -0.1233220282849181D+02
   -0.2559420458899764D+02    0.3252788393701779D+00    0.9762214573086386D+01
   -0.2603387097346837D+02   -0.3107254435186445D+00    0.9156221536613385D+01
   -0.2628992233518222D+02    0.7025230471592457D+00    0.1031359499438902D+02
    0.4256651456742510D-01    0.3930126350550477D+01   -0.1973613343924508D+02
    0.4702404755745084D+00    0.3475284965287920D+01   -0.2047836954973425D+02
    0.4551783989143647D+00    0.3766670159489277D+01   -0.1883764015931404D+02
    0.2202857727051321D+02   -0.7298713727781072D+01    0.1790456468844420D+02
    0.2184293408526020D+02   -0.8221923493138899D+01    0.1785005706462786D+02
    0.2236503670339788D+02   -0.6986236256880715D+01    0.1701107200745631D+02
    0.2704631968289189D+02    0.2517649178314436D+02   -0.1271283737103791D+02
    0.2764846417237372D+02    0.2487074729791638D+02   -0.1195573565656996D+02
    0.2760244382927833D+02    0.2533342246100316D+02   -0.1348147266007849D+02
   -0.2427773144402367D+02    0.2233977031363075D+02   -0.2648813086207878D+02
   -0.2405443934045300D+02    0.2322419242481783D+02   -0.2618535053128684D+02
   -0.2502469724711397D+02    0.2248647420027613D+02   -0.2706385758048782D+02
    0.5574406370005449D+01    0.5787648588481983D+01   -0.5822180718120731D+01
    0.5108650218144048D+01    0.4978864421359980D+01   -0.6049494254475394D+01
    0.6368559308072967D+01    0.5510191547081909D+01   -0.5394226636316059D+01
    0.2267092779861529D+02    0.1815703613134517D+02   -0.1660575774076410D+02
    0.2324796358661779D+02    0.1790992054685424D+02   -0.1594626265946387D+02
    0.2208099612265898D+02    0.1878080520562995D+02   -0.1618770860277219D+02
   -0.2337574326845288D+02   -0.5143110596975799D+01    0.4347938552831426D+01
   -0.2402077961102402D+02   -0.5840070779222736D+01    0.4026298099606486D+01
   -0.2296304512976377D+02   -0.4872459033634315D+01    0.3513411034627469D+01
   -0.2471103409734844D+01   -0.7635389390150205D+01    0.6374625227498581D+01
   -0.2318722806328242D+01   -0.8424922909559715D+01    0.6859587140992591D+01
   -0.2272091968320157D+01   -0.6904149645978091D+01    0.6991736178643027D+01
    0.6147332752399188D+01    0.9648302902982399D+01    0.1210290913253033D+02
    0.6624156004752294D+01    0.1005317709129850D+02    0.1134782133654734D+02
    0.6799837215241322D+01    0.9670018030634344D+01    0.1282791999574783D+02
   -0.1390881629176785D+02    0.6583555172081637D+01   -0.1245840118080768D+02
   -0.1426805666259429D+02    0.6546003322827358D+01   -0.1339198143020146D+02
   -0.1324944583589203D+02    0.5891885064642462D+01   -0.1239351055319454D+02
   -0.5391316889340192D+01    0.8354538397248232D+01   -0.9539805783372250D+00
   -0.5801745964773139D+01    0.7716742725594700D+01   -0.1553679340051143D+01
   -0.4572772517764625D+01    0.8664027796236011D+01   -0.1364303097257682D+01
   -0.1925573126574830D+02   -0.8368226737304648D+01   -0.2437012924969297D+02
   -0.2007239983551178D+02   -0.8853036355666976D+01   -0.2402844585318350D+02
   -0.1910060710487376D+02   -0.8737584264111725D+01   -0.2531213157060072D+02
   -0.5320643407742386D+01    0.2133504293123532D+02   -0.4242112092084072D+01
   -0.4745950255857298D+01    0.2083493734197574D+02   -0.3646742343377026D+01
   -0.4947827711436285D+01    0.2219947065333443D+02   -0.4179267162457789D+01
    0.1876585682308540D+02   -0.2582479966012427D+02   -0.9280810770372158D+01
    0.1808893487351689D+02   -0.2577626237705081D+02   -0.9967190379252623D+01
    0.1842722624229882D+02   -0.2525035822007957D+02   -0.8613645224763834D+01
   -0.2198110717148615D+00   -0.4483473930428896D+01    0.4220447057743669D+01
   -0.3640548535114915D+00   -0.5192760018807178D+01    0.3559119319157666D+01
    0.7083656667094337D+00   -0.4533015486180973D+01    0.4399627969512261D+01
   -0.2399443304897696D+02    0.2499280886063164D+02    0.2278656496554981D+02
   -0.2321844547473760D+02    0.2556862123891733D+02    0.2286263709728280D+02
   -0.2423841156594650D+02    0.2446648930301315D+02    0.2353897297882757D+02
    0.6456461817491968D+01    0.1669056362024574D+02    0.1760929390132332D+02
    0.5632420416355706D+01    0.1658581895777722D+02    0.1809221638580430D+02
    0.6603186738163482D+01    0.1579268330290454D+02    0.1722781300615933D+02
   -0.4052017340391749D+01   -0.1102100430644387D+02    0.2886293547814348D+01
   -0.4089837106472581D+01   -0.1146911719993729D+02    0.2060255098866775D+01
   -0.3260468478381681D+01   -0.1126560349651883D+02    0.3343977789249306D+01
    0.7049187572500673D+01   -0.4820311078550354D+01   -0.8144008996235670D+00
    0.7110681052587445D+01   -0.5620704521977007D+01   -0.2677035051976414D+00
    0.7956752282588768D+01   -0.4732082967966329D+01   -0.1225960359145978D+01
    0.2209676209703009D+02   -0.1382782458793607D+02    0.9767308969588054D+01
    0.2233813857009866D+02   -0.1469287442850249D+02    0.1002429666766026D+02
    0.2288290902393437D+02   -0.1327086355699986D+02    0.9653105910358944D+01
    0.1730536992958223D+02    0.7602563972752717D+01   -0.1457540045135249D+01
    0.1786852043828133D+02    0.7461425070839809D+01   -0.7088099520772074D+00
    0.1639095772902408D+02    0.7407044025914471D+01   -0.1219340188067332D+01
   -0.2251015604655828D+01   -0.8250260931850583D+01    0.2024973106025008D+02
   -0.2007973340179981D+01   -0.8829570308513540D+01    0.2102003752238681D+02
   -0.2125008494261828D+01   -0.8770330614579501D+01    0.1945512518642600D+02
   -0.2060658696422158D+02    0.3997587495397843D+01   -0.4601533058088201D+01
   -0.2090021032325233D+02    0.3479010564776331D+01   -0.3810059756531150D+01
   -0.2076131905232088D+02    0.3319997922307538D+01   -0.5324442510032252D+01
   -0.2571407481798046D+02   -0.2546598942027324D+02   -0.9802841783412548D+00
   -0.2613186355458925D+02   -0.2469784642129834D+02   -0.1425507158106549D+01
   -0.2631407429195302D+02   -0.2623550719102329D+02   -0.9988542255474488D+00
   -0.7605521800831034D+01   -0.1353843401821078D+02   -0.9267340482939231D+01
   -0.6945716573084113D+01   -0.1287934169224233D+02   -0.9022209108936513D+01
   -0.8189078002637274D+01   -0.1360788083325888D+02   -0.8488352651760945D+01
   -0.3571476321253760D+00    0.1617063028400207D+02   -0.1700961590668703D+02
   -0.4856541655347091D+00    0.1551536465487775D+02   -0.1629355120862940D+02
    0.6070037419847224D+00    0.1612961503895445D+02   -0.1716377637250442D+02
    0.8237913010525343D+01    0.6730223166158082D+01   -0.8468891667889437D+01
    0.7420280776161192D+01    0.6352457978756176D+01   -0.8714378192729310D+01
    0.8789906085242832D+01    0.5936331243498786D+01   -0.8512228959632797D+01
   -0.1072487040676874D+02   -0.1123321372060334D+02    0.2536453747515412D+02
   -0.1001897435096997D+02   -0.1110548431729322D+02    0.2593605239946557D+02
   -0.1086966819115686D+02   -0.1219928679461292D+02    0.2547924848209664D+02
    0.3831663296104375D+01   -0.1153797236251550D+02    0.2066173693359027D+02
    0.3920025390587914D+01   -0.1194523048385191D+02    0.1981439852812707D+02
    0.3694929356645042D+01   -0.1057671843138285D+02    0.2052292785405652D+02
   -0.1282491648248213D+02   -0.2245887189263854D+02    0.9143319318163998D+01
   -0.1264363779290520D+02   -0.2256015124873062D+02    0.8141654792464633D+01
   -0.1373363516169186D+02   -0.2256834612205637D+02    0.9367022365793369D+01
    0.2018045334263857D+02   -0.2624973550814895D+02    0.2292056492744400D+02
    0.1983815160407212D+02   -0.2702192813883378D+02    0.2337264263891030D+02
    0.2034667684938144D+02   -0.2549910465455207D+02    0.2349383155782490D+02
   -0.2232880659864870D+02   -0.1814792848031512D+02    0.9291191672083645D+01
   -0.2187639112067363D+02   -0.1888626799950727D+02    0.8788266061634364D+01
   -0.2286242410915978D+02   -0.1847974990643228D+02    0.1003350633402684D+02
    0.6457243133024420D+01    0.4036304597736079D+00   -0.1297057921290173D+02
    0.5513912575223554D+01    0.4387316515630247D+00   -0.1297023716428652D+02
    0.6710796167919002D+01   -0.2853391128555635D+00   -0.1353885643762664D+02
    0.1544792828849931D+02   -0.8751893453934871D+00   -0.2626907486122430D+02
    0.1545845289992972D+02   -0.9658550755318218D-01   -0.2569257917985232D+02
    0.1510128615199705D+02   -0.1541723684619446D+01   -0.2570258451353634D+02
   -0.1329798063996724D+02    0.1763764079524494D+02    0.1433743087070568D+02
   -0.1331576667200529D+02    0.1770436660290391D+02    0.1337559621646228D+02
   -0.1416959039984582D+02    0.1714380254595032D+02    0.1456249531674653D+02
    0.1743281129863555D+02    0.8048768586429233D+01   -0.5479662240431715D+01
    0.1662455255372099D+02    0.8256182249718075D+01   -0.5920460639801470D+01
    0.1806702819526490D+02    0.8346641406330503D+01   -0.6108154721177860D+01
    0.2411494598670384D+02   -0.2541908272918362D+02   -0.2640377150470990D+02
    0.2422303879599795D+02   -0.2447436530015483D+02   -0.2661206842453373D+02
    0.2461254056783939D+02   -0.2547047760898075D+02   -0.2560436155869579D+02
   -0.9464491793436149D+01   -0.2563183017529470D+02   -0.4970942395995952D+01
   -0.8750896963480377D+01   -0.2513736786367009D+02   -0.4644190801196402D+01
   -0.9809693161811987D+01   -0.2509593408200142D+02   -0.5606287215554292D+01
   -0.1112967845815570D+02   -0.2474248929749989D+01   -0.2769976801068306D+02
   -0.1134441779138779D+02   -0.2037522994802854D+01   -0.2851483458712373D+02
   -0.1051715501878667D+02   -0.1819056858194853D+01   -0.2738446051452258D+02
    0.5604352559419013D+01   -0.1580960209011397D+02   -0.1475226049511131D+02
    0.5434900938313302D+01   -0.1655266428947984D+02   -0.1409460035800476D+02
    0.5161339991753031D+01   -0.1505373714710713D+02   -0.1429522390918135D+02
    0.2785522969981664D+01    0.2192159041716761D+02    0.1208037441996630D+02
    0.3491911165001476D+01    0.2132705840988992D+02    0.1170018501102111D+02
    0.3114128285115060D+01    0.2279865762318217D+02    0.1206772194219792D+02
   -0.1143915059049950D+02   -0.1797083172617187D+02   -0.2891025002652139D+01
   -0.1076304729506669D+02   -0.1760610733556647D+02   -0.3467302596553048D+01
   -0.1118126161835934D+02   -0.1890441522925543D+02   -0.2924531625601342D+01
   -0.2352272028233059D+02   -0.5449204676250376D+01   -0.1463467914032126D+02
   -0.2406853893000246D+02   -0.5932565541047818D+01   -0.1522727841209555D+02
   -0.2307024940440557D+02   -0.4897533612140105D+01   -0.1524845999380868D+02
    0.1387352824638444D+02    0.1194480230969704D+02   -0.1909684503319657D+02
    0.1343471002086671D+02    0.1119596099669387D+02   -0.1870906975047889D+02
    0.1414550902283420D+02    0.1160251831534692D+02   -0.1998561590963140D+02
    0.6933539217750569D+01   -0.2204781400329589D+02   -0.1472944998395062D+02
    0.7528533563188918D+01   -0.2222253083789490D+02   -0.1398041022906695D+02
    0.7554263007537549D+01   -0.2216706601979080D+02   -0.1546936045691210D+02
    0.1980771783941536D+02    0.3913205866535262D+01    0.1837176695043183D+02
    0.2040285890610612D+02    0.3525237841183641D+01    0.1772843139004348D+02
    0.2044916549278560D+02    0.4416183094685838D+01    0.1886644455726248D+02
    0.2385155425558386D+01   -0.8130335142695870D+01    0.1778267981771812D+02
    0.2683479722166582D+01   -0.7267915784334340D+01    0.1757584541171288D+02
    0.1511461194920956D+01   -0.8256557019123525D+01    0.1749058646985989D+02
   -0.1906513318034725D+02    0.1400504006183330D+02   -0.5845993412579604D+01
   -0.1884320466787559D+02    0.1422952252457466D+02   -0.4949383051273514D+01
   -0.1838533830902971D+02    0.1425923873620806D+02   -0.6467328054457095D+01
    0.2086549438946311D+02    0.9143579377563954D+01    0.2552314451750513D+02
    0.2173116239525954D+02    0.8813228404636467D+01    0.2528238585604416D+02
    0.2105420134741547D+02    0.9458783403266033D+01    0.2643415317543925D+02
   -0.2131054774365409D+01    0.1810012969121281D+02   -0.3339740785546020D+01
   -0.2621321568467222D+01    0.1765178375834689D+02   -0.4104116736223921D+01
   -0.2485597070284102D+01    0.1759947388874438D+02   -0.2514543145436438D+01
    0.2283788261382001D+02   -0.1476393087753309D+02   -0.1853061550328862D+02
    0.2208463292318911D+02   -0.1418881213141509D+02   -0.1853106248485660D+02
    0.2358268713460376D+02   -0.1409584713456194D+02   -0.1863410276520631D+02
   -0.2148561309994386D+02   -0.2326726819532607D+01    0.1565937347187368D+02
   -0.2119241855085452D+02   -0.2972932523838966D+01    0.1498414508288387D+02
   -0.2118682330832193D+02   -0.1485228110207573D+01    0.1525712292530055D+02
   -0.1508577568055204D+02    0.7638667164811761D+01   -0.7395930416862515D+01
   -0.1555305482331643D+02    0.7170536424571783D+01   -0.8053005404578858D+01
   -0.1505104220377287D+02    0.7194279976783599D+01   -0.6564130392168170D+01
    0.1034764571973885D+02    0.1033662351318737D+02    0.1003655773471473D+02
    0.9918880349710273D+01    0.1111359350337053D+02    0.1029476500538485D+02
    0.1105333380909810D+02    0.1020511751941283D+02    0.1066303945596991D+02
   -0.8920820766067949D+01    0.6228326469882274D+00   -0.1671645742465323D+02
   -0.9533952913042500D+01    0.1394645727611600D+00   -0.1616135040064646D+02
   -0.8005486370784975D+01    0.3162676908209362D+00   -0.1640854009666303D+02
    0.1082221423605898D+02    0.1264319751163019D+02   -0.5176197102800880D+01
    0.1120275380872993D+02    0.1268312138673775D+02   -0.4321036993479966D+01
    0.1003817530943547D+02    0.1196423705734707D+02   -0.5144212430937633D+01
    0.7352273620443065D+01    0.2306489881294316D+02    0.5347719012846857D+01
    0.7981986846863108D+01    0.2230842567195751D+02    0.5135073374700824D+01
    0.7076101344150223D+01    0.2333829057438003D+02    0.4506109709945641D+01
    0.1433690398517184D+02   -0.2138560772805030D+02    0.4158976398629984D+01
    0.1415600643449190D+02   -0.2054461002538423D+02    0.3718013682926221D+01
    0.1367169185744278D+02   -0.2156661719772831D+02    0.4880195293209612D+01
   -0.2143261681940285D+02   -0.4645429424788301D+01   -0.1246275212568463D+02
   -0.2166909627020057D+02   -0.5481432414248853D+01   -0.1287802164536722D+02
   -0.2105931029127582D+02   -0.4718623795290337D+01   -0.1156412116457867D+02
    0.1765575149265616D+02   -0.9578121809065212D+01   -0.3069767132750781D+01
    0.1786698537633806D+02   -0.8670402058179350D+01   -0.2776735314757531D+01
    0.1709612383665367D+02   -0.9589885223145091D+01   -0.3812004566062048D+01
   -0.1987028701037914D+01    0.2764138526340416D+02   -0.2234720131115026D+02
   -0.2601223300736785D+01    0.2832727450189611D+02   -0.2264270690552359D+02
   -0.2055854586277565D+01    0.2765515063018681D+02   -0.2136751105076116D+02
   -0.1844255405670563D+02    0.1399479472486425D+02   -0.1726113492410170D+02
   -0.1795291173316509D+02    0.1406498614724312D+02   -0.1809814333761082D+02
   -0.1935790475047097D+02    0.1431689033623040D+02   -0.1734536268210359D+02
    0.2001292668938578D+02   -0.1377957767577423D+02    0.2321130942828005D+02
    0.2082470956949300D+02   -0.1337589894271591D+02    0.2283646030998938D+02
    0.1922955653805400D+02   -0.1360679239444050D+02    0.2269460983808923D+02
   -0.1843367882126147D+02   -0.6098866661800452D+01   -0.1276377754591680D+02
   -0.1784288622092595D+02   -0.6366536496056617D+01   -0.1352012907073323D+02
   -0.1910542644300131D+02   -0.5686359192120197D+01   -0.1324866226634049D+02
    0.2216030170021399D+01   -0.9741779728288844D+01    0.2627330170644213D+02
    0.2081858854603614D+01   -0.9585458896841768D+01    0.2723964672316069D+02
    0.1441198281233876D+01   -0.9591947264877708D+01    0.2577949100931344D+02
    0.1730172704973604D+02   -0.2457985027643106D+02   -0.2315074723461694D+02
    0.1647182580159079D+02   -0.2443791534722273D+02   -0.2267773770388802D+02
    0.1756500843482124D+02   -0.2371052684363788D+02   -0.2344660690149951D+02
    0.6837810210893006D+01    0.2342830880658159D+02   -0.1647900406954031D+02
    0.7408139777590090D+01    0.2303823916606746D+02   -0.1582479265861784D+02
    0.7307268513773415D+01    0.2425801262191512D+02   -0.1664517820846666D+02
    0.5997874695050299D+01    0.1373544039986146D+02   -0.1855979291111971D+01
    0.5495694836325755D+01    0.1342926481044585D+02   -0.1066962154765392D+01
    0.6942174550203585D+01    0.1355984986496394D+02   -0.1969985765862973D+01
   -0.1430605129160855D+02   -0.2565502313760438D+02    0.1540428816106815D+02
   -0.1524148476036065D+02   -0.2548347085065539D+02    0.1521434836603580D+02
   -0.1414351429989177D+02   -0.2539386171478968D+02    0.1633301274658028D+02
    0.5033109532853959D+01    0.2018028520508073D+02    0.1481322069399482D+02
    0.4297791981269633D+01    0.2070932391824833D+02    0.1505562439351314D+02
    0.4524291166908639D+01    0.1944804529089384D+02    0.1451046530254897D+02
    0.9941143677810748D+01   -0.1276381659376144D+02   -0.1013109871853104D+02
    0.1003392175715339D+02   -0.1320323939438469D+02   -0.1099330748109942D+02
    0.9295600693327911D+01   -0.1319769670188161D+02   -0.9630008626880311D+01
   -0.1574915777955368D+02    0.2375433994850883D+01    0.2491716707944305D+02
   -0.1644412914826004D+02    0.3011868075080893D+01    0.2506493142713175D+02
   -0.1555885435531506D+02    0.1753921657281445D+01    0.2561018185067457D+02
   -0.1623978753725424D+02   -0.7564245329225376D+01   -0.2628710984861505D+02
   -0.1580927650771878D+02   -0.6736003225676138D+01   -0.2608788950757947D+02
   -0.1666829706933415D+02   -0.7426317261545383D+01   -0.2708061942752870D+02
    0.8735855848301396D+01   -0.1462396571825155D+02   -0.2605877919331722D+02
    0.8383612269242503D+01   -0.1549201161563108D+02   -0.2629756837356904D+02
    0.9304242379429169D+01   -0.1439233302903234D+02   -0.2686922210203817D+02
   -0.1153267651499197D+02   -0.1596870007949849D+02    0.6960245907958687D+01
   -0.1113771429860897D+02   -0.1510284468922529D+02    0.7168387703652022D+01
   -0.1081707413826125D+02   -0.1668605509227944D+02    0.7057622935984170D+01
   -0.1950378501244816D+02    0.2496698069210459D+02   -0.2562310615748430D+02
   -0.2011759557722556D+02    0.2446887075110020D+02   -0.2504700753633742D+02
   -0.2010578537722972D+02    0.2534794285640222D+02   -0.2629905820607084D+02
    0.2352140765289347D+01    0.7840614855348877D+01    0.2272600390222877D+02
    0.3206322288898956D+01    0.8178969321456016D+01    0.2247177153803268D+02
    0.2269512670762091D+01    0.6974154690068071D+01    0.2232687230341174D+02
    0.1297910339277901D+01    0.1745691630574073D+02    0.2518776069208483D+02
    0.4536889442043810D+00    0.1776084742287369D+02    0.2473468931549738D+02
    0.1905201076416779D+01    0.1811212482713649D+02    0.2491393769260835D+02
    0.8924565860703719D+00    0.5439398863259549D+01    0.2315961588969194D+02
    0.3074535093706221D-01    0.4911631815962154D+01    0.2317435440650166D+02
    0.1156807216195116D+01    0.5621331161405862D+01    0.2408200231775476D+02
   -0.1572132215420597D+02    0.6625098020142283D+01    0.8472866173843099D+00
   -0.1519290672223471D+02    0.7344816071259862D+01    0.1149701551089952D+01
   -0.1528073891453282D+02    0.6380245889195502D+01    0.3299943940019490D-01
    0.1477885078779073D+02    0.1513959954337954D+02   -0.2167024885619770D+02
    0.1486178350817725D+02    0.1613426584645099D+02   -0.2166950589025995D+02
    0.1562142403710620D+02    0.1479707032547325D+02   -0.2137195380461511D+02
   -0.2424555726329837D+01    0.2320021361831128D+02    0.1711368403613319D+02
   -0.2482425800157640D+01    0.2381689714284524D+02    0.1788311058270391D+02
   -0.1814107812634709D+01    0.2363786160289449D+02    0.1644935609890621D+02
    0.1993350582286591D+02    0.5811090643179709D+01   -0.1887329109594952D+02
    0.1988264642175934D+02    0.5223308598335521D+01   -0.1963169307127190D+02
    0.2029412727919082D+02    0.5205639218152217D+01   -0.1823256803632367D+02
   -0.1981887961637543D+02   -0.5103636100176103D+01    0.1682917696699168D+01
   -0.1995016950750348D+02   -0.5544610840717886D+01    0.2521217025057111D+01
   -0.1907915687618125D+02   -0.5559001419575305D+01    0.1254580743461203D+01
    0.7006594859621017D+01   -0.1057113434356094D+02   -0.1633846135720657D+01
    0.6920454053242542D+01   -0.9583724803114112D+01   -0.1703547887202518D+01
    0.7861667334691506D+01   -0.1073763115555864D+02   -0.1176665374490978D+01
   -0.2742294925670457D+02   -0.1892203519191245D+02    0.1316616253200885D+02
   -0.2724494486221828D+02   -0.1969879451520788D+02    0.1256404672585781D+02
   -0.2817868068024353D+02   -0.1849944203497039D+02    0.1279713354234316D+02
    0.6842618194315291D+01    0.1987088092958407D+02    0.1702676912976152D+02
    0.6372342457367268D+01    0.2018057983112096D+02    0.1626065105247304D+02
    0.6699439251260204D+01    0.1887338686924310D+02    0.1699176335873304D+02
   -0.1577292236629907D+02    0.1209648315200357D+02   -0.2301750019818121D+02
   -0.1674717044344433D+02    0.1205759629036801D+02   -0.2291407905445399D+02
   -0.1547427396047765D+02    0.1298518850178202D+02   -0.2284639711326838D+02
    0.1494416599356551D+02   -0.2304758541162851D+02   -0.2522613350342743D+02
    0.1567606641785114D+02   -0.2351927938491137D+02   -0.2566349319762459D+02
    0.1513132080840225D+02   -0.2206071323037819D+02   -0.2534329663330193D+02
   -0.1621422217395557D+02    0.6155603835707548D+01    0.4144933225818151D+01
   -0.1563349192746094D+02    0.5838474666224787D+01    0.4868417405329841D+01
   -0.1713650438324727D+02    0.5985168151666144D+01    0.4344914293930890D+01
   -0.5572481399490680D+01   -0.9293200392842495D+01    0.1510160790760380D+02
   -0.4821055894686173D+01   -0.9907545672557530D+01    0.1499978963098421D+02
   -0.6317657270761960D+01   -0.9878000250350260D+01    0.1518356377689977D+02
    0.3615254704315464D+01   -0.5408969032385270D+01    0.1940978359315468D+02
    0.4041852771230074D+01   -0.5088479651683154D+01    0.2021349587877626D+02
    0.3959618568023596D+01   -0.4875055576661822D+01    0.1865379709740707D+02
   -0.7020232049846012D+01    0.2131644223453072D+01    0.2078855950956942D+02
   -0.7777533395273746D+01    0.2162080478619434D+01    0.2145939136733409D+02
   -0.6773282033089398D+01    0.3024290302247632D+01    0.2066201927499970D+02
   -0.2604318137474046D+02    0.4666220490642498D+01   -0.1944983141192517D+02
   -0.2501583125533763D+02    0.4641592212586087D+01   -0.1940410650043830D+02
   -0.2625796531587950D+02    0.5441213223649305D+01   -0.2000631524441117D+02
    0.3147329739755327D+01    0.2319290789533667D+02    0.7230938942845409D+01
    0.2765183919731073D+01    0.2379159576036098D+02    0.6629381666570819D+01
    0.3818437749696714D+01    0.2266121247101704D+02    0.6781551846195935D+01
   -0.2755060544295678D+02   -0.2692602571663030D+02   -0.2352341359025083D+02
   -0.2848057545957979D+02   -0.2689763664013180D+02   -0.2322673566240564D+02
   -0.2730317374331051D+02   -0.2784510574528582D+02   -0.2334676416065591D+02
    0.2715964103796654D+02    0.2135263646719340D+02   -0.2096681728823969D+02
    0.2810723188413825D+02    0.2159612292804244D+02   -0.2089674115422116D+02
    0.2724401517519224D+02    0.2036666748650709D+02   -0.2115584489764095D+02
    0.7836762236741703D+01    0.5142680632105998D+01    0.2055356132575145D+02
    0.8426701322987441D+01    0.4931774989092519D+01    0.1984170724662509D+02
    0.8415408134888629D+01    0.5041425145791842D+01    0.2136862647935071D+02
   -0.1234753891671975D+02    0.1631888214863993D+02   -0.1447318174269967D+02
   -0.1276479570573273D+02    0.1542233187013051D+02   -0.1447897908258500D+02
   -0.1292852083398477D+02    0.1680523532818702D+02   -0.1509746642084512D+02
   -0.1098099349616998D+02   -0.2692104288921014D+02    0.2149926521363379D+02
   -0.1034861471655879D+02   -0.2739562739570773D+02    0.2198927732865054D+02
   -0.1183847068804758D+02   -0.2733903864885339D+02    0.2184089634466034D+02
   -0.7012750278778351D+01   -0.4139494391152227D+01    0.4611889090097484D+01
   -0.7944833034017957D+01   -0.4402535848929529D+01    0.4643290424666222D+01
   -0.6783313684643976D+01   -0.4047001331982466D+01    0.5549694085335215D+01
    0.1006413730740339D+02   -0.7335318982763599D+01   -0.9470557747416121D+01
    0.9879737589367489D+01   -0.6480496439666405D+01   -0.9919681816664337D+01
    0.9752462352034092D+01   -0.7180939004975451D+01   -0.8517457086031120D+01
    0.1982776785353533D+01   -0.1225298463018445D+02    0.8680514334913759D+01
    0.1272196218329622D+01   -0.1285113619831104D+02    0.8854251605903629D+01
    0.2701823820088287D+01   -0.1268945887975352D+02    0.9102420961369061D+01
    0.2137959357216800D+02   -0.2713049727591337D+02   -0.1885107815075618D+02
    0.2054199840900577D+02   -0.2761261106370975D+02   -0.1878135529105766D+02
    0.2201995214693332D+02   -0.2782180770743207D+02   -0.1908367015594205D+02
   -0.9417513919828227D+01   -0.8719711877104800D+01   -0.1782449659314432D+02
   -0.9696116240460881D+01   -0.8028342957595164D+01   -0.1717899694036995D+02
   -0.1000832373962890D+02   -0.9521645094657153D+01   -0.1768131399092271D+02
   -0.1654417205140154D+02   -0.2284300329491716D+01    0.7203721525665065D+01
   -0.1690588228822329D+02   -0.2488357558495966D+01    0.6360521062719715D+01
   -0.1558810016235847D+02   -0.2331089140998241D+01    0.7126890282637402D+01
    0.9697588974419245D+00    0.1064797293946647D+02    0.6844789765052064D+01
    0.7446333569070949D+00    0.9877669790024379D+01    0.6314134820747204D+01
    0.2138053572945885D+00    0.1120701254380552D+02    0.6877155964644611D+01
    0.1553493340335792D+02    0.1606861681256508D+02   -0.1856308272313712D+02
    0.1491574645489602D+02    0.1625307669766762D+02   -0.1781818064236143D+02
    0.1639533732350311D+02    0.1568332085868131D+02   -0.1836645629224434D+02
    0.2280656604729702D+01   -0.7204055230492632D+01   -0.9102699179446835D+01
    0.2857537217527934D+01   -0.7812146351463622D+01   -0.9612651380714148D+01
    0.2773271925915942D+01   -0.6478821936267503D+01   -0.8717279324847954D+01
    0.1961534288365343D+02    0.9934162439187062D+01   -0.2554012516242897D+02
    0.1903594165776179D+02    0.1038633577392368D+02   -0.2615674578971753D+02
    0.1906882670907206D+02    0.9416702345627961D+01   -0.2492598760896373D+02
   -0.9124077387583387D+00   -0.3369598499167427D+01   -0.2282362920115015D+02
   -0.3852322987430584D+00   -0.2744268209137887D+01   -0.2327136256139817D+02
   -0.1833821606007139D+01   -0.3120925277096213D+01   -0.2278708159935709D+02
   -0.1265918927221401D+02   -0.9686840242134165D+01    0.2113006015256636D+02
   -0.1355216251577161D+02   -0.9897103695690964D+01    0.2143132754376135D+02
   -0.1262871024286877D+02   -0.8826690309710123D+01    0.2063535198613069D+02
   -0.1644991271880578D+02   -0.1565520688863123D+02    0.1959103611354070D+02
   -0.1552660229710820D+02   -0.1591055797259268D+02    0.1946550655985065D+02
   -0.1635762639207347D+02   -0.1469424710507943D+02    0.1981781432760334D+02
   -0.2383513505351769D+02   -0.9278769377101710D+01   -0.2479496794703318D+02
   -0.2327584299152752D+02   -0.8925681929391919D+01   -0.2549889839255629D+02
   -0.2323785771020084D+02   -0.9906616786111512D+01   -0.2440133618473805D+02
   -0.2675690614388289D-01    0.1788352438266636D+02    0.2293550898267158D+01
   -0.5322784943936493D+00    0.1851096014983243D+02    0.1871771159056192D+01
    0.5742205340095713D+00    0.1754464126066935D+02    0.1585440338617127D+01
    0.2551091916572537D+02    0.2740884765235032D+02   -0.1204051288426446D+02
    0.2592755127933654D+02    0.2666613226297250D+02   -0.1239859344920573D+02
    0.2541976413045371D+02    0.2735779431925534D+02   -0.1108055444114905D+02
   -0.2601498294140644D+02   -0.3939700774455130D+01   -0.7957632109370960D+01
   -0.2600039780411117D+02   -0.4409021846836959D+01   -0.7041521327735899D+01
   -0.2511537693285401D+02   -0.4075205256532032D+01   -0.8357557155676620D+01
   -0.4302636214380054D+01   -0.1679667722320823D+02    0.1631426867294088D+02
   -0.4609688327582532D+01   -0.1699284610010119D+02    0.1725429364268701D+02
   -0.3399419275175698D+01   -0.1646703817545193D+02    0.1639433454201139D+02
   -0.6315824464085249D+01    0.2545561418762810D+02   -0.5331786634393830D+01
   -0.6266189681254672D+01    0.2644027578769996D+02   -0.5368450053545667D+01
   -0.7066557859733750D+01    0.2529457697665196D+02   -0.4811595988612258D+01
   -0.2577342001344182D+02   -0.9832478405854802D+01   -0.1945479704499319D+02
   -0.2577782634667099D+02   -0.1074397467170766D+02   -0.1970366386954898D+02
   -0.2671744873834278D+02   -0.9593513981481751D+01   -0.1952214263571360D+02
    0.4904824707510468D+01   -0.5546887861137385D+01    0.2510035389081220D+02
    0.4425529555335655D+01   -0.5154025458776490D+01    0.2435320530095265D+02
    0.5303068114343911D+01   -0.4782262181187235D+01    0.2556595093896039D+02
   -0.1205810357691078D+02   -0.1100710726259977D+02    0.3916195096359585D+01
   -0.1156140182878471D+02   -0.1025016854138221D+02    0.4227024828026272D+01
   -0.1282792706715175D+02   -0.1101431505021960D+02    0.4536367758228817D+01
    0.6474195909415862D+00   -0.6255119205235617D+01   -0.1136122972020973D+02
    0.6404728434631405D+00   -0.6901886780868430D+01   -0.1067375273947098D+02
    0.1106349455402631D+01   -0.5489148288578733D+01   -0.1104222419747614D+02
   -0.1128837250467332D+02   -0.1942416389942293D+02    0.5158119703756607D+01
   -0.1053455382784414D+02   -0.1886264711818892D+02    0.5408636367633282D+01
   -0.1173789413672573D+02   -0.1902266339771836D+02    0.4464068992480191D+01
   -0.7551486809181202D+01    0.1219209279942091D+02   -0.9635207018074476D+00
   -0.7712834229328331D+01    0.1232454822433481D+02   -0.1971747856463735D+01
   -0.7945979975147186D+01    0.1130434458298890D+02   -0.6645335039826772D+00
   -0.1648496127022082D+02    0.2101493359323446D+02   -0.2113079218587105D+02
   -0.1577651998034674D+02    0.2056362519794805D+02   -0.2061851361932375D+02
   -0.1621752557393482D+02    0.2196151834563469D+02   -0.2097997201536716D+02
   -0.1663352212504954D+02   -0.1192695505805624D+02    0.2555181492803258D+02
   -0.1692907931454574D+02   -0.1230036429629160D+02    0.2636606346560009D+02
   -0.1582412992606476D+02   -0.1244427962638620D+02    0.2537807927472405D+02
    0.1881897002130048D+01   -0.1474863611997609D+02   -0.5931994288508367D+01
    0.2222017424224573D+01   -0.1381674324579252D+02   -0.6050440502772703D+01
    0.9472461787732486D+00   -0.1469454507456329D+02   -0.6136771266331446D+01
   -0.1316361873132170D+02    0.2355685392274269D+02   -0.9419613049932124D+01
   -0.1331011894375141D+02    0.2430181685057673D+02   -0.9987657381091942D+01
   -0.1228846354950833D+02    0.2320300590314125D+02   -0.9705728125092591D+01
    0.1326976503186450D+02   -0.2579469356692509D+02    0.2581027982965924D+02
    0.1239601932273169D+02   -0.2609604081277461D+02    0.2536498599727987D+02
    0.1392975479425051D+02   -0.2584238969037373D+02    0.2506241175460126D+02
    0.3513588691639942D+00   -0.2422288682713828D+01   -0.1766264884039873D+02
    0.1753474823980639D+00   -0.3343345189171045D+01   -0.1767306574449804D+02
    0.6454322655392408D+00   -0.2240184558395926D+01   -0.1678185281871022D+02
   -0.1384526586076093D+02   -0.1561950945581890D+02    0.1989867040522962D+02
   -0.1312734489313917D+02   -0.1499017844639297D+02    0.1999651991315040D+02
   -0.1342665816300108D+02   -0.1635558524867638D+02    0.1940135832285322D+02
    0.2131901023955011D+02   -0.2229577895800669D+02   -0.7872307487722786D+01
    0.2115072426841087D+02   -0.2161889599581138D+02   -0.8610373050626283D+01
    0.2210332914570387D+02   -0.2214132135561968D+02   -0.7379499700192149D+01
    0.1342317535251795D+02    0.6807112506409074D+00   -0.2347017483973667D+02
    0.1294315235771495D+02    0.8719367409868559D+00   -0.2269035497358817D+02
    0.1343971023906415D+02    0.1517755650107961D+01   -0.2387442547006911D+02
   -0.1997954126719949D+02    0.2714812328496102D+02   -0.1835837088437366D+02
   -0.1926605093621613D+02    0.2650647397013906D+02   -0.1826439591384996D+02
   -0.2079906551714333D+02    0.2677382068679193D+02   -0.1877800128843582D+02
    0.6640974153169236D+01   -0.2514318051906351D+02    0.2421342886517192D+02
    0.6683671502067975D+01   -0.2561657449033268D+02    0.2504824285719896D+02
    0.5892235363047048D+01   -0.2557098601591191D+02    0.2373580718764844D+02
    0.5010408400228338D+01   -0.7999357330300240D+00   -0.1966489485109334D+02
    0.4899764863234275D+01   -0.1114713489314140D+01   -0.2054243170767533D+02
    0.4143134377955951D+01   -0.9254671431630467D+00   -0.1929443006152783D+02
   -0.2695285306182271D+02   -0.8613314997986031D+00    0.1748063270892856D+02
   -0.2629454808017872D+02   -0.3845653947780612D+00    0.1694323670220307D+02
   -0.2643181804787214D+02   -0.1179750969404346D+01    0.1821167605458946D+02
   -0.2255292232020046D+02    0.4071541888244294D+01    0.2920121079677228D+01
   -0.2169398940984749D+02    0.3649273394002496D+01    0.2861736372050063D+01
   -0.2317231837871934D+02    0.3311739595197488D+01    0.2790834404480754D+01
   -0.1817705704320107D+02   -0.2505326390009920D+02   -0.1160285774314915D+02
   -0.1814991313981779D+02   -0.2558887451385124D+02   -0.1074686326771500D+02
   -0.1849463990156928D+02   -0.2414035966431888D+02   -0.1144028224616628D+02
    0.1507302013456927D+02   -0.2021054241152442D+02   -0.2215157945006429D+02
    0.1514821448290038D+02   -0.1941160129486634D+02   -0.2252149897633692D+02
    0.1455993831438363D+02   -0.1999477218258171D+02   -0.2135145059547823D+02
    0.2690743375003951D+02    0.2504756467562160D+02   -0.3356129695118905D+01
    0.2610867679962670D+02    0.2455169813189806D+02   -0.3579343762988541D+01
    0.2672021728209137D+02    0.2552729102855360D+02   -0.2525398037393409D+01
    0.1160371432542915D+02   -0.2640030445499106D+02   -0.2330578364797477D+02
    0.1080435147804571D+02   -0.2658724298425179D+02   -0.2383978710556680D+02
    0.1168575949901302D+02   -0.2721851145882761D+02   -0.2281953744547020D+02
   -0.1365891595119944D+02    0.1852198925119389D+02   -0.4005886707768587D+01
   -0.1369249382657460D+02    0.1945803718497248D+02   -0.4155890492777445D+01
   -0.1451258500151773D+02    0.1820696842328255D+02   -0.3831112103756008D+01
   -0.7294639421872942D+01    0.2535667720783681D+02    0.2772222974148921D+02
   -0.7859676706009599D+01    0.2501443056197203D+02    0.2709906624385118D+02
   -0.7250118272342857D+01    0.2629088430779919D+02    0.2756524078588656D+02
   -0.6395987915043280D-01    0.2171450808798664D+02   -0.7996821152331699D+00
    0.6624184068178189D+00    0.2116651107378371D+02   -0.9385315131400499D+00
    0.1072705412050104D+00    0.2265398852450138D+02   -0.1154026472977996D+01
    0.7507504108142544D+01   -0.9087453594110382D+01    0.5789783265707960D+01
    0.6951449652732552D+01   -0.9743363669089874D+01    0.5234890273994337D+01
    0.7224858103017480D+01   -0.8163316499839000D+01    0.5643386267049750D+01
   -0.1181576664698923D+02    0.1708597830446189D+01   -0.2384826440798172D+02
   -0.1269766265409804D+02    0.1313100404936377D+01   -0.2389779321684803D+02
   -0.1134399113371178D+02    0.1494647809411788D+01   -0.2301328486409170D+02
   -0.1025500355363475D+02    0.2287322016658611D+02    0.5512861096445290D+01
   -0.9930832037429068D+01    0.2376263446776996D+02    0.5234202602457374D+01
   -0.1049844481110419D+02    0.2293060428084088D+02    0.6458769615895157D+01
   -0.9841867795571494D+01    0.9712766037844199D+01    0.5239943690009205D+01
   -0.9601017621028447D+01    0.8793116334158011D+01    0.5416262406472310D+01
   -0.9178178234582683D+01    0.9993670774070500D+01    0.4613271937549924D+01
    0.1947905473594315D+01   -0.6251671285489717D+01    0.9453459199131036D+01
    0.1428748725707601D+01   -0.5935394254729841D+01    0.1020536916663540D+02
    0.2761315414619107D+01   -0.6618285892894006D+01    0.9822095310356371D+01
   -0.7651801128833030D+01    0.4612990066700469D+01   -0.7717842701566656D+01
   -0.8332211768662386D+01    0.5286179934760930D+01   -0.7595112924863409D+01
   -0.6894802486413577D+01    0.5195361066820767D+01   -0.7844080589207299D+01
   -0.4874446600658672D+01   -0.2952270416797258D+01   -0.1905546998412557D+02
   -0.4632259032562813D+01   -0.2901845109824308D+01   -0.1811473071772214D+02
   -0.4100116567356388D+01   -0.3180555540439661D+01   -0.1948338987259295D+02
   -0.1431557951634575D+02   -0.2435216858790094D+02    0.6896484021666811D-01
   -0.1514277307165255D+02   -0.2446998336381840D+02   -0.4484006076484040D+00
   -0.1380838403901819D+02   -0.2371715447648386D+02   -0.4013869892245647D+00
   -0.8987983066037289D-01    0.9573435203730421D+01   -0.1814944739745678D+02
   -0.8169203784794244D+00    0.1017455896848408D+02   -0.1812897642879494D+02
    0.5191337122462336D-01    0.9279541467177511D+01   -0.1908632974444737D+02
   -0.1004617309295934D+01    0.5038774442725027D+01    0.1378562573552135D+02
   -0.1007881151427102D+01    0.4114479432428151D+01    0.1392882315787953D+02
   -0.1888052593595582D+01    0.5338483460320718D+01    0.1401073251686985D+02
    0.9908159913658645D+01   -0.1805368779489671D+02    0.2131079055982661D+02
    0.1049230956664716D+02   -0.1877462226439149D+02    0.2116842956781889D+02
    0.9486000695237877D+01   -0.1829969297618111D+02    0.2216377452300930D+02
   -0.6699105357504497D+00   -0.1219934450809114D+02    0.2495152977119138D+02
   -0.6211031958824443D+00   -0.1312076753016640D+02    0.2474100637988303D+02
   -0.1220997552433888D+00   -0.1206602085061897D+02    0.2568731579029363D+02
   -0.9499124745746371D+01    0.1806846821326300D+02    0.1840957084064575D+02
   -0.1005602772803938D+02    0.1884060009597482D+02    0.1860095918410781D+02
   -0.9702096205108422D+01    0.1745378662163471D+02    0.1912588287866235D+02
    0.1522182182035260D+02    0.1326091570430483D+01   -0.6546673725747024D+01
    0.1523584578998253D+02    0.1662282005621272D+01   -0.5608107687820038D+01
    0.1427669787658536D+02    0.1271862053799631D+01   -0.6790890783527702D+01
   -0.4727088370305212D+01   -0.1353976982957091D+02   -0.2260208930098092D+02
   -0.3908458880340568D+01   -0.1314269016499306D+02   -0.2288562010623178D+02
   -0.5402410338353639D+01   -0.1294715384371919D+02   -0.2284536992527973D+02
    0.2415145312988374D+02   -0.4673838216194245D+01   -0.2629329063258974D+02
    0.2335996429808532D+02   -0.4978740874944511D+01   -0.2588650370104085D+02
    0.2417459258335949D+02   -0.3706901255147873D+01   -0.2640453870996200D+02
   -0.1334275864433094D+02    0.2186075883834859D+02   -0.2299336310210629D+02
   -0.1385495972174214D+02    0.2101895753689415D+02   -0.2299350048378537D+02
   -0.1244020696527138D+02    0.2165364310747380D+02   -0.2329101003510743D+02
   -0.2469025688591422D+02    0.2951214523695636D+01    0.4927052090242769D+01
   -0.2550983421403783D+02    0.3390837671750051D+01    0.4878315839736969D+01
   -0.2492522220702998D+02    0.2045765304102095D+01    0.5056081024295475D+01
    0.6108774407844009D+01   -0.1221341064598377D+02    0.2625506802034585D+02
    0.5111530199942794D+01   -0.1213474026244079D+02    0.2622665836325528D+02
    0.6349024618366093D+01   -0.1315371928836227D+02    0.2602057635681961D+02
    0.1834853734284110D+02   -0.2545463668731358D+02   -0.5992982992023875D+01
    0.1777554214135723D+02   -0.2614949470984764D+02   -0.5724165683479486D+01
    0.1770359556365176D+02   -0.2471600009110102D+02   -0.6211154231374652D+01
   -0.2278723428021020D+01    0.1521414888253714D+02   -0.2106478003103148D+02
   -0.2202172079789726D+01    0.1588989200808346D+02   -0.2177714187616606D+02
   -0.2155912618791968D+01    0.1573292473187791D+02   -0.2024822036645254D+02
   -0.4930046208648053D+01    0.2640675593585544D+02    0.1500481916710282D+02
   -0.4977345941040269D+01    0.2657877585662682D+02    0.1597095248958909D+02
   -0.5547648412126336D+01    0.2571642934993397D+02    0.1491688759681301D+02
    0.4343407392598336D+00    0.9461990819127820D+01    0.2399520869470049D+02
    0.8929857537645065D+00    0.1023969767303749D+02    0.2436656249472484D+02
    0.1117981538801776D+01    0.9058617132884066D+01    0.2345996204836855D+02
    0.1554923521000613D+00   -0.1436231126341144D+02    0.2763774601390564D+02
   -0.2111317259015336D+00   -0.1511360049789137D+02    0.2716059452928276D+02
   -0.1563176757829187D+00   -0.1346130768672598D+02    0.2736207103511368D+02
   -0.1015085581137725D+02    0.1368939621211234D+02   -0.5491958912544586D+01
   -0.1002253312601374D+02    0.1458286569539174D+02   -0.5785990853498035D+01
   -0.9520735224921456D+01    0.1350336656322141D+02   -0.4830370838489462D+01
    0.1642655275769279D+02   -0.5006644896443230D+01   -0.2431590731945458D+02
    0.1688658339908579D+02   -0.4247993925864616D+01   -0.2384063219063636D+02
    0.1645954954514484D+02   -0.5799833517539197D+01   -0.2383622951720289D+02
    0.1674726659604341D+02    0.2766638719199079D+02   -0.2466964355183687D+02
    0.1610551991528563D+02    0.2836327610296651D+02   -0.2442328020614813D+02
    0.1766029804073628D+02    0.2794686859245374D+02   -0.2450959293184312D+02
    0.4216051313046093D+01   -0.2291717780285079D+02   -0.2358356738480203D+02
    0.4312211637855865D+01   -0.2303218745959171D+02   -0.2454210792358880D+02
    0.4004652144540740D+01   -0.2380450223998037D+02   -0.2329967377814218D+02
   -0.9966336041839810D+01    0.4585259518637577D+01    0.1536321770288726D+02
   -0.9948623986209478D+01    0.4694312028855143D+01    0.1443711956069856D+02
   -0.9888029699904788D+01    0.3611563409867598D+01    0.1551203310522187D+02
    0.5532651242417638D+01    0.2021552946374726D+02   -0.2198756559013344D+02
    0.6246068167870670D+01    0.1984613125742652D+02   -0.2144491863090550D+02
    0.6005549568734522D+01    0.2055897489298020D+02   -0.2277086296700115D+02
   -0.7227639151264570D+00   -0.1790432858234371D+02    0.1601459488492301D+02
   -0.1168367335378150D+01   -0.1852261975115401D+02    0.1545826919699944D+02
   -0.1229675964058045D+01   -0.1711053508697236D+02    0.1601179668658951D+02
   -0.1237678432227727D+02   -0.1849191950859143D+02   -0.2330304550828902D+02
   -0.1219528619428807D+02   -0.1828296177658727D+02   -0.2423038485756325D+02
   -0.1266023464139949D+02   -0.1763849954324241D+02   -0.2295237997616690D+02
    0.6581399209897731D+01    0.1657099305832958D+02    0.1097091341659110D+02
    0.5674157769302722D+01    0.1650947567273991D+02    0.1119998535267308D+02
    0.6878976719478596D+01    0.1727524321728905D+02    0.1161719334806042D+02
   -0.1167736941072644D+02   -0.1524671946466229D+02   -0.2748065060843943D+02
   -0.1197366967677191D+02   -0.1437207531049218D+02   -0.2742086612890376D+02
   -0.1167529886748606D+02   -0.1558859659830962D+02   -0.2654830261278242D+02
   -0.1802435299146413D+02    0.1668891957962234D+02    0.1844069506096164D+02
   -0.1819913784802870D+02    0.1706780410619654D+02    0.1928009141038094D+02
   -0.1838255545666517D+02    0.1732896801801481D+02    0.1788126643087853D+02
   -0.1292079372470674D+02    0.1280116861833167D+02   -0.1933546574024513D+02
   -0.1232224101245905D+02    0.1282812926368806D+02   -0.2008860161507484D+02
   -0.1340704740298980D+02    0.1363571155183502D+02   -0.1938149763911672D+02
    0.2573974922687627D+02   -0.2275151259283049D+02    0.7935923338179904D+01
    0.2489455266184078D+02   -0.2305755683480372D+02    0.7439509797163581D+01
    0.2662156054683398D+02   -0.2285675200050739D+02    0.7473738739599121D+01
   -0.4211697911795048D+01   -0.5904575171008794D+01   -0.1642238598786838D+02
   -0.5124955066850606D+01   -0.6281173017690853D+01   -0.1654684375607989D+02
   -0.3902948163863172D+01   -0.5940066196991634D+01   -0.1552494911818726D+02
   -0.2149798848439982D+02    0.1016228993447305D+02   -0.1944817793511861D+02
   -0.2064621886550976D+02    0.1005899428124384D+02   -0.1891359502419603D+02
   -0.2138100355363164D+02    0.1103247891534169D+02   -0.1998380666932748D+02
   -0.1088524820894187D+02    0.1599573526485367D+02    0.1469275839939969D+02
   -0.1069245039286405D+02    0.1570247094977275D+02    0.1379252809539394D+02
   -0.1166798096521110D+02    0.1654777193938003D+02    0.1477388112311999D+02
    0.2478263925934851D+02    0.1911082509206804D+02   -0.1812036984248948D+02
    0.2507610312379117D+02    0.1819586149518366D+02   -0.1811664903632696D+02
    0.2392028915233515D+02    0.1900847337958765D+02   -0.1773122762910225D+02
    0.1069608238184919D+01    0.2398104908755914D+02   -0.1669444147692383D+01
    0.1683687737763860D+01    0.2420681933943039D+02   -0.9729680794448898D+00
    0.4415552114607737D+00    0.2469623551674279D+02   -0.1778273489740219D+01
    0.2567103533287314D+02   -0.1010941668076438D+02   -0.2382224949778452D+02
    0.2636373093783799D+02   -0.1009170397945428D+02   -0.2312296300384054D+02
    0.2534709969243562D+02   -0.9225003578969556D+01   -0.2398941684343671D+02
   -0.3014190339061380D+01    0.2143115573785402D+02    0.5844673468331212D+01
   -0.2111772786185654D+01    0.2177964818338584D+02    0.5940576074069955D+01
   -0.3666057479110086D+01    0.2212223169505442D+02    0.5900790382044844D+01
    0.1723864057747222D+02   -0.1674275273482243D+02    0.2337513273094159D+02
    0.1630096420525834D+02   -0.1668748116936693D+02    0.2311685446673872D+02
    0.1742066830686318D+02   -0.1651125825025204D+02    0.2427707141977067D+02
    0.2734042804263752D+02    0.1204692913698437D+02   -0.8191337054843194D+01
    0.2648169346299287D+02    0.1235927465268374D+02   -0.7957952649475630D+01
    0.2773074719385582D+02    0.1264172826827060D+02   -0.8935718587158599D+01
   -0.3047834339436650D+01    0.4390707468090912D+01   -0.9594752422888508D+01
   -0.3881071559435407D+01    0.4401344517988734D+01   -0.9998829287310157D+01
   -0.2975136799062024D+01    0.5172359872211603D+01   -0.9086438022093498D+01
   -0.1318733389782766D+02   -0.1982206261389767D+02   -0.5216961510343509D+01
   -0.1399367898083874D+02   -0.2022890849297769D+02   -0.5535448905523427D+01
   -0.1296307152576823D+02   -0.2020324349895666D+02   -0.4399915111361485D+01
    0.1378131037079583D+02    0.2560740387965157D+02   -0.2048947597019871D+01
    0.1420071805206514D+02    0.2642916921185144D+02   -0.2164275553472487D+01
    0.1323303872859251D+02    0.2556473613895115D+02   -0.1253600248045491D+01
   -0.3711364447889882D+01   -0.7527386992877176D+00    0.3974502757745478D+01
   -0.3468956562721301D+01   -0.6138594959160287D+00    0.3053035042488030D+01
   -0.4636591229629429D+01   -0.9076594871847162D+00    0.3982896303215996D+01
   -0.2079726062302885D+02    0.2418459844001166D+01   -0.2347216510992113D+02
   -0.2067571182528467D+02    0.3178435216986915D+01   -0.2405386922437682D+02
   -0.2073947119371545D+02    0.2747705931878354D+01   -0.2255849876155380D+02
    0.4222890671328211D+01    0.2514971721204832D+02    0.2542670825045325D+02
    0.3629667921974363D+01    0.2478250130261261D+02    0.2606332090641610D+02
    0.3824379412867426D+01    0.2593680837736134D+02    0.2510520440840297D+02
    0.2518130664724730D+02   -0.8169747643843582D+01   -0.1394209482053600D+02
    0.2539835482805377D+02   -0.7784990773846157D+01   -0.1478736305201060D+02
    0.2457771959873631D+02   -0.8841185412435470D+01   -0.1413851719891924D+02
   -0.2296950884878643D+02   -0.2182805457298177D+02    0.6637751834602482D+01
   -0.2371157415180169D+02   -0.2206932680448261D+02    0.7180911241288724D+01
   -0.2243660118857050D+02   -0.2120797375774834D+02    0.7195178608179981D+01
   -0.5644176367443838D+01   -0.1857551801333747D+01   -0.2704912395126080D+02
   -0.4975897395836307D+01   -0.1180175895048937D+01   -0.2734693804668185D+02
   -0.5510242416512751D+01   -0.1988230181701951D+01   -0.2610673990835686D+02
    0.1813409343120653D+02   -0.2550412978600727D+02   -0.1442687645599496D+02
    0.1747738153446306D+02   -0.2518187536739712D+02   -0.1510780416674685D+02
    0.1827368055240999D+02   -0.2644691725353304D+02   -0.1460582971917754D+02
    0.3467387351975955D+01    0.2548136910148942D+01    0.5032618263205969D+01
    0.3170562017474943D+01    0.3414482530843026D+01    0.4807966424535569D+01
    0.2942151534265190D+01    0.1760428743860778D+01    0.4819483724474908D+01
    0.1674880226256953D+02   -0.2664537582138955D+01    0.9372926667926368D+01
    0.1709277108904271D+02   -0.3607195834263150D+01    0.9274514381049050D+01
    0.1718411930991067D+02   -0.2161980842734592D+01    0.8634251767351426D+01
   -0.4778987517905355D+01   -0.2237970090244725D+02   -0.2487559897660216D+02
   -0.4209721658748433D+01   -0.2285591739772978D+02   -0.2548147538996356D+02
   -0.4269216651999501D+01   -0.2200069503154368D+02   -0.2410906532616337D+02
   -0.2121795415283549D+01    0.4730415919725379D+01    0.1688632548607978D+02
   -0.2512967841901936D+01    0.5182955458204070D+01    0.1614660902214746D+02
   -0.1727824129086246D+01    0.5486296415124380D+01    0.1732276484538221D+02
   -0.2535345641997862D+02   -0.2125447927698697D+02   -0.4902872824106217D+01
   -0.2629259582729232D+02   -0.2142586406741644D+02   -0.5127122057893898D+01
   -0.2501989677513461D+02   -0.2046536871147469D+02   -0.5374459796218711D+01
   -0.1536881858418771D+01    0.9726900406160656D+01    0.9026250581537151D+00
   -0.9385100847458775D+00    0.8900928689764458D+01    0.1061626831808714D+01
   -0.1280483245288806D+01    0.1036450312586393D+02    0.1615024506059406D+01
    0.2592278974648589D+02   -0.1840825768597432D+02    0.1176401066675760D+02
    0.2541639688362028D+02   -0.1911338243978626D+02    0.1139534322541094D+02
    0.2598311544000054D+02   -0.1773429605013087D+02    0.1106295163808963D+02
   -0.5439690042482995D+01    0.2334208998671075D+02   -0.1493778528755201D+01
   -0.5117552654673967D+01    0.2355277144928905D+02   -0.2373074229221865D+01
   -0.6410587208873446D+01    0.2320196646740961D+02   -0.1551070178468292D+01
    0.1048839232161506D+02    0.8760572293891165D+01    0.1588183182203147D+02
    0.1143086676154283D+02    0.8922126694999815D+01    0.1605332611968127D+02
    0.1026264222003500D+02    0.7857477405084352D+01    0.1609112556902423D+02
   -0.1973052542909881D+02   -0.1556781273334137D+02    0.2006820162338975D+02
   -0.2026683133615643D+02   -0.1499845065015043D+02    0.2058584277708725D+02
   -0.1964201434742414D+02   -0.1634276943278814D+02    0.2058097777719826D+02
   -0.5525813952707074D+01    0.2027779232586878D+02   -0.4486063245495034D+00
   -0.5402365262234309D+01    0.2056877245416043D+02    0.4342554050836965D+00
   -0.6092397644790109D+01    0.2101157586492587D+02   -0.7950693654930332D+00
    0.7883379000411645D+01    0.4751521447999144D+01   -0.1662411966909272D+02
    0.7173265632827102D+01    0.4983519070149910D+01   -0.1721826246113730D+02
    0.7590772302039528D+01    0.3951734811174844D+01   -0.1614532430553869D+02
    0.1751290446145107D+02   -0.2576346273493561D+01   -0.1726134023133267D+02
    0.1735713550533277D+02   -0.3354791659630533D+01   -0.1671462338274204D+02
    0.1747606158447427D+02   -0.1778575134618666D+01   -0.1669772619416444D+02
    0.1042125313379327D+02    0.1042894288523178D+02    0.1072973782120633D+01
    0.1077291319623948D+02    0.1129676832085680D+02    0.1025535874109682D+01
    0.1052463865452552D+02    0.1008402964894364D+02    0.1915470918033551D+01
   -0.1132260285109572D+02   -0.7045591017403870D+01    0.2202653893983849D+02
   -0.1221532070718436D+02   -0.7226519056524907D+01    0.2238046598256269D+02
   -0.1117036113107380D+02   -0.6158620974189191D+01    0.2221769556949901D+02
   -0.7541920437152400D+01    0.2322391798307396D+02   -0.2328935309965998D+02
   -0.6842039104501787D+01    0.2374840072909682D+02   -0.2370039805680074D+02
   -0.7385462265062794D+01    0.2224059053407980D+02   -0.2341690592610998D+02
   -0.1050118841226784D+02    0.1252598498258532D+02    0.1823999783387465D+02
   -0.1076195465063007D+02    0.1297868079602840D+02    0.1901551515825508D+02
   -0.1052132921727056D+02    0.1160673873634951D+02    0.1858293854644662D+02
    0.2305335071874818D+02   -0.7120327294517328D+01    0.2101407031075852D+02
    0.2297096573139877D+02   -0.7760632135885920D+01    0.2169130416755423D+02
    0.2275494820878004D+02   -0.7547268500795631D+01    0.2016493742588992D+02
    0.4964219369553598D+01    0.2207207610036301D+02   -0.4416150768573828D+01
    0.4830380661023498D+01    0.2305963708152265D+02   -0.4326918376185497D+01
    0.5235713251710136D+01    0.2192512585399951D+02   -0.5339962662003840D+01
   -0.1836859712144724D+02    0.1523848829384229D+02    0.2150520946067165D+02
   -0.1843881415584054D+02    0.1430069765807077D+02    0.2148708717093933D+02
   -0.1927362923845860D+02    0.1560726731821957D+02    0.2163442576021593D+02
   -0.8800933255715012D+01   -0.2380781679877870D+02   -0.1111756459007834D+02
   -0.9103486733618672D+01   -0.2379815430602453D+02   -0.1016428795145051D+02
   -0.8873225783924509D+01   -0.2476326213546070D+02   -0.1145293575916803D+02
    0.1607205049709189D+02    0.1534581476553864D+02   -0.4445828672054294D+01
    0.1540437488458851D+02    0.1585815205240064D+02   -0.3917519333437679D+01
    0.1684829974564101D+02    0.1590428920323578D+02   -0.4494261777193493D+01
    0.2531336328974990D+02   -0.2602456173565793D+01    0.4331199261901536D+01
    0.2585300244931540D+02   -0.2576392994465130D+01    0.3504341287260756D+01
    0.2574316032732872D+02   -0.2188298653541752D+01    0.5027918765030043D+01
   -0.9999905955856708D+01   -0.9859040423848240D+01   -0.1438138627390428D+02
   -0.1067441023831117D+02   -0.1010219789666990D+02   -0.1372557918272674D+02
   -0.9285622995690350D+01   -0.1057472098860644D+02   -0.1425063852591803D+02
   -0.4518459073343440D+01   -0.9228336761128615D+01   -0.1813098934850463D+01
   -0.4709444807055923D+01   -0.8883983735711560D+01   -0.2665586286871149D+01
   -0.4986877936386141D+01   -0.8708960185304782D+01   -0.1086986260512960D+01
    0.1469662722135086D+02   -0.2080418033880924D+02    0.2100693085493950D+02
    0.1510797092309595D+02   -0.2000633111927772D+02    0.2063110552056609D+02
    0.1459382236139886D+02   -0.2137508330917874D+02    0.2025643410579001D+02
    0.1577516842401043D+02   -0.2491953172509713D+02    0.2081153145966919D+02
    0.1657802310291079D+02   -0.2530608678190014D+02    0.2122680298479160D+02
    0.1507271513450833D+02   -0.2454523038319047D+02    0.2144034652528348D+02
    0.9382331582933359D+01    0.4531785418880413D+01    0.2303870454018442D+02
    0.9003191125784758D+01    0.3665549208680407D+01    0.2308959961276462D+02
    0.8845117301316975D+01    0.5097193310158747D+01    0.2362456050072610D+02
   -0.2604661322097196D+02   -0.1987514809427985D+01   -0.2414258185072309D+02
   -0.2613721275523789D+02   -0.2602434634072067D+01   -0.2491848205606328D+02
   -0.2533705006210483D+02   -0.2433902219481223D+01   -0.2364369044410861D+02
    0.7297495272021316D+00   -0.1015742977194771D+02    0.2360153830642412D+02
    0.2730582976116967D+00   -0.1082426909965153D+02    0.2418690585960289D+02
    0.1737178780487098D+00   -0.9958618107112184D+01    0.2282524041275783D+02
    0.1095815236372611D+01   -0.1026954808245681D+02   -0.1847893120173336D+02
    0.1515450713245592D+01   -0.1111475142168086D+02   -0.1816093599815962D+02
    0.1558296192053473D+00   -0.1031929051881034D+02   -0.1822386495082241D+02
   -0.2360656928675606D+02    0.1273649283969829D+02   -0.1010565800375951D+02
   -0.2281109706216806D+02    0.1323995791832976D+02   -0.1028290424349288D+02
   -0.2350912955521162D+02    0.1179582948005764D+02   -0.1042969585998444D+02
    0.9614469188438735D+01   -0.2135131614293409D+02    0.1375806108944529D+02
    0.9827144329325467D+01   -0.2181520685061849D+02    0.1458691980069323D+02
    0.9021988745371896D+01   -0.2066188547231316D+02    0.1401493116355940D+02
   -0.1704448723338149D+02   -0.2628880522777949D+02   -0.7224707316120003D+01
   -0.1782818487547917D+02   -0.2615352485946374D+02   -0.7751251846873140D+01
   -0.1631858612930976D+02   -0.2632851963371083D+02   -0.7854949069712312D+01
   -0.2235919643978762D+02   -0.1521318647494854D+01   -0.5308029244472099D+00
   -0.2226956739603612D+02   -0.5808526188267881D+00   -0.6793612580049352D+00
   -0.2322595261013834D+02   -0.1655782953328107D+01   -0.6166604790084773D-01
    0.7114757631435142D+01    0.2252431863899008D+02    0.2685281553791395D+02
    0.7586650707571322D+01    0.2336060828223515D+02    0.2694718279967218D+02
    0.7721411989883679D+01    0.2184906088631224D+02    0.2650904797299413D+02
    0.2217089127680719D+02   -0.1699414198613833D+02    0.7160248522628696D+01
    0.2144204270452219D+02   -0.1760238282069766D+02    0.7098746778830972D+01
    0.2243129347150555D+02   -0.1690189136690550D+02    0.8151891008325451D+01
   -0.1223190552575086D+01   -0.3820149727105810D+01   -0.1471586793228355D+02
   -0.3531459743124321D+00   -0.3432038664493118D+01   -0.1460740376702605D+02
   -0.1756384381596813D+01   -0.3051674405922215D+01   -0.1452300951476890D+02
   -0.1090803423491299D+02   -0.2311344699547509D+02   -0.1271099915129910D+02
   -0.1160382839880886D+02   -0.2260372182503428D+02   -0.1221649805956732D+02
   -0.1018271082464980D+02   -0.2334623658203758D+02   -0.1219963407081772D+02
   -0.5135298049189429D+01    0.2361492282270687D+02   -0.1827170069391044D+02
   -0.4196565684718390D+01    0.2388068785378021D+02   -0.1831004840762389D+02
   -0.5236358173226410D+01    0.2342343113776676D+02   -0.1920593137724405D+02
   -0.1386223650886396D+02   -0.7369398771637688D+01   -0.2315443165032662D+02
   -0.1341738082294006D+02   -0.7534420831565698D+01   -0.2403018509780914D+02
   -0.1341475086585449D+02   -0.6503045675573660D+01   -0.2284415525649419D+02
   -0.2636588169975765D+02    0.1788509493340455D+02   -0.1176560358021028D+02
   -0.2644080084157562D+02    0.1791584479789787D+02   -0.1085296153760171D+02
   -0.2699706563669789D+02    0.1720014549861992D+02   -0.1212391528241894D+02
   -0.2232860821823478D+02   -0.5144850210136984D+01   -0.2409926529660589D+02
   -0.2256249761198007D+02   -0.5599200363209343D+01   -0.2493860676801926D+02
   -0.2159893639580377D+02   -0.4595901584949869D+01   -0.2435760565688839D+02
    0.1872098384223971D+02    0.1606256783166041D+02   -0.1210590926334965D+02
    0.1814371580815566D+02    0.1534697736313956D+02   -0.1241932872574487D+02
    0.1806190351755911D+02    0.1660879254397821D+02   -0.1168317774431151D+02
    0.9556847138910397D+01   -0.1083572355604165D+02    0.3494977116931596D+01
    0.8693289679094416D+01   -0.1063181868083110D+02    0.3822384016717958D+01
    0.9789120138970111D+01   -0.1005588027882856D+02    0.2945537158139568D+01
   -0.1988441352769232D+02    0.1783959613409914D+01    0.1688149576781539D+02
   -0.2006444585228177D+02    0.2698738427182526D+01    0.1681156505926481D+02
   -0.1940837747481682D+02    0.1751106325067997D+01    0.1776150034919074D+02
   -0.1293412312636925D+02   -0.1989796068482238D+01    0.4046137959915273D+01
   -0.1241858813433980D+02   -0.1206373392238994D+01    0.4156066559457456D+01
   -0.1236410388912349D+02   -0.2702809866463103D+01    0.3901435933558273D+01
    0.1568358103648108D+02   -0.2038001923525674D+02   -0.2525668867060337D+02
    0.1623516728967535D+02   -0.2031126066759401D+02   -0.2608715078775113D+02
    0.1559120258230199D+02   -0.1941362950885262D+02   -0.2495400606660565D+02
   -0.2300733953460271D+02   -0.1742386616316284D+02   -0.1372459897452803D+02
   -0.2389519758164176D+02   -0.1786204328429496D+02   -0.1376626337216671D+02
   -0.2293019005038206D+02   -0.1699724431349305D+02   -0.1288670764712051D+02
    0.1967455534203275D+02    0.2439009368627137D+02   -0.8395417493983015D+01
    0.1873292221107056D+02    0.2423269001319543D+02   -0.8589757013896930D+01
    0.2011103641036547D+02    0.2353201651667050D+02   -0.8661502020444479D+01
    0.2655933882696299D+02   -0.2443728630214411D+02    0.2081332722608168D+02
    0.2628805868873812D+02   -0.2464206027397034D+02    0.1990579152233816D+02
    0.2587896441673603D+02   -0.2498917139986720D+02    0.2125413902132855D+02
   -0.7574137876514961D+01    0.2556854241157595D+02   -0.1013655429727126D+02
   -0.8417957558948849D+01    0.2577194557588735D+02   -0.9727516467628307D+01
   -0.7014956085892111D+01    0.2532938991695467D+02   -0.9406574493103172D+01
   -0.1492280507281979D+02    0.4255944933466724D+01   -0.2576656860344234D+02
   -0.1497575531483383D+02    0.5175935272923482D+01   -0.2592549068058628D+02
   -0.1404869524620785D+02    0.4077596161495111D+01   -0.2541220376417332D+02
   -0.2293089545118782D+02   -0.9327982097664105D+01    0.9458390277549265D+01
   -0.2298450184039281D+02   -0.8963739869058896D+01    0.8533792497000512D+01
   -0.2361021597739391D+02   -0.8840444948202641D+01    0.9928982450024385D+01
   -0.2281137769297700D+02    0.4651408647518300D+01    0.2508290138934663D+02
   -0.2248193548592385D+02    0.5453647683058084D+01    0.2472357141979738D+02
   -0.2374286794403381D+02    0.4798604766238220D+01    0.2488210957218878D+02
    0.1668189235172040D+01    0.1097239930686038D+02    0.2587577249368539D+02
    0.1052865105943401D+01    0.1139268785232334D+02    0.2648100060918094D+02
    0.2100972149358701D+01    0.1023194769028042D+02    0.2638508229817903D+02
    0.1754217125924005D+02    0.9452597049953596D+01   -0.2044851033107204D+02
    0.1730291746061796D+02    0.9056307365051200D+01   -0.1954596121470859D+02
    0.1691254378554461D+02    0.1007253385816128D+02   -0.2067890171203334D+02
   -0.1037851545773672D+02    0.1895253063797433D+02   -0.1483480327665318D+02
   -0.1022601674920774D+02    0.1974030088566298D+02   -0.1539893585670904D+02
   -0.9825303119901148D+01    0.1820220192510096D+02   -0.1504916250334976D+02
    0.1446855854032320D+02    0.1939061911304670D+02   -0.8921161391055982D+01
    0.1401880526827278D+02    0.1882538350168251D+02   -0.9569489297178475D+01
    0.1523489956207184D+02    0.1881790605851296D+02   -0.8731682451258369D+01
    0.2818758575744106D+00   -0.2469233020453024D+02   -0.2213050813819845D+02
   -0.4493697524616762D+00   -0.2460677596182639D+02   -0.2275356207047702D+02
   -0.7498181674960613D-01   -0.2490976215810912D+02   -0.2122820276283924D+02
    0.2089292350946225D+02   -0.2088155944471072D+02   -0.2224259313075405D+02
    0.2186688313821041D+02   -0.2084133209450958D+02   -0.2213073726552082D+02
    0.2052160857284130D+02   -0.2163280928906798D+02   -0.2174370169762030D+02
    0.1084495035742900D+01    0.2403592447941658D+02   -0.1070904479302689D+02
    0.1950297533558403D+01    0.2435371504897889D+02   -0.1082706678767767D+02
    0.4430074308180877D+00    0.2475705498626079D+02   -0.1085786797172447D+02
   -0.2052141740607331D+02   -0.9504533443416282D+01    0.1079330348188316D+02
   -0.2119926745427916D+02   -0.9213913081025973D+01    0.1014864700527864D+02
   -0.1977943143044094D+02   -0.8883435085698155D+01    0.1070565296183367D+02
   -0.1160965991416167D+02   -0.2566254921974691D+02   -0.5966256901294826D+00
   -0.1086519994484998D+02   -0.2538930600434845D+02   -0.1159944296358249D+01
   -0.1172514935030727D+02   -0.2493386999335519D+02    0.7256867457975025D-01
   -0.7337915977519917D+01   -0.1765704968381672D+02   -0.1812283957678979D+02
   -0.6721839653905938D+01   -0.1841767301764446D+02   -0.1831781667673946D+02
   -0.7078255480137987D+01   -0.1726176148478441D+02   -0.1722698393403879D+02
   -0.6194632867624237D+01    0.9789386680582458D+01    0.1136513036201053D+02
   -0.6307228549346979D+01    0.8828623548610070D+01    0.1131092278404662D+02
   -0.7039006203139431D+01    0.1029169865614723D+02    0.1127531439302980D+02
    0.5261937298908756D+01   -0.2516755858454568D+02   -0.6108014269694437D+01
    0.5473635563271309D+01   -0.2450444598340425D+02   -0.5527434317402982D+01
    0.5855322502065295D+01   -0.2502705189809772D+02   -0.6897241333239476D+01
    0.1307235388287674D+02    0.2340515793545165D+02   -0.1602366963581266D+02
    0.1220981740971723D+02    0.2350938724780152D+02   -0.1565760417830443D+02
    0.1336525772966128D+02    0.2396258857189424D+02   -0.1677850264580395D+02
    0.1331223579965729D+02    0.5038422137396492D+01    0.1644048846319703D+02
    0.1379959384669698D+02    0.4384276486912512D+01    0.1589354605723473D+02
    0.1283585229119895D+02    0.5733966679819035D+01    0.1590571855692086D+02
    0.2204379964972648D+02   -0.1179605328716159D+02    0.1228623282541875D+02
    0.2251334125397723D+02   -0.1202969939805475D+02    0.1142342229214052D+02
    0.2107120672562931D+02   -0.1196453501687681D+02    0.1229815493120498D+02
   -0.1562307177170793D+02   -0.9133871422444633D+01   -0.1319992389537934D+02
   -0.1531413346669765D+02   -0.8278152924466381D+01   -0.1275218180613713D+02
   -0.1484802330448147D+02   -0.9500799646878798D+01   -0.1368460257638408D+02
   -0.1531487279504438D+02    0.1017842331616291D+02    0.2270034431478995D+02
   -0.1475360621536129D+02    0.1041212518199940D+02    0.2346462074194461D+02
   -0.1551757630969862D+02    0.1095777772428072D+02    0.2222680548942282D+02
   -0.2486371532977901D+02   -0.1253187854007796D+02    0.1178379308117755D+02
   -0.2585510629133958D+02   -0.1251825897875693D+02    0.1186175619812268D+02
   -0.2469299970694048D+02   -0.1258249137740608D+02    0.1082577291718350D+02
    0.7948147684688557D+01    0.1127933119349140D+01   -0.7847309881552499D+01
    0.7085613563991589D+01    0.1095750011279899D+01   -0.7431306703875789D+01
    0.7894162036132669D+01    0.8838549824981556D+00   -0.8798347876281253D+01
    0.2592262201305649D+02   -0.1764923000207256D+02   -0.2647722661297602D+01
    0.2543271879148896D+02   -0.1695480218810443D+02   -0.3088829476046593D+01
    0.2583030399942758D+02   -0.1752652406131851D+02   -0.1696805050139691D+01
    0.2638701464063015D+02    0.3206997712830627D+01   -0.4359271914058854D+00
    0.2720011122339888D+02    0.2711411146196872D+01   -0.3011974596723325D+00
    0.2607033174710473D+02    0.2939185678946060D+01   -0.1330599014639838D+01
   -0.1828305547951917D+02   -0.1608988281788158D+02    0.1745146598878562D+02
   -0.1755730377835402D+02   -0.1590459831923792D+02    0.1805940295104451D+02
   -0.1796469342179805D+02   -0.1571837591429501D+02    0.1660444671069677D+02
    0.2432372748890131D+02   -0.8521095411136018D+01    0.2005666661587547D+01
    0.2340640554662443D+02   -0.8513741581871097D+01    0.2315444146403925D+01
    0.2418627367385336D+02   -0.8690380848377163D+01    0.1022182794079707D+01
    0.9658103474187543D+01   -0.1612592607659631D+02   -0.1724321102827905D+01
    0.1012126334376354D+02   -0.1594290502111190D+02   -0.2519805885336239D+01
    0.8879195115057351D+01   -0.1551454407090124D+02   -0.1686035513680241D+01
    0.1960773392099552D+02    0.4148997398435983D+01    0.1438706401594131D+02
    0.1905044172213946D+02    0.4504096560427472D+01    0.1507078815609706D+02
    0.1922311974885246D+02    0.3247950766384949D+01    0.1431471132215327D+02
    0.1977597549599879D+02    0.1295509888488063D+00   -0.8584185729111967D+01
    0.1900452829583383D+02   -0.2764521896667485D+00   -0.7976487722346770D+01
    0.2012231339055263D+02   -0.5277435176432779D+00   -0.9145071714245528D+01
   -0.1656268118407703D+02   -0.8997466871785857D+01   -0.1604240329042867D+02
   -0.1590894188323635D+02   -0.9196539869913057D+01   -0.1534297297615952D+02
   -0.1613408868106648D+02   -0.8879202026940614D+01   -0.1688413595910091D+02
   -0.2668974327838634D+02   -0.9253857400022621D+01    0.1140257603115457D+01
   -0.2725283040393560D+02   -0.9126463367983117D+01    0.1885012904059586D+01
   -0.2586337920637111D+02   -0.9693331388576521D+01    0.1416412465352520D+01
    0.1772121206688034D+02   -0.2416147736938676D+02   -0.2019192289773502D+02
    0.1711407705205614D+02   -0.2345898558193709D+02   -0.2035693191402397D+02
    0.1838785755052924D+02   -0.2404461512817943D+02   -0.2087453712119628D+02
   -0.5184968603647630D+01    0.6484552933247230D+00    0.6414430682641328D+01
   -0.5760439479706763D+01    0.1454972644558475D+01    0.6288290024611631D+01
   -0.5548194685154522D+01   -0.4746890051065988D-01    0.5844857111130879D+01
   -0.2334861185949619D+02    0.1654247083003817D+02   -0.1993654958334362D+02
   -0.2370588784995406D+02    0.1595954477594699D+02   -0.1921750784769290D+02
   -0.2242736941537967D+02    0.1650884636645137D+02   -0.1990306729328066D+02
    0.1285869373316469D+01   -0.5443510845066307D+01    0.2533504358679406D+02
    0.9273883638913432D+00   -0.6346765108707594D+01    0.2542603057707742D+02
    0.8634461864836270D+00   -0.5002903813337740D+01    0.2607547587474647D+02
   -0.7258534102622534D+01    0.5814420985106944D+01    0.2661203932549449D+02
   -0.7317096534036593D+01    0.4890381139828586D+01    0.2627124221588100D+02
   -0.7140319436708530D+01    0.6499533611623925D+01    0.2590482785402939D+02
   -0.1662324565602801D+02   -0.2716709910985038D+02    0.1232734517200139D+02
   -0.1627720981147006D+02   -0.2667263955669782D+02    0.1157630729541653D+02
   -0.1653406464696628D+02   -0.2667574091926746D+02    0.1312411426896460D+02
   -0.1527472254732443D+02    0.1661085831178591D+02    0.6276421755998574D+01
   -0.1540432437652119D+02    0.1691725668161434D+02    0.5331141859249768D+01
   -0.1596386531958707D+02    0.1702980841121997D+02    0.6803230610777840D+01
    0.2809307492375720D+01   -0.2121595607874919D+02    0.2459609242462661D+02
    0.3777890811142210D+01   -0.2126615699415707D+02    0.2427869398585068D+02
    0.2564964205304875D+01   -0.2033513634840860D+02    0.2513364802998237D+02
   -0.1884908166456308D+02    0.9040621441486042D+01    0.1291649687210637D+02
   -0.1871210121129531D+02    0.8215422494240739D+01    0.1249744936951537D+02
   -0.1850333316894768D+02    0.9028448374612831D+01    0.1381153763723581D+02
   -0.8393666217761734D+01   -0.2141553510540968D+02    0.1942312158384235D+02
   -0.9005010370640042D+01   -0.2202890803458639D+02    0.1901931878235926D+02
   -0.7540793659203240D+01   -0.2179785895367252D+02    0.1957937751505201D+02
    0.3977445287420195D+01   -0.2805967862930878D+01    0.7968442582171821D+01
    0.3970105938807452D+01   -0.1851089119128297D+01    0.7730036145778380D+01
    0.4157506542582101D+01   -0.2791622855281991D+01    0.8946932514416165D+01
    0.9135288392431129D-01   -0.2140593711613993D+02    0.2317364049522365D+02
    0.4069167523839373D+00   -0.2207072754582537D+02    0.2256277210210249D+02
    0.8544674521009121D+00   -0.2125487922765209D+02    0.2379232602769744D+02
   -0.2020992971389201D+02    0.1211135007363568D+02    0.5115484585847526D+01
   -0.2103245229341779D+02    0.1238712622518988D+02    0.5634508286870860D+01
   -0.1949054767964656D+02    0.1244392962230399D+02    0.5631124983406969D+01
    0.3975170951057825D+01   -0.2637485121198714D+02   -0.1753426284413047D+02
    0.3232920727065830D+01   -0.2632318838526498D+02   -0.1815543066868825D+02
    0.4313802702772350D+01   -0.2542798647200353D+02   -0.1757839633304703D+02
    0.9340647033204690D+00   -0.1812971222794730D+01    0.7109369759945519D+01
    0.1766781149109732D+01   -0.1724087658333066D+01    0.6583982165134953D+01
    0.1232732658055342D+01   -0.1468027981269563D+01    0.7968968777715242D+01
    0.7219414274662436D+00   -0.2088895227903118D+02   -0.2533851032236166D+02
    0.8608958362586245D+00   -0.1996839894221160D+02   -0.2505770947253046D+02
    0.7221517146313051D+00   -0.2136100434574243D+02   -0.2450872970242025D+02
   -0.1318537397752369D+02   -0.1226176853746003D+02   -0.2028155018442579D+02
   -0.1341087416702940D+02   -0.1152461915063964D+02   -0.2086475191859841D+02
   -0.1272664817073386D+02   -0.1184911979016193D+02   -0.1953706594139897D+02
    0.2317613522072307D+02   -0.6071718677295316D+01   -0.3486578086583928D+01
    0.2382690404057701D+02   -0.5429497740624389D+01   -0.3472772300582581D+01
    0.2284457963179525D+02   -0.6052597107532543D+01   -0.4385468361798548D+01
    0.1271631717691339D+01   -0.1926249899268714D+02   -0.2293285867983324D+02
    0.1312807814265327D+01   -0.1850627323119282D+02   -0.2231147113250496D+02
    0.1445900465578460D+01   -0.2009622161471245D+02   -0.2259134587371806D+02
   -0.2649171576450415D+02    0.1226403996301830D+02   -0.2441354437297815D+02
   -0.2704873508602556D+02    0.1194213080978221D+02   -0.2517731198447955D+02
   -0.2597424103717892D+02    0.1307609700930027D+02   -0.2468104405659926D+02
    0.2268925003726109D+02   -0.1134099886004664D+02   -0.2353921611541676D+02
    0.2301961067420788D+02   -0.1154594966757710D+02   -0.2263090893587701D+02
    0.2318519006032905D+02   -0.1168884884835115D+02   -0.2426841132249763D+02
    0.1929455930413975D+02    0.2478027918184723D+02   -0.1767575570906865D+02
    0.1869044348203135D+02    0.2400903755497738D+02   -0.1753292520337051D+02
    0.2016573391678856D+02    0.2441384144265378D+02   -0.1801981146292113D+02
   -0.1187695557213300D+02   -0.8401927891851811D+01    0.1480905371943767D+02
   -0.1095422773265023D+02   -0.8266781256101629D+01    0.1493646907202410D+02
   -0.1221154465691218D+02   -0.8360418681971563D+01    0.1574176157120611D+02
    0.1155773418442954D+02    0.8357778198283265D+01    0.5532006633039438D+01
    0.1073556291189445D+02    0.8637615171116980D+01    0.6004983004359007D+01
    0.1151588220805659D+02    0.7417363006043567D+01    0.5628842964297124D+01
    0.1243367161878772D+02   -0.1132937057373393D+02    0.2447979344408740D+01
    0.1207293060909641D+02   -0.1077058399625676D+02    0.3131054963454700D+01
    0.1333146084313422D+02   -0.1117593919405956D+02    0.2334230748610874D+01
   -0.2714544275026563D+02    0.1916789568052140D+02   -0.9417952079749426D+01
   -0.2758215350846653D+02    0.1949105520482366D+02   -0.8646730621840796D+01
   -0.2751900232138500D+02    0.1962062590014184D+02   -0.1020663099042854D+02
    0.4196835069773015D+01   -0.2697582955293105D+02    0.2696160425396141D+02
    0.3785378126201270D+01   -0.2651480700291004D+02    0.2619940825988854D+02
    0.4913679338070696D+01   -0.2636952490136008D+02    0.2722841909881290D+02
    0.2775396545300839D+02   -0.2393848789160432D+02    0.9463087293508734D+01
    0.2852561119940964D+02   -0.2379196830903616D+02    0.8941814063816308D+01
    0.2755606545473857D+02   -0.2484752912678226D+02    0.9271117708311618D+01
   -0.7193492164195465D+00   -0.2147128085014423D+02   -0.1758204438791801D+02
   -0.2709286144226197D-01   -0.2093379979519128D+02   -0.1788399947721388D+02
   -0.1378400210546013D+01   -0.2077821687188936D+02   -0.1732971448395618D+02
   -0.2223216618634800D+02    0.7240961479322448D+01    0.2327708411092185D+02
   -0.2173263178006579D+02    0.7867175982909092D+01    0.2269442642780328D+02
   -0.2307332649777127D+02    0.6876436242514134D+01    0.2294836236805355D+02
   -0.1163431202894806D+02   -0.2300321998428958D+02    0.1296117045622270D+01
   -0.1218156821005547D+02   -0.2286165878864072D+02    0.4737860644723015D+00
   -0.1223496973308672D+02   -0.2284322914460631D+02    0.2012074306643814D+01
   -0.9534421146368139D+01   -0.2125459256167870D+00   -0.2236823343240377D+02
   -0.9715720913323588D+01   -0.1150710398348631D+01   -0.2224654741651498D+02
   -0.8702757870172254D+01   -0.2030696938578524D+00   -0.2283592729188953D+02
   -0.3739518989110665D+01   -0.2159776628443183D+02    0.2683097332133793D+02
   -0.3183306263452503D+01   -0.2194207208203092D+02    0.2762082018460029D+02
   -0.3265485679831146D+01   -0.2090025960507426D+02    0.2639715499350813D+02
    0.9573698262790298D+01   -0.8272382989285788D+01    0.1724866966973761D+02
    0.1046828815879589D+02   -0.8325418936720279D+01    0.1679935115769985D+02
    0.9115387400272999D+01   -0.9117230306037985D+01    0.1717057286969160D+02
   -0.2762593255005720D+02   -0.1058888272604316D+02    0.8645295603210810D+01
   -0.2773377386100404D+02   -0.1085936216749381D+02    0.9567093821939524D+01
   -0.2817850788827062D+02   -0.1121466724312181D+02    0.8085561578508944D+01
   -0.2502278597674176D+02    0.7228097254099358D+01    0.2602467109023177D+02
   -0.2449550852806777D+02    0.7008288224173267D+01    0.2681068812871313D+02
   -0.2589388859787106D+02    0.6888271865755257D+01    0.2620566561450666D+02
   -0.2762958774474315D+02    0.1570168005550113D+02   -0.1810843217563491D+02
   -0.2815161925157580D+02    0.1643582207033404D+02   -0.1800017984909421D+02
   -0.2761302965754500D+02    0.1543480254786985D+02   -0.1905548712448542D+02
    0.1801531842070528D+02   -0.9931458354408282D+01   -0.1118376093123653D+02
    0.1789344182186518D+02   -0.9063195996815017D+01   -0.1153790576228439D+02
    0.1717042131525333D+02   -0.1036592777330166D+02   -0.1123900429371893D+02
   -0.1097264340481333D+02   -0.2262792914961295D+02   -0.2015861377754605D+02
   -0.1088626313802576D+02   -0.2217637137649819D+02   -0.1933516066038807D+02
   -0.1065895936967581D+02   -0.2354725292429510D+02   -0.1994733522289509D+02
   -0.6292825392541268D+01   -0.2705608118860381D+02    0.2514499087010392D+02
   -0.5660764278578568D+01   -0.2674141130897481D+02    0.2451510670556961D+02
   -0.7194120289083695D+01   -0.2694546954087034D+02    0.2478503866880754D+02
   -0.7452833353901450D+00   -0.9710596590915442D+01   -0.7364479733340134D+00
   -0.1521381323199472D+01   -0.1024457077417588D+02   -0.7295837368327164D+00
   -0.4725032595731838D+00   -0.9838697397091542D+01   -0.1673894249254168D+01
    0.9774004648107908D+01   -0.2683888129577922D+02   -0.1918578590685698D+02
    0.8987470286210927D+01   -0.2670682389129529D+02   -0.1970509826293295D+02
    0.1034760849835617D+02   -0.2627084125898402D+02   -0.1955276297107330D+02
    0.7208246431971519D+01    0.1854782954008835D+01   -0.2297716075828547D+02
    0.6340283384767002D+01    0.1716838585987543D+01   -0.2264654317211875D+02
    0.7342007279631261D+01    0.1826786426459075D+01   -0.2394584714954203D+02
    0.5150312698984396D+01    0.5360181223170544D+01    0.2054631115194733D+02
    0.6121698502216523D+01    0.5226894010252987D+01    0.2043817717796179D+02
    0.5060808916271279D+01    0.6021745410278018D+01    0.2119556408008332D+02
   -0.4980069255048906D+01    0.1059436008389435D+02    0.1872051980924472D+02
   -0.5042296351662886D+01    0.1148390337096074D+02    0.1836507740176798D+02
   -0.5887093054705322D+01    0.1022030786628350D+02    0.1864123369594479D+02
    0.2470393226986050D+02   -0.2407930292781890D+02   -0.1703152257991893D+02
    0.2380966555267271D+02   -0.2441912844732392D+02   -0.1708530398152668D+02
    0.2460838754792757D+02   -0.2340355936048206D+02   -0.1628645311227991D+02
    0.3558271835799501D+01    0.2759034663801271D+02   -0.8052412076225611D+00
    0.3343898638166297D+01    0.2730821766634732D+02   -0.1735466157284778D+01
    0.4419167888341015D+01    0.2807680052507384D+02   -0.7358704837956064D+00
    0.3385578279099965D+01   -0.3532745373459485D+00   -0.4780473854229074D+01
    0.3692675373600043D+01   -0.1084095150406616D+01   -0.5354324618725980D+01
    0.3503085052968118D+01   -0.7124570769867107D+00   -0.3934733899595944D+01
    0.1432035983416762D+02   -0.8183150677153430D+01    0.1254657378237879D+02
    0.1457329780320035D+02   -0.7991100952313117D+01    0.1344200321679949D+02
    0.1468326475770331D+02   -0.9021651586202243D+01    0.1221696513424503D+02
    0.3387584212803648D+01    0.1224830611248986D+02   -0.1982278493107238D+02
    0.3455440160482336D+01    0.1146990117186702D+02   -0.1928647020501856D+02
    0.4219043116890436D+01    0.1214581534490427D+02   -0.2035019555409912D+02
    0.3409627439182604D+01    0.9350863754539954D+01    0.1805688187954816D+02
    0.3404531404968185D+01    0.9813740677167440D+01    0.1718161675807382D+02
    0.4125172128931899D+01    0.9659498389957168D+01    0.1861167041999902D+02
   -0.4716872738943401D+01    0.2654877290216746D+02   -0.9427976902719353D+01
   -0.4991199664765410D+01    0.2577636146961180D+02   -0.8866593078865900D+01
   -0.4290025720390065D+01    0.2616363475764406D+02   -0.1018410911892251D+02
    0.2084435916162469D+02   -0.1326882162654975D+02   -0.2109164795204742D+02
    0.2175205730815877D+02   -0.1343752484079373D+02   -0.2134868524104505D+02
    0.2038985216588578D+02   -0.1306779455627059D+02   -0.2192362519355152D+02
    0.1273275314725559D+02   -0.9853589655853431D+01   -0.1112642772782750D+02
    0.1363073782128341D+02   -0.9701504488007668D+01   -0.1133634948443461D+02
    0.1240593627389488D+02   -0.9932816833105322D+01   -0.1205668848117952D+02
   -0.2461241662547307D+02   -0.7729747970317927D+01   -0.5337766940801878D+01
   -0.2449220316034869D+02   -0.8622730156556722D+01   -0.4984701372836184D+01
   -0.2549550113686512D+02   -0.7748180033326540D+01   -0.5813134059082322D+01
    0.8458012466511056D+01    0.1261842822970421D+02   -0.1827874197412067D+01
    0.8885382834060138D+01    0.1205863325432157D+02   -0.2561383994613565D+01
    0.9086683005491290D+01    0.1321100876358014D+02   -0.1472307483907766D+01
    0.4843208677072951D+01   -0.1776957208416570D+02   -0.1292148504400187D+02
    0.4658003370765434D+01   -0.1749019400364008D+02   -0.1200972110890203D+02
    0.3927066962149338D+01   -0.1756076555362689D+02   -0.1330479329016347D+02
   -0.1587091628052479D+02   -0.1620021126833639D+02    0.1588155907955460D+02
   -0.1506913654517935D+02   -0.1564879332815314D+02    0.1588249096366866D+02
   -0.1551419533235106D+02   -0.1709862553825134D+02    0.1566575416547975D+02
   -0.3322841665517927D+00   -0.2634017675510006D+01    0.2132770245000347D+02
    0.2748076877891549D+00   -0.3352298856386231D+01    0.2131032203646885D+02
   -0.9112081446852776D+00   -0.2909152777755227D+01    0.2208611592750091D+02
    0.3624558520794464D+01    0.1933928712195311D+02   -0.2612187406569560D+02
    0.3149838881184088D+01    0.1916873591884939D+02   -0.2688106025976444D+02
    0.4277965779157287D+01    0.1999067599273688D+02   -0.2640183603767546D+02
    0.2148735014541072D+02   -0.8146826459340796D+01    0.8317252122118589D+01
    0.2185222547178653D+02   -0.7247599702403202D+01    0.8224690339194888D+01
    0.2089594668568967D+02   -0.8350609349106886D+01    0.7567870103438302D+01
    0.3768319058094435D+01   -0.2522052538192293D+02   -0.2202505074315248D+02
    0.3287716829445110D+01   -0.2487007092446311D+02   -0.2128889030906741D+02
    0.3254901899900656D+01   -0.2586799879348802D+02   -0.2246280802330542D+02
    0.8720263505968374D+01    0.2529979087952706D+02   -0.2606440567295548D+02
    0.9132613803351681D+01    0.2533289729021628D+02   -0.2691136796914386D+02
    0.7806604012521950D+01    0.2544254858067428D+02   -0.2623716520900329D+02
    0.2945576869488833D+01   -0.1240906249984716D+02    0.2651586038713097D+02
    0.2664526824412798D+01   -0.1149161087538328D+02    0.2633295526663051D+02
    0.3044317600337830D+01   -0.1245507085037175D+02    0.2746668992770178D+02
   -0.2259948124122095D+02   -0.1777212348114589D+02    0.1622971895856961D+02
   -0.2184041556898680D+02   -0.1828020640542313D+02    0.1586854434653310D+02
   -0.2275781407797780D+02   -0.1807437267325526D+02    0.1712255474210944D+02
   -0.2264162969441892D+01   -0.2427635876691240D+02    0.1867630811850008D+02
   -0.1338433602966805D+01   -0.2410046398947440D+02    0.1839232945967254D+02
   -0.2533270572128153D+01   -0.2471018974801461D+02    0.1784386624431722D+02
    0.2163689284532532D+01   -0.1003773648128662D+02   -0.2293726873983193D+02
    0.1781216883733756D+01   -0.9155970224804069D+01   -0.2307860657676807D+02
    0.1393433482883183D+01   -0.1063364192105259D+02   -0.2304210357412717D+02
   -0.2343735941924861D+01   -0.1915495261844347D+02   -0.1135964066022973D+02
   -0.2906845570894175D+01   -0.1955900119797838D+02   -0.1203954710835116D+02
   -0.2882350081538065D+01   -0.1891054449242243D+02   -0.1056127742064558D+02
    0.2002656951222819D+02   -0.1873010132166697D+02    0.5704955343375574D+01
    0.2069458158807607D+02   -0.1886564002572521D+02    0.5063623637294661D+01
    0.2033479394338675D+02   -0.1902768077894369D+02    0.6597627227506774D+01
   -0.6114527609413287D+01    0.1089467659476921D+02   -0.2238741511930516D+02
   -0.5969284547682936D+01    0.1123773065585205D+02   -0.2151557296043844D+02
   -0.5934472896220522D+01    0.1162447327655973D+02   -0.2296135531219887D+02
   -0.1860864705300389D+02    0.1886629720948196D+02   -0.5815908421205304D+01
   -0.1957065067934384D+02    0.1894430311713678D+02   -0.5672999362637765D+01
   -0.1825790147540488D+02    0.1831347233965277D+02   -0.5132950738449261D+01
    0.1088812396492468D+02    0.5273629671476509D+00    0.9087909859824995D+01
    0.1074246271031649D+02    0.1495452717015406D+01    0.8918060966100748D+01
    0.1071447588384257D+02    0.1883508097140861D+00    0.8223545639171894D+01
    0.3387662112223958D+01    0.2239539573700701D+02    0.2018547731348202D+02
    0.3280944594228372D+01    0.2295520175496866D+02    0.1936111646076607D+02
    0.3834598926777910D+01    0.2289702217413733D+02    0.2084960715876098D+02
   -0.2643343819716675D+02    0.1324316488488115D+01   -0.1648056302441520D+02
   -0.2697281783068309D+02    0.1910838468264874D+01   -0.1704786225309356D+02
   -0.2551496474030909D+02    0.1569785537481921D+01   -0.1671094003410888D+02
    0.1985823096000928D+01   -0.2101301560172205D+02   -0.6383539148099976D+01
    0.1874705745056001D+01   -0.2026708892867499D+02   -0.6978723405407075D+01
    0.2837095688126187D+01   -0.2159365390688569D+02   -0.6590229999037960D+01
   -0.1644357914033512D+02   -0.1568571775662714D+02    0.2355334244353706D+02
   -0.1709917982976575D+02   -0.1501022211232431D+02    0.2357006502111738D+02
   -0.1668510895477087D+02   -0.1632784537474041D+02    0.2283722427275582D+02
    0.1846933959832723D+02    0.1553862881137237D+02   -0.1650858714259007D+02
    0.1803878217593757D+02    0.1473989447627442D+02   -0.1617123246116667D+02
    0.1904074812060000D+02    0.1588272362467627D+02   -0.1580221847324883D+02
    0.1725764903395282D+02    0.2992023238939454D+01   -0.1019410595484445D+02
    0.1790821670748322D+02    0.3309107356340581D+01   -0.9514675078422643D+01
    0.1769884363237391D+02    0.2265813995796255D+01   -0.1055098351448731D+02
    0.1464358199038731D+02    0.2082678446814811D+02   -0.2090925741001747D+02
    0.1510754392087040D+02    0.2168660571526384D+02   -0.2105653707091093D+02
    0.1429309777470095D+02    0.2081914293529685D+02   -0.1996910088122206D+02
    0.3107817642809100D+01   -0.8693650949800235D+01   -0.1742544139638701D+02
    0.2284829723972043D+01   -0.8982020706165105D+01   -0.1789730785579997D+02
    0.2961225075049208D+01   -0.8806601891014610D+01   -0.1646299071122815D+02
    0.1051579683306959D+02   -0.1292990635812204D+02    0.1860243318963241D+02
    0.1020850468403811D+02   -0.1315158133871252D+02    0.1765117770870366D+02
    0.1104747265931656D+02   -0.1215137992984502D+02    0.1853064010755508D+02
   -0.1432680125932974D+02    0.2721904240921257D+02    0.1961575593779603D+02
   -0.1489302314399158D+02    0.2771044159378148D+02    0.1903738952972936D+02
   -0.1367517409023348D+02    0.2683045397852010D+02    0.1901212327742477D+02
    0.1247760874148855D+02    0.7503921071170696D+01   -0.7047527564335640D+01
    0.1167775608593574D+02    0.8018320174314329D+01   -0.6782162927553597D+01
    0.1262389642774706D+02    0.7526529460067631D+01   -0.8056083605771725D+01
   -0.1798843546680983D+02   -0.2161074282602244D+02    0.1062149064252323D+02
   -0.1868632182853666D+02   -0.2121653807064053D+02    0.1113529025363618D+02
   -0.1841126090321258D+02   -0.2206843516728916D+02    0.9898245703954668D+01
   -0.1433285970272576D+02   -0.2895103732924799D+01   -0.1050483194608595D+02
   -0.1434206757621709D+02   -0.3720197637172574D+01   -0.1099766895207302D+02
   -0.1385220287862900D+02   -0.2302541126587065D+01   -0.1106613103670501D+02
    0.1166733040589128D+02   -0.4913375202161599D+01   -0.8687527871411424D+01
    0.1119272770808996D+02   -0.4107248582492950D+01   -0.8861009017829435D+01
    0.1230999060169163D+02   -0.4685013560944033D+01   -0.8011694674853521D+01
    0.2098734846909572D+02   -0.3639502500347951D+01   -0.2374630565269457D+02
    0.2139942047099042D+02   -0.4413217575026580D+01   -0.2418604511651087D+02
    0.2122328677319903D+02   -0.2965060432784800D+01   -0.2442287327189237D+02
    0.1166267481420859D+02   -0.2759807265864148D+02   -0.2681807634509793D+02
    0.1192947312024837D+02   -0.2667704565066961D+02   -0.2684209257025792D+02
    0.1200968696068464D+02   -0.2791984943804287D+02   -0.2763112727847111D+02
   -0.2737040322833314D+02   -0.6290440691393510D+01   -0.1690353485524685D+02
   -0.2769086974965541D+02   -0.5406853087583018D+01   -0.1652341526684777D+02
   -0.2768117888835862D+02   -0.6284411218680149D+01   -0.1786696175400402D+02
    0.8024166422161153D+01   -0.1211281824803710D+02   -0.4315724772218060D+01
    0.7487880540881462D+01   -0.1276278459969237D+02   -0.4778732519303866D+01
    0.7601605715697659D+01   -0.1201324512568158D+02   -0.3442617893254673D+01
   -0.8795556855992746D+01    0.3133948673258936D+01    0.1861050373296389D+02
   -0.8313601644965880D+01    0.3922307514635229D+01    0.1828750881415273D+02
   -0.8223844774297724D+01    0.2699736561784279D+01    0.1920720750000979D+02
    0.5059510833230346D+01    0.1538429461026434D+02   -0.2722026679506108D+02
    0.5797032771988447D+01    0.1604364472438395D+02   -0.2744052437497406D+02
    0.4793099985050701D+01    0.1555303339682477D+02   -0.2627534508392738D+02
   -0.7185669157399007D+00    0.1245785554692917D+02   -0.6118540485036699D+01
   -0.8676691977812512D+00    0.1288169178137306D+02   -0.5299567738447659D+01
   -0.1985553764114723D+00    0.1164653404268503D+02   -0.5892538508815370D+01
    0.1612937832032881D+02    0.8299015891068917D+01   -0.2538314156209267D+02
    0.1648101314189542D+02    0.8578016140830224D+01   -0.2450523451914082D+02
    0.1642239527491178D+02    0.8960250512786306D+01   -0.2601612749738847D+02
   -0.1168147217291394D+02   -0.2534090789466074D+02    0.1469707085439968D+02
   -0.1121628400545034D+02   -0.2486055238778448D+02    0.1394557926788145D+02
   -0.1261015043166130D+02   -0.2539730338173839D+02    0.1451111101447957D+02
   -0.1564735292491193D+02   -0.1940916386933270D+02   -0.2522340079520054D+02
   -0.1561592114932580D+02   -0.1869124821861248D+02   -0.2469026009412043D+02
   -0.1534873544040903D+02   -0.1926246440548774D+02   -0.2612552013861743D+02
   -0.4875993812656962D+01    0.2273100561654811D+02    0.2515916748455012D+02
   -0.5789048270005987D+01    0.2243863105205761D+02    0.2501834134321301D+02
   -0.4990366043960451D+01    0.2368687949359544D+02    0.2498833999454785D+02
    0.2214738434555974D+02    0.2517651428250817D+02   -0.1000704786777137D+02
    0.2176320023886325D+02    0.2538097561050784D+02   -0.1088510150960777D+02
    0.2217590851695541D+02    0.2594950805737765D+02   -0.9522519211014560D+01
   -0.1571287957523545D+02    0.2018715644433485D+01    0.2161576411285224D+02
   -0.1591955294132575D+02    0.2726807035915007D+01    0.2227127589485770D+02
   -0.1641570843797869D+02    0.1966126035442957D+01    0.2093708653971645D+02
   -0.1280506885507813D+02   -0.2458332169237593D+02   -0.2134042359308269D+02
   -0.1297859232173849D+02   -0.2497475075248487D+02   -0.2045759147401065D+02
   -0.1251603120484271D+02   -0.2534536580070627D+02   -0.2187822344043107D+02
   -0.3203523161463308D+01    0.4670375803719587D+01   -0.1682609793855699D+02
   -0.3372345644359720D+01    0.4910216672044756D+01   -0.1591376963408394D+02
   -0.2282733246313946D+01    0.4895284073933565D+01   -0.1700663931307610D+02
   -0.1178010779520257D+02    0.1049093999251434D+02    0.1163513399071270D+02
   -0.1232277817803254D+02    0.1094028171634202D+02    0.1225731466106139D+02
   -0.1219018967543795D+02    0.9607719819028615D+01    0.1154073828677046D+02
    0.2576923666524466D+02   -0.1480245018532294D+02   -0.1931253585898791D+02
    0.2675703763270117D+02   -0.1497135789973692D+02   -0.1920868105839081D+02
    0.2545679233462937D+02   -0.1521845086879341D+02   -0.2016443279900212D+02
   -0.5738253278642991D+01    0.2146929582692018D+02   -0.6869818832200199D+01
   -0.5649158832351417D+01    0.2137372963955801D+02   -0.5912361816393641D+01
   -0.4847416491812969D+01    0.2183133250341834D+02   -0.7162386094719460D+01
   -0.1631086736492231D+02    0.1405723149215219D+02    0.9481217280027465D+01
   -0.1605719571797523D+02    0.1400357727602310D+02    0.8572671397226367D+01
   -0.1714159093395945D+02    0.1457909248921273D+02    0.9486151697728042D+01
   -0.1859337943647738D+02   -0.2718249151628705D+02    0.1957132450337628D+02
   -0.1872182102032487D+02   -0.2813056234818038D+02    0.1942414987111830D+02
   -0.1772573900378576D+02   -0.2687506419613386D+02    0.1914333493020411D+02
   -0.2782456875791330D+02    0.1611263000714949D+02   -0.9416938122475949D+01
   -0.2780809299880796D+02    0.1706622012623603D+02   -0.9424600029156069D+01
   -0.2738298389171199D+02    0.1586735218840410D+02   -0.1024784143742719D+02
   -0.2753530785337056D+02   -0.9798828365755128D+01   -0.2234315613335211D+02
   -0.2742974200744795D+02   -0.9612333975868472D+01   -0.2138850910113626D+02
   -0.2722575536408199D+02   -0.9034247873598218D+01   -0.2276476049581058D+02
   -0.2535413523884109D+02   -0.1613851089915872D+02   -0.1271809322604541D+02
   -0.2606973098637270D+02   -0.1659284413706284D+02   -0.1317546349797322D+02
   -0.2586316300255501D+02   -0.1543328975453000D+02   -0.1230331822118933D+02
   -0.1188208234887555D+02    0.6986903520786087D+01   -0.2536889750594669D+02
   -0.1187323619656863D+02    0.6030205958094793D+01   -0.2518634803345583D+02
   -0.1163088694341144D+02    0.7448114216030065D+01   -0.2459713752694921D+02
    0.5109780790262403D+01   -0.7664825522670142D+01    0.1591866207472053D+02
    0.5810533767192713D+01   -0.7608961184584637D+01    0.1530943897430572D+02
    0.5373594282747269D+01   -0.7329033988368600D+01    0.1682741960575355D+02
   -0.1870474457473355D+02   -0.3661612530131115D+01   -0.2951500294020410D+01
   -0.1894497843583583D+02   -0.2805930652020336D+01   -0.2521881363656763D+01
   -0.1934296833910778D+02   -0.3861766281911191D+01   -0.3691220882920618D+01
   -0.2381548574406967D+01   -0.1020016673118588D+02    0.1781061492475955D+02
   -0.3185944443463457D+01   -0.9654861937120170D+01    0.1794041019846794D+02
   -0.2280087842143628D+01   -0.1065496994519031D+02    0.1690198642533842D+02
   -0.1016598144372834D+02    0.2069585454808801D+02   -0.2172481495151624D+02
   -0.1022499206596580D+02    0.2069857976319987D+02   -0.2271532252966859D+02
   -0.1035703460901773D+02    0.2162498903697529D+02   -0.2148841651378243D+02
   -0.1843791831714225D+02    0.2215919115945037D+02    0.1616033493111143D+02
   -0.1788494500802556D+02    0.2169543671370532D+02    0.1675889740258706D+02
   -0.1807428272435146D+02    0.2187174027237285D+02    0.1534789343633774D+02
    0.1365626441932815D+02    0.1079054602689610D+02   -0.1023626925900364D+02
    0.1302140480446689D+02    0.1143161498597257D+02   -0.1007158299602400D+02
    0.1451463968285796D+02    0.1121043051360193D+02   -0.1012728353490589D+02
    0.2185704060073739D+02   -0.1197561727684088D+02    0.1857787066284909D+02
    0.2146609877905897D+02   -0.1276002768783603D+02    0.1908534739770656D+02
    0.2279814223863438D+02   -0.1221843292909422D+02    0.1854051366978003D+02
   -0.2612190820057935D+02   -0.7269831449821616D+01   -0.1128255114827375D+02
   -0.2641342867912776D+02   -0.7779106881794897D+01   -0.1208324571580272D+02
   -0.2564386430903584D+02   -0.6503813441551637D+01   -0.1158348928912905D+02
    0.2647493836239489D+02   -0.9644691765680253D+01   -0.8458965438157490D+01
    0.2715174545657972D+02   -0.9696035256428317D+01   -0.9210836406378361D+01
    0.2694145111737407D+02   -0.9148403521909163D+01   -0.7764654180921942D+01
   -0.2176176515785064D+02   -0.1544232696262149D+02   -0.1664522249529031D+02
   -0.2112020701397623D+02   -0.1572779830204166D+02   -0.1595044660356572D+02
   -0.2223989548699280D+02   -0.1623275603343622D+02   -0.1696036042940878D+02
   -0.1582098664212622D+02    0.2212126621811358D+02   -0.2460687423839056D+02
   -0.1526431274938546D+02    0.2175840076388568D+02   -0.2393880429863455D+02
   -0.1537956059815052D+02    0.2281401757524846D+02   -0.2512918546937571D+02
    0.1958993536237086D+02    0.3898169013382149D+00    0.1013763132207190D+02
    0.2024868582621773D+02    0.9654220310157906D+00    0.1058849759403646D+02
    0.1973787190323321D+02    0.5812525310429786D+00    0.9218959222663427D+01
    0.1578916060593297D+01    0.5981636592173198D+01    0.5276572073634874D+01
    0.1254856894913608D+01    0.5233851705225014D+01    0.5871718370589138D+01
    0.2523589767718580D+01    0.6062496781367550D+01    0.5370845212252436D+01
    0.9203567735288228D+01   -0.1486121618890304D+02    0.8453450076672391D+01
    0.9091207911701533D+01   -0.1418141052708634D+02    0.7761496037163074D+01
    0.9030344959297294D+01   -0.1433062122318531D+02    0.9298598720322593D+01
    0.6772176944403308D+01   -0.3032568248890436D+01   -0.1512425417221354D+02
    0.7005864824774092D+01   -0.3732424729978663D+01   -0.1574878430319549D+02
    0.6346884260447865D+01   -0.2259488992447642D+01   -0.1550210395510525D+02
   -0.6999221191693398D+01    0.1766190332985443D+02   -0.1953418923418733D+02
   -0.6125445469146457D+01    0.1796988553939396D+02   -0.1950908329138528D+02
   -0.7508123749648004D+01    0.1841014834689009D+02   -0.1992310552530657D+02
   -0.3832884758430751D+01    0.1411649064448262D+02   -0.2712743547054874D+01
   -0.4095774113880506D+01    0.1322920724387749D+02   -0.2398168543609977D+01
   -0.4266582335798978D+01    0.1419887019654141D+02   -0.3640415497930792D+01
    0.1141503957539933D+02    0.2680541986291105D+02    0.2431260639397863D+02
    0.1192368689651750D+02    0.2737169263610983D+02    0.2370297608430277D+02
    0.1195915021420841D+02    0.2670475745534089D+02    0.2513603183927208D+02
   -0.5417624992180203D+01    0.1494921461522479D+02    0.7755046501149472D+01
   -0.4661780482013121D+01    0.1550819521716467D+02    0.8008498039457788D+01
   -0.5095822785260536D+01    0.1458117635745922D+02    0.6937294335049987D+01
   -0.1912468356980837D+02   -0.3789205835507108D+01    0.1061368392734881D+02
   -0.1946729930570257D+02   -0.3787858854827655D+01    0.1156564886339645D+02
   -0.1981515001607118D+02   -0.4153352883198332D+01    0.9986094197739051D+01
   -0.1374276825371373D+02   -0.2324834236513244D+02   -0.1049460948677480D+02
   -0.1426455172835598D+02   -0.2251727769488158D+02   -0.1013856933579443D+02
   -0.1423062349639860D+02   -0.2359849070314742D+02   -0.1128852351433439D+02
   -0.7807466569661312D+01   -0.2328185797467003D+02   -0.1575337085437129D+02
   -0.7627058014613722D+01   -0.2414133582068335D+02   -0.1550533062230708D+02
   -0.8535336424653885D+01   -0.2335602686601191D+02   -0.1636066167787518D+02
   -0.1646119001056607D+02   -0.1165428187482744D+02   -0.1884741732829965D+02
   -0.1584228644921784D+02   -0.1092708182308906D+02   -0.1888076419619968D+02
   -0.1595143273420953D+02   -0.1245214345319475D+02   -0.1909333597947629D+02
    0.1776111953455704D+02   -0.2367275475630764D+02    0.2423051336677229D+02
    0.1764082289027857D+02   -0.2457053464232283D+02    0.2386815044329054D+02
    0.1735320628662121D+02   -0.2302392536333900D+02    0.2374244943470880D+02
    0.1949510895001628D+02   -0.1622672117659577D+02   -0.2620395383581078D+02
    0.1935778457164525D+02   -0.1613487577899945D+02   -0.2520554909809054D+02
    0.2038262661046270D+02   -0.1609076521654183D+02   -0.2630840543922237D+02
    0.1216691330059079D+02    0.2763629299107767D+02   -0.1267325447716773D+02
    0.1251398510344842D+02    0.2815718417708593D+02   -0.1338427433063634D+02
    0.1169409629251895D+02    0.2814484825880138D+02   -0.1210514337465650D+02
   -0.2069384934424468D+02   -0.1557700560742884D+02    0.1599977178558904D+02
   -0.2146354178439778D+02   -0.1624467913925871D+02    0.1602804876156824D+02
   -0.2123868408331889D+02   -0.1477561284682277D+02    0.1584018732885557D+02
    0.1582632215093247D+02    0.2384927589308223D+02   -0.1850925273270561D+01
    0.1522250336787884D+02    0.2447809973403531D+02   -0.1530980125694693D+01
    0.1676306461539664D+02    0.2406530497357138D+02   -0.1572999464653601D+01
    0.1793478796264082D+02    0.2797091688671894D+01    0.3345851228522007D+01
    0.1746407092970633D+02    0.3442114890991554D+01    0.2806453406985808D+01
    0.1864760986338293D+02    0.3120899929386978D+01    0.3900541909890416D+01
    0.2053436586168613D+02    0.4017977148784300D+01    0.4344948723026402D+01
    0.2127760397464115D+02    0.3931100411573263D+01    0.3676508236885932D+01
    0.2080936750279424D+02    0.4664706197322661D+01    0.5012112000834334D+01
   -0.7483019609011684D+01   -0.2511229988830005D+02    0.1830405110648875D+02
   -0.6952665396283229D+01   -0.2466938514937653D+02    0.1893945671082385D+02
   -0.8344854294861554D+01   -0.2467179461134880D+02    0.1823147498877801D+02
    0.2319892363852305D+01    0.2072828585107816D+02   -0.2426064611728173D+02
    0.2640737437778996D+01    0.2110654736413975D+02   -0.2340146545911000D+02
    0.2998513099620146D+01    0.2029469336504906D+02   -0.2469362720752970D+02
    0.2614784178004817D+02    0.8187461758660108D+01    0.7751529186435950D+01
    0.2599046384903998D+02    0.9016402843159320D+01    0.8108865284195673D+01
    0.2547645861107240D+02    0.7581358437533188D+01    0.8171444572878361D+01
   -0.2902833687098382D+00   -0.2715487925969273D+02    0.1521489541720092D+01
   -0.4427819243815418D+00   -0.2716223555720600D+02    0.2450000525209472D+01
   -0.1146644631247788D+01   -0.2686075720282033D+02    0.1188072165380077D+01
   -0.1179789335144141D+02   -0.4736979122384814D+01    0.1345385643150984D+02
   -0.1204889212182991D+02   -0.3927041996490108D+01    0.1296511747699380D+02
   -0.1214606889525446D+02   -0.4635368608237262D+01    0.1431966392542935D+02
   -0.7527163793891326D+01    0.2456098346609488D+02   -0.1418252852374762D+02
   -0.7353071390019744D+01    0.2454909551714288D+02   -0.1514925401733744D+02
   -0.6711899418839598D+01    0.2497356058856869D+02   -0.1388161839392843D+02
   -0.5433333016150782D+01   -0.1504228246830563D+00    0.9593623083863928D+01
   -0.5273967061688618D+01   -0.1089951292058456D+01    0.9524181239148922D+01
   -0.5408644912401779D+01    0.2875614901941705D+00    0.8709320404288004D+01
    0.1137707846753292D+02   -0.1719396934269071D+02   -0.1112662993341704D+02
    0.1178376270586830D+02   -0.1637090710908242D+02   -0.1145840522703469D+02
    0.1119671622177337D+02   -0.1760507200552512D+02   -0.1195372988916972D+02
   -0.2292587095823016D+02   -0.2440269469346087D+02    0.1536106116118525D+02
   -0.2382989360542219D+02   -0.2426970153977868D+02    0.1513382201450306D+02
   -0.2251949227484288D+02   -0.2523587416224870D+02    0.1498159610356978D+02
    0.1990645941200258D+02    0.1904814840541856D+02   -0.1040631968061859D+02
    0.2062768681131925D+02    0.1951746721013114D+02   -0.1082671679640424D+02
    0.2030008405262407D+02    0.1814840404915434D+02   -0.1039257130443069D+02
   -0.7898869358781304D+01    0.4813805773395169D+01   -0.2488600596484402D+02
   -0.7995812004613798D+01    0.4292046981381792D+01   -0.2407924064709610D+02
   -0.8393245141685966D+01    0.5634942242570917D+01   -0.2477149413311358D+02
   -0.1048970876266968D+02    0.1780659705264283D+02    0.8761698596351605D+01
   -0.9685414690232069D+01    0.1750372857706108D+02    0.9196386581086481D+01
   -0.1118724778199676D+02    0.1714119597882642D+02    0.9033810670181509D+01
    0.1316077050485961D+02   -0.5101444235666767D+01   -0.1661812527782497D+02
    0.1329498459792194D+02   -0.5243844334659874D+01   -0.1757208155229887D+02
    0.1365943178117958D+02   -0.5837310166700743D+01   -0.1620309710489135D+02
   -0.1190987343860095D+02    0.1985812587461418D+02    0.2296244923050991D+02
   -0.1185621781482911D+02    0.1979478218515714D+02    0.2393638040912716D+02
   -0.1124614155308545D+02    0.1920004782469922D+02    0.2266043154441279D+02
    0.1218118955357301D+02    0.4088448022871964D+01   -0.2624452043135600D+02
    0.1172829748303349D+02    0.4718695510711562D+01   -0.2561940917387455D+02
    0.1171586445795814D+02    0.3253674708778603D+01   -0.2613927982851678D+02
   -0.1158233849705776D+02   -0.1807855109792373D+02    0.2541054402881560D+02
   -0.1068588198323921D+02   -0.1845568622149486D+02    0.2555537425410208D+02
   -0.1161493378599228D+02   -0.1759285566220527D+02    0.2457983101109476D+02
    0.2331875683737774D+02    0.2680630026370599D+01    0.2556763436217400D+02
    0.2377333746989778D+02    0.3134899201789294D+01    0.2625014668680320D+02
    0.2370404567790608D+02    0.2896214235262914D+01    0.2469652387156360D+02
    0.2398076091585686D+02    0.3862302889838279D+01   -0.1447267781906059D+02
    0.2379807656283311D+02    0.3128072597871429D+01   -0.1508776416098994D+02
    0.2487899568224076D+02    0.4198742326412264D+01   -0.1469884381717949D+02
    0.5719460152340580D+01    0.1247354374147133D+02   -0.2489608528470978D+02
    0.5614877318767257D+01    0.1264914185922590D+02   -0.2588209955610220D+02
    0.6612631717687341D+01    0.1210147767703266D+02   -0.2467491621260368D+02
    0.5613043574367936D+01   -0.1020201446354282D+02   -0.1221688586674277D+02
    0.4944043362933265D+01   -0.1005374758682821D+02   -0.1285361784514364D+02
    0.5175535302573256D+01   -0.1045404797278300D+02   -0.1141153470278564D+02
   -0.3576523308254714D+01   -0.1828854423588915D+02   -0.3355578607337566D+01
   -0.2676208362972449D+01   -0.1821105542560347D+02   -0.3043907854488912D+01
   -0.4111502543898771D+01   -0.1828129909203822D+02   -0.2586140905561253D+01
   -0.3727499620932055D+01    0.2523375340100025D+02   -0.2176136420205634D+02
   -0.3269269803770137D+01    0.2596493775252845D+02   -0.2125229404140632D+02
   -0.2964916910755481D+01    0.2465037314699713D+02   -0.2198732281299342D+02
    0.3905714010795600D+00   -0.6540354816855979D+01   -0.1715789798786971D+02
    0.9913834846864905D-01   -0.7305579326934966D+01   -0.1662288195256271D+02
   -0.2312592895426470D+00   -0.5773995551251494D+01   -0.1708324527638910D+02
    0.1274749801637592D+02   -0.3379827356695708D+01   -0.5111547739281908D+01
    0.1329600100220554D+02   -0.3407090091713999D+01   -0.5914404673459075D+01
    0.1201558204097022D+02   -0.4016717344806073D+01   -0.5169749680900426D+01
    0.2294332212585380D+02   -0.2239560142049750D+02    0.6299179569995979D+01
    0.2214652851512637D+02   -0.2261284971609988D+02    0.6732018634796555D+01
    0.2251531068401444D+02   -0.2197795648730145D+02    0.5473220367372829D+01
    0.2043958543066068D+02   -0.1091373075621278D+02    0.1348281683992372D+01
    0.1952119104361604D+02   -0.1123025924001599D+02    0.1566783760911280D+01
    0.2078875296447646D+02   -0.1163042175629799D+02    0.7772529146209974D+00
   -0.1447852319589026D+02   -0.1844535895971302D+02   -0.8553807754208817D+01
   -0.1350873278300465D+02   -0.1870965096277047D+02   -0.8732032741182893D+01
   -0.1449763600094612D+02   -0.1751041647674600D+02   -0.8549930319364703D+01
   -0.1137486172597310D+02    0.7884895504866458D+01    0.1280222990280756D+02
   -0.1132346267856260D+02    0.8578869296057192D+01    0.1345296280638937D+02
   -0.1197071542343711D+02    0.7174977288625173D+01    0.1316849613753333D+02
    0.6087027292399484D+01   -0.2306091725716922D+02    0.1685887667081903D+01
    0.6691869614238340D+01   -0.2242134818354510D+02    0.1366368008199027D+01
    0.6372468858549452D+01   -0.2337613478214170D+02    0.2611267361203812D+01
   -0.2415240703015458D+02   -0.2295269930437011D+02   -0.3081990510216167D+01
   -0.2493935824128492D+02   -0.2311419772984530D+02   -0.2529692028918089D+01
   -0.2446805980439887D+02   -0.2221681263229325D+02   -0.3650749394442564D+01
    0.1831244720165034D+02    0.6416201511827084D+01    0.5103271222448918D+01
    0.1812528810993806D+02    0.6032466501235394D+01    0.5958148962280943D+01
    0.1921096004048372D+02    0.6657711034617149D+01    0.5257627306187259D+01
    0.2019574925771368D+02   -0.1705913970684843D+02   -0.1037117290900410D+02
    0.2097965374227147D+02   -0.1646761930442523D+02   -0.1034424101179427D+02
    0.1933911719747057D+02   -0.1651341605718029D+02   -0.1025551145627605D+02
   -0.1047165001847851D+02   -0.1511910345607584D+02   -0.1405396551332947D+02
   -0.9656095312281668D+01   -0.1564045980364239D+02   -0.1399145542048487D+02
   -0.1021060009085415D+02   -0.1418150312645127D+02   -0.1421086284581524D+02
   -0.1235562584761326D+02    0.1787150624375023D+02   -0.6205524341121247D+01
   -0.1318100077561355D+02    0.1798773093069240D+02   -0.6676970801674739D+01
   -0.1259077600468644D+02    0.1811127857361547D+02   -0.5330795335097097D+01
    0.2218268607702618D+02   -0.3564055044138469D+01   -0.1878419081056994D+02
    0.2145309331490630D+02   -0.2961169233639267D+01   -0.1872227857960924D+02
    0.2217429326142704D+02   -0.4277045393041195D+01   -0.1810550301264816D+02
   -0.1655063093507306D+02    0.1734825571033198D+02   -0.2147326121263133D+02
   -0.1627624498770822D+02    0.1642614030595738D+02   -0.2113527180159631D+02
   -0.1695022251565233D+02    0.1716890995841782D+02   -0.2232432827520081D+02
    0.2326275520457011D+02   -0.1355266429748987D+01   -0.1124059405525871D+02
    0.2231557114181870D+02   -0.1636205515392860D+01   -0.1131198405972054D+02
    0.2367615507670958D+02   -0.1868563605681271D+01   -0.1046114267809465D+02
    0.6076001645663578D+01   -0.8573751319372526D+01    0.9574316168123428D+01
    0.5626350148759549D+01   -0.8589415391068963D+01    0.8727636616131118D+01
    0.6930990866158043D+01   -0.8229245755548627D+01    0.9388316554793295D+01
    0.1864653446045541D+02    0.2017344694328916D+02   -0.1825484004362119D+02
    0.1870158147536502D+02    0.2009527261083048D+02   -0.1918374024352680D+02
    0.1872930060397911D+02    0.1924569280530585D+02   -0.1788978390089346D+02
    0.6766766425805372D+01    0.1182144792330142D+02   -0.2021329112041522D+02
    0.6574331659654423D+01    0.1135947771546021D+02   -0.1938170316722450D+02
    0.7549786291959924D+01    0.1127971724413931D+02   -0.2058196298389528D+02
    0.8337506782301350D+01    0.2031771975751886D+02    0.7173373725962924D+01
    0.8013927445793207D+01    0.1941524959892404D+02    0.6952801873367322D+01
    0.8865509945382012D+01    0.2056711487699301D+02    0.6388524465002927D+01
   -0.2588195975392676D+02    0.9777090982868197D+01    0.2742953486190555D+02
   -0.2589905208088004D+02    0.1037199909700876D+02    0.2669532841218241D+02
   -0.2609675478744077D+02    0.1026330583795102D+02    0.2820395733004865D+02
   -0.9721990537744263D+01   -0.1731997319908469D+02    0.1752680983660689D+02
   -0.9255517991840406D+01   -0.1822888553252137D+02    0.1756893391538147D+02
   -0.1036420060621020D+02   -0.1740747199803391D+02    0.1679761805631680D+02
    0.1532329392506020D+02    0.8223261053295985D+01   -0.7069496473196539D+01
    0.1446173236628934D+02    0.7965437639267111D+01   -0.6609550689165980D+01
    0.1554601015126439D+02    0.7523688828604969D+01   -0.7696406002917358D+01
    0.1192614304718733D+02   -0.8649479866339396D+01    0.1608755200502616D+02
    0.1274535202885119D+02   -0.8194696255681944D+01    0.1636448938706295D+02
    0.1208533095963656D+02   -0.9213559991980848D+01    0.1537416244592161D+02
    0.5620656399049164D+01    0.1928825894429236D+02    0.2535543193903703D+02
    0.5680134162744540D+01    0.1833977970701413D+02    0.2512554954990901D+02
    0.6525218519122587D+01    0.1958914844563888D+02    0.2548509345894519D+02
   -0.8961147620692628D+01    0.1983578399206351D+02   -0.1950514473177188D+02
   -0.9598715160060674D+01    0.1923425625630839D+02   -0.1906805753924781D+02
   -0.9358347062018296D+01    0.1997792152645472D+02   -0.2039061958328113D+02
   -0.7550062442002869D+01    0.1231087471712050D+02   -0.1601985555713022D+02
   -0.6876226107403314D+01    0.1213359094006176D+02   -0.1536425600426154D+02
   -0.7267856258036050D+01    0.1165979911900007D+02   -0.1668826838596788D+02
    0.1757536203134308D+02   -0.1815455143928232D+02    0.1343195954278601D+02
    0.1826212865000354D+02   -0.1749381277143074D+02    0.1350737227702919D+02
    0.1802455642133360D+02   -0.1881697829026922D+02    0.1277628334132953D+02
   -0.1514323859580242D+02   -0.1066110238753066D+02    0.2199284789654157D+02
   -0.1573945497913518D+02   -0.1022911085343038D+02    0.2260175153825920D+02
   -0.1488447898843931D+02   -0.1144926873595316D+02    0.2245335164733043D+02
    0.2450372246624563D+02   -0.4459085614080102D+01    0.2079289001791311D+02
    0.2441856241443293D+02   -0.4345381353418203D+01    0.2172859725639015D+02
    0.2434998955224569D+02   -0.5398449652293039D+01    0.2069659772085261D+02
   -0.1825087883268572D+02    0.2521478636656233D+02   -0.1067646191795400D+02
   -0.1789471997610104D+02    0.2433980002638552D+02   -0.1058816119590789D+02
   -0.1877891434280532D+02    0.2542326110297453D+02   -0.9866794217671959D+01
   -0.2144716930283786D+01    0.1149314805633163D+02   -0.9043726153975962D+01
   -0.2970033785265485D+01    0.1106627480653162D+02   -0.9284569456492910D+01
   -0.1427240503621038D+01    0.1083768556526703D+02   -0.9373968321977518D+01
   -0.1534655961139393D+02   -0.1311314420773034D+02   -0.1114210501725359D+02
   -0.1492955028415796D+02   -0.1300597957632629D+02   -0.1199549518018090D+02
   -0.1471669620797001D+02   -0.1267353142605440D+02   -0.1054868328147446D+02
    0.2542551012413890D+01   -0.1251048196994704D+02   -0.1756975479826996D+02
    0.3348693636068955D+01   -0.1306446185839888D+02   -0.1774680500738769D+02
    0.2099035118028972D+01   -0.1289772094328255D+02   -0.1682023198693454D+02
    0.2060494860472900D+02   -0.2979639127640266D+01    0.2741876470979308D+02
    0.2105201414391895D+02   -0.2792899012602796D+01    0.2823358583182643D+02
    0.1978083924004579D+02   -0.2536670459525836D+01    0.2755716764792095D+02
   -0.1789448267639182D+02    0.1836160080155627D+02    0.8656930027918300D+01
   -0.1708513826034270D+02    0.1876838791541452D+02    0.8718169873343760D+01
   -0.1841691832625841D+02    0.1880822760370013D+02    0.7949588914123090D+01
   -0.5142623335951719D+01   -0.8607036313099622D+01   -0.1249183855240602D+02
   -0.4613331371035341D+01   -0.9181445962476788D+01   -0.1297826871636219D+02
   -0.4788530397483822D+01   -0.7712836205227807D+01   -0.1268160006106659D+02
   -0.6409273995353640D+01    0.8633427597862468D+01    0.6290867600435938D+01
   -0.6653637107470701D+01    0.9551025658328710D+01    0.6523117457604356D+01
   -0.7154588168236681D+01    0.8313177846945614D+01    0.5731796864474394D+01
    0.1134635000243025D+02   -0.7960781358132875D+01    0.2316085495469610D+02
    0.1228570730409684D+02   -0.7736987941932757D+01    0.2324610584202676D+02
    0.1128722161570274D+02   -0.8515833657935154D+01    0.2232622859475529D+02
    0.1047627661995992D+02   -0.2761905908482054D+02   -0.7501575550477964D+01
    0.1022597135793191D+02   -0.2671455903547029D+02   -0.7279454561502249D+01
    0.1026519459447402D+02   -0.2806053144674394D+02   -0.6658275549546468D+01
   -0.2166429143036131D+02    0.2071470943426996D+02   -0.1185556394606907D+02
   -0.2118902816507452D+02    0.1993114024450366D+02   -0.1212997261257278D+02
   -0.2109494901056780D+02    0.2148288850584582D+02   -0.1199194899020660D+02
   -0.5546946926269896D+01   -0.2321172150463701D+02   -0.5264900631364653D+01
   -0.5954113432899326D+01   -0.2348041972489559D+02   -0.6124768288227734D+01
   -0.5190553370868159D+01   -0.2240478668241504D+02   -0.5481103663807386D+01
   -0.8044433660092830D+01    0.1789517441800874D+02    0.1022470937973684D+02
   -0.7388867850037055D+01    0.1733490995454519D+02    0.1067437812794578D+02
   -0.7553688402328847D+01    0.1831917760166354D+02    0.9516711939510740D+01
   -0.2425929258312360D+01    0.2379676099258717D+02   -0.1870917808399376D+02
   -0.2242805267765917D+01    0.2302038225290802D+02   -0.1813433866527988D+02
   -0.2401890879490101D+01    0.2346057042934449D+02   -0.1958758852716177D+02
   -0.1509221647355763D+02    0.1512967643699728D+02   -0.2016111500116427D+02
   -0.1447543390977046D+02    0.1536425246244374D+02   -0.1945064540401466D+02
   -0.1567365776754552D+02    0.1439926842016300D+02   -0.1975385431679726D+02
   -0.5944770933257309D+01   -0.2037601813264720D+02   -0.1609418664954599D+02
   -0.6064590176981371D+01   -0.2067344186969893D+02   -0.1517186710565888D+02
   -0.6533025361959266D+01   -0.2086143303370809D+02   -0.1674348879767888D+02
    0.1306437494507478D+02    0.5152291535473178D+01   -0.1807976463604601D+02
    0.1226349032183702D+02    0.5179363892135759D+01   -0.1757611174672600D+02
    0.1361640256252743D+02    0.5869228760117315D+01   -0.1781729760034438D+02
    0.3784730553771146D+01   -0.2215457599670177D+02   -0.8764221785826035D+01
    0.4453643936099859D+01   -0.2276471259024925D+02   -0.9161934020287630D+01
    0.4258955424377157D+01   -0.2133677464547160D+02   -0.8589130523783981D+01
   -0.8305726727843089D+00    0.6441734735146317D+01   -0.1276726484291370D+02
   -0.8414952519050044D+00    0.6698702007149420D+01   -0.1185442739858951D+02
    0.1216320397443412D+00    0.6508585386200703D+01   -0.1305406701878505D+02
   -0.1601021426422649D+02   -0.3560557931396493D+01    0.1215804723993165D+02
   -0.1650480810614799D+02   -0.3037230777056954D+01    0.1155585455892180D+02
   -0.1633620601506717D+02   -0.3448084128033241D+01    0.1307714627867684D+02
    0.2217812872785239D+02    0.9065596234704962D+01   -0.8170800521046864D+01
    0.2304500960593406D+02    0.8702626521746453D+01   -0.7748587009363997D+01
    0.2146069969834565D+02    0.8767391226241541D+01   -0.7674007732918988D+01
   -0.1414101350472223D+02    0.3342424447704792D+00    0.2729726764832650D+01
   -0.1335646487269831D+02    0.7310529100638623D+00    0.3099675987060796D+01
   -0.1387227738358152D+02   -0.5980135025760203D+00    0.2754129030819450D+01
    0.2200028661984293D+02   -0.5956857051611131D+01   -0.2508339892221213D+02
    0.2222114320425120D+02   -0.6822344742307283D+01   -0.2466927765677214D+02
    0.2153506280458687D+02   -0.6240570305833726D+01   -0.2590631527587340D+02
    0.2580250283880877D+02   -0.3974151753163708D+00   -0.9137992444456282D+01
    0.2664529199731919D+02   -0.7186659442275771D+00   -0.8841291718320212D+01
    0.2559880665160694D+02    0.3741365744809396D+00   -0.8611295965501398D+01
    0.2540426733327757D+02   -0.2109573914646144D+02   -0.2220380208676176D+02
    0.2527706337453583D+02   -0.2022315911530150D+02   -0.2246529728725186D+02
    0.2450872878982636D+02   -0.2152023119793121D+02   -0.2197066234805114D+02
    0.2681829431482675D+02    0.4309711784841226D+01    0.1785558870861718D+02
    0.2745604089376182D+02    0.3627796434486603D+01    0.1794193000053554D+02
    0.2616020536892949D+02    0.3856097895867093D+01    0.1730098346823503D+02
   -0.2507469040122161D+02    0.1859492403697315D+02   -0.1999208420734543D+02
   -0.2504630643023227D+02    0.1889992383661057D+02   -0.1911135068662743D+02
   -0.2460313630530831D+02    0.1778769416681506D+02   -0.2002891891606670D+02
   -0.1430056714609581D+02   -0.6612334968380413D+01    0.1669648486124076D+02
   -0.1342812838617340D+02   -0.7054312970545844D+01    0.1683224231670847D+02
   -0.1416315486323308D+02   -0.5727832977511942D+01    0.1633969232084465D+02
   -0.2340097549970038D+02    0.2193652694623616D+02   -0.6987224379248212D+01
   -0.2396303199360344D+02    0.2169390023607547D+02   -0.6198099892916554D+01
   -0.2330845976219869D+02    0.2113833725315879D+02   -0.7566432906690965D+01
   -0.9230818027465837D+01    0.1323167039895868D+02   -0.1042230982481738D+02
   -0.8789001067813281D+01    0.1351653215916768D+02   -0.9582261361892270D+01
   -0.9587804188216227D+01    0.1403312777983891D+02   -0.1081389242857685D+02
    0.1716985974931428D+02    0.1819725080931591D+02   -0.1074993348722071D+02
    0.1810264541728657D+02    0.1848518033749417D+02   -0.1087546419249569D+02
    0.1707186406102036D+02    0.1795109619320989D+02   -0.9799954345781734D+01
   -0.1121636017961934D+02    0.1234940447993867D+02    0.2259341738948086D+02
   -0.1173568964829806D+02    0.1189360068905208D+02    0.2331618465273525D+02
   -0.1054177492333128D+02    0.1174552019290380D+02    0.2218420482736971D+02
    0.1391227958494400D+02   -0.2256834859494750D+02    0.2686836708874388D+02
    0.1326161166333439D+02   -0.2334444234713987D+02    0.2686972463944721D+02
    0.1388809213487876D+02   -0.2214003561633674D+02    0.2777991173446532D+02
   -0.1040593737184129D+02    0.2213881145803899D+02    0.2484075820563196D+02
   -0.1121779689462120D+02    0.2255094486560125D+02    0.2451841994075081D+02
   -0.1069106140375848D+02    0.2130581038823410D+02    0.2528345425854242D+02
    0.2124126082460270D+02   -0.2293750626472069D+02    0.2770749853509231D+02
    0.2140270745163105D+02   -0.2353539986423798D+02    0.2698305447539996D+02
    0.2095388104906397D+02   -0.2349258413073128D+02    0.2846230869327145D+02
    0.2278461453231823D+01   -0.2347141293455403D+01    0.1829698016484425D+02
    0.2636692458106517D+01   -0.2549385926921314D+01    0.1915443399717753D+02
    0.1469983026660263D+01   -0.1767010348595175D+01    0.1837762458245944D+02
   -0.1997351385068825D+02   -0.1596890514024260D+02   -0.1184577748275479D+02
   -0.2085934454287854D+02   -0.1594342329311487D+02   -0.1144619089029361D+02
   -0.1944877985394984D+02   -0.1661103004390864D+02   -0.1136260859576768D+02
   -0.1156156093358463D+02    0.1648953342074464D+02   -0.9965477680627885D+01
   -0.1068496912719200D+02    0.1632222726498038D+02   -0.1030358559698714D+02
   -0.1211857343728751D+02    0.1681689923255431D+02   -0.1073327325737215D+02
   -0.9115387606595485D+01   -0.2745557178052355D+02    0.2356823021607642D+02
   -0.8797042996274355D+01   -0.2654575089198425D+02    0.2345313930029961D+02
   -0.9824097077698081D+01   -0.2745057303301567D+02    0.2417604894778464D+02
    0.5741074463876901D+01   -0.2198985963105511D+02    0.1084186745075713D+02
    0.6312687131670834D+01   -0.2232171049566223D+02    0.1152368293615227D+02
    0.5452809753290350D+01   -0.2278759269433696D+02    0.1045633169107214D+02
    0.9387570285209101D+01   -0.8414501946905556D+01   -0.1913436433266343D+02
    0.9594314671448178D+01   -0.9352031648048515D+01   -0.1924440291968468D+02
    0.8588097621170663D+01   -0.8219353721661388D+01   -0.1963066728728508D+02
    0.2223917959363902D+02   -0.1633126844569923D+02    0.1643037280562741D+02
    0.2165769551925872D+02   -0.1564178041369168D+02    0.1616214816203969D+02
    0.2163840757470015D+02   -0.1707804357045102D+02    0.1651322286461077D+02
   -0.2233782033925850D+02   -0.1326149613784445D+02    0.1244294733137063D+02
   -0.2151310004191868D+02   -0.1298797707508886D+02    0.1203664580031439D+02
   -0.2279248824563848D+02   -0.1366930006440174D+02    0.1170155120152518D+02
    0.1111080897006167D+02   -0.1114225196892533D+02   -0.2442498608256207D+01
    0.1066631957406618D+02   -0.1113822624473963D+02   -0.3303131025315586D+01
    0.1045870993843652D+02   -0.1119669994790473D+02   -0.1783007051352622D+01
   -0.1074758569969546D+02    0.1886350668174392D+02   -0.2931483761628939D+01
   -0.1163212167350323D+02    0.1860684014252470D+02   -0.3231117866588045D+01
   -0.1073545505316364D+02    0.1976364272879071D+02   -0.3187163110983680D+01
    0.1118612986816784D+02   -0.1664079180084622D+02   -0.7220117902792318D+01
    0.1095283709942960D+02   -0.1688030306287002D+02   -0.6318092308671729D+01
    0.1046199069512589D+02   -0.1611594226712575D+02   -0.7559100272441134D+01
   -0.2149604047077660D+02    0.1239958295390949D+02    0.2260018554461888D+02
   -0.2234844951929251D+02    0.1240784389478997D+02    0.2208197466763762D+02
   -0.2177912696972333D+02    0.1276688872295521D+02    0.2344860077868771D+02
    0.6639319175895914D+01   -0.2079533094567425D+01   -0.1797933973605294D+02
    0.7394784588694893D+01   -0.1840194482058558D+01   -0.1856235875288882D+02
    0.5849564507120034D+01   -0.1963240627156304D+01   -0.1854067704863933D+02
   -0.2557789216202376D+02   -0.5955901101977050D+01    0.2703005603000889D+02
   -0.2630656232823818D+02   -0.6479429707404290D+01    0.2740163864430661D+02
   -0.2506396645514259D+02   -0.6551009707992417D+01    0.2647038198119097D+02
    0.2003928575434378D+02   -0.2019956542870672D+02    0.2487444002583754D+02
    0.1949928885315055D+02   -0.2064957025864950D+02    0.2555665550682988D+02
    0.2038014795401558D+02   -0.1937393229750203D+02    0.2531680250738656D+02
   -0.2047818978527127D+02    0.1062189696258356D+02   -0.2486496488785523D+02
   -0.2108977979097309D+02    0.9948704627138445D+01   -0.2462998406186934D+02
   -0.2030977838720540D+02    0.1117553060377189D+02   -0.2406853993747750D+02
   -0.6775189710219381D+01    0.3293806311657077D+01   -0.1929723565443142D+02
   -0.6737648253337595D+01    0.3617451416099804D+01   -0.2019448705421125D+02
   -0.5859184194528018D+01    0.3047451823878069D+01   -0.1906063394750411D+02
   -0.9274022152701752D+01   -0.2694675078950514D+02   -0.8574861125324233D+01
   -0.9935366838270706D+01   -0.2735450700941899D+02   -0.9164458349442334D+01
   -0.9556232372969541D+01   -0.2601121956662264D+02   -0.8576501514683004D+01
    0.7784879926818006D+01   -0.8786338186294667D+01   -0.1153512215486608D+02
    0.6859484738129862D+01   -0.8734320366373295D+01   -0.1175162005210061D+02
    0.7746701140405063D+01   -0.9151533819423893D+01   -0.1066783370662879D+02
   -0.1528359284268156D+01    0.9183187878519934D+01    0.2214609935397436D+02
   -0.1121853527978727D+01    0.8565279731176711D+01    0.2155991183525204D+02
   -0.9633505263911318D+00    0.9169813826046532D+01    0.2291110313395758D+02
    0.1924353799100786D+01    0.2740361595066042D+01    0.1050682061446493D+02
    0.1003116691107271D+01    0.2925126306807293D+01    0.1049428972373241D+02
    0.2250880673685978D+01    0.3073244734413060D+01    0.9675738240470000D+01
    0.1590428726406311D+02   -0.9455044018628129D+01   -0.2096069094979805D+02
    0.1492215774954457D+02   -0.9612692300977727D+01   -0.2105576663961350D+02
    0.1621046325906270D+02   -0.1012311379154966D+02   -0.2154004545153246D+02
   -0.2228947491819109D+02   -0.1473896874052686D+02   -0.2311377519944774D+02
   -0.2301353310492557D+02   -0.1503271974906505D+02   -0.2255451399098869D+02
   -0.2242710320934629D+02   -0.1530520981987204D+02   -0.2392339354093485D+02
   -0.1141494792137815D+02    0.1100518688673919D+02    0.7113650410517708D+01
   -0.1105634665969681D+02    0.1155545951553542D+02    0.7838993018955369D+01
   -0.1061067728898579D+02    0.1064011094204594D+02    0.6673117888659835D+01
    0.1600284291083069D+02    0.1240435041471317D+01    0.2410522360718949D+02
    0.1520580859303546D+02    0.6761113046824687D+00    0.2436458422515793D+02
    0.1626753794210709D+02    0.9342242773505566D+00    0.2319678157284279D+02
   -0.2509388931618147D+02   -0.1288750882022378D+02   -0.8072598518458166D+01
   -0.2490035109145585D+02   -0.1209903907683606D+02   -0.8739947772984479D+01
   -0.2453410828331752D+02   -0.1268117491349257D+02   -0.7278689821613034D+01
    0.1723554820997586D+01    0.1875024766600980D+02    0.2761625294582637D+02
    0.1228616370948651D+01    0.1950393916930253D+02    0.2724703951815638D+02
    0.1281085267407513D+01    0.1863083558972216D+02    0.2846971694629399D+02
   -0.2706124700416520D+02    0.2064603044821619D+02   -0.1395067053088098D+02
   -0.2673334790522680D+02    0.2150146673848639D+02   -0.1361027497205455D+02
   -0.2635271826933787D+02    0.2000911864131893D+02   -0.1392002531789426D+02
    0.5201398034510295D+01   -0.1215165725067600D+02    0.7866830762131189D+01
    0.5948157803148447D+01   -0.1163197953422488D+02    0.8225054454963889D+01
    0.4935189447748818D+01   -0.1285961069242629D+02    0.8538277197146250D+01
    0.7540409940818142D+01   -0.1404377381896692D+02   -0.1978215088991974D+01
    0.7341424851586447D+01   -0.1364751497723296D+02   -0.1127259781581338D+01
    0.6769300753066296D+01   -0.1454249301963563D+02   -0.2186768080809689D+01
    0.7312501471293712D+01    0.1928628557576760D+02   -0.1980382092755498D+02
    0.7372722034345808D+01    0.1860728058226777D+02   -0.1906331547030291D+02
    0.7351420677915603D+01    0.2023493323250361D+02   -0.1947908008335631D+02
   -0.1366137497929681D+02   -0.1473841368408524D+02    0.1611113859139095D+02
   -0.1305792038266706D+02   -0.1511304381940634D+02    0.1679462974468425D+02
   -0.1317392743526232D+02   -0.1464501901639496D+02    0.1531587564945320D+02
    0.9888317231580178D+00    0.2357010567195215D+02    0.1740710724928233D+01
    0.8381729188523477D+00    0.2298439481439497D+02    0.9934012617132382D+00
    0.1326546854328973D+01    0.2441859295192681D+02    0.1423695662082689D+01
   -0.2522996703183992D+02   -0.1308892385492082D+02   -0.1884008748275198D+02
   -0.2595540575691785D+02   -0.1374805399322023D+02   -0.1896854605404527D+02
   -0.2495514367700864D+02   -0.1302255063098038D+02   -0.1793589332415144D+02
    0.4019181394948273D+01   -0.1259548020580509D+02   -0.3588908664597040D+01
    0.4371093199164943D+01   -0.1254604976551057D+02   -0.2679620201322104D+01
    0.4718014876271639D+01   -0.1304620554560096D+02   -0.4051809418829706D+01
    0.6658019974176160D+01    0.4384827401802421D+01    0.6622818836713262D+01
    0.7444181407901265D+01    0.4445634167238399D+01    0.6042708000113426D+01
    0.6907253883671276D+01    0.4670769084771295D+01    0.7494712794978609D+01
   -0.2183459883209445D+02   -0.3900931876493469D+01    0.2316583695053455D+02
   -0.2229826964772537D+02   -0.3798383115532582D+01    0.2404542080266179D+02
   -0.2242125318054364D+02   -0.3581698253284995D+01    0.2244884068289563D+02
    0.1023635073398203D+02    0.1482577203973712D+01   -0.2468294549524988D+02
    0.9969493028462360D+01    0.6762704390848094D+00   -0.2432552715561411D+02
    0.1044500374413077D+02    0.1390220861779216D+01   -0.2561274334629093D+02
    0.1211083417871854D+02   -0.2079604498020742D+02   -0.1361416048578496D+02
    0.1194763695697037D+02   -0.2151653033572078D+02   -0.1291754432169086D+02
    0.1302342894437285D+02   -0.2046732202582414D+02   -0.1336245048684724D+02
   -0.9816110910426691D+01   -0.2348256525274186D+02    0.1812513218261549D+02
   -0.1038855798696134D+02   -0.2419603069808280D+02    0.1842224086584910D+02
   -0.9940726266977295D+01   -0.2340033505493916D+02    0.1713242793790144D+02
   -0.4208976807240851D+01   -0.4532204468540336D+01    0.6355531109014971D+01
   -0.3602069617150421D+01   -0.3888140679760403D+01    0.5919084654354333D+01
   -0.4502264590370208D+01   -0.5141534443285528D+01    0.5694072575198911D+01
   -0.1165041377407183D+02    0.1370327601592538D+02   -0.2195711280560495D+02
   -0.1255702413533322D+02    0.1378803266787219D+02   -0.2221662238982316D+02
   -0.1109896984227165D+02    0.1426246652250258D+02   -0.2247274087179516D+02
    0.7791368471899950D+01    0.1108742748323196D+02   -0.1104315858898549D+02
    0.8271796573745018D+01    0.1070725696148595D+02   -0.1028357735126960D+02
    0.8145762210095125D+01    0.1068254497716539D+02   -0.1182887862288372D+02
    0.2730531873798005D+02   -0.9647004160089828D+01    0.5659981349476904D+01
    0.2706678007830752D+02   -0.9123126698305157D+01    0.6407129326995809D+01
    0.2767149097415738D+02   -0.1053832115070853D+02    0.5930614985037050D+01
   -0.1141405144296616D+02   -0.1738005784978719D+02    0.1971845260636963D+02
   -0.1128749640754396D+02   -0.1651452641258251D+02    0.2013944026984480D+02
   -0.1077315531607013D+02   -0.1756759744536634D+02    0.1899015734102870D+02
   -0.1310882618186363D+02   -0.5883533880264194D+01    0.1456442625214530D+01
   -0.1239087862813593D+02   -0.6514473891282175D+01    0.1371451936782604D+01
   -0.1297708407098130D+02   -0.5372422627299883D+01    0.2239469716664731D+01
   -0.1298695760411548D+02   -0.1598902803699261D+02    0.4629945207143842D+01
   -0.1230545071711664D+02   -0.1621184156619207D+02    0.5265534620093755D+01
   -0.1278069768038535D+02   -0.1509535364183672D+02    0.4485765398090622D+01
    0.1938026271379518D+01   -0.2348237692939947D+00    0.9268863267698020D+01
    0.1448212775285573D+01    0.5904994300687073D+00    0.9363525346977481D+01
    0.2524465363166247D+01    0.9137149551597479D-01    0.8623056872825131D+01
    0.4829416154853606D+01   -0.2336691944330908D+02   -0.3035082981137736D+01
    0.4841920006058659D+01   -0.2241395473742421D+02   -0.3238629546120268D+01
    0.3975770882510400D+01   -0.2369097891387812D+02   -0.3183015349569955D+01
   -0.1215174693622823D+02    0.2431710387852298D+02   -0.2666649653677655D+02
   -0.1133524957918577D+02    0.2392673697076346D+02   -0.2630004341918657D+02
   -0.1196308445314703D+02    0.2454150644762436D+02   -0.2761190643543955D+02
    0.1033296204701406D+01   -0.1031220922800859D+02    0.1349893558263380D+01
    0.3413277381177479D+00   -0.1001719848695830D+02    0.6366626962286720D+00
    0.1332377400266599D+01   -0.9516826086572090D+01    0.1873382955480078D+01
   -0.2508939209679077D+01   -0.1080307412377086D+02   -0.2145114535587647D+02
   -0.3353459320522417D+01   -0.1039230948968425D+02   -0.2103633687727697D+02
   -0.2365926892405982D+01   -0.1161356594710952D+02   -0.2099849675078235D+02
    0.2271565898742021D+02   -0.1146453850405610D+02   -0.1831702622538463D+02
    0.2179704316845392D+02   -0.1130328254903660D+02   -0.1851904448178304D+02
    0.2285265577955656D+02   -0.1064609741900690D+02   -0.1778234556581436D+02
   -0.2765708973713430D+02    0.2584572488167619D+02   -0.2224464383384010D+02
   -0.2717425028955822D+02    0.2516571843429002D+02   -0.2266021524332976D+02
   -0.2855229558108236D+02    0.2559357866566722D+02   -0.2239645235973542D+02
   -0.6737677695515025D+01    0.9468486205759095D+01   -0.1193426605504808D+02
   -0.7427595326153585D+01    0.9597185888612602D+01   -0.1259882412444927D+02
   -0.6255820028656909D+01    0.1034926459643302D+02   -0.1187782600554752D+02
   -0.1014841681750188D+02    0.1687988765584127D+02   -0.4777329513403597D+01
   -0.1011181543350737D+02    0.1763421273233698D+02   -0.4176631066477887D+01
   -0.1084409781340292D+02    0.1626367291721774D+02   -0.4446995555287104D+01
    0.1321015515153334D+02   -0.1764156936922109D+02    0.2687507340122755D+02
    0.1318087508463574D+02   -0.1676427426852549D+02    0.2709377329870174D+02
    0.1410870128635782D+02   -0.1786393322279715D+02    0.2680869736243942D+02
    0.9501387839239970D+00   -0.1499895064380088D+02   -0.1066549547348459D+02
    0.1832166200048593D+00   -0.1554148789773803D+02   -0.1087122261970577D+02
    0.1073490556154187D+01   -0.1496314657812603D+02   -0.9717516782280747D+01
   -0.5078826474990559D+01   -0.1762130984988548D+02    0.2522691799201815D+02
   -0.5084687843324634D+01   -0.1673970183353478D+02    0.2563188833373751D+02
   -0.4222448520898805D+01   -0.1800110476926249D+02    0.2538215178200034D+02
   -0.2277871368070525D+01   -0.5202840811942010D+01    0.8061739478338467D+01
   -0.3149568541519593D+01   -0.5037727588868114D+01    0.7629064449773395D+01
   -0.1668629022625826D+01   -0.4568346088643001D+01    0.7709699310294162D+01
    0.1666641674682993D+02    0.1781373376130463D+02   -0.8059519284677975D+01
    0.1608488756121879D+02    0.1713921217837542D+02   -0.7694185372690315D+01
    0.1717950172611921D+02    0.1820276730308164D+02   -0.7350172350741964D+01
   -0.1375421847979077D+02   -0.1921482268863747D+02    0.2064608693217787D+02
   -0.1308777812258829D+02   -0.1972268923261880D+02    0.2113120242219541D+02
   -0.1324901178092188D+02   -0.1846887043274165D+02    0.2031649403494977D+02
   -0.1433976580816189D+00   -0.4857659771387477D+01   -0.2571105449842944D+02
   -0.3325708959313427D+00   -0.4775590934096162D+01   -0.2477344114825712D+02
    0.7664249991707329D+00   -0.5085449592990134D+01   -0.2569102513355644D+02
   -0.1289789354671641D+02   -0.2283161271977098D+01    0.1231320695745375D+02
   -0.1197534059559110D+02   -0.2399953967830030D+01    0.1194379946793948D+02
   -0.1354261072719431D+02   -0.2324151345140975D+01    0.1155989177920272D+02
   -0.1571495189455352D+02   -0.1481080580721491D+01   -0.5345605680871548D+01
   -0.1478068746358166D+02   -0.1689324288969333D+01   -0.5048322153921357D+01
   -0.1590623517976885D+02   -0.6086197985872540D+00   -0.4973796111558993D+01
    0.2718268387520158D+02   -0.2248630758901612D+02   -0.2067209033857129D+02
    0.2658341531358922D+02   -0.2181760637443766D+02   -0.2114645551375445D+02
    0.2736415946429934D+02   -0.2323860059457522D+02   -0.2124536658334886D+02
    0.7488027736944198D+01   -0.9086400545005052D+01   -0.2455824662864587D+02
    0.6925289244402904D+01   -0.9260709709252600D+01   -0.2373728619574846D+02
    0.7535166244810111D+01   -0.9940174976965714D+01   -0.2497466991737511D+02
   -0.9974873634964145D+00   -0.1033829735355629D+02   -0.6205274582207053D+01
   -0.1470483484037025D+00   -0.9815784066323912D+01   -0.6277829289508771D+01
   -0.1039849571678752D+01   -0.1054962934076978D+02   -0.5217016443778135D+01
   -0.1514148762695631D+02    0.8435023580584128D+01   -0.1096513298834171D+02
   -0.1544750724075018D+02    0.9204288073973096D+01   -0.1044201065896887D+02
   -0.1555455988227337D+02    0.7721458972305340D+01   -0.1050257096254514D+02
   -0.5259780865732266D+01   -0.1700903725819247D+02    0.5827117940444654D+01
   -0.5975244835081829D+01   -0.1689168221863792D+02    0.6488281171333551D+01
   -0.5737326059106622D+01   -0.1736161238223227D+02    0.5043834992287792D+01
   -0.3123368347439957D+01    0.2563865393425391D+02    0.1808235322085389D+01
   -0.3989934527081603D+01    0.2532501083465873D+02    0.1512819328107565D+01
   -0.3113719294719986D+01    0.2572789004895458D+02    0.2803344822110899D+01
    0.1453599673035170D+02    0.2176183751843226D+02   -0.1325838708120194D+02
    0.1423779734057940D+02    0.2084845298478653D+02   -0.1341834297514492D+02
    0.1503714092029886D+02    0.2169416841114820D+02   -0.1239343127635951D+02
   -0.3029308999912930D+01    0.2060234036633766D+02    0.1204159415125063D+02
   -0.2566730697131593D+01    0.2021776312355776D+02    0.1128722797048342D+02
   -0.3918436589364975D+01    0.2065903397795289D+02    0.1173875201415128D+02
    0.1412095181587927D+01    0.1355438907711853D+02    0.8645343882144997D+01
    0.5783902518900238D+00    0.1386742590080801D+02    0.8326449162985126D+01
    0.1708314924051656D+01    0.1306585276631125D+02    0.7860706590396230D+01
   -0.1790525726225321D+02    0.1910856202180788D+02   -0.1317789468016795D+02
   -0.1850724111529739D+02    0.1935104159541697D+02   -0.1388770283976516D+02
   -0.1841268184470052D+02    0.1948761855618702D+02   -0.1247876922192954D+02
    0.1377994768787454D+02   -0.1894808701763082D+02   -0.2004751683316885D+02
    0.1298057527524426D+02   -0.1882415016351369D+02   -0.2053521541841851D+02
    0.1397981783468480D+02   -0.1797443575742098D+02   -0.1989215514434728D+02
   -0.7794363108917576D+00    0.6646571897848640D+01    0.1803842393087884D+02
   -0.7857611268452089D+00    0.6594152423069166D+01    0.1898659810841602D+02
   -0.9607664275064292D+00    0.7570547211448050D+01    0.1778075000333394D+02
    0.2594779618898702D+02   -0.8345409126776957D+01    0.1572248421721211D+02
    0.2570426913855965D+02   -0.7632720269755856D+01    0.1506464150744527D+02
    0.2526681275888767D+02   -0.9005328919582935D+01    0.1576925116182968D+02
    0.7410586400397294D+01   -0.1795195946975631D+02    0.1186445797951458D+02
    0.7947442532964904D+01   -0.1779314373518359D+02    0.1110769842517397D+02
    0.6553627352526502D+01   -0.1837561814063282D+02    0.1155606397604734D+02
   -0.1293146910029497D+02   -0.4578715261187955D+01    0.6262850516224899D+01
   -0.1232203790229986D+02   -0.3931079557094376D+01    0.6535996553535814D+01
   -0.1254548840066436D+02   -0.5411094568684720D+01    0.6534760077038023D+01
   -0.2011395064724165D+02   -0.1311043885600269D+02   -0.2565904251660199D+02
   -0.2034193621431011D+02   -0.1388243222242151D+02   -0.2619201933928221D+02
   -0.2098694069682323D+02   -0.1265961207346413D+02   -0.2567687370752660D+02
    0.2360223244990906D+02    0.1450452462056555D+02   -0.2074384403235420D+02
    0.2312768863779980D+02    0.1532759709744083D+02   -0.2065248732818099D+02
    0.2445202946581108D+02    0.1470538010939523D+02   -0.2120151618627060D+02
    0.1293732988697775D+02    0.1750752598667970D+02   -0.1075154427414011D+02
    0.1357509512427037D+02    0.1744417541496009D+02   -0.1150066067075950D+02
    0.1254198645263378D+02    0.1662988414305561D+02   -0.1066900563336723D+02
   -0.4554407515188077D+01   -0.2049091018257323D+02   -0.4756156742545525D+01
   -0.3611633038204567D+01   -0.2025629106771265D+02   -0.4690787377305319D+01
   -0.4935083403732889D+01   -0.2077486719179599D+02   -0.3936285423905916D+01
    0.5473201735802226D+01   -0.5568664168913360D+01    0.1286294154468219D+02
    0.5758898469369567D+01   -0.4609283863486953D+01    0.1297465763319071D+02
    0.6089772431243706D+01   -0.6156104025620103D+01    0.1330648734102112D+02
    0.8100889663608612D+01    0.2039745871051486D+02   -0.1413290199113656D+02
    0.7808641280704335D+01    0.2073265719228978D+02   -0.1324845892057711D+02
    0.8705563873145527D+01    0.2111716310267223D+02   -0.1444571372390861D+02
    0.2161532772508840D+02    0.2137007738605731D+02   -0.7788675181093177D+01
    0.2184246265408067D+02    0.2178546635659131D+02   -0.8687149420624262D+01
    0.2066980955515740D+02    0.2145665722142632D+02   -0.7750431923910303D+01
    0.1015284969325892D+02    0.2022676055096909D+02   -0.2157448410002239D+02
    0.9872317024240246D+01    0.1969403552737947D+02   -0.2235421764586592D+02
    0.9398174932725199D+01    0.2068090128268070D+02   -0.2126038986288158D+02
    0.1119889320224142D+01   -0.1177002111627591D+02   -0.1488130285552705D+02
    0.1247533004104573D+01   -0.1085632592175801D+02   -0.1470181192662836D+02
    0.7688205806746976D+00   -0.1215371744289934D+02   -0.1411624924871904D+02
   -0.2683986743982019D+02    0.1783336525831443D+02   -0.1490005048313399D+02
   -0.2722653178596885D+02    0.1735542674463251D+02   -0.1416637107631142D+02
   -0.2743713009983448D+02    0.1862674012316143D+02   -0.1514476964377000D+02
   -0.1316988293892872D+02   -0.8112648928018997D+01   -0.1698774615620901D+02
   -0.1292416996329321D+02   -0.7190356961006599D+01   -0.1676390146080963D+02
   -0.1326200869893587D+02   -0.8689074452527150D+01   -0.1618977039636497D+02
   -0.1958371095457944D+01    0.2502742034533534D+02    0.1177494012548396D+02
   -0.2244541643758122D+01    0.2563792053261068D+02    0.1248914252068508D+02
   -0.2416483954408746D+01    0.2419010830437240D+02    0.1187337939336330D+02
   -0.4682530142130926D+01   -0.6668571880769302D+01    0.1615240053397847D+02
   -0.5576607709894904D+01   -0.6810504163926659D+01    0.1573585550498183D+02
   -0.4695495668414544D+01   -0.5959207158280095D+01    0.1684596057096330D+02
   -0.2423179585220719D+02   -0.2299267029984001D+01    0.4727034852712979D+01
   -0.2452127955940100D+02   -0.3223045145015517D+01    0.4797499209909882D+01
   -0.2364779487138023D+02   -0.2139082474262441D+01    0.5501508978824805D+01
   -0.1096404455722152D+02    0.2048761402593313D+02   -0.1059534350127522D+02
   -0.1054079920690762D+02    0.2135274873560092D+02   -0.1043424005536372D+02
   -0.1044095677710950D+02    0.1992636991026631D+02   -0.1113735048122810D+02
    0.4723274509272477D+01    0.1766881928031334D+02   -0.3778833794696713D+01
    0.5618355924696281D+01    0.1797043611301157D+02   -0.3920377540367820D+01
    0.4270537415714217D+01    0.1837714991367873D+02   -0.4141995358544935D+01
    0.1771594900975526D+02    0.2508877206774150D+01    0.1971364812933303D+02
    0.1839449041233109D+02    0.1861192992816917D+01    0.1991934417865396D+02
    0.1809910472334840D+02    0.3199414790895429D+01    0.1913411672747334D+02
    0.7853189816635422D+01   -0.7850969293334991D+01   -0.2135445633280058D+02
    0.8815481259184153D+01   -0.7847482670314244D+01   -0.2149604442740181D+02
    0.7565662695479809D+01   -0.8744931549141002D+01   -0.2169605626785140D+02
    0.5606672830235161D+01    0.8409537378571816D+01    0.5731036675274701D+01
    0.5004741739543928D+01    0.8008821752423797D+01    0.6334854172999475D+01
    0.5662137171846796D+01    0.7857579506451903D+01    0.4923834390921233D+01
   -0.2649914394071110D+01    0.2014111677668214D+01    0.1130428339855701D+02
   -0.2011166163362591D+01    0.1528675011246585D+01    0.1074398511787579D+02
   -0.3394403929612796D+01    0.2210358739087481D+01    0.1074177431593441D+02
    0.2440878787751487D+02   -0.1230100816050393D+01   -0.2545035107688199D+01
    0.2348439497587587D+02   -0.1415961463958954D+01   -0.2427470924630682D+01
    0.2463253184797738D+02   -0.5973484681629642D+00   -0.1847459517171978D+01
    0.1400690017757621D+02   -0.3004043280928009D+01    0.1000506615089698D+02
    0.1483144919426645D+02   -0.2882752417269823D+01    0.9467536513030710D+01
    0.1425411208137513D+02   -0.2869398341319082D+01    0.1092485680382671D+02
   -0.2070610083477358D+02    0.4549520642342627D+01   -0.2521001550039311D+02
   -0.2002878021372165D+02    0.5139914662087895D+01   -0.2478216732231179D+02
   -0.2166587493519327D+02    0.4777373863853278D+01   -0.2507541067392656D+02
   -0.2194119570632823D+02   -0.1544444413807419D+02    0.1863579151942437D+02
   -0.2251154833103717D+02   -0.1618469752857296D+02    0.1898579235810360D+02
   -0.2256957356287914D+02   -0.1492466748327636D+02    0.1813529533141957D+02
   -0.1023316760908409D+02    0.1365671545443283D+02    0.4776421243162211D+01
   -0.1062802221538485D+02    0.1301617651162222D+02    0.5392105071411990D+01
   -0.9385092693933846D+01    0.1389583482013668D+02    0.5226903647455527D+01
   -0.2761206464664807D+02   -0.5326430978571643D+01   -0.9960724333915396D+01
   -0.2715362329157657D+02   -0.4880303884654478D+01   -0.9228091029431292D+01
   -0.2715356206000367D+02   -0.6129753725865903D+01   -0.1016491255431886D+02
   -0.1432597379039665D+02   -0.1120338219451132D+02    0.5414980547283989D+01
   -0.1482320415236019D+02   -0.1039269329783673D+02    0.5183399914740678D+01
   -0.1472536523516163D+02   -0.1188639339753303D+02    0.4884712248225960D+01
   -0.1069625109518882D+02    0.1108802159034867D+02   -0.5529963765587660D+00
   -0.1041285993029155D+02    0.1147365836925542D+02    0.3082506941785836D+00
   -0.1039621306444259D+02    0.1019563462725366D+02   -0.6050753130796167D+00
   -0.2150251963500549D+02    0.8389331824015498D+01   -0.2163882007104569D+02
   -0.2166820209657934D+02    0.7472828404973613D+01   -0.2134245577553095D+02
   -0.2140019253921889D+02    0.8915152040868788D+01   -0.2078930228415350D+02
    0.5292891215663292D+01    0.6631715198892696D+01   -0.2592098462657026D+02
    0.4510628530561975D+01    0.7125004948205111D+01   -0.2614631575637987D+02
    0.6063239330026926D+01    0.7300141533782149D+01   -0.2602749000574304D+02
    0.1815128194739846D+02    0.2410969474052987D+02   -0.1481993982855564D+02
    0.1799645741882948D+02    0.2488625320107247D+02   -0.1542368854070657D+02
    0.1837289392154366D+02    0.2455613141889356D+02   -0.1396503020572787D+02
   -0.1698420258002553D+02    0.2263609161108954D+02   -0.1389027038452805D+02
   -0.1771060222914506D+02    0.2320035035407852D+02   -0.1362791371094116D+02
   -0.1653853848113412D+02    0.2234781089045465D+02   -0.1310028323656108D+02
    0.2392633850518287D+02    0.1151660586836971D+02   -0.7482846787393890D+01
    0.2377266957945367D+02    0.1153770386678204D+02   -0.8440292872176190D+01
    0.2345874643883169D+02    0.1079548333684196D+02   -0.7186768144091390D+01
   -0.8289452705035343D+01    0.2683032846254710D+02    0.1848228395302315D+01
   -0.8592606934766339D+01    0.2761017090590027D+02    0.2440634954821083D+01
   -0.8752666462160819D+01    0.2607099406210327D+02    0.2103931688434808D+01
   -0.1752567755483762D+02   -0.2558423129525593D+02   -0.2286591610939604D+02
   -0.1736158584494468D+02   -0.2563712682736044D+02   -0.2187129290094586D+02
   -0.1845694311991180D+02   -0.2529493705694400D+02   -0.2293700842207694D+02
    0.4619154361223712D+01   -0.7463162977503058D+01   -0.2252043612272401D+02
    0.5014750778968265D+01   -0.6595643574360815D+01   -0.2236713685495894D+02
    0.5226764983710075D+01   -0.8103312179737195D+01   -0.2219577479079770D+02
   -0.7085170073357633D+01    0.3754163309970307D+01   -0.1432602281016113D+02
   -0.7914010883835730D+01    0.3677355218719143D+01   -0.1483901498185255D+02
   -0.6415574415313049D+01    0.3200773237345286D+01   -0.1477124631790000D+02
    0.1802698829003473D+02   -0.1927267175754015D+01    0.2624007425560552D+02
    0.1826050779246564D+02   -0.2266186095185734D+01    0.2535762819280367D+02
    0.1722989010265741D+02   -0.2323145729390681D+01    0.2652372222813695D+02
    0.1973401929729059D+02   -0.8750015762415037D+01   -0.9206822970244033D+01
    0.1903392640651141D+02   -0.9279051966381793D+01   -0.9599027613463866D+01
    0.1940622359166239D+02   -0.8493598410004941D+01   -0.8293089499381315D+01
    0.1075954782444799D+02   -0.1139283915250835D+01   -0.1672841407525154D+02
    0.1081013255386905D+02   -0.1868218690361684D+00   -0.1682880176766396D+02
    0.1092645499893182D+02   -0.1460236140464023D+01   -0.1761160105011090D+02
   -0.1265715805961471D+02    0.1217114348873246D+02    0.2732708585070803D+02
   -0.1241199254229794D+02    0.1186172038658713D+02    0.2817725755434265D+02
   -0.1178391430641156D+02    0.1249454041104599D+02    0.2701916439812499D+02
   -0.3297073005073921D+01   -0.7853240340266649D+01   -0.1848518863994094D+02
   -0.3608202395458103D+01   -0.7136848853464771D+01   -0.1794485387782013D+02
   -0.3862328693008184D+01   -0.8015884208670165D+01   -0.1922191014194649D+02
   -0.2610878933972093D+02    0.2681136901843625D+02    0.5311047123870616D+01
   -0.2532989732100590D+02    0.2708946306700833D+02    0.4828528190047532D+01
   -0.2671755280937533D+02    0.2624328168690725D+02    0.4818109965776791D+01
   -0.9125502403034771D+01    0.5323213350018147D+01    0.6828001001080201D+01
   -0.9255801549267501D+01    0.4511346265003040D+01    0.6147381667690224D+01
   -0.9803172625774549D+01    0.5190421070304455D+01    0.7579474305286480D+01
    0.4858313514500630D+01   -0.1223955510899608D+02    0.1795671618377678D+02
    0.4385995287239148D+01   -0.1162508858544466D+02    0.1733990324151901D+02
    0.5516874584220821D+01   -0.1159684346637952D+02    0.1825559742280111D+02
    0.5577333678427708D+01   -0.8800345145273365D+01    0.1999305724868119D+02
    0.6034025503124586D+01   -0.8713275667799538D+01    0.2087079523760427D+02
    0.6357593566243293D+01   -0.9100304085244202D+01    0.1957067034881769D+02
    0.1507353001775156D+02   -0.9155576054963294D+01   -0.1247191321642973D+02
    0.1512725122344647D+02   -0.9777541074085439D+01   -0.1315375567390406D+02
    0.1582801667494441D+02   -0.8588748056231386D+01   -0.1264599043932425D+02
    0.2481761521143668D+02   -0.3943528551046621D+01   -0.6594235713000219D+01
    0.2490397406268422D+02   -0.4895337313348533D+01   -0.6712118744579149D+01
    0.2518490869513938D+02   -0.3726618858521254D+01   -0.5744560043398099D+01
   -0.1913248218522366D+02   -0.2670434764785555D+02   -0.8741958987151945D+01
   -0.1922144742426862D+02   -0.2763589595875565D+02   -0.8925336616696876D+01
   -0.1998022868573213D+02   -0.2633669646416073D+02   -0.8980918740478877D+01
    0.1212027601953623D+02    0.4417306959986128D+01    0.2424025588679634D+02
    0.1124193851925944D+02    0.4077953828358851D+01    0.2398671068985219D+02
    0.1203955874763657D+02    0.4805496536257097D+01    0.2515256981359679D+02
   -0.2438401876977581D+02   -0.5146645638048455D+01   -0.2607084245340873D+02
   -0.2464232996601836D+02   -0.4402383253456512D+01   -0.2659023826320501D+02
   -0.2457136497895434D+02   -0.5905330995936829D+01   -0.2662730855523491D+02
    0.1494854677494099D+02   -0.1311703147001838D+02    0.5975531564874887D+01
    0.1500527776362326D+02   -0.1309019667954829D+02    0.5024624419770604D+01
    0.1531645367568244D+02   -0.1399659057894958D+02    0.6120023520235798D+01
   -0.1216766056368707D+02   -0.1929389721011361D+02   -0.9670397224367070D+01
   -0.1191371732148990D+02   -0.2018695192447676D+02   -0.9375939778258969D+01
   -0.1148058967744077D+02   -0.1896614507679159D+02   -0.1027102738603127D+02
    0.1318598886677517D+02   -0.5226825751421310D+01    0.2735463947770362D+02
    0.1297557175842598D+02   -0.4985074022973985D+01    0.2825273148506289D+02
    0.1241722805879139D+02   -0.5026985811992586D+01    0.2683384633596477D+02
    0.2454786533365315D+01    0.2115732875266962D+02    0.1476856400997294D+02
    0.1701743074515769D+01    0.2070358667004899D+02    0.1502559504851111D+02
    0.2529059338557028D+01    0.2119782375562717D+02    0.1377471398296640D+02
   -0.2756152229486365D+02   -0.9793205294197532D+01    0.1465645223825444D+02
   -0.2673562853487489D+02   -0.9411748546881611D+01    0.1483412025584092D+02
   -0.2822756432377011D+02   -0.9117514969458661D+01    0.1489448141786121D+02
   -0.2220309318349751D+02    0.7998023509538146D+01    0.7659224130328623D+01
   -0.2303239017635564D+02    0.7746522058474359D+01    0.8116909290178269D+01
   -0.2246126354636634D+02    0.8672201230411938D+01    0.6979638377360051D+01
    0.1886509457237008D+02    0.1408601692642786D+01   -0.6627193322316945D+00
    0.1833022395705863D+02    0.2129810481826897D+01   -0.1113712161319962D+01
    0.1953895603723609D+02    0.1184913536901736D+01   -0.1283821185078681D+01
   -0.8623271440720376D+00   -0.1332941583258804D+02   -0.6100383126286024D+01
   -0.1205716600727739D+01   -0.1242295855878429D+02   -0.6276787694692766D+01
   -0.1507843328236709D+01   -0.1404893181839189D+02   -0.6291753732031379D+01
    0.1376292442537053D+02   -0.1648514944426858D+02   -0.1268882303089869D+02
    0.1385741160376211D+02   -0.1577061621364564D+02   -0.1338784774065739D+02
    0.1443942174876398D+02   -0.1636624023968272D+02   -0.1199372954611042D+02
   -0.2705135201376961D+02   -0.8894623829409817D+01   -0.6802619903434471D+01
   -0.2726560468693730D+02   -0.9774228711193450D+01   -0.6457756833137958D+01
   -0.2660834194136668D+02   -0.9034317607348100D+01   -0.7675954521008018D+01
    0.1958309424376560D+02   -0.3212556675304407D+01    0.1285820368239489D+02
    0.1959913693827887D+02   -0.2682298412993219D+01    0.1367175898944108D+02
    0.2028273365613994D+02   -0.2863239884555825D+01    0.1225037965835354D+02
    0.1642480096989790D+02    0.2532528355859662D+02   -0.8023939132112259D+01
    0.1660767464959592D+02    0.2592118709433208D+02   -0.8724986862498588D+01
    0.1674366031537061D+02    0.2573239741702323D+02   -0.7210391314040188D+01
   -0.1582757490882780D+02   -0.1843017877866420D+02   -0.2049192983881843D+02
   -0.1617539162385935D+02   -0.1817439516968741D+02   -0.1965629979547798D+02
   -0.1509227548647948D+02   -0.1909807974316185D+02   -0.2036512643983772D+02
   -0.2807571952355315D+01   -0.5048047105261354D+01    0.2028878542155169D+02
   -0.2814718229294971D+01   -0.6000563919944635D+01    0.2031721919906941D+02
   -0.3190017033449735D+01   -0.4755577304192519D+01    0.2113790246976047D+02
    0.1948183207825469D+02   -0.1200334389799299D+02    0.2525351066525812D+02
    0.1955527574609829D+02   -0.1276985752225112D+02    0.2464339571066091D+02
    0.2006185766425565D+02   -0.1131841361382978D+02    0.2485560294138995D+02
    0.2576338864997680D+02   -0.8535826855054873D+01   -0.1133525617722379D+02
    0.2541762343519392D+02   -0.9478883153668511D+01   -0.1156168391000368D+02
    0.2571809559966324D+02   -0.8154364836831402D+01   -0.1219193444794301D+02
   -0.1516897417504702D+02    0.1145426112613699D+02    0.1504024884083405D+02
   -0.1595316708567022D+02    0.1188391991758065D+02    0.1546478622022669D+02
   -0.1439752290463949D+02    0.1184926256658582D+02    0.1547394699270240D+02
   -0.2168605092416927D+02    0.1228370121329253D+02    0.1901914722273151D+02
   -0.2115104636984007D+02    0.1152934177534061D+02    0.1904096717575191D+02
   -0.2234748544938421D+02    0.1207265434423649D+02    0.1837465203770090D+02
   -0.6103984134410094D+01   -0.8854741621732778D+01   -0.2293135538247730D+02
   -0.5862287378147301D+01   -0.9538942990610270D+01   -0.2353522411690617D+02
   -0.7059136886578331D+01   -0.9075132534568173D+01   -0.2277709679093204D+02
    0.4148935400026908D+00   -0.2273479166368721D+01   -0.2778672020548923D+02
    0.2738749588673387D+00   -0.1490102155879156D+01   -0.2834971787607058D+02
   -0.3190250759815493D+00   -0.2428576863204714D+01   -0.2715600561791206D+02
   -0.2897326495876790D+01   -0.1128233176156755D+02    0.2614883003287785D+02
   -0.3484428613588522D+01   -0.1196736021666228D+02    0.2639536325744587D+02
   -0.2091809787565854D+01   -0.1169075741168759D+02    0.2579529049538445D+02
    0.1696833680638111D+01    0.1347223488552385D+02    0.2041279094020572D+02
    0.8735745321649763D+00    0.1369590983884144D+02    0.1997633073777621D+02
    0.1490799603153215D+01    0.1252011809429790D+02    0.2061738927700980D+02
    0.2313578339748850D+02    0.2477465239326849D+02   -0.2282373256094965D+02
    0.2321784008276832D+02    0.2481939333564210D+02   -0.2381470080185311D+02
    0.2366913374216843D+02    0.2406891956305934D+02   -0.2247286305921019D+02
    0.2256995739014466D+02    0.2539344550166559D+02   -0.1588732399413313D+02
    0.2307778104045875D+02    0.2561873089125929D+02   -0.1506731198530705D+02
    0.2319494530890677D+02    0.2502356442188688D+02   -0.1648418221824171D+02
    0.1119479732262793D+02   -0.3441362926471836D+01    0.2325052519324481D+01
    0.1204478170604788D+02   -0.3119595901938812D+01    0.1970394894016722D+01
    0.1063494463634680D+02   -0.2774769695210701D+01    0.2733569941390067D+01
   -0.2549287992827321D+02    0.3084899331999562D+00    0.6138135329717606D+01
   -0.2543830134951054D+02   -0.6311992259623209D+00    0.6344018273530219D+01
   -0.2612062514352695D+02    0.4747816628053611D+00    0.5379441158570248D+01
   -0.1118357580453183D+02   -0.1103191683830811D+02    0.9687728488307828D+01
   -0.1076598308069863D+02   -0.1159177209814476D+02    0.1028614931695546D+02
   -0.1165390515922037D+02   -0.1167108171618176D+02    0.9148580874353712D+01
   -0.7016036588970006D+01   -0.9804592745162534D+00   -0.1543801922728694D+02
   -0.6400154525014185D+01   -0.1217370627089004D+01   -0.1611370162257301D+02
   -0.7668979915065936D+01   -0.1733051817007343D+01   -0.1531884851906836D+02
   -0.6307826763869484D+01    0.2096502437611927D+02    0.2260129970138977D+02
   -0.6781920238932525D+01    0.2137708909901042D+02    0.2333463925474827D+02
   -0.5654967587082957D+01    0.2165929467892481D+02    0.2230425271014410D+02
   -0.8546162969452165D+01    0.7427192522078035D+01   -0.2498809781237378D+02
   -0.8640747503431209D+01    0.8127561462629391D+01   -0.2425763202937701D+02
   -0.9143510580458095D+01    0.7619917486204253D+01   -0.2573042958312319D+02
    0.6181808752191257D+01   -0.1363825762077740D+02   -0.5444289389368441D+01
    0.5677358825967957D+01   -0.1308467211065606D+02   -0.6064927310354226D+01
    0.5967859939736914D+01   -0.1453403593381080D+02   -0.5629271269198678D+01
    0.2179497397410434D+02   -0.3141185434181156D+01    0.8646729541248689D+01
    0.2184500163200960D+02   -0.4050518246132077D+01    0.8942080135728840D+01
    0.2171140026146079D+02   -0.2622613962215353D+01    0.9512776734244113D+01
   -0.1323946643945442D+02   -0.1680210648910336D+02   -0.2059382898181329D+02
   -0.1406162442895104D+02   -0.1632026772363720D+02   -0.2072522214324039D+02
   -0.1345982137931611D+02   -0.1764397941166605D+02   -0.2015808201480253D+02
    0.4761021327541743D+01    0.8942618189749535D+01   -0.1600692459941152D+02
    0.4517969907535440D+01    0.8867260905357943D+01   -0.1506900550002941D+02
    0.4028179561759902D+01    0.9227489254051118D+01   -0.1650225637215921D+02
    0.7258698217693759D+00    0.1246367092589610D+01    0.2450200114326381D+02
    0.5665226637993137D+00    0.2103524693605994D+01    0.2408714173116897D+02
    0.1761860623000915D+00    0.7107707867441944D+00    0.2389365238352871D+02
   -0.1501128313948678D+02   -0.9339116802656056D+01   -0.7292821757866754D+01
   -0.1511021635745324D+02   -0.8803955251261669D+01   -0.8090749755098098D+01
   -0.1439563282592690D+02   -0.8906580858110381D+01   -0.6739628887161642D+01
   -0.1689585932395915D+02   -0.1689550992317527D+02   -0.4806419528370935D+01
   -0.1599641293810584D+02   -0.1711082338354030D+02   -0.4527388188762311D+01
   -0.1735579215224270D+02   -0.1658285860378606D+02   -0.3985538953846028D+01
    0.1508419720001569D+02    0.4090131301703538D+01    0.2352007635230836D+02
    0.1581300347480996D+02    0.4368685020333540D+01    0.2293218090781590D+02
    0.1531917079242676D+02    0.3143247936988003D+01    0.2359373658888100D+02
   -0.1893732305978838D+02    0.7156104558729071D+01   -0.2979495042635733D+01
   -0.1886399002703803D+02    0.7366168252383575D+01   -0.3916870968843842D+01
   -0.1983451287162585D+02    0.7427830053458044D+01   -0.2715211295485142D+01
    0.1241756105716706D+02    0.3878092375717086D+01   -0.2085902200728944D+02
    0.1260729574803899D+02    0.4283365854316607D+01   -0.2000471589779841D+02
    0.1214851221108161D+02    0.2967998291734433D+01   -0.2063784864515095D+02
   -0.2537185689795302D+01   -0.4276993054204273D-01    0.7226108774119409D+01
   -0.3420038320194913D+01    0.2513876874061760D+00    0.6929381786075533D+01
   -0.2332873398448508D+01   -0.6775512235248433D+00    0.6566768386128834D+01
   -0.2238419201809775D+02   -0.4120120087769606D+01   -0.6142555819582364D+01
   -0.2225217855257834D+02   -0.4936858679182302D+01   -0.6716119537642345D+01
   -0.2250447272930262D+02   -0.4448659739005010D+01   -0.5212123607340045D+01
    0.2021092349716759D+01   -0.1607710127091524D+02    0.3795214254539793D+01
    0.2176778741355673D+01   -0.1524714400903004D+02    0.3401824295669842D+01
    0.2743413131580596D+01   -0.1666027158599784D+02    0.3577230726499594D+01
   -0.1112530999374286D+02   -0.1507493135784642D+02   -0.8526346632752070D+01
   -0.1158456244157575D+02   -0.1500856419067794D+02   -0.9368936318111892D+01
   -0.1033724692167340D+02   -0.1561891744431234D+02   -0.8637086274916888D+01
   -0.1253185710643838D+02   -0.6618231695375368D+01    0.1099137213002793D+02
   -0.1327490450498305D+02   -0.6347039740350171D+01    0.1160966878858497D+02
   -0.1181482007748328D+02   -0.5994161464971841D+01    0.1111397053619970D+02
    0.1325371503929156D+02   -0.4144584707536183D+00    0.2774949415702737D+02
    0.1339581201862326D+02   -0.5884175055236571D+00    0.2681286932953948D+02
    0.1412068530279151D+02   -0.7341200424958860D+00    0.2814877705393129D+02
   -0.1675886396880940D+02    0.2084293058894211D+02   -0.4812006906522897D+01
   -0.1744797166614669D+02    0.2157902540484137D+02   -0.4764306016346602D+01
   -0.1725902399835924D+02    0.2002237063758606D+02   -0.4958755357004143D+01
   -0.1927420128312891D+02   -0.1423465121012242D+01   -0.7240513585995575D+00
   -0.1921295543671706D+02   -0.1881069999482788D+01    0.8432952216684464D-01
   -0.2016689672943268D+02   -0.1520856817091496D+01   -0.9911884247747188D+00
   -0.2488674247858713D+02    0.3282699733930946D+01   -0.2616453471078038D+02
   -0.2431053056858700D+02    0.2799194808143985D+01   -0.2676480756034104D+02
   -0.2538734857626938D+02    0.3893931869120324D+01   -0.2674370408084015D+02
    0.7657635044506437D+01   -0.3924217963994500D+01    0.5078287228119202D+01
    0.8265299656391976D+01   -0.4676425801288508D+01    0.5185287425900698D+01
    0.6925357669068829D+01   -0.4212307567599387D+01    0.5683510317084300D+01
   -0.1594951885708780D+02   -0.1698716593493343D+02    0.2592668471305952D+02
   -0.1504501178595747D+02   -0.1708905931495910D+02    0.2620335537522315D+02
   -0.1587951325356991D+02   -0.1656439495313004D+02    0.2504679831190084D+02
    0.2670506104267779D+01    0.7480289049430026D+01    0.2926280791050910D+01
    0.2084101913184760D+01    0.7641921604384134D+01    0.3634600188528274D+01
    0.2958034260380374D+01    0.8352524722081014D+01    0.2532008999791670D+01
   -0.4184659489661685D+01    0.8864108850751405D+01    0.4885802479997052D+01
   -0.4997559427663344D+01    0.8723730809271785D+01    0.5338637961656372D+01
   -0.4055910630003233D+01    0.8142284875184611D+01    0.4353972890986397D+01
   -0.1999804776599225D+02   -0.1370760938630417D+02   -0.1815807800882586D+02
   -0.1916921014213616D+02   -0.1406615327018351D+02   -0.1781430894233568D+02
   -0.2062132930258853D+02   -0.1442878664406460D+02   -0.1787529537893740D+02
   -0.1136964846748780D+02   -0.2561162881725041D+02   -0.1412479190491336D+02
   -0.1120541122682369D+02   -0.2471864695732335D+02   -0.1379823613472993D+02
   -0.1054402267706486D+02   -0.2577236661279117D+02   -0.1463899898904017D+02
   -0.2088088288235884D+02   -0.9327456580653632D+01   -0.5660174258851826D+01
   -0.2122734187274328D+02   -0.8906573119232020D+01   -0.4843983377719499D+01
   -0.2089430408421338D+02   -0.1029979651382784D+02   -0.5655211832818023D+01
   -0.2599360030530213D+02    0.8895292634768060D+01   -0.3003550719213068D+00
   -0.2611953278142097D+02    0.8122855517291335D+01    0.1925575936977560D+00
   -0.2504912935551294D+02    0.8849839899711812D+01   -0.5825932004696295D+00
    0.2087290844146695D+02   -0.9872786518419707D+01   -0.1223167331052450D+02
    0.2065872088698692D+02   -0.1054783264751986D+02   -0.1155374105033742D+02
    0.2124313676868130D+02   -0.9150981852961793D+01   -0.1164340736947208D+02
    0.1369407199487861D+02    0.1266327085329626D+02   -0.1620496957932192D+00
    0.1390020060178035D+02    0.1335120896082244D+02    0.4726854568707134D+00
    0.1277585907149784D+02    0.1246301098724573D+02   -0.1001051318589119D+00
   -0.2689040988824072D+02    0.2658773327612062D+02    0.1958682011190585D+02
   -0.2718625855847015D+02    0.2584323824149941D+02    0.2005834163900966D+02
   -0.2596501668521745D+02    0.2637515941101263D+02    0.1944098167119871D+02
    0.2124946616297029D+02    0.5125385632452859D+01   -0.4128021256769892D+01
    0.2107598566056984D+02    0.4214403109443278D+01   -0.3932550927267179D+01
    0.2159954845183891D+02    0.5162696945137212D+01   -0.5025483723091493D+01
    0.6035754846092168D+01   -0.2012989212208598D+02   -0.1091426135442645D+02
    0.6546759131735129D+01   -0.2017432338148883D+02   -0.1008945108428821D+02
    0.6036553184747295D+01   -0.1919098519644425D+02   -0.1111990335977731D+02
    0.8407895666856431D+01   -0.2067506126475278D+02   -0.1759124296281495D+02
    0.8545086067923551D+01   -0.1978042159505554D+02   -0.1724483946807130D+02
    0.9302758079303986D+01   -0.2101219255954541D+02   -0.1764620302583067D+02
    0.2608381461220954D+02   -0.3718478397354126D+00   -0.1204313008578464D+02
    0.2530846435590939D+02   -0.1176687143976771D+00   -0.1251641513411913D+02
    0.2576807425318506D+02   -0.2072369297668450D+00   -0.1108179069772345D+02
    0.7832607466779169D+01   -0.6953800415564989D+01    0.8896129952427057D+00
    0.7272425007399018D+01   -0.7447601995490105D+01    0.1513125565494916D+01
    0.8269210100659834D+01   -0.6324047450599167D+01    0.1484567079597088D+01
    0.9980036620876254D+01   -0.7873588291355993D+01    0.2725720845395749D+02
    0.1094117390716822D+02   -0.8019298519064517D+01    0.2745209103616890D+02
    0.9604866374293900D+01   -0.8764734378686532D+01    0.2711606057027376D+02
   -0.3285939778656382D+01   -0.6544876927668619D+01   -0.3244120418846869D+01
   -0.2405608295056973D+01   -0.6268224954818844D+01   -0.3015550473722788D+01
   -0.3120152594645787D+01   -0.7487372551369121D+01   -0.3493188789860159D+01
   -0.4496722258759592D+01    0.1892350707076374D+02   -0.9794053364169253D+01
   -0.4767116188578645D+01    0.1833816794469159D+02   -0.1046786288348290D+02
   -0.5260103364716408D+01    0.1927097460194376D+02   -0.9359126771319005D+01
    0.1710092864157834D+02   -0.2622284134771610D+02    0.2298182926521402D+02
    0.1622195720864883D+02   -0.2639184356233649D+02    0.2263430539410466D+02
    0.1770389225783594D+02   -0.2691563403494657D+02    0.2268365158842568D+02
   -0.1806455207460930D+02   -0.8236169086902896D+01    0.1896092271729604D+01
   -0.1901015938421124D+02   -0.8171072771092673D+01    0.1842813253836680D+01
   -0.1778945086708353D+02   -0.9174168071342113D+01    0.1990174728894668D+01
   -0.2158104520279397D+02   -0.2556969878298801D+02   -0.1973452947285324D+02
   -0.2183689132928481D+02   -0.2472604408738947D+02   -0.2012986322320633D+02
   -0.2186687538305780D+02   -0.2626990015829375D+02   -0.2033571319792753D+02
    0.9877127430433699D+00   -0.2611923187704010D+02   -0.1695040595579023D+02
    0.6255772970141361D+00   -0.2524055400715833D+02   -0.1705073047556567D+02
    0.1173126335721534D+01   -0.2623120360654249D+02   -0.1601103594679537D+02
   -0.4323789045780268D+01    0.2447221512651012D+02   -0.1442204581946064D+02
   -0.3770238461378857D+01    0.2508284743466026D+02   -0.1501900044732173D+02
   -0.4114463506922895D+01    0.2478435884866955D+02   -0.1350558346343659D+02
   -0.1141065581228982D+02    0.2753528709090212D+01   -0.9970253713128105D+01
   -0.1179833971826350D+02    0.1854399027181258D+01   -0.9972649645371284D+01
   -0.1044212192045138D+02    0.2657706984594183D+01   -0.9717948790291048D+01
    0.3430602916513662D+00   -0.7265655680003706D+01   -0.4157529707651817D+01
    0.1064103269018900D+01   -0.7416895706424315D+01   -0.4760103016759637D+01
    0.1834776917372857D+00   -0.8119373298244682D+01   -0.3743398821555705D+01
   -0.8460736419866867D+01   -0.1699356858047524D+02   -0.1422915954573728D+02
   -0.8170817545081528D+01   -0.1642782702710366D+02   -0.1497811167003154D+02
   -0.9066205081496193D+01   -0.1773659461395912D+02   -0.1445533550808145D+02
    0.6394237031072489D+01   -0.8001630821786385D+01   -0.1725505462841130D+02
    0.6935538308670005D+01   -0.7674314951150388D+01   -0.1653656567741121D+02
    0.5493530332333727D+01   -0.8181598477726926D+01   -0.1705946474156952D+02
   -0.2564557526347783D+02    0.1914069867291195D+02    0.1059007973140820D+02
   -0.2536111249558128D+02    0.2006310440769811D+02    0.1086957088741591D+02
   -0.2515326034140673D+02    0.1861841206735598D+02    0.1119913070071230D+02
   -0.1628594009749952D+02   -0.2225858447831244D+02   -0.2713653160035638D+02
   -0.1536582560981780D+02   -0.2197412293871292D+02   -0.2750325578698152D+02
   -0.1690011423781795D+02   -0.2153552980123435D+02   -0.2743765517376865D+02
    0.8676219294437255D+01   -0.1969693542215468D+02    0.1772416066376525D+02
    0.9257454036173714D+01   -0.1894360998681436D+02    0.1767500628607668D+02
    0.7922599318529540D+01   -0.1955670544592895D+02    0.1717674259364337D+02
   -0.2375617576168322D+02   -0.1703057208714185D+01   -0.7050357350240947D+01
   -0.2464436222114041D+02   -0.1926421766044962D+01   -0.7297419345073470D+01
   -0.2344630736261683D+02   -0.2497417823977961D+01   -0.6570720592081734D+01
   -0.1326419601210767D+02   -0.4072499702822798D+01    0.1628659420607416D+02
   -0.1325689183711585D+02   -0.3963596928709735D+01    0.1722778974677720D+02
   -0.1384423171774105D+02   -0.3385058751678039D+01    0.1595970498660975D+02
   -0.7845251114487755D+01    0.2835682098502476D+01    0.3244826694549444D+01
   -0.7502078714428349D+01    0.2714020271243009D+01    0.2324681062549637D+01
   -0.8674940725716725D+01    0.3305188671655935D+01    0.3283606887767689D+01
   -0.1745351762272789D+02   -0.1683681731433343D+02    0.8927897368528011D+01
   -0.1693629690490402D+02   -0.1613355504493638D+02    0.9246735311379458D+01
   -0.1776823654922042D+02   -0.1655967322789636D+02    0.8023215231684953D+01
    0.1277205025208962D+02    0.1927510825514792D+02   -0.6450335967990232D+01
    0.1330195517380137D+02    0.1948563083966644D+02   -0.7267020067978288D+01
    0.1182719062505552D+02    0.1926078921981100D+02   -0.6626514002841475D+01
   -0.1256780366471829D+02    0.2375122481826440D+02   -0.6707297031168802D+01
   -0.1279016791928687D+02    0.2371898521660540D+02   -0.7650689253723254D+01
   -0.1334251377965174D+02    0.2417150089226600D+02   -0.6283119654740273D+01
   -0.1707856801389542D+02   -0.2529110634219642D+02    0.1498265958307125D+02
   -0.1716754388302211D+02   -0.2474921807225026D+02    0.1586192939596550D+02
   -0.1744646772525898D+02   -0.2475718688357222D+02    0.1433924029600834D+02
   -0.2657880138469753D+02   -0.8936783426464892D+01   -0.1375677766613156D+02
   -0.2734940711345399D+02   -0.9340024362172548D+01   -0.1414366652935515D+02
   -0.2588662808029430D+02   -0.9565237263266260D+01   -0.1354745052536570D+02
    0.1736689338168208D+02   -0.2166675602619409D+02    0.8209843887163251D+01
    0.1803637192249644D+02   -0.2218069538677835D+02    0.7709097733097044D+01
    0.1753014740652376D+02   -0.2079571376757133D+02    0.7950349348504396D+01
   -0.7524405120444542D+01    0.1044311810553251D+02   -0.7997490027268864D+01
   -0.7075829332447802D+01    0.9833521274360287D+01   -0.7393891603948793D+01
   -0.8235893678824272D+01    0.9920301242489174D+01   -0.8410235274799579D+01
   -0.1817985865894313D+02    0.2068927798106651D+01    0.1918445371273713D+02
   -0.1741684216946604D+02    0.1718356600603413D+01    0.1878185266160646D+02
   -0.1829957850637798D+02    0.3031628782478091D+01    0.1887808030001704D+02
    0.8001706119614868D+01    0.2561459520982639D+02   -0.6695895613237421D+01
    0.8902969545062927D+01    0.2592479962760732D+02   -0.6437945434887496D+01
    0.8119231515883056D+01    0.2480160316705568D+02   -0.7178344345797440D+01
    0.5821984486032179D+01    0.2124397357993961D+01   -0.1923520222148909D+02
    0.5566406720099838D+01    0.1238272164307194D+01   -0.1962063020659488D+02
    0.6497840867470549D+01    0.1988132599830639D+01   -0.1857322022119603D+02
    0.4184504999000926D+01   -0.1097808905214698D+02   -0.1077662209146666D+01
    0.3761460272832961D+01   -0.1138688250413398D+02   -0.3319081250181957D+00
    0.5130789115285479D+01   -0.1112270157781913D+02   -0.1175461164661272D+01
    0.1851172770894662D+02   -0.1008112602805356D+02    0.1751776247816901D+02
    0.1936878702345835D+02   -0.9751829744495314D+01    0.1782361414986634D+02
    0.1776019229122846D+02   -0.9660311362081250D+01    0.1797904307364289D+02
    0.2441867126713009D+02   -0.1075898282750654D+02    0.5243209641722920D+01
    0.2413187320508422D+02   -0.9869083565281660D+01    0.5510961532894770D+01
    0.2534276581100077D+02   -0.1063348133376811D+02    0.5035809515657069D+01
   -0.1545154059876146D+02   -0.2598099488709535D+02    0.1007967519563369D+02
   -0.1531547913681703D+02   -0.2646491929588491D+02    0.9260173555804505D+01
   -0.1457110292836412D+02   -0.2575182824991313D+02    0.1037856997202131D+02
   -0.2393898313129423D+02   -0.9696858709429097D+01   -0.3402718328500122D+01
   -0.2447285794522415D+02   -0.1037421760144685D+02   -0.2947222901929920D+01
   -0.2313428374234280D+02   -0.9695347000301176D+01   -0.2854552122087371D+01
    0.1554600868760808D+02   -0.2727787173864877D+02   -0.7273767692785034D+01
    0.1606634965812530D+02   -0.2755202931441976D+02   -0.7997242752850230D+01
    0.1603948742317718D+02   -0.2751247572771608D+02   -0.6495452971815879D+01
   -0.3017767914506889D+01    0.1952496646615131D+02    0.3639606115794796D+01
   -0.3044724475643246D+01    0.2009535998085326D+02    0.4389680495022438D+01
   -0.2318988633653215D+01    0.1995147791176318D+02    0.3064661391041998D+01
    0.1519808670817015D+02    0.6292885480881327D+01   -0.2319418504762093D+02
    0.1586553549602127D+02    0.5663484591170786D+01   -0.2293532535285960D+02
    0.1573954590907064D+02    0.6783421750200397D+01   -0.2384480511012346D+02
   -0.2276587200838100D+02   -0.1535001393018306D+02    0.1020869203185984D+02
   -0.2247998930111565D+02   -0.1627584335282091D+02    0.9952323497219464D+01
   -0.2293334151125677D+02   -0.1480462284699358D+02    0.9446229960578515D+01
    0.4495710563411712D+00   -0.1822803050045421D+02   -0.2548211632056305D+02
    0.5491141387796028D-01   -0.1796406103990402D+02   -0.2634908405743949D+02
   -0.5718200201162527D-01   -0.1775126963069660D+02   -0.2479540770287803D+02
   -0.5951603136880521D+00    0.2435065647562857D+02    0.3682894266160928D+01
   -0.1404544746864407D+01    0.2480716907793702D+02    0.3769958891906348D+01
   -0.4039703333261677D+00    0.2435317623080932D+02    0.2764117233135288D+01
    0.1938083065060195D+02    0.1048114920183162D+02   -0.6801519995772360D+01
    0.1935972395776713D+02    0.9722052747901454D+01   -0.7401850074390895D+01
    0.2011313358074370D+02    0.1031285248723259D+02   -0.6097693386920039D+01
    0.7245649467326619D+01   -0.3166842833562447D+01    0.2381627385677404D+01
    0.7973851722174536D+01   -0.3273012541948915D+01    0.1682192764362997D+01
    0.7536421095830381D+01   -0.3176600181248352D+01    0.3300880798789565D+01
   -0.1372349820983803D+02    0.8126611488435666D+01    0.1102260545330853D+02
   -0.1449073302761717D+02    0.8358159426663224D+01    0.1160012559576101D+02
   -0.1303896240020597D+02    0.7800238200851094D+01    0.1164708230199288D+02
   -0.8850457460254948D+01   -0.1150784419907078D+02   -0.4351357800440930D+01
   -0.8426899020461834D+01   -0.1204953836881263D+02   -0.4979012150540711D+01
   -0.8158689010789010D+01   -0.1108628011361381D+02   -0.3765633559963919D+01
   -0.3902358651502943D+01   -0.2193907434223853D+02    0.1829481332199760D+02
   -0.3365227967681154D+01   -0.2272978138442173D+02    0.1824574079547422D+02
   -0.3707188583274157D+01   -0.2149481686465572D+02    0.1920452056279298D+02
    0.7287721513570872D+01   -0.2067867135892642D+02   -0.2031101799369060D+02
    0.7455359372580070D+01   -0.2085354514943549D+02   -0.1938384235346256D+02
    0.6265131068707854D+01   -0.2059229641536761D+02   -0.2046950538132267D+02
   -0.1503727927904934D+02   -0.1581982325303519D+02   -0.8835604081800062D+01
   -0.1586484014152040D+02   -0.1534636225773756D+02   -0.8599668493084813D+01
   -0.1447729965589038D+02   -0.1528698625258730D+02   -0.9392350933252562D+01
   -0.1192641666880396D+02    0.3365412087615562D+01    0.2193475546219986D+02
   -0.1283694318180616D+02    0.2970174598165084D+01    0.2176782844395951D+02
   -0.1202122925465443D+02    0.4108768619665639D+01    0.2255440687558940D+02
   -0.2600216534290027D+02   -0.1769703725446315D+02   -0.1812262078673503D+02
   -0.2553220361372041D+02   -0.1834454833754878D+02   -0.1869070104952121D+02
   -0.2532707771907624D+02   -0.1701949201687100D+02   -0.1798144765399220D+02
   -0.7415242057490505D+01   -0.1115161902045895D+02   -0.1383351944442991D+02
   -0.7462499704194105D+01   -0.1207531609081973D+02   -0.1348454468396539D+02
   -0.6756078013760823D+01   -0.1069782429457889D+02   -0.1339709825277166D+02
    0.9203203652128073D+01   -0.2705323121055907D+01    0.1386199299170313D+02
    0.9371221356788741D+01   -0.1862901444699929D+01    0.1440314784144686D+02
    0.9755659055863784D+01   -0.3366953169775316D+01    0.1428729333605629D+02
   -0.1368166297852543D+02    0.1411807449216437D+02   -0.9790024397063096D+01
   -0.1441220544593658D+02    0.1434804804397496D+02   -0.1034087628507134D+02
   -0.1290607549623130D+02    0.1415377500501544D+02   -0.1035398982468731D+02
   -0.7190768800454236D+01    0.2478003471098439D+02   -0.1696554027346642D+02
   -0.7321027810225550D+01    0.2571176223172748D+02   -0.1720372497126795D+02
   -0.6284450209381792D+01    0.2459914264078729D+02   -0.1734546952658965D+02
   -0.3870724450729663D+00    0.6836341987380264D+01   -0.1929703168959162D+02
   -0.5009909236349778D+00    0.7381387814547250D+01   -0.1853768323187925D+02
   -0.4160283895306451D+00    0.7428163399896855D+01   -0.2005548892321078D+02
   -0.9924173815840403D+01    0.6125596160553053D+01   -0.7942667301055097D+01
   -0.9890447243556626D+01    0.6755984161111098D+01   -0.8688178454301696D+01
   -0.1067799843283533D+02    0.5517043272868015D+01   -0.8020700354345227D+01
    0.2212739071850336D+02   -0.2043911019236949D+01   -0.1592738286050373D+02
    0.2143616698209731D+02   -0.2276113068706421D+01   -0.1654616003956141D+02
    0.2260525534291978D+02   -0.2892523740262379D+01   -0.1569899209204405D+02
    0.2030805032228972D+02    0.2701002434579107D+02   -0.2535776851606961D+02
    0.2087475987573559D+02    0.2659940186956016D+02   -0.2601916561169500D+02
    0.2018254538547270D+02    0.2645437137451669D+02   -0.2463592128530941D+02
   -0.2193647880924437D+02    0.1237477271828743D+02    0.7222887483367001D+01
   -0.2198480340221231D+02    0.1330713139386061D+02    0.7181262426376269D+01
   -0.2126514012655313D+02    0.1212140755185765D+02    0.7902365845578331D+01
   -0.2054940901865029D+02   -0.9333091087159602D+01   -0.1788791235269436D+02
   -0.2110364804082844D+02   -0.9959448726165752D+01   -0.1740825218342081D+02
   -0.2022744450916128D+02   -0.8767749333097571D+01   -0.1717721203270384D+02
   -0.1853697258732749D+02   -0.8393049340651253D+01    0.2041017191742140D+02
   -0.1900906366191690D+02   -0.8849039926668015D+01    0.2111244397590513D+02
   -0.1758528947574890D+02   -0.8215904520141191D+01    0.2076261931706501D+02
    0.2399800737624284D+02   -0.1052277046902930D+02   -0.9230011805239728D+01
    0.2453012528978802D+02   -0.1047682161258959D+02   -0.1006488840329338D+02
    0.2456589942790372D+02   -0.1000459033882255D+02   -0.8545773917234015D+01
   -0.1555184915859315D+02   -0.2142288210770558D+02   -0.5904792728882434D+01
   -0.1594082926447792D+02   -0.2211205062462980D+02   -0.5268859257541537D+01
   -0.1613297734663345D+02   -0.2061702108392170D+02   -0.5897574957644946D+01
    0.1685295173502311D+02   -0.1895457094374005D+01   -0.1037140755527809D+02
    0.1640433649779604D+02   -0.2714974957212480D+01   -0.1033328441881871D+02
    0.1749271287770683D+02   -0.2101042387779723D+01   -0.1104528662630655D+02
    0.2080034665772399D+02   -0.1991625422820857D+02    0.7977342184320873D+01
    0.2170826691528718D+02   -0.1968733659403880D+02    0.7797108639472307D+01
    0.2085325601507318D+02   -0.2088778508439649D+02    0.8107561439157433D+01
    0.9365440503558062D+00   -0.1531536391503172D+02   -0.1649927886356183D+02
    0.2363301280016386D+00   -0.1595112974266463D+02   -0.1652231192516246D+02
    0.1793575830648485D+01   -0.1577881653011542D+02   -0.1687853617301417D+02
   -0.1909624681097543D+02   -0.7242083555981234D+01    0.1102635520178167D+02
   -0.1843123587770451D+02   -0.6837828648685306D+01    0.1047161156649112D+02
   -0.1901349341396391D+02   -0.6776814150015420D+01    0.1184530141395332D+02
    0.1094482602858276D+02    0.1020403757414855D+02   -0.1617767103458560D+02
    0.1113714060752089D+02    0.1094736557015982D+02   -0.1560140114307995D+02
    0.1083641965717023D+02    0.9348432651033340D+01   -0.1571489835758194D+02
   -0.1371467027245925D+02    0.5513233213636500D+01   -0.6485285270882803D+01
   -0.1330055012403303D+02    0.5799460710250282D+01   -0.7320786674292737D+01
   -0.1430803576690568D+02    0.4719672701544523D+01   -0.6632702980037961D+01
    0.3390002764291344D+01   -0.2678732140327155D+02   -0.1177604837202672D+02
    0.2461887701852233D+01   -0.2668396395759101D+02   -0.1219192850385330D+02
    0.3226234023392776D+01   -0.2748807229996448D+02   -0.1115090139679380D+02
    0.4858251061834872D+01   -0.1678070417156453D+02   -0.2523383865501297D+02
    0.4077170905303702D+01   -0.1644902377203277D+02   -0.2558512368019244D+02
    0.5137597047639979D+01   -0.1620956093419030D+02   -0.2449063338972213D+02
   -0.2393114258110201D+02    0.2455756658693992D+02   -0.1733474480362318D+02
   -0.2334091257158096D+02    0.2506089767613598D+02   -0.1794876365545492D+02
   -0.2344398626097266D+02    0.2372033170560846D+02   -0.1711184583050842D+02
    0.3636687065496642D+01   -0.6487626917354887D+01   -0.2768411417109748D+02
    0.2720947130144666D+01   -0.6809101618022893D+01   -0.2753545907235424D+02
    0.3654338541330389D+01   -0.5779969771712213D+01   -0.2839476364456583D+02
    0.1746391736948685D+02   -0.1581812895968463D+02   -0.9178036669566838D+01
    0.1715342419079459D+02   -0.1487955787947749D+02   -0.9098292964548451D+01
    0.1658791758653136D+02   -0.1625688415404400D+02   -0.9078192953938135D+01
   -0.1033566133344099D+02   -0.1782895080722475D+02    0.2285735919903038D+02
   -0.9569875075782793D+01   -0.1760172843742519D+02    0.2340750746981396D+02
   -0.1029546808441533D+02   -0.1713163568806909D+02    0.2216733933686151D+02
    0.2563796882422620D+02   -0.1876195980078613D+02   -0.8835884291917594D+01
    0.2593305255004003D+02   -0.1919002082593238D+02   -0.9704911374638344D+01
    0.2642857753841063D+02   -0.1822697494607222D+02   -0.8450696116173599D+01
    0.1933517265615044D+02   -0.1374000755462819D+02   -0.1849140251216341D+02
    0.1886018485882428D+02   -0.1457497182678645D+02   -0.1832285834475224D+02
    0.1882233388118427D+02   -0.1336185704305886D+02   -0.1920849319402592D+02
   -0.2378776762309141D+02    0.1498624442464071D+02   -0.6421961567231464D+01
   -0.2332878583472209D+02    0.1567586521036794D+02   -0.5901915816096089D+01
   -0.2398425674040315D+02    0.1541705383293089D+02   -0.7249639836296028D+01
   -0.1535947012956320D+02    0.1185706507278306D+02   -0.1563102579453954D+02
   -0.1461785166713376D+02    0.1124662580766105D+02   -0.1568819090871172D+02
   -0.1623138301937250D+02    0.1136208495646674D+02   -0.1557422698670007D+02
   -0.2505521082721560D+02   -0.8779390979062548D+01    0.1418909585697831D+02
   -0.2450318306431121D+02   -0.8166143602294390D+01    0.1466755716651573D+02
   -0.2447063744984456D+02   -0.9500151177930126D+01    0.1385945814737497D+02
    0.5613578297812888D+00    0.6307885696077546D+00    0.2719752462896589D+02
    0.6332684829531189D+00    0.9789967499089955D+00    0.2628958901603178D+02
   -0.1247882205494777D-01    0.1245019960448057D+01    0.2763000869905661D+02
    0.3772308805541905D+01   -0.1319612595436662D+00    0.7047859779898637D+01
    0.4291126501697109D+01    0.6222833192660797D+00    0.7276979646986640D+01
    0.3471620175684415D+01   -0.4936195980312529D-01    0.6099049136761386D+01
   -0.6392301452344596D+01    0.1787249658683599D+02   -0.4124459716375561D+01
   -0.7064487626025916D+01    0.1858291547673940D+02   -0.4023721472655276D+01
   -0.6843081856035178D+01    0.1700433591048485D+02   -0.4049879259892861D+01
    0.7480074832662825D+01    0.6391061038981677D+01    0.2453440825067545D+02
    0.7678054893518803D+01    0.7267194404504095D+01    0.2483799761267287D+02
    0.7009357050070704D+01    0.5982330988705705D+01    0.2528354058604537D+02
   -0.8632376305665458D+01   -0.5746395280400796D+00   -0.2702169896488891D+02
   -0.8080019290461056D+01   -0.1349050442795147D+01   -0.2678574560358260D+02
   -0.8315786498576328D+01   -0.3010725018463446D+00   -0.2790894961382936D+02
   -0.4957028525005576D+01   -0.2743328048803168D+02   -0.1913184133164734D+02
   -0.5337339098494395D+01   -0.2699575482649917D+02   -0.1993294451002268D+02
   -0.5716294482615282D+01   -0.2799660584799573D+02   -0.1886427598262965D+02
   -0.1859200968877982D+01    0.7437095374423950D+00   -0.1865266501302984D+01
   -0.2294929757120900D+01   -0.1003661863674503D+00   -0.2201082321712239D+01
   -0.9159413285697299D+00    0.6399645325885339D+00   -0.2038622480101633D+01
   -0.2112059277597768D+00    0.1831072569490329D+02   -0.1514692501193757D+02
    0.5676250238647906D+00    0.1876145958125970D+02   -0.1552420659529538D+02
   -0.7085257360739852D+00    0.1782438598320089D+02   -0.1581140181149765D+02
   -0.2047609029417516D+01    0.1698154207340369D+02   -0.2331678187796706D+02
   -0.2737755486074685D+01    0.1763635489573137D+02   -0.2332990596538303D+02
   -0.2045436190424782D+01    0.1655872515440795D+02   -0.2419493607723097D+02
    0.7508135907057952D+01   -0.4629096022768505D+00   -0.1032243596191161D+02
    0.6922967261483612D+01   -0.1026655359734004D+00   -0.1102589636740815D+02
    0.7996939632425575D+01   -0.1222043915382727D+01   -0.1067643539022916D+02
    0.2300278453870464D+02    0.1507140956284618D+02   -0.9012074915367521D+01
    0.2275802958378479D+02    0.1452959123388422D+02   -0.8274691875551341D+01
    0.2221173087360056D+02    0.1515408786753836D+02   -0.9529118854343690D+01
    0.1864049700947642D+02   -0.2277730408290361D+02   -0.1782116898155082D+02
    0.1840865620395326D+02   -0.2309245337073508D+02   -0.1870409103265282D+02
    0.1797540782671397D+02   -0.2318762184960228D+02   -0.1727966502935895D+02
    0.9893380585819395D+01    0.5691788798357583D+01    0.9496525984304633D+01
    0.9889834019073636D+01    0.4742228020977228D+01    0.9424731930141862D+01
    0.1038647057664964D+02    0.5980030120356402D+01    0.8719930412101048D+01
   -0.1945287425672924D+02   -0.2040795328533498D+02    0.2248414433918633D+02
   -0.1874956682799875D+02   -0.2101010000115435D+02    0.2277517114321177D+02
   -0.2003671079672678D+02   -0.2103877451531956D+02    0.2208944202174181D+02
   -0.8028299759665423D+01    0.1755790575570276D+02   -0.1691748027540887D+02
   -0.7763592902957671D+01    0.1726958136291437D+02   -0.1783924506583139D+02
   -0.8864479700007903D+01    0.1802732453675801D+02   -0.1702185206629914D+02
   -0.1901278122262044D+02    0.8358737827257581D+01    0.1965108548748688D+02
   -0.1825939040252907D+02    0.7771107771178750D+01    0.1952824852558030D+02
   -0.1972251336029712D+02    0.7889496159003818D+01    0.1917344565929062D+02
   -0.8099841366750329D+01    0.5371418287878591D+01    0.1709495957807645D+02
   -0.8586119871340625D+01    0.6057816180025608D+01    0.1754658921113862D+02
   -0.8511667725157038D+01    0.5047206935775698D+01    0.1623449323075832D+02
    0.1728993166307649D+02    0.1971737050438474D+02   -0.2667895029194933D+02
    0.1772411438479123D+02    0.1951673016691952D+02   -0.2753374092656489D+02
    0.1659701944473826D+02    0.2042271923740566D+02   -0.2673804860870933D+02
   -0.1881633491729806D+02   -0.1762370744806258D+02   -0.2540507504674490D+02
   -0.1794697935068876D+02   -0.1735532111549614D+02   -0.2500902806184222D+02
   -0.1936190418967612D+02   -0.1814397231434653D+02   -0.2473586483660737D+02
    0.2552924000215565D+02   -0.1551909554973459D+02   -0.7019343041152409D+01
    0.2501503176195385D+02   -0.1613391657928958D+02   -0.7551915059663788D+01
    0.2573330846801212D+02   -0.1486095576003073D+02   -0.7695803735980838D+01
   -0.2391482942476977D+02   -0.1341125500057371D+02    0.2253463337870022D+02
   -0.2306026383386578D+02   -0.1338344013496719D+02    0.2211679753047730D+02
   -0.2448734082762952D+02   -0.1387674801308487D+02    0.2189880357220897D+02
   -0.2474635381477142D+02   -0.7530453203424146D+01    0.3434808052788769D+01
   -0.2551609440895583D+02   -0.7220307733504205D+01    0.2965080909294331D+01
   -0.2494132119700196D+02   -0.8125282570076088D+01    0.4255918418875435D+01
    0.1339265649129454D+02   -0.2009216396274013D+02   -0.5857133487102945D+01
    0.1280583892687435D+02   -0.2039029025711565D+02   -0.5154307230661579D+01
    0.1397861909219156D+02   -0.2082847079745499D+02   -0.5956066589497160D+01
   -0.2514071177949003D+02   -0.7238177515868863D+01   -0.1596954357590742D+02
   -0.2546339296812931D+02   -0.7641258438684822D+01   -0.1515582912945138D+02
   -0.2591271695430041D+02   -0.6900092972921831D+01   -0.1635319266384224D+02
   -0.1336481849991343D+02   -0.1696071923490673D+02    0.2718105606493677D+02
   -0.1275306082308390D+02   -0.1758911639626066D+02    0.2685497558960301D+02
   -0.1283893259565238D+02   -0.1621281615272162D+02    0.2750439229536943D+02
   -0.1029200178416924D+02    0.2568690506612255D+01    0.2531607157732391D+02
   -0.9562879513737263D+01    0.2135808141129211D+01    0.2577466302218187D+02
   -0.9850828871209387D+01    0.3153347182697937D+01    0.2467376739974517D+02
   -0.1205227007447099D+02    0.3978200364901276D+01   -0.2550134689854133D+02
   -0.1199648113290734D+02    0.3225006002602053D+01   -0.2486845086443149D+02
   -0.1147034013552263D+02    0.3841074100622739D+01   -0.2622775458379241D+02
    0.2086195375922343D+02    0.4971029994250981D+01    0.1203294138622473D+02
    0.2076939919288617D+02    0.4966580228658514D+01    0.1298050353714645D+02
    0.1999987589491471D+02    0.5344560047202831D+01    0.1175970593040019D+02
   -0.3346220542955628D+01    0.1128911059861396D+02    0.2765920000691861D+02
   -0.3441722068538945D+01    0.1081519510480700D+02    0.2687200448849797D+02
   -0.2709905689375907D+01    0.1188623712927930D+02    0.2734100271491567D+02
   -0.1200568487212227D+02   -0.1073702155089691D+00   -0.2057700819241807D+02
   -0.1269323784468323D+02    0.3287212031547797D+00   -0.2002760889362414D+02
   -0.1179989507256825D+02   -0.1012275804316708D+01   -0.2031455719027974D+02
    0.3668044763889144D+01   -0.1696432542568382D+01    0.1088529530974276D+02
    0.4228655966438447D+01   -0.1111124446922840D+01    0.1144878483886293D+02
    0.3009797613924496D+01   -0.1184573723488215D+01    0.1044897051505374D+02
   -0.7201443852837557D+01   -0.2724587346147132D+02    0.1445255959501452D+02
   -0.7298027026246239D+01   -0.2760834600743219D+02    0.1356357503890896D+02
   -0.6329736547384458D+01   -0.2762133116949908D+02    0.1471052237837975D+02
   -0.1771902547390576D+02   -0.2155154482095929D+02    0.1627416766818337D+02
   -0.1802728875805798D+02   -0.2065105132534137D+02    0.1630887941743068D+02
   -0.1837386569105806D+02   -0.2209557791883814D+02    0.1577593171264593D+02
   -0.1132171821933111D+02   -0.2221575547296998D+02   -0.9064199810279391D+01
   -0.1153288974954385D+02   -0.2288621711669028D+02   -0.9694703256891533D+01
   -0.1207896423995546D+02   -0.2242917429975959D+02   -0.8541691341180904D+01
    0.1940767919576099D+02   -0.1382147942794318D+02   -0.1455717998607187D+01
    0.1997121471650436D+02   -0.1309803429985168D+02   -0.1734907300276301D+01
    0.1994507317221324D+02   -0.1430473100816516D+02   -0.7695899052347270D+00
    0.1142996171057622D+02   -0.2078528283834316D+02    0.2583431981187082D+02
    0.1155224680134528D+02   -0.2039567685092989D+02    0.2669263470667689D+02
    0.1216833933637555D+02   -0.2052921907681649D+02    0.2532438150908181D+02
   -0.3723274661025079D+00   -0.1647846514305627D+02   -0.2363808359109109D+02
    0.3404492445938943D+00   -0.1631486890531054D+02   -0.2294597757909206D+02
   -0.1170375121447168D+01   -0.1672492726523761D+02   -0.2311093631324815D+02
    0.6966593407442709D+01    0.1912275904709961D+02    0.1279583161116649D+02
    0.6642797978079399D+01    0.1874878782215218D+02    0.1362422948985418D+02
    0.6277382729997503D+01    0.1975045717603846D+02    0.1249232750319641D+02
   -0.4415350025069677D+01   -0.1443982830686195D+02    0.1095242845006915D+02
   -0.4777119111919955D+01   -0.1494427185937089D+02    0.1177616013759692D+02
   -0.3434599198178901D+01   -0.1452362621607363D+02    0.1089611349799953D+02
    0.2369534902672652D+02    0.2725725518726751D+02   -0.2175872142807647D+02
    0.2387527640915217D+02    0.2720505096998591D+02   -0.2081521461000676D+02
    0.2365787346971745D+02    0.2644081933920112D+02   -0.2224822201618305D+02
   -0.8688049558991040D+01   -0.1578973435104015D+02    0.1291898055086505D+02
   -0.9037731618847474D+01   -0.1664735868589783D+02    0.1270684095783208D+02
   -0.8540001101579087D+01   -0.1524242272617191D+02    0.1217466567733489D+02
    0.1219835921238731D+02   -0.2203342756177685D+02   -0.3673791751026831D+01
    0.1151645257003664D+02   -0.2272422240305093D+02   -0.3682947324537562D+01
    0.1261582230149398D+02   -0.2211739852131929D+02   -0.2858913285047083D+01
    0.9835292159554490D+01   -0.1346954534300817D+02    0.1589973608098945D+02
    0.9033199857893180D+01   -0.1393392669246016D+02    0.1566267048935581D+02
    0.1042304618852635D+02   -0.1365019106585717D+02    0.1515537104676227D+02
   -0.2700113805307566D+02   -0.2061015461785977D+02    0.1084100700213311D+02
   -0.2763744014138608D+02   -0.2125142353170008D+02    0.1108741872260861D+02
   -0.2617232592072018D+02   -0.2106458607324221D+02    0.1083486771074344D+02
   -0.1570842191893367D+02   -0.9632018207169070D+00    0.2325600026484606D+02
   -0.1620059864941730D+02   -0.1135994632382918D+01    0.2243895542684112D+02
   -0.1545659491578642D+02   -0.4127883360666218D-01    0.2323766569545195D+02
   -0.1811401509914984D+02   -0.1875787648125035D+02    0.1601595254809548D+02
   -0.1816893848684333D+02   -0.1803376516988857D+02    0.1666832807497217D+02
   -0.1806022494961574D+02   -0.1836838525688232D+02    0.1517235992860112D+02
    0.1083261395125684D+02    0.2188886033218500D+02   -0.8502350261397979D+01
    0.1175798352623852D+02    0.2222923623467254D+02   -0.8607002991737932D+01
    0.1082931224458006D+02    0.2108165483270264D+02   -0.8993879417380667D+01
    0.2750738109681045D+02   -0.2680351815107172D+02    0.8721017799384247D+01
    0.2726486627460815D+02   -0.2753212550038064D+02    0.9373488523918295D+01
    0.2844978147138236D+02   -0.2689901664131817D+02    0.8547891554766261D+01
   -0.8268548043280829D+01    0.1065009091019042D+02   -0.2671393155658269D+02
   -0.7372329227113688D+01    0.1033749354820050D+02   -0.2703806077158539D+02
   -0.8840404078205610D+01    0.9895390431893802D+01   -0.2667407731116428D+02
    0.1549610761536699D+02   -0.6422417387309494D+01    0.1426084091251892D+02
    0.1485526688125788D+02   -0.5840904350403701D+01    0.1387490955547590D+02
    0.1627517012618216D+02   -0.6128335885144986D+01    0.1373377789987208D+02
    0.1909749544230578D+02    0.2715416943951908D+02   -0.1919898743531616D+02
    0.1886146427785475D+02    0.2668899147009896D+02   -0.2002326259424565D+02
    0.1907207070605732D+02    0.2642856447219093D+02   -0.1851179388482574D+02
   -0.1914000698409624D+02    0.2763227023695719D+02    0.1334417839816809D+02
   -0.1836140951871404D+02    0.2776877033697027D+02    0.1280175084569496D+02
   -0.1950333282479275D+02    0.2679954762053882D+02    0.1314846748502152D+02
    0.1023481716025818D+02   -0.9940357723585054D+01   -0.9473582863999287D+01
    0.1018077465891309D+02   -0.1083958019690366D+02   -0.9804264583748127D+01
    0.9327485854228895D+01   -0.9776517473650562D+01   -0.9071696093557122D+01
    0.1484954278419002D+02   -0.2725779254627381D+02   -0.1075313317682816D+02
    0.1444207421957460D+02   -0.2760362675109120D+02   -0.1154403754053040D+02
    0.1410678774314790D+02   -0.2734380949585588D+02   -0.1005621676567426D+02
    0.4662151914354180D+01    0.9549929335151672D+01    0.1443921895263578D+02
    0.4318701482831225D+01    0.8784071632278302D+01    0.1477257033793886D+02
    0.5541569278093970D+01    0.9533454633404094D+01    0.1485611043487869D+02
   -0.9884107823565882D+01   -0.1823823206641439D+02    0.7183102356732572D+01
   -0.9008036891365888D+01   -0.1834032986051953D+02    0.7622600291853136D+01
   -0.1042829758424536D+02   -0.1873570718666966D+02    0.7737143928336164D+01
   -0.1983492399906626D+01   -0.2930137448252232D+01    0.2349304688825211D+02
   -0.1643742547270826D+01   -0.3292967294125451D+01    0.2439014112626953D+02
   -0.2690545585810905D+01   -0.3501605325574003D+01    0.2317571268833241D+02
   -0.2589857488667472D+02    0.2262079320629339D+02   -0.2132328004251897D+02
   -0.2587204506677947D+02    0.2277547861656076D+02   -0.2229858833495239D+02
   -0.2524400266032155D+02    0.2193815044089265D+02   -0.2105923932528965D+02
   -0.1839413386789078D+02    0.1277871797118417D+02    0.2655107491104487D+02
   -0.1757877045930145D+02    0.1236238796943460D+02    0.2694783790323141D+02
   -0.1914359705260512D+02    0.1233425735214468D+02    0.2707428520351407D+02
    0.1038977113228481D+02   -0.1290459181814690D+02    0.1779244888190589D+01
    0.9895984213367349D+01   -0.1233101767655424D+02    0.2333588011490953D+01
    0.1129651870094709D+02   -0.1258330674183565D+02    0.1876248485224585D+01
    0.8466477029130768D+01   -0.7828736504304223D+01   -0.1804810322280275D+01
    0.8826016734189727D+01   -0.7382338707615102D+01   -0.1038752799411572D+01
    0.7884414493722558D+01   -0.7160618072018928D+01   -0.2157111527264816D+01
   -0.7254965557660050D+01   -0.2489065279398659D+02    0.3645000721066815D+01
   -0.8076127516217394D+01   -0.2538481133272815D+02    0.3502497559866173D+01
   -0.7072418625925347D+01   -0.2515994861443184D+02    0.4534388555186003D+01
    0.8361023771061619D+01    0.9064834112930733D+01    0.1789222524321519D+02
    0.9308348735972304D+01    0.9084290222386141D+01    0.1766294718678283D+02
    0.8256923647370835D+01    0.8493365910132821D+01    0.1866287420894108D+02
    0.2453832549997542D+02    0.1686411782247365D+02   -0.1359787200175472D+02
    0.2428881909555277D+02    0.1593780595040019D+02   -0.1365381650690176D+02
    0.2416662416239381D+02    0.1722852203979777D+02   -0.1280366933861218D+02
    0.2275340188636557D+02    0.8566216427402660D+01   -0.1416859904377696D+02
    0.2275461030079567D+02    0.7857211225626607D+01   -0.1353151578605942D+02
    0.2266857436776741D+02    0.9462273804377512D+01   -0.1373735889580232D+02
   -0.5382073623300095D+01   -0.1134224886202816D+02    0.2030209778931809D+02
   -0.5237512031713434D+01   -0.1173161905151942D+02    0.1943517852097948D+02
   -0.4533479652853728D+01   -0.1094522855084909D+02    0.2050314169753966D+02
   -0.2676312949330276D+02   -0.4296270026751880D+01   -0.8541020102945178D+00
   -0.2609684034980256D+02   -0.3655271298308830D+01   -0.5369283743967922D+00
   -0.2645707712748627D+02   -0.5142039730061756D+01   -0.6227344544364367D+00
    0.9987251789420577D+01    0.1835440698424118D+02   -0.2369830618535536D+02
    0.9455337688680540D+01    0.1882065394457908D+02   -0.2434122373232022D+02
    0.9635855534287012D+01    0.1740791891863516D+02   -0.2369714177337714D+02
    0.7771062756183599D+01    0.1630318138883332D+02   -0.2176625796923046D+02
    0.8103259723044449D+01    0.1667143273261513D+02   -0.2090257888719032D+02
    0.7072552031719225D+01    0.1568067627953758D+02   -0.2150817856277066D+02
    0.2980509209481292D+01    0.1284420627774897D+02    0.6203039435951988D+01
    0.3787828779421214D+01    0.1239693358773344D+02    0.5794883791000243D+01
    0.2324150988180731D+01    0.1210478455102476D+02    0.6348496964387651D+01
   -0.2735442574815944D+02   -0.2436596261289831D+01   -0.1897873507829084D+02
   -0.2784572881723303D+02   -0.2840022873937040D+01   -0.1826284421761805D+02
   -0.2714356635019219D+02   -0.1558710261651971D+01   -0.1870979657992975D+02
   -0.2422265323461971D+02   -0.1919058694327238D+02    0.1125819400800278D+02
   -0.2511786732050062D+02   -0.1893523452505858D+02    0.1138634116215736D+02
   -0.2429439405190404D+02   -0.2013271659635942D+02    0.1114862010310421D+02
    0.1212440320227736D+02   -0.1308596048141230D+02    0.4938047330878746D+01
    0.1274452126256286D+02   -0.1332090752328926D+02    0.5674755505448383D+01
    0.1245438080830212D+02   -0.1270637365921428D+02    0.4090561526069415D+01
   -0.9511119391002797D+01    0.7883050405416610D+01   -0.2074632271473782D+02
   -0.9624561798204844D+01    0.8121238604854444D+01   -0.1983339363556752D+02
   -0.8951961776357766D+01    0.7070885719092195D+01   -0.2069507573733686D+02
   -0.1110311657800446D+02    0.1002325104481235D+02    0.1919301028783571D+02
   -0.1084221984344913D+02    0.9022208134346661D+01    0.1896905420143960D+02
   -0.1208617177255736D+02    0.1015783722474577D+02    0.1918371942722672D+02
   -0.2160490858794113D+02   -0.2632519478394871D+02   -0.1689110882498014D+02
   -0.2114829646326399D+02   -0.2697178035606073D+02   -0.1742742031678654D+02
   -0.2184894924677798D+02   -0.2559017946960640D+02   -0.1745632823578400D+02
   -0.2734450935778358D+02    0.2036578990886320D+02   -0.2371453500303725D+02
   -0.2793562649797982D+02    0.2040363796684818D+02   -0.2294180512221580D+02
   -0.2643756302859463D+02    0.2060272496803931D+02   -0.2350580708748286D+02
   -0.1273224427299808D+02   -0.1761982270078854D+02    0.1078615217347311D+02
   -0.1258160063803714D+02   -0.1677511307724331D+02    0.1028285898924895D+02
   -0.1363593700159805D+02   -0.1792130087043051D+02    0.1056221109589760D+02
   -0.7281723159272643D+01    0.5152962895085457D+01    0.1250705779755189D+01
   -0.6581219040638884D+01    0.4576583856026200D+01    0.1595028772311617D+01
   -0.6895734943990430D+01    0.6094026275481011D+01    0.1281600712161459D+01
   -0.2023289741728125D+02   -0.7897660896799730D+00    0.2239452003284958D+02
   -0.1963172689857009D+02   -0.9659332750168836D-02    0.2207338027458375D+02
   -0.2090838680563589D+02   -0.8993929706241027D+00    0.2170676739876698D+02
    0.2514082457538348D+02   -0.2396748064416155D+01   -0.1702148965402530D+02
    0.2454309566153837D+02   -0.2303548742630411D+01   -0.1628872766546003D+02
    0.2469764181737717D+02   -0.2296220438524814D+01   -0.1785858030980341D+02
   -0.8007298984261801D+01   -0.2690610034169478D+02    0.2045492843797882D+02
   -0.8783766485431636D+01   -0.2733601984677614D+02    0.2002312377097028D+02
   -0.8325730086432539D+01   -0.2647473118555387D+02    0.2119378166082972D+02
   -0.9264386852887318D+01   -0.1366105222995436D+02   -0.2671854594385711D+02
   -0.9477232110983428D+01   -0.1417554156911524D+02   -0.2744951219913585D+02
   -0.8616626837879799D+01   -0.1427336157078010D+02   -0.2626295048924915D+02
    0.1864117233753909D+02   -0.1456761531849065D+02    0.1181571727039849D+02
    0.1791994752743337D+02   -0.1526510168606037D+02    0.1172640142291843D+02
    0.1925852072219305D+02   -0.1465744559829913D+02    0.1110666834185151D+02
   -0.2650529816187540D+02   -0.2215038845593850D+02    0.2708757554993191D+02
   -0.2715328000446630D+02   -0.2244150649734616D+02    0.2646976122742546D+02
   -0.2700004730490028D+02   -0.2184932355232106D+02    0.2783166501538474D+02
    0.1881611103436602D+02   -0.1879120302095667D+02   -0.2291631818009542D+02
    0.1834564844518751D+02   -0.1887053283556650D+02   -0.2212724408716039D+02
    0.1956101722121642D+02   -0.1940949481891851D+02   -0.2280151904515474D+02
   -0.1352721449690837D+02    0.1217928189547306D+02    0.3303495607743131D+01
   -0.1329321921714842D+02    0.1143980245672445D+02    0.2716738034030069D+01
   -0.1328380059294009D+02    0.1301998598419873D+02    0.2878170461850369D+01
   -0.1059127617058913D+01    0.1508453723254529D+02   -0.1041743818456894D+02
   -0.6767095246567316D+00    0.1528704804217551D+02   -0.1130049315612436D+02
   -0.4965789635783069D+00    0.1558775557008619D+02   -0.9817803339521539D+01
   -0.4184952225815865D+01   -0.1803279412776429D+02   -0.5891606343642262D+01
   -0.4208395787778664D+01   -0.1791646369898339D+02   -0.4920404098553611D+01
   -0.3639505054263668D+01   -0.1746442572871966D+02   -0.6345558402160990D+01
    0.1299174015047117D+02    0.2443201756502722D+02    0.1896419323217678D+02
    0.1310499937171386D+02    0.2378784769781665D+02    0.1831105436608646D+02
    0.1313950569431831D+02    0.2531824070963515D+02    0.1854962262589577D+02
   -0.4055445263107174D+01   -0.9464175849987836D+01    0.2386299403498842D+02
   -0.3937711451282074D+01   -0.9289556788143878D+01    0.2482065442842254D+02
   -0.4177770206865505D+01   -0.8681595682129629D+01    0.2330280161302506D+02
    0.2449944104079712D+02   -0.1517092825230288D+02   -0.2176847539685749D+02
    0.2412735161792453D+02   -0.1451282781851847D+02   -0.2120399290111371D+02
    0.2500758215908782D+02   -0.1483427931936548D+02   -0.2250171046386109D+02
    0.9498305031940337D+01   -0.4788892515394233D+01   -0.2128448218145331D+01
    0.9311319267194714D+01   -0.4604401599234961D+01   -0.3137451654964006D+01
    0.1021424408519324D+02   -0.4163180658106564D+01   -0.1945998119784377D+01
   -0.2983395895603805D+01   -0.2364545376589476D+02   -0.2060864198736314D+02
   -0.3594111511681465D+01   -0.2387649245241764D+02   -0.1989355630699482D+02
   -0.2267459210007874D+01   -0.2430607756435455D+02   -0.2047642606448876D+02
   -0.5704563664183763D+01   -0.1269540348425970D+02   -0.2056704731372595D+01
   -0.5844608062274251D+01   -0.1341049945893326D+02   -0.1443075876666989D+01
   -0.6338097192016736D+01   -0.1278787479300949D+02   -0.2759868116460558D+01
   -0.1446690160296198D+02   -0.1366849622990246D+02   -0.1370284105281902D+02
   -0.1399010044996013D+02   -0.1401418695467394D+02   -0.1446860982442033D+02
   -0.1518463878637648D+02   -0.1429210746124524D+02   -0.1364534815920113D+02
    0.2048868364720435D+02   -0.4909552692561700D+01   -0.9066929327712536D+01
    0.2143176415242150D+02   -0.5067024863155078D+01   -0.9180790593224174D+01
    0.2012923456448647D+02   -0.5424906355445885D+01   -0.9764911050993662D+01
    0.6324519635753726D+01   -0.1524287929211316D+02    0.2541731603060056D+02
    0.5610947495244649D+01   -0.1485622075858720D+02    0.2484757031514419D+02
    0.7142335819258074D+01   -0.1523799596401621D+02    0.2479186196395665D+02
    0.9819244816010803D+01    0.3069311403323649D+01    0.5747099192829331D+01
    0.9193806436826028D+01    0.3527546374051912D+01    0.5190726867299599D+01
    0.1037840574094202D+02    0.2372878109978004D+01    0.5277580649949611D+01
    0.2237402830914516D+02   -0.8144232544781529D+01   -0.2342789559434920D+02
    0.2284606376428116D+02   -0.8002839584376026D+01   -0.2258145138994930D+02
    0.2252005993557532D+02   -0.9062377424191048D+01   -0.2363101627425548D+02
   -0.1394326311955211D+02    0.1228904080980654D+02    0.1899930988527031D+02
   -0.1346157214389760D+02    0.1178876481701157D+02    0.1828529234090199D+02
   -0.1342429505231472D+02    0.1302910361850526D+02    0.1928833603331885D+02
   -0.1628677786409679D+02    0.2403571727414712D+02    0.2364958225981973D+02
   -0.1575952977366153D+02    0.2368914881050159D+02    0.2291323159180145D+02
   -0.1648176750349156D+02    0.2333593809769200D+02    0.2430133858524889D+02
   -0.1803648770672327D+01   -0.7643019821767014D+01    0.1212416994041287D+02
   -0.1493765267444160D+01   -0.8378486609499685D+01    0.1270878890022322D+02
   -0.2325421005146416D+01   -0.7156935306629830D+01    0.1276405679044666D+02
   -0.2625157751286978D+02    0.2390716122562942D+02   -0.2394449426729096D+02
   -0.2553886172043838D+02    0.2416985958123807D+02   -0.2452284976050751D+02
   -0.2690233233187148D+02    0.2340171537753031D+02   -0.2442287593497570D+02
    0.6425706025858937D+01   -0.6254711842331484D+01   -0.1384696985006604D+02
    0.6303985713334038D+01   -0.6017077697356446D+01   -0.1297156873613836D+02
    0.6268661902953872D+01   -0.5459145823526732D+01   -0.1446342209114394D+02
    0.5720557588737408D+01    0.7041032182879766D+01    0.5206728513866843D+00
    0.5482416721400194D+01    0.6785847950030612D+01   -0.4035789458965988D+00
    0.6557462520028648D+01    0.7509350387098237D+01    0.4544250450795879D+00
    0.1843643210894800D+02    0.8308795768324595D+01   -0.8547804303533574D+01
    0.1858267634751168D+02    0.8264322371798945D+01   -0.9483463691711760D+01
    0.1816500577924807D+02    0.7418134140586172D+01   -0.8375372616754836D+01
   -0.1295136132102760D+02    0.1493529804686263D+01    0.1607950605527073D+02
   -0.1359119455173374D+02    0.2057515302241057D+01    0.1568599929900867D+02
   -0.1254026610197758D+02    0.1921649928954784D+01    0.1686401725568203D+02
   -0.2472608022694182D+02   -0.2072845783816662D+02    0.2560357033293809D+02
   -0.2548122565073747D+02   -0.2095427270223556D+02    0.2615933702155193D+02
   -0.2404065862106620D+02   -0.2132631330884883D+02    0.2589451316558031D+02
    0.1553352070126743D+02    0.6765249495877763D+01   -0.9291663692201043D+01
    0.1645731063132379D+02    0.6521988993081449D+01   -0.9513537683838933D+01
    0.1525312154369480D+02    0.7485531963613266D+01   -0.9934200993257928D+01
    0.2500289858007394D+01   -0.2346269691876984D+02   -0.1977427813787528D+02
    0.1681867348818868D+01   -0.2388990488942109D+02   -0.1940037337237156D+02
    0.2238093917085087D+01   -0.2264160425424685D+02   -0.2017480884617266D+02
   -0.1508968652830723D+02    0.2764195321341239D+01   -0.6198263120225151D+01
   -0.1534076782808038D+02    0.2358897042657243D+01   -0.7002733045728043D+01
   -0.1591272145148221D+02    0.2921853257342375D+01   -0.5739379973439804D+01
    0.2649146929938766D+02   -0.7792718397839161D+01    0.7623157838604901D+01
    0.2554458912499322D+02   -0.7676763064352457D+01    0.7491026320525497D+01
    0.2649460772327530D+02   -0.7877481677882201D+01    0.8584549803591329D+01
   -0.4450511389556491D+01    0.2525463278081640D+01   -0.4929478812179382D+01
   -0.5211526145236888D+01    0.3077404270499462D+01   -0.4710171626654825D+01
   -0.4269490176649927D+01    0.2808166131416641D+01   -0.5874563715323496D+01
    0.8895430669119097D+01   -0.2446969601047103D+02   -0.1247720906732683D+02
    0.9153711681640759D+01   -0.2453975433911993D+02   -0.1339799794004068D+02
    0.8056175612627946D+01   -0.2499134587138836D+02   -0.1245577387345622D+02
    0.1047722383713899D+02   -0.2443712918420986D+02   -0.3413460158069644D+01
    0.9672792471614077D+01   -0.2498180521238704D+02   -0.3427472120532445D+01
    0.1106252603517317D+02   -0.2466289357440970D+02   -0.4175542123124227D+01
    0.1805237144838022D+02   -0.2195621513210402D+02    0.1806757540631118D+02
    0.1771855984258336D+02   -0.2141485899742294D+02    0.1879435729129930D+02
    0.1839645079504004D+02   -0.2285251677209201D+02    0.1830847926439346D+02
   -0.1904500073942933D+02   -0.9711909335369709D+01   -0.2687603499096944D+02
   -0.1872149791936622D+02   -0.1052558233184478D+02   -0.2721863655503107D+02
   -0.1864482400946709D+02   -0.9045514963876702D+01   -0.2742625569786181D+02
    0.2010774076679532D+02    0.2555606819221054D+02    0.2455118504161140D+02
    0.2066023944376422D+02    0.2615685848438782D+02    0.2500146392268212D+02
    0.1920532993902883D+02    0.2587010782757966D+02    0.2446591962659508D+02
   -0.5614802607572755D+01   -0.3047979802232381D+01    0.8426299989193859D+01
   -0.6387474753420828D+01   -0.3585582045168253D+01    0.8385144401379273D+01
   -0.5136582529568038D+01   -0.3322284749654061D+01    0.7614981270931119D+01
   -0.6540235306575290D+01   -0.1762725659374259D+01    0.2009405997089285D+02
   -0.6349493056737208D+01   -0.1307097100721981D+01    0.1924952578727073D+02
   -0.7005901130826998D+01   -0.2580576655631137D+01    0.1985154145727907D+02
   -0.2166001136464869D+02   -0.2385142807960982D+02   -0.2886811230189915D+01
   -0.2164431141304988D+02   -0.2482067165153726D+02   -0.2753953578740809D+01
   -0.2259295558276022D+02   -0.2364656064690777D+02   -0.3137647906406190D+01
    0.5124021164812922D+01   -0.7698815288388035D+01    0.7043158115797229D+01
    0.5313382896166711D+01   -0.6715743945333573D+01    0.6910555880178859D+01
    0.4680569443386543D+01   -0.7856497850875010D+01    0.6201795022623582D+01
    0.4314954800425149D+01    0.1188537582356339D+02    0.2424693912560661D+02
    0.3567126635576207D+01    0.1172111231357438D+02    0.2488084941576663D+02
    0.4516095115264532D+01    0.1101904438058139D+02    0.2399281566067998D+02
    0.2167963186568053D+02   -0.9985083107217593D+01    0.1686188236529123D+02
    0.2153913804482182D+02   -0.1082188510835587D+02    0.1737776118339168D+02
    0.2103375539997993D+02   -0.9747937910524650D+01    0.1613420680932798D+02
    0.2018313558205929D+02   -0.1722849529576514D+01   -0.1808998858078909D+02
    0.2037754716299432D+02   -0.1063004377657306D+01   -0.1870321881750631D+02
    0.1920838746688688D+02   -0.1871942731411905D+01   -0.1812947249423385D+02
   -0.2730030020084512D+02    0.1722298451519566D+01    0.1159355934208349D+02
   -0.2708167365176976D+02    0.1301447816551178D+01    0.1245015520228653D+02
   -0.2829362022514226D+02    0.1698021010267113D+01    0.1159037469542859D+02
    0.1169580196851471D+02   -0.2343001610485212D+02   -0.1280392225571249D+02
    0.1268587007131279D+02   -0.2338894365958605D+02   -0.1276589019412158D+02
    0.1125969298885366D+02   -0.2388267042860597D+02   -0.1208298620517253D+02
   -0.1228288572229662D+02   -0.8046126821441256D+01    0.4146536566944251D+01
   -0.1185949992580722D+02   -0.7249455209160231D+01    0.3892472376951527D+01
   -0.1303637326752616D+02   -0.8187437174161863D+01    0.3627478216904066D+01
    0.3352062434041266D+01    0.2438886502515314D+02    0.1801704310050723D+02
    0.2447905123091406D+01    0.2463396056058169D+02    0.1826032789097050D+02
    0.3323365782554768D+01    0.2432667105483693D+02    0.1705239128610458D+02
   -0.5237026903838533D+01   -0.6184217102730772D+01    0.9002274550612045D+01
   -0.4764769857314608D+01   -0.7055771765241457D+01    0.8815335487697762D+01
   -0.4583486800777089D+01   -0.5570019915245192D+01    0.9141994258838732D+01
   -0.5025182461303008D+01   -0.8303800070629469D+01    0.1246276975109820D+02
   -0.5255470952248928D+01   -0.8625936406620076D+01    0.1335457387919014D+02
   -0.4069083884624572D+01   -0.8354259171081267D+01    0.1246600334096208D+02
   -0.1186319647343459D+02   -0.2600855977403927D+02   -0.2483482789416548D+02
   -0.1179279638877015D+02   -0.2649832002502728D+02   -0.2401722625423269D+02
   -0.1173744380473714D+02   -0.2661119262376334D+02   -0.2556667429887866D+02
   -0.2211037616808053D+02   -0.2322666449193667D+02   -0.2143122683602027D+02
   -0.2181116682442037D+02   -0.2283662794638941D+02   -0.2228172792990450D+02
   -0.2303510444624900D+02   -0.2354174164796852D+02   -0.2149033537048317D+02
   -0.2573903996603901D+02    0.1822866022470595D+01   -0.2092242124488864D+02
   -0.2649564374750349D+02    0.1621505239812342D+01   -0.2149715099489534D+02
   -0.2594784496483391D+02    0.2615730962553360D+01   -0.2046498367992137D+02
    0.1112612187920199D+02   -0.2156318047736286D+02    0.1983219593505800D+02
    0.1167715991421184D+02   -0.2101825618955460D+02    0.2050224344052537D+02
    0.1181399286730156D+02   -0.2186474309055129D+02    0.1913814401002018D+02
    0.3654846900158530D+01   -0.9314684371027612D+01    0.4964498997805917D+01
    0.2979228180801327D+01   -0.9071768076027027D+01    0.4316261036374845D+01
    0.4308837327751434D+01   -0.9723360596664335D+01    0.4334092043879116D+01
   -0.1136515813596706D+02    0.1973789141305017D+02   -0.2684704005532117D+02
   -0.1158674573383595D+02    0.2029330008221449D+02   -0.2756777985967781D+02
   -0.1220952587794834D+02    0.1963171246545619D+02   -0.2639274463367411D+02
    0.1121452429311241D+02    0.7511265001077152D+01   -0.1504607107781396D+02
    0.1211714072961973D+02    0.7690725036028916D+01   -0.1492146139294772D+02
    0.1085632815339107D+02    0.7303642286473925D+01   -0.1418679010235201D+02
   -0.1891103226188429D+02    0.9966754486423348D+01   -0.2046407693781964D+02
   -0.1813529817303490D+02    0.1044172682509914D+02   -0.2011723318586028D+02
   -0.1861458068972439D+02    0.9052592937467786D+01   -0.2038361902174456D+02
    0.2747906016905054D+02   -0.2223622860067627D+02   -0.2423097662616230D+02
    0.2822613753041658D+02   -0.2255529538371343D+02   -0.2368005150016318D+02
    0.2674045191078986D+02   -0.2232262496504664D+02   -0.2361667633375266D+02
   -0.2064044533979207D+02    0.1500298718815934D+02    0.1881049678962258D+02
[truncated: 4,909,235 more chars]
