# Supplementary material for: Measuring Zn Transference with Precision: Insights for Dendrite‐Free Zinc Metal Anodes
Source: Adv Mater. 2025 Aug 23;37(46):e02245. doi: 10.1002/adma.202502245 (PMC12631524; doi:10.1002/adma.202502245)
Supplement: Supplementary file 2 — Supporting Information [file ADMA-37-e02245-s002.gz › restarts/20Zn_r1.xyz]

 15904  Built with Packmol
    54.500000   54.500000   54.500000   90.000000   90.000000   90.000000
     1  O    -13.897728    7.802410   -7.375777     1     2     3
     2  H    -14.775291    7.556202   -7.054873     2     1
     3  H    -14.070254    8.531646   -7.993422     2     1
     4  O     -5.432090  -20.022167   -4.681752     1     5     6
     5  H     -5.594692  -20.372890   -3.790319     2     4
     6  H     -5.713418  -20.730502   -5.282722     2     4
     7  O    -20.179858  -23.161214  -17.996201     1     8     9
     8  H    -19.774709  -23.954226  -18.370993     2     7
     9  H    -20.880861  -23.500601  -17.415517     2     7
    10  O     -9.481968    5.863164  -21.411224     1    11    12
    11  H     -8.681432    6.373715  -21.199325     2    10
    12  H     -9.167993    5.103688  -21.927967     2    10
    13  O      8.352618    3.110391   15.415234     1    14    15
    14  H      8.861978    2.579768   14.792262     2    13
    15  H      7.445295    3.104558   15.069433     2    13
    16  O     16.261295   20.424716    2.822653     1    17    18
    17  H     16.815110   20.807835    2.127122     2    16
    18  H     16.894698   20.121791    3.489002     2    16
    19  O      6.868902    2.797490  -22.739679     1    20    21
    20  H      6.402755    3.366325  -23.367469     2    19
    21  H      6.222154    2.146302  -22.445171     2    19
    22  O    -14.623786   -5.054167  -25.818869     1    23    24
    23  H    -14.285776   -5.959760  -25.909802     2    22
    24  H    -15.541355   -5.103123  -25.509004     2    22
    25  O      9.236234   23.242943   13.173561     1    26    27
    26  H      9.824872   23.820815   13.681507     2    25
    27  H      9.818659   22.861103   12.499954     2    25
    28  O     -4.264541    5.024131   22.868314     1    29    30
    29  H     -5.148633    5.226990   23.208859     2    28
    30  H     -3.762277    5.838773   23.009446     2    28
    31  O     11.058378   10.564742   14.283060     1    32    33
    32  H     11.520539    9.949041   14.882812     2    31
    33  H     10.337609   10.068030   13.857887     2    31
    34  O    -16.715762   16.506025    5.556348     1    35    36
    35  H    -16.430685   16.478864    6.481974     2    34
    36  H    -17.578029   16.941513    5.576463     2    34
    37  O      4.871277  -23.691472  -14.197461     1    38    39
    38  H      4.312852  -24.032008  -14.914269     2    37
    39  H      5.253947  -22.873514  -14.554582     2    37
    40  O      7.524871    7.210989   26.817886     1    41    42
    41  H      7.260003    6.792962   25.984115     2    40
    42  H      8.480795    7.343523   26.761244     2    40
    43  O     23.714342  -19.038297   -5.806489     1    44    45
    44  H     24.220485  -19.584972   -6.418149     2    43
    45  H     22.843360  -19.457073   -5.732018     2    43
    46  O     24.033092    3.832787  -10.821121     1    47    48
    47  H     23.454736    4.215511  -11.497426     2    46
    48  H     24.603760    3.235372  -11.326935     2    46
    49  O     -3.148731    4.134878  -16.865315     1    50    51
    50  H     -2.633337    4.790721  -16.373342     2    49
    51  H     -2.916803    4.247860  -17.798947     2    49
    52  O     21.408359   19.822691  -23.604847     1    53    54
    53  H     22.353293   19.878002  -23.816974     2    52
    54  H     21.015764   19.196406  -24.226529     2    52
    55  O     26.159728  -15.159105   16.179333     1    56    57
    56  H     26.258311  -15.700473   15.381217     2    55
    57  H     25.989939  -15.796661   16.888726     2    55
    58  O     10.644849  -20.689057    3.641518     1    59    60
    59  H     10.737620  -19.736668    3.769767     2    58
    60  H     10.953536  -21.114385    4.453038     2    58
    61  O     19.072762   15.805033   16.133481     1    62    63
    62  H     18.965511   16.397512   15.371678     2    61
    63  H     19.787356   16.195724   16.660756     2    61
    64  O     10.130783  -24.727731  -26.495457     1    65    66
    65  H     10.853497  -24.098610  -26.644349     2    64
    66  H      9.761742  -24.500574  -25.626921     2    64
    67  O     -9.893519   -6.090238  -14.955288     1    68    69
    68  H     -9.405374   -5.406818  -15.443128     2    67
    69  H    -10.163018   -5.694758  -14.112975     2    67
    70  O     -4.177212    7.418935  -12.451910     1    71    72
    71  H     -4.040971    7.589100  -13.397586     2    70
    72  H     -4.235787    6.455918  -12.376564     2    70
    73  O    -11.957239   24.312054    5.688531     1    74    75
    74  H    -11.347854   24.405571    4.940807     2    73
    75  H    -12.507846   25.108982    5.670342     2    73
    76  O     -1.624134   -7.935572  -15.482349     1    77    78
    77  H     -1.488504   -8.752558  -14.981136     2    76
    78  H     -0.975832   -7.310433  -15.134232     2    76
    79  O     -8.877687  -18.202343   -7.061035     1    80    81
    80  H     -9.010973  -17.296212   -7.367886     2    79
    81  H     -8.435947  -18.124105   -6.202355     2    79
    82  O    -16.080142   17.419228   19.758594     1    83    84
    83  H    -16.722656   16.704187   19.882990     2    82
    84  H    -15.946108   17.810880   20.634200     2    82
    85  O    -17.146958  -23.309420  -26.919913     1    86    87
    86  H    -18.091218  -23.087551  -26.887548     2    85
    87  H    -17.101345  -24.261485  -27.087908     2    85
    88  O      3.187361   14.568191   -4.080695     1    89    90
    89  H      4.109073   14.797308   -4.267053     2    88
    90  H      3.201779   13.601812   -4.000910     2    88
    91  O     20.199949  -24.515120  -27.215577     1    92    93
    92  H     21.062781  -24.572252  -26.784813     2    91
    93  H     20.351012  -24.944933  -28.070980     2    91
    94  O     -1.379299  -20.505674   26.583137     1    95    96
    95  H     -1.388660  -21.154053   27.303195     2    94
    96  H     -1.781645  -20.944262   25.821183     2    94
    97  O     25.348417    4.758048    9.421421     1    98    99
    98  H     26.282744    4.565347    9.612623     2    97
    99  H     25.222036    4.541211    8.484403     2    97
   100  O     18.747734   -7.675255   16.955668     1   101   102
   101  H     17.814215   -7.573593   16.697688     2   100
   102  H     19.163814   -6.832856   16.698264     2   100
   103  O    -10.088530   25.232258  -17.930518     1   104   105
   104  H    -10.365207   24.500971  -17.366920     2   103
   105  H    -10.821739   25.372710  -18.550659     2   103
   106  O      3.179540    9.153965   26.504740     1   107   108
   107  H      2.614837    9.233835   27.288288     2   106
   108  H      2.697379    8.587081   25.885250     2   106
   109  O     25.632355    0.792403   18.157144     1   110   111
   110  H     25.286356    1.672720   17.939809     2   109
   111  H     26.394683    0.649687   17.579640     2   109
   112  O    -21.675028   -6.944977   24.295844     1   113   114
   113  H    -21.240503   -6.652760   23.480232     2   112
   114  H    -20.979894   -7.267204   24.892414     2   112
   115  O     -7.434103   17.061289   14.586201     1   116   117
   116  H     -6.747282   16.526249   14.152595     2   115
   117  H     -8.246546   16.788681   14.151083     2   115
   118  O     20.803931   10.426701  -13.731724     1   119   120
   119  H     20.229893    9.661605  -13.876619     2   118
   120  H     21.145916   10.322170  -12.831761     2   118
   121  O      9.407518    2.236333   12.915828     1   122   123
   122  H      9.796391    1.961035   12.070852     2   121
   123  H      8.543320    2.575121   12.642511     2   121
   124  O    -26.802938  -14.775269    8.550468     1   125   126
   125  H    -27.476614  -14.128239    8.814129     2   124
   126  H    -26.402743  -14.413604    7.744979     2   124
   127  O     13.631493   -5.177959    7.493010     1   128   129
   128  H     12.767053   -5.480392    7.801802     2   127
   129  H     14.207025   -5.069907    8.267220     2   127
   130  O    -25.186960   19.796500  -20.519798     1   131   132
   131  H    -25.322139   20.691884  -20.170093     2   130
   132  H    -24.929597   19.240808  -19.769832     2   130
   133  O     16.694454   23.931668   -3.989876     1   134   135
   134  H     16.878876   23.017001   -3.718670     2   133
   135  H     16.448326   24.395882   -3.179537     2   133
   136  O     26.974103   26.850604    2.497974     1   137   138
   137  H     26.438805   27.607644    2.773577     2   136
   138  H     26.339795   26.228260    2.120539     2   136
   139  O     -1.291091   17.739568  -10.219031     1   140   141
   140  H     -1.999310   18.159395  -10.730848     2   139
   141  H     -1.482759   17.990484   -9.305478     2   139
   142  O     24.381012    1.504412  -21.161403     1   143   144
   143  H     25.316136    1.728743  -21.236380     2   142
   144  H     23.978423    1.715498  -22.014906     2   142
   145  O     16.526912  -16.987886   20.736409     1   146   147
   146  H     17.134587  -17.699655   20.488071     2   145
   147  H     17.036769  -16.446903   21.358494     2   145
   148  O     -1.376450   -0.144785    2.805114     1   149   150
   149  H     -1.894105    0.341598    3.462996     2   148
   150  H     -0.547460    0.341771    2.707377     2   148
   151  O      7.851591  -23.678882  -16.258777     1   152   153
   152  H      7.352722  -24.433349  -16.610701     2   151
   153  H      8.330727  -24.046492  -15.501522     2   151
   154  O      4.458268    3.284016   10.642135     1   155   156
   155  H      3.872172    3.259055   11.411469     2   154
   156  H      5.330284    3.491227   10.992144     2   154
   157  O      4.052727   -1.666149   -6.607640     1   158   159
   158  H      3.795145   -0.820661   -6.997402     2   157
   159  H      4.409751   -2.193923   -7.335870     2   157
   160  O     15.504521   -9.539654    2.071813     1   161   162
   161  H     15.791636   -9.590726    1.146814     2   160
   162  H     16.209530   -9.035581    2.506832     2   160
   163  O     21.501300   -4.188858    4.813045     1   164   165
   164  H     22.155700   -4.786170    4.422174     2   163
   165  H     20.779770   -4.141259    4.164248     2   163
   166  O     -1.215807    3.936935   26.085801     1   167   168
   167  H     -0.455999    3.366234   25.929199     2   166
   168  H     -1.074310    4.690860   25.494521     2   166
   169  O     11.389298    1.981415   22.988950     1   170   171
   170  H     11.442451    1.300816   22.299008     2   169
   171  H     11.187576    2.794328   22.499828     2   169
   172  O    -10.064752    9.477137   -9.970442     1   173   174
   173  H    -10.937474    9.437832  -10.399512     2   172
   174  H    -10.150233   10.163990   -9.288971     2   172
   175  O    -25.928117   -2.647026  -17.276656     1   176   177
   176  H    -25.600113   -3.340307  -16.685428     2   175
   177  H    -25.174532   -2.057227  -17.430615     2   175
   178  O     24.368443   18.354670  -12.195658     1   179   180
   179  H     23.697270   17.659610  -12.241506     2   178
   180  H     24.394131   18.662287  -11.274697     2   178
   181  O     -2.856490  -12.502162  -17.682201     1   182   183
   182  H     -3.801792  -12.397833  -17.865457     2   181
   183  H     -2.423139  -11.888846  -18.300340     2   181
   184  O    -22.350502  -23.635987    6.337667     1   185   186
   185  H    -21.831982  -24.443886    6.198720     2   184
   186  H    -22.787656  -23.725044    7.200012     2   184
   187  O    -21.109732   21.154499   26.403273     1   188   189
   188  H    -21.694698   21.885382   26.155600     2   187
   189  H    -20.876203   20.700296   25.579531     2   187
   190  O    -21.381358   24.496894   -2.422674     1   191   192
   191  H    -22.165867   23.945281   -2.593399     2   190
   192  H    -21.673310   25.420016   -2.490780     2   190
   193  O     22.770631    1.200022   -6.963493     1   194   195
   194  H     23.086944    1.140869   -6.049792     2   193
   195  H     21.858171    0.877007   -6.947778     2   193
   196  O      4.916586   -4.746755  -22.304155     1   197   198
   197  H      4.282839   -4.786036  -23.038015     2   196
   198  H      4.407174   -4.713429  -21.481271     2   196
   199  O     24.072281  -18.186450  -12.219036     1   200   201
   200  H     24.564663  -18.755990  -11.608221     2   199
   201  H     23.460509  -18.797353  -12.650907     2   199
   202  O     20.182602   14.282754  -14.533118     1   203   204
   203  H     19.479608   13.628411  -14.424358     2   202
   204  H     20.631473   14.315006  -13.680417     2   202
   205  O     -2.222068   18.063407  -18.545174     1   206   207
   206  H     -2.443377   17.490785  -19.297311     2   205
   207  H     -1.617140   18.704927  -18.939473     2   205
   208  O      5.493211   -8.806774    5.895946     1   209   210
   209  H      6.140725   -8.826629    5.174406     2   208
   210  H      4.719148   -8.358946    5.523339     2   208
   211  O    -14.889908  -22.811311   26.209105     1   212   213
   212  H    -15.812354  -22.830158   26.513191     2   211
   213  H    -14.792610  -23.612553   25.662643     2   211
   214  O     -3.998608    6.114958   12.876083     1   215   216
   215  H     -4.605552    6.394865   13.576389     2   214
   216  H     -3.449848    5.406096   13.249712     2   214
   217  O      7.942558  -20.558232  -12.507995     1   218   219
   218  H      7.024848  -20.501578  -12.814600     2   217
   219  H      8.075858  -19.729051  -12.022070     2   217
   220  O    -18.338968   15.834123   19.763969     1   221   222
   221  H    -18.240245   15.085221   19.157668     2   220
   222  H    -18.878772   16.467851   19.267983     2   220
   223  O     -1.295195   11.236306   17.606997     1   224   225
   224  H     -0.871527   12.032397   17.967206     2   223
   225  H     -1.926584   11.543893   16.945699     2   223
   226  O      5.392240  -23.018191  -18.478275     1   227   228
   227  H      5.701617  -23.685572  -17.853523     2   226
   228  H      4.771582  -23.492291  -19.050165     2   226
   229  O    -21.946871   27.226003   14.388767     1   230   231
   230  H    -22.689229   26.850943   14.878412     2   229
   231  H    -22.320396   27.984482   13.913021     2   229
   232  O     10.729532  -21.183872   20.639517     1   233   234
   233  H     10.494494  -21.090724   19.702548     2   232
   234  H     11.546748  -21.705041   20.652905     2   232
   235  O     -3.833891   -8.011715  -12.271268     1   236   237
   236  H     -3.841258   -8.955143  -12.041918     2   235
   237  H     -2.909771   -7.813544  -12.463137     2   235
   238  O     24.680908   22.403131   17.630749     1   239   240
   239  H     24.420060   21.908836   16.842890     2   238
   240  H     25.511825   21.990490   17.902390     2   238
   241  O    -17.636760   17.838485   -6.560120     1   242   243
   242  H    -16.988168   18.362887   -6.084538     2   241
   243  H    -17.193298   17.031007   -6.849011     2   241
   244  O     23.097516  -17.145258    7.447109     1   245   246
   245  H     22.632723  -17.813100    7.962349     2   244
   246  H     22.799750  -17.242473    6.533659     2   244
   247  O    -19.000210  -17.845296    6.826266     1   248   249
   248  H    -19.261009  -18.718128    7.154171     2   247
   249  H    -18.435300  -18.028093    6.060647     2   247
   250  O      4.463293  -22.583439   19.341603     1   251   252
   251  H      4.367051  -23.331081   18.729099     2   250
   252  H      4.688190  -21.820617   18.779194     2   250
   253  O     -6.556242  -15.230426   -8.595062     1   254   255
   254  H     -7.417162  -15.531295   -8.936377     2   253
   255  H     -6.585113  -15.433358   -7.649786     2   253
   256  O     -7.517409  -15.507703   -1.332338     1   257   258
   257  H     -7.844756  -14.930441   -2.035967     2   256
   258  H     -6.823127  -14.989371   -0.902949     2   256
   259  O     15.020128    1.669014  -22.869503     1   260   261
   260  H     15.456687    2.087276  -22.112436     2   259
   261  H     15.147008    0.720608  -22.742828     2   259
   262  O     18.879080    4.425082   25.384040     1   263   264
   263  H     18.010445    4.839219   25.486705     2   262
   264  H     19.528255    5.119785   25.570330     2   262
   265  O     14.794288  -21.360021   12.395451     1   266   267
   266  H     15.019443  -21.094862   11.490348     2   265
   267  H     15.456679  -22.021058   12.623225     2   265
   268  O    -24.431134    4.318885    7.885969     1   269   270
   269  H    -23.698819    4.250522    7.254279     2   268
   270  H    -24.728703    3.414380    8.075834     2   268
   271  O    -10.560909   12.290791  -22.454326     1   272   273
   272  H    -10.254614   11.434301  -22.118460     2   271
   273  H    -11.269834   12.092887  -23.072715     2   271
   274  O     26.406972   -1.688757   11.683140     1   275   276
   275  H     25.466674   -1.804146   11.923931     2   274
   276  H     26.553454   -2.245182   10.890463     2   274
   277  O    -26.629415   23.450530  -14.950035     1   278   279
   278  H    -25.756224   23.857606  -14.908103     2   277
   279  H    -26.483004   22.541850  -14.637579     2   277
   280  O     11.411000   -3.716155   20.532802     1   281   282
   281  H     10.760133   -3.040994   20.285018     2   280
   282  H     10.983290   -4.571835   20.363061     2   280
   283  O     20.759081  -18.502640   16.999321     1   284   285
   284  H     20.429155  -19.363263   16.695323     2   283
   285  H     21.602146  -18.666821   17.447478     2   283
   286  O     -2.560908   -4.459425  -14.329895     1   287   288
   287  H     -1.987230   -4.770610  -13.616923     2   286
   288  H     -3.460251   -4.655677  -14.035965     2   286
   289  O     -0.714348   24.160392   -2.736762     1   290   291
   290  H     -0.384910   23.271120   -2.895162     2   289
   291  H     -1.502360   24.077931   -2.179227     2   289
   292  O     24.140609  -13.835590   10.684402     1   293   294
   293  H     24.441098  -14.750409   10.753645     2   292
   294  H     24.859157  -13.369886   10.223572     2   292
   295  O     21.557947   13.147593   -9.460170     1   296   297
   296  H     20.628751   12.950806   -9.254385     2   295
   297  H     22.048191   12.342278   -9.239085     2   295
   298  O     20.071560   -7.681652    1.697591     1   299   300
   299  H     20.800994   -7.631368    2.333833     2   298
   300  H     20.484836   -7.776606    0.827463     2   298
   301  O     -6.846243   15.949926   17.061045     1   302   303
   302  H     -7.525939   15.922205   17.753030     2   301
   303  H     -7.192794   16.506324   16.348565     2   301
   304  O      2.683656   16.619237   12.187329     1   305   306
   305  H      3.077159   15.818147   11.812681     2   304
   306  H      2.835837   17.338407   11.557371     2   304
   307  O     20.558980   14.199609   24.345226     1   308   309
   308  H     21.492590   14.350732   24.539056     2   307
   309  H     20.196132   15.033140   24.016766     2   307
   310  O     25.949946   -3.200970  -23.777795     1   311   312
   311  H     26.437418   -4.020862  -23.959763     2   310
   312  H     26.656697   -2.571709  -23.578197     2   310
   313  O     -6.441095    1.570051  -14.180848     1   314   315
   314  H     -6.689380    1.350574  -15.087656     2   313
   315  H     -6.664479    2.502312  -14.035766     2   313
   316  O     24.523852    7.388503   -1.458044     1   317   318
   317  H     24.842076    6.511778   -1.193241     2   316
   318  H     23.994082    7.247114   -2.253056     2   316
   319  O    -14.168382   12.196725    6.152555     1   320   321
   320  H    -14.924710   11.640991    5.918894     2   319
   321  H    -13.452077   11.571732    6.336099     2   319
   322  O    -21.505909    0.910919   -3.560808     1   323   324
   323  H    -21.529004    1.266933   -2.660171     2   322
   324  H    -22.409768    0.634692   -3.767348     2   322
   325  O    -15.627274   -7.875657    8.908988     1   326   327
   326  H    -15.813668   -8.711985    9.358802     2   325
   327  H    -14.705349   -7.950936    8.630367     2   325
   328  O    -13.535227   -5.268884   -7.612766     1   329   330
   329  H    -13.223603   -4.359906   -7.721428     2   328
   330  H    -13.794235   -5.347250   -6.683912     2   328
   331  O    -16.348105   -2.681208    6.269624     1   332   333
   332  H    -15.498836   -2.383679    5.907050     2   331
   333  H    -16.153721   -3.510264    6.735338     2   331
   334  O    -12.821193  -10.688363    1.049430     1   335   336
   335  H    -12.023764  -10.977158    0.579974     2   334
   336  H    -13.493356  -11.370915    0.928737     2   334
   337  O    -25.929212  -11.657032  -21.779123     1   338   339
   338  H    -25.967681  -11.864523  -20.834188     2   337
   339  H    -26.767655  -11.235084  -22.008521     2   337
   340  O    -16.942209   11.647482   17.866219     1   341   342
   341  H    -16.366757   11.318120   17.159911     2   340
   342  H    -17.822470   11.265745   17.731187     2   340
   343  O     -1.793745   17.196804   24.345973     1   344   345
   344  H     -2.707356   17.255101   24.651992     2   343
   345  H     -1.474841   16.351269   24.691878     2   343
   346  O     21.696087  -14.905163   25.149379     1   347   348
   347  H     21.108568  -15.578796   24.779507     2   346
   348  H     22.434681  -14.803160   24.532778     2   346
   349  O     -5.556434   19.521637   19.237090     1   350   351
   350  H     -4.676735   19.123059   19.166518     2   349
   351  H     -5.906950   19.160152   20.066462     2   349
   352  O     21.084780  -20.411657   26.757978     1   353   354
   353  H     21.840228  -21.001161   26.662124     2   352
   354  H     20.965783  -20.010366   25.885069     2   352
   355  O     20.726143  -12.340489    4.951009     1   356   357
   356  H     21.094031  -11.442742    4.937502     2   355
   357  H     20.960387  -12.748239    4.103653     2   355
   358  O     11.149518  -15.407392    4.855848     1   359   360
   359  H     11.722792  -14.788328    4.381525     2   358
   360  H     11.445886  -15.376056    5.776073     2   358
   361  O     -9.467871    9.983467  -21.551420     1   362   363
   362  H     -8.766977    9.666640  -22.146501     2   361
   363  H    -10.080327    9.244935  -21.418598     2   361
   364  O     25.063246    7.348388   18.473085     1   365   366
   365  H     24.396416    6.653045   18.341178     2   364
   366  H     25.936785    6.933517   18.457211     2   364
   367  O     13.036246   11.672598  -26.108445     1   368   369
   368  H     13.680528   10.980912  -26.325033     2   367
   369  H     12.496881   11.274389  -25.408928     2   367
   370  O    -14.179101   25.486045   21.161667     1   371   372
   371  H    -13.303465   25.073776   21.154955     2   370
   372  H    -14.380330   25.617669   22.099834     2   370
   373  O     22.130632    6.084807   21.094823     1   374   375
   374  H     22.672752    6.719897   21.583090     2   373
   375  H     21.712839    5.569630   21.799102     2   373
   376  O      3.741275   -7.620229   22.795291     1   377   378
   377  H      2.805944   -7.437450   22.957487     2   376
   378  H      4.024337   -6.953046   22.148150     2   376
   379  O    -26.096144   17.175182   18.309450     1   380   381
   380  H    -25.442464   16.463185   18.279311     2   379
   381  H    -26.547856   17.161789   17.455487     2   379
   382  O     15.936049    0.904725   11.314196     1   383   384
   383  H     15.063783    1.289701   11.494439     2   382
   384  H     16.325920    1.455342   10.619797     2   382
   385  O      8.245430  -15.581022  -12.492502     1   386   387
   386  H      7.537228  -15.490891  -13.142115     2   385
   387  H      8.735574  -16.357472  -12.794212     2   385
   388  O     23.271942  -16.461815   -5.017024     1   389   390
   389  H     22.456113  -16.662915   -4.527787     2   388
   390  H     23.543012  -17.328117   -5.365371     2   388
   391  O    -21.559829   26.388153   18.708035     1   392   393
   392  H    -21.093290   27.136067   18.318987     2   391
   393  H    -21.657717   25.737961   17.991759     2   391
   394  O     20.596838  -22.317444   -6.968842     1   395   396
   395  H     20.333499  -23.130278   -6.517791     2   394
   396  H     21.546685  -22.423151   -7.128612     2   394
   397  O     22.044223   25.706253   19.545302     1   398   399
   398  H     21.899524   25.070611   18.829850     2   397
   399  H     22.282128   26.512837   19.068484     2   397
   400  O     19.410157   25.948746    2.471047     1   401   402
   401  H     18.742896   26.230575    3.113673     2   400
   402  H     19.335461   24.984757    2.460855     2   400
   403  O    -15.686688   16.022758   25.992855     1   404   405
   404  H    -15.230790   15.167190   25.989547     2   403
   405  H    -15.516537   16.397625   25.115734     2   403
   406  O    -13.100550   23.376172   17.918825     1   407   408
   407  H    -13.265463   22.479108   18.243932     2   406
   408  H    -13.974238   23.707215   17.660550     2   406
   409  O     -8.289939   12.837048   -6.689948     1   410   411
   410  H     -7.704668   12.240900   -6.200742     2   409
   411  H     -7.688162   13.464197   -7.111818     2   409
   412  O     16.018203   11.654937    2.052198     1   413   414
   413  H     15.421639   12.070217    1.411141     2   412
   414  H     16.601477   12.356893    2.380015     2   412
   415  O      7.284879   24.896776   27.188716     1   416   417
   416  H      8.220051   24.842395   26.940116     2   415
   417  H      6.932357   23.993641   27.197269     2   415
   418  O     20.673020  -21.219473   10.727946     1   419   420
   419  H     20.925953  -21.907393   10.096354     2   418
   420  H     21.091776  -20.412293   10.399678     2   418
   421  O     -5.669752  -22.508282   17.852785     1   422   423
   422  H     -4.870132  -22.721529   18.353643     2   421
   423  H     -6.393387  -22.910123   18.353705     2   421
   424  O    -12.209907   15.809535   -0.817914     1   425   426
   425  H    -12.161230   16.425932   -1.564845     2   424
   426  H    -13.137954   15.527330   -0.790359     2   424
   427  O      7.860705   -5.954196   12.584213     1   428   429
   428  H      8.677566   -6.232527   12.149141     2   427
   429  H      7.299711   -6.736348   12.650889     2   427
   430  O    -18.597437   -5.628999   -4.779580     1   431   432
   431  H    -17.807371   -5.088384   -4.924640     2   430
   432  H    -18.990487   -5.227460   -3.991770     2   430
   433  O     14.654244   -5.972759  -16.047785     1   434   435
   434  H     14.218596   -6.753257  -16.430716     2   433
   435  H     14.592196   -6.113418  -15.089357     2   433
   436  O     16.060435   17.967334   13.617451     1   437   438
   437  H     16.960284   17.654565   13.430528     2   436
   438  H     15.775102   18.532833   12.882469     2   436
   439  O      4.235518   -6.088580   10.171100     1   440   441
   440  H      3.671108   -5.423514    9.754005     2   439
   441  H      4.762383   -6.484077    9.459715     2   439
   442  O    -11.547776   24.815473   26.758705     1   443   444
   443  H    -10.811215   24.188013   26.814032     2   442
   444  H    -11.502309   25.217389   25.876103     2   442
   445  O     -7.974346    5.401902  -24.778622     1   446   447
   446  H     -8.237872    4.793338  -24.072460     2   445
   447  H     -7.384403    6.052499  -24.362407     2   445
   448  O     16.763910  -21.818867    4.432428     1   449   450
   449  H     16.531314  -22.124449    3.546244     2   448
   450  H     17.232254  -22.550833    4.857126     2   448
   451  O     -1.864322  -20.336060   13.621497     1   452   453
   452  H     -2.460356  -21.042065   13.346799     2   451
   453  H     -1.404492  -20.043699   12.822905     2   451
   454  O      8.214162  -19.699072    1.744251     1   455   456
   455  H      7.742886  -20.109275    1.000258     2   454
   456  H      8.711139  -20.416000    2.162599     2   454
   457  O     -1.334017  -27.158865  -10.844301     1   458   459
   458  H     -1.890259  -27.761168  -11.351636     2   457
   459  H     -1.696970  -27.209928   -9.947642     2   457
   460  O    -10.297453  -17.743195   19.165237     1   461   462
   461  H     -9.498367  -18.071662   18.722128     2   460
   462  H    -10.715910  -17.107729   18.561591     2   460
   463  O    -17.783008   19.944096    4.171123     1   464   465
   464  H    -18.743189   19.927228    4.288118     2   463
   465  H    -17.608902   19.848334    3.223750     2   463
   466  O     18.334299   16.082554    4.162817     1   467   468
   467  H     19.280672   16.081993    3.983471     2   466
   468  H     17.942264   16.506541    3.388283     2   466
   469  O      7.395377   23.250195    3.599089     1   470   471
   470  H      6.924557   22.561866    3.107592     2   469
   471  H      7.962511   22.745061    4.197126     2   469
   472  O     12.912905   -5.634084   24.090320     1   473   474
   473  H     13.384502   -6.380390   23.688103     2   472
   474  H     13.500958   -5.264601   24.766083     2   472
   475  O     -1.735450  -10.739814  -19.441043     1   476   477
   476  H     -2.204691  -10.387089  -20.209638     2   475
   477  H     -1.344942   -9.972294  -19.001785     2   475
   478  O    -19.443556   -6.067578  -15.615690     1   479   480
   479  H    -19.165379   -6.019940  -14.687491     2   478
   480  H    -19.616201   -7.005301  -15.794985     2   478
   481  O     14.979790   25.520840  -17.395356     1   482   483
   482  H     15.681453   24.916777  -17.111949     2   481
   483  H     14.161228   25.001356  -17.357883     2   481
   484  O    -24.761724   27.279777    2.722891     1   485   486
   485  H    -25.671492   26.964053    2.594174     2   484
   486  H    -24.201195   26.730256    2.155359     2   484
   487  O      1.374043    2.326483    5.971039     1   488   489
   488  H      2.135999    2.913951    6.066225     2   487
   489  H      1.701937    1.555759    5.499484     2   487
   490  O     21.983604   15.580591   27.090203     1   491   492
   491  H     22.430711   15.163825   26.342257     2   490
   492  H     21.165613   15.980497   26.754516     2   490
   493  O      1.041861   10.650682  -20.784764     1   494   495
   494  H      1.902840   10.841241  -21.183989     2   493
   495  H      0.926429    9.694821  -20.912360     2   493
   496  O     11.159449    5.267505    8.092957     1   497   498
   497  H     10.226397    5.483272    8.199090     2   496
   498  H     11.628511    6.092005    8.301247     2   496
   499  O     16.223159  -14.391959    2.709507     1   500   501
   500  H     15.943977  -15.117957    3.283183     2   499
   501  H     15.700094  -13.613106    2.956081     2   499
   502  O    -19.325449  -21.969957   13.067507     1   503   504
   503  H    -19.643962  -21.909561   13.981316     2   502
   504  H    -19.433448  -22.889384   12.781249     2   502
   505  O     -3.337426   -3.018746   15.643073     1   506   507
   506  H     -3.506946   -2.516103   16.450128     2   505
   507  H     -3.050854   -2.369313   14.978796     2   505
   508  O      6.610573  -21.805935  -20.784422     1   509   510
   509  H      6.337033  -22.100528  -19.902300     2   508
   510  H      6.046106  -21.048715  -21.010365     2   508
   511  O    -23.447582   12.661947  -13.918471     1   512   513
   512  H    -23.521457   12.020167  -14.638817     2   511
   513  H    -24.114959   13.348223  -14.080668     2   511
   514  O     13.087906   16.245687  -17.406740     1   515   516
   515  H     13.242989   16.853552  -16.667062     2   514
   516  H     13.779994   15.568253  -17.337501     2   514
   517  O      6.181816  -12.873861  -26.885050     1   518   519
   518  H      6.872420  -13.430308  -27.268521     2   517
   519  H      6.018646  -12.183944  -27.541429     2   517
   520  O      2.231753  -15.573239   16.088645     1   521   522
   521  H      3.194459  -15.609468   16.208285     2   520
   522  H      1.891086  -16.446964   16.296113     2   520
   523  O      8.009856  -13.370531  -17.651670     1   524   525
   524  H      7.435474  -13.414084  -18.431864     2   523
   525  H      8.932868  -13.469477  -17.949858     2   523
   526  O     -8.246480  -23.023356  -20.336253     1   527   528
   527  H     -7.398901  -22.592693  -20.509918     2   526
   528  H     -8.941917  -22.367440  -20.503703     2   526
   529  O     12.433030  -15.524315  -16.705607     1   530   531
   530  H     12.654857  -16.274405  -17.275239     2   529
   531  H     12.246022  -15.898885  -15.828527     2   529
   532  O    -12.855002   25.697722   -9.218191     1   533   534
   533  H    -13.045534   24.760882   -9.308012     2   532
   534  H    -13.630169   26.160186   -9.566256     2   532
   535  O     -0.780310   24.273035   20.752737     1   536   537
   536  H     -0.659132   23.341297   20.509322     2   535
   537  H     -0.333458   24.376822   21.598587     2   535
   538  O     24.377024  -20.982105    9.310034     1   539   540
   539  H     24.909097  -21.266057    8.560895     2   538
   540  H     24.933531  -20.383985    9.832913     2   538
   541  O    -17.740648   -2.433917   16.218237     1   542   543
   542  H    -16.911760   -2.781817   16.575400     2   541
   543  H    -17.682378   -2.486973   15.250697     2   541
   544  O    -21.369582  -21.120489    5.738772     1   545   546
   545  H    -22.196358  -20.659649    5.527168     2   544
   546  H    -21.640160  -22.025042    5.959334     2   544
   547  O    -11.305261   13.885041  -20.168230     1   548   549
   548  H    -10.534318   14.115268  -19.622257     2   547
   549  H    -10.955912   13.374456  -20.916291     2   547
   550  O     21.840545    6.885735  -23.571633     1   551   552
   551  H     21.731544    6.036103  -23.118903     2   550
   552  H     22.480931    7.393494  -23.046976     2   550
   553  O     23.916004    4.149351   20.237290     1   554   555
   554  H     23.302154    4.869966   20.450382     2   553
   555  H     23.833621    3.508240   20.961209     2   553
   556  O    -10.568768   16.079687   16.327284     1   557   558
   557  H    -10.188330   15.645891   15.547634     2   556
   558  H    -10.417704   17.034199   16.234902     2   556
   559  O    -19.991454   19.134504   12.363805     1   560   561
   560  H    -20.089862   19.264203   11.407785     2   559
   561  H    -20.871416   18.955638   12.710613     2   559
   562  O     24.873089  -15.527041   -2.939199     1   563   564
   563  H     24.347421  -15.884881   -3.671412     2   562
   564  H     25.602750  -16.153414   -2.826674     2   562
   565  O     24.346058   -4.377279   18.087358     1   566   567
   566  H     24.938910   -4.850521   17.484157     2   565
   567  H     24.705493   -3.486371   18.218546     2   565
   568  O    -18.028922   26.353457  -18.960429     1   569   570
   569  H    -17.520904   26.237733  -19.776166     2   568
   570  H    -18.082924   25.475499  -18.559433     2   568
   571  O    -20.305466    1.361286   -7.872501     1   572   573
   572  H    -21.085466    0.790133   -7.923330     2   571
   573  H    -20.377311    1.985766   -8.608057     2   571
   574  O      9.212153    4.680230   10.345600     1   575   576
   575  H     10.009595    4.998886   10.793983     2   574
   576  H      8.925912    5.418933    9.791962     2   574
   577  O    -10.819324    5.217522   26.359299     1   578   579
   578  H    -10.132074    5.795115   26.704560     2   577
   579  H    -10.428957    4.331147   26.323641     2   577
   580  O      3.226106   11.941200   13.949173     1   581   582
   581  H      2.707320   11.211949   13.582522     2   580
   582  H      3.402003   11.703192   14.869996     2   580
   583  O      3.791011  -13.801311    9.675782     1   584   585
   584  H      4.342509  -14.374673   10.225643     2   583
   585  H      4.307039  -12.989503    9.576070     2   583
   586  O    -15.119677  -18.431766   -3.721159     1   587   588
   587  H    -14.366385  -18.108306   -3.199945     2   586
   588  H    -15.311576  -19.321544   -3.386205     2   586
   589  O      5.795078  -26.939935  -19.620881     1   590   591
   590  H      6.511127  -27.454194  -20.019502     2   589
   591  H      5.031249  -27.532593  -19.540219     2   589
   592  O     12.506690    3.936655  -19.536813     1   593   594
   593  H     13.141138    4.317105  -20.160535     2   592
   594  H     11.641879    4.144681  -19.915224     2   592
   595  O     -1.354754   24.948935   -7.594366     1   596   597
   596  H     -1.680525   25.806054   -7.903585     2   595
   597  H     -1.760527   24.827759   -6.724280     2   595
   598  O     -9.987280   11.903016  -26.750408     1   599   600
   599  H     -9.922938   11.237289  -26.042774     2   598
   600  H    -10.216998   12.740117  -26.332866     2   598
   601  O    -12.599790   21.532206    5.111171     1   602   603
   602  H    -13.070308   20.930064    5.711938     2   601
   603  H    -12.591145   22.417077    5.509110     2   601
   604  O    -19.022173  -12.008186   -9.272618     1   605   606
   605  H    -18.824293  -12.757816   -9.855342     2   604
   606  H    -19.320554  -12.412180   -8.445513     2   604
   607  O    -15.385888  -19.868788   26.877037     1   608   609
   608  H    -14.544023  -20.298082   27.095738     2   607
   609  H    -16.007908  -20.085579   27.587932     2   607
   610  O     22.063761   15.790795  -17.949014     1   611   612
   611  H     22.752570   15.619574  -18.609203     2   610
   612  H     21.251025   15.391199  -18.304355     2   610
   613  O    -17.151840  -19.761267    9.848291     1   614   615
   614  H    -17.749256  -18.997602    9.785594     2   613
   615  H    -17.269478  -20.281058    9.038015     2   613
   616  O     17.295553   24.857222    8.815361     1   617   618
   617  H     17.953895   24.173668    9.019931     2   616
   618  H     17.611447   25.302923    8.013331     2   616
   619  O      8.380953  -17.196892   26.269476     1   620   621
   620  H      9.073461  -17.382798   25.617058     2   619
   621  H      7.682322  -17.833905   26.060471     2   619
   622  O     26.945115    8.915922   14.601354     1   623   624
   623  H     26.116345    9.010522   15.095666     2   622
   624  H     27.477877    8.312420   15.138615     2   622
   625  O    -17.461783   -3.871293  -22.720440     1   626   627
   626  H    -16.572978   -3.960782  -22.357498     2   625
   627  H    -17.960191   -4.636236  -22.410091     2   625
   628  O      9.651895   -1.581260   20.187285     1   629   630
   629  H      9.136276   -1.285288   19.420248     2   628
   630  H      9.066826   -1.461989   20.949261     2   628
   631  O     11.813529    8.388132   23.310775     1   632   633
   632  H     11.377023    9.074263   22.784619     2   631
   633  H     11.994597    7.624811   22.741934     2   631
   634  O     21.594264   21.865542    2.931054     1   635   636
   635  H     21.641054   20.943075    2.641549     2   634
   636  H     22.464425   22.233944    2.714507     2   634
   637  O     -3.335496   15.579955   -7.416245     1   638   639
   638  H     -3.790223   16.125785   -8.078763     2   637
   639  H     -3.097634   14.777622   -7.904868     2   637
   640  O     22.102978   16.091366  -24.001280     1   641   642
   641  H     22.886465   16.254784  -24.544874     2   640
   642  H     21.862385   15.179630  -24.210052     2   640
   643  O    -20.728454    2.528925  -21.083745     1   644   645
   644  H    -20.184596    1.937992  -21.615409     2   643
   645  H    -20.286692    3.391321  -21.145341     2   643
   646  O    -12.560838   25.561365   -2.461227     1   647   648
   647  H    -13.093388   26.260958   -2.864726     2   646
   648  H    -12.897859   24.711391   -2.778265     2   646
   649  O     21.627727   -6.188472   12.049326     1   650   651
   650  H     22.232107   -6.803724   12.482918     2   649
   651  H     21.741907   -6.316301   11.093990     2   649
   652  O      1.553882    1.894345   17.229625     1   653   654
   653  H      1.112139    1.043101   17.144857     2   652
   654  H      2.236882    1.922415   16.548554     2   652
   655  O    -14.531579   -1.302763   23.520660     1   656   657
   656  H    -13.619310   -1.326117   23.856923     2   655
   657  H    -14.584231   -0.523914   22.944116     2   655
   658  O    -18.474803   23.738679  -17.920033     1   659   660
   659  H    -18.277940   23.425088  -17.025509     2   658
   660  H    -19.431226   23.637126  -18.004694     2   658
   661  O    -24.659605   18.471338   10.105462     1   662   663
   662  H    -24.896807   19.123837    9.429027     2   661
   663  H    -24.425702   17.659459    9.632044     2   661
   664  O    -23.180507  -25.696427   -6.594132     1   665   666
   665  H    -23.561758  -26.236779   -7.303864     2   664
   666  H    -22.820763  -24.890273   -6.991404     2   664
   667  O     -9.440793   11.527779  -19.225503     1   668   669
   668  H     -8.770552   12.182619  -19.446762     2   667
   669  H     -9.402473   10.901118  -19.958264     2   667
   670  O    -16.470074    8.682333    2.165049     1   671   672
   671  H    -15.719539    8.143418    2.456297     2   670
   672  H    -17.048373    8.867433    2.917122     2   670
   673  O    -21.095211   24.950787  -12.301283     1   674   675
   674  H    -21.680965   24.723714  -13.041560     2   673
   675  H    -20.691003   24.104199  -12.049403     2   673
   676  O     15.597190  -16.841506  -14.584319     1   677   678
   677  H     16.179731  -17.494467  -14.168591     2   676
   678  H     15.842331  -15.999186  -14.184383     2   676
   679  O     18.851360   17.232030   13.619916     1   680   681
   680  H     19.327457   18.046780   13.403893     2   679
   681  H     19.350359   16.539007   13.164693     2   679
   682  O    -11.972917  -25.900767    1.212176     1   683   684
   683  H    -12.679550  -26.501496    1.487540     2   682
   684  H    -12.002427  -25.192977    1.873408     2   682
   685  O    -24.116194    0.034049   -4.106957     1   686   687
   686  H    -24.295012   -0.908558   -4.029678     2   685
   687  H    -24.556941    0.323151   -4.921694     2   685
   688  O     -8.134844   11.403326    5.669632     1   689   690
   689  H     -7.308988   11.846417    5.422178     2   688
   690  H     -8.169621   10.584552    5.149644     2   688
   691  O     -3.692293  -20.830098   16.211577     1   692   693
   692  H     -4.250846  -21.336767   15.607761     2   691
   693  H     -4.171034  -20.839396   17.047455     2   691
   694  O     -0.119341   14.467301  -26.518388     1   695   696
   695  H     -0.512359   14.125332  -25.702051     2   694
   696  H      0.771554   14.097223  -26.537384     2   694
   697  O    -17.458771   15.580766  -19.781453     1   698   699
   698  H    -17.853356   15.015714  -19.099934     2   697
   699  H    -18.035722   16.352096  -19.877865     2   697
   700  O      5.396849   17.395889   -2.726555     1   701   702
   701  H      5.856822   18.135540   -3.152536     2   700
   702  H      5.791454   17.361963   -1.841459     2   700
   703  O    -19.869558    2.373060  -14.787331     1   704   705
   704  H    -20.656006    2.026209  -15.229920     2   703
   705  H    -20.070300    3.307404  -14.625867     2   703
   706  O    -20.929067   25.602413    5.158250     1   707   708
   707  H    -21.006635   24.665845    4.924945     2   706
   708  H    -21.826394   25.955469    5.116425     2   706
   709  O      2.833751    6.187832   19.963034     1   710   711
   710  H      3.407536    6.821182   19.509876     2   709
   711  H      2.231140    5.857151   19.276773     2   709
   712  O    -26.099754  -20.413458   15.897019     1   713   714
   713  H    -26.496110  -21.076186   16.483636     2   712
   714  H    -25.336304  -20.071104   16.382012     2   712
   715  O     -7.801736  -22.906962   -4.345637     1   716   717
   716  H     -7.085052  -23.282376   -3.815705     2   715
   717  H     -7.363489  -22.582470   -5.143035     2   715
   718  O    -25.639362   -9.013550   -7.486156     1   719   720
   719  H    -24.864530   -8.980874   -6.908375     2   718
   720  H    -25.433415   -8.419839   -8.222008     2   718
   721  O     -2.630857  -10.432593  -27.247928     1   722   723
   722  H     -3.494215  -10.008438  -27.120881     2   721
   723  H     -2.015750   -9.692990  -27.366067     2   721
   724  O    -10.176175   17.993974    3.273966     1   725   726
   725  H    -10.819390   17.736286    2.592981     2   724
   726  H     -9.314688   18.102216    2.837886     2   724
   727  O     26.043298    5.560547  -12.611788     1   728   729
   728  H     25.380151    5.759151  -13.288623     2   727
   729  H     26.650447    4.951976  -13.055731     2   727
   730  O     10.710439  -13.670869  -17.981081     1   731   732
   731  H     11.126930  -14.326356  -17.401336     2   730
   732  H     11.348437  -13.592710  -18.708685     2   730
   733  O      1.340243   15.158785   -6.026911     1   734   735
   734  H      0.905288   14.313732   -6.211962     2   733
   735  H      1.945768   14.980694   -5.289856     2   733
   736  O     -1.485974   25.196530  -20.477164     1   737   738
   737  H     -1.985093   25.865246  -19.985305     2   736
   738  H     -1.707393   24.330543  -20.095895     2   736
   739  O    -24.174170   26.027716   15.842579     1   740   741
   740  H    -23.424835   25.492432   16.146450     2   739
   741  H    -24.764294   26.096195   16.613025     2   739
   742  O    -21.898099  -17.790732   18.774606     1   743   744
   743  H    -21.912962  -18.290717   19.607764     2   742
   744  H    -22.593994  -18.200644   18.243407     2   742
   745  O     26.439330  -18.903594  -25.398497     1   746   747
   746  H     27.331777  -18.963113  -25.771373     2   745
   747  H     25.934440  -19.619553  -25.808435     2   745
   748  O      3.542927   11.868933   -4.388512     1   749   750
   749  H      2.821620   11.457894   -4.883349     2   748
   750  H      3.810427   11.186429   -3.752188     2   748
   751  O    -14.996743    2.470385  -27.163589     1   752   753
   752  H    -15.190364    3.397714  -26.979605     2   751
   753  H    -14.037004    2.362219  -27.095938     2   751
   754  O     -1.518912  -24.512825   -8.467894     1   755   756
   755  H     -1.810603  -24.360643   -9.374645     2   754
   756  H     -0.554808  -24.467753   -8.488191     2   754
   757  O     12.949647   11.445613   -2.216008     1   758   759
   758  H     13.476286   11.477525   -3.028807     2   757
   759  H     12.658065   12.355185   -2.060233     2   757
   760  O    -21.630817    7.159472   -9.981114     1   761   762
   761  H    -21.250244    7.263606   -9.097329     2   760
   762  H    -20.883717    6.921152  -10.547749     2   760
   763  O     12.566577   24.602323    9.903507     1   764   765
   764  H     12.108714   25.135162    9.244190     2   763
   765  H     13.341371   24.241035    9.443994     2   763
   766  O      2.319227   -7.212175  -25.667700     1   767   768
   767  H      2.592597   -8.117332  -25.456195     2   766
   768  H      1.497847   -7.044978  -25.179376     2   766
   769  O     13.281105   18.036031  -15.324348     1   770   771
   770  H     12.978570   18.912585  -15.605352     2   769
   771  H     12.731603   17.822064  -14.558783     2   769
   772  O      3.570387   -3.411334   -3.254968     1   773   774
   773  H      2.993048   -3.622196   -2.516157     2   772
   774  H      3.088370   -3.667079   -4.053281     2   772
   775  O     -3.266624  -14.965188   25.894527     1   776   777
   776  H     -3.199896  -14.027966   25.637735     2   775
   777  H     -3.976560  -14.996147   26.555550     2   775
   778  O    -17.406730    3.361485   16.652791     1   779   780
   779  H    -18.344912    3.136236   16.639024     2   778
   780  H    -17.207317    3.735762   15.781103     2   778
   781  O     20.688865   -7.365081    5.789461     1   782   783
   782  H     21.183842   -7.280232    4.960065     2   781
   783  H     21.356657   -7.503600    6.470056     2   781
   784  O     -7.447413   -2.537159  -26.207446     1   785   786
   785  H     -7.409110   -2.350412  -27.151231     2   784
   786  H     -6.653466   -2.111362  -25.850172     2   784
   787  O    -13.009709  -15.092297  -26.929447     1   788   789
   788  H    -13.800525  -14.577962  -26.707382     2   787
   789  H    -12.965694  -15.098943  -27.897075     2   787
   790  O      4.083327   -9.656878   14.709042     1   791   792
   791  H      3.945242  -10.386918   14.088552     2   790
   792  H      3.241054   -9.576508   15.175978     2   790
   793  O      5.218487    8.329403  -25.332579     1   794   795
   794  H      5.449595    9.246556  -25.551217     2   793
   795  H      4.863327    7.922331  -26.134034     2   793
   796  O      6.382911   24.300120  -14.315443     1   797   798
   797  H      5.545979   23.830604  -14.184426     2   796
   798  H      6.504366   24.938661  -13.595095     2   796
   799  O     19.261128   12.986565  -25.780883     1   800   801
   800  H     18.964414   12.133938  -25.423994     2   799
   801  H     20.221994   12.998993  -25.666417     2   799
   802  O     17.310550  -19.038543  -16.414588     1   803   804
   803  H     17.302302  -19.929763  -16.795881     2   802
   804  H     17.207141  -19.168054  -15.458270     2   802
   805  O    -25.074669   22.885575   12.084503     1   806   807
   806  H    -25.343430   21.957151   12.153074     2   805
   807  H    -24.443538   22.918868   11.351026     2   805
   808  O     11.903267  -15.661158   20.777850     1   809   810
   809  H     12.570835  -16.357968   20.848229     2   808
   810  H     11.183999  -15.882920   21.384217     2   808
   811  O     -5.894087  -19.104394  -11.734102     1   812   813
   812  H     -5.984222  -20.009363  -11.402687     2   811
   813  H     -5.245504  -18.721591  -11.129105     2   811
   814  O     26.688746    6.944178   12.666804     1   815   816
   815  H     26.746750    6.143832   13.213191     2   814
   816  H     26.714461    7.683735   13.292676     2   814
   817  O      5.291422  -16.775571   13.180153     1   818   819
   818  H      6.066610  -16.437748   13.656221     2   817
   819  H      5.385102  -17.739239   13.194750     2   817
   820  O     22.921340   25.998643  -22.288621     1   821   822
   821  H     23.350446   25.309260  -21.763373     2   820
   822  H     22.880370   26.785339  -21.738640     2   820
   823  O      7.949875   24.482868   -8.229476     1   824   825
   824  H      7.856197   23.616404   -7.795716     2   823
   825  H      7.578258   24.396819   -9.123400     2   823
   826  O      5.869400   10.254213   23.773946     1   827   828
   827  H      6.054892    9.909887   24.662089     2   826
   828  H      5.824131    9.470093   23.205285     2   826
   829  O     10.916129   -6.254454   25.801371     1   830   831
   830  H     11.410706   -6.181456   26.632366     2   829
   831  H     11.589972   -6.159479   25.112493     2   829
   832  O     17.339351   15.421861  -20.115983     1   833   834
   833  H     17.011695   14.508746  -20.130280     2   832
   834  H     17.334787   15.709580  -21.041282     2   832
   835  O     -3.320683   -6.804485   25.629572     1   836   837
   836  H     -4.199745   -7.201439   25.581017     2   835
   837  H     -3.448471   -5.855567   25.496465     2   835
   838  O    -16.093550   13.737358   12.733762     1   839   840
   839  H    -15.434896   14.307288   13.159988     2   838
   840  H    -15.700097   12.852702   12.748799     2   838
   841  O     -5.885747   -6.595622    5.720877     1   842   843
   842  H     -6.586510   -5.979098    5.956642     2   841
   843  H     -6.135174   -6.966100    4.859292     2   841
   844  O     12.377363   -4.852631  -20.344162     1   845   846
   845  H     12.348062   -4.044661  -19.807598     2   844
   846  H     12.259714   -4.547760  -21.257000     2   844
   847  O    -12.317519  -26.100018   23.704180     1   848   849
   848  H    -12.007333  -27.000293   23.886743     2   847
   849  H    -11.618317  -25.514506   24.033620     2   847
   850  O     15.503386   -5.084140  -25.455583     1   851   852
   851  H     15.077148   -4.234092  -25.250257     2   850
   852  H     14.916865   -5.777629  -25.110147     2   850
   853  O     13.370752   -5.186301  -10.160112     1   854   855
   854  H     13.611427   -4.491244   -9.531006     2   853
   855  H     12.562044   -5.599178   -9.825476     2   853
   856  O     -5.699650  -21.915267  -20.136558     1   857   858
   857  H     -4.795229  -22.237877  -20.269240     2   856
   858  H     -5.761472  -21.107863  -20.661603     2   856
   859  O     17.413567   -9.198028  -12.599816     1   860   861
   860  H     17.421893   -8.363232  -12.121327     2   859
   861  H     16.646676   -9.692885  -12.273184     2   859
   862  O    -22.817127  -25.112474   13.074913     1   863   864
   863  H    -22.636796  -24.383056   13.689006     2   862
   864  H    -22.426934  -24.882698   12.219269     2   862
   865  O    -11.543149  -10.215438  -13.729826     1   866   867
   866  H    -12.276302  -10.113034  -14.354413     2   865
   867  H    -11.940002  -10.342008  -12.853319     2   865
   868  O    -10.750255    2.083379    9.001854     1   869   870
   869  H    -11.651566    2.147970    9.348913     2   868
   870  H    -10.859601    1.972105    8.046613     2   868
   871  O    -10.254331  -11.382982    0.280210     1   872   873
   872  H     -9.783062  -10.774269    0.869148     2   871
   873  H    -10.279928  -12.233214    0.744059     2   871
   874  O     -1.290607  -24.100050   13.801615     1   875   876
   875  H     -0.756710  -24.004818   12.997342     2   874
   876  H     -1.151109  -25.008896   14.109992     2   874
   877  O     -9.271322  -15.269400   -6.929313     1   878   879
   878  H     -8.476765  -15.188600   -6.389093     2   877
   879  H     -9.967472  -15.627135   -6.356345     2   877
   880  O     23.939783  -10.523537   -8.587673     1   881   882
   881  H     24.286087  -11.254877   -8.053809     2   880
   882  H     22.980965  -10.550295   -8.444064     2   880
   883  O     26.022106  -19.018855   10.536357     1   884   885
   884  H     26.810563  -19.501811   10.833105     2   883
   885  H     26.054540  -18.152252   10.972589     2   883
   886  O     -3.207146   11.355037   15.340055     1   887   888
   887  H     -2.717327   10.715919   14.799780     2   886
   888  H     -3.855622   10.857167   15.864945     2   886
   889  O      6.165093   -9.393434  -25.609740     1   890   891
   890  H      5.211644   -9.369249  -25.444165     2   889
   891  H      6.285147   -9.228030  -26.557708     2   889
   892  O     10.345592   12.554654    3.057154     1   893   894
   893  H     11.021368   12.579332    3.751015     2   892
   894  H      9.695683   13.230881    3.275709     2   892
   895  O     24.872871   10.953124   -0.236177     1   896   897
   896  H     25.792863   10.698338   -0.063001     2   895
   897  H     24.351905   10.270983    0.213988     2   895
   898  O    -18.308369    8.493901   27.197025     1   899   900
   899  H    -18.364281    7.679770   26.671647     2   898
   900  H    -19.167813    8.555878   27.636686     2   898
   901  O     16.888993    3.958077   19.211520     1   902   903
   902  H     16.327927    4.539144   18.666070     2   901
   903  H     16.288944    3.245140   19.488448     2   901
   904  O     -8.652600  -20.165572   21.144813     1   905   906
   905  H     -8.021865  -20.790180   21.524367     2   904
   906  H     -9.295495  -20.747617   20.718192     2   904
   907  O     13.547246   25.352824   19.414907     1   908   909
   908  H     12.688186   25.809552   19.433416     2   907
   909  H     14.067041   25.717942   20.152495     2   907
   910  O     -4.105104    5.584038   -3.085841     1   911   912
   911  H     -4.431118    5.294270   -3.950072     2   910
   912  H     -4.112409    4.794076   -2.526895     2   910
   913  O     -7.796708  -24.009753   19.196843     1   914   915
   914  H     -7.668595  -24.605897   19.950590     2   913
   915  H     -7.958070  -24.572717   18.424628     2   913
   916  O     16.565166   21.788577  -14.848140     1   917   918
   917  H     17.404822   21.399277  -14.561283     2   916
   918  H     16.002934   21.019665  -15.013168     2   916
   919  O    -13.672101   16.950373   18.399747     1   920   921
   920  H    -13.139729   16.476822   19.058101     2   919
   921  H    -14.524503   17.090257   18.839634     2   919
   922  O      7.061721   -8.234673  -17.379250     1   923   924
   923  H      6.931102   -7.865223  -16.490549     2   922
   924  H      6.221470   -8.668249  -17.599585     2   922
   925  O    -10.478027   -6.846395  -25.299383     1   926   927
   926  H     -9.900997   -6.101167  -25.507353     2   925
   927  H    -10.040523   -7.629048  -25.664331     2   925
   928  O    -20.608707  -12.041263   16.963498     1   929   930
   929  H    -20.758047  -11.665533   16.080955     2   928
   930  H    -20.177606  -11.335510   17.464908     2   928
   931  O     21.099214  -20.605967  -10.796920     1   932   933
   932  H     20.309765  -20.998461  -10.394052     2   931
   933  H     21.227907  -19.781371  -10.302986     2   931
   934  O      0.879762   -3.289402  -13.112548     1   935   936
   935  H      0.320555   -4.062288  -12.964098     2   934
   936  H      1.471944   -3.532732  -13.834512     2   934
   937  O     16.903121  -20.747050   22.132654     1   938   939
   938  H     17.683489  -21.083712   22.603367     2   937
   939  H     17.252616  -20.081039   21.522954     2   937
   940  O     25.813895   13.139385  -13.902001     1   941   942
   941  H     26.523303   12.694057  -13.418581     2   940
   942  H     25.830618   12.743288  -14.788020     2   940
   943  O     24.308246   21.204162   15.156786     1   944   945
   944  H     25.188884   21.266102   14.754151     2   943
   945  H     23.870600   20.423899   14.779233     2   943
   946  O     23.841866  -26.845610   25.862231     1   947   948
   947  H     24.611206  -26.586871   25.330417     2   946
   948  H     23.474386  -27.609028   25.388826     2   946
   949  O     25.212385    3.496905   -3.904640     1   950   951
   950  H     24.528348    3.940029   -3.379946     2   949
   951  H     25.256312    3.989864   -4.736033     2   949
   952  O    -19.940554    2.807160   21.183343     1   953   954
   953  H    -20.189543    3.316349   21.966914     2   952
   954  H    -19.997220    3.412363   20.429888     2   952
   955  O     16.156877  -18.578282   11.940545     1   956   957
   956  H     15.985483  -17.806293   12.499046     2   955
   957  H     16.501465  -19.269200   12.525468     2   955
   958  O    -25.265534  -24.598664    3.207104     1   959   960
   959  H    -25.037746  -25.448875    2.802398     2   958
   960  H    -25.894451  -24.169369    2.605721     2   958
   961  O      3.390228   11.462694  -24.559759     1   962   963
   962  H      3.406168   11.451659  -23.590164     2   961
   963  H      4.310442   11.295442  -24.823398     2   961
   964  O    -16.797537    1.758793  -23.418199     1   965   966
   965  H    -16.372609    2.595275  -23.663487     2   964
   966  H    -16.677209    1.188218  -24.192212     2   964
   967  O     25.005653  -10.797547    4.553246     1   968   969
   968  H     24.984464  -11.275369    5.396142     2   967
   969  H     25.503169   -9.980246    4.709860     2   967
   970  O    -19.028959   19.704644    7.284409     1   971   972
   971  H    -18.059248   19.687929    7.351512     2   970
   972  H    -19.253316   20.584405    6.943922     2   970
   973  O    -26.769108   10.918616   12.814929     1   974   975
   974  H    -26.999109   10.241884   13.471537     2   973
   975  H    -26.964461   11.768039   13.236872     2   973
   976  O     13.507632   21.642664   12.662491     1   977   978
   977  H     12.679523   21.718633   12.159132     2   976
   978  H     14.055469   20.984966   12.202385     2   976
   979  O      1.713217  -18.458518  -10.898107     1   980   981
   980  H      1.629158  -18.433630  -11.865993     2   979
   981  H      2.003980  -17.571687  -10.632170     2   979
   982  O    -11.135937  -10.510000  -17.634976     1   983   984
   983  H    -11.422167  -11.426081  -17.775012     2   982
   984  H    -10.976328  -10.129859  -18.506056     2   982
   985  O     16.719933   13.034251  -10.389501     1   986   987
   986  H     16.311960   13.728209   -9.853731     2   985
   987  H     16.682843   13.374629  -11.293394     2   985
   988  O     16.899991  -25.495619  -18.670607     1   989   990
   989  H     16.552811  -26.299012  -19.087749     2   988
   990  H     17.689175  -25.281157  -19.184222     2   988
   991  O      1.307604  -24.591540   22.935248     1   992   993
   992  H      1.193022  -24.805054   23.873566     2   991
   993  H      0.513959  -24.920014   22.486488     2   991
   994  O     -3.374345   26.883238   -2.448698     1   995   996
   995  H     -4.096038   26.807711   -3.091842     2   994
   996  H     -2.769880   27.550096   -2.809217     2   994
   997  O    -19.805774  -14.241645  -14.378492     1   998   999
   998  H    -20.400532  -13.873015  -13.707086     2   997
   999  H    -20.337625  -14.394973  -15.177314     2   997
  1000  O     24.883649   20.092974   24.305109     1  1001  1002
  1001  H     24.166394   19.682265   24.808538     2  1000
  1002  H     24.469396   20.792393   23.777003     2  1000
  1003  O     14.931292   16.651127    2.549136     1  1004  1005
  1004  H     15.859009   16.902753    2.451196     2  1003
  1005  H     14.449965   17.494456    2.520439     2  1003
  1006  O     17.710020   14.444026   22.091801     1  1007  1008
  1007  H     18.497384   14.186072   21.588499     2  1006
  1008  H     17.076392   14.748943   21.423615     2  1006
  1009  O     -2.341512   -3.280308   -8.033684     1  1010  1011
  1010  H     -2.579188   -2.418687   -7.662659     2  1009
  1011  H     -2.340401   -3.886768   -7.272701     2  1009
  1012  O     -5.538388  -14.969444  -26.852765     1  1013  1014
  1013  H     -5.968978  -14.317578  -27.426497     2  1012
  1014  H     -6.185306  -15.682415  -26.732524     2  1012
  1015  O     15.410549   -4.463346    9.475844     1  1016  1017
  1016  H     16.268033   -4.906246    9.378719     2  1015
  1017  H     15.616801   -3.530291    9.310607     2  1015
  1018  O    -16.268170   22.357931  -13.508607     1  1019  1020
  1019  H    -16.648258   21.465331  -13.518073     2  1018
  1020  H    -15.796203   22.437095  -12.663533     2  1018
  1021  O     -4.658454  -24.078868  -24.951200     1  1022  1023
  1022  H     -5.004951  -24.406153  -25.794235     2  1021
  1023  H     -5.089591  -24.607224  -24.261220     2  1021
  1024  O     -7.430959  -13.963422  -17.420016     1  1025  1026
  1025  H     -7.366531  -14.929263  -17.336379     2  1024
  1026  H     -7.958937  -13.700982  -16.652472     2  1024
  1027  O     -5.008460   26.265250   -8.561565     1  1028  1029
  1028  H     -5.099064   25.479058   -8.001542     2  1027
  1029  H     -5.714856   26.163166   -9.217642     2  1027
  1030  O     -8.879698  -10.563499   10.665139     1  1031  1032
  1031  H     -9.293982  -10.255015   11.481939     2  1030
  1032  H     -8.255597   -9.874854   10.397449     2  1030
  1033  O     21.744360   -6.695733    9.225622     1  1034  1035
  1034  H     22.182764   -7.382015    8.702390     2  1033
  1035  H     21.665669   -5.935822    8.628475     2  1033
  1036  O     20.501998   16.943376   -8.245724     1  1037  1038
  1037  H     19.653551   17.270751   -7.908126     2  1036
  1038  H     20.287820   16.562074   -9.108749     2  1036
  1039  O     21.965577   22.455199   -6.402924     1  1040  1041
  1040  H     22.747306   23.021458   -6.260433     2  1039
  1041  H     21.953338   22.242187   -7.355578     2  1039
  1042  O     12.689759  -19.633915  -23.372233     1  1043  1044
  1043  H     12.245028  -19.207018  -24.117933     2  1042
  1044  H     13.593846  -19.795477  -23.686270     2  1042
  1045  O     -3.784854   15.986477  -12.231959     1  1046  1047
  1046  H     -3.856117   16.621226  -12.964218     2  1045
  1047  H     -4.452591   15.315899  -12.435731     2  1045
  1048  O    -25.706018   20.417906    8.294358     1  1049  1050
  1049  H    -26.231143   19.888694    7.679292     2  1048
  1050  H    -26.351601   20.692869    8.959806     2  1048
  1051  O    -14.443398  -25.473382  -18.790073     1  1052  1053
  1052  H    -14.781986  -26.014609  -19.519317     2  1051
  1053  H    -15.224054  -25.014395  -18.457157     2  1051
  1054  O     -6.190595   18.642855  -25.753555     1  1055  1056
  1055  H     -6.459625   18.614026  -26.683086     2  1054
  1056  H     -5.819664   17.766753  -25.566012     2  1054
  1057  O    -22.214458   14.772424    7.868740     1  1058  1059
  1058  H    -22.243310   14.919014    6.911935     2  1057
  1059  H    -21.786020   13.911538    7.997192     2  1057
  1060  O    -10.946820   17.931972   11.866915     1  1061  1062
  1061  H    -10.300104   17.484023   12.424733     2  1060
  1062  H    -11.035464   17.336733   11.107187     2  1060
  1063  O      4.564805  -25.993862    8.372746     1  1064  1065
  1064  H      5.519669  -26.166519    8.366378     2  1063
  1065  H      4.266208  -26.497995    7.605822     2  1063
  1066  O    -19.385928  -20.586135    3.833490     1  1067  1068
  1067  H    -18.821342  -19.837457    4.086773     2  1066
  1068  H    -19.982616  -20.742177    4.581787     2  1066
  1069  O     20.313311   21.128185   15.406579     1  1070  1071
  1070  H     19.510031   21.398785   14.936705     2  1069
  1071  H     20.983606   21.788651   15.174307     2  1069
  1072  O     21.135290  -12.321253  -11.694643     1  1073  1074
  1073  H     20.829343  -13.238746  -11.655646     2  1072
  1074  H     20.655734  -11.844638  -11.004403     2  1072
  1075  O    -10.396756   -4.902610  -22.778371     1  1076  1077
  1076  H     -9.957229   -4.324053  -23.423457     2  1075
  1077  H    -10.060073   -5.802198  -22.897697     2  1075
  1078  O      2.319059  -15.443461   22.896360     1  1079  1080
  1079  H      2.796312  -15.694371   22.098015     2  1078
  1080  H      2.387316  -14.478944   22.935554     2  1078
  1081  O    -17.931545    0.921279  -18.572884     1  1082  1083
  1082  H    -17.306283    1.223869  -19.251333     2  1081
  1083  H    -18.435614    0.215026  -19.005595     2  1081
  1084  O     19.519279   -7.514472   -4.761412     1  1085  1086
  1085  H     19.223941   -7.085399   -3.941488     2  1084
  1086  H     19.538339   -8.466406   -4.556872     2  1084
  1087  O    -18.855725   16.250644   22.481861     1  1088  1089
  1088  H    -18.552121   15.546373   23.077591     2  1087
  1089  H    -18.674844   15.931648   21.582778     2  1087
  1090  O    -19.119647  -26.892971   -3.132088     1  1091  1092
  1091  H    -18.566702  -27.665979   -3.326110     2  1090
  1092  H    -20.041590  -27.183161   -3.234560     2  1090
  1093  O      1.542940    2.374393  -14.139720     1  1094  1095
  1094  H      1.357240    3.311675  -13.986218     2  1093
  1095  H      1.414822    1.953241  -13.279820     2  1093
  1096  O      9.261066   -8.026078  -13.711260     1  1097  1098
  1097  H      8.400488   -7.731897  -14.043228     2  1096
  1098  H      9.546785   -7.357681  -13.070179     2  1096
  1099  O     23.446618  -15.974151   14.521714     1  1100  1101
  1100  H     22.832686  -16.078231   13.781210     2  1099
  1101  H     24.282988  -16.376387   14.249771     2  1099
  1102  O    -14.017205   26.238193  -15.203856     1  1103  1104
  1103  H    -13.709750   27.086715  -15.557928     2  1102
  1104  H    -13.605939   26.140010  -14.333917     2  1102
  1105  O     23.699814  -26.899145   -6.946643     1  1106  1107
  1106  H     24.632651  -27.158565   -6.875074     2  1105
  1107  H     23.453393  -26.485577   -6.108212     2  1105
  1108  O     11.550333    3.948928    5.637639     1  1109  1110
  1109  H     12.188547    3.230626    5.794246     2  1108
  1110  H     11.460180    4.395143    6.496987     2  1108
  1111  O     15.755901   19.200018  -14.889283     1  1112  1113
  1112  H     15.049184   18.674733  -15.281976     2  1111
  1113  H     15.512609   19.216901  -13.953040     2  1111
  1114  O      6.732672   24.350882   12.455735     1  1115  1116
  1115  H      7.621841   24.012475   12.649945     2  1114
  1116  H      6.542002   24.056380   11.552309     2  1114
  1117  O    -10.429917   19.244114  -16.356256     1  1118  1119
  1118  H    -10.366868   19.305597  -15.392862     2  1117
  1119  H    -10.045060   18.378862  -16.566985     2  1117
  1120  O     12.641566  -26.504949    6.977604     1  1121  1122
  1121  H     12.422404  -25.991434    6.186074     2  1120
  1122  H     12.501483  -27.440608    6.762041     2  1120
  1123  O     23.926333  -17.604102  -19.414370     1  1124  1125
  1124  H     24.883159  -17.444452  -19.382419     2  1123
  1125  H     23.635114  -17.557674  -18.489754     2  1123
  1126  O     18.752070   -6.238810   -7.200825     1  1127  1128
  1127  H     18.439922   -5.337231   -7.026893     2  1126
  1128  H     18.729050   -6.693657   -6.347585     2  1126
  1129  O      4.099392    3.638643   17.299113     1  1130  1131
  1130  H      3.995084    3.330277   16.385073     2  1129
  1131  H      4.638873    4.442632   17.278061     2  1129
  1132  O    -18.303671    6.200074   25.659255     1  1133  1134
  1133  H    -18.468544    6.258274   24.704906     2  1132
  1134  H    -18.527735    5.288201   25.903458     2  1132
  1135  O    -22.156134    4.679760    6.278573     1  1136  1137
  1136  H    -21.398202    4.100671    6.119386     2  1135
  1137  H    -21.787742    5.468733    6.706296     2  1135
  1138  O    -16.282825   12.890748   22.483884     1  1139  1140
  1139  H    -17.034122   13.294034   22.946649     2  1138
  1140  H    -15.574572   13.551569   22.514776     2  1138
  1141  O     22.031758    1.306553   26.453393     1  1142  1143
  1142  H     22.099975    0.381968   26.184656     2  1141
  1143  H     22.912773    1.545078   26.771283     2  1141
  1144  O    -18.499391    6.443253   22.901195     1  1145  1146
  1145  H    -19.231327    6.148218   22.337310     2  1144
  1146  H    -17.705514    5.992937   22.566334     2  1144
  1147  O     14.597176    5.550728  -14.950696     1  1148  1149
  1148  H     15.257414    5.547410  -14.239882     2  1147
  1149  H     13.785527    5.927779  -14.583259     2  1147
  1150  O     -5.375126  -16.210877   -3.090520     1  1151  1152
  1151  H     -6.121408  -16.145054   -2.481900     2  1150
  1152  H     -5.222208  -15.310156   -3.408998     2  1150
  1153  O      8.766237    1.843771   -8.070375     1  1154  1155
  1154  H      8.681296    1.499742   -8.966347     2  1153
  1155  H      9.252528    2.679364   -8.135025     2  1153
  1156  O    -25.695874   -2.975885  -26.459477     1  1157  1158
  1157  H    -26.462390   -3.364765  -26.890873     2  1156
  1158  H    -25.182125   -3.728066  -26.118896     2  1156
  1159  O     19.127617   22.917886    9.543506     1  1160  1161
  1160  H     19.053504   22.519304   10.422958     2  1159
  1161  H     19.214167   22.158388    8.945760     2  1159
  1162  O      1.738311   -4.904376   17.958342     1  1163  1164
  1163  H      0.880984   -4.989005   17.523027     2  1162
  1164  H      2.226223   -4.282607   17.396950     2  1162
  1165  O    -16.796727    1.190598   14.234308     1  1166  1167
  1166  H    -16.745532    2.157510   14.210245     2  1165
  1167  H    -16.666458    0.926876   13.311530     2  1165
  1168  O     21.920778   25.926077    3.668908     1  1169  1170
  1169  H     21.085745   26.051594    3.188820     2  1168
  1170  H     22.090440   26.756536    4.137780     2  1168
  1171  O    -26.251356  -11.497209   -8.351510     1  1172  1173
  1172  H    -26.107311  -10.623057   -7.949896     2  1171
  1173  H    -25.379948  -11.736702   -8.699394     2  1171
  1174  O    -13.845836  -21.030456  -12.265819     1  1175  1176
  1175  H    -14.727074  -20.906023  -11.882511     2  1174
  1176  H    -13.288996  -21.165082  -11.486782     2  1174
  1177  O    -11.539982    6.117054   16.433175     1  1178  1179
  1178  H    -11.288528    6.329538   17.338903     2  1177
  1179  H    -12.172450    5.387825   16.502043     2  1177
  1180  O     -6.295627   24.414971   18.186750     1  1181  1182
  1181  H     -5.935500   23.630401   18.629455     2  1180
  1182  H     -7.140220   24.617986   18.608710     2  1180
  1183  O    -14.462034    9.641417   -9.312208     1  1184  1185
  1184  H    -14.470008   10.592585   -9.137683     2  1183
  1185  H    -13.812266    9.503431  -10.017862     2  1183
  1186  O    -15.847706   16.668259    8.178311     1  1187  1188
  1187  H    -16.077103   16.153919    8.963974     2  1186
  1188  H    -14.878451   16.722440    8.152230     2  1186
  1189  O     18.260946  -25.529223    2.800252     1  1190  1191
  1190  H     17.808603  -26.350752    3.050308     2  1189
  1191  H     17.801555  -25.187043    2.018547     2  1189
  1192  O    -12.052674    8.034858   -2.098947     1  1193  1194
  1193  H    -12.811396    8.299065   -2.640474     2  1192
  1194  H    -11.305033    8.534005   -2.458304     2  1192
  1195  O    -19.581390   -8.727961  -16.309547     1  1196  1197
  1196  H    -18.808215   -9.059213  -15.830776     2  1195
  1197  H    -19.489423   -8.999381  -17.227951     2  1195
  1198  O     12.577970  -21.513544   -1.240515     1  1199  1200
  1199  H     12.156386  -21.645079   -0.373038     2  1198
  1200  H     13.371149  -20.981042   -1.080971     2  1198
  1201  O     -1.445179   15.086380  -11.030832     1  1202  1203
  1202  H     -1.174303   15.948628  -10.682024     2  1201
  1203  H     -2.210112   15.309280  -11.584782     2  1201
  1204  O     -3.626976    3.578447   -7.424548     1  1205  1206
  1205  H     -4.162284    3.774246   -8.206821     2  1204
  1206  H     -2.738914    3.891347   -7.650328     2  1204
  1207  O     -8.650987   14.889895  -26.794360     1  1208  1209
  1208  H     -8.201817   14.894944  -25.936657     2  1207
  1209  H     -7.957275   14.872014  -27.469217     2  1207
  1210  O    -26.255687    7.844149   10.559552     1  1211  1212
  1211  H    -26.269869    7.253555    9.796552     2  1210
  1212  H    -26.721720    7.377446   11.266862     2  1210
  1213  O    -16.703988    7.478059   18.993210     1  1214  1215
  1214  H    -16.879519    6.536149   19.158692     2  1213
  1215  H    -17.499963    7.784925   18.531824     2  1213
  1216  O    -21.915548   -3.119137   27.177289     1  1217  1218
  1217  H    -22.199298   -3.882177   26.654160     2  1216
  1218  H    -22.573313   -2.441141   26.971952     2  1216
  1219  O    -10.574684  -18.434991   -3.609207     1  1220  1221
  1220  H    -10.406704  -19.378641   -3.745949     2  1219
  1221  H     -9.835078  -18.148118   -3.054215     2  1219
  1222  O      7.220242  -19.734548   -2.956240     1  1223  1224
  1223  H      6.652286  -18.951998   -2.961313     2  1222
  1224  H      7.983009  -19.489370   -3.499836     2  1222
  1225  O     14.409415    5.390905   -8.170694     1  1226  1227
  1226  H     14.852106    4.771002   -8.768218     2  1225
  1227  H     13.766946    5.852397   -8.728451     2  1225
  1228  O      7.962436   10.585405  -19.043092     1  1229  1230
  1229  H      7.882617   10.431924  -18.094572     2  1228
  1230  H      7.144511   11.018842  -19.332043     2  1228
  1231  O     24.580425   23.430493   25.278140     1  1232  1233
  1232  H     24.507962   23.073267   24.379420     2  1231
  1233  H     25.346226   24.026103   25.293963     2  1231
  1234  O    -10.924065  -25.863772  -10.695168     1  1235  1236
  1235  H    -11.814442  -25.778998  -11.068263     2  1234
  1236  H    -10.573127  -24.963210  -10.682123     2  1234
  1237  O    -25.220931  -18.701355   -7.458906     1  1238  1239
  1238  H    -26.077962  -18.283977   -7.632706     2  1237
  1239  H    -25.403142  -19.651036   -7.433621     2  1237
  1240  O     -1.057273   12.319551  -21.695230     1  1241  1242
  1241  H     -1.823658   11.721801  -21.714082     2  1240
  1242  H     -0.316357   11.757749  -21.421900     2  1240
  1243  O     12.469523    1.925795   18.949562     1  1244  1245
  1244  H     11.894012    2.705510   18.901443     2  1243
  1245  H     12.522074    1.572665   18.046641     2  1243
  1246  O      6.474468    5.940273   24.466607     1  1247  1248
  1247  H      5.623463    5.503040   24.605340     2  1246
  1248  H      6.969884    5.389136   23.842291     2  1246
  1249  O    -23.518133  -20.593627  -21.510623     1  1250  1251
  1250  H    -22.990369  -19.797567  -21.658261     2  1249
  1251  H    -22.953310  -21.181056  -20.994063     2  1249
  1252  O      6.362943   -0.272537   20.348404     1  1253  1254
  1253  H      6.815834   -0.341296   19.496675     2  1252
  1254  H      5.427454   -0.150013   20.132120     2  1252
  1255  O    -20.654626   -3.597029   -0.251980     1  1256  1257
  1256  H    -19.790644   -3.764117    0.150200     2  1255
  1257  H    -20.693146   -2.668377   -0.509752     2  1255
  1258  O     11.561390  -25.338366  -10.003546     1  1259  1260
  1259  H     12.156519  -26.016591  -10.356283     2  1258
  1260  H     10.686008  -25.751008  -10.050298     2  1258
  1261  O    -10.911941  -15.148132  -12.452536     1  1262  1263
  1262  H    -10.980931  -14.849648  -13.367854     2  1261
  1263  H    -10.059132  -14.820140  -12.126645     2  1261
  1264  O     14.095290  -15.082392   -7.573785     1  1265  1266
  1265  H     15.032566  -15.117818   -7.819297     2  1264
  1266  H     14.058041  -14.969058   -6.610148     2  1264
  1267  O      2.460119  -26.971148   -2.500329     1  1268  1269
  1268  H      3.162025  -27.422604   -2.994418     2  1267
  1269  H      1.755511  -26.765583   -3.132346     2  1267
  1270  O     24.825981   -1.914907   -9.593267     1  1271  1272
  1271  H     23.859173   -2.023693   -9.601687     2  1270
  1272  H     24.968152   -1.019576   -9.254100     2  1270
  1273  O     26.132149   -8.908845   -4.721858     1  1274  1275
  1274  H     26.719818   -8.141888   -4.796612     2  1273
  1275  H     25.365464   -8.692608   -5.274372     2  1273
  1276  O      8.200021  -18.392025  -10.883059     1  1277  1278
  1277  H      7.855212  -18.643175  -10.016484     2  1276
  1278  H      8.984886  -17.850108  -10.723465     2  1276
  1279  O      9.493943  -14.445387   -3.401002     1  1280  1281
  1280  H      9.985392  -14.072435   -4.151175     2  1279
  1281  H      9.260917  -15.344447   -3.691879     2  1279
  1282  O    -24.907923    2.624526  -20.513870     1  1283  1284
  1283  H    -24.348795    2.276495  -21.222577     2  1282
  1284  H    -25.814145    2.565348  -20.848447     2  1282
  1285  O     22.389649   19.070990   -7.999993     1  1286  1287
  1286  H     21.759927   18.335218   -8.067925     2  1285
  1287  H     22.651771   19.111578   -7.063335     2  1285
  1288  O      7.142205   20.251742   10.350708     1  1289  1290
  1289  H      8.006267   20.391223    9.941389     2  1288
  1290  H      6.482488   20.307570    9.648198     2  1288
  1291  O     -2.518562  -11.580519   13.516804     1  1292  1293
  1292  H     -3.324751  -11.455989   12.995832     2  1291
  1293  H     -1.929079  -12.034224   12.898048     2  1291
  1294  O    -14.117777  -10.291722  -20.597893     1  1295  1296
  1295  H    -14.290931  -10.801132  -19.795216     2  1294
  1296  H    -13.671352   -9.490987  -20.294477     2  1294
  1297  O     -4.633905   12.594141  -10.847554     1  1298  1299
  1298  H     -5.254569   12.267699  -10.180124     2  1297
  1299  H     -5.134645   13.201261  -11.414939     2  1297
  1300  O    -16.476821   20.012850  -22.844742     1  1301  1302
  1301  H    -17.292715   20.294790  -22.415864     2  1300
  1302  H    -16.083843   20.791605  -23.247833     2  1300
  1303  O    -17.030625  -21.719108   19.010427     1  1304  1305
  1304  H    -16.962305  -22.626677   18.677284     2  1303
  1305  H    -16.298192  -21.633463   19.641607     2  1303
  1306  O      7.425802   -8.527014    9.964989     1  1307  1308
  1307  H      6.985600   -8.375726   10.813608     2  1306
  1308  H      6.926508   -7.996308    9.326436     2  1306
  1309  O     11.114909   12.193776  -16.993520     1  1310  1311
  1310  H     11.751215   12.481105  -16.323166     2  1309
  1311  H     11.412022   12.626808  -17.803303     2  1309
  1312  O     -6.748675  -11.581541   -2.448190     1  1313  1314
  1313  H     -6.913186  -12.482280   -2.766185     2  1312
  1314  H     -6.175319  -11.159207   -3.103116     2  1312
  1315  O     12.273600   -4.546935  -16.418776     1  1316  1317
  1316  H     11.924692   -4.625607  -15.518008     2  1315
  1317  H     13.134097   -4.984374  -16.375103     2  1315
  1318  O      4.751536   23.944533   -6.231411     1  1319  1320
  1319  H      5.598470   23.919422   -5.759707     2  1318
  1320  H      4.792255   23.238535   -6.892485     2  1318
  1321  O     -5.184054   -1.157004  -25.529543     1  1322  1323
  1322  H     -5.390921   -0.242802  -25.275669     2  1321
  1323  H     -4.621143   -1.504938  -24.817748     2  1321
  1324  O    -12.907491    5.064458   11.152996     1  1325  1326
  1325  H    -11.982316    5.124106   10.871308     2  1324
  1326  H    -13.322399    5.900829   10.897507     2  1324
  1327  O     -2.505613  -24.110626   23.887691     1  1328  1329
  1328  H     -2.017260  -24.573576   23.186179     2  1327
  1329  H     -2.317595  -24.560174   24.729267     2  1327
  1330  O      3.355155   13.911628   23.709698     1  1331  1332
  1331  H      3.156702   13.661810   22.793352     2  1330
  1332  H      3.318557   13.074657   24.196709     2  1330
  1333  O     16.220554   22.720590  -12.178527     1  1334  1335
  1334  H     16.183591   22.493672  -13.118409     2  1333
  1335  H     17.156234   22.875759  -11.983857     2  1333
  1336  O      7.334350   14.977026   16.305397     1  1337  1338
  1337  H      8.262687   14.954146   16.571110     2  1336
  1338  H      7.274991   14.296373   15.619840     2  1336
  1339  O    -22.517137    4.050960    1.591527     1  1340  1341
  1340  H    -23.036977    3.353687    1.161339     2  1339
  1341  H    -21.756321    3.586459    1.981570     2  1339
  1342  O     15.240796  -24.595056    5.879028     1  1343  1344
  1343  H     14.988449  -25.474806    6.170839     2  1342
  1344  H     16.173174  -24.626734    5.619213     2  1342
  1345  O     -7.418902   14.943794  -24.293720     1  1346  1347
  1346  H     -7.283090   14.024801  -24.013882     2  1345
  1347  H     -6.543849   15.350650  -24.383928     2  1345
  1348  O     -2.089334   18.625963   11.116351     1  1349  1350
  1349  H     -2.929044   18.915837   10.748106     2  1348
  1350  H     -2.299893   18.204156   11.960136     2  1348
  1351  O     12.253099  -23.265596   27.002009     1  1352  1353
  1352  H     12.919161  -22.581045   27.163475     2  1351
  1353  H     12.783320  -24.070655   26.905135     2  1351
  1354  O    -18.544569  -25.004791   24.899382     1  1355  1356
  1355  H    -17.750938  -25.235689   25.403125     2  1354
  1356  H    -18.246506  -24.673469   24.041428     2  1354
  1357  O    -12.604270  -18.505510   25.376484     1  1358  1359
  1358  H    -13.404098  -18.541261   24.835785     2  1357
  1359  H    -11.985042  -17.955848   24.877784     2  1357
  1360  O    -24.124175   22.275635    6.840347     1  1361  1362
  1361  H    -24.204435   21.996680    5.914835     2  1360
  1362  H    -24.745648   21.731595    7.350068     2  1360
  1363  O    -23.552537  -12.063364  -11.910598     1  1364  1365
  1364  H    -23.877613  -12.069655  -11.003278     2  1363
  1365  H    -24.221211  -11.591441  -12.428750     2  1363
  1366  O      1.436344   -9.912153   -9.476695     1  1367  1368
  1367  H      1.198185  -10.801019   -9.172184     2  1366
  1368  H      0.582805   -9.464225   -9.538355     2  1366
  1369  O    -10.435500   24.929864   -7.688096     1  1370  1371
  1370  H     -9.636067   24.921223   -7.141014     2  1369
  1371  H    -11.127147   24.498858   -7.165133     2  1369
  1372  O     14.110814   -3.424138   20.161152     1  1373  1374
  1373  H     14.250605   -3.086369   19.264588     2  1372
  1374  H     13.147891   -3.496703   20.251669     2  1372
  1375  O    -26.703857   21.565946  -23.992330     1  1376  1377
  1376  H    -26.711055   21.117256  -24.851373     2  1375
  1377  H    -25.800631   21.904968  -23.903852     2  1375
  1378  O    -24.365180   17.344984  -14.848795     1  1379  1380
  1379  H    -23.760700   17.375396  -15.602802     2  1378
  1380  H    -25.141504   17.872688  -15.095521     2  1378
  1381  O    -17.852964   -4.639711    9.462968     1  1382  1383
  1382  H    -18.677884   -4.690645    8.960588     2  1381
  1383  H    -17.675188   -3.696865    9.571066     2  1381
  1384  O    -26.243988    4.852284   27.021884     1  1385  1386
  1385  H    -25.658398    4.583029   26.301098     2  1384
  1386  H    -26.547728    4.012980   27.389846     2  1384
  1387  O     15.849050   -1.512296   12.867955     1  1388  1389
  1388  H     16.022864   -0.854396   12.182063     2  1387
  1389  H     16.477867   -2.237091   12.749075     2  1387
  1390  O    -24.269478   26.010634   10.772374     1  1391  1392
  1391  H    -24.476607   26.014999   11.719486     2  1390
  1392  H    -23.502429   26.587855   10.638707     2  1390
  1393  O     22.877154  -18.885860  -23.287565     1  1394  1395
  1394  H     23.746217  -18.464217  -23.305273     2  1393
  1395  H     22.747700  -19.133515  -22.366119     2  1393
  1396  O      8.507425   12.585448  -22.052119     1  1397  1398
  1397  H      9.005614   12.305792  -21.269969     2  1396
  1398  H      8.117323   11.778467  -22.424675     2  1396
  1399  O    -15.029912   11.074875   12.753907     1  1400  1401
  1400  H    -14.259000   10.519928   12.957599     2  1399
  1401  H    -15.785286   10.608397   13.145586     2  1399
  1402  O      7.097392   -4.560086   -7.461012     1  1403  1404
  1403  H      7.955411   -4.340905   -7.855002     2  1402
  1404  H      7.093440   -5.522673   -7.387199     2  1402
  1405  O     10.976052   15.143779  -14.304037     1  1406  1407
  1406  H     10.381152   14.641627  -13.733081     2  1405
  1407  H     10.908833   16.072551  -14.033262     2  1405
  1408  O      7.679737  -25.891906   13.826507     1  1409  1410
  1409  H      7.573222  -25.304338   13.060833     2  1408
  1410  H      8.638319  -25.946489   13.946298     2  1408
  1411  O     -1.386071   13.603154  -24.181549     1  1412  1413
  1412  H     -1.119373   13.240583  -23.322170     2  1411
  1413  H     -2.098408   13.014499  -24.480507     2  1411
  1414  O     21.695566  -10.528518   23.193682     1  1415  1416
  1415  H     22.124832  -11.018081   23.914096     2  1414
  1416  H     21.928490   -9.595489   23.311357     2  1414
  1417  O     21.713632   22.313664  -11.653750     1  1418  1419
  1418  H     22.208596   23.069820  -12.002231     2  1417
  1419  H     21.745355   21.667455  -12.370979     2  1417
  1420  O      5.447448  -15.417084   -6.201891     1  1421  1422
  1421  H      4.938961  -15.805081   -5.474581     2  1420
  1422  H      4.913814  -14.657070   -6.471922     2  1420
  1423  O    -23.136336   26.364906   26.425516     1  1424  1425
  1424  H    -22.873540   25.482214   26.145316     2  1423
  1425  H    -23.573556   26.759915   25.656545     2  1423
  1426  O     24.983008   10.273545   -4.282633     1  1427  1428
  1427  H     24.302052   10.812187   -3.851537     2  1426
  1428  H     25.499089    9.907522   -3.546910     2  1426
  1429  O     18.323133    3.522340    2.703145     1  1430  1431
  1430  H     18.892061    4.032798    2.105254     2  1429
  1431  H     18.868598    3.281451    3.468078     2  1429
  1432  O      6.081475  -23.039766   -1.864708     1  1433  1434
  1433  H      6.853150  -23.238855   -2.413126     2  1432
  1434  H      5.492097  -22.497023   -2.403370     2  1432
  1435  O      2.565943   -9.457548   18.286430     1  1436  1437
  1436  H      2.084637   -9.282402   17.465578     2  1435
  1437  H      2.962706   -8.615702   18.539782     2  1435
  1438  O    -13.575528    4.217397   16.309549     1  1439  1440
  1439  H    -14.373184    4.739942   16.477803     2  1438
  1440  H    -13.583627    4.096625   15.349224     2  1438
  1441  O    -15.084681   12.260105   -8.590451     1  1442  1443
  1442  H    -14.625789   12.778536   -7.914913     2  1441
  1443  H    -15.539123   12.929783   -9.119234     2  1441
  1444  O     -7.418211    2.984389    5.607225     1  1445  1446
  1445  H     -8.025126    3.346661    6.268368     2  1444
  1446  H     -8.013103    2.780156    4.870879     2  1444
  1447  O     10.268007   23.703762  -13.647866     1  1448  1449
  1448  H     10.963465   23.029053  -13.640184     2  1447
  1449  H     10.365603   24.109350  -14.523236     2  1447
  1450  O      3.452739    6.588772   -7.746123     1  1451  1452
  1451  H      4.251759    6.133488   -7.428919     2  1450
  1452  H      2.748818    5.926448   -7.675385     2  1450
  1453  O     24.566437   -6.381387   19.981506     1  1454  1455
  1454  H     25.500974   -6.637184   20.058401     2  1453
  1455  H     24.547213   -5.573756   19.445815     2  1453
  1456  O     25.040612  -21.666420  -12.881950     1  1457  1458
  1457  H     25.605105  -22.448088  -12.984745     2  1456
  1458  H     25.155018  -21.338928  -11.976260     2  1456
  1459  O    -21.985768    4.583095   -9.118522     1  1460  1461
  1460  H    -21.072643    4.312789   -9.301761     2  1459
  1461  H    -22.088998    5.456845   -9.522573     2  1459
  1462  O     -7.702551   13.002294   -9.839700     1  1463  1464
  1463  H     -8.081943   12.437744  -10.529262     2  1462
  1464  H     -7.216053   12.395149   -9.264914     2  1462
  1465  O    -20.464386  -12.501455  -23.450714     1  1466  1467
  1466  H    -20.759305  -13.413237  -23.577317     2  1465
  1467  H    -21.109730  -12.066096  -22.878663     2  1465
  1468  O     -9.115649   16.079547  -22.458441     1  1469  1470
  1469  H     -8.549649   15.735899  -23.166296     2  1468
  1470  H    -10.017130   16.026045  -22.806764     2  1468
  1471  O     16.817760  -27.098632   25.308884     1  1472  1473
  1472  H     17.096865  -27.041090   24.379965     2  1471
  1473  H     16.861420  -26.189725   25.641829     2  1471
  1474  O     -1.653770  -13.073263   11.388990     1  1475  1476
  1475  H     -1.980654  -12.653921   10.579588     2  1474
  1476  H     -1.084499  -13.789786   11.076614     2  1474
  1477  O      8.472317   -0.502232   25.099333     1  1478  1479
  1478  H      8.530996   -0.074453   25.961049     2  1477
  1479  H      7.819205   -1.205341   25.230523     2  1477
  1480  O    -25.924352  -15.908731   -8.457841     1  1481  1482
  1481  H    -26.531267  -16.166941   -9.163708     2  1480
  1482  H    -26.366725  -15.194944   -7.981731     2  1480
  1483  O      3.483880   16.494035   24.944778     1  1484  1485
  1484  H      3.325821   15.607187   24.586212     2  1483
  1485  H      3.993378   16.396005   25.761531     2  1483
  1486  O      0.539943   -6.117068  -15.400479     1  1487  1488
  1487  H      1.162524   -5.378275  -15.334854     2  1486
  1488  H      1.098131   -6.907716  -15.407328     2  1486
  1489  O    -24.853073  -26.550109  -19.833145     1  1490  1491
  1490  H    -25.706156  -26.775455  -20.237641     2  1489
  1491  H    -24.482326  -25.870650  -20.418092     2  1489
  1492  O     -7.596437   22.851796   -9.100274     1  1493  1494
  1493  H     -8.197341   22.459974   -9.750367     2  1492
  1494  H     -6.717165   22.495987   -9.301609     2  1492
  1495  O    -10.036655  -23.183720  -14.945216     1  1496  1497
  1496  H    -10.991491  -23.249668  -15.101279     2  1495
  1497  H     -9.933263  -22.635098  -14.150761     2  1495
  1498  O     23.913231    5.414976   13.670255     1  1499  1500
  1499  H     24.784507    5.247026   14.056147     2  1498
  1500  H     24.084583    5.770772   12.789633     2  1498
  1501  O     -1.322157  -18.298493   -5.726915     1  1502  1503
  1502  H     -1.743056  -18.764353   -4.990677     2  1501
  1503  H     -2.016019  -18.256154   -6.397484     2  1501
  1504  O     24.206139   23.772588  -20.993528     1  1505  1506
  1505  H     24.942362   23.708317  -20.367966     2  1504
  1506  H     24.536969   23.324726  -21.787315     2  1504
  1507  O     -0.827254   19.064455  -20.716488     1  1508  1509
  1508  H     -1.209932   18.223983  -21.010040     2  1507
  1509  H     -1.354682   19.750992  -21.150478     2  1507
  1510  O     -3.087406   20.254723   21.766112     1  1511  1512
  1511  H     -2.871371   20.239573   22.707213     2  1510
  1512  H     -3.090828   19.317902   21.523211     2  1510
  1513  O     24.726883  -23.288721  -18.413237     1  1514  1515
  1514  H     24.066946  -23.943241  -18.680699     2  1513
  1515  H     24.906818  -23.495029  -17.484861     2  1513
  1516  O     -4.096539   11.221433    6.859303     1  1517  1518
  1517  H     -3.216667   10.963147    6.557085     2  1516
  1518  H     -3.987289   11.512892    7.777011     2  1516
  1519  O      3.988895   13.761690  -10.572144     1  1520  1521
  1520  H      4.427689   14.125445  -11.362352     2  1519
  1521  H      4.700979   13.373330  -10.036007     2  1519
  1522  O    -18.031356  -22.637761   -0.253878     1  1523  1524
  1523  H    -17.086825  -22.824870   -0.152153     2  1522
  1524  H    -18.110933  -21.823344   -0.770023     2  1522
  1525  O     -5.865196   12.830783    5.358136     1  1526  1527
  1526  H     -5.089962   12.405728    5.757849     2  1525
  1527  H     -5.596334   13.170367    4.489008     2  1525
  1528  O    -14.307073   -3.688521   22.270730     1  1529  1530
  1529  H    -14.504461   -2.832749   22.687787     2  1528
  1530  H    -15.169897   -4.036436   21.993239     2  1528
  1531  O    -20.721996   20.007863   15.972109     1  1532  1533
  1532  H    -21.159579   20.148456   16.826488     2  1531
  1533  H    -21.335138   19.452599   15.468202     2  1531
  1534  O     -6.347830  -26.941362    8.819054     1  1535  1536
  1535  H     -6.622826  -27.870033    8.839312     2  1534
  1536  H     -6.772026  -26.562362    8.037420     2  1534
  1537  O    -26.509636    6.212224  -18.632722     1  1538  1539
  1538  H    -27.184449    5.743288  -19.151317     2  1537
  1539  H    -25.659156    5.903746  -18.986137     2  1537
  1540  O    -15.766786   -6.064434    5.105219     1  1541  1542
  1541  H    -15.872051   -5.836078    6.039144     2  1540
  1542  H    -14.816291   -6.000870    4.932427     2  1540
  1543  O     -5.069948  -22.074550    7.810229     1  1544  1545
  1544  H     -5.044738  -22.956980    7.410742     2  1543
  1545  H     -4.434317  -21.528871    7.327958     2  1543
  1546  O    -16.108836   19.196933  -11.415612     1  1547  1548
  1547  H    -15.885739   18.282537  -11.632036     2  1546
  1548  H    -16.797359   19.430375  -12.051765     2  1546
  1549  O     22.897081    5.821476   17.920677     1  1550  1551
  1550  H     22.129491    5.987251   18.481789     2  1549
  1551  H     22.679053    6.206148   17.058927     2  1549
  1552  O      4.845507   13.297579   -6.433637     1  1553  1554
  1553  H      4.564778   12.662058   -5.752565     2  1552
  1554  H      5.372120   13.941364   -5.941008     2  1552
  1555  O      9.295625    5.233557   25.623364     1  1556  1557
  1556  H      9.958073    5.720841   26.132723     2  1555
  1557  H      9.674458    4.386910   25.351316     2  1555
  1558  O     11.584433   16.573209   23.381859     1  1559  1560
  1559  H     11.614533   15.682029   23.013254     2  1558
  1560  H     12.349521   16.618680   23.967584     2  1558
  1561  O     27.190442    7.902889  -11.886919     1  1562  1563
  1562  H     26.910799    8.521960  -12.574460     2  1561
  1563  H     26.819395    7.061349  -12.187409     2  1561
  1564  O     10.191103  -10.980977   -5.333312     1  1565  1566
  1565  H     10.544170  -11.884151   -5.353889     2  1564
  1566  H     10.948847  -10.436723   -5.069717     2  1564
  1567  O     -0.058245  -23.595623   11.335634     1  1568  1569
  1568  H     -0.591660  -22.908786   10.907594     2  1567
  1569  H      0.032333  -24.293073   10.670243     2  1567
  1570  O     11.524498   -8.840142   -8.939284     1  1571  1572
  1571  H     11.209032   -8.001178   -9.301075     2  1570
  1572  H     12.066852   -8.562446   -8.185471     2  1570
  1573  O    -27.258098   25.884068   22.869780     1  1574  1575
  1574  H    -27.657136   25.208915   22.301082     2  1573
  1575  H    -26.331361   25.913084   22.587561     2  1573
  1576  O    -18.095819   16.870996   27.210807     1  1577  1578
  1577  H    -17.353757   16.419845   26.780593     2  1576
  1578  H    -17.834901   16.959770   28.139166     2  1576
  1579  O     10.577665   15.196634  -17.071659     1  1580  1581
  1580  H     11.487659   15.506153  -17.188832     2  1579
  1581  H     10.508672   15.026577  -16.123316     2  1579
  1582  O    -23.342981   16.879859   -2.672177     1  1583  1584
  1583  H    -23.318030   17.292662   -1.802639     2  1582
  1584  H    -22.474254   17.044490   -3.072071     2  1582
  1585  O    -15.013533    2.871339   -1.890287     1  1586  1587
  1586  H    -15.417182    2.030086   -1.655608     2  1585
  1587  H    -15.155057    2.971205   -2.846423     2  1585
  1588  O      2.411145    7.260748   11.825848     1  1589  1590
  1589  H      3.151822    6.851292   12.299047     2  1588
  1590  H      1.834639    6.526484   11.567949     2  1588
  1591  O     -3.187499   14.372144    6.458428     1  1592  1593
  1592  H     -3.018006   15.311287    6.293880     2  1591
  1593  H     -3.805131   14.366162    7.202548     2  1591
  1594  O     -8.868940  -14.035915  -14.957384     1  1595  1596
  1595  H     -9.791913  -14.201960  -15.188334     2  1594
  1596  H     -8.884511  -13.229517  -14.423380     2  1594
  1597  O     14.131969   -6.594745  -13.444155     1  1598  1599
  1598  H     14.775198   -6.546642  -12.721087     2  1597
  1599  H     13.945148   -7.540616  -13.560982     2  1597
  1600  O    -25.169644   -7.719597   18.153091     1  1601  1602
  1601  H    -24.553589   -7.305915   17.537648     2  1600
  1602  H    -26.055597   -7.630755   17.797007     2  1600
  1603  O    -15.790766    3.548110  -15.222007     1  1604  1605
  1604  H    -16.421587    4.219533  -15.516924     2  1603
  1605  H    -16.268286    2.714943  -15.350943     2  1603
  1606  O    -16.858519  -21.799463   11.696199     1  1607  1608
  1607  H    -16.982667  -21.030826   11.112270     2  1606
  1608  H    -17.641647  -21.807159   12.271868     2  1606
  1609  O    -13.983867   27.022915    2.284352     1  1610  1611
  1610  H    -13.923633   26.062411    2.164931     2  1609
  1611  H    -14.778154   27.337124    1.828540     2  1609
  1612  O     -6.352633   10.786412   20.964877     1  1613  1614
  1613  H     -7.150286   11.332936   20.906816     2  1612
  1614  H     -6.431255   10.342541   21.821631     2  1612
  1615  O     24.584544    6.603053    5.719947     1  1616  1617
  1616  H     25.045390    5.796870    5.995611     2  1615
  1617  H     23.873232    6.705341    6.365374     2  1615
  1618  O    -11.999024  -19.869522   19.727669     1  1619  1620
  1619  H    -11.365540  -19.147528   19.587567     2  1618
  1620  H    -12.082168  -19.985907   20.687916     2  1618
  1621  O      0.968336  -19.974509  -26.459506     1  1622  1623
  1622  H      0.845264  -20.769767  -25.915488     2  1621
  1623  H      0.292641  -20.013596  -27.148057     2  1621
  1624  O     24.746988    0.913586   -8.877154     1  1625  1626
  1625  H     24.023474    0.956445   -8.233281     2  1624
  1626  H     24.404947    1.304078   -9.686525     2  1624
  1627  O      4.138457  -24.639294   17.501969     1  1628  1629
  1628  H      4.745572  -24.676562   16.748667     2  1627
  1629  H      3.906317  -25.565132   17.680964     2  1627
  1630  O     19.087383  -22.006991  -26.808371     1  1631  1632
  1631  H     19.748927  -21.374104  -27.135564     2  1630
  1632  H     19.449807  -22.879672  -27.036557     2  1630
  1633  O      6.169962   19.868292  -26.333141     1  1634  1635
  1634  H      6.236152   20.769577  -26.692756     2  1633
  1635  H      5.360074   19.857852  -25.796128     2  1633
  1636  O     11.802265   13.808850    1.134047     1  1637  1638
  1637  H     11.188954   13.241006    1.625133     2  1636
  1638  H     12.095185   14.446524    1.802193     2  1636
  1639  O    -26.765840   20.423443    2.338068     1  1640  1641
  1640  H    -26.781194   20.367890    3.305897     2  1639
  1641  H    -25.883597   20.090040    2.123945     2  1639
  1642  O    -15.265707  -13.855973  -25.868534     1  1643  1644
  1643  H    -15.292168  -14.461971  -25.115549     2  1642
  1644  H    -15.402639  -12.964506  -25.518753     2  1642
  1645  O    -19.082821  -11.629037  -19.658121     1  1646  1647
  1646  H    -19.472141  -10.768102  -19.448920     2  1645
  1647  H    -18.405342  -11.780330  -18.982536     2  1645
  1648  O     -5.347079  -13.816312   -1.007705     1  1649  1650
  1649  H     -5.026642  -13.620804   -1.897982     2  1648
  1650  H     -4.631431  -13.639068   -0.385916     2  1648
  1651  O     -5.256340    4.981981   -5.536287     1  1652  1653
  1652  H     -6.129949    4.560397   -5.510693     2  1651
  1653  H     -4.710868    4.474944   -6.157245     2  1651
  1654  O     -7.326269   -3.802382    9.902661     1  1655  1656
  1655  H     -8.220986   -3.583885    9.605348     2  1654
  1656  H     -6.766384   -3.600862    9.140091     2  1654
  1657  O    -26.528728   26.866410  -16.749310     1  1658  1659
  1658  H    -27.018476   26.038628  -16.869074     2  1657
  1659  H    -25.615797   26.659845  -16.999846     2  1657
  1660  O    -22.349717   17.172256  -22.691852     1  1661  1662
  1661  H    -21.378898   17.230489  -22.662317     2  1660
  1662  H    -22.621706   16.676470  -21.902026     2  1660
  1663  O    -13.275151   -2.601792   -2.637341     1  1664  1665
  1664  H    -12.705719   -2.158411   -1.988760     2  1663
  1665  H    -12.831206   -2.501535   -3.498299     2  1663
  1666  O    -19.023938  -25.445973   -5.520284     1  1667  1668
  1667  H    -19.674563  -26.037773   -5.925549     2  1666
  1668  H    -18.843138  -25.867441   -4.671413     2  1666
  1669  O     -8.690210    8.564085   -7.485555     1  1670  1671
  1670  H     -9.163805    8.740471   -8.306438     2  1669
  1671  H     -7.776664    8.854071   -7.617452     2  1669
  1672  O     21.925450   13.693177  -25.464809     1  1673  1674
  1673  H     21.841358   14.380035  -26.146591     2  1672
  1674  H     22.822549   13.355492  -25.598092     2  1672
  1675  O      8.826860   -3.658901   23.058270     1  1676  1677
  1676  H      8.202682   -4.270517   22.640163     2  1675
  1677  H      8.471002   -2.784820   22.843019     2  1675
  1678  O    -14.616000   -0.918404  -10.949369     1  1679  1680
  1679  H    -13.813103   -1.452830  -10.861151     2  1678
  1680  H    -14.346611   -0.052592  -11.289437     2  1678
  1681  O     21.937258  -12.065904  -19.948290     1  1682  1683
  1682  H     21.549020  -12.325023  -19.098475     2  1681
  1683  H     22.686140  -12.665150  -20.093510     2  1681
  1684  O      7.409966   10.387362  -23.268563     1  1685  1686
  1685  H      8.073978    9.838550  -23.706556     2  1684
  1686  H      6.819004   10.659122  -23.988727     2  1684
  1687  O     15.857846   -6.330760    2.521577     1  1688  1689
  1688  H     15.958973   -5.610668    3.156323     2  1687
  1689  H     15.013053   -6.174252    2.087860     2  1687
  1690  O      8.084116  -11.363024  -20.257614     1  1691  1692
  1691  H      7.268889  -11.468584  -19.749163     2  1690
  1692  H      8.210923  -12.243504  -20.638188     2  1690
  1693  O    -15.282158  -16.202241   -5.380737     1  1694  1695
  1694  H    -16.054315  -15.617591   -5.355291     2  1693
  1695  H    -15.490949  -16.974223   -4.831559     2  1693
  1696  O     -3.492935  -22.663771   13.052501     1  1697  1698
  1697  H     -4.226079  -22.726296   13.684061     2  1696
  1698  H     -2.762957  -23.161965   13.451826     2  1696
  1699  O     10.888751   -8.875998  -15.846539     1  1700  1701
  1700  H     10.401731   -8.570017  -15.066188     2  1699
  1701  H     10.373427   -8.591806  -16.614439     2  1699
  1702  O     -7.962307   13.081551    1.798144     1  1703  1704
  1703  H     -7.726264   12.147251    1.862869     2  1702
  1704  H     -8.495125   13.274080    2.580750     2  1702
  1705  O    -17.595658  -13.481042    2.831885     1  1706  1707
  1706  H    -18.125591  -12.722237    2.546341     2  1705
  1707  H    -16.692502  -13.237145    2.578863     2  1705
  1708  O     12.632024   -9.803528   -4.935327     1  1709  1710
  1709  H     12.760942   -9.030679   -5.506118     2  1708
  1710  H     13.129178  -10.506774   -5.381877     2  1708
  1711  O     22.747947   25.585870   10.559317     1  1712  1713
  1712  H     23.580429   25.926029   10.198847     2  1711
  1713  H     22.239074   26.352999   10.862844     2  1711
  1714  O    -11.012306  -26.105340  -19.656418     1  1715  1716
  1715  H    -10.105455  -26.440624  -19.584274     2  1714
  1716  H    -11.578381  -26.866324  -19.466691     2  1714
  1717  O     19.912313  -13.636725   -3.270689     1  1718  1719
  1718  H     20.006226  -14.303899   -2.575394     2  1717
  1719  H     19.960947  -14.118349   -4.108240     2  1717
  1720  O     13.647920  -16.143120  -24.473737     1  1721  1722
  1721  H     14.483994  -16.513881  -24.794085     2  1720
  1722  H     13.549871  -16.412417  -23.548170     2  1720
  1723  O     22.426216  -19.513910  -20.548999     1  1724  1725
  1724  H     23.095074  -18.931078  -20.153633     2  1723
  1725  H     22.834494  -20.395587  -20.578686     2  1723
  1726  O    -24.396558    0.572100   15.841282     1  1727  1728
  1727  H    -24.523671    1.037504   15.001495     2  1726
  1728  H    -25.272858    0.271259   16.118690     2  1726
  1729  O    -14.550905    3.980699  -20.011879     1  1730  1731
  1730  H    -13.945014    4.240617  -20.719479     2  1729
  1731  H    -14.145472    3.202513  -19.608524     2  1729
  1732  O     10.286939   19.781501   14.130831     1  1733  1734
  1733  H      9.778326   19.276728   14.775944     2  1732
  1734  H     10.583582   20.558186   14.619254     2  1732
  1735  O     19.247442   -5.807346  -24.359534     1  1736  1737
  1736  H     19.940604   -5.496964  -24.963459     2  1735
  1737  H     19.460444   -6.739792  -24.186756     2  1735
  1738  O    -14.333362  -11.773411   26.564116     1  1739  1740
  1739  H    -14.630435  -10.881345   26.793739     2  1738
  1740  H    -13.678152  -11.663114   25.862091     2  1738
  1741  O     13.359060    1.904960   11.866682     1  1742  1743
  1742  H     12.754595    1.148671   11.791430     2  1741
  1743  H     13.021764    2.540441   11.217654     2  1741
  1744  O     -2.712705    2.857970  -21.834582     1  1745  1746
  1745  H     -3.188455    3.096677  -22.643571     2  1744
  1746  H     -1.801313    2.700042  -22.125941     2  1744
  1747  O      9.261832   -0.475147   13.644297     1  1748  1749
  1748  H      9.232084    0.475837   13.478978     2  1747
  1749  H      9.264512   -0.876520   12.760762     2  1747
  1750  O      6.524514   24.713253   23.374516     1  1751  1752
  1751  H      6.314793   23.855093   22.985172     2  1750
  1752  H      7.440719   24.634653   23.687400     2  1750
  1753  O    -16.931705   19.713870    1.326010     1  1754  1755
  1754  H    -16.054492   19.314583    1.224393     2  1753
  1755  H    -17.369154   19.666809    0.460669     2  1753
  1756  O    -11.932206  -14.559120  -20.035781     1  1757  1758
  1757  H    -11.357210  -15.330535  -20.142624     2  1756
  1758  H    -11.909791  -14.122535  -20.901902     2  1756
  1759  O     27.010348  -23.570117  -13.841614     1  1760  1761
  1760  H     27.231504  -24.508389  -13.957559     2  1759
  1761  H     27.861185  -23.105725  -13.858911     2  1759
  1762  O      3.882777   21.280139   22.816160     1  1763  1764
  1763  H      3.880308   21.227811   23.784030     2  1762
  1764  H      4.714221   21.710972   22.585809     2  1762
  1765  O      9.478277  -16.036243   22.164134     1  1766  1767
  1766  H      9.084571  -15.152372   22.152816     2  1765
  1767  H      8.910847  -16.597805   21.611523     2  1765
  1768  O     21.928050  -22.104738  -18.335315     1  1769  1770
  1769  H     22.465395  -22.169026  -19.147334     2  1768
  1770  H     22.558502  -21.816458  -17.650883     2  1768
  1771  O    -27.047601   12.865159  -10.505569     1  1772  1773
  1772  H    -27.147088   12.176005  -11.181751     2  1771
  1773  H    -27.832440   12.798997   -9.942337     2  1771
  1774  O    -18.247920   26.613201  -26.979675     1  1775  1776
  1775  H    -18.342348   25.950730  -27.680284     2  1774
  1776  H    -17.912290   26.149545  -26.200718     2  1774
  1777  O    -19.268451  -11.395210    2.242073     1  1778  1779
  1778  H    -20.099129  -11.839775    2.019732     2  1777
  1779  H    -19.425233  -10.860185    3.037423     2  1777
  1780  O     -3.453481    1.263949   14.072188     1  1781  1782
  1781  H     -3.907191    1.336672   13.219696     2  1780
  1782  H     -3.020783    0.395973   14.051440     2  1780
  1783  O     22.493517   19.228539   14.485721     1  1784  1785
  1784  H     22.547513   18.263839   14.419737     2  1783
  1785  H     21.713232   19.470679   13.964323     2  1783
  1786  O     19.388792  -17.387715  -14.091887     1  1787  1788
  1787  H     19.601466  -17.298584  -13.152547     2  1786
  1788  H     18.579038  -17.918196  -14.070068     2  1786
  1789  O     -5.084224   -6.373055  -22.726519     1  1790  1791
  1790  H     -4.524469   -5.915583  -22.078740     2  1789
  1791  H     -4.516978   -7.016136  -23.185884     2  1789
  1792  O     -1.830420    7.289963   -8.925455     1  1793  1794
  1793  H     -2.762329    7.162567   -8.694192     2  1792
  1794  H     -1.828101    7.773873   -9.764666     2  1792
  1795  O    -10.971738    4.352322   -5.234411     1  1796  1797
  1796  H    -11.266505    4.797657   -4.423188     2  1795
  1797  H    -11.584574    3.602099   -5.329341     2  1795
  1798  O    -20.162375  -17.535981  -24.712965     1  1799  1800
  1799  H    -20.866196  -18.068845  -25.110208     2  1798
  1800  H    -20.592354  -16.751168  -24.348206     2  1798
  1801  O     23.206940    6.692314    8.175886     1  1802  1803
  1802  H     24.114181    6.917042    8.437323     2  1801
  1803  H     23.104652    5.742262    8.344390     2  1801
  1804  O     19.799877  -16.881749   24.385942     1  1805  1806
  1805  H     19.348551  -16.895986   25.242549     2  1804
  1806  H     20.154970  -17.776043   24.257243     2  1804
  1807  O     18.578060  -14.012662   27.122618     1  1808  1809
  1808  H     18.644476  -13.766710   28.056677     2  1807
  1809  H     18.622486  -14.979259   27.076829     2  1807
  1810  O    -20.157517   22.291096    1.925309     1  1811  1812
  1811  H    -20.092443   21.329120    1.813680     2  1810
  1812  H    -19.311682   22.588419    2.291908     2  1810
  1813  O    -21.968825   -4.249437   17.264633     1  1814  1815
  1814  H    -22.354000   -5.132247   17.159218     2  1813
  1815  H    -22.730041   -3.649941   17.298081     2  1813
  1816  O      1.396314   19.722055  -19.090223     1  1817  1818
  1817  H      2.226382   19.986661  -19.519358     2  1816
  1818  H      0.799604   19.404138  -19.788052     2  1816
  1819  O    -10.403696   27.104080   -1.700910     1  1820  1821
  1820  H    -11.151756   26.507707   -1.827831     2  1819
  1821  H     -9.724620   26.555237   -1.293105     2  1819
  1822  O     19.290911   19.351671    1.010535     1  1823  1824
  1823  H     18.908031   20.234309    0.874828     2  1822
  1824  H     20.079570   19.477744    1.556092     2  1822
  1825  O     -2.768421    8.478314    9.080608     1  1826  1827
  1826  H     -3.716680    8.625300    8.943457     2  1825
  1827  H     -2.327634    9.315071    8.871024     2  1825
  1828  O      6.347498   -5.260412    1.078527     1  1829  1830
  1829  H      5.628588   -4.741339    0.687822     2  1828
  1830  H      6.539236   -4.800789    1.910251     2  1828
  1831  O     -9.984269    9.302475   -3.444687     1  1832  1833
  1832  H     -9.257243    9.900097   -3.211628     2  1831
  1833  H    -10.315251    9.621369   -4.301043     2  1831
  1834  O     -6.066648   -1.916027  -10.680402     1  1835  1836
  1835  H     -6.865833   -2.266376  -10.256642     2  1834
  1836  H     -5.355038   -2.553101  -10.504369     2  1834
  1837  O     17.114549  -26.388347    8.844114     1  1838  1839
  1838  H     17.467007  -25.495587    8.715875     2  1837
  1839  H     17.898781  -26.950293    8.770444     2  1837
  1840  O    -22.446024  -14.029769    9.413341     1  1841  1842
  1841  H    -23.313778  -13.886203    9.822798     2  1840
  1842  H    -22.265958  -13.221418    8.914618     2  1840
  1843  O    -16.069898   10.078853  -16.125074     1  1844  1845
  1844  H    -16.481863    9.909535  -16.984131     2  1843
  1845  H    -16.039507   11.043660  -16.037437     2  1843
  1846  O      3.196686    8.773281    1.805375     1  1847  1848
  1847  H      3.796411    8.515028    2.518755     2  1846
  1848  H      2.739550    7.971554    1.535225     2  1846
  1849  O    -12.936771  -17.333876   -2.526094     1  1850  1851
  1850  H    -12.126989  -17.752519   -2.850498     2  1849
  1851  H    -12.910178  -16.414919   -2.821821     2  1849
  1852  O     -2.816495  -15.951923   19.584224     1  1853  1854
  1853  H     -2.219542  -15.710853   20.298696     2  1852
  1854  H     -3.678817  -16.083488   20.009728     2  1852
  1855  O      7.425613  -11.271037   -5.373551     1  1856  1857
  1856  H      8.365715  -11.051539   -5.283322     2  1855
  1857  H      7.101800  -10.756863   -6.125300     2  1855
  1858  O     -7.458370   12.254454   26.642180     1  1859  1860
  1859  H     -8.354769   12.214769   27.009288     2  1858
  1860  H     -7.464515   12.973074   25.994865     2  1858
  1861  O      9.760588  -13.199237   -8.477480     1  1862  1863
  1862  H      9.632193  -12.251673   -8.323326     2  1861
  1863  H      9.041679  -13.636163   -7.997585     2  1861
  1864  O    -20.762021    6.122783   21.329814     1  1865  1866
  1865  H    -21.491034    5.485988   21.315938     2  1864
  1866  H    -20.708261    6.447952   20.422738     2  1864
  1867  O      6.083432   25.247733    4.971656     1  1868  1869
  1868  H      6.478319   24.524986    4.454075     2  1867
  1869  H      6.675350   25.997844    4.799756     2  1867
  1870  O     21.211867   22.166103   24.266643     1  1871  1872
  1871  H     20.323144   22.517191   24.121495     2  1870
  1872  H     21.268460   22.129756   25.233705     2  1870
  1873  O     10.065242   25.077131   26.638450     1  1874  1875
  1874  H     10.353374   26.002963   26.581012     2  1873
  1875  H     10.632905   24.690644   27.322167     2  1873
  1876  O     17.252490   -4.440210   16.047178     1  1877  1878
  1877  H     18.164347   -4.716203   16.204585     2  1876
  1878  H     16.732329   -5.251608   16.133331     2  1876
  1879  O      2.563736    5.092482    2.494641     1  1880  1881
  1880  H      1.623786    5.062866    2.255005     2  1879
  1881  H      2.581862    5.462091    3.390696     2  1879
  1882  O      5.321417    0.494779  -11.681450     1  1883  1884
  1883  H      5.561204   -0.209356  -12.302319     2  1882
  1884  H      4.472816    0.221683  -11.303829     2  1882
  1885  O    -10.777404  -10.700739   16.197471     1  1886  1887
  1886  H    -11.548310  -10.232853   16.534780     2  1885
  1887  H    -10.975041  -11.648690   16.274118     2  1885
  1888  O      4.748542   17.178721  -27.077229     1  1889  1890
  1889  H      4.382282   16.634879  -26.362893     2  1888
  1890  H      5.558115   17.566057  -26.716112     2  1888
  1891  O    -22.374104   -3.895575  -19.817741     1  1892  1893
  1892  H    -21.931369   -4.244011  -20.606162     2  1891
  1893  H    -22.587882   -4.645096  -19.243051     2  1891
  1894  O     22.773439   10.080962   19.646088     1  1895  1896
  1895  H     23.603599    9.806881   20.065994     2  1894
  1896  H     22.100261    9.466873   19.978425     2  1894
  1897  O    -15.203670   -2.452749    2.622146     1  1898  1899
  1898  H    -14.399640   -2.787606    2.193712     2  1897
  1899  H    -14.896268   -1.897957    3.350106     2  1897
  1900  O      3.480657   12.471747  -15.400240     1  1901  1902
  1901  H      4.285528   12.904634  -15.084370     2  1900
  1902  H      3.756777   12.005033  -16.204692     2  1900
  1903  O      9.845368   12.868738   24.228700     1  1904  1905
  1904  H     10.501297   13.319569   23.675147     2  1903
  1905  H     10.303635   12.734033   25.075096     2  1903
  1906  O    -20.939261   15.565754    3.054613     1  1907  1908
  1907  H    -20.183472   16.170480    2.997973     2  1906
  1908  H    -20.641200   14.853511    3.643723     2  1906
  1909  O      3.878015  -19.266519   25.830712     1  1910  1911
  1910  H      3.480330  -18.408226   25.616924     2  1909
  1911  H      4.829934  -19.138677   25.714136     2  1909
  1912  O     19.271198  -25.030171  -19.979063     1  1913  1914
  1913  H     19.611767  -25.939289  -19.947104     2  1912
  1914  H     19.203779  -24.840118  -20.928466     2  1912
  1915  O    -21.701590   -5.482683  -24.879638     1  1916  1917
  1916  H    -21.449451   -6.338513  -24.508067     2  1915
  1917  H    -21.036205   -5.285706  -25.557496     2  1915
  1918  O    -13.288129   11.395759  -15.284626     1  1919  1920
  1919  H    -13.870240   11.422067  -16.054497     2  1918
  1920  H    -12.752380   12.197305  -15.346917     2  1918
  1921  O      8.096207   14.094448   -3.416907     1  1922  1923
  1922  H      8.978809   14.112217   -3.815317     2  1921
  1923  H      8.027677   13.213878   -3.016402     2  1921
  1924  O     -1.504629   17.920455  -13.736244     1  1925  1926
  1925  H     -0.695180   17.533943  -13.371567     2  1924
  1926  H     -1.670268   17.437476  -14.561591     2  1924
  1927  O    -22.679910    7.230854  -20.840453     1  1928  1929
  1928  H    -23.180181    7.833901  -21.413189     2  1927
  1929  H    -21.769100    7.277895  -21.169345     2  1927
  1930  O     -0.757054   13.560345  -14.381705     1  1931  1932
  1931  H     -1.612628   13.318942  -14.761173     2  1930
  1932  H     -0.142223   13.637853  -15.125392     2  1930
  1933  O     12.507998  -20.874515  -13.645648     1  1934  1935
  1934  H     12.905049  -20.120801  -14.103270     2  1933
  1935  H     13.228029  -21.509331  -13.523374     2  1933
  1936  O     24.376188  -11.837313  -22.860801     1  1937  1938
  1937  H     24.193444  -12.477398  -22.152099     2  1936
  1938  H     25.097542  -12.253809  -23.364443     2  1936
  1939  O      8.003017   11.545360   -2.351746     1  1940  1941
  1940  H      8.848360   11.070861   -2.343225     2  1939
  1941  H      7.623389   11.410067   -1.468995     2  1939
  1942  O     20.804607   -3.679652   24.145366     1  1943  1944
  1943  H     21.048113   -2.963404   23.543514     2  1942
  1944  H     21.638950   -3.989438   24.528805     2  1942
  1945  O     -7.843384   12.348100  -23.397685     1  1946  1947
  1946  H     -8.792854   12.394217  -23.217086     2  1945
  1947  H     -7.634861   11.407328  -23.502953     2  1945
  1948  O      1.281037   25.839271    3.958437     1  1949  1950
  1949  H      2.114759   25.426045    3.678532     2  1948
  1950  H      0.989103   25.300204    4.707838     2  1948
  1951  O      6.571883   -0.531363  -24.001069     1  1952  1953
  1952  H      7.137760   -1.047922  -23.406649     2  1951
  1953  H      5.891694   -1.112218  -24.368273     2  1951
  1954  O     15.867701    7.312034  -16.629622     1  1955  1956
  1955  H     15.514727    7.304888  -17.527618     2  1954
  1956  H     15.318369    6.684177  -16.138574     2  1954
  1957  O      7.120849   24.077102   -4.890667     1  1958  1959
  1958  H      7.962511   24.126781   -5.362539     2  1957
  1959  H      7.144280   23.234496   -4.416322     2  1957
  1960  O    -15.092349   24.049992   -7.562783     1  1961  1962
  1961  H    -15.486094   24.737125   -7.004990     2  1960
  1962  H    -15.380847   24.308224   -8.452877     2  1960
  1963  O    -14.903996  -22.708226    2.918144     1  1964  1965
  1964  H    -14.416958  -21.999290    3.361851     2  1963
  1965  H    -15.836692  -22.455779    2.975779     2  1963
  1966  O    -20.344806    2.302212  -18.318744     1  1967  1968
  1967  H    -19.472971    1.882725  -18.341731     2  1966
  1968  H    -20.646820    2.302028  -19.237224     2  1966
  1969  O      5.310511    8.895521  -18.686322     1  1970  1971
  1970  H      5.061291    9.712453  -18.228398     2  1969
  1971  H      5.792720    8.320164  -18.066514     2  1969
  1972  O     17.716723   19.716975  -17.111882     1  1973  1974
  1973  H     17.138488   19.609402  -16.342903     2  1972
  1974  H     17.784010   18.825057  -17.488557     2  1972
  1975  O     -4.916367  -25.689894   -1.248461     1  1976  1977
  1976  H     -5.816567  -26.044513   -1.315827     2  1975
  1977  H     -4.349581  -26.416595   -1.543267     2  1975
  1978  O      0.474669   20.049840   -8.039475     1  1979  1980
  1979  H      1.052352   20.561739   -7.454869     2  1978
  1980  H      0.675022   19.124181   -7.841299     2  1978
  1981  O     -9.939609   -8.590450  -19.971668     1  1982  1983
  1982  H     -9.764191   -8.316148  -20.884381     2  1981
  1983  H     -9.239642   -9.232812  -19.761885     2  1981
  1984  O     19.589515   12.985916   12.340900     1  1985  1986
  1985  H     19.887324   13.889268   12.531796     2  1984
  1986  H     18.709239   12.886849   12.724492     2  1984
  1987  O    -21.110732   -3.310419   11.086523     1  1988  1989
  1988  H    -20.446431   -3.912137   11.456085     2  1987
  1989  H    -21.939456   -3.810375   11.068720     2  1987
  1990  O     10.478608  -10.444503   16.114051     1  1991  1992
  1991  H      9.918900   -9.782357   15.684261     2  1990
  1992  H     11.268622  -10.549116   15.565143     2  1990
  1993  O      9.380311   17.552971  -17.725079     1  1994  1995
  1994  H      9.997289   17.675910  -18.458921     2  1993
  1995  H      9.637004   16.692807  -17.364921     2  1993
  1996  O      1.488152  -22.447306   -3.968504     1  1997  1998
  1997  H      1.179508  -21.695349   -4.483150     2  1996
  1998  H      1.487924  -23.192299   -4.588292     2  1996
  1999  O      1.998060    2.756415   22.502989     1  2000  2001
  2000  H      2.599101    3.499164   22.342935     2  1999
  2001  H      1.635013    2.563722   21.628682     2  1999
  2002  O     12.006376    0.369350    3.787833     1  2003  2004
  2003  H     12.669918   -0.066593    3.230588     2  2002
  2004  H     11.398310    0.819649    3.184225     2  2002
  2005  O    -10.705751  -26.757827   -7.973655     1  2006  2007
  2006  H    -10.778194  -27.725260   -7.981488     2  2005
  2007  H    -10.813617  -26.484170   -8.900371     2  2005
  2008  O    -20.798665   23.710765    8.604855     1  2009  2010
  2009  H    -20.628269   24.659570    8.491063     2  2008
  2010  H    -21.705009   23.644982    8.945761     2  2008
  2011  O      7.714866    6.871082  -22.437085     1  2012  2013
  2012  H      7.652254    6.061819  -21.909068     2  2011
  2013  H      7.182082    7.522693  -21.960340     2  2011
  2014  O    -19.561151    3.690591    5.745630     1  2015  2016
  2015  H    -19.290846    4.091575    6.588007     2  2014
  2016  H    -18.965560    2.932824    5.629380     2  2014
  2017  O     16.659798   15.216281   17.369290     1  2018  2019
  2018  H     16.327049   14.535662   16.765388     2  2017
  2019  H     17.529602   15.474767   17.025624     2  2017
  2020  O     15.971978   24.863393    2.032348     1  2021  2022
  2021  H     16.395531   25.586869    2.510109     2  2020
  2022  H     15.809397   24.174646    2.691244     2  2020
  2023  O     14.348477  -22.887255  -13.593155     1  2024  2025
  2024  H     14.159190  -23.621571  -14.198724     2  2023
  2025  H     14.855868  -23.252753  -12.849796     2  2023
  2026  O     -4.195459  -26.125299   13.977199     1  2027  2028
  2027  H     -3.281695  -26.361634   14.229734     2  2026
  2028  H     -4.110023  -25.808204   13.060097     2  2026
  2029  O    -25.041400   25.621781  -26.237792     1  2030  2031
  2030  H    -24.914512   24.668347  -26.258533     2  2029
  2031  H    -24.340088   25.990871  -26.791447     2  2029
  2032  O     12.671464  -19.604086   26.952237     1  2033  2034
  2033  H     13.445033  -20.184420   27.029104     2  2032
  2034  H     12.909550  -18.899428   26.330283     2  2032
  2035  O    -13.986391  -15.676144  -18.666309     1  2036  2037
  2036  H    -13.314982  -16.080286  -18.097701     2  2035
  2037  H    -13.453449  -15.177715  -19.301701     2  2035
  2038  O      9.512658   24.891888   20.932504     1  2039  2040
  2039  H      8.701399   24.553548   20.535725     2  2038
  2040  H      9.883140   24.120322   21.381242     2  2038
  2041  O    -18.761977   -5.718514    5.647495     1  2042  2043
  2042  H    -19.235705   -5.354537    6.409806     2  2041
  2043  H    -18.355167   -6.534881    5.981611     2  2041
  2044  O    -19.612968  -24.565518   20.360386     1  2045  2046
  2045  H    -20.571260  -24.648620   20.496594     2  2044
  2046  H    -19.462076  -24.824517   19.439406     2  2044
  2047  O    -17.268493   21.738352  -19.374788     1  2048  2049
  2048  H    -17.031196   21.206259  -18.598499     2  2047
  2049  H    -17.661199   22.538012  -18.992001     2  2047
  2050  O     13.081851   18.456398   10.019310     1  2051  2052
  2051  H     13.227066   17.522351    9.799083     2  2050
  2052  H     12.765056   18.905899    9.220264     2  2050
  2053  O     -7.726111   10.837509   -3.013212     1  2054  2055
  2054  H     -7.381590   10.900126   -3.916060     2  2053
  2055  H     -7.000074   10.427558   -2.520718     2  2053
  2056  O     13.845387  -17.687118   20.597041     1  2057  2058
  2057  H     13.813175  -18.289616   19.840033     2  2056
  2058  H     14.776646  -17.436225   20.695636     2  2056
  2059  O     21.566723  -14.780472  -23.175563     1  2060  2061
  2060  H     22.134692  -15.374868  -22.664195     2  2059
  2061  H     22.162220  -14.388552  -23.834219     2  2059
  2062  O      6.671068  -25.328328  -12.769687     1  2063  2064
  2063  H      6.699403  -25.001702  -11.855689     2  2062
  2064  H      6.018686  -24.790819  -13.246354     2  2062
  2065  O     22.617123   -8.436723   13.499579     1  2066  2067
  2066  H     22.006695   -8.801401   12.841160     2  2065
  2067  H     23.451952   -8.881006   13.298497     2  2065
  2068  O     14.190342   26.052957   -2.381051     1  2069  2070
  2069  H     15.033992   25.935048   -1.917347     2  2068
  2070  H     14.203695   26.953506   -2.741902     2  2068
  2071  O    -23.299933    4.023109  -24.513177     1  2072  2073
  2072  H    -23.367095    3.384439  -23.786682     2  2071
  2073  H    -24.069871    4.607672  -24.431986     2  2071
  2074  O     20.709713   18.556127  -11.197816     1  2075  2076
  2075  H     20.446231   17.644635  -11.023393     2  2074
  2076  H     20.674393   18.635298  -12.158143     2  2074
  2077  O    -15.680985   16.533200  -22.948597     1  2078  2079
  2078  H    -15.265753   17.151183  -22.330153     2  2077
  2079  H    -16.245528   17.068448  -23.526543     2  2077
  2080  O     16.467422    5.679788   -2.668606     1  2081  2082
  2081  H     17.319126    5.369189   -2.333655     2  2080
  2082  H     16.518154    6.643515   -2.694195     2  2080
  2083  O    -12.964442  -26.067774  -16.503421     1  2084  2085
  2084  H    -12.039728  -26.333002  -16.630650     2  2083
  2085  H    -13.361577  -25.974469  -17.383750     2  2083
  2086  O    -14.497697   18.961099   -2.688449     1  2087  2088
  2087  H    -15.117708   18.549632   -2.065105     2  2086
  2088  H    -15.032767   19.532873   -3.262688     2  2086
  2089  O    -11.994285   13.604440   13.098815     1  2090  2091
  2090  H    -11.994691   13.601832   12.128898     2  2089
  2091  H    -11.115601   13.896913   13.391952     2  2089
  2092  O     12.161178   -3.486548  -22.798505     1  2093  2094
  2093  H     11.656610   -3.794453  -23.566702     2  2092
  2094  H     11.764052   -2.630423  -22.581451     2  2092
  2095  O    -21.091968   12.902785  -17.413381     1  2096  2097
  2096  H    -21.173654   13.566625  -18.117589     2  2095
  2097  H    -21.428298   12.077961  -17.794506     2  2095
  2098  O     14.758173    7.060693  -19.315085     1  2099  2100
  2099  H     14.631507    7.296509  -20.248557     2  2098
  2100  H     14.741475    6.091642  -19.273742     2  2098
  2101  O     -5.707616   -2.011944  -13.379885     1  2102  2103
  2102  H     -6.020019   -1.824361  -12.484193     2  2101
  2103  H     -4.753553   -1.846332  -13.323623     2  2101
  2104  O      9.983534  -20.477425   -8.277890     1  2105  2106
  2105  H     10.250014  -21.007001   -7.509741     2  2104
  2106  H      9.771583  -21.105185   -8.987767     2  2104
  2107  O     19.752964    8.067268  -26.905010     1  2108  2109
  2108  H     19.702803    8.248498  -27.850653     2  2107
  2109  H     18.890201    7.699211  -26.673908     2  2107
  2110  O     24.286938   11.781851  -19.527760     1  2111  2112
  2111  H     24.108966   12.173715  -20.395450     2  2110
  2112  H     24.715655   12.495882  -19.036722     2  2110
  2113  O      7.958107   -1.965031   15.609282     1  2114  2115
  2114  H      8.325942   -1.385382   14.925498     2  2113
  2115  H      8.348250   -2.835177   15.428454     2  2113
  2116  O    -19.957774  -25.073465  -25.007852     1  2117  2118
  2117  H    -20.571431  -24.925226  -24.274111     2  2116
  2118  H    -19.156129  -25.413822  -24.586786     2  2116
  2119  O    -14.385318  -10.410134   -9.390563     1  2120  2121
  2120  H    -15.186284  -10.438573   -8.847207     2  2119
  2121  H    -14.171106   -9.475140   -9.504266     2  2119
  2122  O     -4.892011  -11.016450  -23.519237     1  2123  2124
  2123  H     -5.595090  -10.521581  -23.968895     2  2122
  2124  H     -4.957457  -11.924813  -23.854699     2  2122
  2125  O    -19.453722    8.212383    5.896141     1  2126  2127
  2126  H    -18.680710    7.908780    6.396942     2  2125
  2127  H    -19.707589    7.448241    5.355626     2  2125
  2128  O    -12.776648   18.777777   23.735889     1  2129  2130
  2129  H    -13.089425   19.687681   23.614090     2  2128
  2130  H    -12.229314   18.583693   22.959746     2  2128
  2131  O     14.137861    3.864988  -12.261810     1  2132  2133
  2132  H     13.954062    4.805653  -12.366744     2  2131
  2133  H     14.742402    3.793388  -11.512329     2  2131
  2134  O    -18.202712  -18.577116   12.862814     1  2135  2136
  2135  H    -19.104217  -18.846124   12.624535     2  2134
  2136  H    -18.267711  -18.245630   13.766574     2  2134
  2137  O     -7.138396    9.593740   25.923512     1  2138  2139
  2138  H     -7.993024    9.200923   26.167207     2  2137
  2139  H     -7.178710   10.520135   26.211299     2  2137
  2140  O     17.285954  -18.372315  -22.982757     1  2141  2142
  2141  H     17.838197  -18.154985  -23.751034     2  2140
  2142  H     17.189484  -17.546914  -22.497706     2  2140
  2143  O    -10.486715    0.219136   20.211285     1  2144  2145
  2144  H     -9.696130    0.234743   20.775830     2  2143
  2145  H    -10.724683   -0.709837   20.128498     2  2143
  2146  O     10.595657   -4.178819  -24.943303     1  2147  2148
  2147  H     10.377679   -3.461243  -25.557156     2  2146
  2148  H      9.729138   -4.501088  -24.654583     2  2146
  2149  O     15.196253  -21.373033  -20.724442     1  2150  2151
  2150  H     14.779536  -21.920236  -21.407068     2  2149
  2151  H     15.243800  -21.977662  -19.967158     2  2149
  2152  O     22.011003  -26.692033   17.747853     1  2153  2154
  2153  H     21.099164  -26.814930   17.449336     2  2152
  2154  H     22.155506  -25.739836   17.829134     2  2152
  2155  O    -17.394193   17.326152   14.449168     1  2156  2157
  2156  H    -17.556203   18.096032   15.016405     2  2155
  2157  H    -16.925025   16.710171   15.028264     2  2155
  2158  O    -10.132608   18.864064   16.536546     1  2159  2160
  2159  H     -9.689561   18.911176   17.397527     2  2158
  2160  H     -9.512969   19.297817   15.929526     2  2158
  2161  O    -20.970388   13.510211  -14.656973     1  2162  2163
  2162  H    -21.833029   13.201618  -14.333826     2  2161
  2163  H    -20.975371   13.324086  -15.609396     2  2161
  2164  O      8.201265   -1.687416  -21.930198     1  2165  2166
  2165  H      8.095205   -2.635990  -21.768140     2  2164
  2166  H      7.670387   -1.264751  -21.235120     2  2164
  2167  O    -13.621517   -7.515307  -22.480007     1  2168  2169
  2168  H    -13.370359   -6.650120  -22.822121     2  2167
  2169  H    -13.315864   -7.549536  -21.564421     2  2167
  2170  O    -19.249186    6.008121  -10.915421     1  2171  2172
  2171  H    -19.385851    5.126199  -10.546911     2  2170
  2172  H    -18.559224    6.409211  -10.366255     2  2170
  2173  O      7.723067   17.863520  -12.302582     1  2174  2175
  2174  H      8.476086   18.003244  -11.714566     2  2173
  2175  H      7.730254   16.917444  -12.512706     2  2173
  2176  O      5.308570    1.859389    5.448775     1  2177  2178
  2177  H      4.859245    2.673901    5.732326     2  2176
  2178  H      6.178606    1.869003    5.874535     2  2176
  2179  O    -14.615995  -10.845872   -5.764235     1  2180  2181
  2180  H    -14.595895  -11.557898   -5.114053     2  2179
  2181  H    -14.631614  -10.016365   -5.263377     2  2179
  2182  O    -12.179164   -7.991649   13.836527     1  2183  2184
  2183  H    -13.011300   -8.282142   13.424043     2  2182
  2184  H    -12.021169   -7.099509   13.494589     2  2182
  2185  O      9.224595  -23.768823  -24.050031     1  2186  2187
  2186  H      8.428795  -23.967502  -23.529216     2  2185
  2187  H      9.918426  -23.643759  -23.382663     2  2185
  2188  O    -26.029394  -10.064412   20.317514     1  2189  2190
  2189  H    -26.132856  -10.146976   19.358046     2  2188
  2190  H    -25.343576  -10.707420   20.536913     2  2188
  2191  O    -14.822970   21.157118   15.596137     1  2192  2193
  2192  H    -15.406641   21.271243   16.363927     2  2191
  2193  H    -14.250041   20.407912   15.821107     2  2191
  2194  O     21.589223   12.711602  -22.706959     1  2195  2196
  2195  H     21.543459   12.913215  -23.646479     2  2194
  2196  H     22.493143   12.915990  -22.433835     2  2194
  2197  O     -4.571440   17.606246  -14.387155     1  2198  2199
  2198  H     -5.276803   17.069047  -14.773305     2  2197
  2199  H     -4.158544   18.031185  -15.151197     2  2197
  2200  O     25.865233   24.516920  -13.320736     1  2201  2202
  2201  H     26.253951   24.441254  -12.434413     2  2200
  2202  H     26.530784   24.128057  -13.909989     2  2200
  2203  O    -18.296760   11.345127  -19.974099     1  2204  2205
  2204  H    -17.655625   11.107304  -20.664175     2  2203
  2205  H    -19.173240   11.250381  -20.374801     2  2203
  2206  O     26.547202  -25.218183   -8.536979     1  2207  2208
  2207  H     26.497887  -26.053482   -8.045354     2  2206
  2208  H     27.051473  -25.443143   -9.332581     2  2206
  2209  O     26.863978  -15.813521   20.439825     1  2210  2211
  2210  H     27.677652  -16.326599   20.351278     2  2209
  2211  H     27.139347  -14.929391   20.168272     2  2209
  2212  O     11.696446    7.480209   -2.881996     1  2213  2214
  2213  H     10.993923    6.951629   -3.286228     2  2212
  2214  H     11.294513    8.327711   -2.661349     2  2212
  2215  O     10.258305   -6.277044   11.140972     1  2216  2217
  2216  H      9.927809   -5.581379   10.557539     2  2215
  2217  H     10.340909   -7.054775   10.572405     2  2215
  2218  O     -2.632265  -12.115011   22.423759     1  2219  2220
  2219  H     -2.951153  -11.218518   22.244084     2  2218
  2220  H     -2.551351  -12.180709   23.387896     2  2218
  2221  O     24.521009   19.601993   10.563262     1  2222  2223
  2222  H     24.260869   19.084852    9.789768     2  2221
  2223  H     23.821867   20.256542   10.685316     2  2221
  2224  O     -0.963864   -5.307335  -12.263463     1  2225  2226
  2225  H     -0.930247   -4.917179  -11.376047     2  2224
  2226  H     -0.946392   -6.267845  -12.155673     2  2224
  2227  O     22.866423   25.466872   24.449492     1  2228  2229
  2228  H     23.095660   25.438788   23.506540     2  2227
  2229  H     23.321134   24.712791   24.846527     2  2227
  2230  O      2.845952  -25.515081   10.478456     1  2231  2232
  2231  H      1.955863  -25.722789   10.152545     2  2230
  2232  H      3.453425  -25.785134    9.768102     2  2230
  2233  O     14.028991  -25.955156   -3.523569     1  2234  2235
  2234  H     14.819337  -25.760672   -4.045373     2  2233
  2235  H     13.919370  -25.173106   -2.963113     2  2233
  2236  O    -21.289099  -13.353232  -19.241554     1  2237  2238
  2237  H    -20.522313  -12.806163  -19.480363     2  2236
  2238  H    -21.534245  -13.841267  -20.044595     2  2236
  2239  O      3.340610   -6.826390   -2.549254     1  2240  2241
  2240  H      3.682747   -7.534924   -1.993086     2  2239
  2241  H      3.096615   -7.264633   -3.379390     2  2239
  2242  O     12.602738  -12.704778   25.568339     1  2243  2244
  2243  H     12.769660  -12.119358   26.321266     2  2242
  2244  H     13.327263  -12.528000   24.946101     2  2242
  2245  O     -6.062445  -13.132176    2.996425     1  2246  2247
  2246  H     -6.882611  -13.627210    2.844898     2  2245
  2247  H     -6.331452  -12.204617    3.067194     2  2245
  2248  O      9.356659  -22.944719   22.285355     1  2249  2250
  2249  H      8.864866  -23.404179   21.585935     2  2248
  2250  H      9.794622  -22.231251   21.795995     2  2248
  2251  O     -0.416432   -4.024045   -9.860917     1  2252  2253
  2252  H      0.309998   -3.393406   -9.990977     2  2251
  2253  H     -1.012469   -3.627750   -9.204682     2  2251
  2254  O     20.202010   -8.398630  -23.932765     1  2255  2256
  2255  H     21.077822   -8.044259  -23.720305     2  2254
  2256  H     20.308391   -8.894842  -24.751967     2  2254
  2257  O     24.274470  -18.004238    4.536745     1  2258  2259
  2258  H     25.061206  -17.475062    4.753006     2  2257
  2259  H     24.452903  -18.865705    4.948007     2  2257
  2260  O     25.562359   10.166644    3.706202     1  2261  2262
  2261  H     25.921323    9.819440    4.532016     2  2260
  2262  H     25.541107    9.391359    3.127317     2  2260
  2263  O      6.152721   26.246028   -7.074969     1  2264  2265
  2264  H      6.794602   25.658757   -7.499211     2  2263
  2265  H      5.421252   25.665866   -6.822145     2  2263
  2266  O    -26.605983   -0.850867  -20.875417     1  2267  2268
  2267  H    -27.211428   -1.017616  -20.139197     2  2266
  2268  H    -27.128152   -0.402603  -21.548044     2  2266
  2269  O     18.924277    8.766840   24.857305     1  2270  2271
  2270  H     18.911440    7.913985   24.401584     2  2269
  2271  H     18.168593    9.248059   24.487686     2  2269
  2272  O     16.720983   19.804190  -26.145410     1  2273  2274
  2273  H     16.297541   19.085833  -26.639663     2  2272
  2274  H     17.079581   19.412085  -25.333426     2  2272
  2275  O    -15.939382    9.446584  -12.107792     1  2276  2277
  2276  H    -15.310481   10.145134  -12.348351     2  2275
  2277  H    -16.540365    9.349511  -12.859825     2  2275
  2278  O    -14.536812   13.505054   26.109793     1  2279  2280
  2279  H    -14.208353   13.184706   26.965751     2  2278
  2280  H    -14.038489   13.030303   25.421938     2  2278
  2281  O     -6.541918    9.863597  -19.850262     1  2282  2283
  2282  H     -7.030465    9.620096  -19.054550     2  2281
  2283  H     -5.637474   10.054273  -19.549556     2  2281
  2284  O    -21.003898    1.463587   24.937489     1  2285  2286
  2285  H    -21.206472    1.149673   25.829384     2  2284
  2286  H    -20.053735    1.306963   24.806031     2  2284
  2287  O     -6.997102  -10.200330    5.907621     1  2288  2289
  2288  H     -7.732826   -9.669135    6.248633     2  2287
  2289  H     -7.058170  -11.058442    6.356320     2  2287
  2290  O    -16.665495    3.986056   14.019926     1  2291  2292
  2291  H    -17.072440    4.095703   13.149253     2  2290
  2292  H    -15.746508    4.273881   13.896860     2  2290
  2293  O     23.644743   15.953509    2.844228     1  2294  2295
  2294  H     24.110299   15.515730    3.569875     2  2293
  2295  H     23.114159   16.619776    3.296780     2  2293
  2296  O    -18.447708  -17.331929    9.514347     1  2297  2298
  2297  H    -18.567994  -17.290856    8.557189     2  2296
  2298  H    -19.182384  -16.831306    9.892710     2  2296
  2299  O     18.285460   -5.545132    1.327970     1  2300  2301
  2300  H     18.928364   -6.254386    1.448098     2  2299
  2301  H     17.436205   -5.903049    1.617846     2  2299
  2302  O     25.432052    2.289588  -12.692026     1  2303  2304
  2303  H     24.703920    2.257904  -13.332318     2  2302
  2304  H     26.165651    2.756419  -13.122639     2  2302
  2305  O    -21.938069   27.056106   -3.350875     1  2306  2307
  2306  H    -22.209344   27.977742   -3.205301     2  2305
  2307  H    -22.454986   26.755938   -4.116356     2  2305
  2308  O     13.575589   15.801902   10.447841     1  2309  2310
  2309  H     13.643186   15.912298   11.407692     2  2308
  2310  H     12.978378   15.052000   10.310993     2  2308
  2311  O     19.436050  -18.734549   13.858792     1  2312  2313
  2312  H     19.478225  -18.227030   13.032960     2  2311
  2313  H     20.353734  -18.981132   14.046901     2  2311
  2314  O    -11.996600   -1.963548    9.874632     1  2315  2316
  2315  H    -12.284725   -2.846251   10.150386     2  2314
  2316  H    -12.368265   -1.785351    8.999252     2  2314
  2317  O     24.736821   17.634412  -16.755208     1  2318  2319
  2318  H     24.633487   18.395814  -16.163420     2  2317
  2319  H     25.618632   17.688573  -17.141067     2  2317
  2320  O     14.846707  -18.623012  -20.335278     1  2321  2322
  2321  H     14.848022  -19.587066  -20.464118     2  2320
  2322  H     15.742740  -18.400932  -20.046995     2  2320
  2323  O     17.466523  -12.537080  -16.488922     1  2324  2325
  2324  H     17.289977  -12.358523  -15.552127     2  2323
  2325  H     17.089674  -13.407404  -16.667724     2  2323
  2326  O    -23.359935  -14.071698    4.719944     1  2327  2328
  2327  H    -22.850005  -14.866733    4.505622     2  2326
  2328  H    -22.694753  -13.378089    4.835730     2  2326
  2329  O      3.001131    1.261958   26.611408     1  2330  2331
  2330  H      2.562413    0.488085   26.976988     2  2329
  2331  H      3.777419    0.927602   26.131763     2  2329
  2332  O     19.971271  -12.784065  -21.797805     1  2333  2334
  2333  H     20.484119  -13.407379  -22.329072     2  2332
  2334  H     20.575514  -12.518577  -21.093934     2  2332
  2335  O     15.104218   14.550320  -23.325478     1  2336  2337
  2336  H     14.448855   14.511533  -22.613320     2  2335
  2337  H     15.720928   15.255130  -23.076113     2  2335
  2338  O     21.746887    0.789406    4.249438     1  2339  2340
  2339  H     21.944800    1.159973    3.379595     2  2338
  2340  H     22.485484    1.087368    4.801510     2  2338
  2341  O     -5.861107  -19.231196   20.430994     1  2342  2343
  2342  H     -6.018413  -19.440878   21.360489     2  2341
  2343  H     -5.023732  -19.656860   20.201323     2  2341
  2344  O     -1.003392   20.624722  -14.227450     1  2345  2346
  2345  H     -1.698764   20.909028  -14.836705     2  2344
  2346  H     -1.172697   19.685388  -14.074161     2  2344
  2347  O    -18.738176    0.167550   15.916931     1  2348  2349
  2348  H    -18.107055    0.516491   15.264984     2  2347
  2349  H    -18.278534   -0.586749   16.313049     2  2347
  2350  O    -10.396451   20.818334  -20.393021     1  2351  2352
  2351  H    -10.067856   20.935452  -19.485253     2  2350
  2352  H    -10.003316   19.989437  -20.715657     2  2350
  2353  O     12.477473    7.547046    8.766335     1  2354  2355
  2354  H     13.215180    7.668674    8.154716     2  2353
  2355  H     12.877135    7.454136    9.644272     2  2353
  2356  O      2.685841   10.870933  -10.213842     1  2357  2358
  2357  H      2.701540   11.149296  -11.141088     2  2356
  2358  H      3.608009   10.679894   -9.982773     2  2356
  2359  O     -5.212668   -8.704805    7.391638     1  2360  2361
  2360  H     -5.661778   -9.349898    6.826722     2  2359
  2361  H     -5.338602   -7.868706    6.920889     2  2359
  2362  O     -9.595888   -6.137130  -18.714143     1  2363  2364
  2363  H     -9.685714   -7.025259  -19.085919     2  2362
  2364  H     -8.664912   -6.070100  -18.457107     2  2362
  2365  O     23.502614    7.844178   22.733396     1  2366  2367
  2366  H     24.085324    7.299044   23.284872     2  2365
  2367  H     24.096392    8.283049   22.105407     2  2365
  2368  O      3.441586   17.200358    2.736099     1  2369  2370
  2369  H      3.940072   16.679482    2.092835     2  2368
  2370  H      2.893972   16.565315    3.215724     2  2368
  2371  O     21.108493  -19.973972   -5.469593     1  2372  2373
  2372  H     20.955298  -20.098251   -4.517025     2  2371
  2373  H     20.799388  -20.782780   -5.905185     2  2371
  2374  O    -14.456546  -21.668673  -15.014061     1  2375  2376
  2375  H    -14.247468  -21.580330  -14.072579     2  2374
  2376  H    -13.703980  -22.142407  -15.400303     2  2374
  2377  O     19.093175    8.353333  -17.404902     1  2378  2379
  2378  H     18.370679    8.315665  -18.049002     2  2377
  2379  H     19.870279    8.588642  -17.929777     2  2377
  2380  O     21.114544   19.070379    9.559749     1  2381  2382
  2381  H     20.691352   18.224490    9.759058     2  2380
  2382  H     21.950029   18.808448    9.143173     2  2380
  2383  O      4.235240  -13.770429    5.553834     1  2384  2385
  2384  H      4.404740  -12.874668    5.885102     2  2383
  2385  H      5.095169  -14.158597    5.324261     2  2383
  2386  O     -1.552607   25.411265   12.964519     1  2387  2388
  2387  H     -0.868216   24.722767   12.960359     2  2386
  2388  H     -2.379081   24.927491   12.809734     2  2386
  2389  O     -7.348096  -18.004067   -4.756862     1  2390  2391
  2390  H     -6.644398  -18.668498   -4.747200     2  2389
  2391  H     -7.667644  -17.978178   -3.841316     2  2389
  2392  O    -21.283256    3.891229   23.563698     1  2393  2394
  2393  H    -22.139164    3.752544   23.147428     2  2392
  2394  H    -21.179355    3.171856   24.203161     2  2392
  2395  O      3.834237    9.218019   -7.132984     1  2396  2397
  2396  H      3.632326    8.280571   -7.273030     2  2395
  2397  H      4.254522    9.520850   -7.949939     2  2395
  2398  O     -7.263229    7.287559  -20.602096     1  2399  2400
  2399  H     -6.384725    6.907194  -20.744787     2  2398
  2400  H     -7.118512    8.239054  -20.701195     2  2398
  2401  O    -20.526561   11.347234    3.441580     1  2402  2403
  2402  H    -21.367973   10.961251    3.730405     2  2401
  2403  H    -20.432370   12.169877    3.948493     2  2401
  2404  O      6.907917   10.702712   13.192631     1  2405  2406
  2405  H      7.671000   10.206668   12.858171     2  2404
  2406  H      6.345819   10.071163   13.666557     2  2404
  2407  O    -18.703790  -17.565160   26.674755     1  2408  2409
  2408  H    -19.053886  -18.462714   26.614980     2  2407
  2409  H    -18.382726  -17.354320   25.786549     2  2407
  2410  O      7.908814   20.099935    7.300723     1  2411  2412
  2411  H      8.283921   19.260495    7.609482     2  2410
  2412  H      6.957736   20.054912    7.482074     2  2410
  2413  O     25.018352   18.517137    3.764757     1  2414  2415
  2414  H     24.237956   18.153181    4.210278     2  2413
  2415  H     25.770877   17.964126    4.023649     2  2413
  2416  O     -5.588817    7.723746   -5.234034     1  2417  2418
  2417  H     -5.459632    6.814126   -5.539815     2  2416
  2418  H     -5.852430    8.236234   -6.010794     2  2416
  2419  O     -7.924705   -1.653597    7.168027     1  2420  2421
  2420  H     -7.073331   -2.100341    7.301093     2  2419
  2421  H     -8.545241   -2.106328    7.756446     2  2419
  2422  O    -19.233131    4.815401  -21.093974     1  2423  2424
  2423  H    -18.541457    4.856029  -21.769112     2  2422
  2424  H    -19.680054    5.664956  -21.210942     2  2422
  2425  O     20.117894    5.852464  -13.017266     1  2426  2427
  2426  H     20.982644    5.426969  -13.113505     2  2425
  2427  H     20.262504    6.802674  -12.997244     2  2425
  2428  O    -20.875802   25.442177   -8.399781     1  2429  2430
  2429  H    -20.519924   24.588691   -8.105870     2  2428
  2430  H    -21.651232   25.221131   -8.937358     2  2428
  2431  O     20.712659   -2.476291  -24.471848     1  2432  2433
  2432  H     21.205497   -3.227136  -24.839423     2  2431
  2433  H     21.335195   -1.737052  -24.388919     2  2431
  2434  O      2.415483   25.300999  -17.182901     1  2435  2436
  2435  H      1.786791   24.678608  -16.784229     2  2434
  2436  H      2.523085   26.008491  -16.526874     2  2434
  2437  O     27.234562  -13.384258  -11.319448     1  2438  2439
  2438  H     27.051358  -12.437694  -11.304316     2  2437
  2439  H     26.552412  -13.779652  -10.767436     2  2437
  2440  O    -10.942309   13.562060   -1.640078     1  2441  2442
  2441  H    -11.317472   14.324927   -1.175362     2  2440
  2442  H    -11.417308   12.786133   -1.332391     2  2440
  2443  O     -1.722812  -26.877822   14.683157     1  2444  2445
  2444  H     -1.698234  -27.069009   15.634859     2  2443
  2445  H     -1.536114  -27.713283   14.224212     2  2443
  2446  O      9.440247  -26.208067   10.973692     1  2447  2448
  2447  H     10.091383  -25.963435   10.300432     2  2446
  2448  H      9.864321  -26.037306   11.825520     2  2446
  2449  O     15.955783   24.205161   18.574417     1  2450  2451
  2450  H     16.572654   23.794887   17.944089     2  2449
  2451  H     16.522420   24.553680   19.283158     2  2449
  2452  O     26.256474  -25.855507   -2.580888     1  2453  2454
  2453  H     26.276670  -25.932483   -3.545460     2  2452
  2454  H     25.540738  -26.440500   -2.283045     2  2452
  2455  O     -5.379096  -27.200221   21.056280     1  2456  2457
  2456  H     -4.874333  -27.571898   21.796766     2  2455
  2457  H     -6.202985  -27.708743   21.014954     2  2455
  2458  O     -2.991304  -17.187032   -2.250214     1  2459  2460
  2459  H     -3.894759  -16.857745   -2.391166     2  2458
  2460  H     -2.956649  -17.512626   -1.334154     2  2458
  2461  O     12.101483  -13.540296  -23.026766     1  2462  2463
  2462  H     11.500577  -14.247429  -22.757086     2  2461
  2463  H     11.742667  -12.754392  -22.599853     2  2461
  2464  O      6.692021   -6.448271  -19.647551     1  2465  2466
  2465  H      6.855707   -7.030897  -18.893364     2  2464
  2466  H      6.534648   -7.011893  -20.421393     2  2464
  2467  O     15.651504  -16.104256   13.095481     1  2468  2469
  2468  H     15.556678  -15.711833   12.213831     2  2467
  2469  H     16.514379  -15.805384   13.414370     2  2467
  2470  O     17.292427    2.711102    9.602451     1  2471  2472
  2471  H     17.557369    2.631725    8.671747     2  2470
  2472  H     17.687583    3.551867    9.881345     2  2470
  2473  O     21.173922  -13.877557    2.645012     1  2474  2475
  2474  H     20.300932  -13.930187    2.220940     2  2473
  2475  H     21.793153  -13.663768    1.940863     2  2473
  2476  O      6.185818   18.957456  -19.471671     1  2477  2478
  2477  H      6.676139   19.763913  -19.692042     2  2476
  2478  H      5.258716   19.205657  -19.585558     2  2476
  2479  O    -24.207185   -2.636746   17.149204     1  2480  2481
  2480  H    -24.607814   -2.074049   17.818003     2  2479
  2481  H    -24.152884   -2.121120   16.333045     2  2479
  2482  O     -7.602287  -14.240031   15.385160     1  2483  2484
  2483  H     -7.995770  -14.447990   16.245164     2  2482
  2484  H     -7.450106  -15.090738   14.948110     2  2482
  2485  O     -4.615954   21.579501   -7.051306     1  2486  2487
  2486  H     -3.791210   21.813003   -7.499972     2  2485
  2487  H     -4.910855   20.758284   -7.467174     2  2485
  2488  O     -9.108095  -15.627242  -24.848232     1  2489  2490
  2489  H     -8.492169  -16.170518  -25.362670     2  2488
  2490  H     -8.784437  -15.638600  -23.934556     2  2488
  2491  O    -16.204853    1.694795  -20.646695     1  2492  2493
  2492  H    -15.878690    2.600869  -20.568232     2  2491
  2493  H    -16.444941    1.578315  -21.576942     2  2491
  2494  O      0.865861   27.036369  -26.004308     1  2495  2496
  2495  H      1.011531   26.612093  -25.145002     2  2494
  2496  H      1.663000   26.818562  -26.508938     2  2494
  2497  O    -13.404741   15.859926  -15.276700     1  2498  2499
  2498  H    -13.348269   16.422979  -16.065719     2  2497
  2499  H    -14.350911   15.717369  -15.122748     2  2497
  2500  O    -24.944701  -16.443949   27.228370     1  2501  2502
  2501  H    -25.160643  -17.387835   27.299969     2  2500
  2502  H    -24.745301  -16.286979   26.294294     2  2500
  2503  O     -3.507827  -22.930457   19.622639     1  2504  2505
  2504  H     -2.762272  -23.485395   19.349330     2  2503
  2505  H     -4.041802  -23.479033   20.218637     2  2503
  2506  O     12.074220   18.293479  -24.892374     1  2507  2508
  2507  H     12.338862   17.774593  -24.115481     2  2506
  2508  H     12.358142   17.773286  -25.661220     2  2506
  2509  O    -18.465851  -17.735833   -2.046514     1  2510  2511
  2510  H    -18.255622  -18.682965   -2.000133     2  2509
  2511  H    -17.851391  -17.301358   -1.447360     2  2509
  2512  O    -26.570454  -18.529071    6.855440     1  2513  2514
  2513  H    -27.454602  -18.533352    7.249433     2  2512
  2514  H    -26.373755  -19.457615    6.659915     2  2512
  2515  O     19.281970  -17.261558  -11.350221     1  2516  2517
  2516  H     19.781271  -17.687174  -10.634941     2  2515
  2517  H     18.376173  -17.152007  -11.025031     2  2515
  2518  O      2.834622   -3.058066   16.223781     1  2519  2520
  2519  H      2.414929   -3.294282   15.381682     2  2518
  2520  H      3.781133   -3.027332   16.013463     2  2518
  2521  O    -10.077833    3.781671  -12.307215     1  2522  2523
  2522  H    -10.789706    3.324473  -12.777251     2  2521
  2523  H     -9.400460    3.102254  -12.196616     2  2521
  2524  O     -4.651376   16.764647   -9.666788     1  2525  2526
  2525  H     -5.553270   16.432868   -9.780346     2  2524
  2526  H     -4.222779   16.589542  -10.519693     2  2524
  2527  O    -15.088397   24.255030    5.183052     1  2528  2529
  2528  H    -15.643057   23.480226    5.371124     2  2527
  2529  H    -14.776753   24.573278    6.044173     2  2527
  2530  O     -4.071238  -14.428316   21.824237     1  2531  2532
  2531  H     -3.586611  -13.628977   22.067868     2  2530
  2532  H     -4.724037  -14.123833   21.180911     2  2530
  2533  O     17.976519   27.066747    0.302711     1  2534  2535
  2534  H     18.552800   27.484071   -0.349652     2  2533
  2535  H     18.561916   26.685311    0.972456     2  2533
  2536  O      1.429663  -16.660624    0.292540     1  2537  2538
  2537  H      1.465045  -17.431014   -0.292337     2  2536
  2538  H      0.799451  -16.895975    0.980925     2  2536
  2539  O     -9.483864   13.431933    4.166173     1  2540  2541
  2540  H     -9.494068   14.340306    4.510695     2  2539
  2541  H     -9.142189   12.878733    4.883935     2  2539
  2542  O     15.206295  -17.138236    3.418876     1  2543  2544
  2543  H     15.700507  -17.880927    3.048488     2  2542
  2544  H     14.579843  -17.541367    4.036012     2  2542
  2545  O      7.058797  -10.006317  -22.401157     1  2546  2547
  2546  H      7.611499  -10.320793  -21.671716     2  2545
  2547  H      7.113562   -9.041288  -22.424265     2  2545
  2548  O    -11.613154   13.481694   -9.281364     1  2549  2550
  2549  H    -12.457957   13.936755   -9.146272     2  2548
  2550  H    -11.458795   13.576675  -10.232846     2  2548
  2551  O    -14.249289   26.954011   26.191764     1  2552  2553
  2552  H    -13.402519   27.413425   26.301647     2  2551
  2553  H    -14.327949   26.357097   26.949910     2  2551
  2554  O    -24.682370   -5.643228   20.101776     1  2555  2556
  2555  H    -24.031250   -6.361863   20.132723     2  2554
  2556  H    -24.240288   -4.869259   20.462548     2  2554
  2557  O    -10.273477   11.413244   -8.041928     1  2558  2559
  2558  H     -9.523852   11.910209   -7.679686     2  2557
  2559  H    -10.851561   12.088868   -8.428513     2  2557
  2560  O      9.377490   20.948318  -22.097913     1  2561  2562
  2561  H     10.333299   21.023351  -21.973140     2  2560
  2562  H      9.252326   20.373772  -22.864740     2  2560
  2563  O      6.571160  -15.751693  -14.694116     1  2564  2565
  2564  H      7.308371  -16.008217  -15.269849     2  2563
  2565  H      5.914913  -16.464925  -14.748425     2  2563
  2566  O    -13.947046  -24.726746  -26.404488     1  2567  2568
  2567  H    -13.193079  -25.229875  -26.761378     2  2566
  2568  H    -14.739437  -25.149037  -26.768537     2  2566
  2569  O     12.867603  -11.401102   14.910205     1  2570  2571
  2570  H     13.107782  -11.119816   14.014254     2  2569
  2571  H     12.374915  -12.226528   14.795693     2  2569
  2572  O    -21.905342   23.617145    0.240764     1  2573  2574
  2573  H    -21.161712   23.181586    0.685575     2  2572
  2574  H    -21.570072   23.931411   -0.608781     2  2572
  2575  O     -5.020360   22.105439   -9.989736     1  2576  2577
  2576  H     -5.101602   22.605867  -10.815040     2  2575
  2577  H     -4.233915   22.442027   -9.542466     2  2575
  2578  O     17.772450  -11.181334   -6.263377     1  2579  2580
  2579  H     17.616386  -10.696508   -5.441171     2  2578
  2580  H     17.262796  -11.998755   -6.186944     2  2578
  2581  O     22.239911  -12.644706   17.719795     1  2582  2583
  2582  H     21.764479  -13.191437   17.080099     2  2581
  2583  H     22.233903  -13.162446   18.536958     2  2581
  2584  O     -3.373291   -9.295766  -21.416918     1  2585  2586
  2585  H     -2.911049   -8.469040  -21.617217     2  2584
  2586  H     -3.743453   -9.586852  -22.261324     2  2584
  2587  O      6.015409   -8.069321    1.390064     1  2588  2589
  2588  H      6.475562   -8.304538    2.212416     2  2587
  2589  H      6.162346   -7.115643    1.270055     2  2587
  2590  O    -17.953857  -22.367519   -6.898090     1  2591  2592
  2591  H    -18.544397  -21.647675   -7.171374     2  2590
  2592  H    -18.333097  -23.147586   -7.329186     2  2590
  2593  O     -1.618410    2.152661   17.619403     1  2594  2595
  2594  H     -1.558213    2.250582   18.581314     2  2593
  2595  H     -1.149239    2.909279   17.227417     2  2593
  2596  O     -1.866945  -22.016706    9.655708     1  2597  2598
  2597  H     -1.796857  -22.592811    8.884793     2  2596
  2598  H     -1.569973  -21.149380    9.346406     2  2596
  2599  O     26.494250  -25.283506   26.604640     1  2600  2601
  2600  H     27.234182  -25.198272   25.986381     2  2599
  2601  H     26.631769  -26.147297   27.022005     2  2599
  2602  O     -2.962975    1.690475    4.298333     1  2603  2604
  2603  H     -3.548644    1.689227    5.068491     2  2602
  2604  H     -3.531206    1.990380    3.575611     2  2602
  2605  O     -5.693634   26.782032   -3.899140     1  2606  2607
  2606  H     -5.719839   27.219240   -4.765066     2  2605
  2607  H     -6.372736   27.205598   -3.348217     2  2605
  2608  O    -12.465343    7.305034  -13.142153     1  2609  2610
  2609  H    -12.116966    7.569383  -14.007005     2  2608
  2610  H    -13.254417    6.781558  -13.346038     2  2608
  2611  O      2.811204   -4.078334   -5.787532     1  2612  2613
  2612  H      3.129942   -3.225850   -6.114323     2  2611
  2613  H      3.551166   -4.701478   -5.808675     2  2611
  2614  O     -9.892340   23.203865   -4.591785     1  2615  2616
  2615  H    -10.710451   22.696122   -4.582678     2  2614
  2616  H    -10.160751   24.122764   -4.748064     2  2614
  2617  O     -6.810031   18.931535  -16.600088     1  2618  2619
  2618  H     -5.877346   18.871763  -16.856993     2  2617
  2619  H     -7.317056   18.929232  -17.427343     2  2617
  2620  O     25.463481    4.474969  -17.194281     1  2621  2622
  2621  H     26.316732    4.089376  -16.952872     2  2620
  2622  H     25.535028    4.661487  -18.145889     2  2620
  2623  O     18.797659   -2.202073   17.754018     1  2624  2625
  2624  H     18.732806   -3.154163   17.641722     2  2623
  2625  H     19.557107   -1.917236   17.223506     2  2623
  2626  O     16.615042   10.044885   24.014038     1  2627  2628
  2627  H     15.868729    9.876997   23.420440     2  2626
  2628  H     16.644714   11.011348   24.113391     2  2626
  2629  O    -25.182572   19.570012   22.615724     1  2630  2631
  2630  H    -25.614521   19.123160   23.360046     2  2629
  2631  H    -24.711006   18.887270   22.116831     2  2629
  2632  O    -26.504721  -13.397886   19.419830     1  2633  2634
  2633  H    -25.726400  -12.969288   19.802821     2  2632
  2634  H    -26.415922  -13.303860   18.459380     2  2632
  2635  O     23.564863    1.286771   -4.258582     1  2636  2637
  2636  H     24.297215    1.920235   -4.193896     2  2635
  2637  H     22.782894    1.801952   -4.007021     2  2635
  2638  O    -11.619868    5.716966  -10.932190     1  2639  2640
  2639  H    -11.011201    5.032867  -11.247440     2  2638
  2640  H    -11.761786    6.299691  -11.696879     2  2638
  2641  O    -20.153119   -6.584123  -19.857608     1  2642  2643
  2642  H    -19.653798   -6.468477  -20.680055     2  2641
  2643  H    -19.689907   -6.037779  -19.203580     2  2641
  2644  O     17.399605  -23.619048    0.827599     1  2645  2646
  2645  H     18.165751  -23.130344    1.170524     2  2644
  2646  H     17.364322  -23.422691   -0.118190     2  2644
  2647  O     -8.412157   25.534863   -0.551462     1  2648  2649
  2648  H     -8.444940   24.675338   -1.007064     2  2647
  2649  H     -8.730789   25.382772    0.344855     2  2647
  2650  O     12.135273    9.122946    4.199921     1  2651  2652
  2651  H     11.878166    9.494562    5.058216     2  2650
  2652  H     12.897181    9.658068    3.929467     2  2650
  2653  O    -23.925379  -13.796908    1.981115     1  2654  2655
  2654  H    -24.356757  -12.972678    1.703855     2  2653
  2655  H    -23.960128  -13.795920    2.948880     2  2653
  2656  O     16.228657    8.386060   -3.374343     1  2657  2658
  2657  H     15.912555    8.926833   -2.636373     2  2656
  2658  H     15.434096    8.106306   -3.855663     2  2656
  2659  O      6.366060  -15.739426  -19.614732     1  2660  2661
  2660  H      5.430754  -15.501910  -19.521413     2  2659
  2661  H      6.557100  -16.314201  -18.857992     2  2659
  2662  O    -12.705512  -22.964014   23.483231     1  2663  2664
  2663  H    -12.198317  -23.235640   24.260065     2  2662
  2664  H    -12.259092  -23.406513   22.747206     2  2662
  2665  O     22.541126    4.789440    0.949861     1  2666  2667
  2666  H     23.230147    5.263640    1.431516     2  2665
  2667  H     22.552813    3.897603    1.321836     2  2665
  2668  O     25.128050   -3.907401  -19.466053     1  2669  2670
  2669  H     25.728654   -4.665784  -19.437402     2  2668
  2670  H     25.660993   -3.134439  -19.222977     2  2668
  2671  O     -7.236358  -10.547256   22.903926     1  2672  2673
  2672  H     -7.417952  -11.445134   22.602419     2  2671
  2673  H     -8.093538  -10.169297   23.148200     2  2671
  2674  O     26.781104   15.747080   20.980766     1  2675  2676
  2675  H     25.987579   15.672476   21.526124     2  2674
  2676  H     26.531961   15.356857   20.129076     2  2674
  2677  O    -26.902067   17.660027  -17.578870     1  2678  2679
  2678  H    -26.780414   18.205001  -16.786064     2  2677
  2679  H    -26.044629   17.660800  -18.033119     2  2677
  2680  O    -12.960375   20.105910  -17.273257     1  2681  2682
  2681  H    -12.075859   19.913663  -16.918648     2  2680
  2682  H    -13.423271   20.616143  -16.595437     2  2680
  2683  O    -18.915448  -12.101020   -4.634936     1  2684  2685
  2684  H    -18.581236  -11.778839   -3.782104     2  2683
  2685  H    -18.306926  -12.797593   -4.926981     2  2683
  2686  O     13.119468  -17.677924  -18.455361     1  2687  2688
  2687  H     13.713795  -17.957605  -19.165392     2  2686
  2688  H     12.558955  -18.462185  -18.340835     2  2686
  2689  O     -5.248324  -22.366766  -13.333026     1  2690  2691
  2690  H     -4.965254  -23.290473  -13.307788     2  2689
  2691  H     -4.501573  -21.837702  -13.009096     2  2689
  2692  O     15.079159   14.976314   -9.286622     1  2693  2694
  2693  H     14.721600   14.927606  -10.184904     2  2692
  2694  H     14.312702   14.767604   -8.736451     2  2692
  2695  O     20.480666    5.609343   13.523954     1  2696  2697
  2696  H     21.076835    6.310634   13.226322     2  2695
  2697  H     19.706123    5.670805   12.957387     2  2695
  2698  O     17.034726   -2.612786   -9.028609     1  2699  2700
  2699  H     17.481943   -1.763462   -9.075702     2  2698
  2700  H     17.338785   -3.021382   -8.199685     2  2698
  2701  O      9.976992   16.055692   18.215346     1  2702  2703
  2702  H     10.927441   15.869247   18.237733     2  2701
  2703  H      9.545543   15.239918   18.513126     2  2701
  2704  O    -18.394441   20.062248   -1.040525     1  2705  2706
  2705  H    -18.735179   20.962133   -0.958954     2  2704
  2706  H    -18.301001   19.939575   -1.996978     2  2704
  2707  O      4.254777   16.421091    5.908290     1  2708  2709
  2708  H      4.478062   15.521882    6.188841     2  2707
  2709  H      3.441637   16.307784    5.401774     2  2707
  2710  O    -12.542760  -23.387518  -16.060727     1  2711  2712
  2711  H    -12.153745  -23.353135  -16.948306     2  2710
  2712  H    -12.839654  -24.304858  -15.978671     2  2710
  2713  O     20.104400  -24.748947   -5.684963     1  2714  2715
  2714  H     20.996174  -24.972909   -5.373119     2  2713
  2715  H     19.962803  -25.347627   -6.439193     2  2713
  2716  O     18.449461  -12.789756   15.559216     1  2717  2718
  2717  H     17.838823  -13.507413   15.799618     2  2716
  2718  H     18.016280  -12.316464   14.836636     2  2716
  2719  O    -17.020686    2.779894   -8.943193     1  2720  2721
  2720  H    -16.555613    2.945402   -9.780736     2  2719
  2721  H    -17.060738    1.816042   -8.837956     2  2719
  2722  O     -0.319606   -0.300571   17.304537     1  2723  2724
  2723  H     -0.407234   -0.742596   16.441761     2  2722
  2724  H     -0.837534    0.520302   17.246098     2  2722
  2725  O      4.792535  -23.318827   -8.033284     1  2726  2727
  2726  H      4.844072  -24.285273   -7.949053     2  2725
  2727  H      4.715474  -22.946422   -7.141296     2  2725
  2728  O    -18.517873  -11.218654   -1.978566     1  2729  2730
  2729  H    -19.383454  -11.056109   -1.589211     2  2728
  2730  H    -18.002677  -10.432622   -1.735253     2  2728
  2731  O      3.787189  -26.302003   14.236861     1  2732  2733
  2732  H      4.385356  -25.610743   14.560694     2  2731
  2733  H      4.332192  -27.107746   14.222399     2  2731
  2734  O     -7.049900   10.531937    2.311977     1  2735  2736
  2735  H     -6.746712    9.901487    1.642432     2  2734
  2736  H     -7.670634   10.040242    2.870632     2  2734
  2737  O    -22.914811   -6.734749   16.669625     1  2738  2739
  2738  H    -22.398541   -7.407100   17.135753     2  2737
  2739  H    -22.837318   -6.962484   15.731170     2  2737
  2740  O      9.236375  -18.184251   18.126731     1  2741  2742
  2741  H      9.978262  -17.560332   18.131493     2  2740
  2742  H      9.628687  -19.066669   18.051664     2  2740
  2743  O      4.325735   22.059673   -8.378128     1  2744  2745
  2744  H      4.682393   21.327293   -8.904164     2  2743
  2745  H      4.171879   22.770881   -9.016825     2  2743
  2746  O      6.220627  -13.163431  -15.416150     1  2747  2748
  2747  H      6.177562  -14.089658  -15.130286     2  2746
  2748  H      6.858625  -13.173509  -16.144580     2  2746
  2749  O    -21.878613   24.651000   16.591725     1  2750  2751
  2750  H    -22.261684   23.760038   16.658127     2  2749
  2751  H    -21.190432   24.581386   15.908424     2  2749
  2752  O    -24.122654  -12.229013   20.578179     1  2753  2754
  2753  H    -23.597710  -12.513679   19.812040     2  2752
  2754  H    -23.998692  -12.913898   21.257001     2  2752
  2755  O     25.118326   27.107077  -13.939783     1  2756  2757
  2756  H     25.963133   27.545095  -14.120964     2  2755
  2757  H     25.345172   26.170840  -13.827583     2  2755
  2758  O     14.227023  -23.500096   -2.237626     1  2759  2760
  2759  H     13.549408  -22.916513   -1.858312     2  2758
  2760  H     15.044328  -23.308471   -1.761617     2  2758
  2761  O      3.366394   -8.102530   11.883134     1  2762  2763
  2762  H      3.516351   -7.474558   11.160631     2  2761
  2763  H      3.125367   -8.956772   11.486050     2  2761
  2764  O      9.213118   17.561731    3.167714     1  2765  2766
  2765  H      9.007922   16.617345    3.131375     2  2764
  2766  H      9.988727   17.600623    3.743762     2  2764
  2767  O    -11.242136  -16.483223   -5.463381     1  2768  2769
  2768  H    -10.963150  -17.187164   -4.861227     2  2767
  2769  H    -11.854015  -15.934413   -4.959407     2  2767
  2770  O    -23.163968   -3.369134   -9.721234     1  2771  2772
  2771  H    -22.839914   -3.494969   -8.817804     2  2770
  2772  H    -22.901389   -2.467318   -9.957703     2  2770
  2773  O      5.984321   -8.486969   18.548060     1  2774  2775
  2774  H      5.164093   -7.986385   18.444870     2  2773
  2775  H      6.231976   -8.762492   17.651396     2  2773
  2776  O     16.219721   15.171693    9.850033     1  2777  2778
  2777  H     15.284959   15.433154    9.822061     2  2776
  2778  H     16.325145   14.449887    9.211540     2  2776
  2779  O    -21.767205    7.341790   15.721987     1  2780  2781
  2780  H    -21.731318    7.051357   16.644106     2  2779
  2781  H    -22.624178    7.055453   15.370898     2  2779
  2782  O     25.328519   22.633699  -23.306545     1  2783  2784
  2783  H     26.247664   22.343943  -23.412328     2  2782
  2784  H     25.203301   23.295398  -24.002716     2  2782
  2785  O     -2.341795   16.158729  -24.632468     1  2786  2787
  2786  H     -1.990532   15.289112  -24.389763     2  2785
  2787  H     -1.745334   16.497022  -25.304919     2  2785
  2788  O      0.260075  -13.718980  -11.331743     1  2789  2790
  2789  H     -0.447902  -13.119712  -11.068678     2  2788
  2790  H      0.147392  -14.488538  -10.758093     2  2788
  2791  O    -11.982537   18.202364   26.320815     1  2792  2793
  2792  H    -12.113212   18.287215   25.363595     2  2791
  2793  H    -11.107858   17.808399   26.469621     2  2791
  2794  O    -23.019434  -14.947987  -25.959303     1  2795  2796
  2795  H    -23.744635  -15.534922  -26.218713     2  2794
  2796  H    -23.231550  -14.099679  -26.372496     2  2794
  2797  O      2.136233  -12.646198   15.503810     1  2798  2799
  2798  H      2.028500  -13.603443   15.511660     2  2797
  2799  H      2.538526  -12.410116   14.657236     2  2797
  2800  O     21.318041   10.225478   11.106348     1  2801  2802
  2801  H     21.510273    9.568133   10.421672     2  2800
  2802  H     21.990506   10.115161   11.793217     2  2800
  2803  O      1.229162    7.907860  -21.346009     1  2804  2805
  2804  H      1.361763    7.748524  -22.292564     2  2803
  2805  H      2.088567    7.743561  -20.935906     2  2803
  2806  O     -5.371723  -23.751385   -3.198266     1  2807  2808
  2807  H     -4.813098  -23.980132   -3.958878     2  2806
  2808  H     -5.153518  -24.408186   -2.519600     2  2806
  2809  O    -18.781787   20.637282  -21.350164     1  2810  2811
  2810  H    -18.950505   19.731009  -21.051348     2  2809
  2811  H    -18.237652   21.022183  -20.643488     2  2809
  2812  O    -18.635717  -16.498043   -9.309957     1  2813  2814
  2813  H    -18.126491  -15.759961   -9.671204     2  2812
  2814  H    -18.079092  -17.290693   -9.360816     2  2812
  2815  O      7.697860    4.546340   22.397701     1  2816  2817
  2816  H      7.754497    5.351854   21.857616     2  2815
  2817  H      7.090089    3.958140   21.923548     2  2815
  2818  O    -14.403912    5.035118   24.181409     1  2819  2820
  2819  H    -14.790609    5.592189   24.873656     2  2818
  2820  H    -13.553673    5.460973   23.984186     2  2818
  2821  O    -17.622877  -24.964646    2.994061     1  2822  2823
  2822  H    -16.976463  -25.365487    2.396331     2  2821
  2823  H    -17.507870  -24.006588    2.912054     2  2821
  2824  O    -23.063892  -12.945886  -15.065293     1  2825  2826
  2825  H    -23.070033  -13.891185  -14.876435     2  2824
  2826  H    -23.331625  -12.850445  -15.990376     2  2824
  2827  O     -7.530699  -21.066666    6.967096     1  2828  2829
  2828  H     -6.695838  -21.489412    7.219009     2  2827
  2829  H     -7.380505  -20.679974    6.091265     2  2827
  2830  O     22.240880   -6.865703  -13.807658     1  2831  2832
  2831  H     22.228499   -6.043492  -13.296441     2  2830
  2832  H     22.999721   -7.362363  -13.467244     2  2830
  2833  O     12.870320    4.972601   -5.847067     1  2834  2835
  2834  H     12.005278    5.306003   -6.103428     2  2833
  2835  H     13.425011    4.996330   -6.641343     2  2833
  2836  O    -11.152967  -13.372535   15.915669     1  2837  2838
  2837  H    -11.032704  -14.235274   16.329735     2  2836
  2838  H    -10.646985  -13.387635   15.089390     2  2836
  2839  O     20.020507    1.695956  -26.107153     1  2840  2841
  2840  H     19.343049    1.606028  -26.791256     2  2839
  2841  H     20.837575    1.515343  -26.590987     2  2839
  2842  O     -1.076669    3.010327  -10.671720     1  2843  2844
  2843  H     -1.890913    2.489947  -10.608741     2  2842
  2844  H     -1.141426    3.528153  -11.489108     2  2842
  2845  O    -22.029770    5.544121   -4.025434     1  2846  2847
  2846  H    -22.072350    6.347808   -3.497129     2  2845
  2847  H    -21.372203    4.981652   -3.589556     2  2845
  2848  O      4.197539  -20.190228    5.490019     1  2849  2850
  2849  H      3.611490  -19.955539    4.750634     2  2848
  2850  H      5.085055  -19.994710    5.162400     2  2848
  2851  O     -4.021272  -15.909671   15.900736     1  2852  2853
  2852  H     -4.660482  -15.780598   16.615385     2  2851
  2853  H     -4.457047  -16.481264   15.259068     2  2851
  2854  O      8.381261   19.269834    1.010509     1  2855  2856
  2855  H      8.997212   19.889969    0.583723     2  2854
  2856  H      8.880305   18.761420    1.671467     2  2854
  2857  O    -17.205687   -2.539112   -7.359683     1  2858  2859
  2858  H    -17.007597   -2.984508   -6.523958     2  2857
  2859  H    -16.337591   -2.280470   -7.705125     2  2857
  2860  O    -19.724634    7.442956  -13.687956     1  2861  2862
  2861  H    -19.936018    7.900370  -12.860594     2  2860
  2862  H    -18.911032    7.876211  -13.983189     2  2860
  2863  O    -26.555867  -13.139114   16.545618     1  2864  2865
  2864  H    -25.844596  -13.375951   15.928388     2  2863
  2865  H    -27.183355  -13.878370   16.466308     2  2863
  2866  O     -0.505908  -23.065433  -19.287365     1  2867  2868
  2867  H     -0.775256  -23.914545  -18.906209     2  2866
  2868  H      0.371443  -22.919353  -18.905294     2  2866
  2869  O     25.441375    6.362576   24.132452     1  2870  2871
  2870  H     25.669061    6.582218   25.047328     2  2869
  2871  H     26.238234    6.569239   23.619954     2  2869
  2872  O    -23.578921    4.039872   14.690054     1  2873  2874
  2873  H    -24.076252    3.422812   14.130868     2  2872
  2874  H    -23.775724    4.938044   14.375830     2  2872
  2875  O     14.131722   22.126229   26.433833     1  2876  2877
  2876  H     14.509454   22.270128   27.313009     2  2875
  2877  H     14.755562   22.476451   25.782651     2  2875
  2878  O     17.461238   24.755474   20.800457     1  2879  2880
  2879  H     18.322354   25.196319   20.891419     2  2878
  2880  H     17.488352   23.957825   21.355722     2  2878
  2881  O    -25.896390  -10.431868    4.844581     1  2882  2883
  2882  H    -26.236730  -11.177619    4.332366     2  2881
  2883  H    -26.635452   -9.807135    4.882402     2  2881
  2884  O     24.625832   17.044501   26.453639     1  2885  2886
  2885  H     23.863210   17.320994   25.921808     2  2884
  2886  H     25.278281   16.686097   25.831338     2  2884
  2887  O     -9.259228    6.144135   -6.449420     1  2888  2889
  2888  H     -9.029541    6.978434   -6.892286     2  2887
  2889  H     -9.085838    6.330672   -5.511237     2  2887
  2890  O      1.081822  -25.060467   15.250861     1  2891  2892
  2891  H      1.635223  -25.806862   15.503756     2  2890
  2892  H      1.201012  -24.383533   15.932552     2  2890
  2893  O     23.390274   -8.467725  -10.568694     1  2894  2895
  2894  H     23.690226   -9.176740   -9.986049     2  2893
  2895  H     23.798202   -8.634389  -11.432914     2  2893
  2896  O      9.283414  -21.977974  -10.508569     1  2897  2898
  2897  H      9.990536  -22.453848  -10.968991     2  2896
  2898  H      8.717700  -21.623100  -11.212817     2  2896
  2899  O     20.224286    2.985512  -20.337744     1  2900  2901
  2900  H     19.621534    2.247763  -20.157471     2  2899
  2901  H     21.088309    2.725983  -19.981276     2  2899
  2902  O    -11.898869   -5.455413  -17.374564     1  2903  2904
  2903  H    -11.021888   -5.711954  -17.692155     2  2902
  2904  H    -12.336171   -5.062428  -18.142145     2  2902
  2905  O     22.454951   -2.604603   -6.607504     1  2906  2907
  2906  H     22.734026   -3.530134   -6.633836     2  2905
  2907  H     22.416068   -2.338230   -7.538896     2  2905
  2908  O      4.046827  -13.053145   -6.765350     1  2909  2910
  2909  H      3.257380  -13.383792   -7.219926     2  2908
  2910  H      4.636088  -12.729325   -7.460678     2  2908
  2911  O     -4.649480   10.476425    3.653869     1  2912  2913
  2912  H     -5.461911   10.767282    3.208580     2  2911
  2913  H     -4.172499   11.272460    3.936957     2  2911
  2914  O    -26.124472   -4.825113   17.880308     1  2915  2916
  2915  H    -25.544812   -5.259970   18.525061     2  2914
  2916  H    -25.617188   -4.759872   17.057667     2  2914
  2917  O    -20.793548  -10.132004  -21.898511     1  2918  2919
  2918  H    -20.814159   -9.351887  -22.465838     2  2917
  2919  H    -20.858310   -9.812573  -20.989725     2  2917
  2920  O    -20.060401   24.534716  -24.177562     1  2921  2922
  2921  H    -20.454684   24.599497  -25.061652     2  2920
  2922  H    -19.846041   23.597669  -24.062310     2  2920
  2923  O     15.603216    8.061892  -24.367456     1  2924  2925
  2924  H     15.172004    7.195348  -24.332673     2  2923
  2925  H     15.090062    8.612706  -24.976907     2  2923
  2926  O      5.537888   17.247303   -6.651042     1  2927  2928
  2927  H      5.650172   16.530849   -6.007328     2  2926
  2928  H      4.810079   17.790598   -6.309236     2  2926
  2929  O    -22.966795   -3.010337   -2.630865     1  2930  2931
  2930  H    -23.739030   -2.502650   -2.337392     2  2929
  2931  H    -22.180988   -2.463501   -2.463021     2  2929
  2932  O     12.303730    3.252010    9.652314     1  2933  2934
  2933  H     11.960643    2.520757    9.119650     2  2932
  2934  H     11.894201    4.038312    9.264731     2  2932
  2935  O     13.888300   11.806259   12.738066     1  2936  2937
  2936  H     14.561779   11.319363   12.227161     2  2935
  2937  H     14.141182   12.727082   12.574553     2  2935
  2938  O    -24.974548   16.043256  -26.041483     1  2939  2940
  2939  H    -25.269444   16.582054  -25.294170     2  2938
  2940  H    -24.081939   15.768005  -25.785316     2  2938
  2941  O    -20.531222  -16.182806  -11.397098     1  2942  2943
  2942  H    -20.504472  -16.975436  -11.956074     2  2941
  2943  H    -19.975029  -16.398394  -10.628648     2  2941
  2944  O    -22.835004    8.519171  -12.768641     1  2945  2946
  2945  H    -22.645909    8.323254  -13.696886     2  2944
  2946  H    -21.988027    8.785416  -12.375203     2  2944
  2947  O    -22.436027   10.633514   -1.344673     1  2948  2949
  2948  H    -21.670529   10.821827   -0.782661     2  2947
  2949  H    -22.428975    9.677790   -1.504113     2  2947
  2950  O     17.121361    9.569458   14.089399     1  2951  2952
  2951  H     17.838866    9.580625   13.437518     2  2950
  2952  H     16.459788    8.986412   13.685826     2  2950
  2953  O    -24.145796   13.306151   20.363205     1  2954  2955
  2954  H    -23.296924   12.944527   20.666217     2  2953
  2955  H    -24.700219   12.546470   20.134167     2  2953
  2956  O     -7.228643   23.301417   26.300824     1  2957  2958
  2957  H     -6.529366   22.633515   26.339077     2  2956
  2958  H     -6.899811   24.017366   26.869791     2  2956
  2959  O     -2.689341   -9.270061    8.374325     1  2960  2961
  2960  H     -3.553417   -9.061379    7.985129     2  2959
  2961  H     -2.025157   -9.026644    7.722732     2  2959
  2962  O    -15.383448  -18.172280  -22.408776     1  2963  2964
  2963  H    -14.690177  -18.805599  -22.644592     2  2962
  2964  H    -15.247221  -17.430982  -23.019218     2  2962
  2965  O     13.251115  -15.023892   -4.880099     1  2966  2967
  2966  H     12.998485  -15.934197   -4.658530     2  2965
  2967  H     13.687173  -14.699740   -4.078851     2  2965
  2968  O    -16.653788   -2.280675  -15.587786     1  2969  2970
  2969  H    -16.748276   -2.030469  -14.658161     2  2968
  2970  H    -15.704204   -2.356869  -15.735395     2  2968
  2971  O      0.516460  -21.869313   -1.256100     1  2972  2973
  2972  H      0.935292  -22.166040   -2.076172     2  2971
  2973  H     -0.274663  -22.421326   -1.174126     2  2971
  2974  O    -17.848320   -7.324585   -9.144950     1  2975  2976
  2975  H    -16.978509   -6.909984   -9.260774     2  2974
  2976  H    -17.762298   -8.205603   -9.541022     2  2974
  2977  O     12.863125   13.345184  -15.241746     1  2978  2979
  2978  H     12.389199   14.114418  -14.891551     2  2977
  2979  H     13.514665   13.681769  -15.878563     2  2977
  2980  O     16.786361  -22.460039   -8.062467     1  2981  2982
  2981  H     16.974361  -23.411546   -7.989013     2  2980
  2982  H     17.517148  -22.097147   -8.583810     2  2980
  2983  O      3.052929   23.580681   19.543435     1  2984  2985
  2984  H      2.410680   23.300032   20.210053     2  2983
  2985  H      3.692930   22.854049   19.519640     2  2983
  2986  O     -6.200325   -8.441974    0.548740     1  2987  2988
  2987  H     -6.018880   -9.375928    0.385361     2  2986
  2988  H     -6.954686   -8.201645   -0.003569     2  2986
  2989  O    -11.868109   -2.475176   14.061481     1  2990  2991
  2990  H    -12.197457   -1.832325   13.412420     2  2989
  2991  H    -11.940928   -3.338982   13.636064     2  2989
  2992  O     -5.837010   14.169398  -12.732142     1  2993  2994
  2993  H     -5.848106   13.851483  -13.649998     2  2992
  2994  H     -6.638648   14.707867  -12.655642     2  2992
  2995  O     -8.595299   18.701387   18.934671     1  2996  2997
  2996  H     -8.751911   17.747583   19.010223     2  2995
  2997  H     -7.658134   18.808882   18.739221     2  2995
  2998  O     26.464756   -2.428072  -11.812964     1  2999  3000
  2999  H     25.874823   -2.253185  -11.061348     2  2998
  3000  H     27.276084   -2.787735  -11.422351     2  2998
  3001  O    -23.621988  -19.313160   -9.617261     1  3002  3003
  3002  H    -24.084963  -19.858897  -10.266054     2  3001
  3003  H    -24.290009  -18.949018   -9.016624     2  3001
  3004  O     20.650062    8.956144   15.903871     1  3005  3006
  3005  H     20.444317    9.506646   15.133270     2  3004
  3006  H     21.213538    8.228101   15.591662     2  3004
  3007  O     -8.269710   -5.218618  -26.066265     1  3008  3009
  3008  H     -8.489437   -5.424664  -26.987871     2  3007
  3009  H     -7.928712   -4.312795  -26.077089     2  3007
  3010  O    -23.652716    3.970925  -17.286226     1  3011  3012
  3011  H    -23.663537    4.532687  -18.073680     2  3010
  3012  H    -23.362452    4.532539  -16.554120     2  3010
  3013  O    -20.898762  -21.243995   15.387016     1  3014  3015
  3014  H    -21.004415  -21.177228   16.347448     2  3013
  3015  H    -21.464042  -20.551527   15.012979     2  3013
  3016  O    -17.430607    5.713682  -22.951659     1  3017  3018
  3017  H    -17.130227    6.407489  -22.344160     2  3016
  3018  H    -16.640007    5.226617  -23.224990     2  3016
  3019  O      7.705581   14.006807    0.982403     1  3020  3021
  3020  H      8.208367   14.501749    0.317219     2  3019
  3021  H      8.099536   14.238939    1.834215     2  3019
  3022  O     13.091074   17.498238   -8.366111     1  3023  3024
  3023  H     12.300538   18.057249   -8.309126     2  3022
  3024  H     12.762212   16.595035   -8.504288     2  3022
  3025  O     -7.545150   13.544879   15.794910     1  3026  3027
  3026  H     -6.795253   13.157444   15.323227     2  3025
  3027  H     -7.191711   14.339408   16.220735     2  3025
  3028  O    -18.947896   -8.867380   23.646130     1  3029  3030
  3029  H    -19.400649   -9.143495   22.844876     2  3028
  3030  H    -18.545410   -8.008152   23.455041     2  3028
  3031  O      3.816363    7.725544  -14.258553     1  3032  3033
  3032  H      3.155430    8.385116  -14.012010     2  3031
  3033  H      3.394892    7.240060  -14.984881     2  3031
  3034  O     -6.513067    5.559229   24.401223     1  3035  3036
  3035  H     -6.606712    4.692094   24.823480     2  3034
  3036  H     -7.414500    5.877234   24.239926     2  3034
  3037  O    -14.364805   13.971825   -6.601437     1  3038  3039
  3038  H    -15.220266   14.401301   -6.760914     2  3037
  3039  H    -13.720150   14.680678   -6.735305     2  3037
  3040  O    -17.196799   15.068884   -4.703531     1  3041  3042
  3041  H    -17.205422   15.160631   -5.669007     2  3040
  3042  H    -17.527043   15.905034   -4.334048     2  3040
  3043  O     17.153242   26.612872   15.736366     1  3044  3045
  3044  H     17.242178   27.103561   14.902111     2  3043
  3045  H     18.062952   26.551475   16.071125     2  3043
  3046  O     16.436792  -14.782941  -17.899109     1  3047  3048
  3047  H     15.979842  -14.281941  -18.579952     2  3046
  3048  H     17.349240  -14.898479  -18.205832     2  3046
  3049  O     12.959385    0.811244   16.426752     1  3050  3051
  3050  H     12.477704    0.124714   15.936997     2  3049
  3051  H     13.209690    1.460052   15.749305     2  3049
  3052  O     14.941492   -5.603305   -2.980456     1  3053  3054
  3053  H     15.090247   -5.015196   -2.222891     2  3052
  3054  H     15.434791   -6.410368   -2.772963     2  3052
  3055  O    -27.028306   -7.399023  -22.010039     1  3056  3057
  3056  H    -27.365661   -6.907260  -21.249939     2  3055
  3057  H    -26.184644   -7.769603  -21.708390     2  3055
  3058  O      3.680988   -6.810444   18.709378     1  3059  3060
  3059  H      2.933282   -6.268830   18.415337     2  3058
  3060  H      3.928505   -6.460349   19.581296     2  3058
  3061  O    -26.748737  -16.567771    2.657944     1  3062  3063
  3062  H    -27.294372  -17.262593    2.263636     2  3061
  3063  H    -25.893893  -16.621935    2.206983     2  3061
  3064  O     15.232662    8.737981  -10.308520     1  3065  3066
  3065  H     14.454657    9.134846  -10.729128     2  3064
  3066  H     15.258211    9.124405   -9.421612     2  3064
  3067  O     -5.794559   19.323586  -12.096730     1  3068  3069
  3068  H     -6.392921   19.440544  -11.344616     2  3067
  3069  H     -6.259988   18.729239  -12.702204     2  3067
  3070  O     -4.926783   -3.452400   -5.925263     1  3071  3072
  3071  H     -4.572289   -3.872502   -5.126744     2  3070
  3072  H     -4.786545   -4.088255   -6.642827     2  3070
  3073  O    -20.803908   24.710754  -26.826345     1  3074  3075
  3074  H    -21.525284   24.246740  -27.267309     2  3073
  3075  H    -20.063756   24.619609  -27.441980     2  3073
  3076  O     -2.723767   19.938579   24.472348     1  3077  3078
  3077  H     -3.463892   19.318745   24.575783     2  3076
  3078  H     -1.942686   19.379893   24.576006     2  3076
  3079  O     -1.186084    4.920544  -12.706602     1  3080  3081
  3080  H     -0.639772    5.670131  -12.433008     2  3079
  3081  H     -1.428905    5.112684  -13.627914     2  3079
  3082  O    -16.533165   10.350273   23.575351     1  3083  3084
  3083  H    -15.769876    9.749605   23.519395     2  3082
  3084  H    -16.253520   11.208429   23.216007     2  3082
  3085  O     -7.695161  -25.957507    2.556139     1  3086  3087
  3086  H     -7.096552  -25.349659    2.098507     2  3085
  3087  H     -8.041699  -25.424885    3.288317     2  3085
  3088  O      1.975405   -5.909108  -19.540365     1  3089  3090
  3089  H      2.833402   -5.456879  -19.493644     2  3088
  3090  H      1.344595   -5.320185  -19.101641     2  3088
  3091  O     -2.500913   -5.730182   12.636606     1  3092  3093
  3092  H     -2.537821   -6.394853   11.929127     2  3091
  3093  H     -2.330777   -4.891549   12.183156     2  3091
  3094  O      5.924179   14.599306   22.992339     1  3095  3096
  3095  H      5.040544   14.411599   23.343731     2  3094
  3096  H      6.361575   13.735783   22.920440     2  3094
  3097  O    -12.001997  -25.379418   -5.736910     1  3098  3099
  3098  H    -12.580809  -24.638759   -5.977036     2  3097
  3099  H    -11.706025  -25.786954   -6.567760     2  3097
  3100  O     -3.541579  -16.607730   23.565130     1  3101  3102
  3101  H     -3.360978  -16.039321   24.327284     2  3100
  3102  H     -3.835764  -15.986360   22.879487     2  3100
  3103  O      3.043211   17.454439    8.139051     1  3104  3105
  3104  H      3.658589   17.149156    7.455998     2  3103
  3105  H      2.615963   16.643261    8.446412     2  3103
  3106  O    -27.179608   -0.061329   -4.195059     1  3107  3108
  3107  H    -27.161141   -0.991812   -4.454522     2  3106
  3108  H    -26.786358    0.406436   -4.943465     2  3106
  3109  O     21.061115   24.668214    8.588548     1  3110  3111
  3110  H     21.664265   24.912183    9.304089     2  3109
  3111  H     20.431890   24.041004    8.973320     2  3109
  3112  O      5.966356   26.443096   14.220942     1  3113  3114
  3113  H      6.137347   25.763908   13.550869     2  3112
  3114  H      6.620163   27.135962   14.042822     2  3112
  3115  O      9.015871   16.099916   -8.832580     1  3116  3117
  3116  H      8.696240   16.765631   -8.205151     2  3115
  3117  H      9.426634   15.418790   -8.271814     2  3115
  3118  O     16.227480  -16.146298   -5.788773     1  3119  3120
  3119  H     16.920410  -16.360446   -5.150789     2  3118
  3120  H     16.664113  -15.905418   -6.616414     2  3118
  3121  O     14.342913  -26.800617    9.220327     1  3122  3123
  3122  H     15.261333  -26.651662    8.962718     2  3121
  3123  H     13.819949  -26.614364    8.432054     2  3121
  3124  O    -16.565831   10.468470   26.364821     1  3125  3126
  3125  H    -16.591495   10.430649   25.398585     2  3124
  3126  H    -17.197551    9.797160   26.660075     2  3124
  3127  O     12.155868   21.138822  -21.910453     1  3128  3129
  3128  H     12.369584   21.083722  -22.853375     2  3127
  3129  H     12.539645   20.355342  -21.483058     2  3127
  3130  O     15.786613  -10.080671   27.114638     1  3131  3132
  3131  H     16.385935   -9.941424   27.862865     2  3130
  3132  H     15.435940   -9.209588   26.875202     2  3130
  3133  O     -0.990185    8.804838   16.137304     1  3134  3135
  3134  H     -0.921635    9.549976   16.749220     2  3133
  3135  H     -1.031125    9.195848   15.255007     2  3133
  3136  O     15.013783  -12.055157   -1.792267     1  3137  3138
  3137  H     15.825702  -12.217995   -2.294205     2  3136
  3138  H     14.634630  -12.939317   -1.689248     2  3136
  3139  O    -17.283326   -4.365122  -25.419808     1  3140  3141
  3140  H    -17.434281   -4.147811  -24.487260     2  3139
  3141  H    -18.080873   -4.815984  -25.734795     2  3139
  3142  O     23.163983   -5.840428   -9.695496     1  3143  3144
  3143  H     24.019228   -5.470726   -9.434341     2  3142
  3144  H     23.319720   -6.757612   -9.963577     2  3142
  3145  O     -8.667740  -16.313380   25.764610     1  3146  3147
  3146  H     -7.821533  -16.158661   25.319227     2  3145
  3147  H     -8.397230  -16.625951   26.642694     2  3145
  3148  O      5.907504    7.974529   -3.181333     1  3149  3150
  3149  H      6.101601    8.362730   -4.047495     2  3148
  3150  H      6.762002    7.948325   -2.720476     2  3148
  3151  O     -3.216224   11.211448   -2.377861     1  3152  3153
  3152  H     -3.455773   11.501157   -3.273810     2  3151
  3153  H     -3.039689   12.021525   -1.877501     2  3151
  3154  O    -21.985655   -6.416429   10.634060     1  3155  3156
  3155  H    -21.309471   -6.930303   10.173491     2  3154
  3156  H    -22.232698   -5.733838    9.994931     2  3154
  3157  O    -18.778073   11.520529  -11.542699     1  3158  3159
  3158  H    -19.264369   12.335529  -11.362968     2  3157
  3159  H    -18.473286   11.638845  -12.451929     2  3157
  3160  O     12.545343  -13.010898   -8.467198     1  3161  3162
  3161  H     11.613039  -13.251184   -8.573820     2  3160
  3162  H     13.024963  -13.847949   -8.381364     2  3160
  3163  O     -7.807501   25.877025   21.088037     1  3164  3165
  3164  H     -8.472000   26.151563   21.731276     2  3163
  3165  H     -8.313769   25.524111   20.340396     2  3163
  3166  O    -20.852888   12.828878   23.761787     1  3167  3168
  3167  H    -20.997891   11.882237   23.915952     2  3166
  3168  H    -21.152205   12.964001   22.850364     2  3166
  3169  O      2.423683   16.520884   -9.860152     1  3170  3171
  3170  H      3.340602   16.840667   -9.768619     2  3169
  3171  H      1.974181   16.889772   -9.078714     2  3169
  3172  O      7.939976  -27.063709   -5.355423     1  3173  3174
  3173  H      7.789399  -26.129900   -5.541942     2  3172
  3174  H      7.217752  -27.525045   -5.801209     2  3172
  3175  O    -26.508970  -12.889848  -14.699486     1  3176  3177
  3176  H    -26.124165  -13.687599  -14.306045     2  3175
  3177  H    -27.405176  -12.806942  -14.341865     2  3175
  3178  O     10.710988   -2.483391  -13.283274     1  3179  3180
  3179  H     11.119706   -3.328220  -13.520596     2  3178
  3180  H      9.763677   -2.664755  -13.181443     2  3178
  3181  O    -23.481448   19.721407  -22.690643     1  3182  3183
  3182  H    -22.938004   18.925892  -22.602789     2  3181
  3183  H    -24.074758   19.720540  -21.922218     2  3181
  3184  O      4.407493   21.388241   11.416918     1  3185  3186
  3185  H      5.090688   21.813828   10.875691     2  3184
  3186  H      4.142229   20.577986   10.950977     2  3184
  3187  O    -18.560204   -1.445108  -10.681464     1  3188  3189
  3188  H    -18.261666   -0.821952  -10.001478     2  3187
  3189  H    -18.889029   -2.211006  -10.197576     2  3187
  3190  O    -10.592963    4.108518   -8.011369     1  3191  3192
  3191  H     -9.759160    3.682775   -8.259395     2  3190
  3192  H    -11.254531    3.405252   -8.123889     2  3190
  3193  O    -12.798737  -18.433111  -20.112029     1  3194  3195
  3194  H    -12.871106  -18.937396  -20.933374     2  3193
  3195  H    -12.152754  -17.736012  -20.274240     2  3193
  3196  O      1.255667    4.838312   10.929362     1  3197  3198
  3197  H      1.793826    4.336839   11.559162     2  3196
  3198  H      1.706788    4.767049   10.076358     2  3196
  3199  O     13.391123   14.299941   -4.996775     1  3200  3201
  3200  H     13.611550   13.359112   -5.058843     2  3199
  3201  H     12.453173   14.330421   -4.756749     2  3199
  3202  O     14.359714   27.294154  -15.387675     1  3203  3204
  3203  H     14.586283   26.832478  -16.208270     2  3202
  3204  H     14.990869   26.943320  -14.741531     2  3202
  3205  O    -25.228034   10.687468  -18.875430     1  3206  3207
  3206  H    -25.641785   10.046428  -19.477150     2  3205
  3207  H    -24.268470   10.600196  -18.975792     2  3205
  3208  O      5.408349  -13.094710   14.720526     1  3209  3210
  3209  H      6.196249  -13.119070   14.160906     2  3208
  3210  H      4.729692  -12.673535   14.168387     2  3208
  3211  O     24.428092    6.603704  -25.947085     1  3212  3213
  3212  H     24.697157    7.203949  -25.235455     2  3211
  3213  H     25.071038    6.768779  -26.654679     2  3211
  3214  O     24.028888  -14.311966   23.728845     1  3215  3216
  3215  H     23.898480  -14.119545   22.791105     2  3214
  3216  H     24.691704  -15.021547   23.724434     2  3214
  3217  O    -10.393832    4.512511  -19.252951     1  3218  3219
  3218  H    -10.690570    3.682479  -19.659968     2  3217
  3219  H    -10.132239    5.080354  -19.991485     2  3217
  3220  O     13.135786    1.699402    5.968454     1  3221  3222
  3221  H     14.104546    1.645870    6.022088     2  3220
  3222  H     12.886494    1.226171    5.159966     2  3220
  3223  O     -8.234282   -5.906029    2.052782     1  3224  3225
  3224  H     -8.481209   -5.459029    2.871826     2  3223
  3225  H     -7.602541   -6.575704    2.337416     2  3223
  3226  O     19.881554  -20.957595  -16.499604     1  3227  3228
  3227  H     20.325669  -20.139322  -16.220142     2  3226
  3228  H     20.203716  -21.591055  -15.837566     2  3226
  3229  O     17.586297   14.153847    0.150094     1  3230  3231
  3230  H     17.708280   13.978383    1.093947     2  3229
  3231  H     16.807442   14.724476    0.099664     2  3229
  3232  O     15.680139   -3.671331   -1.136710     1  3233  3234
  3233  H     16.619143   -3.536872   -1.335773     2  3232
  3234  H     15.595147   -3.564366   -0.176862     2  3232
  3235  O     26.180049    9.164871  -14.166492     1  3236  3237
  3236  H     25.267123    9.434974  -14.349887     2  3235
  3237  H     26.413432    8.602260  -14.917204     2  3235
  3238  O     -1.655030   16.699884  -16.220315     1  3239  3240
  3239  H     -1.815114   17.243173  -17.008171     2  3238
  3240  H     -1.889629   15.806455  -16.509105     2  3238
  3241  O    -15.020679   24.764665   10.326972     1  3242  3243
  3242  H    -15.434247   25.586624   10.632559     2  3241
  3243  H    -15.662587   24.060770   10.510258     2  3241
  3244  O    -12.650303   -2.822193  -10.334720     1  3245  3246
  3245  H    -12.484996   -2.809205   -9.379565     2  3244
  3246  H    -11.772943   -2.786486  -10.743564     2  3244
  3247  O    -25.663233   -2.999446    6.064244     1  3248  3249
  3248  H    -26.558078   -3.284297    6.313239     2  3247
  3249  H    -25.219426   -3.760522    5.661494     2  3247
  3250  O     19.318236    6.856437   22.926606     1  3251  3252
  3251  H     19.911044    6.108302   23.094920     2  3250
  3252  H     18.653003    6.574416   22.281064     2  3250
  3253  O    -26.300715    4.309568  -16.476138     1  3254  3255
  3254  H    -25.442636    3.933988  -16.717843     2  3253
  3255  H    -26.362038    5.104632  -17.020267     2  3253
  3256  O     19.012929   -6.545459  -11.837794     1  3257  3258
  3257  H     18.559005   -6.681321  -10.991434     2  3256
  3258  H     19.712802   -7.219867  -11.829735     2  3256
  3259  O     19.855949  -18.176889    8.156382     1  3260  3261
  3260  H     20.648992  -18.544619    8.571458     2  3259
  3261  H     20.096934  -17.294182    7.826483     2  3259
  3262  O    -14.024515  -19.703067   16.133262     1  3263  3264
  3263  H    -14.051491  -20.422888   16.775272     2  3262
  3264  H    -13.145161  -19.314780   16.230178     2  3262
  3265  O     26.346709   -8.571831   17.887844     1  3266  3267
  3266  H     25.753833   -9.046998   18.488224     2  3265
  3267  H     26.986999   -9.240839   17.604259     2  3265
  3268  O      4.478595   -6.297420   -5.793341     1  3269  3270
  3269  H      5.143083   -6.695545   -6.375936     2  3268
  3270  H      3.948180   -7.045515   -5.474536     2  3268
  3271  O      1.391949   22.883079   25.733830     1  3272  3273
  3272  H      0.567703   22.410123   25.880825     2  3271
  3273  H      1.662320   23.219570   26.604290     2  3271
  3274  O     21.586392   20.376888   19.453879     1  3275  3276
  3275  H     22.319352   20.517821   20.069426     2  3274
  3276  H     21.985387   19.926394   18.693563     2  3274
  3277  O      5.994874   -5.169504    6.248975     1  3278  3279
  3278  H      6.244379   -4.247502    6.419186     2  3277
  3279  H      5.198757   -5.104976    5.698276     2  3277
  3280  O    -14.612120  -26.189829   13.477586     1  3281  3282
  3281  H    -14.988185  -27.062058   13.678833     2  3280
  3282  H    -13.872029  -26.351036   12.874433     2  3280
  3283  O     24.545993    3.222007   11.582406     1  3284  3285
  3284  H     24.630499    3.711365   10.751298     2  3283
  3285  H     25.437285    3.222934   11.958710     2  3283
  3286  O    -17.779888    2.988912   -2.979699     1  3287  3288
  3287  H    -17.321993    2.442304   -3.627372     2  3286
  3288  H    -17.360624    3.860872   -3.059173     2  3286
  3289  O     19.738540  -10.595475  -10.054886     1  3290  3291
  3290  H     18.831904  -10.464619   -9.737871     2  3289
  3291  H     20.287785  -10.488709   -9.263643     2  3289
  3292  O    -12.150306   25.861417  -19.601279     1  3293  3294
  3293  H    -11.945953   25.751877  -20.542351     2  3292
  3294  H    -13.038459   25.490784  -19.490935     2  3292
  3295  O    -19.927771    6.065593    4.214534     1  3296  3297
  3296  H    -19.773292    5.215747    4.653435     2  3295
  3297  H    -20.855123    6.064563    3.931883     2  3295
  3298  O     20.289995   25.822132   25.530345     1  3299  3300
  3299  H     20.330635   26.786959   25.521130     2  3298
  3300  H     21.101107   25.554955   25.079165     2  3298
  3301  O     13.279017  -18.666008    4.776093     1  3302  3303
  3302  H     12.509819  -18.482208    4.219103     2  3301
  3303  H     13.515546  -19.598041    4.645732     2  3301
  3304  O     -9.874050  -22.951485   15.887446     1  3305  3306
  3305  H     -9.837883  -22.191593   16.488246     2  3304
  3306  H     -9.403812  -23.665577   16.337620     2  3304
  3307  O      9.054477    2.076421  -11.096685     1  3308  3309
  3308  H      8.632123    2.828267  -10.658503     2  3307
  3309  H      9.964040    2.045396  -10.761698     2  3307
  3310  O     18.282416   20.293149   26.040624     1  3311  3312
  3311  H     17.735309   20.248013   26.838628     2  3310
  3312  H     17.871470   19.710835   25.382811     2  3310
  3313  O    -16.023497  -18.361634   21.113174     1  3314  3315
  3314  H    -15.523398  -18.881914   20.469198     2  3313
  3315  H    -16.101069  -17.497406   20.684012     2  3313
  3316  O     21.714987   10.897075   -6.080351     1  3317  3318
  3317  H     21.963265   10.337857   -5.334252     2  3316
  3318  H     20.766374   11.030605   -5.952653     2  3316
  3319  O    -26.786993    8.792668   20.331258     1  3320  3321
  3320  H    -26.712688    8.076412   19.685659     2  3319
  3321  H    -26.392975    9.580191   19.938425     2  3319
  3322  O     26.270052  -23.032326   -2.830045     1  3323  3324
  3323  H     26.332151  -23.976466   -2.611671     2  3322
  3324  H     27.087311  -22.793553   -3.295440     2  3322
  3325  O    -15.008995   -4.799563  -21.487723     1  3326  3327
  3326  H    -14.375101   -4.762278  -22.215901     2  3325
  3327  H    -15.356288   -5.704276  -21.500820     2  3325
  3328  O     14.660291   -8.863246    6.519130     1  3329  3330
  3329  H     15.474513   -8.443931    6.204076     2  3328
  3330  H     14.771172   -8.981671    7.473267     2  3328
  3331  O     16.040702    5.141689   -5.291981     1  3332  3333
  3332  H     16.099637    5.283087   -4.331530     2  3331
  3333  H     16.069290    6.022946   -5.690279     2  3331
  3334  O     -6.212606   -7.487664    3.180616     1  3335  3336
  3335  H     -6.287626   -8.412389    2.915130     2  3334
  3336  H     -5.576591   -7.095056    2.564725     2  3334
  3337  O    -12.181940   19.855279   -8.919654     1  3338  3339
  3338  H    -11.899860   20.430477   -8.199040     2  3337
  3339  H    -13.091345   20.114099   -9.124345     2  3337
  3340  O    -17.107928   10.795589    7.953765     1  3341  3342
  3341  H    -17.199115   11.764307    7.884588     2  3340
  3342  H    -16.709367   10.542011    7.102404     2  3340
  3343  O      1.562424    9.183840  -13.808456     1  3344  3345
  3344  H      0.990014    8.498663  -13.434487     2  3343
  3345  H      1.379539    9.239060  -14.764765     2  3343
  3346  O     13.996764   -9.252326   17.194046     1  3347  3348
  3347  H     13.921776   -8.390688   17.624803     2  3346
  3348  H     13.976464   -9.047129   16.246909     2  3346
  3349  O     19.077802    7.956452    1.800923     1  3350  3351
  3350  H     19.883215    8.432644    2.047866     2  3349
  3351  H     19.352466    7.078581    1.492305     2  3349
  3352  O     21.456379  -24.527292   13.740602     1  3353  3354
  3353  H     22.379249  -24.510546   14.033282     2  3352
  3354  H     21.152657  -25.425539   13.941678     2  3352
  3355  O    -20.817075   17.525870   -3.837422     1  3356  3357
  3356  H    -19.942232   17.290651   -3.493250     2  3355
  3357  H    -20.780755   18.477099   -4.022304     2  3355
  3358  O     -6.528046   15.538003   -3.287499     1  3359  3360
  3359  H     -5.774440   15.178844   -3.779359     2  3358
  3360  H     -7.025627   14.779365   -2.939932     2  3358
  3361  O     15.670261   13.862542   12.259939     1  3362  3363
  3362  H     16.387496   13.388899   12.703275     2  3361
  3363  H     16.040990   14.254131   11.452940     2  3361
  3364  O    -18.485175  -11.998070  -15.126784     1  3365  3366
  3365  H    -17.981038  -11.698595  -14.364498     2  3364
  3366  H    -18.836652  -12.862669  -14.871923     2  3364
  3367  O    -22.793386  -19.800346   13.937245     1  3368  3369
  3368  H    -23.399677  -20.527879   13.730478     2  3367
  3369  H    -23.394362  -19.044227   14.008337     2  3367
  3370  O      1.872613  -14.392276   -7.802157     1  3371  3372
  3371  H      2.233363  -14.947179   -8.511179     2  3370
  3372  H      1.754042  -14.979892   -7.038961     2  3370
  3373  O     -0.975994  -24.760730    4.078659     1  3374  3375
  3374  H     -1.223224  -24.048102    3.477699     2  3373
  3375  H     -1.816841  -25.080286    4.427173     2  3373
  3376  O    -23.385019   15.844298  -20.451667     1  3377  3378
  3377  H    -22.668118   15.458912  -19.927021     2  3376
  3378  H    -23.980259   15.102165  -20.639146     2  3376
  3379  O     -8.402451    1.407391  -19.461567     1  3380  3381
  3380  H     -7.889664    1.372363  -20.277006     2  3379
  3381  H     -8.189878    2.257499  -19.050009     2  3379
  3382  O     -2.661605    1.042106    0.624241     1  3383  3384
  3383  H     -2.024147    1.732830    0.384088     2  3382
  3384  H     -2.219510    0.522798    1.316214     2  3382
  3385  O     27.291868  -22.451616   17.487826     1  3386  3387
  3386  H     26.583766  -22.793172   16.922796     2  3385
  3387  H     26.912570  -22.483671   18.380092     2  3385
  3388  O    -18.801034   16.513233   11.983812     1  3389  3390
  3389  H    -18.758270   16.018796   12.815802     2  3388
  3390  H    -19.031989   17.424601   12.221436     2  3388
  3391  O     -5.633928   21.422207   22.181331     1  3392  3393
  3392  H     -4.761551   21.086714   21.917008     2  3391
  3393  H     -5.868161   20.940384   22.988988     2  3391
  3394  O    -20.616184   11.585533    0.616350     1  3395  3396
  3395  H    -20.440410   11.327494    1.534049     2  3394
  3396  H    -20.610957   12.552846    0.649339     2  3394
  3397  O     -9.494387  -13.133085   -8.732456     1  3398  3399
  3398  H     -9.814957  -12.380749   -8.211916     2  3397
  3399  H     -9.516091  -13.902321   -8.139735     2  3397
  3400  O    -22.070392   -1.015752  -14.940033     1  3401  3402
  3401  H    -22.942206   -1.206301  -14.568732     2  3400
  3402  H    -21.522058   -0.774169  -14.183685     2  3400
  3403  O    -24.802996   -7.932703  -24.218391     1  3404  3405
  3404  H    -24.671667   -7.165828  -23.646595     2  3403
  3405  H    -23.936415   -8.348418  -24.328282     2  3403
  3406  O     21.429638   -5.081738  -21.807602     1  3407  3408
  3407  H     22.247774   -4.568431  -21.839264     2  3406
  3408  H     21.584233   -5.807358  -22.424940     2  3406
  3409  O    -23.557038   16.157514   24.148837     1  3410  3411
  3410  H    -22.833322   16.554467   23.638461     2  3409
  3411  H    -24.199535   15.839985   23.494220     2  3409
  3412  O     10.561021   10.802451   -9.962218     1  3413  3414
  3413  H      9.754167   10.919731   -9.436173     2  3412
  3414  H     11.052727   10.112576   -9.491809     2  3412
  3415  O     24.651696  -10.369845   19.217269     1  3416  3417
  3416  H     23.811254  -10.458957   19.687153     2  3415
  3417  H     25.181575  -11.064445   19.631929     2  3415
  3418  O     13.851568   17.071943   -5.507114     1  3419  3420
  3419  H     13.801523   16.109955   -5.426820     2  3418
  3420  H     13.641272   17.275210   -6.426033     2  3418
  3421  O     25.449063  -17.950452  -22.910288     1  3422  3423
  3422  H     25.920445  -18.220719  -23.714484     2  3421
  3423  H     25.784174  -18.531284  -22.209373     2  3421
  3424  O    -24.574816  -13.876286   14.782061     1  3425  3426
  3425  H    -24.680625  -14.482822   14.032594     2  3424
  3426  H    -23.882588  -14.284734   15.321026     2  3424
  3427  O     12.454133   22.009571  -13.851323     1  3428  3429
  3428  H     12.510042   21.485856  -14.666568     2  3427
  3429  H     13.121604   22.703569  -13.955633     2  3427
  3430  O     -6.137052  -23.799076    1.834104     1  3431  3432
  3431  H     -5.952333  -23.499071    2.736160     2  3430
  3432  H     -5.274848  -23.969403    1.435805     2  3430
  3433  O     13.026799   22.630310   22.396139     1  3434  3435
  3434  H     13.145689   23.576138   22.574855     2  3433
  3435  H     13.465716   22.480842   21.547503     2  3433
  3436  O    -15.481712  -22.868689   23.083416     1  3437  3438
  3437  H    -15.719035  -22.136907   23.673901     2  3436
  3438  H    -14.574990  -23.110722   23.330024     2  3436
  3439  O     15.694260   -6.292564  -11.098708     1  3440  3441
  3440  H     14.882128   -6.019553  -10.643278     2  3439
  3441  H     16.263210   -6.708723  -10.432152     2  3439
  3442  O    -20.997285  -23.451908   25.467357     1  3443  3444
  3443  H    -20.191811  -23.784237   25.051489     2  3442
  3444  H    -21.279866  -22.653508   24.992962     2  3442
  3445  O     21.542951   21.502235   -8.907408     1  3446  3447
  3446  H     21.893757   20.612805   -8.738903     2  3445
  3447  H     21.791236   21.748208   -9.812825     2  3445
  3448  O     21.734602   -5.625885   -4.300101     1  3449  3450
  3449  H     21.012668   -6.237845   -4.480775     2  3448
  3450  H     22.187347   -5.481667   -5.139126     2  3448
  3451  O    -13.911467  -11.890114   10.152613     1  3452  3453
  3452  H    -13.484633  -11.902201    9.283809     2  3451
  3453  H    -13.175946  -11.953362   10.781491     2  3451
  3454  O     25.969144  -23.528336  -25.884588     1  3455  3456
  3455  H     26.217346  -24.093454  -26.632849     2  3454
  3456  H     25.420071  -24.104966  -25.329288     2  3454
  3457  O      6.989887  -24.026199  -22.414075     1  3458  3459
  3458  H      6.724044  -23.197797  -21.984455     2  3457
  3459  H      6.167556  -24.504451  -22.600730     2  3457
  3460  O     -4.805078   15.764899  -18.150901     1  3461  3462
  3461  H     -5.082941   14.887990  -18.461757     2  3460
  3462  H     -4.858938   16.346982  -18.921895     2  3460
  3463  O     15.444142    9.712338   -7.650583     1  3464  3465
  3464  H     15.884570    8.868927   -7.457876     2  3463
  3465  H     14.635790    9.665534   -7.119358     2  3463
  3466  O    -18.195401   -4.634470   25.314786     1  3467  3468
  3467  H    -17.338061   -4.343894   25.663050     2  3466
  3468  H    -18.539133   -3.897678   24.788297     2  3466
  3469  O     14.227462   -2.738174   -9.087993     1  3470  3471
  3470  H     13.890679   -2.390462   -9.926851     2  3469
  3471  H     15.190592   -2.641537   -9.122458     2  3469
  3472  O    -11.615689   16.652135  -23.545989     1  3473  3474
  3473  H    -12.301093   16.199790  -24.060619     2  3472
  3474  H    -11.379585   17.459917  -24.025827     2  3472
  3475  O     -1.526929  -13.001818  -22.637545     1  3476  3477
  3476  H     -1.374710  -13.854914  -23.070191     2  3475
  3477  H     -1.686322  -12.367140  -23.353805     2  3475
  3478  O      8.803790  -10.703143  -17.276529     1  3479  3480
  3479  H      8.172929   -9.976602  -17.199319     2  3478
  3480  H      8.296442  -11.516856  -17.380358     2  3478
  3481  O      2.256041  -20.807339   19.729163     1  3482  3483
  3482  H      1.312471  -20.752773   19.917016     2  3481
  3483  H      2.345475  -20.785380   18.761648     2  3481
  3484  O      5.373433   11.709013  -12.138370     1  3485  3486
  3485  H      4.472500   11.456454  -12.375914     2  3484
  3486  H      5.837550   10.904639  -11.870412     2  3484
  3487  O    -10.782276  -13.469091    2.144470     1  3488  3489
  3488  H    -11.191243  -12.864000    2.782785     2  3487
  3489  H    -11.357490  -14.249981    2.133188     2  3487
  3490  O    -14.882244  -19.336875  -17.841833     1  3491  3492
  3491  H    -15.185547  -18.699756  -18.502872     2  3490
  3492  H    -14.568244  -20.080982  -18.367972     2  3490
  3493  O     -1.338069   25.691966    3.091343     1  3494  3495
  3494  H     -1.596187   24.910403    2.578570     2  3493
  3495  H     -0.370011   25.747642    3.051898     2  3493
  3496  O     24.791728    3.359301   17.694914     1  3497  3498
  3497  H     24.085124    3.432359   17.032014     2  3496
  3498  H     24.411793    3.739041   18.501924     2  3496
  3499  O     10.166684   25.135455  -11.224899     1  3500  3501
  3500  H     10.187416   24.723416  -12.103274     2  3499
  3501  H     10.327652   24.418964  -10.596033     2  3499
  3502  O      5.892931   15.300707    3.823445     1  3503  3504
  3503  H      5.597095   15.594893    2.952653     2  3502
  3504  H      5.519931   15.922812    4.459685     2  3502
  3505  O    -14.754384   14.317862   -3.717097     1  3506  3507
  3506  H    -14.870536   13.357392   -3.676140     2  3505
  3507  H    -15.568675   14.646040   -4.126974     2  3505
  3508  O    -23.919190   18.631514  -12.555168     1  3509  3510
  3509  H    -24.405174   18.101993  -11.897299     2  3508
  3510  H    -23.962950   18.092540  -13.363922     2  3508
  3511  O      6.032974    0.158870    3.307820     1  3512  3513
  3512  H      5.328413   -0.503593    3.239235     2  3511
  3513  H      5.734635    0.813387    3.958126     2  3511
  3514  O    -21.143936    6.422167    0.861738     1  3515  3516
  3515  H    -21.594839    5.600586    1.092194     2  3514
  3516  H    -20.320320    6.147243    0.434888     2  3514
  3517  O     19.425248  -24.395028  -13.038570     1  3518  3519
  3518  H     19.862500  -25.242697  -13.214366     2  3517
  3519  H     20.128222  -23.793352  -12.761062     2  3517
  3520  O     -3.246498    9.194879    1.719466     1  3521  3522
  3521  H     -2.728117    9.879254    1.287882     2  3520
  3522  H     -3.663098    9.618095    2.487546     2  3520
  3523  O      1.267960  -24.488429   -8.692913     1  3524  3525
  3524  H      1.390718  -25.240334   -9.296126     2  3523
  3525  H      1.710390  -23.740606   -9.115473     2  3523
  3526  O    -10.420508    1.757851   17.885881     1  3527  3528
  3527  H    -11.382950    1.794897   17.794827     2  3526
  3528  H    -10.270621    1.163566   18.634022     2  3526
  3529  O    -25.341846  -24.957075   10.476312     1  3530  3531
  3530  H    -24.708981  -24.595178    9.839012     2  3529
  3531  H    -25.748017  -25.732584   10.059947     2  3529
  3532  O    -25.893771   22.202159   -4.586764     1  3533  3534
  3533  H    -26.612267   22.721180   -4.953685     2  3532
  3534  H    -25.889446   22.429539   -3.646333     2  3532
  3535  O      8.854391   -4.852732    9.160242     1  3536  3537
  3536  H      8.594518   -3.918395    9.181871     2  3535
  3537  H      8.032731   -5.351515    9.110416     2  3535
  3538  O     13.205856   10.278435  -11.294171     1  3539  3540
  3539  H     13.356968   10.706159  -12.152315     2  3538
  3540  H     13.413298   10.948790  -10.625306     2  3538
  3541  O     -6.574149   26.075684    6.243535     1  3542  3543
  3542  H     -5.793318   25.703632    5.803960     2  3541
  3543  H     -6.617245   25.583980    7.082931     2  3541
  3544  O    -12.695871  -11.951839  -25.681923     1  3545  3546
  3545  H    -11.882121  -12.453441  -25.838066     2  3544
  3546  H    -13.229524  -12.054368  -26.482487     2  3544
  3547  O     10.880748   20.187141   -2.928737     1  3548  3549
  3548  H     10.243553   19.755379   -3.517073     2  3547
  3549  H     11.667335   19.620952   -2.967820     2  3547
  3550  O    -14.391228    4.455022    1.620237     1  3551  3552
  3551  H    -14.272076    5.364358    1.923510     2  3550
  3552  H    -15.158506    4.498737    1.035854     2  3550
  3553  O     -0.215532   21.777761  -17.939725     1  3554  3555
  3554  H      0.374531   21.136929  -18.360687     2  3553
  3555  H     -0.861176   22.032198  -18.614707     2  3553
  3556  O      5.820088    1.193856    0.727422     1  3557  3558
  3557  H      5.159765    1.845608    0.997751     2  3556
  3558  H      6.063304    0.755252    1.553483     2  3556
  3559  O     11.161479   -0.631275  -15.279629     1  3560  3561
  3560  H     11.010163   -1.204561  -14.509574     2  3559
  3561  H     11.519200    0.199528  -14.926673     2  3559
  3562  O     23.138364  -10.172231    9.757392     1  3563  3564
  3563  H     23.116849   -9.630500    8.953189     2  3562
  3564  H     22.766728  -11.029134    9.493060     2  3562
  3565  O     14.663745   24.745189  -10.913616     1  3566  3567
  3566  H     15.438829   25.289841  -10.719632     2  3565
  3567  H     15.012569   24.073602  -11.517741     2  3565
  3568  O     -8.574526    1.928966   24.044054     1  3569  3570
  3569  H     -7.716355    2.250177   24.358478     2  3568
  3570  H     -9.009716    2.691352   23.631359     2  3568
  3571  O     22.421721   23.435906  -24.549026     1  3572  3573
  3572  H     21.698166   23.017032  -24.068814     2  3571
  3573  H     22.705286   22.828397  -25.238645     2  3571
  3574  O    -18.250610  -18.872217  -19.732679     1  3575  3576
  3575  H    -17.387987  -18.476815  -19.570001     2  3574
  3576  H    -18.207285  -19.746641  -19.326665     2  3574
  3577  O     23.530008  -16.185364  -21.759035     1  3578  3579
  3578  H     23.500974  -16.660364  -20.915224     2  3577
  3579  H     24.255077  -16.601692  -22.251010     2  3577
  3580  O    -25.940719   14.656051   -4.972949     1  3581  3582
  3581  H    -25.899575   15.620054   -4.876855     2  3580
  3582  H    -26.730801   14.473171   -5.501490     2  3580
  3583  O     -8.740921    3.589941  -22.809615     1  3584  3585
  3584  H     -9.568270    3.122096  -23.016653     2  3583
  3585  H     -8.128049    2.891918  -22.535414     2  3583
  3586  O      4.581237   22.052382    4.663269     1  3587  3588
  3587  H      5.168372   22.259010    5.404142     2  3586
  3588  H      4.665798   21.100092    4.497765     2  3586
  3589  O      6.703517   20.654817    2.704139     1  3590  3591
  3590  H      7.168581   20.161386    2.012434     2  3589
  3591  H      5.946772   20.116441    2.966379     2  3589
  3592  O     -3.816321    4.688379  -12.079232     1  3593  3594
  3593  H     -3.996999    3.885736  -12.595811     2  3592
  3594  H     -2.862064    4.818009  -12.175087     2  3592
  3595  O     -5.676989   16.567873    3.438346     1  3596  3597
  3596  H     -4.720485   16.696282    3.373390     2  3595
  3597  H     -5.790947   15.627009    3.249828     2  3595
  3598  O     23.641169   22.280213   22.995834     1  3599  3600
  3599  H     23.582956   22.461813   22.042713     2  3598
  3600  H     22.738513   22.387812   23.334184     2  3598
  3601  O     -4.961103  -10.136566   19.308035     1  3602  3603
  3602  H     -5.243851  -10.166101   18.375078     2  3601
  3603  H     -5.541631   -9.452615   19.693039     2  3601
  3604  O    -25.283821   14.762910  -14.228385     1  3605  3606
  3605  H    -25.944249   14.763613  -14.937522     2  3604
  3606  H    -24.799693   15.588474  -14.368263     2  3604
  3607  O      4.374192    5.864759   -4.074334     1  3608  3609
  3608  H      4.977455    6.484444   -3.632392     2  3607
  3609  H      4.753219    5.737202   -4.958197     2  3607
  3610  O     -4.993915   -9.007253  -26.773610     1  3611  3612
  3611  H     -5.405562   -8.531382  -27.514394     2  3610
  3612  H     -5.727767   -9.332184  -26.232491     2  3610
  3613  O    -10.101592   20.415747    4.597392     1  3614  3615
  3614  H    -10.280053   19.584320    4.130737     2  3613
  3615  H    -10.970598   20.808773    4.775358     2  3613
  3616  O     21.192182   22.053722   27.072171     1  3617  3618
  3617  H     20.934963   21.142011   27.268588     2  3616
  3618  H     22.134130   22.088638   27.279148     2  3616
  3619  O     18.642417   11.927506   18.522206     1  3620  3621
  3620  H     17.680566   11.891724   18.604691     2  3619
  3621  H     18.937432   11.006148   18.535707     2  3619
  3622  O     25.079986  -12.782079   -3.126712     1  3623  3624
  3623  H     25.657906  -12.437370   -3.822021     2  3622
  3624  H     25.170451  -13.746695   -3.139945     2  3622
  3625  O     18.923162   16.455011   23.538072     1  3626  3627
  3626  H     19.457953   16.881756   22.846427     2  3625
  3627  H     18.393315   15.787634   23.072227     2  3625
  3628  O      5.695337    5.810059   17.736575     1  3629  3630
  3629  H      6.349417    5.471527   18.368960     2  3628
  3630  H      5.301382    6.581036   18.170023     2  3628
  3631  O     -0.766050   27.013140   19.876634     1  3632  3633
  3632  H     -1.181289   27.155749   19.015091     2  3631
  3633  H     -0.821786   26.059106   20.037865     2  3631
  3634  O      3.926789   26.034013   20.433901     1  3635  3636
  3635  H      4.877226   26.099352   20.582673     2  3634
  3636  H      3.740103   25.135624   20.117412     2  3634
  3637  O      7.692964   21.204848  -19.978726     1  3638  3639
  3638  H      8.301527   21.135017  -20.733353     2  3637
  3639  H      7.496145   22.148904  -19.886345     2  3637
  3640  O     -9.683374  -18.685202  -14.720137     1  3641  3642
  3641  H    -10.482837  -18.978532  -14.260121     2  3640
  3642  H     -9.917862  -18.641690  -15.651470     2  3640
  3643  O      1.524460   15.749094  -21.050433     1  3644  3645
  3644  H      2.162268   16.022974  -20.379336     2  3643
  3645  H      0.794633   15.324866  -20.579864     2  3643
  3646  O     26.527366  -26.126226    6.136036     1  3647  3648
  3647  H     26.640578  -27.026655    6.474708     2  3646
  3648  H     27.434717  -25.782309    6.107639     2  3646
  3649  O     -6.953478   -7.349166  -21.016158     1  3650  3651
  3650  H     -6.335847   -7.033000  -21.693512     2  3649
  3651  H     -7.792617   -7.498259  -21.469143     2  3649
  3652  O    -24.726976    4.319195  -12.077949     1  3653  3654
  3653  H    -24.651791    5.276710  -11.928895     2  3652
  3654  H    -23.819711    3.979821  -12.122021     2  3652
  3655  O      6.376232   26.087325  -16.457184     1  3656  3657
  3656  H      6.339398   25.618650  -15.615963     2  3655
  3657  H      5.870002   25.511242  -17.044683     2  3655
  3658  O     20.959750   -2.720106   -2.628473     1  3659  3660
  3659  H     21.636530   -2.152345   -3.022878     2  3658
  3660  H     21.449590   -3.420093   -2.175533     2  3658
  3661  O    -24.144618  -11.541459  -24.034350     1  3662  3663
  3662  H    -24.528538  -11.371998  -23.163444     2  3661
  3663  H    -23.562887  -10.796105  -24.240616     2  3661
  3664  O    -21.468444   -2.039633  -17.997144     1  3665  3666
  3665  H    -21.717610   -2.725477  -18.636684     2  3664
  3666  H    -21.166976   -2.517819  -17.209353     2  3664
  3667  O    -16.221812  -18.018425  -13.826836     1  3668  3669
  3668  H    -16.740778  -18.768976  -13.506114     2  3667
  3669  H    -15.694280  -17.698541  -13.082266     2  3667
  3670  O    -14.759636   14.934564   -1.125619     1  3671  3672
  3671  H    -15.105637   14.105987   -0.761547     2  3670
  3672  H    -14.749833   14.771625   -2.079534     2  3670
  3673  O     15.520178    0.350850   17.370723     1  3674  3675
  3674  H     14.582263    0.391752   17.141177     2  3673
  3675  H     15.928817    1.018840   16.804523     2  3673
  3676  O     -6.391258   16.039454  -15.910293     1  3677  3678
  3677  H     -5.824688   16.045374  -16.697061     2  3676
  3678  H     -6.401090   15.118409  -15.622199     2  3676
  3679  O      6.364421   -7.342535   -7.557981     1  3680  3681
  3680  H      6.158046   -7.012186   -8.448517     2  3679
  3681  H      6.424576   -8.306727   -7.660510     2  3679
  3682  O     13.203382  -10.849423  -10.120265     1  3683  3684
  3683  H     12.508556  -10.200457   -9.929007     2  3682
  3684  H     12.964855  -11.644140   -9.617584     2  3682
  3685  O     18.553652  -26.537882   -4.172483     1  3686  3687
  3686  H     18.880966  -26.519641   -3.259966     2  3685
  3687  H     19.131831  -25.925857   -4.647166     2  3685
  3688  O     19.832761  -15.302679   -5.605667     1  3689  3690
  3689  H     19.376107  -14.833905   -6.322625     2  3688
  3690  H     19.145991  -15.768050   -5.111831     2  3688
  3691  O    -23.348237  -22.828708    3.905682     1  3692  3693
  3692  H    -24.013232  -23.449925    3.574531     2  3691
  3693  H    -23.101392  -23.182385    4.773024     2  3691
  3694  O     18.558919   15.847503   -5.583897     1  3695  3696
  3695  H     19.307580   15.262611   -5.408219     2  3694
  3696  H     18.104901   15.938371   -4.734453     2  3694
  3697  O    -12.368590    3.420385   -1.023363     1  3698  3699
  3698  H    -13.288172    3.172710   -1.206646     2  3697
  3699  H    -11.899602    2.593356   -0.832410     2  3697
  3700  O     21.445236   10.113966  -21.779091     1  3701  3702
  3701  H     22.285217    9.704324  -22.036344     2  3700
  3702  H     21.473361   11.027889  -22.102936     2  3700
  3703  O      7.612996  -15.779748   14.403306     1  3704  3705
  3704  H      8.456416  -16.211290   14.203163     2  3703
  3705  H      7.733716  -14.848990   14.178066     2  3703
  3706  O     -2.268389  -11.652047   19.649228     1  3707  3708
  3707  H     -2.602026  -12.357141   19.063556     2  3706
  3708  H     -2.207308  -12.057963   20.531283     2  3706
  3709  O     12.660030   15.550751   18.268167     1  3710  3711
  3710  H     13.133353   16.023832   18.969911     2  3709
  3711  H     13.153308   15.784785   17.467451     2  3709
  3712  O     15.847441    7.954153   25.778629     1  3713  3714
  3713  H     15.281313    7.405864   25.219996     2  3712
  3714  H     16.106231    8.712465   25.237147     2  3712
  3715  O    -18.884411  -14.192366   17.175062     1  3716  3717
  3716  H    -19.505810  -13.456198   17.058793     2  3715
  3717  H    -18.165695  -14.018727   16.544653     2  3715
  3718  O     26.468151  -10.757122  -10.324036     1  3719  3720
  3719  H     25.592503  -10.672987   -9.928734     2  3718
  3720  H     27.054812  -11.040181   -9.606024     2  3718
  3721  O      7.635781  -11.299335    6.811966     1  3722  3723
  3722  H      8.194937  -11.212952    6.026465     2  3721
  3723  H      6.756420  -11.507374    6.490670     2  3721
  3724  O     -1.153241   -4.538623  -21.092208     1  3725  3726
  3725  H     -1.208155   -5.449269  -21.424513     2  3724
  3726  H     -1.010106   -3.989583  -21.879816     2  3724
  3727  O     -1.486477   20.152758   18.033461     1  3728  3729
  3728  H     -0.881710   19.603083   17.518935     2  3727
  3729  H     -2.097235   19.507779   18.419337     2  3727
  3730  O    -23.400191    1.432627   23.406066     1  3731  3732
  3731  H    -22.530393    1.328267   23.821635     2  3730
  3732  H    -23.233620    1.476361   22.451848     2  3730
  3733  O     -5.742223   -6.061146   18.001778     1  3734  3735
  3734  H     -5.798855   -5.353446   18.664895     2  3733
  3735  H     -4.808229   -6.325603   17.973977     2  3733
  3736  O      8.716836  -14.953120   17.480412     1  3737  3738
  3737  H      8.884056  -14.162511   16.945170     2  3736
  3738  H      9.585831  -15.265314   17.776660     2  3736
  3739  O     19.107468    9.946751   -9.655371     1  3740  3741
  3740  H     19.040508   10.704902   -9.055535     2  3739
  3741  H     18.919214    9.144466   -9.145053     2  3739
  3742  O    -19.587367    3.396821   -9.790300     1  3743  3744
  3743  H    -18.722030    3.280588   -9.368855     2  3742
  3744  H    -19.494058    2.931784  -10.639746     2  3742
  3745  O      0.050547   23.164108   13.086735     1  3746  3747
  3746  H      0.072926   23.039346   14.050648     2  3745
  3747  H     -0.455596   22.424155   12.717612     2  3745
  3748  O     21.599160   16.539464   17.162711     1  3749  3750
  3749  H     21.962234   16.456867   16.268814     2  3748
  3750  H     21.811344   17.445887   17.423682     2  3748
  3751  O     -3.397894  -13.618618   18.113773     1  3752  3753
  3752  H     -4.271664  -13.501642   18.517264     2  3751
  3753  H     -3.099643  -14.480579   18.439519     2  3751
  3754  O     -8.584991   22.215618    3.121808     1  3755  3756
  3755  H     -9.100974   21.552856    3.606972     2  3754
  3756  H     -9.146582   23.006769    3.123616     2  3754
  3757  O      7.695383   -6.913454   -4.871190     1  3758  3759
  3758  H      7.458304   -7.133903   -5.777850     2  3757
  3759  H      7.188658   -7.510139   -4.302907     2  3757
  3760  O     15.739369   18.023044   26.516697     1  3761  3762
  3761  H     16.210560   18.178698   25.683410     2  3760
  3762  H     15.907107   17.095535   26.753294     2  3760
  3763  O     26.269982   -7.696090   22.869384     1  3764  3765
  3764  H     26.131621   -8.647029   22.737515     2  3763
  3765  H     26.728187   -7.410722   22.064103     2  3763
  3766  O     26.727916   20.757391   18.638525     1  3767  3768
  3767  H     27.690077   20.689593   18.541707     2  3766
  3768  H     26.584830   21.004456   19.565802     2  3766
  3769  O     -8.228899   -4.281539  -16.309323     1  3770  3771
  3770  H     -8.211778   -4.082814  -17.259458     2  3769
  3771  H     -8.021718   -3.423678  -15.910736     2  3769
  3772  O      9.080319  -24.770381  -14.024224     1  3773  3774
  3773  H      8.269727  -24.830382  -13.498520     2  3772
  3774  H      9.374528  -25.690790  -14.074291     2  3772
  3775  O    -27.166631   -6.514974   -4.430020     1  3776  3777
  3776  H    -26.500347   -6.022130   -4.934877     2  3775
  3777  H    -26.955910   -6.380360   -3.492645     2  3775
  3778  O    -27.181950  -14.749816  -27.204861     1  3779  3780
  3779  H    -26.420420  -15.337403  -27.106182     2  3778
  3780  H    -27.936316  -15.346829  -27.299939     2  3778
  3781  O      2.704789   14.808443    8.932263     1  3782  3783
  3782  H      2.968727   14.558885    9.828048     2  3781
  3783  H      2.420345   13.978049    8.527042     2  3781
  3784  O     27.199246   -6.079978  -15.868162     1  3785  3786
  3785  H     28.024348   -5.587348  -15.983752     2  3784
  3786  H     27.175044   -6.310929  -14.929294     2  3784
  3787  O     -2.634184   15.926680   -2.619254     1  3788  3789
  3788  H     -3.178912   16.657586   -2.308658     2  3787
  3789  H     -1.769710   16.323148   -2.821663     2  3787
  3790  O     -4.435656   20.148086    9.387528     1  3791  3792
  3791  H     -3.572225   20.491417    9.108822     2  3790
  3792  H     -5.068033   20.426790    8.706094     2  3790
  3793  O    -18.490133   -1.036683    5.708748     1  3794  3795
  3794  H    -17.750573   -1.617220    5.946999     2  3793
  3795  H    -18.867469   -1.445983    4.915786     2  3793
  3796  O    -26.834738   13.390327   -0.353159     1  3797  3798
  3797  H    -26.053347   12.969043    0.032805     2  3796
  3798  H    -27.068496   12.807776   -1.088023     2  3796
  3799  O      1.389002   -9.054219   15.795557     1  3800  3801
  3800  H      1.563211   -8.230529   15.317312     2  3799
  3801  H      0.484688   -9.318360   15.572610     2  3799
  3802  O     -4.547752   19.509725   -8.948129     1  3803  3804
  3803  H     -4.696722   18.610257   -9.278938     2  3802
  3804  H     -4.774264   20.124647   -9.659913     2  3802
  3805  O     -0.756520  -19.155062   11.335576     1  3806  3807
  3806  H     -0.649147  -19.369475   10.398468     2  3805
  3807  H     -0.105185  -18.454835   11.488549     2  3805
  3808  O    -15.445727   -9.086880    5.032769     1  3809  3810
  3809  H    -15.344919   -9.995818    4.740098     2  3808
  3810  H    -14.549618   -8.788599    5.242318     2  3808
  3811  O    -23.960498   -0.980363  -18.100257     1  3812  3813
  3812  H    -23.037102   -1.133157  -17.854413     2  3811
  3813  H    -24.147233   -0.042792  -17.939897     2  3811
  3814  O    -13.835963    7.233165  -21.082126     1  3815  3816
  3815  H    -13.580706    6.401719  -21.505767     2  3814
  3816  H    -13.942195    7.038996  -20.138437     2  3814
  3817  O     23.350071   14.096317  -16.325730     1  3818  3819
  3818  H     24.002013   13.891230  -17.009301     2  3817
  3819  H     22.763259   14.732629  -16.751786     2  3817
  3820  O    -12.064434    5.383167   -2.956671     1  3821  3822
  3821  H    -11.989769    6.263770   -2.552744     2  3820
  3822  H    -12.075719    4.746317   -2.224703     2  3820
  3823  O     14.616726   -6.285497  -21.835729     1  3824  3825
  3824  H     14.934739   -6.727180  -21.033148     2  3823
  3825  H     13.739248   -6.652784  -22.033705     2  3823
  3826  O     -8.970909   -1.437530   -7.244368     1  3827  3828
  3827  H     -8.566221   -1.986219   -6.554839     2  3826
  3828  H     -8.436419   -0.634111   -7.293192     2  3826
  3829  O    -19.577264  -22.450552  -12.698245     1  3830  3831
  3830  H    -19.068321  -23.271648  -12.624081     2  3829
  3831  H    -20.274195  -22.629213  -13.337168     2  3829
  3832  O    -16.163421   17.733725  -16.995088     1  3833  3834
  3833  H    -16.654297   18.545070  -17.170170     2  3832
  3834  H    -15.542680   17.983732  -16.298075     2  3832
  3835  O    -22.795962    9.419519  -24.983565     1  3836  3837
  3836  H    -23.395745    9.615580  -25.723379     2  3835
  3837  H    -23.350035    9.114277  -24.246916     2  3835
  3838  O    -25.899263  -13.738156   -4.719233     1  3839  3840
  3839  H    -25.101127  -14.288370   -4.716887     2  3838
  3840  H    -25.957609  -13.348946   -3.834150     2  3838
  3841  O    -17.082908   -8.818141   -2.047661     1  3842  3843
  3842  H    -17.072898   -7.982011   -1.558728     2  3841
  3843  H    -17.667129   -8.648994   -2.801942     2  3841
  3844  O     -2.447607  -27.106360   -8.367258     1  3845  3846
  3845  H     -2.242932  -26.173768   -8.189017     2  3844
  3846  H     -3.410117  -27.163007   -8.468092     2  3844
  3847  O      1.628300    9.783025   12.726200     1  3848  3849
  3848  H      1.919687    8.906021   12.424024     2  3847
  3849  H      0.737437    9.657915   13.077739     2  3847
  3850  O    -20.119420   -2.300291   20.226632     1  3851  3852
  3851  H    -20.749537   -2.576086   20.904819     2  3850
  3852  H    -19.276846   -2.215351   20.690152     2  3850
  3853  O     13.417930   24.002615   -4.032045     1  3854  3855
  3854  H     13.703426   24.739890   -3.472344     2  3853
  3855  H     13.161242   24.412765   -4.870478     2  3853
  3856  O    -18.662008   -7.368972   11.483687     1  3857  3858
  3857  H    -18.980214   -7.367212   10.563079     2  3856
  3858  H    -17.731928   -7.093074   11.438300     2  3856
  3859  O    -17.819978    3.250408    1.932837     1  3860  3861
  3860  H    -17.728380    4.216382    1.893995     2  3859
  3861  H    -17.100891    2.941511    2.505975     2  3859
  3862  O      2.493678   11.514792    2.144281     1  3863  3864
  3863  H      3.035264   11.765480    1.387525     2  3862
  3864  H      2.519059   10.550211    2.150477     2  3862
  3865  O     15.980230   15.278512   20.018878     1  3866  3867
  3866  H     15.341423   16.011952   20.042437     2  3865
  3867  H     16.237726   15.219506   19.083636     2  3865
  3868  O    -19.045851   22.828144   17.152521     1  3869  3870
  3869  H    -19.620634   22.314394   17.742214     2  3868
  3870  H    -19.061303   23.715267   17.524380     2  3868
  3871  O     -8.229822    7.509951   19.491106     1  3872  3873
  3872  H     -8.546931    8.423285   19.511402     2  3871
  3873  H     -9.031592    6.972780   19.553547     2  3871
  3874  O     22.576706  -15.800141    4.047923     1  3875  3876
  3875  H     23.323627  -15.236164    3.785252     2  3874
  3876  H     21.813638  -15.286285    3.737806     2  3874
  3877  O    -24.013457   19.999514    2.193006     1  3878  3879
  3878  H    -23.854261   20.512705    1.382722     2  3877
  3879  H    -23.460521   19.208762    2.130992     2  3877
  3880  O     -5.879781    1.489735  -24.736671     1  3881  3882
  3881  H     -6.305646    1.465803  -23.869478     2  3880
  3882  H     -5.076847    2.023128  -24.617877     2  3880
  3883  O      5.784638  -19.193439  -26.042079     1  3884  3885
  3884  H      5.543651  -18.254167  -26.041682     2  3883
  3885  H      6.353513  -19.333340  -25.271602     2  3883
  3886  O      1.449993  -26.007516  -19.800909     1  3887  3888
  3887  H      1.010204  -26.392568  -20.575628     2  3886
  3888  H      0.736373  -25.882982  -19.156688     2  3886
  3889  O     14.154400  -23.526690   10.192249     1  3890  3891
  3890  H     14.746722  -23.442921    9.431340     2  3889
  3891  H     13.327308  -23.130078    9.879725     2  3889
  3892  O    -13.709525  -21.309143   13.941016     1  3893  3894
  3893  H    -13.331704  -22.032257   14.465103     2  3892
  3894  H    -13.924518  -20.636290   14.608163     2  3892
  3895  O    -25.877715  -22.397807   -4.386403     1  3896  3897
  3896  H    -25.509828  -23.238710   -4.699635     2  3895
  3897  H    -25.355542  -21.689513   -4.795555     2  3895
  3898  O    -14.880358  -21.044221  -20.114149     1  3899  3900
  3899  H    -14.382784  -20.452466  -20.689969     2  3898
  3900  H    -14.371508  -21.872820  -20.119785     2  3898
  3901  O     21.280344  -19.010097  -15.242624     1  3902  3903
  3902  H     21.781829  -19.487424  -14.563265     2  3901
  3903  H     20.663991  -18.447667  -14.747729     2  3901
  3904  O    -10.806337   21.145237   22.778463     1  3905  3906
  3905  H    -11.691827   21.328591   23.123069     2  3904
  3906  H    -10.185503   21.637280   23.336709     2  3904
  3907  O     12.622448  -10.733314  -18.236751     1  3908  3909
  3908  H     13.218429  -11.289416  -18.762402     2  3907
  3909  H     13.167295  -10.036257  -17.850332     2  3907
  3910  O    -26.882623    6.612853   22.508698     1  3911  3912
  3911  H    -27.182055    5.980377   21.839027     2  3910
  3912  H    -26.028084    6.276602   22.816320     2  3910
  3913  O     21.003303  -22.777014  -24.631408     1  3914  3915
  3914  H     21.815667  -22.251636  -24.695516     2  3913
  3915  H     20.331620  -22.327351  -25.156220     2  3913
  3916  O     17.728573   -5.032519  -20.971645     1  3917  3918
  3917  H     16.911307   -4.786312  -20.507854     2  3916
  3918  H     18.148720   -5.697074  -20.403988     2  3916
  3919  O      3.395711   26.602425   -9.116476     1  3920  3921
  3920  H      2.597154   26.913123   -9.571763     2  3919
  3921  H      3.627775   25.752788   -9.520527     2  3919
  3922  O    -22.686761   24.228606  -14.424987     1  3923  3924
  3923  H    -22.536274   24.923752  -15.078545     2  3922
  3924  H    -22.258923   23.445789  -14.789708     2  3922
  3925  O     23.459702   13.976813   25.085815     1  3926  3927
  3926  H     24.314644   13.990284   25.539659     2  3925
  3927  H     23.278377   13.026402   24.984481     2  3925
  3928  O    -26.616000  -22.914649    1.569480     1  3929  3930
  3929  H    -27.356599  -22.788790    0.964876     2  3928
  3930  H    -25.929317  -22.330294    1.234792     2  3928
  3931  O    -25.334145   -4.166628  -13.358158     1  3932  3933
  3932  H    -25.199941   -4.392702  -14.287221     2  3931
  3933  H    -24.488391   -4.348807  -12.923729     2  3931
  3934  O     24.356377   17.552673   20.027551     1  3935  3936
  3935  H     24.652537   17.678105   19.111754     2  3934
  3936  H     23.606245   16.938624   20.003293     2  3934
  3937  O     25.844039  -16.319271   23.099421     1  3938  3939
  3938  H     25.757548  -17.279919   23.166202     2  3937
  3939  H     26.176343  -16.139967   22.209000     2  3937
  3940  O      9.748760  -10.276907   23.686200     1  3941  3942
  3941  H      9.644106   -9.661940   24.428621     2  3940
  3942  H      9.710215  -11.154987   24.089399     2  3940
  3943  O     15.615402  -12.773432    7.819665     1  3944  3945
  3944  H     15.700722  -13.588076    7.305420     2  3943
  3945  H     16.096224  -12.927455    8.642523     2  3943
  3946  O     14.674669  -12.060809    3.099583     1  3947  3948
  3947  H     14.381898  -11.717945    3.956177     2  3946
  3948  H     14.946640  -11.266781    2.616460     2  3946
  3949  O    -20.926107   27.186524   -6.252380     1  3950  3951
  3950  H    -20.996900   26.628593   -7.041507     2  3949
  3951  H    -21.753044   27.687146   -6.209683     2  3949
  3952  O    -18.345634   19.829292   -3.808580     1  3953  3954
  3953  H    -17.590050   20.287081   -4.204789     2  3952
  3954  H    -19.124554   20.097255   -4.324952     2  3952
  3955  O     25.482246   15.898595    0.761633     1  3956  3957
  3956  H     24.878469   16.115745    1.485984     2  3955
  3957  H     25.240099   14.989372    0.539228     2  3955
  3958  O     23.857401   22.132697  -26.927853     1  3959  3960
  3959  H     24.230971   21.236526  -26.926931     2  3958
  3960  H     24.132742   22.527425  -27.771608     2  3958
  3961  O    -17.686514   -9.806361  -10.404890     1  3962  3963
  3962  H    -17.979958  -10.567876   -9.880795     2  3961
  3963  H    -16.898843  -10.085992  -10.895033     2  3961
  3964  O     -7.077879   24.112173   15.563481     1  3965  3966
  3965  H     -7.711876   23.376540   15.534567     2  3964
  3966  H     -6.855349   24.214448   16.503015     2  3964
  3967  O     22.821397    9.943522   13.455711     1  3968  3969
  3968  H     23.570441   10.556435   13.411248     2  3967
  3969  H     22.131416   10.446672   13.913326     2  3967
  3970  O     -2.613225   17.457700   21.643856     1  3971  3972
  3971  H     -2.055936   17.456929   22.436667     2  3970
  3972  H     -3.097732   16.621595   21.716944     2  3970
  3973  O      7.640778  -13.793080   -6.749211     1  3974  3975
  3974  H      7.052661  -14.488361   -6.417334     2  3973
  3975  H      7.527241  -13.043100   -6.147175     2  3973
  3976  O     -5.049175   16.078725  -25.212980     1  3977  3978
  3977  H     -5.096840   15.279960  -25.757406     2  3976
  3978  H     -4.116185   16.150417  -24.953035     2  3976
  3979  O      9.603205   27.028081  -14.147652     1  3980  3981
  3980  H     10.512098   26.718759  -14.011826     2  3979
  3981  H      9.437135   26.906610  -15.094559     2  3979
  3982  O      1.386304   17.444942   -7.527996     1  3983  3984
  3983  H      1.029873   16.726944   -6.986460     2  3982
  3984  H      2.120270   17.788685   -6.996420     2  3982
  3985  O      4.473279  -25.116774   -5.574129     1  3986  3987
  3986  H      4.358202  -25.016905   -4.613924     2  3985
  3987  H      4.193873  -26.022365   -5.784870     2  3985
  3988  O      8.830442   -4.516238   14.780003     1  3989  3990
  3989  H      8.444969   -4.831787   13.948014     2  3988
  3990  H      8.637718   -5.244730   15.386935     2  3988
  3991  O     24.956459   26.555452    9.205928     1  3992  3993
  3992  H     24.878119   26.197002    8.305306     2  3991
  3993  H     25.899962   26.572157    9.428740     2  3991
  3994  O     10.573081   16.932822   -2.815375     1  3995  3996
  3995  H     10.034977   17.518651   -3.370545     2  3994
  3996  H     11.435275   17.369050   -2.734702     2  3994
  3997  O     -0.723054   27.112425   26.208151     1  3998  3999
  3998  H     -0.365345   26.833748   27.066293     2  3997
  3999  H     -0.957142   26.318833   25.702594     2  3997
  4000  O    -17.953495  -26.335694  -23.471571     1  4001  4002
  4001  H    -18.269167  -26.448868  -22.571702     2  4000
  4002  H    -17.768129  -27.223824  -23.807489     2  4000
  4003  O     13.043111   -0.785375  -20.393736     1  4004  4005
  4004  H     12.244816   -0.804832  -20.941653     2  4003
  4005  H     12.910392   -1.472020  -19.722595     2  4003
  4006  O     12.398966    6.559481    5.637604     1  4007  4008
  4007  H     13.150169    6.320173    6.210679     2  4006
  4008  H     12.636864    7.420990    5.267745     2  4006
  4009  O     15.867173   -4.133212    4.204505     1  4010  4011
  4010  H     15.188554   -3.510701    4.500495     2  4009
  4011  H     16.645692   -3.883245    4.725049     2  4009
  4012  O    -14.647803   24.654341  -19.358498     1  4013  4014
  4013  H    -15.421351   25.190135  -19.569665     2  4012
  4014  H    -14.723833   23.885374  -19.945134     2  4012
  4015  O     23.497250  -18.980519   18.212432     1  4016  4017
  4016  H     23.797128  -19.466605   17.431821     2  4015
  4017  H     24.125987  -18.250720   18.312132     2  4015
  4018  O     12.881695   25.851403   16.609195     1  4019  4020
  4019  H     12.052940   26.288470   16.868499     2  4018
  4020  H     13.120259   26.340708   15.809099     2  4018
  4021  O    -20.457566    8.959000    9.522420     1  4022  4023
  4022  H    -21.258413    9.476525    9.677382     2  4021
  4023  H    -20.388900    8.333435   10.254849     2  4021
  4024  O    -26.496919    2.231869  -26.639492     1  4025  4026
  4025  H    -26.898696    1.932462  -27.470240     2  4024
  4026  H    -25.536946    2.159276  -26.755597     2  4024
  4027  O    -18.070252  -15.051602  -24.566600     1  4028  4029
  4028  H    -17.921376  -14.377209  -25.244266     2  4027
  4029  H    -18.997990  -14.985022  -24.310102     2  4027
  4030  O     20.940524  -23.148367  -21.958829     1  4031  4032
  4031  H     21.107952  -24.100311  -21.872691     2  4030
  4032  H     20.857873  -22.998285  -22.915103     2  4030
  4033  O     25.213052  -20.157396  -10.575602     1  4034  4035
  4034  H     26.154676  -19.979097  -10.439115     2  4033
  4035  H     24.894069  -20.375133   -9.690099     2  4033
  4036  O    -13.600824  -11.744170   21.084253     1  4037  4038
  4037  H    -12.732812  -11.319560   21.176035     2  4036
  4038  H    -13.451584  -12.699644   21.162387     2  4036
  4039  O     23.248733   11.482389   -2.489305     1  4040  4041
  4040  H     23.824375   11.425359   -1.708708     2  4039
  4041  H     22.852320   12.369586   -2.484522     2  4039
  4042  O     -9.554403    8.270811   26.369639     1  4043  4044
  4043  H     -9.656852    7.894115   27.257415     2  4042
  4044  H    -10.313886    8.866869   26.269738     2  4042
  4045  O     -3.862446   26.462545    9.626265     1  4046  4047
  4046  H     -4.488359   27.107594    9.267170     2  4045
  4047  H     -4.423809   25.703001    9.856167     2  4045
  4048  O     17.628821   -9.366154  -20.333940     1  4049  4050
  4049  H     17.357933  -10.060013  -19.713314     2  4048
  4050  H     17.893204   -9.812105  -21.155337     2  4048
  4051  O     14.575801  -21.679393   27.213445     1  4052  4053
  4052  H     15.170361  -21.694647   26.452517     2  4051
  4053  H     15.165866  -21.832368   27.966773     2  4051
  4054  O     -9.755301  -12.055617  -23.643106     1  4055  4056
  4055  H     -8.870278  -12.296806  -23.331752     2  4054
  4056  H     -9.784695  -12.330225  -24.571489     2  4054
  4057  O     16.073466    4.092931  -10.011650     1  4058  4059
  4058  H     16.491590    4.934722  -10.249824     2  4057
  4059  H     16.670493    3.671828   -9.379181     2  4057
  4060  O     12.941061   14.509514  -21.596123     1  4061  4062
  4061  H     12.988620   14.206674  -20.677203     2  4060
  4062  H     12.364608   13.871205  -22.051971     2  4060
  4063  O     23.004408   16.209679   -3.592428     1  4064  4065
  4064  H     22.676518   15.351384   -3.283211     2  4063
  4065  H     22.239204   16.692623   -3.919278     2  4063
  4066  O    -17.057847  -20.479639  -22.040050     1  4067  4068
  4067  H    -16.470405  -20.864785  -21.375761     2  4066
  4068  H    -16.691188  -19.599052  -22.216435     2  4066
  4069  O     17.676372  -20.200455  -20.954797     1  4070  4071
  4070  H     16.813483  -20.645250  -20.981577     2  4069
  4071  H     17.712826  -19.655116  -21.754844     2  4069
  4072  O     24.784354   24.065609   -8.422988     1  4073  4074
  4073  H     24.407064   24.228058   -7.547666     2  4072
  4074  H     24.260769   24.571864   -9.059859     2  4072
  4075  O    -17.151216   -9.733580   12.711653     1  4076  4077
  4076  H    -17.680006  -10.480646   13.032112     2  4075
  4077  H    -17.778933   -9.038811   12.472003     2  4075
  4078  O     10.616928    4.886993  -10.572931     1  4079  4080
  4079  H     11.054677    4.019131  -10.554027     2  4078
  4080  H      9.800578    4.777426  -10.065306     2  4078
  4081  O     24.831360   23.525137   -0.670541     1  4082  4083
  4082  H     25.223174   22.742610   -0.252202     2  4081
  4083  H     25.551939   23.948984   -1.163687     2  4081
  4084  O    -17.914989    0.074261   -8.434498     1  4085  4086
  4085  H    -17.713499   -0.664753   -7.843305     2  4084
  4086  H    -18.748997    0.453809   -8.119905     2  4084
  4087  O     11.187612    9.158543   18.813378     1  4088  4089
  4088  H     10.743133    8.313213   18.979695     2  4087
  4089  H     10.550164    9.842146   19.072176     2  4087
  4090  O      1.664403  -17.695846   -7.854776     1  4091  4092
  4091  H      1.681731  -17.165578   -7.032871     2  4090
  4092  H      2.261123  -17.211923   -8.458903     2  4090
  4093  O    -16.686929    5.497552   -3.376584     1  4094  4095
  4094  H    -16.425402    6.080123   -2.649326     2  4093
  4095  H    -17.307694    6.030945   -3.894095     2  4093
  4096  O     10.911782   -5.498492    7.401965     1  4097  4098
  4097  H     10.670516   -5.052532    6.575329     2  4096
  4098  H     10.214544   -5.256776    8.028692     2  4096
  4099  O      2.331956   23.553326   -4.899186     1  4100  4101
  4100  H      2.452711   23.407059   -3.948891     2  4099
  4101  H      3.203922   23.785217   -5.257430     2  4099
  4102  O     -8.139804   -8.389694   12.542991     1  4103  4104
  4103  H     -8.487057   -8.072874   13.380531     2  4102
  4104  H     -7.814241   -7.612411   12.067127     2  4102
  4105  O     -1.926949   -4.261001   18.819902     1  4106  4107
  4106  H     -1.347263   -4.055515   18.066805     2  4105
  4107  H     -1.483866   -3.881780   19.597709     2  4105
  4108  O     20.811728   23.625689   -0.991308     1  4109  4110
  4109  H     20.256718   24.260918   -1.460308     2  4108
  4110  H     21.495476   23.337207   -1.615434     2  4108
  4111  O    -18.100833  -26.525205    5.204881     1  4112  4113
  4112  H    -17.880608  -27.370673    4.785821     2  4111
  4113  H    -17.955151  -25.869933    4.509241     2  4111
  4114  O      9.427253   18.786429  -24.170094     1  4115  4116
  4115  H     10.301571   18.686686  -24.580308     2  4114
  4116  H      9.411885   18.095032  -23.491526     2  4114
  4117  O     14.460751  -25.133515  -24.616656     1  4118  4119
  4118  H     15.337486  -24.792483  -24.391514     2  4117
  4119  H     14.413414  -26.007243  -24.209166     2  4117
  4120  O    -15.480698  -24.731707   10.055649     1  4121  4122
  4121  H    -14.959100  -24.662906    9.240492     2  4120
  4122  H    -16.367018  -24.431902    9.804048     2  4120
  4123  O     22.244870   13.435009    4.166947     1  4124  4125
  4124  H     22.668808   12.643930    4.530969     2  4123
  4125  H     22.211237   14.106789    4.865228     2  4123
  4126  O      2.108937  -13.172880  -18.267189     1  4127  4128
  4127  H      2.593113  -13.840878  -18.773005     2  4126
  4128  H      2.783385  -12.705842  -17.754587     2  4126
  4129  O     22.674523   10.539579   16.953200     1  4130  4131
  4130  H     21.913577   10.025920   16.645615     2  4129
  4131  H     22.700714   10.403793   17.912012     2  4129
  4132  O     -7.279452   -2.692653   15.076117     1  4133  4134
  4133  H     -6.731497   -3.476899   15.219528     2  4132
  4134  H     -7.095928   -2.432707   14.163445     2  4132
  4135  O     24.349197    1.681601    8.358642     1  4136  4137
  4136  H     25.301892    1.786997    8.222940     2  4135
  4137  H     24.236003    1.126288    9.143520     2  4135
  4138  O      8.345667  -24.363185   20.088459     1  4139  4140
  4139  H      9.158287  -24.844569   19.871831     2  4138
  4140  H      8.009816  -24.109589   19.215612     2  4138
  4141  O    -22.877138  -23.128641   14.930682     1  4142  4143
  4142  H    -22.135409  -22.528915   15.089133     2  4141
  4143  H    -23.381925  -23.142301   15.757739     2  4141
  4144  O    -11.409705  -17.307826   -8.840900     1  4145  4146
  4145  H    -11.773370  -17.413853   -9.729874     2  4144
  4146  H    -12.072728  -16.814000   -8.335812     2  4144
  4147  O     -9.902663  -22.316864   19.918867     1  4148  4149
  4148  H    -10.445828  -22.880166   20.488957     2  4147
  4149  H     -9.151194  -22.877093   19.667844     2  4147
  4150  O      5.414635  -16.907856    8.368796     1  4151  4152
  4151  H      5.128468  -17.831281    8.302902     2  4150
  4152  H      6.281283  -16.867813    7.935772     2  4150
  4153  O    -26.842618   15.945357   -1.285860     1  4154  4155
  4154  H    -26.918956   15.092192   -0.830213     2  4153
  4155  H    -27.652041   16.416674   -1.062465     2  4153
  4156  O      1.127525   17.030024  -13.105827     1  4157  4158
  4157  H      1.695879   17.800700  -12.957044     2  4156
  4158  H      1.213874   16.820601  -14.050282     2  4156
  4159  O     21.589486   -1.294708   22.558453     1  4160  4161
  4160  H     22.353924   -1.555207   22.017914     2  4159
  4161  H     20.853289   -1.251757   21.929533     2  4159
  4162  O    -17.323779   13.483522    8.287452     1  4163  4164
  4163  H    -16.447253   13.826141    8.508119     2  4162
  4164  H    -17.778887   13.307675    9.125747     2  4162
  4165  O      0.241300   -3.115084    4.461265     1  4166  4167
  4166  H      0.963581   -3.286782    3.838726     2  4165
  4167  H     -0.291632   -2.408899    4.076518     2  4165
  4168  O     25.706350   12.083978  -16.375733     1  4169  4170
  4169  H     25.790124   12.735151  -17.085038     2  4168
  4170  H     26.371036   11.404453  -16.549310     2  4168
  4171  O     26.552285    0.318124  -23.627856     1  4172  4173
  4172  H     27.357203   -0.203898  -23.762056     2  4171
  4173  H     26.778816    1.246697  -23.751217     2  4171
  4174  O      4.256163  -19.852338   -1.170254     1  4175  4176
  4175  H      4.298358  -20.500075   -1.887945     2  4174
  4176  H      5.033798  -20.038306   -0.623867     2  4174
  4177  O      5.116976   20.489138   16.084576     1  4178  4179
  4178  H      5.380117   20.313480   15.169242     2  4177
  4179  H      5.194179   19.653755   16.555274     2  4177
  4180  O     17.884987  -11.140420    7.215816     1  4181  4182
  4181  H     17.007015  -11.550173    7.201256     2  4180
  4182  H     18.474039  -11.841108    7.532424     2  4180
  4183  O     -3.943540   -2.407992   18.397447     1  4184  4185
  4184  H     -3.345548   -3.165843   18.478647     2  4183
  4185  H     -3.442581   -1.693227   18.816655     2  4183
  4186  O     18.096667   -6.805891  -14.433151     1  4187  4188
  4187  H     18.234898   -6.658127  -13.488086     2  4186
  4188  H     18.764610   -7.465490  -14.671097     2  4186
  4189  O    -16.199376   17.288700   -1.035454     1  4190  4191
  4190  H    -15.678342   16.477053   -1.106602     2  4189
  4191  H    -16.485392   17.267556   -0.112743     2  4189
  4192  O     -5.071034    2.133424  -18.155719     1  4193  4194
  4193  H     -5.152820    3.077945  -18.366442     2  4192
  4194  H     -4.130612    1.992188  -17.969559     2  4192
  4195  O    -14.653006  -19.309338  -24.893292     1  4196  4197
  4196  H    -13.981515  -18.848683  -25.413621     2  4195
  4197  H    -14.575778  -20.239007  -25.128327     2  4195
  4198  O    -14.458902   -8.771147   12.455410     1  4199  4200
  4199  H    -14.917724   -8.013615   12.066172     2  4198
  4200  H    -15.172301   -9.309159   12.814909     2  4198
  4201  O    -17.925353  -14.203782   19.801067     1  4202  4203
  4202  H    -17.325100  -13.442069   19.811703     2  4201
  4203  H    -18.327845  -14.199108   18.919090     2  4201
  4204  O    -13.166445    3.366688  -15.892916     1  4205  4206
  4205  H    -14.112020    3.493025  -15.711566     2  4204
  4206  H    -13.112753    2.501815  -16.322744     2  4204
  4207  O    -16.100489   23.409065   -3.069201     1  4208  4209
  4208  H    -16.629436   24.096008   -3.504237     2  4207
  4209  H    -16.299746   23.544170   -2.130602     2  4207
  4210  O     19.536912   20.784147    7.958092     1  4211  4212
  4211  H     19.982357   20.967012    7.121089     2  4210
  4212  H     20.069653   20.122139    8.420914     2  4210
  4213  O    -14.025657   12.859183    3.404168     1  4214  4215
  4214  H    -14.060120   12.797126    4.369752     2  4213
  4215  H    -13.125804   12.603595    3.157027     2  4213
  4216  O      7.838611  -24.563115   17.408769     1  4217  4218
  4217  H      7.099125  -24.371925   16.824298     2  4216
  4218  H      7.887510  -25.526480   17.468649     2  4216
  4219  O    -12.204727   13.759132   10.273175     1  4220  4221
  4220  H    -12.986064   13.739325    9.697197     2  4219
  4221  H    -11.606602   13.070934    9.949599     2  4219
  4222  O    -17.213850  -18.938843   -9.113009     1  4223  4224
  4223  H    -16.295903  -18.806805   -8.826879     2  4222
  4224  H    -17.663502  -19.426706   -8.413335     2  4222
  4225  O      8.149816   -0.520777   18.112772     1  4226  4227
  4226  H      8.426554    0.389334   17.927211     2  4225
  4227  H      8.068510   -0.984305   17.262399     2  4225
  4228  O    -18.048930   17.201649   -3.184646     1  4229  4230
  4229  H    -18.052920   18.120540   -3.489417     2  4228
  4230  H    -17.507576   17.203541   -2.379131     2  4228
  4231  O      0.941398  -19.745637   -6.011738     1  4232  4233
  4232  H      0.135119  -19.197037   -5.977308     2  4231
  4233  H      1.439714  -19.491356   -5.211916     2  4231
  4234  O     13.095817   11.789799    8.446499     1  4235  4236
  4235  H     13.910757   11.307257    8.651701     2  4234
  4236  H     13.379543   12.539038    7.898509     2  4234
  4237  O     12.325947   24.982583   -6.507693     1  4238  4239
  4238  H     11.388380   24.874448   -6.303019     2  4237
  4239  H     12.593135   24.129496   -6.868848     2  4237
  4240  O     -5.363292  -24.650583    6.766531     1  4241  4242
  4241  H     -6.306146  -24.883259    6.746591     2  4240
  4242  H     -4.939259  -25.075772    6.004183     2  4240
  4243  O    -12.692506   -7.941657  -19.742977     1  4244  4245
  4244  H    -12.871229   -7.439716  -18.938086     2  4243
  4245  H    -11.747203   -8.149985  -19.730489     2  4243
  4246  O     14.544612   -1.584504   -4.721886     1  4247  4248
  4247  H     15.354791   -2.100234   -4.585858     2  4246
  4248  H     14.767332   -0.649308   -4.602282     2  4246
  4249  O      1.888739   -2.658248  -10.675001     1  4250  4251
  4250  H      2.241890   -1.765750  -10.535070     2  4249
  4251  H      1.576143   -2.695647  -11.595537     2  4249
  4252  O    -11.519967   16.451588  -13.318862     1  4253  4254
  4253  H    -11.988944   17.011531  -12.687536     2  4252
  4254  H    -12.151920   16.281035  -14.033847     2  4252
  4255  O    -25.060969  -21.308918   13.470651     1  4256  4257
  4256  H    -25.560135  -20.902007   12.749319     2  4255
  4257  H    -25.484296  -21.007545   14.289205     2  4255
  4258  O      2.012175   -3.214047    6.702727     1  4259  4260
  4259  H      1.243148   -3.071585    6.130955     2  4258
  4260  H      2.662311   -2.538035    6.446436     2  4258
  4261  O    -17.751515    1.597270    5.516753     1  4262  4263
  4262  H    -17.086752    1.754541    4.823549     2  4261
  4263  H    -18.005389    0.664600    5.437250     2  4261
  4264  O     19.528607   16.689253  -15.754068     1  4265  4266
  4265  H     19.661999   15.768837  -15.481401     2  4264
  4266  H     18.958594   16.669138  -16.538476     2  4264
  4267  O      3.650892  -15.082674  -19.818993     1  4268  4269
  4268  H      3.164157  -15.873720  -20.100911     2  4267
  4269  H      3.676746  -14.482997  -20.574096     2  4267
  4270  O      3.612861   10.826299  -21.886071     1  4271  4272
  4271  H      4.396892   11.062361  -21.367000     2  4270
  4272  H      3.714832    9.893603  -22.127852     2  4270
  4273  O     -3.440261  -17.981879  -13.547169     1  4274  4275
  4274  H     -4.051524  -17.677279  -14.231911     2  4273
  4275  H     -3.672531  -18.895377  -13.334026     2  4273
  4276  O    -12.522276    9.433159  -11.320886     1  4277  4278
  4277  H    -12.775177   10.215768  -11.833881     2  4276
  4278  H    -12.578363    8.692310  -11.945681     2  4276
  4279  O    -26.841715   -0.592116   16.754512     1  4280  4281
  4280  H    -27.348352   -1.100465   16.108933     2  4279
  4281  H    -26.728828   -1.162716   17.530890     2  4279
  4282  O    -18.888098   21.580712  -26.516460     1  4283  4284
  4283  H    -19.786472   21.515606  -26.874195     2  4282
  4284  H    -18.965638   21.699010  -25.558095     2  4282
  4285  O    -11.775845    7.838400  -15.960007     1  4286  4287
  4286  H    -11.949983    6.992032  -16.395808     2  4285
  4287  H    -12.064829    8.504991  -16.599474     2  4285
  4288  O     -5.969423   17.215184   -6.419645     1  4289  4290
  4289  H     -5.318324   17.604767   -5.806300     2  4288
  4290  H     -5.877052   16.256539   -6.315061     2  4288
  4291  O     14.484127   26.714306  -23.657084     1  4292  4293
  4292  H     14.423968   26.137524  -24.434751     2  4291
  4293  H     14.699314   26.121751  -22.919732     2  4291
  4294  O     -8.102587  -12.120522   19.312649     1  4295  4296
  4295  H     -8.941178  -12.578994   19.152953     2  4294
  4296  H     -8.184369  -11.264987   18.862008     2  4294
  4297  O     25.827764   23.102545   -4.108060     1  4298  4299
  4298  H     25.814578   22.309090   -3.554650     2  4297
  4299  H     26.194121   23.775293   -3.508778     2  4297
  4300  O     20.987652  -24.845250    2.731266     1  4301  4302
  4301  H     21.540195  -25.486769    2.254013     2  4300
  4302  H     20.104641  -25.243872    2.786898     2  4300
  4303  O     16.780738   -5.134683   25.734440     1  4304  4305
  4304  H     17.094138   -6.051374   25.724047     2  4303
  4305  H     17.168264   -4.738264   24.939543     2  4303
  4306  O     24.715937  -24.341519    7.239361     1  4307  4308
  4307  H     25.121089  -23.520753    6.929622     2  4306
  4308  H     25.299001  -25.032783    6.889019     2  4306
  4309  O     23.804293  -24.882391   -8.906132     1  4310  4311
  4310  H     23.576854  -25.634836   -8.346194     2  4309
  4311  H     24.769357  -24.897290   -8.947173     2  4309
  4312  O    -17.558074   19.552512   26.674356     1  4313  4314
  4313  H    -17.859350   18.634596   26.731708     2  4312
  4314  H    -18.146456   20.067948   27.241591     2  4312
  4315  O    -10.877853   11.647389  -13.059782     1  4316  4317
  4316  H    -11.282836   12.482371  -12.786651     2  4315
  4317  H    -10.778405   11.684655  -14.021096     2  4315
  4318  O     15.286128  -23.249381  -18.678971     1  4319  4320
  4319  H     15.806246  -24.069855  -18.714832     2  4318
  4320  H     14.393028  -23.546629  -18.442611     2  4318
  4321  O      2.570874   -3.837782   23.179874     1  4322  4323
  4322  H      2.447551   -3.649026   22.235468     2  4321
  4323  H      2.023103   -3.204747   23.669205     2  4321
  4324  O     24.357384   13.381572    0.969083     1  4325  4326
  4325  H     24.550118   12.571586    0.477230     2  4324
  4326  H     24.817188   13.265991    1.814170     2  4324
  4327  O    -19.769572  -16.814104  -18.274856     1  4328  4329
  4328  H    -19.099640  -16.592422  -18.940266     2  4327
  4329  H    -19.412953  -17.574748  -17.789239     2  4327
  4330  O    -16.327646    4.860899   -0.362145     1  4331  4332
  4331  H    -15.975177    5.722324   -0.627315     2  4330
  4332  H    -15.929900    4.212286   -0.959260     2  4330
  4333  O     -9.480626   17.594445  -10.935520     1  4334  4335
  4334  H     -9.345525   16.863406  -11.549193     2  4333
  4335  H    -10.218643   17.355366  -10.360284     2  4333
  4336  O     -8.435222  -14.496289    3.076253     1  4337  4338
  4337  H     -8.516494  -14.472385    4.040796     2  4336
  4338  H     -9.235853  -14.070629    2.732176     2  4336
  4339  O    -20.385437   14.186497  -21.819855     1  4340  4341
  4340  H    -21.028172   14.010617  -22.522865     2  4339
  4341  H    -19.580944   14.483628  -22.269379     2  4339
  4342  O    -16.894730  -20.601014   16.452102     1  4343  4344
  4343  H    -16.926872  -20.972199   17.343681     2  4342
  4344  H    -17.578352  -19.920344   16.450841     2  4342
  4345  O     -9.874234   26.979950    1.944380     1  4346  4347
  4346  H     -9.080135   27.526451    1.860355     2  4345
  4347  H    -10.582107   27.522289    1.562416     2  4345
  4348  O     17.215351   14.291858   -7.357106     1  4349  4350
  4349  H     17.613787   14.937648   -6.746874     2  4348
  4350  H     16.585977   14.790837   -7.895271     2  4348
  4351  O     11.536216  -13.248177   17.352236     1  4352  4353
  4352  H     11.170371  -13.290820   16.460002     2  4351
  4353  H     12.252212  -13.897383   17.344767     2  4351
  4354  O    -15.245604  -14.296966  -10.714834     1  4355  4356
  4355  H    -15.758926  -13.823327  -11.386547     2  4354
  4356  H    -15.633675  -14.046449   -9.861690     2  4354
  4357  O    -15.024947   18.692286  -14.661501     1  4358  4359
  4358  H    -15.838510   19.158022  -14.417590     2  4357
  4359  H    -14.324926   19.255426  -14.308420     2  4357
  4360  O     -1.450560   -9.625997   15.270997     1  4361  4362
  4361  H     -1.909230   -8.806359   15.033506     2  4360
  4362  H     -1.762544  -10.288559   14.634239     2  4360
  4363  O     13.295099   -5.435805    1.764547     1  4364  4365
  4364  H     13.772677   -4.685348    1.386401     2  4363
  4365  H     12.850320   -5.070140    2.539896     2  4363
  4366  O     14.294494  -16.531902    8.621510     1  4367  4368
  4367  H     14.835187  -16.933152    7.929759     2  4366
  4368  H     14.066673  -17.240934    9.242812     2  4366
  4369  O      8.244903   -3.868953  -17.367729     1  4370  4371
  4370  H      7.905836   -4.261107  -16.547062     2  4369
  4371  H      8.887304   -4.494775  -17.734230     2  4369
  4372  O     11.874299  -18.060227  -25.458776     1  4373  4374
  4373  H     12.245087  -18.557514  -26.203778     2  4372
  4374  H     12.463964  -17.307042  -25.296425     2  4372
  4375  O    -25.087952   -7.326121   -9.701709     1  4376  4377
  4376  H    -25.523954   -7.803268  -10.425226     2  4375
  4377  H    -24.170499   -7.195980   -9.991353     2  4375
  4378  O      7.393957   -4.697821   -1.521886     1  4379  4380
  4379  H      8.249842   -4.990245   -1.874514     2  4378
  4380  H      7.343861   -4.973045   -0.593822     2  4378
  4381  O     -8.510821  -11.095451  -16.763412     1  4382  4383
  4382  H     -8.221874  -10.867368  -17.655573     2  4381
  4383  H     -9.448154  -10.875206  -16.758012     2  4381
  4384  O     -5.841742  -19.597526  -21.711134     1  4385  4386
  4385  H     -6.587878  -19.937679  -22.239575     2  4384
  4386  H     -5.041181  -19.770865  -22.234510     2  4384
  4387  O      2.718108    8.394470    6.777446     1  4388  4389
  4388  H      3.635514    8.549776    6.515521     2  4387
  4389  H      2.785904    8.095540    7.696713     2  4387
  4390  O    -19.463362   -1.875983   26.639770     1  4391  4392
  4391  H    -20.255724   -2.364815   26.899763     2  4390
  4392  H    -19.447104   -1.914548   25.677080     2  4390
  4393  O     -9.556755   14.548448   14.177909     1  4394  4395
  4394  H     -9.097083   14.984806   13.444984     2  4393
  4395  H     -8.875094   14.074342   14.683682     2  4393
  4396  O    -20.047536   23.098103   -7.138705     1  4397  4398
  4397  H    -20.710187   22.389677   -7.119779     2  4396
  4398  H    -20.126413   23.572941   -6.298188     2  4396
  4399  O     -3.009000  -22.672369  -20.760398     1  4400  4401
  4400  H     -3.045008  -23.593915  -21.062476     2  4399
  4401  H     -2.191953  -22.615753  -20.244711     2  4399
  4402  O     19.786053    5.299862    0.831983     1  4403  4404
  4403  H     19.524428    5.130307   -0.084124     2  4402
  4404  H     20.750235    5.190104    0.852849     2  4402
  4405  O    -27.159410   11.749255   22.331739     1  4406  4407
  4406  H    -26.981225   10.857939   22.677787     2  4405
  4407  H    -28.101376   11.811117   22.111451     2  4405
  4408  O     22.219491  -19.187578    9.361787     1  4409  4410
  4409  H     22.854144  -19.877236    9.117889     2  4408
  4410  H     22.663527  -18.705592   10.078307     2  4408
  4411  O      4.617163  -16.630382  -26.162387     1  4412  4413
  4412  H      3.764433  -17.082581  -26.121844     2  4411
  4413  H      4.700044  -16.209978  -25.295527     2  4411
  4414  O     -8.595426   22.350335   24.053133     1  4415  4416
  4415  H     -8.243999   22.914900   24.754478     2  4414
  4416  H     -7.948896   21.636284   23.979200     2  4414
  4417  O     13.659917    2.698554   14.494016     1  4418  4419
  4418  H     13.631492    2.377871   13.579222     2  4417
  4419  H     12.948351    3.352538   14.526414     2  4417
  4420  O    -12.936565   -0.739377   12.181587     1  4421  4422
  4421  H    -13.885228   -0.919359   12.096272     2  4420
  4422  H    -12.566147   -1.003454   11.327410     2  4420
  4423  O      4.286399   10.736229    0.012186     1  4424  4425
  4424  H      5.224391   10.962798    0.105121     2  4423
  4425  H      4.117316    9.964185    0.568277     2  4423
  4426  O    -25.573354   -0.865930   13.102669     1  4427  4428
  4427  H    -25.154591   -0.879845   12.218303     2  4426
  4428  H    -24.850788   -1.156931   13.693175     2  4426
  4429  O     21.701200   -3.787789   17.742105     1  4430  4431
  4430  H     21.647310   -2.880841   17.398386     2  4429
  4431  H     22.631507   -4.049260   17.674483     2  4429
  4432  O      2.116644   -8.434587  -15.517812     1  4433  4434
  4433  H      2.242503   -8.464256  -16.477316     2  4432
  4434  H      2.982765   -8.265281  -15.112808     2  4432
  4435  O     -8.651386    9.164920    4.057361     1  4436  4437
  4436  H     -9.618685    9.242927    4.056884     2  4435
  4437  H     -8.465353    8.221158    3.924449     2  4435
  4438  O     17.052804   19.811705   21.534074     1  4439  4440
  4439  H     16.280316   19.663745   20.967154     2  4438
  4440  H     17.803617   19.609211   20.950764     2  4438
  4441  O     16.599201   11.819566   -6.241750     1  4442  4443
  4442  H     16.317533   11.179232   -6.910652     2  4441
  4443  H     16.687629   12.682164   -6.677764     2  4441
  4444  O     20.393703   17.680101   -0.980601     1  4445  4446
  4445  H     20.430847   18.150154   -1.825972     2  4444
  4446  H     19.951350   18.294151   -0.372654     2  4444
  4447  O     18.711840  -16.147616   18.007571     1  4448  4449
  4448  H     19.250074  -16.532238   17.311079     2  4447
  4449  H     19.029825  -16.553877   18.827714     2  4447
  4450  O      3.986622   17.822249   14.272442     1  4451  4452
  4451  H      3.521855   17.321128   13.584712     2  4450
  4452  H      3.305171   18.069827   14.915822     2  4450
  4453  O    -23.036793  -12.789954   -6.329643     1  4454  4455
  4454  H    -23.243033  -13.664451   -5.967611     2  4453
  4455  H    -23.400053  -12.177354   -5.673278     2  4453
  4456  O     24.302970   26.388367  -16.882171     1  4457  4458
  4457  H     24.767728   27.231199  -16.991480     2  4456
  4458  H     25.002763   25.716012  -16.865939     2  4456
  4459  O    -11.854145    9.093673   23.624817     1  4460  4461
  4460  H    -11.799891    9.600986   24.448811     2  4459
  4461  H    -12.566814    9.501556   23.110942     2  4459
  4462  O    -13.279663    2.624455    9.876735     1  4463  4464
  4463  H    -13.670701    3.016799    9.084501     2  4462
  4464  H    -13.248743    3.353886   10.511241     2  4462
  4465  O    -18.351288   11.839967   -1.125308     1  4466  4467
  4466  H    -18.599944   12.273950   -1.958890     2  4465
  4467  H    -19.148812   11.779032   -0.579773     2  4465
  4468  O     -3.551817  -19.134046  -26.990984     1  4469  4470
  4469  H     -2.758339  -19.552924  -27.355493     2  4468
  4470  H     -3.967521  -19.820513  -26.446054     2  4468
  4471  O     13.298668  -15.378895   16.964197     1  4472  4473
  4472  H     14.108790  -15.671655   17.412409     2  4471
  4473  H     13.359998  -15.679439   16.045200     2  4471
  4474  O    -21.108777   14.876340  -19.265999     1  4475  4476
  4475  H    -20.722131   14.698257  -20.136700     2  4474
  4476  H    -20.657859   15.667071  -18.926960     2  4474
  4477  O    -10.943854   18.036909  -19.009542     1  4478  4479
  4478  H    -10.003242   18.248207  -19.075304     2  4477
  4479  H    -11.208595   17.568482  -19.812820     2  4477
  4480  O     24.959540   -3.428142   -3.732724     1  4481  4482
  4481  H     24.264523   -2.762129   -3.859899     2  4480
  4482  H     24.612282   -4.274647   -4.054485     2  4480
  4483  O     14.098928   12.595897    0.315111     1  4484  4485
  4484  H     13.923927   12.116385   -0.505273     2  4483
  4485  H     13.230207   12.866117    0.650572     2  4483
  4486  O    -26.296921    6.733907   15.741718     1  4487  4488
  4487  H    -25.451613    6.643659   15.276806     2  4486
  4488  H    -26.878206    6.064199   15.346787     2  4486
  4489  O     16.915896   -7.217207  -17.244456     1  4490  4491
  4490  H     16.331833   -6.607776  -16.776164     2  4489
  4491  H     17.028748   -7.960431  -16.631044     2  4489
  4492  O     18.476787    1.810913   26.100795     1  4493  4494
  4493  H     18.727910    2.713024   25.844559     2  4492
  4494  H     18.335603    1.329337   25.269858     2  4492
  4495  O     -3.582677  -24.720510    0.885331     1  4496  4497
  4496  H     -3.468364  -25.539248    1.394322     2  4495
  4497  H     -4.105159  -24.988287    0.113417     2  4495
  4498  O      7.845402   17.562128   21.584504     1  4499  4500
  4499  H      8.546139   17.873032   20.992984     2  4498
  4500  H      7.491654   16.771065   21.156119     2  4498
  4501  O    -15.034372   21.286364   20.906306     1  4502  4503
  4502  H    -15.476412   22.110344   20.646160     2  4501
  4503  H    -14.515349   21.045969   20.123401     2  4501
  4504  O    -20.542131  -13.490059   -7.481237     1  4505  4506
  4505  H    -21.313193  -13.154361   -6.999132     2  4504
  4506  H    -20.310823  -14.332196   -7.058536     2  4504
  4507  O    -24.893942    8.330595    1.017675     1  4508  4509
  4508  H    -24.151787    8.950845    0.995804     2  4507
  4509  H    -24.608813    7.558264    0.511094     2  4507
  4510  O    -24.336885   12.252192    0.128469     1  4511  4512
  4511  H    -23.778665   13.035989    0.041315     2  4510
  4512  H    -23.931442   11.578164   -0.430268     2  4510
  4513  O    -20.601405  -13.278981  -26.492064     1  4514  4515
  4514  H    -20.784958  -12.821494  -27.325564     2  4513
  4515  H    -21.269382  -12.996465  -25.859667     2  4513
  4516  O      1.924395   21.928004    5.426102     1  4517  4518
  4517  H      2.041183   21.163565    6.003329     2  4516
  4518  H      2.818074   22.099661    5.104056     2  4516
  4519  O    -12.354136   -2.944201   20.394653     1  4520  4521
  4520  H    -13.027411   -3.138365   21.064852     2  4519
  4521  H    -12.674214   -2.154705   19.928874     2  4519
  4522  O    -18.058667  -20.457707   -2.107350     1  4523  4524
  4523  H    -17.155231  -20.658456   -2.396244     2  4522
  4524  H    -18.638964  -20.670874   -2.854915     2  4522
  4525  O     18.661514   13.068490   -3.099293     1  4526  4527
  4526  H     18.465835   14.013126   -3.163565     2  4525
  4527  H     17.889817   12.700264   -2.650840     2  4525
  4528  O    -23.049426   10.682403  -15.849290     1  4529  4530
  4529  H    -23.050445   10.764191  -16.810278     2  4528
  4530  H    -22.434885    9.959205  -15.649952     2  4528
  4531  O     23.186636  -25.507097  -14.568936     1  4532  4533
  4532  H     22.936143  -25.358983  -13.645668     2  4531
  4533  H     23.773630  -26.276781  -14.522262     2  4531
  4534  O     -8.174903  -17.581888  -11.961651     1  4535  4536
  4535  H     -7.346012  -18.040535  -11.770223     2  4534
  4536  H     -8.850396  -18.260496  -11.830042     2  4534
  4537  O     -9.566437   14.361284   -4.797648     1  4538  4539
  4538  H     -9.298001   13.812729   -5.549912     2  4537
  4539  H     -9.068602   14.011148   -4.044755     2  4537
  4540  O     -7.275839   -2.068288    2.880722     1  4541  4542
  4541  H     -6.660116   -2.478253    3.506730     2  4540
  4542  H     -7.242392   -2.613489    2.077685     2  4540
  4543  O     12.580889    2.652205  -23.448016     1  4544  4545
  4544  H     12.082321    2.468499  -22.646769     2  4543
  4545  H     13.483426    2.343992  -23.257495     2  4543
  4546  O      5.878901   -6.252106  -10.060949     1  4547  4548
  4547  H      6.631065   -5.718629  -10.367163     2  4546
  4548  H      5.098882   -5.720557  -10.280557     2  4546
  4549  O     10.515015    4.190211   21.649064     1  4550  4551
  4550  H      9.601827    4.307157   21.950537     2  4549
  4551  H     10.464632    4.107429   20.683146     2  4549
  4552  O     15.022492   15.257030    0.188503     1  4553  4554
  4553  H     14.699171   14.345564    0.196286     2  4552
  4554  H     14.814560   15.640680    1.053223     2  4552
  4555  O     21.505090    2.344833   19.645816     1  4556  4557
  4556  H     20.786405    2.953900   19.866027     2  4555
  4557  H     22.309052    2.873752   19.631973     2  4555
  4558  O      0.879877  -21.942919  -15.088913     1  4559  4560
  4559  H      0.875902  -22.758516  -14.574377     2  4558
  4560  H      1.703253  -21.483208  -14.860796     2  4558
  4561  O     -5.784359  -15.476619   11.705758     1  4562  4563
  4562  H     -6.265292  -15.735936   12.503408     2  4561
  4563  H     -6.008749  -16.153729   11.050439     2  4561
  4564  O    -26.193871   -1.695477  -24.034519     1  4565  4566
  4565  H    -26.088286   -2.016417  -24.939553     2  4564
  4566  H    -25.475624   -2.133300  -23.554705     2  4564
  4567  O    -11.881484   14.006741  -11.989533     1  4568  4569
  4568  H    -12.848895   14.051221  -11.942046     2  4567
  4569  H    -11.606195   14.814376  -12.447066     2  4567
  4570  O     23.075155   10.795125    4.712937     1  4571  4572
  4571  H     23.904488   10.625520    4.245659     2  4570
  4572  H     23.267591   10.592132    5.636702     2  4570
  4573  O    -23.755960    2.717489  -26.881632     1  4574  4575
  4574  H    -23.541063    3.284987  -26.122402     2  4573
  4575  H    -23.779260    3.279071  -27.671596     2  4573
  4576  O    -23.125664   -4.861573   25.333414     1  4577  4578
  4577  H    -22.560652   -5.529277   24.916551     2  4576
  4578  H    -23.496959   -4.334187   24.609406     2  4576
  4579  O     25.380812    4.072655    6.629658     1  4580  4581
  4580  H     24.734160    3.561062    6.118389     2  4579
  4581  H     26.094552    3.451205    6.844321     2  4579
  4582  O     -9.765485   -9.782983  -10.193856     1  4583  4584
  4583  H    -10.539511  -10.241591  -10.554467     2  4582
  4584  H     -9.783885   -8.899245  -10.588718     2  4582
  4585  O     19.415867   23.840836    5.841949     1  4586  4587
  4586  H     20.356890   23.844883    6.062529     2  4585
  4587  H     19.105030   24.749347    5.978690     2  4585
  4588  O     14.850104  -26.636717   -9.137647     1  4589  4590
  4589  H     14.781005  -25.947533   -8.465901     2  4588
  4590  H     15.396879  -27.328906   -8.736886     2  4588
  4591  O     -7.418125    3.128976  -26.442866     1  4592  4593
  4592  H     -6.943175    2.523158  -25.851324     2  4591
  4593  H     -7.488415    3.968741  -25.959948     2  4591
  4594  O     12.344063    3.260559   26.458323     1  4595  4596
  4595  H     11.502510    3.146914   26.002432     2  4594
  4596  H     13.012326    2.978639   25.814690     2  4594
  4597  O    -19.130133    7.539900  -18.690877     1  4598  4599
  4598  H    -18.294347    8.009982  -18.536880     2  4597
  4599  H    -18.983163    6.616998  -18.433734     2  4597
  4600  O      9.217929    7.466317   23.831204     1  4601  4602
  4601  H      9.160750    6.642082   24.328504     2  4600
  4602  H     10.137703    7.753680   23.878013     2  4600
  4603  O    -11.810865  -13.536335  -22.537109     1  4604  4605
  4604  H    -11.874541  -14.228888  -23.213568     2  4603
  4605  H    -11.074738  -12.976943  -22.826417     2  4603
  4606  O    -21.007911    6.926991   18.563289     1  4607  4608
  4607  H    -20.230409    7.403820   18.234675     2  4606
  4608  H    -21.608081    7.602768   18.916583     2  4606
  4609  O      4.786163    6.150051   27.217210     1  4610  4611
  4610  H      5.499222    5.494845   27.201444     2  4609
  4611  H      4.358235    6.070913   26.353736     2  4609
  4612  O     13.947864    4.515171    4.495116     1  4613  4614
  4613  H     14.377760    4.885778    5.284861     2  4612
  4614  H     14.640741    4.535052    3.813883     2  4612
  4615  O      7.024139    2.558606   24.797135     1  4616  4617
  4616  H      6.966810    3.056558   23.973147     2  4615
  4617  H      6.851797    3.186942   25.514782     2  4615
  4618  O    -14.717178    8.362289   23.648207     1  4619  4620
  4619  H    -14.986285    7.843895   24.421234     2  4618
  4620  H    -14.457318    7.720657   22.971388     2  4618
  4621  O     -2.210128    6.482136   17.038806     1  4622  4623
  4622  H     -3.083072    6.304879   16.656973     2  4621
  4623  H     -1.886432    7.322408   16.669122     2  4621
  4624  O     20.412494   -4.369185   13.774665     1  4625  4626
  4625  H     20.881846   -4.903850   13.115789     2  4624
  4626  H     20.928842   -3.556616   13.873565     2  4624
  4627  O    -13.061231    9.077731   12.820554     1  4628  4629
  4628  H    -12.094385    9.124188   12.757663     2  4627
  4629  H    -13.351356    8.603159   12.027379     2  4627
  4630  O     -0.345860   17.810388   17.077800     1  4631  4632
  4631  H     -0.897520   17.274416   16.486298     2  4630
  4632  H     -0.270681   17.295105   17.887480     2  4630
  4633  O     10.063927    7.723849  -21.227279     1  4634  4635
  4634  H      9.309389    7.556114  -21.811705     2  4633
  4635  H     10.800018    7.975251  -21.805001     2  4633
  4636  O    -25.683681    5.378143  -24.701259     1  4637  4638
  4637  H    -25.783803    5.400273  -25.661063     2  4636
  4638  H    -26.347922    4.758954  -24.375235     2  4636
  4639  O     19.120212   21.899807   -5.815779     1  4640  4641
  4640  H     19.461296   20.984481   -5.824831     2  4639
  4641  H     18.519193   21.926698   -6.586764     2  4639
  4642  O    -21.807215  -16.698463   -9.098432     1  4643  4644
  4643  H    -21.427759  -17.570811   -9.305332     2  4642
  4644  H    -22.254879  -16.816941   -8.244977     2  4642
  4645  O    -27.028610    3.910687   18.415628     1  4646  4647
  4646  H    -26.250016    3.638535   17.903828     2  4645
  4647  H    -27.820722    3.666084   17.910051     2  4645
  4648  O     14.013076   12.352959   23.140775     1  4649  4650
  4649  H     13.974125   11.386937   23.096729     2  4648
  4650  H     14.551596   12.584877   22.371265     2  4648
  4651  O     19.586594    7.312938   11.039194     1  4652  4653
  4652  H     20.446813    7.423252   11.472368     2  4651
  4653  H     19.065273    8.072000   11.337046     2  4651
  4654  O     23.074641  -15.399988  -27.000017     1  4655  4656
  4655  H     23.854690  -15.935503  -27.204436     2  4654
  4656  H     22.592906  -15.279630  -27.832099     2  4654
  4657  O    -18.761519   -5.524052  -12.949277     1  4658  4659
  4658  H    -17.835571   -5.263822  -12.820831     2  4657
  4659  H    -19.092448   -5.802275  -12.082250     2  4657
  4660  O    -10.080861   18.879251  -13.647784     1  4661  4662
  4661  H    -10.391957   19.421695  -12.906948     2  4660
  4662  H    -10.497926   18.011609  -13.541676     2  4660
  4663  O    -22.481178   -9.461738  -24.910328     1  4664  4665
  4664  H    -22.567952   -9.349881  -25.867322     2  4663
  4665  H    -21.526938   -9.510910  -24.747619     2  4663
  4666  O    -24.980056  -13.880788   10.399282     1  4667  4668
  4667  H    -25.556451  -14.320393    9.759266     2  4666
  4668  H    -25.360011  -12.988168   10.437195     2  4666
  4669  O    -13.399458  -18.076680  -15.908868     1  4670  4671
  4670  H    -12.699127  -17.654946  -16.427350     2  4669
  4671  H    -13.914754  -18.580686  -16.556209     2  4669
  4672  O      6.683450  -26.831994   10.886745     1  4673  4674
  4673  H      7.591511  -26.879497   11.211314     2  4672
  4674  H      6.805422  -26.788122    9.927160     2  4672
  4675  O     19.847381    2.572787   14.412606     1  4676  4677
  4676  H     20.211477    1.827389   14.895779     2  4675
  4677  H     19.083766    2.228334   13.933218     2  4675
  4678  O      1.290909   25.352390   -1.159968     1  4679  4680
  4679  H      1.710367   26.168526   -1.468274     2  4678
  4680  H      0.521429   25.212382   -1.726020     2  4678
  4681  O     26.388370  -18.217485   -7.959386     1  4682  4683
  4682  H     25.835077  -19.005705   -7.887905     2  4681
  4683  H     25.848817  -17.463315   -7.686830     2  4681
  4684  O    -16.205387   25.199435  -13.709116     1  4685  4686
  4685  H    -15.844461   25.606232  -14.505772     2  4684
  4686  H    -16.328543   24.258580  -13.878798     2  4684
  4687  O     -3.061365   19.145750  -11.833906     1  4688  4689
  4688  H     -2.701849   18.736599  -12.635851     2  4687
  4689  H     -4.026417   19.129501  -11.938932     2  4687
  4690  O     17.280360   19.864355   10.029038     1  4691  4692
  4691  H     17.633610   18.997859    9.763129     2  4690
  4692  H     17.918606   20.271508   10.635657     2  4690
  4693  O     26.673777  -11.525237   -5.044631     1  4694  4695
  4694  H     27.604817  -11.765122   -5.127455     2  4693
  4695  H     26.647329  -10.560756   -4.940549     2  4693
  4696  O    -18.022569  -23.988586    9.348620     1  4697  4698
  4697  H    -17.973196  -23.108134    8.942175     2  4696
  4698  H    -18.455217  -23.886471   10.211831     2  4696
  4699  O     -8.715418    2.139924    1.116516     1  4700  4701
  4700  H     -8.114718    1.433786    1.409242     2  4699
  4701  H     -9.506906    1.712313    0.742711     2  4699
  4702  O     18.277197   -3.685126   -2.313821     1  4703  4704
  4703  H     19.105066   -3.182046   -2.312597     2  4702
  4704  H     18.540395   -4.617795   -2.268063     2  4702
  4705  O    -20.253618   -3.410914  -15.996952     1  4706  4707
  4706  H    -20.146941   -4.371766  -15.962129     2  4705
  4707  H    -20.507805   -3.169097  -15.095338     2  4705
  4708  O     -6.920279    2.890759   12.005553     1  4709  4710
  4709  H     -7.006626    2.948000   12.969888     2  4708
  4710  H     -7.717324    2.443872   11.678735     2  4708
  4711  O    -17.301484  -13.748382   -2.309735     1  4712  4713
  4712  H    -17.884409  -14.268115   -2.880151     2  4711
  4713  H    -17.792815  -12.957454   -2.046931     2  4711
  4714  O     -0.867566  -19.610281    8.593976     1  4715  4716
  4715  H     -0.355915  -19.961028    7.854416     2  4714
  4716  H     -1.520973  -19.023819    8.180093     2  4714
  4717  O     25.189364    4.958029   -6.389270     1  4718  4719
  4718  H     25.916362    5.583813   -6.530403     2  4717
  4719  H     24.488739    5.210123   -7.010993     2  4717
  4720  O     13.228769   -7.950912   -6.908943     1  4721  4722
  4721  H     14.022516   -8.333410   -7.311011     2  4720
  4722  H     13.483246   -7.066046   -6.595398     2  4720
  4723  O     -7.946891  -10.416819  -19.417976     1  4724  4725
  4724  H     -8.029573  -11.310249  -19.788442     2  4723
  4725  H     -7.012980  -10.169580  -19.504842     2  4723
  4726  O      6.035007  -14.257428   21.296207     1  4727  4728
  4727  H      6.942547  -14.007987   21.524288     2  4726
  4728  H      5.505173  -13.444061   21.348865     2  4726
  4729  O     -5.223365  -14.761223    5.160336     1  4730  4731
  4730  H     -5.462024  -14.125170    4.471574     2  4729
  4731  H     -4.527886  -14.343269    5.679157     2  4729
  4732  O     -7.126274  -20.434977    4.189313     1  4733  4734
  4733  H     -7.732495  -20.860960    3.564752     2  4732
  4734  H     -6.696801  -19.729878    3.680996     2  4732
  4735  O     -1.922365    1.588463   20.448781     1  4736  4737
  4736  H     -2.341229    1.513245   21.317096     2  4735
  4737  H     -1.933857    0.685140   20.106265     2  4735
  4738  O     17.156919  -17.829533   15.292640     1  4739  4740
  4739  H     17.958707  -18.119502   14.830351     2  4738
  4740  H     16.422045  -18.363613   14.954744     2  4738
  4741  O     24.487658   16.029605  -25.474561     1  4742  4743
  4742  H     24.587118   15.070283  -25.593836     2  4741
  4743  H     24.413344   16.380206  -26.379311     2  4741
  4744  O      6.855774   -4.718946  -15.103676     1  4745  4746
  4745  H      6.000604   -4.279164  -15.250067     2  4744
  4746  H      6.666473   -5.661069  -14.955574     2  4744
  4747  O     21.459435   -8.828132  -17.938035     1  4748  4749
  4748  H     20.660950   -9.337556  -17.727643     2  4747
  4749  H     22.154010   -9.486639  -18.091991     2  4747
  4750  O      5.323261   15.687676    1.131167     1  4751  4752
  4751  H      5.801528   16.373825    0.644155     2  4750
  4752  H      5.864988   14.895578    1.016369     2  4750
  4753  O     -3.424998  -13.516769  -20.705229     1  4754  4755
  4754  H     -2.749299  -13.168237  -21.308599     2  4753
  4755  H     -4.176413  -12.908738  -20.754519     2  4753
  4756  O    -25.819240  -12.418714   -2.255070     1  4757  4758
  4757  H    -25.532249  -13.164124   -1.702537     2  4756
  4758  H    -26.594243  -12.060989   -1.798367     2  4756
  4759  O      6.764066   19.155091  -23.484745     1  4760  4761
  4760  H      6.149886   19.764169  -23.043484     2  4759
  4761  H      6.877510   18.443485  -22.835096     2  4759
  4762  O      4.013252    6.280767  -11.917903     1  4763  4764
  4763  H      3.584254    6.912758  -11.323218     2  4762
  4764  H      3.957527    6.696790  -12.792931     2  4762
  4765  O      9.231258  -18.753168    5.904712     1  4766  4767
  4766  H     10.049585  -18.742177    6.422871     2  4765
  4767  H      9.508098  -18.446488    5.031299     2  4765
  4768  O     -3.236497   21.905391   16.924129     1  4769  4770
  4769  H     -2.788591   22.621991   16.462849     2  4768
  4770  H     -2.522775   21.327405   17.240234     2  4768
  4771  O     -3.952432    3.310471   -1.531124     1  4772  4773
  4772  H     -4.793644    3.189800   -1.067602     2  4771
  4773  H     -3.814946    2.495391   -2.032613     2  4771
  4774  O     26.611781    4.498166   20.991436     1  4775  4776
  4775  H     27.098324    4.118956   20.246848     2  4774
  4776  H     25.691216    4.513051   20.691064     2  4774
  4777  O      6.648492   11.228083  -16.209712     1  4778  4779
  4778  H      6.523763   10.360123  -15.792507     2  4777
  4779  H      5.913146   11.326955  -16.835060     2  4777
  4780  O     23.726720   -2.384879   21.170875     1  4781  4782
  4781  H     24.089278   -2.142905   20.304905     2  4780
  4782  H     24.504120   -2.328792   21.746093     2  4780
  4783  O     -7.522228   18.506789    2.702396     1  4784  4785
  4784  H     -7.213067   19.248938    2.162776     2  4783
  4785  H     -6.806711   17.854488    2.715753     2  4783
  4786  O    -18.698901   11.066625   -5.477915     1  4787  4788
  4787  H    -19.524211   11.123036   -5.983898     2  4786
  4788  H    -18.757227   11.769023   -4.812175     2  4786
  4789  O     19.312507  -10.309843  -16.952134     1  4790  4791
  4790  H     18.568760   -9.944245  -16.452846     2  4789
  4791  H     19.079869  -11.234805  -17.091730     2  4789
  4792  O    -13.251334   12.545352   23.847415     1  4793  4794
  4793  H    -13.411530   11.804664   23.249262     2  4792
  4794  H    -13.457899   13.340249   23.337503     2  4792
  4795  O     -4.756818    6.508070   19.981220     1  4796  4797
  4796  H     -5.261912    6.587703   20.801184     2  4795
  4797  H     -4.728945    7.415278   19.640215     2  4795
  4798  O    -20.586677  -23.266812   -4.798771     1  4799  4800
  4799  H    -19.891291  -23.902131   -5.033587     2  4798
  4800  H    -20.156691  -22.405845   -4.673333     2  4798
  4801  O      9.377737    2.856510  -26.570899     1  4802  4803
  4802  H      9.584281    2.648822  -27.491148     2  4801
  4803  H      9.911914    2.244473  -26.051414     2  4801
  4804  O     18.648905  -12.976096  -24.776943     1  4805  4806
  4805  H     19.449343  -12.499193  -24.512293     2  4804
  4806  H     18.628349  -13.759413  -24.209841     2  4804
  4807  O     20.296510  -18.349643  -22.103610     1  4808  4809
  4808  H     20.924480  -18.793840  -21.521758     2  4807
  4809  H     20.776306  -18.203491  -22.927061     2  4807
  4810  O     -2.886458  -18.569634    0.141886     1  4811  4812
  4811  H     -2.885122  -19.467296   -0.218032     2  4810
  4812  H     -2.105360  -18.504138    0.708763     2  4810
  4813  O     -4.602359   19.764001  -20.264123     1  4814  4815
  4814  H     -4.627507   18.794696  -20.327897     2  4813
  4815  H     -3.860385   20.053688  -20.818155     2  4813
  4816  O     24.611115   19.225174   -9.602898     1  4817  4818
  4817  H     23.802702   19.227240   -9.068442     2  4816
  4818  H     24.977686   20.123416   -9.556392     2  4816
  4819  O      6.298682    8.869570  -21.250024     1  4820  4821
  4820  H      6.116304    9.049754  -20.313798     2  4819
  4821  H      6.699467    9.667506  -21.624908     2  4819
  4822  O     21.038269  -12.174634  -15.093392     1  4823  4824
  4823  H     20.798869  -12.415299  -15.999995     2  4822
  4824  H     21.438912  -12.968403  -14.710633     2  4822
  4825  O     16.607767  -22.012524  -25.352703     1  4826  4827
  4826  H     17.485361  -21.966016  -25.762025     2  4825
  4827  H     16.675361  -22.741444  -24.715467     2  4825
  4828  O    -23.003675   -5.226577   -0.861276     1  4829  4830
  4829  H    -22.986379   -6.096975   -1.279407     2  4828
  4830  H    -22.910330   -4.558616   -1.557007     2  4828
  4831  O     10.130253   -6.116237   20.190569     1  4832  4833
  4832  H      9.419671   -5.984446   19.546327     2  4831
  4833  H     10.528489   -6.972053   19.977781     2  4831
  4834  O      8.107586   23.272836  -16.336206     1  4835  4836
  4835  H      7.596580   23.634339  -15.596134     2  4834
  4836  H      9.019876   23.572272  -16.212279     2  4834
  4837  O     -4.900959   25.467183   14.699000     1  4838  4839
  4838  H     -4.534265   25.017476   13.914771     2  4837
  4839  H     -5.627122   24.875474   14.964046     2  4837
  4840  O      4.843609    0.714331  -22.150764     1  4841  4842
  4841  H      3.974166    0.893025  -22.551672     2  4840
  4842  H      5.393545    0.342423  -22.857335     2  4840
  4843  O    -14.334318   16.835431   11.407183     1  4844  4845
  4844  H    -15.109786   16.367937   11.052988     2  4843
  4845  H    -14.181264   16.404742   12.268446     2  4843
  4846  O     20.809507  -19.542714   24.103001     1  4847  4848
  4847  H     21.639055  -19.812738   23.677380     2  4846
  4848  H     20.166731  -20.237361   23.887947     2  4846
  4849  O     -5.064428    0.024784   -9.085494     1  4850  4851
  4850  H     -4.494098    0.634010   -9.578585     2  4849
  4851  H     -5.418146   -0.584408   -9.750640     2  4849
  4852  O     11.480543  -25.375741    9.321183     1  4853  4854
  4853  H     11.758987  -25.779142    8.486041     2  4852
  4854  H     11.503095  -24.418405    9.162707     2  4852
  4855  O     -5.486490   12.617051   14.184366     1  4856  4857
  4856  H     -5.916724   11.845468   13.787021     2  4855
  4857  H     -4.638812   12.292972   14.519181     2  4855
  4858  O    -17.808511    7.350884   15.076066     1  4859  4860
  4859  H    -17.105657    6.752231   15.369384     2  4858
  4860  H    -18.459757    6.785758   14.632771     2  4858
  4861  O     -1.791996  -17.618180  -25.475682     1  4862  4863
  4862  H     -2.533958  -18.060885  -25.915607     2  4861
  4863  H     -1.366075  -17.124279  -26.191653     2  4861
  4864  O    -17.220325  -12.113255  -17.627388     1  4865  4866
  4865  H    -17.004378  -13.054516  -17.695027     2  4864
  4866  H    -17.640027  -12.002026  -16.759760     2  4864
  4867  O     -4.978811    4.511403   -9.658058     1  4868  4869
  4868  H     -4.497143    4.689981  -10.481067     2  4867
  4869  H     -5.905591    4.491951   -9.944659     2  4867
  4870  O     25.306249   24.174412  -25.642410     1  4871  4872
  4871  H     24.681630   23.542870  -26.017572     2  4870
  4872  H     26.142785   23.952577  -26.072365     2  4870
  4873  O    -11.561346   10.160822   26.157591     1  4874  4875
  4874  H    -12.432190   10.127997   26.584816     2  4873
  4875  H    -11.113124   10.929350   26.542240     2  4873
  4876  O      7.391701  -22.410696   -8.263905     1  4877  4878
  4877  H      7.914245  -22.638143   -9.046513     2  4876
  4878  H      6.490323  -22.710321   -8.445523     2  4876
  4879  O    -11.616837   17.259057   -9.148874     1  4880  4881
  4880  H    -11.227360   16.682471   -8.478817     2  4879
  4881  H    -11.724710   18.137312   -8.746037     2  4879
  4882  O     -6.284555    6.137294    0.309975     1  4883  4884
  4883  H     -5.686637    5.744814    0.964886     2  4882
  4884  H     -7.159565    5.790484    0.542263     2  4882
  4885  O     20.212324   -8.515685  -14.757896     1  4886  4887
  4886  H     20.913480   -7.999158  -14.331139     2  4885
  4887  H     20.607549   -8.890734  -15.552499     2  4885
  4888  O    -15.863590   -4.999321    7.643815     1  4889  4890
  4889  H    -15.008155   -5.121072    8.083108     2  4888
  4890  H    -16.535317   -5.035972    8.344770     2  4888
  4891  O     24.385181  -12.669288  -16.764908     1  4892  4893
  4892  H     23.859743  -13.479696  -16.841818     2  4891
  4893  H     25.283652  -12.905867  -17.042671     2  4891
  4894  O      2.820605  -12.511556  -11.317245     1  4895  4896
  4895  H      1.925872  -12.878844  -11.236105     2  4894
  4896  H      3.384001  -13.107289  -10.797275     2  4894
  4897  O      4.195526   22.247109  -14.611139     1  4898  4899
  4898  H      3.281192   21.960983  -14.476864     2  4897
  4899  H      4.410626   21.928646  -15.501844     2  4897
  4900  O    -12.534702  -13.643768  -10.695748     1  4901  4902
  4901  H    -12.040188  -14.249650  -11.266427     2  4900
  4902  H    -13.467709  -13.894250  -10.781124     2  4900
  4903  O     14.645838    5.462384  -24.203478     1  4904  4905
  4904  H     14.012069    5.375831  -24.935364     2  4903
  4905  H     15.446555    5.008657  -24.498383     2  4903
  4906  O    -26.236416  -25.200095   24.569111     1  4907  4908
  4907  H    -25.619857  -25.941627   24.481145     2  4906
  4908  H    -25.689032  -24.409159   24.445082     2  4906
  4909  O    -18.038559   19.258296   16.226828     1  4910  4911
  4910  H    -18.958611   19.551856   16.155809     2  4909
  4911  H    -17.540395   20.006615   16.581258     2  4909
  4912  O     12.424364   20.478667  -16.201154     1  4913  4914
  4913  H     12.793024   20.529302  -17.101036     2  4912
  4914  H     11.483964   20.255196  -16.277065     2  4912
  4915  O     27.127848   -6.316179   -1.657094     1  4916  4917
  4916  H     26.408836   -5.690672   -1.472437     2  4915
  4917  H     27.816002   -6.096199   -1.010600     2  4915
  4918  O    -12.371170    1.821869   26.630219     1  4919  4920
  4919  H    -12.681207    2.005971   25.731468     2  4918
  4920  H    -11.448956    2.115407   26.670219     2  4918
  4921  O    -26.911102  -26.681859  -10.613981     1  4922  4923
  4922  H    -26.799768  -27.419387   -9.992792     2  4921
  4923  H    -26.225798  -26.804375  -11.288939     2  4921
  4924  O    -10.791808  -15.973774   13.926194     1  4925  4926
  4925  H    -11.173816  -16.842024   13.729292     2  4924
  4926  H    -10.439334  -15.655054   13.084274     2  4924
  4927  O    -15.757053  -26.599734    6.722119     1  4928  4929
  4928  H    -16.511079  -26.399705    6.143802     2  4927
  4929  H    -15.305222  -25.762309    6.918479     2  4927
  4930  O      9.115806   18.635874   -4.439106     1  4931  4932
  4931  H      8.987444   18.468481   -5.382199     2  4930
  4932  H      8.239188   18.923333   -4.137983     2  4930
  4933  O     20.614502  -15.595265   -1.420685     1  4934  4935
  4934  H     21.420772  -15.147815   -1.129282     2  4933
  4935  H     20.907814  -16.248909   -2.069553     2  4933
  4936  O     19.361816   -9.378805   14.727089     1  4937  4938
  4937  H     19.274822   -8.554257   14.209003     2  4936
  4938  H     18.471858   -9.771027   14.722398     2  4936
  4939  O     18.124594   -0.750586  -21.856842     1  4940  4941
  4940  H     17.159852   -0.781459  -21.928141     2  4939
  4941  H     18.422370   -0.046734  -22.456480     2  4939
  4942  O    -14.526540   25.410875  -26.021486     1  4943  4944
  4943  H    -15.316814   25.618767  -25.515105     2  4942
  4944  H    -13.759463   25.705925  -25.512703     2  4942
  4945  O    -22.706311   10.799978    9.822110     1  4946  4947
  4946  H    -22.203767   11.540903    9.457253     2  4945
  4947  H    -23.288493   11.166293   10.504374     2  4945
  4948  O     25.055983  -14.828224   -9.926241     1  4949  4950
  4949  H     25.647645  -15.562119  -10.162929     2  4948
  4950  H     24.940630  -14.929212   -8.971117     2  4948
  4951  O     26.959909   24.047383  -10.806224     1  4952  4953
  4952  H     26.605328   23.217887  -10.450636     2  4951
  4953  H     27.019365   24.653888  -10.053345     2  4951
  4954  O     17.824666    1.724217  -17.055594     1  4955  4956
  4955  H     16.939979    1.375978  -16.852248     2  4954
  4956  H     18.018959    1.415320  -17.955583     2  4954
  4957  O     26.302340   11.959318    8.311282     1  4958  4959
  4958  H     26.022421   12.769912    8.761157     2  4957
  4959  H     26.542945   11.339123    9.016887     2  4957
  4960  O     -7.080157    1.247597  -22.122394     1  4961  4962
  4961  H     -6.213692    1.176060  -21.683106     2  4960
  4962  H     -7.413133    0.347905  -22.211656     2  4960
  4963  O    -11.495194  -13.219572    8.764730     1  4964  4965
  4964  H    -11.917040  -13.960583    8.299900     2  4963
  4965  H    -10.580938  -13.495371    8.932326     2  4963
  4966  O    -12.579544    7.999882   19.506832     1  4967  4968
  4967  H    -11.758927    7.499855   19.391834     2  4966
  4968  H    -12.345507    8.941034   19.507951     2  4966
  4969  O     -7.824240  -13.957691   -3.600447     1  4970  4971
  4970  H     -8.461321  -13.349931   -4.001030     2  4969
  4971  H     -7.410594  -14.432485   -4.336424     2  4969
  4972  O     -2.731132   10.001018  -27.037707     1  4973  4974
  4973  H     -1.801138    9.793239  -27.183608     2  4972
  4974  H     -3.133670    9.135326  -26.869246     2  4972
  4975  O    -19.878599  -20.474770  -21.791753     1  4976  4977
  4976  H    -20.147457  -21.038819  -22.535645     2  4975
  4977  H    -18.908753  -20.451365  -21.801570     2  4975
  4978  O    -16.540374    1.811457    7.949612     1  4979  4980
  4979  H    -16.972763    1.731857    7.084229     2  4978
  4980  H    -17.257052    1.940103    8.582756     2  4978
  4981  O    -15.837840   20.862965   -4.282119     1  4982  4983
  4982  H    -15.578121   21.044285   -5.198836     2  4981
  4983  H    -15.948769   21.729161   -3.857873     2  4981
  4984  O      6.655939   26.317838   21.171016     1  4985  4986
  4985  H      6.862422   25.590501   20.565572     2  4984
  4986  H      6.532591   25.876024   22.024949     2  4984
  4987  O    -13.790414    4.526103   -9.604043     1  4988  4989
  4988  H    -13.130804    4.979914  -10.151993     2  4987
  4989  H    -14.550096    4.381229  -10.187703     2  4987
  4990  O    -19.525311   -1.051038  -19.574642     1  4991  4992
  4991  H    -20.267536   -1.212081  -18.976212     2  4990
  4992  H    -19.922488   -1.152202  -20.451220     2  4990
  4993  O    -17.895810  -17.052217   23.968782     1  4994  4995
  4994  H    -18.124443  -17.802937   23.403575     2  4993
  4995  H    -18.190443  -16.281876   23.460511     2  4993
  4996  O      8.370902   22.622037   17.785767     1  4997  4998
  4997  H      8.006477   22.510310   16.892846     2  4996
  4998  H      8.701289   21.742211   18.016862     2  4996
  4999  O      3.940884  -24.638422   -2.924030     1  5000  5001
  5000  H      3.441909  -25.358847   -2.514254     2  4999
  5001  H      4.637782  -24.389422   -2.303644     2  4999
  5002  O     -1.252007  -24.323387   18.736937     1  5003  5004
  5003  H     -1.455098  -25.187033   18.357139     2  5002
  5004  H     -1.089951  -23.740835   17.980326     2  5002
  5005  O      1.149780  -19.392798  -22.032670     1  5006  5007
  5006  H      0.352191  -19.420757  -22.579904     2  5005
  5007  H      1.889898  -19.386124  -22.656781     2  5005
  5008  O     17.566817   21.617318  -19.316163     1  5009  5010
  5009  H     18.325267   22.184643  -19.113836     2  5008
  5010  H     17.563717   20.938919  -18.622676     2  5008
  5011  O    -22.319614   14.563385  -10.445552     1  5012  5013
  5012  H    -21.509233   14.366707  -10.935437     2  5011
  5013  H    -22.187192   15.436891  -10.059687     2  5011
  5014  O     13.424083   -1.737122   24.165947     1  5015  5016
  5015  H     14.003758   -1.562241   23.407372     2  5014
  5016  H     12.655605   -1.164514   24.059011     2  5014
  5017  O     -8.671866   -9.815200   17.778931     1  5018  5019
  5018  H     -8.177436   -9.132165   17.298830     2  5017
  5019  H     -9.328351  -10.143704   17.146981     2  5017
  5020  O     20.598927   17.928606  -19.243087     1  5021  5022
  5021  H     20.767728   18.752532  -19.718800     2  5020
  5022  H     20.914043   17.243797  -19.852865     2  5020
  5023  O      6.731067   22.119425   22.208952     1  5024  5025
  5024  H      6.575476   21.206221   21.925297     2  5023
  5025  H      7.298101   22.029307   22.991431     2  5023
  5026  O    -25.110480  -25.710288   15.522182     1  5027  5028
  5027  H    -24.642940  -26.549828   15.590999     2  5026
  5028  H    -26.050825  -25.940840   15.497130     2  5026
  5029  O    -14.263265  -17.416382   13.418505     1  5030  5031
  5030  H    -13.425417  -17.892034   13.531762     2  5029
  5031  H    -14.127622  -16.926165   12.590172     2  5029
  5032  O      5.396536    4.471460  -24.405936     1  5033  5034
  5033  H      4.896998    3.834805  -24.935610     2  5032
  5034  H      4.747356    4.825538  -23.778271     2  5032
  5035  O     20.622589  -12.302484   26.414616     1  5036  5037
  5036  H     20.149809  -13.138927   26.541174     2  5035
  5037  H     21.445152  -12.522585   25.948966     2  5035
  5038  O     18.717261   -0.301993  -11.851783     1  5039  5040
  5039  H     19.380521    0.138450  -12.402892     2  5038
  5040  H     19.176015   -1.079365  -11.500655     2  5038
  5041  O     -4.393878   12.214449    9.416998     1  5042  5043
  5042  H     -4.821159   13.087591    9.449308     2  5041
  5043  H     -4.682078   11.686176   10.182488     2  5041
  5044  O     23.591743    8.767959    0.852204     1  5045  5046
  5045  H     24.264216    8.369689    1.425682     2  5044
  5046  H     23.658395    8.259050    0.031987     2  5044
  5047  O      5.885079   15.974550  -23.693411     1  5048  5049
  5048  H      5.496396   16.524590  -22.992463     2  5047
  5049  H      5.119757   15.659107  -24.197655     2  5047
  5050  O     13.160647  -17.714380  -12.144563     1  5051  5052
  5051  H     12.470484  -18.307382  -11.819212     2  5050
  5052  H     13.993917  -18.205922  -12.110760     2  5050
  5053  O     23.341985   -7.833247   17.779692     1  5054  5055
  5054  H     23.872802   -7.381792   18.450492     2  5053
  5055  H     23.937371   -8.444123   17.321755     2  5053
  5056  O     10.181464   17.228829   26.633460     1  5057  5058
  5057  H     11.056272   16.974476   26.963608     2  5056
  5058  H      9.580391   16.532230   26.927529     2  5056
  5059  O    -19.958703    7.493757  -21.328914     1  5060  5061
  5060  H    -19.563478    7.631776  -20.454606     2  5059
  5061  H    -19.416424    8.011331  -21.944917     2  5059
  5062  O      1.811785  -23.524480   19.921803     1  5063  5064
  5063  H      1.818890  -24.484686   20.080332     2  5062
  5064  H      1.656931  -23.440717   18.967717     2  5062
  5065  O     18.469534   -5.681414    6.490450     1  5066  5067
  5066  H     18.443543   -4.760985    6.178894     2  5065
  5067  H     19.307658   -6.068937    6.194877     2  5065
  5068  O     -7.498952   26.014489    3.629735     1  5069  5070
  5069  H     -6.690204   25.582744    3.312220     2  5068
  5070  H     -7.453222   26.897245    3.223144     2  5068
  5071  O      7.964154   -3.052361  -13.138568     1  5072  5073
  5072  H      7.361249   -2.307363  -13.285898     2  5071
  5073  H      7.688096   -3.707949  -13.798459     2  5071
  5074  O     16.274990  -10.989679  -18.504228     1  5075  5076
  5075  H     16.724168  -11.590160  -17.890590     2  5074
  5076  H     15.643864  -11.502707  -19.031199     2  5074
  5077  O     20.440380   22.267573  -22.838828     1  5078  5079
  5078  H     20.743646   21.400684  -23.143074     2  5077
  5079  H     20.914843   22.448764  -22.014249     2  5077
  5080  O    -21.281846    1.901983   -1.024707     1  5081  5082
  5081  H    -20.429826    1.755999   -0.576823     2  5080
  5082  H    -21.983601    1.824148   -0.359405     2  5080
  5083  O     17.832218   18.949801  -23.728768     1  5084  5085
  5084  H     18.728924   18.671615  -23.962640     2  5083
  5085  H     17.908706   19.718839  -23.141733     2  5083
  5086  O      0.693309  -12.258215    2.439157     1  5087  5088
  5087  H      0.760949  -11.347191    2.767399     2  5086
  5088  H      0.968810  -12.208979    1.512480     2  5086
  5089  O     23.281840   12.396911   10.635394     1  5090  5091
  5090  H     23.506530   11.475102   10.445659     2  5089
  5091  H     23.945384   12.946692   10.194993     2  5089
  5092  O     -4.038142   19.059206  -16.704460     1  5093  5094
  5093  H     -3.488514   18.718762  -17.426786     2  5092
  5094  H     -3.675261   19.936772  -16.503523     2  5092
  5095  O     -5.212055  -13.707362  -24.345544     1  5096  5097
  5096  H     -4.862908  -14.389368  -23.748814     2  5095
  5097  H     -5.252192  -14.124136  -25.220488     2  5095
  5098  O     19.400386   -3.783513    3.153579     1  5099  5100
  5099  H     18.736915   -3.557258    3.815255     2  5098
  5100  H     18.965430   -4.351622    2.500285     2  5098
  5101  O    -15.442661   21.433887   -6.988562     1  5102  5103
  5102  H    -15.358326   22.384072   -7.158897     2  5101
  5103  H    -15.188133   21.026857   -7.829321     2  5101
  5104  O    -23.099060   23.555036   10.219693     1  5105  5106
  5105  H    -22.439433   23.486882   10.925575     2  5104
  5106  H    -23.512424   24.425797   10.310768     2  5104
  5107  O     23.069002   11.016586   -8.478883     1  5108  5109
  5108  H     23.301344   10.090045   -8.645522     2  5107
  5109  H     22.625297   10.997436   -7.611910     2  5107
  5110  O     -7.323924   -6.930825  -24.212643     1  5111  5112
  5111  H     -7.585412   -6.335942  -24.933911     2  5110
  5112  H     -6.572896   -6.495136  -23.784171     2  5110
  5113  O     26.507662   16.163073   24.540083     1  5114  5115
  5114  H     26.176309   16.521534   23.702849     2  5113
  5115  H     27.017424   15.362707   24.335919     2  5113
  5116  O    -11.987680   -0.133724   -9.284467     1  5117  5118
  5117  H    -11.091313   -0.042319   -9.634366     2  5116
  5118  H    -11.940632   -0.796117   -8.584908     2  5116
  5119  O     -6.716012    6.956682   21.759156     1  5120  5121
  5120  H     -7.275216    7.230730   21.014268     2  5119
  5121  H     -6.693521    7.710823   22.366198     2  5119
  5122  O    -20.951379  -25.759044    5.239800     1  5123  5124
  5123  H    -20.087045  -26.118212    5.490469     2  5122
  5124  H    -20.806915  -25.386729    4.355922     2  5122
  5125  O     13.344249    3.433606  -16.357229     1  5126  5127
  5126  H     12.451739    3.756927  -16.557485     2  5125
  5127  H     13.810203    4.151996  -15.907460     2  5125
  5128  O     26.432358   -9.623121  -14.408998     1  5129  5130
  5129  H     26.096294  -10.527930  -14.316532     2  5128
  5130  H     27.363109   -9.678135  -14.162958     2  5128
  5131  O    -13.635856  -25.386012  -11.572229     1  5132  5133
  5132  H    -13.826095  -24.589524  -11.056303     2  5131
  5133  H    -14.091075  -26.102949  -11.109887     2  5131
  5134  O    -18.738553   23.896457   19.861552     1  5135  5136
  5135  H    -19.230958   23.070987   19.708704     2  5134
  5136  H    -17.829810   23.645366   20.091223     2  5134
  5137  O      1.839125   -3.449895   20.404734     1  5138  5139
  5138  H      1.838925   -4.175059   19.763970     2  5137
  5139  H      1.949463   -2.666444   19.845883     2  5137
  5140  O    -19.536908   -5.826519    3.047937     1  5141  5142
  5141  H    -20.400554   -5.494192    2.747434     2  5140
  5142  H    -19.509571   -5.741155    4.018322     2  5140
  5143  O    -24.946866   24.352645  -11.773714     1  5144  5145
  5144  H    -25.828509   24.176357  -11.415151     2  5143
  5145  H    -24.629054   23.484629  -12.061829     2  5143
  5146  O      6.923396   24.422162  -10.830197     1  5147  5148
  5147  H      7.329185   23.702478  -11.340488     2  5146
  5148  H      7.114635   25.220702  -11.349876     2  5146
  5149  O     -3.640882    1.518075   22.599970     1  5150  5151
  5150  H     -3.633688    1.940639   23.469819     2  5149
  5151  H     -4.569718    1.460650   22.334607     2  5149
  5152  O      6.047694   -8.353482   12.469669     1  5153  5154
  5153  H      6.359456   -9.250157   12.663191     2  5152
  5154  H      5.091873   -8.411385   12.312778     2  5152
  5155  O    -19.529114    5.080507   -6.243244     1  5156  5157
  5156  H    -18.642206    4.726957   -6.408996     2  5155
  5157  H    -20.037497    4.339122   -5.879400     2  5155
  5158  O     17.499069   -8.666268   23.400788     1  5159  5160
  5159  H     17.410689   -7.864891   22.863258     2  5158
  5160  H     16.698177   -9.184649   23.242054     2  5158
  5161  O    -22.434191   -7.075868  -10.821294     1  5162  5163
  5162  H    -22.237177   -7.860132  -11.353663     2  5161
  5163  H    -21.567527   -6.742935  -10.542974     2  5161
  5164  O     11.424052   -9.506727    4.669562     1  5165  5166
  5165  H     11.935522   -8.940827    4.068287     2  5164
  5166  H     11.138263   -8.949909    5.411317     2  5164
  5167  O    -26.956359   11.226801  -12.731222     1  5168  5169
  5168  H    -26.033816   10.946259  -12.622176     2  5167
  5169  H    -27.361927   10.550686  -13.293592     2  5167
  5170  O    -24.024059   22.189267  -23.866434     1  5171  5172
  5171  H    -23.831316   22.807784  -23.145651     2  5170
  5172  H    -23.672589   21.345435  -23.545615     2  5170
  5173  O     19.026316  -15.268449  -18.573357     1  5174  5175
  5174  H     19.232499  -16.078078  -18.081638     2  5173
  5175  H     19.059885  -15.532224  -19.504688     2  5173
  5176  O     -9.724663   -2.844410  -24.478540     1  5177  5178
  5177  H    -10.382675   -2.949409  -25.183918     2  5176
  5178  H     -8.910373   -2.636190  -24.955113     2  5176
  5179  O     12.688634   -6.677508   12.563086     1  5180  5181
  5180  H     12.775358   -7.401081   11.925208     2  5179
  5181  H     11.820568   -6.299657   12.366746     2  5179
  5182  O     18.191932   18.361995   -7.758862     1  5183  5184
  5183  H     18.457695   19.065229   -8.366892     2  5182
  5184  H     17.298435   18.122432   -8.039172     2  5182
  5185  O    -11.985767    6.243982   23.925018     1  5186  5187
  5186  H    -11.559115    6.005180   24.758980     2  5185
  5187  H    -11.965456    7.210506   23.859121     2  5185
  5188  O    -15.766378    3.522300  -11.296986     1  5189  5190
  5189  H    -16.342652    3.947512  -11.952762     2  5188
  5190  H    -15.297829    2.809814  -11.763559     2  5188
  5191  O      8.454494  -23.412195   26.165870     1  5192  5193
  5192  H      8.343364  -22.713711   26.827090     2  5191
  5193  H      8.947015  -24.097412   26.642498     2  5191
  5194  O    -22.930875  -15.936810  -15.301993     1  5195  5196
  5195  H    -23.135286  -16.848331  -15.554801     2  5194
  5196  H    -22.239203  -15.632274  -15.905910     2  5194
  5197  O     14.347503   26.522846   26.275943     1  5198  5199
  5198  H     13.996491   27.385332   26.547525     2  5197
  5199  H     15.186627   26.735888   25.837686     2  5197
  5200  O     11.474727   10.369862  -24.197750     1  5201  5202
  5201  H     10.635928   10.043296  -24.555666     2  5200
  5202  H     11.846488    9.599175  -23.744144     2  5200
  5203  O     26.171321   27.234202   17.823397     1  5204  5205
  5204  H     25.756084   27.866862   18.430994     2  5203
  5205  H     25.560231   26.479475   17.773559     2  5203
  5206  O      3.966178   19.923719  -24.714454     1  5207  5208
  5207  H      4.075221   19.950795  -23.750874     2  5206
  5208  H      3.046196   19.665055  -24.870737     2  5206
  5209  O     23.467561   12.957989   15.905080     1  5210  5211
  5210  H     23.172859   12.089240   16.212742     2  5209
  5211  H     23.235979   13.553564   16.632370     2  5209
  5212  O     16.671444  -16.568769  -10.926220     1  5213  5214
  5213  H     16.415819  -16.249569  -10.048911     2  5212
  5214  H     16.126108  -17.346242  -11.125106     2  5212
  5215  O     23.788174   22.947004   20.239133     1  5216  5217
  5216  H     23.704325   22.652880   19.324094     2  5215
  5217  H     24.726284   23.140388   20.349454     2  5215
  5218  O     25.014382    8.879381   20.708570     1  5219  5220
  5219  H     24.947033    8.274390   19.955523     2  5218
  5220  H     25.968078    9.034548   20.772180     2  5218
  5221  O     16.053630   -6.939084   16.405697     1  5222  5223
  5222  H     15.502879   -7.282383   15.685419     2  5221
  5223  H     15.415154   -6.765255   17.113085     2  5221
  5224  O      1.170934    4.933697  -21.423368     1  5225  5226
  5225  H      2.013155    5.095626  -21.874618     2  5224
  5226  H      0.790333    5.810791  -21.282717     2  5224
  5227  O     11.785502   -5.044863  -13.708492     1  5228  5229
  5228  H     12.621451   -5.505162  -13.529703     2  5227
  5229  H     11.137370   -5.472345  -13.126980     2  5227
  5230  O    -20.312084   -8.316285    1.940132     1  5231  5232
  5231  H    -19.958024   -7.496014    2.304684     2  5230
  5232  H    -19.627659   -8.649199    1.337497     2  5230
  5233  O     24.380893    5.769210  -14.838793     1  5234  5235
  5234  H     23.760410    6.452519  -15.133702     2  5233
  5235  H     24.774893    5.420580  -15.654303     2  5233
  5236  O     10.806055  -22.636151   24.728642     1  5237  5238
  5237  H     11.566588  -22.836886   24.163765     2  5236
  5238  H     11.157886  -22.825451   25.613018     2  5236
  5239  O     -2.630343  -14.479839   -8.293211     1  5240  5241
  5240  H     -3.268862  -14.501508   -9.018130     2  5239
  5241  H     -1.831782  -14.894937   -8.656058     2  5239
  5242  O     13.831417    1.520080  -18.949461     1  5243  5244
  5243  H     13.234064    2.264261  -19.107659     2  5242
  5244  H     13.491338    0.784835  -19.476048     2  5242
  5245  O     15.162103   24.851339  -21.780781     1  5246  5247
  5246  H     15.648867   24.246547  -22.361499     2  5245
  5247  H     14.378162   24.355649  -21.492686     2  5245
  5248  O     23.128406   24.365074  -12.898373     1  5249  5250
  5249  H     22.792806   24.960170  -13.588507     2  5248
  5250  H     24.072429   24.268451  -13.102892     2  5248
  5251  O     -2.019183  -24.609644  -25.433151     1  5252  5253
  5252  H     -1.730297  -25.317290  -24.838386     2  5251
  5253  H     -2.934250  -24.431270  -25.169966     2  5251
  5254  O     17.735008   -7.305927   -9.512268     1  5255  5256
  5255  H     17.748331   -8.243070   -9.264314     2  5254
  5256  H     18.032178   -6.861703   -8.703050     2  5254
  5257  O    -21.863924   -2.654276  -24.563461     1  5258  5259
  5258  H    -21.619654   -1.722693  -24.543068     2  5257
  5259  H    -21.849652   -2.920897  -25.494149     2  5257
  5260  O    -20.665879   20.101379    4.627624     1  5261  5262
  5261  H    -20.845041   21.041769    4.528591     2  5260
  5262  H    -21.125380   19.862080    5.444115     2  5260
  5263  O      5.981512   -4.155160  -25.794527     1  5264  5265
  5264  H      6.267265   -4.627485  -26.591344     2  5263
  5265  H      6.707332   -4.301572  -25.168644     2  5263
  5266  O     11.624192    8.656774   -8.338137     1  5267  5268
  5267  H     12.176253    8.098019   -8.903601     2  5266
  5268  H     10.882911    8.071760   -8.122769     2  5266
  5269  O    -20.500170  -15.542319   10.627970     1  5270  5271
  5270  H    -21.100751  -14.896350   10.226997     2  5269
  5271  H    -21.061999  -16.054177   11.226252     2  5269
  5272  O    -13.305743   -0.950170   18.701723     1  5273  5274
  5273  H    -13.105147   -0.017885   18.562626     2  5272
  5274  H    -13.352988   -1.336320   17.812433     2  5272
  5275  O     16.821441    5.742366  -13.256901     1  5276  5277
  5276  H     16.978763    6.164936  -12.401580     2  5275
  5277  H     17.157015    4.841994  -13.139444     2  5275
  5278  O     16.080947   26.580624  -19.698083     1  5279  5280
  5279  H     15.811025   26.080962  -20.479745     2  5278
  5280  H     15.605740   26.191778  -18.952439     2  5278
  5281  O    -22.322989    2.969237  -12.437186     1  5282  5283
  5282  H    -21.633555    3.544833  -12.801107     2  5281
  5283  H    -22.792890    2.600227  -13.199293     2  5281
  5284  O    -13.102502    2.016815    1.977577     1  5285  5286
  5285  H    -13.696184    1.586545    2.600566     2  5284
  5286  H    -13.511170    2.879836    1.808674     2  5284
  5287  O    -26.040904   13.566626    3.228756     1  5288  5289
  5288  H    -25.760411   13.804963    4.126653     2  5287
  5289  H    -25.668039   12.687662    3.056569     2  5287
  5290  O      7.666761  -24.187337   11.680928     1  5291  5292
  5291  H      8.149664  -23.418348   12.011510     2  5290
  5292  H      8.290493  -24.712961   11.163745     2  5290
  5293  O      2.927524  -22.431446   -9.809617     1  5294  5295
  5294  H      3.617424  -22.709649   -9.184798     2  5293
  5295  H      3.091727  -22.969332  -10.602881     2  5293
  5296  O    -21.252804  -22.243114    2.217477     1  5297  5298
  5297  H    -21.967669  -22.402572    2.852064     2  5296
  5298  H    -20.636563  -21.631762    2.641325     2  5296
  5299  O     -3.372107  -19.342804   22.830324     1  5300  5301
  5300  H     -3.241768  -18.397228   23.005157     2  5299
  5301  H     -4.328211  -19.487962   22.886363     2  5299
  5302  O     11.760479   -8.836361  -26.845112     1  5303  5304
  5303  H     10.983426   -8.861278  -27.426020     2  5302
  5304  H     11.433004   -8.485698  -26.000697     2  5302
  5305  O     15.766120   -8.988826   12.576811     1  5306  5307
  5306  H     15.670844   -9.652426   11.878786     2  5305
  5307  H     16.232409   -8.242782   12.163171     2  5305
  5308  O     15.072697  -19.123923   -3.902608     1  5309  5310
  5309  H     14.814945  -19.695245   -3.167663     2  5308
  5310  H     16.016728  -18.995415   -3.753753     2  5308
  5311  O      4.466793  -13.280556   -3.987501     1  5312  5313
  5312  H      4.324206  -14.226744   -3.863767     2  5311
  5313  H      4.291901  -13.120375   -4.924882     2  5311
  5314  O      6.113105  -16.930874   -8.424780     1  5315  5316
  5315  H      6.482373  -17.803151   -8.236438     2  5314
  5316  H      5.872219  -16.523090   -7.580576     2  5314
  5317  O     17.675130    3.144560  -13.180968     1  5318  5319
  5318  H     18.350170    3.081271  -13.870356     2  5317
  5319  H     16.880340    2.752094  -13.569848     2  5317
  5320  O     17.508080    4.478569  -17.149552     1  5321  5322
  5321  H     17.606829    3.518886  -17.068102     2  5320
  5322  H     18.178550    4.751564  -17.791042     2  5320
  5323  O    -11.661079  -14.401548  -15.414758     1  5324  5325
  5324  H    -11.933497  -13.801830  -16.129434     2  5323
  5325  H    -12.481166  -14.773817  -15.049199     2  5323
  5326  O      3.460416   -4.913173    5.034662     1  5327  5328
  5327  H      2.942919   -4.468355    5.720155     2  5326
  5328  H      3.222459   -4.454204    4.214187     2  5326
  5329  O     14.967692   -9.189013    9.266020     1  5330  5331
  5330  H     15.155854  -10.036220    9.694133     2  5329
  5331  H     14.195244   -8.844891    9.734889     2  5329
  5332  O      3.652159    7.570337    9.255913     1  5333  5334
  5333  H      4.577763    7.856025    9.227317     2  5332
  5334  H      3.356015    7.711341   10.169688     2  5332
  5335  O      2.691335   17.276749   -3.421867     1  5336  5337
  5336  H      3.556723   17.432933   -3.013237     2  5335
  5337  H      2.658386   16.317674   -3.532636     2  5335
  5338  O      4.105916   26.547946  -22.283163     1  5339  5340
  5339  H      3.828617   26.335732  -21.378645     2  5338
  5340  H      4.927666   26.054053  -22.433417     2  5338
  5341  O    -19.576301   22.353099    6.524888     1  5342  5343
  5342  H    -20.130286   22.558787    5.758577     2  5341
  5343  H    -20.011767   22.806255    7.260851     2  5341
  5344  O     -7.786930  -19.052464   24.961286     1  5345  5346
  5345  H     -7.530553  -19.218794   25.881926     2  5344
  5346  H     -8.393152  -18.305864   24.997437     2  5344
  5347  O     -9.297077   18.942639   -5.827171     1  5348  5349
  5348  H    -10.175337   18.610417   -6.084041     2  5347
  5349  H     -9.402248   19.056095   -4.867671     2  5347
  5350  O    -13.992912   10.201715  -27.016287     1  5351  5352
  5351  H    -14.866358   10.316707  -27.428958     2  5350
  5352  H    -13.883371   10.969649  -26.440525     2  5350
  5353  O    -23.560344  -22.680077   -9.539122     1  5354  5355
  5354  H    -23.082723  -23.282150   -8.962234     2  5353
  5355  H    -22.876991  -22.211538  -10.039528     2  5353
  5356  O      6.865702  -11.517925   22.820586     1  5357  5358
  5357  H      6.859958  -10.566373   22.993920     2  5356
  5358  H      6.006895  -11.674794   22.406838     2  5356
  5359  O    -16.599394   -4.906380   21.387621     1  5360  5361
  5360  H    -17.020045   -5.496545   22.031623     2  5359
  5361  H    -16.160654   -5.495356   20.754873     2  5359
  5362  O    -10.030251   -1.768239  -21.779500     1  5363  5364
  5363  H    -10.880174   -1.344865  -21.587303     2  5362
  5364  H    -10.032826   -1.997663  -22.719182     2  5362
  5365  O    -24.246446   -7.439777   11.733028     1  5366  5367
  5366  H    -24.907149   -6.909226   11.260057     2  5365
  5367  H    -23.400593   -7.156892   11.343913     2  5365
  5368  O     -0.778399  -15.589590  -23.453119     1  5369  5370
  5369  H     -1.102853  -16.216861  -24.110226     2  5368
  5370  H      0.186099  -15.680555  -23.431931     2  5368
  5371  O    -13.330358   20.835631   18.814269     1  5372  5373
  5372  H    -12.466915   20.775205   19.247289     2  5371
  5373  H    -13.280333   20.220494   18.067439     2  5371
  5374  O    -23.841546   21.945441    4.130325     1  5375  5376
  5375  H    -23.935952   21.176995    3.543331     2  5374
  5376  H    -24.339143   22.658068    3.702825     2  5374
  5377  O     -3.170394   10.528599  -21.657985     1  5378  5379
  5378  H     -3.630422   10.651573  -20.819907     2  5377
  5379  H     -2.948347    9.589162  -21.705450     2  5377
  5380  O     20.989982  -25.076593  -16.242178     1  5381  5382
  5381  H     20.169222  -25.552305  -16.024600     2  5380
  5382  H     21.698778  -25.439506  -15.682521     2  5380
  5383  O      4.602571    1.873589  -17.089668     1  5384  5385
  5384  H      4.496999    2.832588  -17.030484     2  5383
  5385  H      3.703480    1.535881  -16.956161     2  5383
  5386  O     -6.113575  -18.423352    2.540359     1  5387  5388
  5387  H     -5.699919  -18.597715    1.688544     2  5386
  5388  H     -6.945792  -17.956661    2.348650     2  5386
  5389  O    -20.384175    9.250996  -11.584038     1  5390  5391
  5390  H    -19.914334   10.083407  -11.734128     2  5389
  5391  H    -20.397723    9.190605  -10.617171     2  5389
  5392  O    -15.866860   -3.934069   17.749886     1  5393  5394
  5393  H    -14.935625   -4.144420   17.899590     2  5392
  5394  H    -16.272445   -4.803778   17.640648     2  5392
  5395  O     -6.582771    1.332990   -5.046238     1  5396  5397
  5396  H     -6.930512    0.984843   -5.879559     2  5395
  5397  H     -5.639875    1.460047   -5.229841     2  5395
  5398  O     19.970074   -2.605265   -5.332466     1  5399  5400
  5399  H     20.183663   -2.849720   -4.422000     2  5398
  5400  H     20.818702   -2.576581   -5.793129     2  5398
  5401  O      0.747401   23.407980  -15.996333     1  5402  5403
  5402  H      0.349588   22.895729  -16.720230     2  5401
  5403  H      1.203028   22.738397  -15.472135     2  5401
  5404  O     19.493150  -21.906997  -20.021728     1  5405  5406
  5405  H     20.000896  -22.318988  -20.744623     2  5404
  5406  H     18.920091  -21.257424  -20.467338     2  5404
  5407  O     26.895994   -6.075067  -19.662524     1  5408  5409
  5408  H     27.667783   -5.487760  -19.617677     2  5407
  5409  H     27.097794   -6.774120  -19.021168     2  5407
  5410  O     26.706087   25.163267   25.500379     1  5411  5412
  5411  H     26.664290   25.896252   26.135156     2  5410
  5412  H     27.001805   25.527321   24.650606     2  5410
  5413  O     14.737902   23.795485    8.429906     1  5414  5415
  5414  H     15.597765   24.215584    8.588139     2  5413
  5415  H     14.947539   22.853510    8.325697     2  5413
  5416  O     25.692469   17.977339   22.614711     1  5417  5418
  5417  H     25.418862   18.742293   23.145470     2  5416
  5418  H     24.996517   17.816569   21.966511     2  5416
  5419  O      0.813106  -14.904711  -16.608997     1  5420  5421
  5420  H      1.101917  -14.165150  -17.170311     2  5419
  5421  H     -0.144131  -14.836402  -16.493632     2  5419
  5422  O     -1.074172   -8.180457  -12.164785     1  5423  5424
  5423  H     -1.124559   -8.985186  -12.705317     2  5422
  5424  H     -1.151048   -8.471889  -11.240837     2  5422
  5425  O      6.137100  -19.728700    3.596566     1  5426  5427
  5426  H      6.910943  -19.601581    3.028865     2  5425
  5427  H      5.606265  -18.927745    3.470155     2  5425
  5428  O     -5.514537   20.271235   16.326103     1  5429  5430
  5429  H     -4.788342   20.907582   16.407770     2  5428
  5430  H     -5.625083   19.902154   17.212566     2  5428
  5431  O     -8.453686    9.413192  -14.193801     1  5432  5433
  5432  H     -8.544478    8.579007  -14.673756     2  5431
  5433  H     -9.031330    9.346078  -13.426747     2  5431
  5434  O     24.532425    3.877480  -25.319735     1  5435  5436
  5435  H     24.483914    4.811118  -25.587371     2  5434
  5436  H     24.503107    3.330319  -26.118862     2  5434
  5437  O     13.069029  -17.299614  -21.941189     1  5438  5439
  5438  H     13.824988  -17.602643  -21.424758     2  5437
  5439  H     12.775408  -18.100547  -22.395032     2  5437
  5440  O    -10.946692  -25.651655  -22.438375     1  5441  5442
  5441  H    -11.109706  -25.783920  -21.491028     2  5440
  5442  H    -11.230556  -24.740423  -22.614774     2  5440
  5443  O     -6.128686    6.764418   14.610222     1  5444  5445
  5444  H     -6.530601    6.972720   15.464535     2  5443
  5445  H     -6.873434    6.832073   13.997862     2  5443
  5446  O     -3.748642   25.835881   22.804691     1  5447  5448
  5447  H     -2.863153   25.944564   23.175470     2  5446
  5448  H     -3.704659   25.061988   22.226143     2  5446
  5449  O     14.342248   16.178219   16.202885     1  5450  5451
  5450  H     15.155771   16.307807   16.708044     2  5449
  5451  H     14.505823   15.357305   15.714890     2  5449
  5452  O      4.280622  -11.902738  -16.992976     1  5453  5454
  5453  H      4.499563  -10.973551  -17.158407     2  5452
  5454  H      4.877621  -12.226476  -16.302833     2  5452
  5455  O     -7.530665  -20.271349   -8.309906     1  5456  5457
  5456  H     -8.365002  -20.682057   -8.585322     2  5455
  5457  H     -7.808885  -19.406216   -7.975841     2  5455
  5458  O     -8.997438   -9.398822    1.880665     1  5459  5460
  5459  H     -9.638748   -9.058701    2.528206     2  5458
  5460  H     -8.798348   -8.646690    1.311215     2  5458
  5461  O     17.676283  -17.909619   -7.991033     1  5462  5463
  5462  H     18.567206  -17.931973   -7.616432     2  5461
  5463  H     17.502110  -16.984790   -8.203736     2  5461
  5464  O    -14.254327    5.709137   -4.699430     1  5465  5466
  5465  H    -15.080545    5.407719   -4.292129     2  5464
  5466  H    -13.547938    5.480126   -4.074402     2  5464
  5467  O    -19.079066    5.583427   -0.794272     1  5468  5469
  5468  H    -19.446081    4.907269   -1.380939     2  5467
  5469  H    -18.190319    5.283024   -0.546230     2  5467
  5470  O     22.342857  -23.463154    4.680563     1  5471  5472
  5471  H     23.245373  -23.354011    4.340144     2  5470
  5472  H     21.856857  -23.949680    3.994889     2  5470
  5473  O     -3.377819  -22.689022    5.280466     1  5474  5475
  5474  H     -2.824450  -23.173034    5.912325     2  5473
  5475  H     -3.337432  -21.761606    5.560227     2  5473
  5476  O     26.946958    1.256768    0.336247     1  5477  5478
  5477  H     26.425145    1.699937    1.022643     2  5476
  5478  H     26.331876    0.767988   -0.225222     2  5476
  5479  O     -9.029681  -24.497978   -1.971837     1  5480  5481
  5480  H     -9.973061  -24.612271   -1.785727     2  5479
  5481  H     -8.974035  -24.122200   -2.857101     2  5479
  5482  O     13.792989   -2.489846    4.857651     1  5483  5484
  5483  H     13.578941   -2.272601    5.776432     2  5482
  5484  H     13.126070   -3.143229    4.594382     2  5482
  5485  O    -12.618544   23.521418   -6.396893     1  5486  5487
  5486  H    -13.428868   23.670200   -6.908622     2  5485
  5487  H    -12.320240   22.617947   -6.573379     2  5485
  5488  O     16.027034    1.418491    3.219466     1  5489  5490
  5489  H     16.830690    1.871100    2.927411     2  5488
  5490  H     16.028853    1.469262    4.188255     2  5488
  5491  O     10.205317  -17.570136   24.304025     1  5492  5493
  5492  H     10.149695  -18.401731   23.810375     2  5491
  5493  H      9.994637  -16.903744   23.633895     2  5491
  5494  O      6.321535    8.419208    8.631937     1  5495  5496
  5495  H      6.180284    8.596360    7.690870     2  5494
  5496  H      7.078334    7.820526    8.690797     2  5494
  5497  O     24.807413  -20.589915  -18.575050     1  5498  5499
  5498  H     24.268150  -20.327761  -17.817639     2  5497
  5499  H     24.713414  -21.555961  -18.633537     2  5497
  5500  O    -13.755355   25.329020  -12.451843     1  5501  5502
  5501  H    -14.666727   25.295030  -12.776232     2  5500
  5502  H    -13.757198   25.989941  -11.752880     2  5500
  5503  O    -26.823859   -5.320529  -24.030291     1  5504  5505
  5504  H    -25.929275   -5.281837  -24.394396     2  5503
  5505  H    -26.829075   -6.070630  -23.419006     2  5503
  5506  O     21.792229   -4.500936    7.543012     1  5507  5508
  5507  H     22.745120   -4.549778    7.385192     2  5506
  5508  H     21.430500   -4.409164    6.649196     2  5506
  5509  O    -14.028610   15.320868   13.673985     1  5510  5511
  5510  H    -13.276945   14.745763   13.467534     2  5509
  5511  H    -13.932116   15.476036   14.626825     2  5509
  5512  O    -12.313768  -15.290056    6.892058     1  5513  5514
  5513  H    -11.997660  -16.201915    6.977893     2  5512
  5514  H    -12.982923  -15.311934    6.190386     2  5512
  5515  O    -21.874274   -3.011933   -7.258968     1  5516  5517
  5516  H    -20.991436   -3.173743   -7.624751     2  5515
  5517  H    -22.015233   -2.055822   -7.317042     2  5515
  5518  O      7.896998   -1.442552    4.545918     1  5519  5520
  5519  H      7.326284   -0.821259    4.072086     2  5518
  5520  H      8.668103   -0.925347    4.809859     2  5518
  5521  O     17.802090   -1.849102   22.558613     1  5522  5523
  5522  H     18.366531   -1.854091   21.770917     2  5521
  5523  H     17.869874   -2.751433   22.907375     2  5521
  5524  O    -11.986127  -21.235999   -5.311693     1  5525  5526
  5525  H    -12.503384  -22.056486   -5.362848     2  5524
  5526  H    -11.382013  -21.340557   -4.560859     2  5524
  5527  O     13.748129   24.105608   13.827983     1  5528  5529
  5528  H     13.786736   23.238809   13.394233     2  5527
  5529  H     13.880167   24.749726   13.116923     2  5527
  5530  O    -21.658103  -18.272895   25.796576     1  5531  5532
  5531  H    -21.105555  -19.061123   25.719012     2  5530
  5532  H    -22.103852  -18.181309   24.941219     2  5530
  5533  O     -9.953845  -26.930229   11.585539     1  5534  5535
  5534  H     -9.884591  -27.406229   12.418846     2  5533
  5535  H    -10.836484  -26.531302   11.575475     2  5533
  5536  O      7.442093   -6.628817   24.132193     1  5537  5538
  5537  H      7.088345   -5.990184   23.495346     2  5536
  5538  H      7.185275   -6.320360   25.009435     2  5536
  5539  O     -8.708290   19.537384    6.843914     1  5540  5541
  5540  H     -9.296661   19.787411    7.572630     2  5539
  5541  H     -9.142442   19.899320    6.055706     2  5539
  5542  O     -8.340284  -13.114326  -19.876660     1  5543  5544
  5543  H     -8.427011  -13.847793  -20.492062     2  5542
  5544  H     -8.100720  -13.499419  -19.020837     2  5542
  5545  O     23.797767    8.296805   -8.444708     1  5546  5547
  5546  H     23.518485    7.403378   -8.684795     2  5545
  5547  H     24.021567    8.238782   -7.503871     2  5545
  5548  O     22.924512  -24.739421  -26.641311     1  5549  5550
  5549  H     23.015601  -23.907300  -27.127660     2  5548
  5550  H     23.282972  -25.421661  -27.224749     2  5548
  5551  O     26.393771    3.124958   -8.025769     1  5552  5553
  5552  H     25.991059    2.273020   -8.246085     2  5551
  5553  H     25.850935    3.516388   -7.329614     2  5551
  5554  O    -13.599707   21.637011    2.492357     1  5555  5556
  5555  H    -13.718795   20.734144    2.159130     2  5554
  5556  H    -13.291647   21.532217    3.405824     2  5554
  5557  O     15.497340  -23.581304  -11.200988     1  5558  5559
  5558  H     16.427345  -23.605999  -10.926329     2  5557
  5559  H     15.024953  -23.092414  -10.512064     2  5557
  5560  O     24.330966  -20.335967   12.642416     1  5561  5562
  5561  H     24.203299  -19.567141   12.070330     2  5560
  5562  H     25.093967  -20.109194   13.195729     2  5560
  5563  O    -15.978315   -9.315263    2.100846     1  5564  5565
  5564  H    -15.096758   -8.959023    2.282480     2  5563
  5565  H    -16.536750   -8.951383    2.801010     2  5563
  5566  O    -13.063971    8.114768    8.379324     1  5567  5568
  5567  H    -12.662965    7.243481    8.228020     2  5566
  5568  H    -13.563362    8.001738    9.204183     2  5566
  5569  O     12.801145   -2.531681    7.427199     1  5570  5571
  5570  H     11.837843   -2.482717    7.343943     2  5569
  5571  H     13.037154   -3.469878    7.391576     2  5569
  5572  O     -5.100009   14.767720    8.623666     1  5573  5574
  5573  H     -5.015926   15.654081    9.002397     2  5572
  5574  H     -5.872608   14.832615    8.044444     2  5572
  5575  O    -26.719644    6.624231   18.448988     1  5576  5577
  5576  H    -26.844089    5.666864   18.528749     2  5575
  5577  H    -26.515886    6.762485   17.510835     2  5575
  5578  O     19.805030   26.642277   16.465898     1  5579  5580
  5579  H     20.188553   26.857161   15.602573     2  5578
  5580  H     20.222771   25.809371   16.738425     2  5578
  5581  O    -25.539496    1.031546   -6.244740     1  5582  5583
  5582  H    -25.514831    0.893156   -7.204729     2  5581
  5583  H    -25.592105    1.993948   -6.161273     2  5581
  5584  O      5.688062    5.404600   -6.507727     1  5585  5586
  5585  H      6.492584    5.936134   -6.395121     2  5584
  5586  H      6.009642    4.489866   -6.481754     2  5584
  5587  O    -26.702366   14.799316  -22.918805     1  5588  5589
  5588  H    -27.620838   15.091591  -22.807528     2  5587
  5589  H    -26.207834   15.602203  -23.146375     2  5587
  5590  O     -6.304049  -21.907089   -6.524753     1  5591  5592
  5591  H     -6.707531  -21.302952   -7.170272     2  5590
  5592  H     -5.476566  -22.213637   -6.934335     2  5590
  5593  O    -21.304227   22.896466    4.353537     1  5594  5595
  5594  H    -22.229844   22.600037    4.347186     2  5593
  5595  H    -21.020253   22.802945    3.430317     2  5593
  5596  O    -24.099553    8.956706  -22.543045     1  5597  5598
  5597  H    -24.111495    9.910095  -22.373886     2  5596
  5598  H    -25.030433    8.687338  -22.595909     2  5596
  5599  O     10.859353  -19.558242  -11.924227     1  5600  5601
  5600  H     11.373691  -20.177756  -12.461378     2  5599
  5601  H     10.407047  -20.082622  -11.255129     2  5599
  5602  O    -18.223502    1.418645   24.579961     1  5603  5604
  5603  H    -17.681681    0.645683   24.805685     2  5602
  5604  H    -17.877748    1.735914   23.730983     2  5602
  5605  O     -8.443247   22.844811  -20.958106     1  5606  5607
  5606  H     -7.819193   22.106099  -21.033849     2  5605
  5607  H     -9.277716   22.410559  -20.748284     2  5605
  5608  O      3.675736   21.270960   25.571333     1  5609  5610
  5609  H      2.893674   21.839083   25.601855     2  5608
  5610  H      3.385806   20.426442   25.951016     2  5608
  5611  O     21.238585   -7.579792   -6.964117     1  5612  5613
  5612  H     20.681821   -7.052044   -7.551733     2  5611
  5613  H     20.752111   -7.573000   -6.128118     2  5611
  5614  O    -11.782251  -18.543429   13.623743     1  5615  5616
  5615  H    -11.581688  -18.957006   14.477890     2  5614
  5616  H    -11.409421  -19.127010   12.944032     2  5614
  5617  O     14.902949   -3.692440  -22.647004     1  5618  5619
  5618  H     14.915905   -4.537060  -22.174879     2  5617
  5619  H     13.965923   -3.579948  -22.872397     2  5617
  5620  O     11.211508   21.635926    5.012046     1  5621  5622
  5621  H     11.717775   20.809881    5.012328     2  5620
  5622  H     10.303347   21.387176    4.774614     2  5620
  5623  O     25.312385  -25.694358    3.685370     1  5624  5625
  5624  H     25.778593  -25.819234    4.527429     2  5623
  5625  H     25.249343  -24.734751    3.561910     2  5623
  5626  O    -18.765967    1.885018    9.967878     1  5627  5628
  5627  H    -18.389217    2.669503   10.394110     2  5626
  5628  H    -19.557145    1.684244   10.487221     2  5626
  5629  O     -4.413021    5.823879  -24.991964     1  5630  5631
  5630  H     -3.583923    6.073353  -24.551734     2  5629
  5631  H     -5.109579    6.353522  -24.579594     2  5629
  5632  O    -17.277774    2.335578   22.125068     1  5633  5634
  5633  H    -18.026724    2.227209   21.521266     2  5632
  5634  H    -16.554834    1.750935   21.849827     2  5632
  5635  O    -14.029633  -19.523637   -5.982135     1  5636  5637
  5636  H    -14.421210  -19.056010   -5.230046     2  5635
  5637  H    -13.340369  -20.082173   -5.590605     2  5635
  5638  O    -15.054251  -22.310918  -25.435668     1  5639  5640
  5639  H    -14.848114  -22.540959  -24.511148     2  5638
  5640  H    -15.949757  -22.656871  -25.606487     2  5638
  5641  O    -12.110646  -10.978536  -11.086736     1  5642  5643
  5642  H    -12.771396  -10.690280  -10.446114     2  5641
  5643  H    -12.172024  -11.944603  -11.045681     2  5641
  5644  O     -5.593677   13.880071    2.852032     1  5645  5646
  5645  H     -4.795230   13.843893    2.304836     2  5644
  5646  H     -6.349457   13.635867    2.291937     2  5644
  5647  O     23.821778   20.036582   21.090486     1  5648  5649
  5648  H     24.664512   20.518608   21.112924     2  5647
  5649  H     24.012988   19.187409   20.667308     2  5647
  5650  O     20.499166   17.680022   21.764477     1  5651  5652
  5651  H     20.928093   18.440475   22.179906     2  5650
  5652  H     21.210460   17.102452   21.453395     2  5650
  5653  O    -22.614826  -25.072957   23.625438     1  5654  5655
  5654  H    -23.095834  -24.351626   24.062374     2  5653
  5655  H    -21.938018  -25.369127   24.254295     2  5653
  5656  O    -11.454630  -17.877079   10.120989     1  5657  5658
  5657  H    -11.199775  -18.714730   10.536189     2  5656
  5658  H    -11.381702  -18.012325    9.164490     2  5656
  5659  O      8.575101    1.990538    0.323612     1  5660  5661
  5660  H      8.669498    2.947450    0.238713     2  5659
  5661  H      7.627858    1.795722    0.326939     2  5659
  5662  O     -6.720840   -1.601526   17.730630     1  5663  5664
  5663  H     -5.786060   -1.832007   17.796764     2  5662
  5664  H     -6.991373   -1.838928   16.832474     2  5662
  5665  O     -6.555795  -13.279802   25.745283     1  5666  5667
  5666  H     -6.200902  -12.394275   25.562813     2  5665
  5667  H     -7.519944  -13.199914   25.679756     2  5665
  5668  O     19.488245  -17.554571  -17.070175     1  5669  5670
  5669  H     18.669561  -18.051570  -16.911487     2  5668
  5670  H     19.759401  -17.258702  -16.191910     2  5668
  5671  O    -11.456602  -22.924455  -22.688215     1  5672  5673
  5672  H    -10.975534  -22.450696  -23.386278     2  5671
  5673  H    -11.201678  -22.458729  -21.876793     2  5671
  5674  O     -4.013179   24.091783   12.536054     1  5675  5676
  5675  H     -4.531038   24.340631   11.753048     2  5674
  5676  H     -4.058881   23.122882   12.517465     2  5674
  5677  O     24.368840   25.739031    6.567994     1  5678  5679
  5678  H     25.126192   25.521220    6.002223     2  5677
  5679  H     23.697340   25.071603    6.358460     2  5677
  5680  O    -26.357177   20.298388    5.046678     1  5681  5682
  5681  H    -26.826849   19.672575    5.616926     2  5680
  5682  H    -26.546116   21.172043    5.407992     2  5680
  5683  O     -5.434670   -9.070537  -19.478252     1  5684  5685
  5684  H     -5.978544   -8.486511  -20.021046     2  5683
  5685  H     -4.661868   -9.267338  -20.026273     2  5683
  5686  O      4.364991   15.016856  -12.918110     1  5687  5688
  5687  H      4.566067   15.967877  -12.921644     2  5686
  5688  H      4.971537   14.623178  -13.563438     2  5686
  5689  O     -7.626527   -3.038204   -5.352065     1  5690  5691
  5690  H     -7.545605   -2.772706   -4.426697     2  5689
  5691  H     -6.716896   -3.143936   -5.661598     2  5689
  5692  O     16.750449   23.455137  -17.006582     1  5693  5694
  5693  H     17.662569   23.432648  -17.315875     2  5692
  5694  H     16.720325   22.892920  -16.216114     2  5692
  5695  O    -17.454693   -9.239837  -14.612304     1  5696  5697
  5696  H    -16.755449   -9.897125  -14.757789     2  5695
  5697  H    -16.986458   -8.400663  -14.481722     2  5695
  5698  O      5.313237   20.017167  -10.190374     1  5699  5700
  5699  H      5.126987   19.066318  -10.133252     2  5698
  5700  H      5.368551   20.245754  -11.134276     2  5698
  5701  O    -19.808822   24.270763   14.673257     1  5702  5703
  5702  H    -19.762734   23.331610   14.442067     2  5701
  5703  H    -19.386326   24.713931   13.925884     2  5701
  5704  O     15.489941  -22.067216    1.968515     1  5705  5706
  5705  H     14.690382  -22.535247    2.253923     2  5704
  5706  H     16.036925  -22.725007    1.513914     2  5704
  5707  O    -14.495854   -2.152610  -25.824714     1  5708  5709
  5708  H    -13.940634   -1.693074  -26.471451     2  5707
  5709  H    -14.307822   -3.094087  -25.932940     2  5707
  5710  O     -5.452564  -22.713512   15.105624     1  5711  5712
  5711  H     -6.304829  -22.415231   14.751558     2  5710
  5712  H     -5.582680  -22.757454   16.069135     2  5710
  5713  O    -22.183891   20.283983    7.037059     1  5714  5715
  5714  H    -22.691450   21.107368    7.075893     2  5713
  5715  H    -21.754973   20.193402    7.894760     2  5713
  5716  O    -12.644088  -17.947429  -26.432981     1  5717  5718
  5717  H    -12.660743  -18.220030  -27.364806     2  5716
  5718  H    -12.801114  -16.993463  -26.475551     2  5716
  5719  O    -15.459594    2.968674   -4.629454     1  5720  5721
  5720  H    -14.596067    2.789178   -5.031781     2  5719
  5721  H    -15.929741    3.519917   -5.271484     2  5719
  5722  O    -18.769839   13.075942   -3.559356     1  5723  5724
  5723  H    -18.143288   13.732483   -3.901649     2  5722
  5724  H    -19.633067   13.513817   -3.605792     2  5722
  5725  O     20.826908   -8.883245   18.287465     1  5726  5727
  5726  H     20.652134   -9.649593   18.861788     2  5725
  5727  H     21.778433   -8.694060   18.333470     2  5725
  5728  O     -4.177269  -10.652168  -11.657110     1  5729  5730
  5729  H     -4.740646  -10.540906  -10.876065     2  5728
  5730  H     -4.730898  -11.060310  -12.340893     2  5728
  5731  O      3.601653    0.059721   20.075702     1  5732  5733
  5732  H      3.104952   -0.517279   19.477817     2  5731
  5733  H      3.287858    0.955743   19.880151     2  5731
  5734  O    -26.069295    6.493200    8.097869     1  5735  5736
  5735  H    -25.925007    7.034378    7.305855     2  5734
  5736  H    -25.646203    5.639194    7.920572     2  5734
  5737  O      7.024245    2.949408   -6.164956     1  5738  5739
  5738  H      7.398692    2.449254   -6.902604     2  5737
  5739  H      7.808422    3.275781   -5.692286     2  5737
  5740  O    -13.074768  -15.237193   24.778436     1  5741  5742
  5741  H    -12.300341  -15.635840   24.349939     2  5740
  5742  H    -13.346002  -14.466329   24.261728     2  5740
  5743  O    -14.432881  -23.457955   -9.654991     1  5744  5745
  5744  H    -14.249949  -24.113907   -8.966351     2  5743
  5745  H    -15.397777  -23.426183   -9.726288     2  5743
  5746  O     26.716466  -26.266807   15.322538     1  5747  5748
  5747  H     26.419593  -26.657152   16.160442     2  5746
  5748  H     26.515484  -26.913437   14.627473     2  5746
  5749  O    -22.139882  -20.503736   -3.066621     1  5750  5751
  5750  H    -21.317512  -20.663547   -3.555582     2  5749
  5751  H    -21.981267  -19.650607   -2.641879     2  5749
  5752  O    -15.291156   14.450741   18.839389     1  5753  5754
  5753  H    -14.465934   14.018638   18.590021     2  5752
  5754  H    -15.562195   14.980552   18.084360     2  5752
  5755  O     11.408935  -22.370786  -17.243103     1  5756  5757
  5756  H     11.882531  -23.084753  -17.695458     2  5755
  5757  H     10.537916  -22.309978  -17.662758     2  5755
  5758  O      7.236028   17.283435  -21.399917     1  5759  5760
  5759  H      6.894960   17.812178  -20.661257     2  5758
  5760  H      8.199458   17.363261  -21.403273     2  5758
  5761  O     -6.961241  -17.415223    9.999055     1  5762  5763
  5762  H     -6.863553  -18.353498    9.774932     2  5761
  5763  H     -7.243532  -16.967658    9.185530     2  5761
  5764  O    -24.419302   12.628685   26.022250     1  5765  5766
  5765  H    -23.612434   13.164669   26.016848     2  5764
  5766  H    -24.969375   12.971076   26.739826     2  5764
  5767  O     12.612646  -14.729375   10.556650     1  5768  5769
  5768  H     12.580235  -14.253337    9.710873     2  5767
  5769  H     13.556947  -14.751320   10.767710     2  5767
  5770  O     13.204307   25.292539   22.953126     1  5771  5772
  5771  H     14.040501   25.642090   22.613888     2  5770
  5772  H     12.546986   25.908048   22.600345     2  5770
  5773  O    -22.500689   -0.324911   -7.892954     1  5774  5775
  5774  H    -23.304093    0.116919   -7.599740     2  5773
  5775  H    -22.574844   -0.395594   -8.857618     2  5773
  5776  O     17.623463    2.700636   -8.108046     1  5777  5778
  5777  H     18.117149    3.313019   -7.542842     2  5776
  5778  H     16.801510    2.534007   -7.619111     2  5776
  5779  O      8.082195   -4.966205  -24.156137     1  5780  5781
  5780  H      7.984302   -5.893174  -24.424841     2  5779
  5781  H      7.982044   -4.924457  -23.193616     2  5779
  5782  O     17.341936  -18.467226    9.364882     1  5783  5784
  5783  H     18.286469  -18.350107    9.181265     2  5782
  5784  H     17.197375  -18.226031   10.292679     2  5782
  5785  O    -15.683353  -17.508677  -19.799537     1  5786  5787
  5786  H    -14.999840  -16.887686  -19.499121     2  5785
  5787  H    -15.450007  -17.743770  -20.713441     2  5785
  5788  O      4.445253  -19.480327    8.176735     1  5789  5790
  5789  H      4.200184  -19.687564    7.263278     2  5788
  5790  H      5.186154  -20.075636    8.363397     2  5788
  5791  O      8.712066  -12.616791   15.993793     1  5792  5793
  5792  H      9.355681  -11.896389   16.072660     2  5791
  5793  H      8.594823  -12.768598   15.046127     2  5791
  5794  O    -10.134025  -13.277170  -26.123070     1  5795  5796
  5795  H     -9.804837  -14.117462  -25.766231     2  5794
  5796  H     -9.887026  -13.269517  -27.059982     2  5794
  5797  O     -5.606337  -18.369505   17.337967     1  5798  5799
  5798  H     -5.824828  -17.435241   17.458515     2  5797
  5799  H     -4.692538  -18.443698   17.649339     2  5797
  5800  O    -26.529493   -5.213997   -8.484222     1  5801  5802
  5801  H    -26.158615   -5.112685   -7.592173     2  5800
  5802  H    -26.058434   -5.966821   -8.879393     2  5800
  5803  O     -8.177709    6.442762    3.680696     1  5804  5805
  5804  H     -7.370643    6.050881    4.047684     2  5803
  5805  H     -8.349574    5.939614    2.867725     2  5803
  5806  O    -16.030446   10.224684    5.564941     1  5807  5808
  5807  H    -15.563201    9.372994    5.580425     2  5806
  5808  H    -16.756573   10.132207    4.925544     2  5806
  5809  O     -9.380344  -17.534571   21.769323     1  5810  5811
  5810  H     -9.781410  -17.401814   20.897313     2  5809
  5811  H     -9.081265  -18.458149   21.734708     2  5809
  5812  O    -23.187238  -22.661974   19.536013     1  5813  5814
  5813  H    -22.848590  -23.429705   20.018690     2  5812
  5814  H    -23.718254  -23.021962   18.807749     2  5812
  5815  O     -2.986707   24.367918   -1.273806     1  5816  5817
  5816  H     -2.818187   24.380071   -0.321568     2  5815
  5817  H     -3.164324   25.283075   -1.544282     2  5815
  5818  O    -11.156175  -10.416652   21.651716     1  5819  5820
  5819  H    -10.832403   -9.941348   20.872693     2  5818
  5820  H    -10.783746   -9.905774   22.388319     2  5818
  5821  O     21.511508    9.898497  -11.088250     1  5822  5823
  5822  H     22.174346   10.371823  -10.579312     2  5821
  5823  H     20.700399    9.908406  -10.561991     2  5821
  5824  O    -18.306466   -9.544007    0.483197     1  5825  5826
  5825  H    -17.400636   -9.348389    0.751867     2  5824
  5826  H    -18.550417  -10.333206    0.980509     2  5824
  5827  O     17.185239  -12.269048  -13.665794     1  5828  5829
  5828  H     16.438905  -11.874347  -13.188659     2  5827
  5829  H     17.200749  -13.203871  -13.410676     2  5827
  5830  O      9.930444   19.366398  -15.750722     1  5831  5832
  5831  H      9.746036   18.749623  -16.475577     2  5830
  5832  H      9.057398   19.644781  -15.434951     2  5830
  5833  O     -2.536097  -24.703280  -11.134240     1  5834  5835
  5834  H     -2.005693  -25.512581  -11.190379     2  5833
  5835  H     -2.197058  -24.123289  -11.836080     2  5833
  5836  O     24.974374  -17.393162  -14.771025     1  5837  5838
  5837  H     24.632653  -17.227616  -13.882791     2  5836
  5838  H     25.441313  -18.235469  -14.676142     2  5836
  5839  O     11.149840   20.764926  -27.030245     1  5840  5841
  5840  H     11.802946   20.171024  -27.432300     2  5839
  5841  H     11.510136   20.968945  -26.157672     2  5839
  5842  O      8.849178   14.420184   12.031641     1  5843  5844
  5843  H      9.517461   13.773539   12.288926     2  5842
  5844  H      8.011934   13.937939   12.002032     2  5842
  5845  O    -24.978349  -10.160661   11.944890     1  5846  5847
  5846  H    -24.634694   -9.298018   11.664362     2  5845
  5847  H    -25.279609  -10.600400   11.133542     2  5845
  5848  O     24.171025    9.619419   10.021545     1  5849  5850
  5849  H     24.073040    8.680600   10.229559     2  5848
  5850  H     25.113397    9.796509   10.167559     2  5848
  5851  O    -20.106739   14.207679    0.779210     1  5852  5853
  5852  H    -20.224693   14.731156   -0.028427     2  5851
  5853  H    -20.546456   14.712891    1.478545     2  5851
  5854  O     17.289058   10.101270   27.137157     1  5855  5856
  5855  H     17.750085   10.177621   27.986173     2  5854
  5856  H     17.896752    9.640315   26.547321     2  5854
  5857  O     -0.707556  -20.827189    3.351253     1  5858  5859
  5858  H     -0.611303  -20.925965    4.311575     2  5857
  5859  H     -1.382555  -21.467455    3.086738     2  5857
  5860  O     -8.989257    6.665206   24.146653     1  5861  5862
  5861  H     -9.208830    7.207307   24.920694     2  5860
  5862  H     -9.110438    7.255235   23.388094     2  5860
  5863  O     14.596979  -20.854269   23.751234     1  5864  5865
  5864  H     15.394535  -20.895621   23.202674     2  5863
  5865  H     14.201714  -21.739897   23.766172     2  5863
  5866  O     22.361592   -5.012760   -1.647794     1  5867  5868
  5867  H     21.833979   -5.605151   -1.102104     2  5866
  5868  H     22.246583   -5.318297   -2.560600     2  5866
  5869  O    -14.225503    1.472918  -12.416244     1  5870  5871
  5870  H    -13.335001    1.762431  -12.655268     2  5869
  5871  H    -14.575279    1.084844  -13.233046     2  5869
  5872  O     23.432018   -4.366343   25.067174     1  5873  5874
  5873  H     24.023962   -3.656832   25.358956     2  5872
  5874  H     23.828461   -4.789695   24.288740     2  5872
  5875  O     18.180089    1.149372  -19.773251     1  5876  5877
  5876  H     18.248315    0.365621  -20.337990     2  5875
  5877  H     17.482650    1.697224  -20.167520     2  5875
  5878  O     22.919948   22.783667   -2.520459     1  5879  5880
  5879  H     23.016564   21.831090   -2.629290     2  5878
  5880  H     23.621254   23.046755   -1.907759     2  5878
  5881  O     -8.287546  -25.223074  -21.932129     1  5882  5883
  5882  H     -9.208416  -25.309768  -22.214009     2  5881
  5883  H     -8.284630  -24.431537  -21.369717     2  5881
  5884  O    -13.991530   23.631144   14.320683     1  5885  5886
  5885  H    -14.328008   22.807622   14.708384     2  5884
  5886  H    -13.681691   23.410391   13.427360     2  5884
  5887  O      1.372157  -22.199337  -24.933609     1  5888  5889
  5888  H      1.238901  -23.088438  -25.293568     2  5887
  5889  H      1.196569  -22.274148  -23.982246     2  5887
  5890  O    -25.455366  -25.824712   -2.230350     1  5891  5892
  5891  H    -26.414893  -25.949111   -2.190505     2  5890
  5892  H    -25.057393  -26.618849   -1.866751     2  5890
  5893  O     -4.595275    2.330766    2.138136     1  5894  5895
  5894  H     -5.394671    1.784223    2.182184     2  5893
  5895  H     -4.013315    1.898254    1.493793     2  5893
  5896  O     -1.468124   14.649322   25.557065     1  5897  5898
  5897  H     -1.022979   14.598619   26.420432     2  5896
  5898  H     -1.176430   13.863443   25.071829     2  5896
  5899  O    -12.959064    4.949373   -6.981529     1  5900  5901
  5900  H    -13.431238    4.929227   -7.831903     2  5899
  5901  H    -13.602175    5.233227   -6.311577     2  5899
  5902  O    -19.519643    1.858053  -23.566280     1  5903  5904
  5903  H    -18.559553    1.890133  -23.420008     2  5902
  5904  H    -19.817901    2.782569  -23.632084     2  5902
  5905  O      7.445823   14.747574  -20.210846     1  5906  5907
  5906  H      7.157940   13.925161  -20.628303     2  5905
  5907  H      7.219094   15.473276  -20.812193     2  5905
  5908  O     22.856314   23.487559   12.337895     1  5909  5910
  5909  H     22.769445   24.233939   11.726189     2  5908
  5910  H     22.652094   22.705164   11.803737     2  5908
  5911  O     21.841357  -25.745875  -21.435371     1  5912  5913
  5912  H     22.205312  -25.378233  -20.618584     2  5911
  5913  H     21.237952  -26.448243  -21.147896     2  5911
  5914  O      2.578839    5.455895  -25.790354     1  5915  5916
  5915  H      3.438891    5.734642  -26.132954     2  5914
  5916  H      1.966169    5.636920  -26.515530     2  5914
  5917  O      0.217362   27.010750  -21.781862     1  5918  5919
  5918  H      0.792458   26.588419  -22.438475     2  5917
  5919  H     -0.204579   26.277813  -21.308340     2  5917
  5920  O      8.436906  -26.339119   -2.241189     1  5921  5922
  5921  H      8.196943  -25.482211   -2.616239     2  5920
  5922  H      9.152612  -26.162201   -1.614077     2  5920
  5923  O     -5.094824   19.221419   13.652741     1  5924  5925
  5924  H     -5.231628   19.446435   14.586004     2  5923
  5925  H     -4.374198   18.570049   13.641416     2  5923
  5926  O      6.361767   -0.701788  -20.143306     1  5927  5928
  5927  H      5.601336   -0.448316  -20.679645     2  5926
  5928  H      6.061742   -1.351785  -19.491950     2  5926
  5929  O     -4.852368   24.189730   -4.233726     1  5930  5931
  5930  H     -5.438820   23.423942   -4.124623     2  5929
  5931  H     -5.357611   24.972824   -3.966759     2  5929
  5932  O     -4.275657  -19.148979  -19.395143     1  5933  5934
  5933  H     -4.292389  -19.951028  -18.847571     2  5932
  5934  H     -4.925031  -19.294795  -20.095358     2  5932
  5935  O      4.276512  -20.975144   21.597222     1  5936  5937
  5936  H      4.303501  -21.176127   22.544237     2  5935
  5937  H      3.877958  -20.090564   21.559301     2  5935
  5938  O      8.093895   -7.370975  -25.407795     1  5939  5940
  5939  H      7.456050   -8.090102  -25.280016     2  5938
  5940  H      8.966358   -7.727386  -25.184537     2  5938
  5941  O     25.030461  -20.781124   -7.799527     1  5942  5943
  5942  H     24.251268  -21.347464   -7.697264     2  5941
  5943  H     25.764721  -21.379630   -7.592782     2  5941
  5944  O    -13.497234   21.527616   23.167015     1  5945  5946
  5945  H    -14.032804   21.450467   22.360283     2  5944
  5946  H    -14.064007   22.017169   23.786483     2  5944
  5947  O     17.454180   17.769514    6.427355     1  5948  5949
  5948  H     17.730497   17.038223    5.853067     2  5947
  5949  H     17.746655   17.555420    7.330103     2  5947
  5950  O     21.534101   -4.010236   20.465835     1  5951  5952
  5951  H     21.565139   -3.931898   19.499999     2  5950
  5952  H     22.326111   -3.557626   20.793751     2  5950
  5953  O      6.778718   11.687844   -4.897398     1  5954  5955
  5954  H      7.073665   11.562303   -3.985303     2  5953
  5955  H      7.547483   12.033183   -5.373776     2  5953
  5956  O    -15.743100  -19.764912   13.036400     1  5957  5958
  5957  H    -15.214245  -18.955022   13.109351     2  5956
  5958  H    -16.647570  -19.440352   12.900509     2  5956
  5959  O    -18.228707  -24.838876  -12.333698     1  5960  5961
  5960  H    -18.822745  -25.603562  -12.293593     2  5959
  5961  H    -17.426865  -25.156368  -12.783497     2  5959
  5962  O    -17.352895  -26.335097   -7.666525     1  5963  5964
  5963  H    -18.050507  -26.551930   -8.298079     2  5962
  5964  H    -17.788667  -25.855840   -6.950491     2  5962
  5965  O     20.246701  -11.061739   19.799281     1  5966  5967
  5966  H     21.136720  -11.343928   20.055570     2  5965
  5967  H     19.885672  -11.780964   19.261183     2  5965
  5968  O      3.183903  -20.487973  -14.784350     1  5969  5970
  5969  H      3.529195  -20.645789  -15.678211     2  5968
  5970  H      3.963577  -20.510391  -14.209654     2  5968
  5971  O     12.636890   11.007559  -20.056803     1  5972  5973
  5972  H     13.313362   11.038760  -20.751397     2  5971
  5973  H     12.931019   10.331662  -19.425041     2  5971
  5974  O      2.813463  -19.498741    3.254508     1  5975  5976
  5975  H      2.333249  -18.660853    3.285251     2  5974
  5976  H      2.431501  -20.002479    2.524055     2  5974
  5977  O     -1.755880  -26.598809  -23.461154     1  5978  5979
  5978  H     -0.994643  -26.764180  -22.885444     2  5977
  5979  H     -2.147638  -27.475676  -23.584553     2  5977
  5980  O     -1.240427  -16.046609  -20.616580     1  5981  5982
  5981  H     -1.158621  -15.839181  -21.555755     2  5980
  5982  H     -1.319894  -17.008520  -20.573639     2  5980
  5983  O     17.177200   18.575251   24.116580     1  5984  5985
  5984  H     17.050717   19.020902   23.260532     2  5983
  5985  H     17.784730   17.845076   23.924001     2  5983
  5986  O    -21.103047   23.333965   12.119647     1  5987  5988
  5987  H    -20.379954   22.885018   11.659368     2  5986
  5988  H    -20.821653   24.256462   12.218722     2  5986
  5989  O      4.327165  -11.155048    6.599468     1  5990  5991
  5990  H      4.858121  -10.385187    6.345080     2  5989
  5991  H      3.417914  -10.871413    6.418829     2  5989
  5992  O     24.662101  -22.966962   16.459404     1  5993  5994
  5993  H     24.453887  -22.049936   16.222789     2  5992
  5994  H     24.482424  -23.513391   15.678792     2  5992
  5995  O    -25.098294  -11.170228    1.616560     1  5996  5997
  5996  H    -25.232039  -10.663198    0.805650     2  5995
  5997  H    -25.978806  -11.291984    1.999340     2  5995
  5998  O     22.727519   -4.708605  -18.177500     1  5999  6000
  5999  H     23.032717   -5.243614  -17.430593     2  5998
  6000  H     23.530594   -4.341015  -18.574199     2  5998
  6001  O     13.635880  -23.371351   15.740445     1  6002  6003
  6002  H     14.566373  -23.615906   15.820414     2  6001
  6003  H     13.463050  -23.436511   14.789773     2  6001
  6004  O    -14.112111    7.134216    2.496350     1  6005  6006
  6005  H    -13.585553    7.037344    3.296461     2  6004
  6006  H    -13.498011    7.472490    1.823765     2  6004
  6007  O     -7.075200  -20.187025    9.717372     1  6008  6009
  6008  H     -7.677013  -20.600947   10.356506     2  6007
  6009  H     -7.409792  -20.428442    8.843092     2  6007
  6010  O     -5.544062   24.158326   -6.897645     1  6011  6012
  6011  H     -5.189328   24.261733   -6.004437     2  6010
  6012  H     -5.408292   23.219073   -7.088971     2  6010
  6013  O     14.606474   19.160373  -12.291855     1  6014  6015
  6014  H     13.973096   19.822540  -11.980357     2  6013
  6015  H     14.155251   18.329659  -12.092015     2  6013
  6016  O     -8.810868  -13.715080  -11.460069     1  6017  6018
  6017  H     -9.061229  -13.543772  -10.537148     2  6016
  6018  H     -9.071952  -12.937331  -11.970899     2  6016
  6019  O     -2.140424    4.239191  -19.439875     1  6020  6021
  6020  H     -2.460340    3.983395  -20.318857     2  6019
  6021  H     -1.822033    5.153352  -19.521924     2  6019
  6022  O     -4.776139   -5.531558   -7.900233     1  6023  6024
  6023  H     -4.380568   -6.261130   -7.404119     2  6022
  6024  H     -4.702723   -5.772496   -8.833153     2  6022
  6025  O     17.318469   -3.648099  -23.992663     1  6026  6027
  6026  H     16.445967   -3.575499  -23.569857     2  6025
  6027  H     17.392029   -2.905089  -24.612009     2  6025
  6028  O    -11.388888    2.220061    6.093717     1  6029  6030
  6029  H    -12.257870    2.482663    5.744864     2  6028
  6030  H    -10.838424    2.061484    5.314331     2  6028
  6031  O     -5.056517   -6.132691  -10.696317     1  6032  6033
  6032  H     -5.863942   -6.591221  -10.408141     2  6031
  6033  H     -4.555520   -6.819117  -11.163294     2  6031
  6034  O     22.409449    7.380982  -15.846790     1  6035  6036
  6035  H     22.836959    7.462051  -16.714206     2  6034
  6036  H     21.751205    6.678247  -15.944733     2  6034
  6037  O     -3.693500   11.215181   25.187473     1  6038  6039
  6038  H     -4.307426   10.604935   24.766975     2  6037
  6039  H     -3.429748   10.793844   26.022220     2  6037
  6040  O     -8.150098    6.090658    9.121774     1  6041  6042
  6041  H     -8.079047    6.917225    8.624087     2  6040
  6042  H     -7.454359    6.097920    9.795411     2  6040
  6043  O    -18.824192   -6.020318   18.320057     1  6044  6045
  6044  H    -18.957003   -6.564003   19.108387     2  6043
  6045  H    -18.013371   -6.342966   17.908584     2  6043
  6046  O     -5.321197  -24.727664   27.002837     1  6047  6048
  6047  H     -5.366221  -23.829304   26.643318     2  6046
  6048  H     -4.497671  -25.104401   26.656868     2  6046
  6049  O    -25.143763  -14.689414   -0.860709     1  6050  6051
  6050  H    -25.890308  -15.201950   -0.524491     2  6049
  6051  H    -24.566230  -15.321177   -1.311948     2  6049
  6052  O    -24.382103  -16.606152    1.331103     1  6053  6054
  6053  H    -24.157696  -15.661439    1.377132     2  6052
  6054  H    -23.825953  -17.069611    1.975269     2  6052
  6055  O     20.238788   14.888024   -0.642482     1  6056  6057
  6056  H     19.318002   14.612483   -0.510310     2  6055
  6057  H     20.210458   15.847877   -0.779507     2  6055
  6058  O     25.873781  -22.804983   19.891614     1  6059  6060
  6059  H     25.560463  -23.702030   19.705436     2  6058
  6060  H     26.265117  -22.871762   20.777687     2  6058
  6061  O    -19.309259   17.434267    5.709611     1  6062  6063
  6062  H    -19.468005   16.662833    6.276177     2  6061
  6063  H    -19.320040   18.210599    6.291047     2  6061
  6064  O     -3.420069    1.035640   -3.069513     1  6065  6066
  6065  H     -2.588636    0.584201   -2.890681     2  6064
  6066  H     -3.423242    1.234261   -4.020283     2  6064
  6067  O     16.615102    9.085963    1.221081     1  6068  6069
  6068  H     17.517286    8.738732    1.339911     2  6067
  6069  H     16.613754    9.982583    1.589911     2  6067
  6070  O     14.927582   14.593980   -2.689098     1  6071  6072
  6071  H     15.296578   13.726521   -2.465304     2  6070
  6072  H     14.443605   14.505710   -3.521577     2  6070
  6073  O      8.146140   22.463492  -12.328621     1  6074  6075
  6074  H      8.733295   21.906132  -11.795895     2  6073
  6075  H      8.739027   22.910313  -12.953132     2  6073
  6076  O     -9.508081   16.049383    5.083780     1  6077  6078
  6077  H    -10.022777   16.075769    5.902483     2  6076
  6078  H     -9.905663   16.702170    4.487496     2  6076
  6079  O     11.675842    2.373277  -10.295055     1  6080  6081
  6080  H     12.088172    2.315678   -9.419019     2  6079
  6081  H     12.253690    1.847163  -10.874955     2  6079
  6082  O     14.039954   13.645763   25.563784     1  6083  6084
  6083  H     14.188729   13.148276   24.745126     2  6082
  6084  H     13.114150   13.499742   25.810086     2  6082
  6085  O     22.604659    4.467199  -13.149296     1  6086  6087
  6086  H     22.542668    3.544316  -13.426521     2  6085
  6087  H     23.239966    4.865373  -13.762758     2  6085
  6088  O    -15.569835   24.344246   17.324283     1  6089  6090
  6089  H    -16.082998   24.006492   16.571304     2  6088
  6090  H    -15.583923   25.309837   17.251617     2  6088
  6091  O    -24.711874   -1.401257  -13.762151     1  6092  6093
  6092  H    -25.190148   -0.913365  -14.447696     2  6091
  6093  H    -25.069273   -2.301114  -13.726934     2  6091
  6094  O    -15.572146    6.834106   25.846125     1  6095  6096
  6095  H    -15.262212    6.986378   26.753213     2  6094
  6096  H    -16.504995    6.579694   25.918251     2  6094
  6097  O      5.112278    8.737718   14.390030     1  6098  6099
  6098  H      4.879361    8.642902   13.454105     2  6097
  6099  H      5.591292    7.928424   14.622684     2  6097
  6100  O     21.735481   -6.752384   20.626820     1  6101  6102
  6101  H     21.588669   -5.794452   20.650407     2  6100
  6102  H     22.650937   -6.856798   20.334690     2  6100
  6103  O     -3.541675  -25.231971    8.704885     1  6104  6105
  6104  H     -3.777295  -25.096441    9.631652     2  6103
  6105  H     -4.350830  -25.107479    8.189333     2  6103
  6106  O    -14.902851   -7.611431   23.222173     1  6107  6108
  6107  H    -14.810656   -8.569457   23.117206     2  6106
  6108  H    -14.252025   -7.212995   22.624372     2  6106
  6109  O      9.756201    9.775078   -5.294715     1  6110  6111
  6110  H      9.459391   10.629344   -5.636149     2  6109
  6111  H     10.386754    9.431528   -5.931792     2  6109
  6112  O     -6.428777   -8.160861  -13.259838     1  6113  6114
  6113  H     -5.500332   -7.969123  -13.071475     2  6112
  6114  H     -6.694869   -7.517497  -13.931346     2  6112
  6115  O     -9.515966    8.703190   22.362566     1  6116  6117
  6116  H    -10.369485    8.929371   22.763972     2  6115
  6117  H     -9.566228    9.030008   21.452932     2  6115
  6118  O     -6.824960   20.889638   -1.682976     1  6119  6120
  6119  H     -5.922356   21.252708   -1.687156     2  6118
  6120  H     -6.718191   19.969654   -1.974507     2  6118
  6121  O      9.815246    2.516980   25.144808     1  6122  6123
  6122  H      8.885730    2.330926   24.935985     2  6121
  6123  H     10.324489    2.152231   24.400008     2  6121
  6124  O     21.720877   14.059317  -12.109236     1  6125  6126
  6125  H     22.222057   13.349204  -12.547871     2  6124
  6126  H     21.700589   13.790073  -11.176938     2  6124
  6127  O     -6.020120    5.214856    4.880375     1  6128  6129
  6128  H     -6.444224    4.385302    5.153027     2  6127
  6129  H     -5.781150    5.661582    5.705948     2  6127
  6130  O     26.978438   23.587719   10.761065     1  6131  6132
  6131  H     26.402870   23.837288   11.499564     2  6130
  6132  H     27.860807   23.525166   11.152697     2  6130
  6133  O    -10.907705   21.339984  -23.102595     1  6134  6135
  6134  H    -10.761465   21.261618  -22.149546     2  6133
  6135  H    -11.000486   20.433245  -23.423115     2  6133
  6136  O    -11.882327    2.319650  -13.745704     1  6137  6138
  6137  H    -11.313512    1.718531  -14.242512     2  6136
  6138  H    -12.323879    2.851658  -14.423515     2  6136
  6139  O    -22.514526    1.835366   20.694076     1  6140  6141
  6140  H    -21.553629    1.919262   20.792865     2  6139
  6141  H    -22.663398    1.565777   19.774134     2  6139
  6142  O     26.028076  -11.621025   15.102324     1  6143  6144
  6143  H     26.424856  -11.071944   14.407797     2  6142
  6144  H     26.769359  -12.027346   15.570479     2  6142
  6145  O    -18.437724  -19.173878   22.092983     1  6146  6147
  6146  H    -17.531273  -19.042053   21.778335     2  6145
  6147  H    -18.456955  -19.965835   22.644983     2  6145
  6148  O     22.795972    2.899640  -19.416424     1  6149  6150
  6149  H     23.033471    3.801925  -19.677535     2  6148
  6150  H     23.379594    2.322041  -19.935993     2  6148
  6151  O    -10.368438  -13.637392   19.313328     1  6152  6153
  6152  H    -11.207845  -13.413486   18.887507     2  6151
  6153  H    -10.640543  -14.031108   20.157076     2  6151
  6154  O     12.713098  -17.796808   -4.461492     1  6155  6156
  6155  H     13.587583  -18.099470   -4.183462     2  6154
  6156  H     12.732851  -17.827282   -5.426589     2  6154
  6157  O     -4.236201   25.003653    5.318613     1  6158  6159
  6158  H     -3.950348   24.080081    5.419856     2  6157
  6159  H     -3.458667   25.542513    5.514817     2  6157
  6160  O    -26.668801  -23.750642  -17.884838     1  6161  6162
  6161  H    -27.411231  -24.372393  -17.931750     2  6160
  6162  H    -26.335767  -23.613746  -18.786537     2  6160
  6163  O     -1.224597   12.172736   24.207311     1  6164  6165
  6164  H     -2.082854   11.810613   24.466896     2  6163
  6165  H     -0.609480   11.435130   24.316840     2  6163
  6166  O    -16.601706   -1.899979  -12.688790     1  6167  6168
  6167  H    -15.856210   -1.565609  -12.165907     2  6166
  6168  H    -17.361135   -1.766216  -12.103984     2  6166
  6169  O     14.828416    1.192105   -4.264066     1  6170  6171
  6170  H     13.924195    1.550230   -4.264593     2  6169
  6171  H     15.217617    1.465207   -3.427518     2  6169
  6172  O     -0.539330  -18.559091    1.807393     1  6173  6174
  6173  H     -0.740138  -19.216788    2.490204     2  6172
  6174  H      0.170679  -18.982104    1.306637     2  6172
  6175  O    -10.367931    4.709987    9.984290     1  6176  6177
  6176  H    -10.264816    3.828573    9.591826     2  6175
  6177  H     -9.595757    5.217979    9.679169     2  6175
  6178  O    -21.536216   12.739265   21.079950     1  6179  6180
  6179  H    -21.230129   13.375154   20.416232     2  6178
  6180  H    -21.082581   11.902705   20.892327     2  6178
  6181  O    -21.217738  -13.343269    1.882346     1  6182  6183
  6182  H    -20.733792  -14.181496    1.890849     2  6181
  6183  H    -22.154473  -13.568714    1.765663     2  6181
  6184  O    -23.467185    5.126811  -14.809984     1  6185  6186
  6185  H    -24.199624    5.745143  -14.654176     2  6184
  6186  H    -23.806294    4.250423  -14.573999     2  6184
  6187  O      7.519232   -4.386580  -21.498915     1  6188  6189
  6188  H      7.534592   -4.953888  -20.715562     2  6187
  6189  H      6.588822   -4.339482  -21.761397     2  6187
  6190  O    -15.006752   23.004667   24.936129     1  6191  6192
  6191  H    -14.482368   22.910975   25.746534     2  6190
  6192  H    -15.908036   22.756339   25.191600     2  6190
  6193  O    -25.952303    0.532743  -15.357006     1  6194  6195
  6194  H    -26.864657    0.395557  -15.064124     2  6193
  6195  H    -25.954721    0.746934  -16.302152     2  6193
  6196  O     -8.512271    2.688644   -9.131111     1  6197  6198
  6197  H     -8.150909    3.291062   -9.800609     2  6196
  6198  H     -8.907808    1.939405   -9.602588     2  6196
  6199  O     16.311508   25.911595   -7.861174     1  6200  6201
  6200  H     16.992781   26.067794   -7.196457     2  6199
  6201  H     15.865296   25.117332   -7.541993     2  6199
  6202  O     -9.415908  -21.723364  -17.251945     1  6203  6204
  6203  H     -9.658446  -22.056325  -16.378278     2  6202
  6204  H    -10.116826  -21.113394  -17.516386     2  6202
  6205  O      9.339553  -17.164167    1.423394     1  6206  6207
  6206  H      9.582995  -16.943870    0.512316     2  6205
  6207  H      8.906529  -18.033288    1.400491     2  6205
  6208  O     23.037951   -1.484621   -4.166500     1  6209  6210
  6209  H     22.841677   -1.714635   -5.087517     2  6208
  6210  H     23.295002   -0.551375   -4.177838     2  6208
  6211  O     18.171444  -13.616419    4.924036     1  6212  6213
  6212  H     18.961161  -13.173314    5.265083     2  6211
  6213  H     17.860107  -13.026051    4.224663     2  6211
  6214  O     13.938448   14.377107  -25.841725     1  6215  6216
  6215  H     13.645485   13.453276  -25.920458     2  6214
  6216  H     14.274161   14.463158  -24.935563     2  6214
  6217  O     -2.242911  -11.112130  -24.567732     1  6218  6219
  6218  H     -2.311227  -11.099379  -25.533008     2  6217
  6219  H     -3.126049  -10.886900  -24.244788     2  6217
  6220  O    -23.365312   -7.946483   -1.529590     1  6221  6222
  6221  H    -22.651279   -8.560074   -1.779061     2  6220
  6222  H    -24.130810   -8.475324   -1.249456     2  6220
  6223  O      5.789768  -24.566425   15.292877     1  6224  6225
  6224  H      5.868899  -23.690291   14.884203     2  6223
  6225  H      6.500109  -25.086969   14.885652     2  6223
  6226  O     24.957384  -22.919248    3.857474     1  6227  6228
  6227  H     25.536342  -22.678610    4.597800     2  6226
  6228  H     25.001386  -22.168541    3.243999     2  6226
  6229  O      4.479776  -15.643681  -23.595139     1  6230  6231
  6230  H      4.947822  -16.264866  -23.013596     2  6229
  6231  H      3.555171  -15.635184  -23.297848     2  6229
  6232  O     18.479512   -1.981736  -25.940962     1  6233  6234
  6233  H     19.293547   -2.047848  -25.418713     2  6232
  6234  H     18.778192   -1.769631  -26.835801     2  6232
  6235  O    -25.721998    3.752038   -6.488944     1  6236  6237
  6236  H    -24.850055    3.908296   -6.881444     2  6235
  6237  H    -26.369997    3.661683   -7.203512     2  6235
  6238  O      6.178919   22.236865   26.649138     1  6239  6240
  6239  H      5.295821   22.056528   26.294034     2  6238
  6240  H      6.789891   22.110425   25.909665     2  6238
  6241  O     -3.851527   -5.019249  -20.645356     1  6242  6243
  6242  H     -4.458474   -4.461071  -20.132140     2  6241
  6243  H     -3.019939   -4.532051  -20.725496     2  6241
  6244  O     18.679481   16.454758   19.588239     1  6245  6246
  6245  H     18.968775   17.348351   19.822882     2  6244
  6246  H     17.748640   16.414812   19.825175     2  6244
  6247  O     -1.079191    3.303853   11.439102     1  6248  6249
  6248  H     -1.650399    3.074392   10.694386     2  6247
  6249  H     -0.377738    3.879123   11.100357     2  6247
  6250  O     20.325763   12.314016    2.591343     1  6251  6252
  6251  H     20.898072   12.598035    3.317857     2  6250
  6252  H     20.538802   11.380644    2.439768     2  6250
  6253  O    -11.867157  -12.751114   -5.484507     1  6254  6255
  6254  H    -12.114327  -12.095020   -4.813159     2  6253
  6255  H    -12.119598  -13.597298   -5.094287     2  6253
  6256  O      3.412776   -9.599243   26.381779     1  6257  6258
  6257  H      3.723674   -8.730108   26.087714     2  6256
  6258  H      3.390874   -9.552755   27.345045     2  6256
  6259  O     -3.888243    1.389503   -5.709111     1  6260  6261
  6260  H     -3.736201    0.542653   -6.160823     2  6259
  6261  H     -3.706221    2.083398   -6.363516     2  6259
  6262  O     26.388138   20.963718   -2.409884     1  6263  6264
  6263  H     27.051010   21.553898   -2.015446     2  6262
  6264  H     26.898361   20.358720   -2.965375     2  6262
  6265  O    -21.374609  -12.047935   -3.337041     1  6266  6267
  6266  H    -20.659549  -12.096778   -3.987785     2  6265
  6267  H    -21.485642  -12.964788   -3.048352     2  6265
  6268  O      6.500084   25.360217  -22.881049     1  6269  6270
  6269  H      6.502762   24.450761  -23.216321     2  6268
  6270  H      6.816333   25.882927  -23.634712     2  6268
  6271  O     22.557618  -25.515373   -4.696592     1  6272  6273
  6272  H     22.322413  -25.540613   -3.753009     2  6271
  6273  H     23.236576  -24.825385   -4.754612     2  6271
  6274  O     12.250082   26.304638  -13.903216     1  6275  6276
  6275  H     12.826247   26.689178  -14.579174     2  6274
  6276  H     12.593728   25.407474  -13.805300     2  6274
  6277  O    -21.913122   -9.559369    3.943107     1  6278  6279
  6278  H    -21.219720   -9.245912    3.348327     2  6277
  6279  H    -21.677851  -10.464446    4.184563     2  6277
  6280  O     27.106437   -9.859485   13.242218     1  6281  6282
  6281  H     27.287383   -8.996078   13.637939     2  6280
  6282  H     27.931759  -10.076079   12.782122     2  6280
  6283  O      2.061185   17.023758  -23.467475     1  6284  6285
  6284  H      1.598831   16.538041  -22.766595     2  6283
  6285  H      2.860860   17.333759  -23.015758     2  6283
  6286  O     14.308147  -22.258913   -4.775289     1  6287  6288
  6287  H     13.578639  -21.640830   -4.627483     2  6286
  6288  H     14.341727  -22.786177   -3.966262     2  6286
  6289  O     -9.832329  -18.933822  -22.117284     1  6290  6291
  6290  H     -9.057085  -19.412825  -22.454222     2  6289
  6291  H    -10.437304  -18.906486  -22.873267     2  6289
  6292  O     15.962473  -20.875919    9.836590     1  6293  6294
  6293  H     15.738737  -21.392213    9.047236     2  6292
  6294  H     16.337658  -20.046639    9.505158     2  6292
  6295  O     -7.523442   13.383278   18.664795     1  6296  6297
  6296  H     -8.079368   12.998277   19.356439     2  6295
  6297  H     -7.909205   13.146942   17.813047     2  6295
  6298  O     17.151956   -7.220331  -25.897282     1  6299  6300
  6299  H     17.388603   -8.074146  -25.501360     2  6298
  6300  H     17.355111   -7.347958  -26.839281     2  6298
  6301  O     24.894041  -23.489723  -15.642210     1  6302  6303
  6302  H     25.687710  -23.473641  -15.085085     2  6301
  6303  H     24.319164  -24.172572  -15.261387     2  6301
  6304  O     -7.038317   20.504567  -21.231375     1  6305  6306
  6305  H     -7.093761   20.246749  -22.161875     2  6304
  6306  H     -6.132008   20.303220  -20.950853     2  6304
  6307  O      2.625769   26.871565   22.709223     1  6308  6309
  6308  H      2.106542   26.124161   23.038687     2  6307
  6309  H      3.118889   26.521793   21.953000     2  6307
  6310  O     14.728138    8.486377  -21.759744     1  6311  6312
  6311  H     14.796266    9.438665  -21.596603     2  6310
  6312  H     15.248465    8.348450  -22.563635     2  6310
  6313  O    -13.993656    6.592416   21.501169     1  6314  6315
  6314  H    -13.667645    7.114943   20.754008     2  6313
  6315  H    -14.829142    6.179902   21.243644     2  6313
  6316  O    -15.961332    9.439370   20.818122     1  6317  6318
  6317  H    -16.198877    8.701959   20.236257     2  6316
  6318  H    -16.574401    9.390921   21.558526     2  6316
  6319  O      0.302680  -12.243403   -8.645002     1  6320  6321
  6320  H     -0.426740  -12.080888   -8.033488     2  6319
  6321  H      0.787660  -13.006326   -8.299287     2  6319
  6322  O     -7.311295  -15.706135   22.095761     1  6323  6324
  6323  H     -7.620994  -14.793526   21.980457     2  6322
  6324  H     -8.087911  -16.281057   21.985827     2  6322
  6325  O      0.411714   21.809716  -25.083129     1  6326  6327
  6326  H      0.920131   22.406262  -25.645557     2  6325
  6327  H      0.749800   20.912110  -25.202434     2  6325
  6328  O     -1.433170  -14.334873  -13.540413     1  6329  6330
  6329  H     -1.963770  -13.983788  -12.808239     2  6328
  6330  H     -0.530625  -14.272174  -13.202513     2  6328
  6331  O    -10.241052   23.974609   12.371196     1  6332  6333
  6332  H     -9.944393   23.076420   12.588848     2  6331
  6333  H    -11.204723   23.904536   12.273380     2  6331
  6334  O     20.488193  -26.929356  -13.507924     1  6335  6336
  6335  H     19.711514  -27.386173  -13.859873     2  6334
  6336  H     21.238627  -27.314210  -13.984098     2  6334
  6337  O     13.692388   -9.244849  -14.043562     1  6338  6339
  6338  H     14.021309   -9.547984  -14.902898     2  6337
  6339  H     12.883054   -9.758835  -13.892387     2  6337
  6340  O     19.178322   -7.135526   13.287935     1  6341  6342
  6341  H     18.405136   -7.013360   12.718484     2  6340
  6342  H     19.931640   -6.903681   12.727118     2  6340
  6343  O     26.424751   -1.647949  -18.612487     1  6344  6345
  6344  H     27.093738   -1.975004  -17.993505     2  6343
  6345  H     25.647072   -1.453082  -18.068676     2  6343
  6346  O     17.355758  -12.421653   -3.246876     1  6347  6348
  6347  H     17.487483  -11.476441   -3.423291     2  6346
  6348  H     18.243457  -12.802097   -3.149681     2  6346
  6349  O     -7.941000    7.252802   16.620803     1  6350  6351
  6350  H     -7.873441    7.200780   17.584237     2  6349
  6351  H     -8.022948    8.194451   16.414435     2  6349
  6352  O    -23.669808  -13.948958   22.734917     1  6353  6354
  6353  H    -24.141743  -14.637985   23.226631     2  6352
  6354  H    -22.743125  -14.207897   22.838822     2  6352
  6355  O    -11.561718  -25.677305    5.408068     1  6356  6357
  6356  H    -11.789496  -25.058326    4.698644     2  6355
  6357  H    -12.271044  -26.334349    5.406854     2  6355
  6358  O    -23.892757  -14.865726   -9.867809     1  6359  6360
  6359  H    -23.799557  -13.964389   -9.518403     2  6358
  6360  H    -24.558233  -15.288587   -9.300099     2  6358
  6361  O     -5.113629   21.615924   25.893199     1  6362  6363
  6362  H     -5.566384   20.960570   25.342704     2  6361
  6363  H     -4.626512   21.118361   26.556896     2  6361
  6364  O    -13.880107   15.478137  -24.746179     1  6365  6366
  6365  H    -14.490728   15.739040  -24.039366     2  6364
  6366  H    -13.986223   16.157932  -25.429633     2  6364
  6367  O     27.019314   26.783184  -26.656151     1  6368  6369
  6368  H     26.797633   26.986431  -25.736785     2  6367
  6369  H     27.905253   26.395469  -26.582217     2  6367
  6370  O    -17.765359    9.267636  -14.201078     1  6371  6372
  6371  H    -17.142359    9.413377  -14.925618     2  6370
  6372  H    -18.273853   10.089375  -14.178682     2  6370
  6373  O     24.164777   -5.993288   22.937596     1  6374  6375
  6374  H     24.910438   -6.600792   23.051720     2  6373
  6375  H     24.128165   -5.848960   21.983444     2  6373
  6376  O     -1.836421   -6.973875  -22.316372     1  6377  6378
  6377  H     -2.201028   -6.426298  -23.028733     2  6376
  6378  H     -1.244873   -7.586010  -22.774483     2  6376
  6379  O     -9.283100   -3.114909   -1.190981     1  6380  6381
  6380  H     -8.700251   -3.329593   -0.448609     2  6379
  6381  H     -8.692763   -2.698062   -1.832201     2  6379
  6382  O    -14.021868  -24.627800    7.743066     1  6383  6384
  6383  H    -13.540940  -23.794592    7.595020     2  6382
  6384  H    -13.343221  -25.286190    7.957259     2  6382
  6385  O      0.668948   -4.390481   11.208817     1  6386  6387
  6386  H      0.545322   -5.342790   11.262325     2  6385
  6387  H      1.323400   -4.238509   10.511051     2  6385
  6388  O     10.984320  -13.627661   -5.613741     1  6389  6390
  6389  H     11.829827  -14.063015   -5.411724     2  6388
  6390  H     10.759282  -13.871200   -6.519466     2  6388
  6391  O    -13.244494  -17.778817    5.351698     1  6392  6393
  6392  H    -14.042055  -17.616640    4.830530     2  6391
  6393  H    -12.517777  -17.792379    4.721002     2  6391
  6394  O     -6.859347  -13.001722   11.063122     1  6395  6396
  6395  H     -6.494040  -13.876491   11.267754     2  6394
  6396  H     -7.598079  -13.182382   10.463398     2  6394
  6397  O    -26.227827   13.669780  -26.661555     1  6398  6399
  6398  H    -27.079510   13.699455  -27.119413     2  6397
  6399  H    -25.948367   14.586147  -26.500033     2  6397
  6400  O    -12.285194  -19.217098  -13.679708     1  6401  6402
  6401  H    -12.858773  -19.888006  -13.276045     2  6400
  6402  H    -12.775138  -18.885942  -14.448872     2  6400
  6403  O      3.324238   26.900503   -6.352143     1  6404  6405
  6404  H      3.419366   26.766790   -7.306355     2  6403
  6405  H      2.425670   26.590251   -6.170135     2  6403
  6406  O      8.187538   15.496272  -27.212346     1  6407  6408
  6407  H      8.006629   15.309403  -28.145484     2  6406
  6408  H      8.632936   14.710134  -26.861566     2  6406
  6409  O    -20.353551  -13.788297    6.950575     1  6410  6411
  6410  H    -20.689585  -14.696410    6.947583     2  6409
  6411  H    -19.854989  -13.668445    7.770497     2  6409
  6412  O      5.795020    7.813236   22.439763     1  6413  6414
  6413  H      6.506230    7.663050   21.798355     2  6412
  6414  H      6.027433    7.253416   23.195389     2  6412
  6415  O     14.195583    8.479410    6.744375     1  6416  6417
  6416  H     14.984982    8.666990    6.212718     2  6415
  6417  H     13.544139    9.162380    6.540209     2  6415
  6418  O    -25.160773   17.172560  -10.700848     1  6419  6420
  6419  H    -25.708415   16.437659  -11.023236     2  6418
  6420  H    -25.663736   17.583323   -9.978619     2  6418
  6421  O     -5.457986  -10.844793   24.920463     1  6422  6423
  6422  H     -6.023857  -10.721643   24.142359     2  6421
  6423  H     -5.439106   -9.963820   25.318770     2  6421
  6424  O     12.684364   -8.771004   10.776412     1  6425  6426
  6425  H     11.830159   -8.844490   10.323693     2  6424
  6426  H     12.788412   -9.580242   11.301761     2  6424
  6427  O     22.347322  -10.263667  -22.030847     1  6428  6429
  6428  H     21.932973  -10.759217  -22.760316     2  6427
  6429  H     22.142707  -10.777237  -21.233134     2  6427
  6430  O     19.798025    2.638017    4.956319     1  6431  6432
  6431  H     20.366591    3.329057    5.327388     2  6430
  6432  H     20.384843    1.892825    4.755734     2  6430
  6433  O    -20.843100    4.855227  -13.984415     1  6434  6435
  6434  H    -20.366570    5.685194  -13.834272     2  6433
  6435  H    -21.709041    5.120326  -14.329875     2  6433
  6436  O     -8.991168   24.827698   18.765074     1  6437  6438
  6437  H     -9.242608   25.242617   17.924829     2  6436
  6438  H     -9.150043   23.878996   18.635751     2  6436
  6439  O    -18.836140    6.051919  -25.300859     1  6440  6441
  6440  H    -18.443017    6.212013  -24.428735     2  6439
  6441  H    -19.434558    6.784746  -25.511430     2  6439
  6442  O     14.779524   -3.658680   14.654763     1  6443  6444
  6443  H     14.278642   -4.246813   15.236096     2  6442
  6444  H     15.010874   -4.173308   13.870966     2  6442
  6445  O    -18.412056  -26.814127   12.699008     1  6446  6447
  6446  H    -17.582169  -27.030679   12.248893     2  6445
  6447  H    -19.020765  -27.534157   12.470203     2  6445
  6448  O      1.669406  -15.587598  -27.002645     1  6449  6450
  6449  H      0.719137  -15.533801  -27.162423     2  6448
[truncated: 588,001 more chars]
