# Supplementary material for: Measuring Zn Transference with Precision: Insights for Dendrite‐Free Zinc Metal Anodes
Source: Adv Mater. 2025 Aug 23;37(46):e02245. doi: 10.1002/adma.202502245 (PMC12631524; doi:10.1002/adma.202502245)
Supplement: Supplementary file 2 — Supporting Information [file ADMA-37-e02245-s002.gz › restarts/100Zn_r2.xyz]

 16800  Built with Packmol
    54.500000   54.500000   54.500000   90.000000   90.000000   90.000000
     1  O    -23.628273  -25.928666  -26.766667     1     2     3
     2  H    -22.814823  -25.543422  -26.392422     2     1
     3  H    -24.326982  -25.623086  -26.158295     2     1
     4  O     -1.508309   15.572012   -6.213067     1     5     6
     5  H     -2.054616   15.872736   -5.477119     2     4
     6  H     -0.912946   16.306481   -6.405817     2     4
     7  O      6.468343   -0.842681  -25.120201     1     8     9
     8  H      6.188689   -0.792084  -26.045885     2     7
     9  H      6.030212   -1.636492  -24.774377     2     7
    10  O    -10.764762  -10.790746  -11.235206     1    11    12
    11  H    -11.408718  -10.498738  -11.901639     2    10
    12  H     -9.935825  -10.949902  -11.708784     2    10
    13  O     17.744966  -24.864440   -4.443450     1    14    15
    14  H     18.532727  -25.206736   -3.996988     2    13
    15  H     17.323062  -25.622335   -4.875142     2    13
    16  O      0.840659  -10.043639   12.316460     1    17    18
    17  H      0.719539   -9.556042   13.144864     2    16
    18  H      1.515820  -10.708110   12.528151     2    16
    19  O     12.808607   -1.159511   15.395961     1    20    21
    20  H     12.108000   -1.473472   15.984754     2    19
    21  H     12.510673   -1.352710   14.491410     2    19
    22  O      3.363689    5.253177  -16.615501     1    23    24
    23  H      3.914218    5.850044  -17.143725     2    22
    24  H      2.657488    4.989177  -17.224953     2    22
    25  O    -25.611313  -10.411614  -14.232265     1    26    27
    26  H    -25.369047  -10.802028  -15.082215     2    25
    27  H    -25.184640   -9.542039  -14.248177     2    25
    28  O     -1.760143    3.178174  -11.281858     1    29    30
    29  H     -2.609832    2.788423  -11.543577     2    28
    30  H     -1.113173    2.468965  -11.327167     2    28
    31  O     -4.402093    5.401426  -21.416379     1    32    33
    32  H     -3.432050    5.332041  -21.434805     2    31
    33  H     -4.618562    5.385720  -20.472895     2    31
    34  O     -2.501427   23.383971    3.132688     1    35    36
    35  H     -1.944383   23.429615    3.924777     2    34
    36  H     -2.345132   22.499133    2.762184     2    34
    37  O     -7.237397   -5.996790    4.126918     1    38    39
    38  H     -7.761002   -6.641668    4.635221     2    37
    39  H     -7.578541   -6.065072    3.217979     2    37
    40  O     27.009173    6.570210   -8.561247     1    41    42
    41  H     26.527499    5.741613   -8.410663     2    40
    42  H     26.346369    7.205624   -8.868446     2    40
    43  O     12.435174   -5.456871  -22.801398     1    44    45
    44  H     13.343724   -5.371800  -22.467544     2    43
    45  H     11.945726   -4.689740  -22.475179     2    43
    46  O      4.306043   26.888482    3.676692     1    47    48
    47  H      4.935458   26.189636    3.897104     2    46
    48  H      4.848274   27.680328    3.574424     2    46
    49  O    -17.890164   25.841064   -4.348950     1    50    51
    50  H    -18.629133   26.454702   -4.214442     2    49
    51  H    -17.097779   26.383040   -4.508379     2    49
    52  O      0.788607   11.178795  -23.787891     1    53    54
    53  H      0.908625   10.467360  -23.134758     2    52
    54  H     -0.053060   11.027383  -24.242511     2    52
    55  O      3.646896  -23.441381   11.351938     1    56    57
    56  H      4.149323  -23.730718   12.131994     2    55
    57  H      2.878289  -24.038494   11.344564     2    55
    58  O      7.451079  -24.597160   -1.818161     1    59    60
    59  H      7.944653  -25.269305   -2.311976     2    58
    60  H      6.653978  -24.407608   -2.340364     2    58
    61  O      9.085821   22.654834  -14.702888     1    62    63
    62  H      8.561481   22.096594  -15.295765     2    61
    63  H      8.443754   23.240034  -14.275865     2    61
    64  O     16.205444   -5.879692  -27.067915     1    65    66
    65  H     15.385284   -5.973707  -27.572015     2    64
    66  H     16.079086   -6.495368  -26.334998     2    64
    67  O    -25.695550  -25.294562  -25.107332     1    68    69
    68  H    -25.824791  -24.742720  -24.320774     2    67
    69  H    -26.108159  -26.142444  -24.875772     2    67
    70  O    -16.275642   14.356157   -5.986421     1    71    72
    71  H    -16.137386   15.309849   -6.006885     2    70
    72  H    -16.826128   14.218084   -5.201221     2    70
    73  O     16.198854    1.920151    2.701570     1    74    75
    74  H     15.312953    2.023771    2.320836     2    73
    75  H     16.489257    1.022564    2.476488     2    73
    76  O     19.254347   -8.031849   14.812791     1    77    78
    77  H     19.637327   -8.001707   13.925796     2    76
    78  H     19.682379   -7.333051   15.325208     2    76
    79  O     16.394204   23.636805    7.636270     1    80    81
    80  H     15.751483   23.545940    8.349696     2    79
    81  H     16.780793   24.519816    7.728528     2    79
    82  O     23.920189  -21.402615   19.454147     1    83    84
    83  H     23.768055  -20.862311   18.663853     2    82
    84  H     24.718228  -21.922356   19.285583     2    82
    85  O     21.121429   19.352050  -25.356037     1    86    87
    86  H     21.266482   20.132161  -25.910034     2    85
    87  H     21.459690   18.603988  -25.866609     2    85
    88  O      5.353737   13.000947  -10.416451     1    89    90
    89  H      5.457974   12.062866  -10.649180     2    88
    90  H      5.872436   13.504843  -11.069037     2    88
    91  O    -21.897041   14.502158  -26.929956     1    92    93
    92  H    -21.778907   13.685825  -27.435638     2    91
    93  H    -22.454391   15.098643  -27.443805     2    91
    94  O     -4.611300    1.718349   -6.179889     1    95    96
    95  H     -4.684536    0.753805   -6.235937     2    94
    96  H     -4.964567    1.922716   -5.302974     2    94
    97  O      3.856957    3.245793  -14.738971     1    98    99
    98  H      4.550374    2.596932  -14.968199     2    97
    99  H      3.788781    3.870078  -15.488708     2    97
   100  O    -13.684615  -21.806568  -26.013031     1   101   102
   101  H    -12.751573  -21.604007  -25.824131     2   100
   102  H    -13.720777  -21.997726  -26.966024     2   100
   103  O     20.373802   -7.572907  -22.201850     1   104   105
   104  H     20.634095   -8.501811  -22.305085     2   103
   105  H     21.204476   -7.075649  -22.308899     2   103
   106  O    -20.157096  -16.329059  -20.218748     1   107   108
   107  H    -19.382227  -16.048895  -20.731608     2   106
   108  H    -20.039565  -15.887361  -19.360011     2   106
   109  O     10.372148   26.755442    1.724676     1   110   111
   110  H     11.129604   26.162272    1.860984     2   109
   111  H      9.736302   26.189538    1.262850     2   109
   112  O     24.430209   21.898274   19.820033     1   113   114
   113  H     23.727743   21.642581   20.429128     2   112
   114  H     24.010391   21.964218   18.951584     2   112
   115  O     17.525221   12.759070   11.012357     1   116   117
   116  H     17.669240   11.842067   10.739224     2   115
   117  H     16.810137   12.713000   11.665849     2   115
   118  O     18.179557   26.666254  -13.270359     1   119   120
   119  H     18.974084   27.177041  -13.495923     2   118
   120  H     17.563420   26.887743  -13.986338     2   118
   121  O     -4.962933   -6.161237  -10.458521     1   122   123
   122  H     -5.167017   -5.315382  -10.887653     2   121
   123  H     -3.993903   -6.262624  -10.510903     2   121
   124  O    -23.217923   23.333624   12.412461     1   125   126
   125  H    -22.650496   23.595437   11.674832     2   124
   126  H    -22.652512   23.464026   13.187152     2   124
   127  O     11.144783  -16.354270    3.051208     1   128   129
   128  H     12.042644  -16.049982    3.263857     2   127
   129  H     11.285856  -16.984249    2.327459     2   127
   130  O     19.873966  -19.957159  -12.670831     1   131   132
   131  H     20.797533  -19.681241  -12.553214     2   130
   132  H     19.540307  -20.081836  -11.767609     2   130
   133  O    -22.689024   -7.118616  -16.343271     1   134   135
   134  H    -22.056301   -7.817214  -16.580572     2   133
   135  H    -22.174383   -6.303250  -16.351985     2   133
   136  O    -24.226146    4.449199   -1.086213     1   137   138
   137  H    -23.363666    4.009192   -1.153828     2   136
   138  H    -24.108201    5.348577   -1.432334     2   136
   139  O      3.674085    7.083117   13.219030     1   140   141
   140  H      4.597118    6.858543   13.030856     2   139
   141  H      3.683956    7.444711   14.115770     2   139
   142  O     -8.247102   15.859389    3.282676     1   143   144
   143  H     -7.457057   15.300304    3.342524     2   142
   144  H     -8.019645   16.555746    2.647169     2   142
   145  O    -26.142551  -16.615368   21.137671     1   146   147
   146  H    -25.996474  -17.183341   20.366825     2   145
   147  H    -25.850926  -15.735754   20.859359     2   145
   148  O     15.127013  -20.310191  -13.510119     1   149   150
   149  H     15.061362  -20.179782  -12.550014     2   148
   150  H     15.782610  -21.014690  -13.633531     2   148
   151  O    -11.932392   21.090916    8.405513     1   152   153
   152  H    -11.225912   20.845323    7.792372     2   151
   153  H    -12.183386   21.971662    8.093622     2   151
   154  O     -7.022490  -13.055922   26.893994     1   155   156
   155  H     -7.418112  -12.498126   27.569122     2   154
   156  H     -6.590352  -12.424588   26.304961     2   154
   157  O    -19.285435  -14.496258   12.739446     1   158   159
   158  H    -19.314964  -14.590461   11.774575     2   157
   159  H    -19.012434  -15.358892   13.088669     2   157
   160  O     -2.704390   -4.756139   21.005491     1   161   162
   161  H     -2.626099   -5.267294   20.189820     2   160
   162  H     -2.832576   -3.840145   20.726180     2   160
   163  O     -2.371382   -4.380998   -3.719516     1   164   165
   164  H     -2.329971   -4.175257   -2.774441     2   163
   165  H     -1.520045   -4.067737   -4.067716     2   163
   166  O     -4.920263   15.446312  -25.210757     1   167   168
   167  H     -4.408997   16.115067  -24.724535     2   166
   168  H     -4.408113   15.288025  -26.019219     2   166
   169  O     13.752408   -9.425938   -5.137592     1   170   171
   170  H     12.876062   -9.112530   -5.402101     2   169
   171  H     14.334008   -8.694925   -5.394332     2   169
   172  O     10.941140   13.795526   -3.991257     1   173   174
   173  H     11.082219   13.274125   -3.192979     2   172
   174  H     11.425369   14.608083   -3.808155     2   172
   175  O    -16.963157    7.303141  -13.505368     1   176   177
   176  H    -16.734856    6.420619  -13.181486     2   175
   177  H    -17.805745    7.503953  -13.077117     2   175
   178  O     -4.805851   23.933319    1.569485     1   179   180
   179  H     -5.090507   24.853305    1.424827     2   178
   180  H     -5.506510   23.399487    1.155187     2   178
   181  O      8.836873    7.579238  -25.110369     1   182   183
   182  H      8.673870    6.643912  -25.299430     2   181
   183  H      8.369873    7.749326  -24.279433     2   181
   184  O      9.318160   10.328367  -19.246511     1   185   186
   185  H     10.014631    9.656617  -19.274449     2   184
   186  H      9.187392   10.507322  -18.302043     2   184
   187  O    -21.983461   23.087417   23.157723     1   188   189
   188  H    -21.544288   23.745689   22.605457     2   187
   189  H    -22.766402   22.817919   22.651239     2   187
   190  O     26.760917  -26.439272  -12.836651     1   191   192
   191  H     26.671418  -26.902315  -11.996774     2   190
   192  H     25.857695  -26.358992  -13.180287     2   190
   193  O      5.097406   21.087138  -25.877883     1   194   195
   194  H      4.223981   21.246023  -25.472925     2   193
   195  H      4.939752   20.271814  -26.384915     2   193
   196  O      5.254762   26.618584  -18.951190     1   197   198
   197  H      5.497815   25.688034  -18.840641     2   196
   198  H      6.011768   27.130607  -18.629368     2   196
   199  O     -6.943297    0.198701   -5.968240     1   200   201
   200  H     -7.213856    1.118136   -6.101133     2   199
   201  H     -7.186645   -0.289421   -6.765691     2   199
   202  O     16.085119   22.719119    3.783176     1   203   204
   203  H     16.674658   22.074205    3.369027     2   202
   204  H     16.681570   23.286072    4.298354     2   202
   205  O      4.714657    9.814303   -0.091886     1   206   207
   206  H      3.901778    9.612770   -0.584102     2   205
   207  H      5.283161    9.037108   -0.215773     2   205
   208  O      3.692681   -8.230671  -20.966221     1   209   210
   209  H      3.967255   -7.344931  -20.676748     2   208
   210  H      3.010012   -8.533328  -20.346903     2   208
   211  O     -9.504912   25.692354   -6.895286     1   212   213
   212  H     -9.822758   25.569635   -5.988702     2   211
   213  H     -9.165362   26.599672   -6.940060     2   211
   214  O      5.375116  -10.200491  -10.579710     1   215   216
   215  H      5.689878  -10.429323  -11.470058     2   214
   216  H      4.935694  -11.006214  -10.266057     2   214
   217  O    -10.557447   -1.430665   10.708861     1   218   219
   218  H    -10.461704   -2.075641   11.430392     2   217
   219  H    -11.119736   -1.852943   10.039723     2   217
   220  O    -16.584684  -19.591202   18.109220     1   221   222
   221  H    -15.657933  -19.801752   17.884537     2   220
   222  H    -16.921568  -20.410076   18.516071     2   220
   223  O    -18.890196   23.487655   -7.262326     1   224   225
   224  H    -18.747773   22.543785   -7.093602     2   223
   225  H    -19.746074   23.690362   -6.854902     2   223
   226  O     -1.166151   16.526057    6.078462     1   227   228
   227  H     -0.966325   16.794228    5.171058     2   226
   228  H     -1.480563   17.324676    6.519272     2   226
   229  O     19.733183   -1.941444   27.224999     1   230   231
   230  H     20.530417   -2.478397   27.101420     2   229
   231  H     19.004193   -2.576156   27.294888     2   229
   232  O     17.152192  -25.711965   15.995690     1   233   234
   233  H     17.414193  -25.677502   16.925629     2   232
   234  H     17.367607  -26.603459   15.686295     2   232
   235  O    -21.795283   10.780134   -6.916354     1   236   237
   236  H    -22.129612   10.684348   -6.012482     2   235
   237  H    -22.376554   11.429087   -7.341394     2   235
   238  O      4.693209   12.840798   18.724171     1   239   240
   239  H      5.070100   12.354080   19.472815     2   238
   240  H      3.923993   13.317622   19.073319     2   238
   241  O     21.251094   13.883155   12.836120     1   242   243
   242  H     21.545762   14.685018   13.288682     2   241
   243  H     20.653923   14.210098   12.145673     2   241
   244  O    -26.401312  -25.224820   10.379043     1   245   246
   245  H    -25.726814  -25.896298   10.549964     2   244
   246  H    -26.342080  -25.021262    9.436144     2   244
   247  O     -9.639413   11.162342   16.088572     1   248   249
   248  H     -9.266962   11.127954   16.983906     2   247
   249  H     -9.173868   11.896400   15.658591     2   247
   250  O     11.593449   26.209085   16.808273     1   251   252
   251  H     12.416801   26.708421   16.831205     2   250
   252  H     11.079579   26.534323   17.564699     2   250
   253  O     26.183676   -8.743873   13.981977     1   254   255
   254  H     27.026198   -8.604156   14.436341     2   253
   255  H     26.115890   -9.693719   13.810593     2   253
   256  O     22.258235   20.285938   20.732710     1   257   258
   257  H     22.601791   19.727334   20.012902     2   256
   258  H     21.342161   20.448677   20.470549     2   256
   259  O     25.171975  -21.892408  -23.465559     1   260   261
   260  H     25.860781  -21.687118  -24.118447     2   259
   261  H     25.509646  -21.581331  -22.618061     2   259
   262  O     14.809386   23.460182    9.913697     1   263   264
   263  H     15.556605   23.523631   10.532680     2   262
   264  H     14.318956   24.288169   10.052080     2   262
   265  O     12.310418  -13.755314   17.587626     1   266   267
   266  H     11.666019  -14.110284   18.222431     2   265
   267  H     12.092451  -14.123683   16.717348     2   265
   268  O    -16.530409   -1.085651   26.128075     1   269   270
   269  H    -15.911331   -1.596501   26.670652     2   268
   270  H    -16.176276   -0.182522   26.099006     2   268
   271  O    -19.304511   19.778630  -20.123717     1   272   273
   272  H    -19.624220   18.926872  -20.471175     2   271
   273  H    -19.973491   20.406884  -20.446542     2   271
   274  O    -10.844726   21.217074  -17.783627     1   275   276
   275  H    -10.502504   22.100947  -17.566040     2   274
   276  H    -11.805076   21.329427  -17.662836     2   274
   277  O     23.726008   21.598788   -7.597072     1   278   279
   278  H     23.882892   20.691067   -7.294936     2   277
   279  H     22.868525   21.819318   -7.207556     2   277
   280  O     19.579376   14.902731   -3.763281     1   281   282
   281  H     18.656151   14.780189   -4.051431     2   280
   282  H     19.654114   15.869730   -3.656699     2   280
   283  O     -4.399749    6.151124   19.784778     1   284   285
   284  H     -4.925187    6.902926   19.472464     2   283
   285  H     -4.918776    5.388947   19.491497     2   283
   286  O      3.305039    2.744303   -2.872655     1   287   288
   287  H      3.755836    2.778230   -2.022577     2   286
   288  H      3.439613    1.841026   -3.194867     2   286
   289  O     -8.063243   17.575448   -8.951557     1   290   291
   290  H     -7.562628   16.754469   -8.937707     2   289
   291  H     -8.846207   17.386647   -8.412212     2   289
   292  O     -9.136803   -2.936971   -5.953822     1   293   294
   293  H    -10.027591   -2.586245   -6.144984     2   292
   294  H     -8.552946   -2.239267   -6.296318     2   292
   295  O    -10.051597   25.150236   24.716235     1   296   297
   296  H    -10.009704   25.971482   24.202611     2   295
   297  H     -9.480320   25.294324   25.484753     2   295
   298  O      8.133086   19.022169   16.528209     1   299   300
   299  H      7.335520   19.041945   17.081844     2   298
   300  H      8.850557   18.705964   17.091407     2   298
   301  O     -7.383446   23.274019   -3.510799     1   302   303
   302  H     -7.683699   22.683126   -4.221260     2   301
   303  H     -7.928510   24.067601   -3.596646     2   301
   304  O    -26.990289  -23.486150  -26.818508     1   305   306
   305  H    -27.149443  -22.746193  -26.208147     2   304
   306  H    -26.634097  -24.201713  -26.272008     2   304
   307  O    -20.734207  -25.824251    9.372810     1   308   309
   308  H    -21.233137  -25.064145    9.059398     2   307
   309  H    -20.092902  -26.031274    8.675622     2   307
   310  O    -19.944210   21.309515   24.133444     1   311   312
   311  H    -19.456305   21.210687   23.300823     2   310
   312  H    -20.738504   21.818534   23.905415     2   310
   313  O     -0.324287   13.244674   19.642194     1   314   315
   314  H     -0.889432   13.845775   19.132635     2   313
   315  H     -0.153363   12.498317   19.060302     2   313
   316  O    -20.743295   24.310201  -21.271285     1   317   318
   317  H    -19.896250   24.674826  -21.577552     2   316
   318  H    -21.395005   24.530535  -21.952974     2   316
   319  O     15.048082  -24.737259  -14.468331     1   320   321
   320  H     14.548354  -24.539330  -13.663696     2   319
   321  H     14.384851  -25.075440  -15.085947     2   319
   322  O     18.334165  -10.620569  -14.007065     1   323   324
   323  H     18.288806  -10.892367  -13.073682     2   322
   324  H     19.194676  -10.172973  -14.056973     2   322
   325  O      2.259945    9.328862   -1.275447     1   326   327
   326  H      1.826676   10.139154   -0.969376     2   325
   327  H      2.004334    8.642524   -0.640854     2   325
   328  O     -7.874917    6.234438   21.966307     1   329   330
   329  H     -8.080135    6.930067   21.325606     2   328
   330  H     -7.921337    5.395284   21.487852     2   328
   331  O    -13.941841  -23.595108  -15.983537     1   332   333
   332  H    -14.184835  -24.394807  -16.472181     2   331
   333  H    -13.267814  -23.179912  -16.540010     2   331
   334  O     18.463634   -1.554022   17.057754     1   335   336
   335  H     17.760081   -2.209157   17.166548     2   334
   336  H     18.082817   -0.830196   16.537302     2   334
   337  O    -11.453009    9.896729   18.606267     1   338   339
   338  H    -12.340506    9.964042   18.224129     2   337
   339  H    -11.562232    9.336664   19.385420     2   337
   340  O     -6.593476  -18.065900   25.933858     1   341   342
   341  H     -6.669365  -17.206548   26.364495     2   340
   342  H     -5.696509  -18.077683   25.586244     2   340
   343  O     -5.828844    6.889071   23.549437     1   344   345
   344  H     -5.589412    7.789606   23.275802     2   343
   345  H     -6.522459    6.603781   22.929149     2   343
   346  O     19.078837   25.251925   17.679168     1   347   348
   347  H     19.951426   24.950001   17.383443     2   346
   348  H     19.207626   25.424938   18.626732     2   346
   349  O     17.139778   17.262037  -10.148460     1   350   351
   350  H     16.405834   17.351392   -9.514718     2   349
   351  H     17.946233   17.187625   -9.614031     2   349
   352  O      9.886608  -22.649201   10.014272     1   353   354
   353  H     10.679141  -23.084858   10.362340     2   352
   354  H      9.645811  -22.035819   10.717750     2   352
   355  O     -6.608768  -26.337138  -19.988434     1   356   357
   356  H     -6.525657  -27.251229  -19.685217     2   355
   357  H     -6.646594  -26.388865  -20.955525     2   355
   358  O     11.624407  -21.324760   25.516535     1   359   360
   359  H     11.300486  -22.203312   25.763896     2   358
   360  H     12.535401  -21.465734   25.217881     2   358
   361  O     -1.115816   23.572477    5.643423     1   362   363
   362  H     -1.938154   23.914986    6.035061     2   361
   363  H     -0.459123   24.282438    5.719945     2   361
   364  O    -17.397766   22.016110   -3.535274     1   365   366
   365  H    -16.967575   22.589644   -4.190091     2   364
   366  H    -18.249836   22.439995   -3.361914     2   364
   367  O     13.162278  -11.256806   18.183537     1   368   369
   368  H     12.782086  -12.090395   17.863813     2   367
   369  H     12.411236  -10.697187   18.427169     2   367
   370  O     -4.986706    7.987076    4.299975     1   371   372
   371  H     -5.359882    7.662861    5.129433     2   370
   372  H     -5.667562    8.563338    3.931824     2   370
   373  O     26.147362   23.078388   -7.663955     1   374   375
   374  H     26.574884   22.444202   -8.255025     2   373
   375  H     25.269426   22.700742   -7.510419     2   373
   376  O     16.758334   19.737685  -22.667006     1   377   378
   377  H     16.178098   20.457069  -22.964196     2   376
   378  H     17.516192   19.814312  -23.267447     2   376
   379  O     19.322371  -16.377522  -10.357762     1   380   381
   380  H     19.761634  -16.799474   -9.606113     2   379
   381  H     19.968012  -16.372861  -11.073441     2   379
   382  O     24.967636   21.978848   12.435553     1   383   384
   383  H     25.137418   21.146477   11.966588     2   382
   384  H     24.964553   22.643114   11.727017     2   382
   385  O     -8.040378  -21.048943  -10.132161     1   386   387
   386  H     -8.250668  -21.862376  -10.608334     2   385
   387  H     -7.519515  -20.511231  -10.743495     2   385
   388  O     20.923178  -27.230846   15.672780     1   389   390
   389  H     20.327215  -26.645900   15.188517     2   388
   390  H     20.868978  -28.046144   15.155656     2   388
   391  O    -18.963145   -1.297301    9.523675     1   392   393
   392  H    -18.175917   -1.371781    8.964085     2   391
   393  H    -19.676328   -1.688412    9.000377     2   391
   394  O     21.829911   -6.113436  -16.789235     1   395   396
   395  H     21.950499   -7.034975  -16.507254     2   394
   396  H     21.437673   -5.671557  -16.019583     2   394
   397  O    -27.166040   -5.002516   21.597046     1   398   399
   398  H    -26.396235   -4.856060   21.025719     2   397
   399  H    -27.688856   -5.726166   21.216489     2   397
   400  O     11.350793   17.605777    5.821688     1   401   402
   401  H     11.957836   18.200409    5.344742     2   400
   402  H     10.624466   18.185511    6.116161     2   400
   403  O     18.500943  -16.611144  -13.341968     1   404   405
   404  H     18.782764  -15.807293  -12.864959     2   403
   405  H     17.685010  -16.905780  -12.898473     2   403
   406  O     24.076079   10.249967  -15.550856     1   407   408
   407  H     23.432777   10.040228  -16.243481     2   406
   408  H     24.920963    9.919195  -15.888389     2   406
   409  O     17.090943   14.551194   -4.815668     1   410   411
   410  H     17.279211   14.957596   -5.675062     2   409
   411  H     16.280212   14.985357   -4.505746     2   409
   412  O      7.173472  -21.914048   26.876953     1   413   414
   413  H      6.330138  -21.526049   26.603385     2   412
   414  H      7.286598  -22.694097   26.314062     2   412
   415  O    -26.627841   -1.369042   22.873774     1   416   417
   416  H    -25.669477   -1.395031   23.023483     2   415
   417  H    -26.742278   -1.558814   21.925954     2   415
   418  O     13.443859   26.117835   13.041573     1   419   420
   419  H     14.141625   25.469365   13.215594     2   418
   420  H     13.657773   26.833440   13.654463     2   418
   421  O    -24.550279  -24.384109   -9.152030     1   422   423
   422  H    -24.021668  -23.629245   -9.462210     2   421
   423  H    -25.131954  -24.023691   -8.465979     2   421
   424  O     15.776880    9.543465   -4.498847     1   425   426
   425  H     15.275309    8.834206   -4.920972     2   424
   426  H     16.488800    9.760238   -5.122847     2   424
   427  O     26.036433    6.929194    2.614054     1   428   429
   428  H     25.920711    7.421096    3.438988     2   427
   429  H     25.315653    7.207729    2.035248     2   427
   430  O      1.352471   16.767873  -19.483555     1   431   432
   431  H      1.254280   17.731175  -19.431958     2   430
   432  H      1.213015   16.524501  -20.412103     2   430
   433  O     25.628087  -19.131462    5.276633     1   434   435
   434  H     25.978364  -18.450504    5.878212     2   433
   435  H     24.670958  -18.973758    5.204439     2   433
   436  O     20.089327  -26.046160    1.706805     1   437   438
   437  H     20.414420  -25.533272    0.953711     2   436
   438  H     20.792996  -26.035246    2.372642     2   436
   439  O    -25.383925  -26.065454   16.105567     1   440   441
   440  H    -24.492025  -26.398188   16.254089     2   439
   441  H    -25.354517  -25.698076   15.212986     2   439
   442  O     12.157749  -13.740236   -4.585667     1   443   444
   443  H     12.940736  -13.249265   -4.901924     2   442
   444  H     11.470244  -13.525690   -5.240438     2   442
   445  O     -2.496656  -25.176914   14.701384     1   446   447
   446  H     -3.044179  -25.266733   15.494322     2   445
   447  H     -2.711062  -24.336953   14.270171     2   445
   448  O      7.525628   -1.938139    1.582992     1   449   450
   449  H      7.022818   -1.136560    1.365522     2   448
   450  H      7.162805   -2.586852    0.957018     2   448
   451  O      8.632425   25.139354  -11.501122     1   452   453
   452  H      8.118315   24.760620  -12.229565     2   451
   453  H      8.266396   26.027748  -11.394207     2   451
   454  O    -11.068226   19.848479   20.132679     1   455   456
   455  H    -10.415647   20.514818   19.874067     2   454
   456  H    -11.687275   19.762873   19.392926     2   454
   457  O    -26.429904    1.073531  -11.035158     1   458   459
   458  H    -27.333606    0.717613  -11.008089     2   457
   459  H    -25.945998    0.609883  -10.335941     2   457
   460  O    -17.346663   18.034389    2.849504     1   461   462
   461  H    -18.177650   18.458212    2.594232     2   460
   462  H    -16.870114   18.747672    3.295125     2   460
   463  O     26.355480    9.170684  -16.778073     1   464   465
   464  H     26.473588    8.209410  -16.731037     2   463
   465  H     25.930404    9.333806  -17.632404     2   463
   466  O      9.774144  -13.809737    3.359149     1   467   468
   467  H     10.187326  -13.436873    4.151664     2   466
   468  H     10.278033  -14.599194    3.122395     2   466
   469  O     15.501761    9.441104   -1.704663     1   470   471
   470  H     15.735104    8.568090   -1.360016     2   469
   471  H     15.657745    9.395324   -2.660539     2   469
   472  O    -17.586881    1.116477  -18.444486     1   473   474
   473  H    -18.360777    1.162476  -19.023858     2   472
   474  H    -17.015207    0.427448  -18.812770     2   472
   475  O     19.826694    8.701772    1.813431     1   476   477
   476  H     19.387365    9.558832    1.730930     2   475
   477  H     20.611598    8.861923    2.347137     2   475
   478  O    -14.066866   10.649692  -25.582955     1   479   480
   479  H    -14.127220   10.730615  -26.546476     2   478
   480  H    -14.536941    9.820372  -25.404282     2   478
   481  O     19.695117    7.527244   24.956858     1   482   483
   482  H     20.530306    7.076913   24.749592     2   481
   483  H     19.960765    8.455944   25.056730     2   481
   484  O     -5.322451   21.061111  -10.515015     1   485   486
   485  H     -4.866104   20.258857  -10.218173     2   484
   486  H     -5.362598   21.617855   -9.722285     2   484
   487  O    -21.223656   -7.010762   10.111671     1   488   489
   488  H    -21.091709   -6.187742    9.624217     2   487
   489  H    -20.676083   -6.925609   10.902931     2   487
   490  O     23.377019   15.196816    2.476695     1   491   492
   491  H     23.914678   15.797505    3.004943     2   490
   492  H     23.812666   14.332784    2.518770     2   490
   493  O     -6.917754   -4.421895   -6.621242     1   494   495
   494  H     -6.479423   -3.954641   -7.350187     2   493
   495  H     -6.354419   -5.205116   -6.521295     2   493
   496  O      9.075171  -11.518113    2.070338     1   497   498
   497  H      8.230361  -11.396309    2.528636     2   496
   498  H      9.415246  -12.365409    2.398656     2   496
   499  O    -11.450345   22.790732   23.776157     1   500   501
   500  H    -11.643566   21.955549   23.317936     2   499
   501  H    -11.720065   22.609173   24.688865     2   499
   502  O    -19.076521   13.677969  -23.936768     1   503   504
   503  H    -18.639501   12.946359  -24.395189     2   502
   504  H    -18.756857   14.473991  -24.385721     2   502
   505  O    -19.547899  -22.450699   20.428395     1   506   507
   506  H    -20.233725  -22.309596   19.760935     2   505
   507  H    -18.716918  -22.194638   19.993012     2   505
   508  O     19.080012    4.106472  -10.639708     1   509   510
   509  H     18.521734    3.624493  -11.266541     2   508
   510  H     18.645265    4.966307  -10.569902     2   508
   511  O      8.072555   -6.339897   15.585169     1   512   513
   512  H      8.488655   -5.462909   15.679523     2   511
   513  H      8.555683   -6.778551   14.865886     2   511
   514  O      1.057784  -11.258064    3.672077     1   515   516
   515  H      0.089955  -11.273612    3.659216     2   514
   516  H      1.387709  -12.017431    3.162964     2   514
   517  O    -15.404964   19.313542   14.022175     1   518   519
   518  H    -15.059709   20.158235   13.692827     2   517
   519  H    -14.785330   19.044052   14.720327     2   517
   520  O     25.758662  -21.133855  -20.667918     1   521   522
   521  H     25.556054  -22.081010  -20.604123     2   520
   522  H     25.061407  -20.699122  -20.154239     2   520
   523  O     10.130705   11.646830   17.286955     1   524   525
   524  H     10.618808   10.812586   17.338573     2   523
   525  H      9.948917   11.738179   16.341636     2   523
   526  O    -24.468595  -24.487080  -13.987609     1   527   528
   527  H    -24.699270  -24.945431  -13.165720     2   526
   528  H    -24.979324  -24.952154  -14.663605     2   526
   529  O    -24.229200   -8.374846  -20.273770     1   530   531
   530  H    -24.736982   -8.178916  -19.469966     2   529
   531  H    -23.469817   -8.900203  -19.972722     2   529
   532  O     26.781309   21.146450   20.990720     1   533   534
   533  H     25.994422   21.256030   20.432657     2   532
   534  H     26.752334   21.930092   21.555535     2   532
   535  O      1.059152  -18.427627    3.739836     1   536   537
   536  H      0.179975  -18.836582    3.750698     2   535
   537  H      1.711967  -19.140454    3.683060     2   535
   538  O      2.840280   -1.301090   27.194603     1   539   540
   539  H      2.190103   -0.699714   26.815633     2   538
   540  H      2.619726   -1.383842   28.136387     2   538
   541  O     -9.490795   13.208319   10.643615     1   542   543
   542  H     -8.956098   12.788664   11.333491     2   541
   543  H     -9.411971   12.600437    9.894135     2   541
   544  O      9.133182   19.031889  -26.654785     1   545   546
   545  H      8.183762   18.880741  -26.522409     2   544
   546  H      9.399635   19.814386  -26.142976     2   544
   547  O     14.227615  -22.187669   24.546088     1   548   549
   548  H     14.188788  -23.152193   24.480161     2   547
   549  H     15.095821  -21.988058   24.912361     2   547
   550  O     -8.604212   15.982527  -21.722649     1   551   552
   551  H     -8.823538   15.265959  -22.337484     2   550
   552  H     -9.232552   16.694498  -21.909475     2   550
   553  O      5.756257   15.990440    8.753026     1   554   555
   554  H      4.950140   15.780638    8.255071     2   553
   555  H      5.429009   16.457631    9.533412     2   553
   556  O    -14.535325    3.513870    0.206319     1   557   558
   557  H    -14.301632    2.588699    0.101368     2   556
   558  H    -15.496577    3.570562    0.130126     2   556
   559  O     -8.653688  -10.443794    1.887006     1   560   561
   560  H     -8.520009  -10.812896    2.775265     2   559
   561  H     -9.386312   -9.820349    1.990346     2   559
   562  O     15.916940   10.415428  -16.460296     1   563   564
   563  H     16.311701    9.734026  -15.897023     2   562
   564  H     15.679791   11.120898  -15.839581     2   562
   565  O    -21.956976   11.875242   23.492361     1   566   567
   566  H    -22.029160   12.786999   23.181928     2   565
   567  H    -21.314130   11.457944   22.898542     2   565
   568  O     15.542720   -2.655244  -13.690711     1   569   570
   569  H     14.895437   -2.922856  -13.020126     2   568
   570  H     15.055506   -2.075876  -14.298451     2   568
   571  O    -22.469758   12.072366   11.207647     1   572   573
   572  H    -21.512652   11.988360   11.346200     2   571
   573  H    -22.645487   13.026604   11.214205     2   571
   574  O    -12.640657   16.357193   12.159034     1   575   576
   575  H    -12.946791   16.239416   11.245361     2   574
   576  H    -11.673242   16.288449   12.186160     2   574
   577  O    -20.081118  -16.912520  -13.416348     1   578   579
   578  H    -20.687149  -17.205854  -14.111954     2   577
   579  H    -19.713770  -16.063037  -13.694539     2   577
   580  O    -21.749903   11.184657   19.300446     1   581   582
   581  H    -21.259626   11.769450   18.702499     2   580
   582  H    -21.226873   11.113082   20.112006     2   580
   583  O     23.488029   -2.546527   20.210186     1   584   585
   584  H     23.986006   -2.790528   21.005720     2   583
   585  H     24.153383   -2.606937   19.509048     2   583
   586  O     13.489447   -3.174940   17.558424     1   587   588
   587  H     13.994728   -3.203654   18.376400     2   586
   588  H     12.720837   -2.619500   17.746399     2   586
   589  O     -5.973487  -20.408842   20.240318     1   590   591
   590  H     -6.366738  -19.898409   20.963016     2   589
   591  H     -6.069076  -19.830089   19.466219     2   589
   592  O    -23.701270    0.688561  -20.560823     1   593   594
   593  H    -23.225248    0.812384  -21.393990     2   592
   594  H    -24.639413    0.657954  -20.800596     2   592
   595  O      6.796510  -22.054235  -11.052210     1   596   597
   596  H      7.483598  -21.446313  -11.356255     2   595
   597  H      7.245784  -22.800014  -10.629162     2   595
   598  O     -7.061859    2.699964  -21.514141     1   599   600
   599  H     -7.621577    1.926291  -21.669368     2   598
   600  H     -6.554651    2.811359  -22.333044     2   598
   601  O     -2.993524   21.020129   -6.162437     1   602   603
   602  H     -2.773318   20.545048   -6.982370     2   601
   603  H     -2.317911   21.709042   -6.070551     2   601
   604  O     21.605284   -2.526660  -17.308868     1   605   606
   605  H     21.526650   -2.266777  -18.236622     2   604
   606  H     20.729463   -2.850356  -17.054987     2   604
   607  O      4.203543  -18.644047   15.256479     1   608   609
   608  H      3.992992  -18.139409   16.063405     2   607
   609  H      4.565576  -17.975806   14.651594     2   607
   610  O     14.181959   20.069158   15.699611     1   611   612
   611  H     14.685704   20.699659   15.162732     2   610
   612  H     13.284788   20.436033   15.741673     2   610
   613  O    -12.965081  -12.804697   -3.789112     1   614   615
   614  H    -12.784212  -12.032927   -3.231376     2   613
   615  H    -13.716466  -12.576942   -4.353696     2   613
   616  O      7.332219  -11.304956   11.401337     1   617   618
   617  H      7.471486  -10.919287   10.523211     2   616
   618  H      7.323978  -12.268797   11.275480     2   616
   619  O     -3.221049    4.816526   10.032540     1   620   621
   620  H     -4.081547    4.702003    9.602247     2   619
   621  H     -2.571198    4.759621    9.318115     2   619
   622  O      5.897229   26.975237   -3.221674     1   623   624
   623  H      5.209836   26.652321   -3.822454     2   622
   624  H      5.450877   27.166672   -2.382507     2   622
   625  O     19.745021   10.850811   22.823663     1   626   627
   626  H     20.504439   10.390075   22.421836     2   625
   627  H     19.828495   10.650619   23.772826     2   625
   628  O     -5.945627    8.253382   18.916207     1   629   630
   629  H     -6.211833    8.219851   17.981709     2   628
   630  H     -6.765827    8.397838   19.414921     2   628
   631  O    -27.103070   16.606388   19.458832     1   632   633
   632  H    -26.995435   17.247795   18.741972     2   631
   633  H    -27.030533   17.124016   20.270534     2   631
   634  O    -22.111921  -22.981510  -14.354125     1   635   636
   635  H    -22.775315  -23.687025  -14.223786     2   634
   636  H    -21.246050  -23.395140  -14.178671     2   634
   637  O    -20.471602    3.251651  -12.844239     1   638   639
   638  H    -21.200697    2.671635  -13.139036     2   637
   639  H    -20.673458    4.131341  -13.216469     2   637
   640  O      7.396396   -8.566819    2.572850     1   641   642
   641  H      7.654821   -8.773779    1.662626     2   640
   642  H      7.210192   -9.430017    2.972292     2   640
   643  O     -3.198190   22.969031   15.294750     1   644   645
   644  H     -2.600100   23.475533   15.865018     2   643
   645  H     -3.637518   23.600840   14.704432     2   643
   646  O     22.000188  -20.767836   24.212936     1   647   648
   647  H     21.148950  -21.143788   23.946970     2   646
   648  H     22.533482  -20.694901   23.407601     2   646
   649  O     19.643990  -23.595087   -9.823879     1   650   651
   650  H     20.530825  -23.255725   -9.619214     2   649
   651  H     19.595125  -24.413498   -9.306777     2   649
   652  O    -24.703859   26.425443   26.495479     1   653   654
   653  H    -25.636339   26.270646   26.721101     2   652
   654  H    -24.199771   25.940702   27.168650     2   652
   655  O     -3.611212   23.786765   -6.837346     1   656   657
   656  H     -4.079006   23.100181   -7.339629     2   655
   657  H     -2.864200   24.072982   -7.377748     2   655
   658  O     -6.483314   -7.706986  -12.215458     1   659   660
   659  H     -5.972932   -7.216074  -11.557165     2   658
   660  H     -5.998420   -7.534594  -13.036444     2   658
   661  O     -2.031335    3.716314   -0.843712     1   662   663
   662  H     -2.934115    3.913646   -0.548635     2   661
   663  H     -1.496056    4.479454   -0.579593     2   661
   664  O     -9.167262   25.619916   15.950505     1   665   666
   665  H     -9.741331   24.842064   15.863756     2   664
   666  H     -8.325518   25.302191   16.312104     2   664
   667  O     18.924199  -21.894204  -27.137866     1   668   669
   668  H     18.781512  -22.656559  -26.561823     2   667
   669  H     18.042341  -21.538804  -27.328203     2   667
   670  O      3.595040   15.846462  -25.281524     1   671   672
   671  H      2.689458   15.589718  -25.506604     2   670
   672  H      4.043264   15.034573  -25.011237     2   670
   673  O     10.977366  -16.147039    6.093119     1   674   675
   674  H     11.042709  -17.030132    6.483888     2   673
   675  H     11.015649  -16.283292    5.140024     2   673
   676  O     13.480530  -11.952110  -21.795956     1   677   678
   677  H     12.853422  -12.617116  -22.107675     2   676
   678  H     14.075283  -11.788131  -22.538295     2   676
   679  O      1.254352   21.009642   24.684251     1   680   681
   680  H      1.177419   21.101207   25.650491     2   679
   681  H      1.101124   20.072220   24.487229     2   679
   682  O     26.305110   26.841142  -20.081248     1   683   684
   683  H     26.724987   27.463825  -20.684978     2   682
   684  H     25.723931   27.389252  -19.530062     2   682
   685  O    -15.804430   12.561165  -16.843502     1   686   687
   686  H    -16.085292   13.485603  -16.949996     2   685
   687  H    -16.627675   12.042858  -16.936007     2   685
   688  O     17.038430   -4.401669   14.618742     1   689   690
   689  H     16.942602   -5.354062   14.430592     2   688
   690  H     17.877978   -4.149957   14.190502     2   688
   691  O    -22.154786  -15.270983  -24.822379     1   692   693
   692  H    -22.828649  -15.937835  -24.618194     2   691
   693  H    -22.280474  -15.043292  -25.751224     2   691
   694  O    -24.517309    4.526138  -26.506851     1   695   696
   695  H    -25.272524    5.006552  -26.132831     2   694
   696  H    -24.833079    4.131763  -27.329816     2   694
   697  O     13.967828   13.398803  -11.172550     1   698   699
   698  H     13.839154   14.027558  -11.893972     2   697
   699  H     14.044210   13.960268  -10.391974     2   697
   700  O    -18.008780   13.306921    1.857727     1   701   702
   701  H    -18.351762   14.119532    2.266674     2   700
   702  H    -17.063606   13.478576    1.741837     2   700
   703  O    -24.038876   -1.684871   23.675430     1   704   705
   704  H    -23.175373   -1.482490   23.280543     2   703
   705  H    -24.062132   -2.655220   23.697508     2   703
   706  O     10.596627   20.040994    2.752861     1   707   708
   707  H     11.267427   19.593354    3.288158     2   706
   708  H     11.084655   20.781292    2.368069     2   706
   709  O     -7.258182  -20.363744   27.204963     1   710   711
   710  H     -8.124459  -20.582290   26.847482     2   709
   711  H     -7.021859  -19.526909   26.778799     2   709
   712  O      2.368032   13.865848    1.356815     1   713   714
   713  H      2.692646   14.608812    0.819353     2   712
   714  H      3.056087   13.665312    2.012319     2   712
   715  O    -23.064363   10.795782  -21.266405     1   716   717
   716  H    -23.948436   10.519905  -20.953181     2   715
   717  H    -22.532203   10.777583  -20.449730     2   715
   718  O     -0.258150    9.436665   13.244290     1   719   720
   719  H      0.304470    9.832941   12.559525     2   718
   720  H     -0.885997   10.141368   13.468238     2   718
   721  O    -17.291134   18.759078  -18.540709     1   722   723
   722  H    -17.573657   17.843257  -18.708542     2   721
   723  H    -16.569871   18.888358  -19.181840     2   721
   724  O    -24.208547  -11.114256   -3.269078     1   725   726
   725  H    -24.769171  -10.345911   -3.091656     2   724
   726  H    -24.282461  -11.695366   -2.499205     2   724
   727  O     -9.705848  -21.017071   -6.330786     1   728   729
   728  H     -9.488466  -20.242469   -5.792070     2   727
   729  H    -10.642474  -20.937893   -6.573951     2   727
   730  O      4.461560   -1.526559   14.579693     1   731   732
   731  H      4.270073   -2.456084   14.396004     2   730
   732  H      4.405250   -1.052975   13.736220     2   730
   733  O     11.098389  -12.441749    5.453665     1   734   735
   734  H     10.803379  -12.455197    6.376963     2   733
   735  H     11.892919  -12.993933    5.467524     2   733
   736  O      8.525540   11.793303    0.320920     1   737   738
   737  H      8.049114   11.895518    1.164262     2   736
   738  H      9.383314   11.402885    0.572399     2   736
   739  O     10.955859  -20.230023   -7.811330     1   740   741
   740  H     10.941877  -20.608969   -8.702707     2   739
   741  H     11.142590  -20.950643   -7.195346     2   739
   742  O     -8.331237  -15.775850   14.634247     1   743   744
   743  H     -7.920966  -16.254720   13.895995     2   742
   744  H     -8.065365  -14.845483   14.537577     2   742
   745  O    -12.075408  -10.732247   16.679862     1   746   747
   746  H    -12.535755  -10.193381   17.341422     2   745
   747  H    -11.887324  -10.110068   15.958600     2   745
   748  O      5.586270  -11.443902   -7.569805     1   749   750
   749  H      5.148812  -11.497464   -6.707661     2   748
   750  H      4.973707  -11.854380   -8.201333     2   748
   751  O    -15.125845    2.755139   -5.433341     1   752   753
   752  H    -15.384626    3.406114   -4.758263     2   751
   753  H    -15.324602    1.893889   -5.025895     2   751
   754  O     14.771452  -22.866690   20.252462     1   755   756
   755  H     15.329247  -22.877409   19.458136     2   754
   756  H     15.025827  -23.651796   20.758811     2   754
   757  O     -8.393442   11.671595   26.642461     1   758   759
   758  H     -8.763695   11.989008   25.803751     2   757
   759  H     -8.160452   10.753768   26.413314     2   757
   760  O     22.514081    5.982941    2.508716     1   761   762
   761  H     22.992560    6.721053    2.106132     2   760
   762  H     21.889752    6.381117    3.128436     2   760
   763  O     15.160012  -11.738172   26.329176     1   764   765
   764  H     14.903896  -12.295682   27.079868     2   763
   765  H     15.027910  -12.293385   25.549816     2   763
   766  O    -19.385787    1.889851   25.836554     1   767   768
   767  H    -19.124625    1.086186   26.314642     2   766
   768  H    -18.593316    2.452818   25.785587     2   766
   769  O    -22.210513    1.359155  -13.644222     1   770   771
   770  H    -22.087094    1.336004  -14.603495     2   769
   771  H    -23.166491    1.316314  -13.498588     2   769
   772  O    -21.363645  -25.641559   20.702096     1   773   774
   773  H    -21.836394  -25.860564   19.883285     2   772
   774  H    -20.506486  -26.078572   20.608704     2   772
   775  O    -18.319459   20.728590   21.967878     1   776   777
   776  H    -18.266835   20.817152   21.003164     2   775
   777  H    -17.393084   20.734900   22.241879     2   775
   778  O    -15.411775   -6.210662   -9.386571     1   779   780
   779  H    -15.395369   -5.774398   -8.513730     2   778
   780  H    -16.315924   -6.074443   -9.725696     2   778
   781  O    -24.326224  -10.682374  -16.715841     1   782   783
   782  H    -24.280989  -11.317639  -17.442516     2   781
   783  H    -23.475827  -10.773140  -16.260122     2   781
   784  O     -7.022731  -20.045063   12.661093     1   785   786
   785  H     -7.590689  -20.377171   11.950137     2   784
   786  H     -6.133350  -20.357285   12.433266     2   784
   787  O     20.635034   14.857745    8.057735     1   788   789
   788  H     19.873831   15.361837    8.383892     2   787
   789  H     20.872240   15.298004    7.229288     2   787
   790  O    -11.281113  -11.744134  -20.598086     1   791   792
   791  H    -11.406585  -10.827389  -20.309766     2   790
   792  H    -10.409282  -11.772538  -21.019971     2   790
   793  O     24.977271   26.971497   -2.584933     1   794   795
   794  H     25.875683   27.303935   -2.452432     2   793
   795  H     24.808891   27.159092   -3.520214     2   793
   796  O     14.346582   13.706696  -19.357089     1   797   798
   797  H     14.913836   14.160090  -18.713127     2   796
   798  H     14.204808   12.816938  -18.989245     2   796
   799  O     -6.633301  -26.022923   16.937774     1   800   801
   800  H     -6.615829  -26.992522   17.010328     2   799
   801  H     -5.698648  -25.780980   16.815219     2   799
   802  O     10.897663   -5.623692   20.997269     1   803   804
   803  H     11.300526   -5.419926   21.847949     2   802
   804  H     10.375719   -6.429214   21.120879     2   802
   805  O     25.288863   19.712595   10.958384     1   806   807
   806  H     25.881929   19.685932   10.186527     2   805
   807  H     25.421650   18.886810   11.448149     2   805
   808  O     22.431924  -13.467871  -23.931433     1   809   810
   809  H     21.536456  -13.717477  -23.645724     2   808
   810  H     22.370061  -13.329851  -24.888852     2   808
   811  O     -9.320619  -26.703553   -4.054838     1   812   813
   812  H    -10.128369  -26.165863   -4.081746     2   811
   813  H     -9.597223  -27.624490   -3.959235     2   811
   814  O     -6.334332    7.018649   -1.534412     1   815   816
   815  H     -6.668078    7.869152   -1.213237     2   814
   816  H     -6.036067    7.197924   -2.433118     2   814
   817  O     25.376232   18.423102  -10.868444     1   818   819
   818  H     25.399316   18.391130   -9.900413     2   817
   819  H     26.270520   18.717559  -11.102525     2   817
   820  O    -13.561306  -22.632452  -13.453429     1   821   822
   821  H    -13.347040  -21.720136  -13.709984     2   820
   822  H    -13.840505  -23.056772  -14.274584     2   820
   823  O     -4.445924   11.808332   12.934439     1   824   825
   824  H     -5.060460   12.201144   13.579974     2   823
   825  H     -4.606112   12.312265   12.122509     2   823
   826  O    -24.685114   24.757815   -1.949512     1   827   828
   827  H    -23.987044   24.336216   -1.428801     2   826
   828  H    -24.733698   25.668573   -1.608895     2   826
   829  O     17.072731   14.734403  -11.264334     1   830   831
   830  H     16.918267   15.661873  -11.029936     2   829
   831  H     16.768989   14.625569  -12.180611     2   829
   832  O     26.714896  -13.789773   12.684246     1   833   834
   833  H     27.391721  -13.877280   11.994373     2   832
   834  H     27.010565  -14.328414   13.430691     2   832
   835  O    -14.219431    4.448213   22.878693     1   836   837
   836  H    -14.368858    5.370368   22.639654     2   835
   837  H    -14.776453    3.953583   22.263382     2   835
   838  O     -6.568365   14.343231   -2.808568     1   839   840
   839  H     -6.692305   14.972226   -2.084422     2   838
   840  H     -6.816226   14.863257   -3.586093     2   838
   841  O    -20.863643  -23.469469  -23.260660     1   842   843
   842  H    -20.167503  -22.887290  -23.587847     2   841
   843  H    -20.419793  -24.057495  -22.642074     2   841
   844  O    -19.540518   26.784507   20.433698     1   845   846
   845  H    -20.184305   26.079137   20.591819     2   844
   846  H    -19.096294   26.557847   19.608394     2   844
   847  O     20.556672    4.210481   -2.810717     1   848   849
   848  H     19.780048    3.643645   -2.722287     2   847
   849  H     21.018534    3.802286   -3.556732     2   847
   850  O     -5.302729  -11.021390    3.849098     1   851   852
   851  H     -4.654648  -11.587109    4.290692     2   850
   852  H     -5.689483  -10.481481    4.557920     2   850
   853  O      2.304942  -18.148069  -20.196391     1   854   855
   854  H      2.323086  -18.556560  -21.076325     2   853
   855  H      1.724412  -18.691472  -19.656031     2   853
   856  O     11.022472   25.922471  -19.484815     1   857   858
   857  H     10.426565   26.139536  -20.219477     2   856
   858  H     11.339858   25.026878  -19.667588     2   856
   859  O    -14.544832    9.915238   -5.197632     1   860   861
   860  H    -15.201077    9.391683   -5.680295     2   859
   861  H    -14.934589    9.994537   -4.315384     2   859
   862  O     -4.919969   14.803338  -10.916124     1   863   864
   863  H     -4.995919   15.718102  -11.227899     2   862
   864  H     -5.569938   14.737108  -10.205019     2   862
   865  O      1.567505   12.766281  -19.621350     1   866   867
   866  H      1.471894   12.931501  -20.570007     2   865
   867  H      1.390080   11.819191  -19.508406     2   865
   868  O     -7.501103  -23.452698  -21.292720     1   869   870
   869  H     -8.101459  -23.802721  -21.966441     2   868
   870  H     -6.626967  -23.825568  -21.478016     2   868
   871  O     26.809177  -14.422270   -8.901271     1   872   873
   872  H     27.600556  -14.979448   -8.889822     2   871
   873  H     26.454752  -14.438662   -7.995940     2   871
   874  O    -17.079839  -20.091390    1.479470     1   875   876
   875  H    -17.537731  -20.833074    1.901716     2   874
   876  H    -17.712397  -19.362546    1.514001     2   874
   877  O     -4.588046   12.750160    7.190751     1   878   879
   878  H     -4.534786   12.253914    6.362558     2   877
   879  H     -5.244717   12.255089    7.707226     2   877
   880  O    -25.678411  -10.350440   25.902767     1   881   882
   881  H    -24.886694  -10.363094   25.337853     2   880
   882  H    -25.780363  -11.240118   26.272480     2   880
   883  O      1.844582  -10.611293   -1.501907     1   884   885
   884  H      2.153686  -10.309306   -2.371222     2   883
   885  H      2.646501  -10.635485   -0.961666     2   883
   886  O     -4.076063  -10.393929   23.463540     1   887   888
   887  H     -4.506607   -9.529881   23.541954     2   886
   888  H     -4.129227  -10.615038   22.523123     2   886
   889  O     -6.643641   19.775047  -20.676039     1   890   891
   890  H     -6.081224   19.593247  -21.446206     2   889
   891  H     -6.096136   20.351385  -20.116190     2   889
   892  O    -12.020814    5.654881   -9.777014     1   893   894
   893  H    -12.433299    6.362040   -9.254971     2   892
   894  H    -12.759672    5.091546  -10.067515     2   892
   895  O     -6.021535  -18.451889   18.326864     1   896   897
   896  H     -5.417113  -18.597473   17.585782     2   895
   897  H     -6.783538  -18.004703   17.930121     2   895
   898  O     12.874860   10.282736  -26.023501     1   899   900
   899  H     13.620556   10.702333  -26.474795     2   898
   900  H     13.244092    9.872586  -25.224518     2   898
   901  O     17.765216   26.046605   15.276586     1   902   903
   902  H     18.512281   25.909920   14.674204     2   901
   903  H     18.118796   25.833601   16.152694     2   901
   904  O     11.124320   -9.787920   19.467123     1   905   906
   905  H     11.621569   -9.981158   20.275410     2   904
   906  H     10.413017  -10.451616   19.426388     2   904
   907  O    -13.205578  -26.326038   -7.920744     1   908   909
   908  H    -13.180849  -25.678626   -7.197491     2   907
   909  H    -14.126005  -26.625541   -7.926475     2   907
   910  O     -9.428686  -12.488411   -7.945792     1   911   912
   911  H     -8.974713  -12.564153   -8.792815     2   910
   912  H    -10.350028  -12.324822   -8.158172     2   910
   913  O     25.638040   -7.503082   -7.786196     1   914   915
   914  H     26.605721   -7.453482   -7.787607     2   913
   915  H     25.339390   -6.745973   -7.262170     2   913
   916  O    -16.632581  -13.142700   -4.094815     1   917   918
   917  H    -17.106398  -13.654435   -3.413187     2   916
   918  H    -17.295239  -12.540317   -4.469978     2   916
   919  O     -5.321830   17.809710   -3.153170     1   920   921
   920  H     -5.781422   18.218409   -3.903018     2   919
   921  H     -4.924727   18.534896   -2.646080     2   919
   922  O    -23.784143  -22.844181  -17.318830     1   923   924
   923  H    -24.608582  -23.219703  -17.651845     2   922
   924  H    -23.164503  -22.916303  -18.057388     2   922
   925  O      1.248987   12.068153   15.870016     1   926   927
   926  H      1.435190   12.798484   15.259348     2   925
   927  H      0.351622   12.245690   16.186474     2   925
   928  O    -16.725635    6.449251  -18.315272     1   929   930
   929  H    -17.580985    6.800142  -18.607028     2   928
   930  H    -16.882678    5.493023  -18.271706     2   928
   931  O     25.799705  -11.994830  -21.455167     1   932   933
   932  H     25.452095  -12.564251  -20.749812     2   931
   933  H     26.164840  -11.216586  -21.012363     2   931
   934  O     10.448657   12.351292  -20.712617     1   935   936
   935  H     10.893192   12.844554  -20.007518     2   934
   936  H      9.867955   11.728393  -20.248862     2   934
   937  O      6.934013  -25.506438   -4.920703     1   938   939
   938  H      6.783017  -25.810827   -5.826847     2   937
   939  H      6.625279  -26.207140   -4.327123     2   937
   940  O    -25.685535   14.841093   -9.893423     1   941   942
   941  H    -25.764270   13.965226  -10.304071     2   940
   942  H    -25.150007   14.726204   -9.097212     2   940
   943  O      4.765735  -22.909327  -13.583809     1   944   945
   944  H      4.768171  -23.611856  -12.916503     2   943
   945  H      4.204444  -23.260068  -14.296765     2   943
   946  O    -20.859968    1.034614   -6.152583     1   947   948
   947  H    -21.514000    0.753803   -6.811106     2   946
   948  H    -21.364335    1.417108   -5.414452     2   946
   949  O     -9.520303   10.846880   21.256966     1   950   951
   950  H    -10.463210   10.979407   21.431547     2   949
   951  H     -9.177134   11.750866   21.178177     2   949
   952  O     -6.187051   14.051129    3.406799     1   953   954
   953  H     -5.436616   14.194013    2.812198     2   952
   954  H     -6.577155   13.205855    3.130891     2   952
   955  O     20.023385   25.362005   13.794599     1   956   957
   956  H     20.113575   24.411352   13.959555     2   955
   957  H     20.327435   25.515051   12.886559     2   955
   958  O     -3.689841    9.652831    8.992688     1   959   960
   959  H     -3.597885    8.806969    8.529776     2   958
   960  H     -3.084462   10.250921    8.520090     2   958
   961  O     -7.987683    0.005055   25.415083     1   962   963
   962  H     -7.691405    0.921302   25.450634     2   961
   963  H     -7.498739   -0.379395   24.666833     2   961
   964  O     -1.824740   11.487838  -25.341096     1   965   966
   965  H     -1.656983   12.445995  -25.353506     2   964
   966  H     -2.084628   11.279499  -26.255580     2   964
   967  O     18.274488  -23.671550   14.519053     1   968   969
   968  H     18.893311  -23.215806   15.111496     2   967
   969  H     17.770781  -24.272792   15.093163     2   967
   970  O     10.912910   -7.726172   17.616023     1   971   972
   971  H      9.947198   -7.813868   17.631495     2   970
   972  H     11.194539   -8.294245   18.345359     2   970
   973  O     15.068439   11.038438   26.796630     1   974   975
   974  H     15.423985   10.188848   27.098423     2   973
   975  H     15.818083   11.655509   26.812302     2   973
   976  O    -10.174683   18.780856   -5.414623     1   977   978
   977  H    -10.016857   18.128551   -6.109852     2   976
   978  H    -11.101671   18.660090   -5.168698     2   976
   979  O     -0.437729  -17.503840   24.200745     1   980   981
   980  H     -1.009303  -16.759647   23.978486     2   979
   981  H      0.328637  -17.434041   23.611445     2   979
   982  O    -24.832192   18.695249    1.702730     1   983   984
   983  H    -24.868091   18.197925    2.533075     2   982
   984  H    -25.728120   19.055214    1.579474     2   982
   985  O    -22.026204    7.770219   -3.508934     1   986   987
   986  H    -22.829228    7.558375   -3.009748     2   985
   987  H    -21.342043    7.227510   -3.101854     2   985
   988  O    -13.571223  -16.365421   19.332838     1   989   990
   989  H    -13.608984  -15.535571   19.833324     2   988
   990  H    -12.777178  -16.259761   18.783255     2   988
   991  O     -3.448521   18.356950  -15.990941     1   992   993
   992  H     -2.825977   17.815492  -16.498825     2   991
   993  H     -3.236010   19.271373  -16.224375     2   991
   994  O     20.723834  -23.836235    0.113946     1   995   996
   995  H     21.572763  -23.614992    0.522095     2   994
   996  H     20.891841  -23.838176   -0.834712     2   994
   997  O      3.046882   20.736247   -3.583320     1   998   999
   998  H      3.810529   21.118801   -4.043479     2   997
   999  H      2.610110   20.209246   -4.268963     2   997
  1000  O    -24.001629   15.485955   23.005670     1  1001  1002
  1001  H    -24.052765   16.312201   22.492403     2  1000
  1002  H    -23.069960   15.224334   22.968035     2  1000
  1003  O      5.543512   -1.288564   26.767992     1  1004  1005
  1004  H      5.837412   -1.003307   25.893930     2  1003
  1005  H      4.580978   -1.173064   26.784800     2  1003
  1006  O    -20.569031    5.877886  -13.732202     1  1007  1008
  1007  H    -19.976035    5.873053  -14.498520     2  1006
  1008  H    -20.133207    6.413055  -13.053355     2  1006
  1009  O    -26.517498    1.101754  -20.919677     1  1010  1011
  1010  H    -26.693478    1.507521  -20.064594     2  1009
  1011  H    -26.942585    1.666801  -21.580172     2  1009
  1012  O     24.054309   25.419854  -17.540901     1  1013  1014
  1013  H     23.713069   26.184689  -17.061480     2  1012
  1014  H     24.977023   25.329400  -17.247232     2  1012
  1015  O      4.146638   27.216794   19.687506     1  1016  1017
  1016  H      3.460689   27.186931   18.995986     2  1015
  1017  H      3.948160   26.471493   20.283290     2  1015
  1018  O     -1.608082    4.707666  -18.341954     1  1019  1020
  1019  H     -1.355682    4.120137  -19.074825     2  1018
  1020  H     -1.648236    5.610556  -18.694986     2  1018
  1021  O      5.208983    5.527538    6.543768     1  1022  1023
  1022  H      4.281192    5.285480    6.661290     2  1021
  1023  H      5.429681    5.252720    5.643153     2  1021
  1024  O     23.066726    0.691341   -3.649384     1  1025  1026
  1025  H     22.379584    1.259833   -4.029614     2  1024
  1026  H     22.811869   -0.227543   -3.811941     2  1024
  1027  O    -11.476773   22.506955   10.893501     1  1028  1029
  1028  H    -11.584536   21.988184   11.702497     2  1027
  1029  H    -11.541988   21.881432   10.156562     2  1027
  1030  O     17.905972  -14.976588   -4.424579     1  1031  1032
  1031  H     18.325729  -14.778595   -3.573376     2  1030
  1032  H     18.596348  -15.414361   -4.945029     2  1030
  1033  O     16.761719   13.532550   24.341315     1  1034  1035
  1034  H     16.829217   13.475357   25.307640     2  1033
  1035  H     15.932929   13.997511   24.154745     2  1033
  1036  O    -20.619159    9.793405  -11.340492     1  1037  1038
  1037  H    -20.843752    9.520440  -10.435906     2  1036
  1038  H    -21.447522    9.924705  -11.829816     2  1036
  1039  O    -19.013299    1.320147  -14.909992     1  1040  1041
  1040  H    -18.650330    0.511279  -15.299545     2  1039
  1041  H    -19.883819    1.408539  -15.330645     2  1039
  1042  O     26.928022   22.356132    2.606175     1  1043  1044
  1043  H     26.561488   22.258965    3.496369     2  1042
  1044  H     27.844635   22.651282    2.702305     2  1042
  1045  O     12.202619   16.454237  -15.029202     1  1046  1047
  1046  H     12.195749   17.190357  -15.659230     2  1045
  1047  H     11.808720   15.694781  -15.490953     2  1045
  1048  O     -6.201521   -7.528433  -20.139863     1  1049  1050
  1049  H     -5.888257   -7.872097  -20.986885     2  1048
  1050  H     -6.675939   -6.708141  -20.359665     2  1048
  1051  O      3.946477   -2.310068  -12.954498     1  1052  1053
  1052  H      4.817168   -2.064069  -13.303173     2  1051
  1053  H      3.325968   -2.147147  -13.682991     2  1051
  1054  O      7.014189   16.929618    1.843401     1  1055  1056
  1055  H      6.646956   16.182393    1.347298     2  1054
  1056  H      6.296594   17.558683    2.014205     2  1054
  1057  O      6.213952  -23.333074   10.582896     1  1058  1059
  1058  H      6.190419  -24.246296   10.918176     2  1057
  1059  H      6.534921  -22.808403   11.334312     2  1057
  1060  O     18.310054  -18.578870   14.201806     1  1061  1062
  1061  H     19.085886  -19.070869   14.519804     2  1060
  1062  H     18.601110  -18.101935   13.407895     2  1060
  1063  O    -18.726303  -11.756550   -1.122962     1  1064  1065
  1064  H    -17.962601  -11.171334   -1.243785     2  1063
  1065  H    -19.481598  -11.289292   -1.515825     2  1063
  1066  O    -13.735610   25.921898   15.775496     1  1067  1068
  1067  H    -14.134150   25.378937   16.475564     2  1066
  1068  H    -13.717086   26.813361   16.155471     2  1066
  1069  O     -2.074972  -22.015680  -18.994109     1  1070  1071
  1070  H     -1.536467  -21.902298  -19.782344     2  1069
  1071  H     -1.950650  -22.934226  -18.702581     2  1069
  1072  O      5.297022   26.548466  -26.943809     1  1073  1074
  1073  H      4.964676   26.920821  -26.111111     2  1072
  1074  H      5.382465   25.601399  -26.780148     2  1072
  1075  O      8.387375  -19.375343   27.146030     1  1076  1077
  1076  H      8.004972  -20.262434   27.075932     2  1075
  1077  H      7.832320  -18.888337   27.775962     2  1075
  1078  O     -4.676042  -16.771363  -18.682255     1  1079  1080
  1079  H     -4.981504  -17.478891  -19.265258     2  1078
  1080  H     -3.721745  -16.720338  -18.867667     2  1078
  1081  O    -24.258221    6.238443   11.568101     1  1082  1083
  1082  H    -24.865521    6.992412   11.581560     2  1081
  1083  H    -23.576653    6.504960   10.932771     2  1081
  1084  O    -11.103733   -9.629391   19.916025     1  1085  1086
  1085  H    -10.995320   -8.801295   19.430384     2  1084
  1086  H    -10.212228   -9.846345   20.222120     2  1084
  1087  O     11.554205    9.312903   16.855290     1  1088  1089
  1088  H     10.836309    8.902897   16.344900     2  1087
  1089  H     11.859346    8.618964   17.453693     2  1087
  1090  O    -22.757973   20.826196   17.939120     1  1091  1092
  1091  H    -22.831301   21.652885   18.432061     2  1090
  1092  H    -22.064108   20.312640   18.366065     2  1090
  1093  O    -19.548885  -15.048604  -17.880339     1  1094  1095
  1094  H    -19.241509  -15.663367  -17.196036     2  1093
  1095  H    -19.953085  -14.309999  -17.396625     2  1093
  1096  O     11.852505   -8.049538  -21.871514     1  1097  1098
  1097  H     11.981909   -7.130910  -22.148883     2  1096
  1098  H     11.096067   -8.012473  -21.269201     2  1096
  1099  O    -20.001974   26.897831   -8.951368     1  1100  1101
  1100  H    -20.273519   27.051910   -8.026019     2  1099
  1101  H    -20.790599   26.489404   -9.356309     2  1099
  1102  O      6.080870   -1.013111   10.102578     1  1103  1104
  1103  H      5.532948   -0.551482   10.754367     2  1102
  1104  H      6.945393   -1.063695   10.536398     2  1102
  1105  O      8.317185   -1.093720   12.038790     1  1106  1107
  1106  H      8.763429   -1.949186   12.034339     2  1105
  1107  H      7.873355   -1.086533   12.901132     2  1105
  1108  O     -8.401315    8.388021   20.294288     1  1109  1110
  1109  H     -8.771242    9.203566   20.668465     2  1108
  1110  H     -8.938297    8.176578   19.515010     2  1108
  1111  O      3.316511   17.480045  -23.124016     1  1112  1113
  1112  H      3.496144   17.000513  -23.948794     2  1111
  1113  H      4.136058   17.423235  -22.607340     2  1111
  1114  O    -10.028639   -9.389213   -8.928828     1  1115  1116
  1115  H    -10.519420   -9.851051   -9.619494     2  1114
  1116  H     -9.138318   -9.338554   -9.294662     2  1114
  1117  O    -21.857217   -7.817400  -12.914248     1  1118  1119
  1118  H    -21.879584   -6.847126  -12.850090     2  1117
  1119  H    -22.716361   -8.042099  -13.294882     2  1117
  1120  O    -22.317365   21.570606    8.724465     1  1121  1122
  1121  H    -21.573560   21.633951    9.344879     2  1120
  1122  H    -22.392686   22.454965    8.338369     2  1120
  1123  O     24.778111    4.052197  -20.918368     1  1124  1125
  1124  H     25.388145    3.644823  -21.548610     2  1123
  1125  H     23.903801    3.717371  -21.160796     2  1123
  1126  O     -4.139058    5.239130  -14.769329     1  1127  1128
  1127  H     -3.948017    4.297476  -14.905897     2  1126
  1128  H     -3.582282    5.488394  -14.016079     2  1126
  1129  O    -26.246958   10.668683   -2.101940     1  1130  1131
  1130  H    -25.988896   10.040279   -2.792902     2  1129
  1131  H    -27.147819   10.945255   -2.326214     2  1129
  1132  O     19.563846   23.641023   -1.922372     1  1133  1134
  1133  H     20.237816   24.052837   -2.480346     2  1132
  1134  H     19.441150   24.258709   -1.187372     2  1132
  1135  O    -17.993608    4.214273   15.526848     1  1136  1137
  1136  H    -17.841495    4.996556   14.984740     2  1135
  1137  H    -17.255158    4.171072   16.152753     2  1135
  1138  O     22.734091   11.027593   -2.186168     1  1139  1140
  1139  H     22.211916   11.797824   -1.917956     2  1138
  1140  H     22.483432   10.281181   -1.615652     2  1138
  1141  O     -8.533474   10.988215   -9.817204     1  1142  1143
  1142  H     -8.804899   11.830005   -9.420548     2  1141
  1143  H     -9.350879   10.473350   -9.852473     2  1141
  1144  O     24.583591  -23.413698  -12.504535     1  1145  1146
  1145  H     25.537413  -23.262963  -12.572048     2  1144
  1146  H     24.436745  -23.732565  -11.601236     2  1144
  1147  O     21.376822   -6.248322   26.878855     1  1148  1149
  1148  H     20.429282   -6.325623   27.057805     2  1147
  1149  H     21.519137   -6.656474   26.014943     2  1147
  1150  O    -18.298820   13.324770   25.812060     1  1151  1152
  1151  H    -18.608803   14.179257   26.145316     2  1150
  1152  H    -17.341300   13.414496   25.695061     2  1150
  1153  O    -19.692835   -2.170901    5.178846     1  1154  1155
  1154  H    -18.731568   -2.115610    5.099376     2  1153
  1155  H    -19.985044   -2.849313    4.553158     2  1153
  1156  O    -14.313605  -16.506708   11.266289     1  1157  1158
  1157  H    -13.361211  -16.535741   11.073811     2  1156
  1158  H    -14.634072  -15.717371   10.798609     2  1156
  1159  O     -9.201821    0.936714  -15.531913     1  1160  1161
  1160  H    -10.005816    0.915962  -16.073277     2  1159
  1161  H     -9.189708    0.092374  -15.058005     2  1159
  1162  O    -26.388393    6.771121   -3.901078     1  1163  1164
  1163  H    -26.934107    7.392506   -4.407166     2  1162
  1164  H    -27.019908    6.238582   -3.394527     2  1162
  1165  O     -7.551416   21.111515  -12.213821     1  1166  1167
  1166  H     -7.080240   20.938984  -13.041534     2  1165
  1167  H     -6.874445   21.012470  -11.522378     2  1165
  1168  O     -6.203351   21.037114  -24.578395     1  1169  1170
  1169  H     -5.485366   20.465366  -24.888829     2  1168
  1170  H     -6.370343   21.632743  -25.322462     2  1168
  1171  O    -13.319939    1.007672  -19.036393     1  1172  1173
  1172  H    -12.851219    1.270510  -19.839448     2  1171
  1173  H    -13.919976    1.746138  -18.853353     2  1171
  1174  O     25.946660    8.517709   10.925983     1  1175  1176
  1175  H     25.776192    9.468468   11.011438     2  1174
  1176  H     26.908437    8.432827   10.975116     2  1174
  1177  O     -9.176008    0.234031    1.895741     1  1178  1179
  1178  H     -8.750233   -0.613150    1.714627     2  1177
  1179  H     -9.135103    0.340912    2.854131     2  1177
  1180  O     -6.295311    3.449390   27.035437     1  1181  1182
  1181  H     -7.247437    3.312019   27.126340     2  1180
  1182  H     -6.088568    3.103950   26.159352     2  1180
  1183  O     -4.562220   19.030407  -22.287036     1  1184  1185
  1184  H     -3.909731   19.705862  -22.536649     2  1183
  1185  H     -4.343808   18.290124  -22.871814     2  1183
  1186  O      8.146081    3.578279   -7.445715     1  1187  1188
  1187  H      8.307016    2.735575   -7.896546     2  1186
  1188  H      7.872009    3.316794   -6.557708     2  1186
  1189  O      3.797740   24.635870   11.295485     1  1190  1191
  1190  H      3.229425   23.842035   11.292825     2  1189
  1191  H      4.038128   24.721214   12.236655     2  1189
  1192  O    -13.414648    1.920507    9.655737     1  1193  1194
  1193  H    -12.721514    1.660803   10.282944     2  1192
  1194  H    -13.522372    2.877026    9.786332     2  1192
  1195  O    -14.635398  -17.814820   -5.808811     1  1196  1197
  1196  H    -14.978077  -18.444387   -5.157101     2  1195
  1197  H    -15.160593  -17.962145   -6.611821     2  1195
  1198  O     18.203033  -16.789702   -1.097576     1  1199  1200
  1199  H     18.561454  -15.928155   -1.368891     2  1198
  1200  H     18.759745  -17.478619   -1.497497     2  1198
  1201  O    -27.218015   16.488490  -13.628148     1  1202  1203
  1202  H    -26.962366   15.921960  -14.371192     2  1201
  1203  H    -26.463001   17.072071  -13.453362     2  1201
  1204  O     17.748031  -25.038226   18.639058     1  1205  1206
  1205  H     18.622633  -24.622224   18.635148     2  1204
  1206  H     17.133215  -24.308060   18.462838     2  1204
  1207  O    -26.235309  -14.714583   -4.957514     1  1208  1209
  1208  H    -25.700609  -13.952475   -5.208199     2  1207
  1209  H    -27.091849  -14.585597   -5.386222     2  1207
  1210  O     16.721963   -4.628138  -20.154040     1  1211  1212
  1211  H     16.651952   -4.920693  -19.230149     2  1210
  1212  H     16.719439   -3.658523  -20.127619     2  1210
  1213  O    -24.740372   21.451839   24.381076     1  1214  1215
  1214  H    -25.200472   20.598510   24.407597     2  1213
  1215  H    -24.701834   21.721958   23.449115     2  1213
  1216  O     -6.578266  -24.762378   14.465637     1  1217  1218
  1217  H     -6.206039  -23.861928   14.454737     2  1216
  1218  H     -6.375479  -25.082992   13.569732     2  1216
  1219  O     24.214641  -11.069380   21.513398     1  1220  1221
  1220  H     24.864206  -10.851456   20.832943     2  1219
  1221  H     23.646842  -11.749131   21.120881     2  1219
  1222  O    -21.383673  -25.172561  -25.366336     1  1223  1224
  1223  H    -21.414515  -24.523626  -24.644461     2  1222
  1224  H    -20.492459  -25.050747  -25.728185     2  1222
  1225  O    -12.379295   25.152392   13.365087     1  1226  1227
  1226  H    -12.782936   25.449326   14.196727     2  1225
  1227  H    -11.697541   24.520660   13.627031     2  1225
  1228  O      4.360551   -0.062352   12.159619     1  1229  1230
  1229  H      3.526956   -0.382083   11.781372     2  1228
  1230  H      4.233934    0.878550   12.335253     2  1228
  1231  O     -0.750601  -14.366648  -25.769198     1  1232  1233
  1232  H     -0.068775  -13.679096  -25.796668     2  1231
  1233  H     -1.012535  -14.505031  -26.692124     2  1231
  1234  O      4.968653  -14.784801   22.699020     1  1235  1236
  1235  H      4.964999  -15.266112   23.541471     2  1234
  1236  H      5.457166  -13.970424   22.902147     2  1234
  1237  O    -20.449313    4.936677  -25.892476     1  1238  1239
  1238  H    -21.001664    5.523472  -26.424205     2  1237
  1239  H    -20.754964    4.057643  -26.143984     2  1237
  1240  O     12.554174   -1.623403  -26.527283     1  1241  1242
  1241  H     12.458962   -1.331071  -25.613418     2  1240
  1242  H     12.039643   -2.438302  -26.586775     2  1240
  1243  O      5.723022   -1.285899  -21.441083     1  1244  1245
  1244  H      6.208283   -0.601352  -21.919388     2  1243
  1245  H      6.066854   -1.246034  -20.534338     2  1243
  1246  O     -3.841925   -2.667144    1.540546     1  1247  1248
  1247  H     -3.991385   -3.606391    1.394393     2  1246
  1248  H     -3.501390   -2.588420    2.442055     2  1246
  1249  O      1.977064   -3.030879    9.306949     1  1250  1251
  1250  H      1.463043   -2.753395    8.533906     2  1249
  1251  H      1.562690   -3.842944    9.638606     2  1249
  1252  O     19.899455   -2.300345   -4.254555     1  1253  1254
  1253  H     20.852214   -2.130322   -4.251719     2  1252
  1254  H     19.811035   -3.259336   -4.143909     2  1252
  1255  O    -24.093779    2.948138   -6.629014     1  1256  1257
  1256  H    -24.761693    3.634213   -6.463302     2  1255
  1257  H    -24.369529    2.220062   -6.053891     2  1255
  1258  O      7.326096   18.145174  -11.353613     1  1259  1260
  1259  H      6.414909   17.860759  -11.164810     2  1258
  1260  H      7.647949   17.505670  -12.008158     2  1258
  1261  O      1.893517   -7.418707   -3.052229     1  1262  1263
  1262  H      1.145300   -7.605340   -2.467785     2  1261
  1263  H      2.163723   -8.287112   -3.390428     2  1261
  1264  O     20.668279   20.673288    8.397012     1  1265  1266
  1265  H     21.190904   21.351716    8.844786     2  1264
  1266  H     19.947379   21.140078    7.939871     2  1264
  1267  O      6.570989   11.918797  -19.430525     1  1268  1269
  1268  H      6.859323   12.457527  -18.674920     2  1267
  1269  H      6.245283   11.109237  -18.998905     2  1267
  1270  O     18.410454    0.634235    5.914697     1  1271  1272
  1271  H     18.885007    0.709077    5.074297     2  1270
  1272  H     17.713070    1.303735    5.854771     2  1270
  1273  O      2.679656  -22.277721  -22.838895     1  1274  1275
  1274  H      1.946376  -22.813367  -23.173034     2  1273
  1275  H      3.018312  -21.850382  -23.642174     2  1273
  1276  O     16.504748   20.117671   21.865688     1  1277  1278
  1277  H     16.271495   19.186315   21.964094     2  1276
  1278  H     16.941338   20.203710   21.009213     2  1276
  1279  O    -12.031678  -25.087625  -10.090394     1  1280  1281
  1280  H    -12.675239  -24.355647  -10.104787     2  1279
  1281  H    -12.384673  -25.687653   -9.408129     2  1279
  1282  O      5.408540  -13.882837    9.221196     1  1283  1284
  1283  H      6.149360  -13.504036    8.725409     2  1282
  1284  H      5.773637  -13.950775   10.120470     2  1282
  1285  O      6.443384   -8.790722   -7.408195     1  1286  1287
  1286  H      6.066429   -9.645313   -7.666475     2  1285
  1287  H      5.761558   -8.115674   -7.558616     2  1285
  1288  O    -11.104899  -21.783410   -0.806810     1  1289  1290
  1289  H    -11.306229  -22.716700   -0.947449     2  1288
  1290  H    -11.962661  -21.355793   -0.692678     2  1288
  1291  O     -6.688668    1.074077   -1.462994     1  1292  1293
  1292  H     -6.591235    0.525463   -0.670554     2  1291
  1293  H     -7.579164    1.459272   -1.456865     2  1291
  1294  O    -16.476844  -10.225294   -1.904360     1  1295  1296
  1295  H    -16.781768   -9.370524   -2.247914     2  1294
  1296  H    -16.118591  -10.711545   -2.653194     2  1294
  1297  O      7.824119  -20.064077  -21.181313     1  1298  1299
  1298  H      7.488720  -19.162999  -21.091759     2  1297
  1299  H      7.933090  -20.383477  -20.277795     2  1297
  1300  O     14.120660  -16.211731   -6.333723     1  1301  1302
  1301  H     13.870672  -17.046811   -6.756603     2  1300
  1302  H     14.027214  -15.522716   -7.001558     2  1300
  1303  O     13.475760  -23.159688    0.767184     1  1304  1305
  1304  H     14.365690  -23.404826    1.054764     2  1303
  1305  H     12.985904  -23.991681    0.718031     2  1303
  1306  O     19.776191  -12.891912   -9.755025     1  1307  1308
  1307  H     19.379950  -13.155606   -8.910170     2  1306
  1308  H     20.696959  -12.710117   -9.516196     2  1306
  1309  O     -3.792741   18.236060   20.185086     1  1310  1311
  1310  H     -4.319086   18.956776   20.566711     2  1309
  1311  H     -3.625010   18.507738   19.266928     2  1309
  1312  O      6.230949   -3.395174   -0.429703     1  1313  1314
  1313  H      6.146890   -4.351735   -0.414374     2  1312
  1314  H      6.310236   -3.168507   -1.364711     2  1312
  1315  O     16.596981  -17.759716   19.059091     1  1316  1317
  1316  H     15.755700  -17.778100   18.564318     2  1315
  1317  H     16.545796  -16.962346   19.613575     2  1315
  1318  O    -18.997322   13.361531  -16.209580     1  1319  1320
  1319  H    -18.814911   12.680195  -16.873019     2  1318
  1320  H    -19.929657   13.584287  -16.343301     2  1318
  1321  O    -25.546518   17.854209   -9.284106     1  1322  1323
  1322  H    -25.901875   18.372750  -10.020146     2  1321
  1323  H    -25.617332   16.934029   -9.565724     2  1321
  1324  O      4.456845  -10.452198   21.276900     1  1325  1326
  1325  H      4.902949  -10.490349   22.138435     2  1324
  1326  H      4.480006  -11.366075   20.947125     2  1324
  1327  O    -24.330487  -12.757054   -5.427132     1  1328  1329
  1328  H    -23.669524  -13.406127   -5.157600     2  1327
  1329  H    -24.336238  -12.098422   -4.714905     2  1327
  1330  O     -3.692812   12.527636  -17.442745     1  1331  1332
  1331  H     -4.480156   12.126142  -17.844898     2  1330
  1332  H     -3.359024   13.163560  -18.093417     2  1330
  1333  O     14.244438  -12.232281   -5.619969     1  1334  1335
  1334  H     14.079874  -11.277816   -5.543746     2  1333
  1335  H     15.167178  -12.341042   -5.329071     2  1333
  1336  O    -17.343320   -7.627868   10.862226     1  1337  1338
  1337  H    -18.134105   -7.260947   11.292240     2  1336
  1338  H    -17.104750   -7.026501   10.135267     2  1336
  1339  O      9.074323    2.888885    8.846196     1  1340  1341
  1340  H      8.555678    3.690291    8.686549     2  1339
  1341  H      8.405653    2.281452    9.195251     2  1339
  1342  O     -4.495018    6.273519   15.402090     1  1343  1344
  1343  H     -5.235514    6.864205   15.615751     2  1342
  1344  H     -3.715543    6.688144   15.803856     2  1342
  1345  O    -18.625488  -25.827566    3.855624     1  1346  1347
  1346  H    -17.823543  -25.282926    3.854991     2  1345
  1347  H    -19.296660  -25.257375    4.257588     2  1345
  1348  O     15.049141   12.866350  -24.141652     1  1349  1350
  1349  H     14.136430   13.176698  -24.263075     2  1348
  1350  H     15.218973   12.979641  -23.194484     2  1348
  1351  O    -25.990682    4.804598   -5.887000     1  1352  1353
  1352  H    -26.909166    4.503766   -5.836769     2  1351
  1353  H    -25.950729    5.545911   -5.270067     2  1351
  1354  O      9.261715   -3.961645   15.937815     1  1355  1356
  1355  H      8.870640   -3.273331   16.497583     2  1354
  1356  H     10.125482   -4.170450   16.321544     2  1354
  1357  O     19.245188   -0.971223   19.536728     1  1358  1359
  1358  H     20.177035   -0.704981   19.460247     2  1357
  1359  H     18.974581   -1.143009   18.614627     2  1357
  1360  O     18.913885   -3.618163  -17.027812     1  1361  1362
  1361  H     18.627701   -4.116361  -16.253389     2  1360
  1362  H     18.109112   -3.158816  -17.319787     2  1360
  1363  O    -24.991823   -8.112035  -17.513324     1  1364  1365
  1364  H    -24.851011   -9.016912  -17.185756     2  1363
  1365  H    -24.239003   -7.608526  -17.167829     2  1363
  1366  O      6.005093    2.706326   19.342918     1  1367  1368
  1367  H      5.954301    3.426208   18.696664     2  1366
  1368  H      6.834194    2.251906   19.159658     2  1366
  1369  O    -17.554568   -1.328128   -3.543291     1  1370  1371
  1370  H    -17.247909   -2.243271   -3.463206     2  1369
  1371  H    -18.160961   -1.313511   -4.299168     2  1369
  1372  O     -5.382862   -9.799957  -14.985103     1  1373  1374
  1373  H     -6.232018   -9.821235  -15.456373     2  1372
  1374  H     -4.788312  -10.355842  -15.496407     2  1372
  1375  O    -26.044375   19.159928   25.080746     1  1376  1377
  1376  H    -25.962596   19.313839   26.034044     2  1375
  1377  H    -25.785744   18.237699   24.958327     2  1375
  1378  O     26.313625   12.624779  -16.075074     1  1379  1380
  1379  H     25.372004   12.848949  -16.065711     2  1378
  1380  H     26.523116   12.396977  -15.156596     2  1378
  1381  O     -0.874372    9.961044   -5.023221     1  1382  1383
  1382  H     -0.015622    9.636158   -4.717402     2  1381
  1383  H     -0.800586   10.917388   -5.164949     2  1381
  1384  O     25.243857   16.187739  -22.988026     1  1385  1386
  1385  H     25.745187   15.416694  -23.284793     2  1384
  1386  H     25.843068   16.723312  -22.439877     2  1384
  1387  O    -14.437396   -0.537949    5.345698     1  1388  1389
  1388  H    -14.461060   -1.308477    5.928839     2  1387
  1389  H    -13.862163   -0.834066    4.619832     2  1387
  1390  O     26.621861   10.718549  -24.769938     1  1391  1392
  1391  H     27.442614   10.652169  -24.256819     2  1390
  1392  H     26.704265    9.959917  -25.367419     2  1390
  1393  O     13.770616  -19.746698    4.250053     1  1394  1395
  1394  H     13.279851  -20.317703    3.642208     2  1393
  1395  H     14.201483  -19.090584    3.683822     2  1393
  1396  O      0.835553  -14.128434   16.503966     1  1397  1398
  1397  H      0.812278  -13.275662   16.044645     2  1396
  1398  H      1.300484  -13.969273   17.337838     2  1396
  1399  O     -9.882983    4.142773   18.581153     1  1400  1401
  1400  H     -9.364248    4.630761   17.921154     2  1399
  1401  H    -10.431990    4.792336   19.045145     2  1399
  1402  O      8.416657    5.202421   17.591585     1  1403  1404
  1403  H      8.815851    5.926093   18.095763     2  1402
  1404  H      8.807589    5.222312   16.700072     2  1402
  1405  O    -11.894660   -9.284338  -19.557960     1  1406  1407
  1406  H    -11.355231   -8.645627  -20.045687     2  1405
  1407  H    -11.528352   -9.268843  -18.662571     2  1405
  1408  O     12.165198  -15.191391    8.763051     1  1409  1410
  1409  H     11.736141  -15.711782    9.457320     2  1408
  1410  H     13.081396  -15.496984    8.785504     2  1408
  1411  O     10.467718   15.242455   17.993980     1  1412  1413
  1412  H     10.205112   14.952798   17.098935     2  1411
  1413  H      9.659207   15.142667   18.530956     2  1411
  1414  O      1.777764  -13.824669  -15.599839     1  1415  1416
  1415  H      1.782548  -14.778369  -15.437351     2  1414
  1416  H      1.537045  -13.753137  -16.537694     2  1414
  1417  O     11.126930  -14.977515   -1.695366     1  1418  1419
  1418  H     10.180715  -15.021365   -1.479817     2  1417
  1419  H     11.337998  -15.909229   -1.877646     2  1417
  1420  O      4.085621   -3.099904  -10.326972     1  1421  1422
  1421  H      3.998685   -2.742768  -11.224882     2  1420
  1422  H      4.246284   -2.321615   -9.777784     2  1420
  1423  O     -2.457449   21.049280    1.584214     1  1424  1425
  1424  H     -3.388530   20.990718    1.327865     2  1423
  1425  H     -2.009158   21.514097    0.865352     2  1423
  1426  O     -1.835061   -3.529980  -16.869498     1  1427  1428
  1427  H     -2.020427   -3.855361  -17.763156     2  1426
  1428  H     -1.596522   -2.594883  -16.979271     2  1426
  1429  O     -3.620109    2.559787  -14.823858     1  1430  1431
  1430  H     -4.088318    1.905618  -15.365022     2  1429
  1431  H     -3.810209    2.334612  -13.896874     2  1429
  1432  O    -25.096840  -14.362465  -25.706870     1  1433  1434
  1433  H    -24.311339  -14.448842  -26.263295     2  1432
  1434  H    -25.631911  -13.686527  -26.151182     2  1432
  1435  O    -14.697785    1.913410    6.651538     1  1436  1437
  1436  H    -14.431420    2.606588    6.016952     2  1435
  1437  H    -14.636823    1.075636    6.157078     2  1435
  1438  O    -11.226966   12.661620   18.996488     1  1439  1440
  1439  H    -11.125750   11.710526   18.848249     2  1438
  1440  H    -11.991779   12.920322   18.465244     2  1438
  1441  O     26.416790   24.709558    1.131814     1  1442  1443
  1442  H     26.927199   24.352060    0.393660     2  1441
  1443  H     26.372675   23.969587    1.751218     2  1441
  1444  O     -4.097956   -0.116232    4.941969     1  1445  1446
  1445  H     -4.827246   -0.020203    4.317898     2  1444
  1446  H     -4.441686    0.125050    5.805857     2  1444
  1447  O      8.841181   20.869343   18.819526     1  1448  1449
  1448  H      8.294556   20.872879   19.610620     2  1447
  1449  H      8.241361   21.070457   18.087518     2  1447
  1450  O     17.490844    2.922021   11.391004     1  1451  1452
  1451  H     17.550785    2.139997   11.973791     2  1450
  1452  H     16.753363    3.433046   11.781727     2  1450
  1453  O    -11.270356   10.188499    5.946844     1  1454  1455
  1454  H    -10.667240   10.892451    5.660802     2  1453
  1455  H    -11.029876    9.977998    6.860973     2  1453
  1456  O     16.488017    0.842730  -18.871335     1  1457  1458
  1457  H     15.561528    0.942735  -19.127250     2  1456
  1458  H     16.713758    1.660038  -18.411617     2  1456
  1459  O     -6.572114   25.386616  -19.750789     1  1460  1461
  1460  H     -7.199812   25.408146  -20.487141     2  1459
  1461  H     -5.704904   25.245161  -20.159275     2  1459
  1462  O    -25.596942  -12.628756  -20.926691     1  1463  1464
  1463  H    -25.251084  -13.024218  -21.739235     2  1462
  1464  H    -26.242632  -13.262725  -20.583023     2  1462
  1465  O     26.494543    2.792535    4.793029     1  1466  1467
  1466  H     27.053223    2.506510    5.526112     2  1465
  1467  H     26.990690    3.457066    4.300615     2  1465
  1468  O    -12.543647   21.919333  -20.785730     1  1469  1470
  1469  H    -13.092059   22.721000  -20.748786     2  1468
  1470  H    -11.631948   22.237129  -20.735007     2  1468
  1471  O    -15.244336  -12.005814   21.582837     1  1472  1473
  1472  H    -16.061367  -12.511550   21.699904     2  1471
  1473  H    -15.508616  -11.132613   21.275300     2  1471
  1474  O      5.298000   14.161843   24.707404     1  1475  1476
  1475  H      5.385351   13.363316   24.168402     2  1474
  1476  H      4.713344   14.744782   24.210104     2  1474
  1477  O      3.778850  -15.842805   -5.821758     1  1478  1479
  1478  H      3.666935  -16.744853   -5.478765     2  1477
  1479  H      2.873654  -15.519139   -5.936624     2  1477
  1480  O     11.281921  -16.773873   10.851914     1  1481  1482
  1481  H     11.062095  -17.692495   10.642985     2  1480
  1482  H     12.056298  -16.814828   11.431462     2  1480
  1483  O     -1.956193   11.961901   10.923664     1  1484  1485
  1484  H     -1.293901   11.713578   10.263314     2  1483
  1485  H     -1.556901   11.841160   11.793108     2  1483
  1486  O      1.952251    5.178396  -20.925840     1  1487  1488
  1487  H      1.512951    4.507116  -21.469689     2  1486
  1488  H      2.888690    4.935347  -20.884794     2  1486
  1489  O    -12.042450   11.868574   21.627426     1  1490  1491
  1490  H    -12.818550   11.323899   21.442041     2  1489
  1491  H    -11.885965   12.387857   20.828417     2  1489
  1492  O      1.321382   10.686003   11.367499     1  1493  1494
  1493  H      1.877633   11.445078   11.607228     2  1492
  1494  H      0.902315   10.981293   10.545724     2  1492
  1495  O    -21.628726   -6.484558   26.368464     1  1496  1497
  1496  H    -20.716196   -6.359094   26.671527     2  1495
  1497  H    -21.583545   -7.253788   25.780344     2  1495
  1498  O    -20.386124   -6.346673    5.189729     1  1499  1500
  1499  H    -20.458842   -7.172906    4.685962     2  1498
  1500  H    -21.035547   -6.471633    5.898573     2  1498
  1501  O     16.348420   -4.137099    8.031128     1  1502  1503
  1502  H     17.029513   -3.662227    8.533727     2  1501
  1503  H     15.506366   -3.798507    8.361309     2  1501
  1504  O     10.591488  -20.936865  -10.462033     1  1505  1506
  1505  H     10.807071  -21.810999  -10.822985     2  1504
  1506  H      9.758838  -20.699235  -10.885367     2  1504
  1507  O    -22.627762   19.671266   -6.177289     1  1508  1509
  1508  H    -22.388508   18.942377   -5.587864     2  1507
  1509  H    -22.223586   20.454362   -5.786718     2  1507
  1510  O     26.744950  -19.865153  -17.199393     1  1511  1512
  1511  H     25.957943  -19.297048  -17.136011     2  1510
  1512  H     26.682564  -20.374881  -16.376761     2  1510
  1513  O     26.159978    7.777446  -12.438005     1  1514  1515
  1514  H     26.598086    8.474233  -12.953540     2  1513
  1515  H     25.863493    8.165442  -11.599978     2  1513
  1516  O    -22.722188   14.763235   10.931763     1  1517  1518
  1517  H    -23.341224   15.492823   11.074032     2  1516
  1518  H    -22.214477   15.040797   10.153126     2  1516
  1519  O      2.652633   24.109473    0.883232     1  1520  1521
  1520  H      2.827919   25.058487    0.815878     2  1519
  1521  H      2.058315   24.031695    1.643260     2  1519
  1522  O      4.412972  -13.419897    0.291631     1  1523  1524
  1523  H      5.350634  -13.632011    0.421323     2  1522
  1524  H      4.139431  -13.798779   -0.556128     2  1522
  1525  O      1.111180  -12.604911  -13.245765     1  1526  1527
  1526  H      0.765395  -13.508050  -13.323883     2  1525
  1527  H      1.298030  -12.490154  -12.299993     2  1525
  1528  O      3.404038   24.299808    5.028832     1  1529  1530
  1529  H      3.603082   23.627851    5.697287     2  1528
  1530  H      3.961431   24.062734    4.269622     2  1528
  1531  O     -4.978354    2.076285   -3.439190     1  1532  1533
  1532  H     -5.518974    1.929576   -2.648674     2  1531
  1533  H     -4.335284    2.770138   -3.239087     2  1531
  1534  O    -20.934073   12.239742   26.124555     1  1535  1536
  1535  H    -21.340904   12.020768   25.272399     2  1534
  1536  H    -20.006098   12.442670   25.927678     2  1534
  1537  O    -17.401657   19.215834   -8.956162     1  1538  1539
  1538  H    -16.719439   18.700250   -8.496623     2  1537
  1539  H    -18.264043   18.887789   -8.653813     2  1537
  1540  O     -7.995224  -14.261491   11.006549     1  1541  1542
  1541  H     -7.465195  -13.470754   11.153915     2  1540
  1542  H     -7.340827  -14.940866   10.795409     2  1540
  1543  O     -8.820506  -20.661324   10.632511     1  1544  1545
  1544  H     -8.598497  -21.026814    9.759924     2  1543
  1545  H     -9.097748  -19.745397   10.471108     2  1543
  1546  O    -24.674717    0.035171  -26.591260     1  1547  1548
  1547  H    -25.579728    0.359796  -26.510656     2  1546
  1548  H    -24.149868    0.678140  -26.094576     2  1546
  1549  O     12.772038   23.028616   19.785430     1  1550  1551
  1550  H     12.715856   23.244869   18.843455     2  1549
  1551  H     13.713791   22.870483   19.950740     2  1549
  1552  O    -11.265249   13.092855   -0.302418     1  1553  1554
  1553  H    -12.075310   13.626135   -0.338268     2  1552
  1554  H    -10.529708   13.712439   -0.433777     2  1552
  1555  O    -18.107749    0.613260   17.095472     1  1556  1557
  1556  H    -17.764016    1.220583   17.766608     2  1555
  1557  H    -19.057955    0.800807   17.086716     2  1555
  1558  O    -24.298066  -12.785752   -8.168142     1  1559  1560
  1559  H    -24.007526  -13.706047   -8.069015     2  1558
  1560  H    -24.674516  -12.579589   -7.299460     2  1558
  1561  O     17.199396  -24.704321   26.918672     1  1562  1563
  1562  H     16.553975  -24.025637   27.168957     2  1561
  1563  H     16.697377  -25.342906   26.397998     2  1561
  1564  O     -3.561568  -16.538037   -5.181125     1  1565  1566
  1565  H     -4.378099  -16.714175   -5.671936     2  1564
  1566  H     -2.884152  -16.487972   -5.869624     2  1564
  1567  O      7.428095  -24.873502  -20.418205     1  1568  1569
  1568  H      7.553389  -25.304285  -19.557317     2  1567
  1569  H      8.293663  -24.643754  -20.786216     2  1567
  1570  O     -1.573952  -19.104973    4.200392     1  1571  1572
  1571  H     -1.801439  -18.296779    4.684085     2  1570
  1572  H     -2.306014  -19.294008    3.591116     2  1570
  1573  O     25.803110  -17.727291   21.548036     1  1574  1575
  1574  H     26.176422  -18.395392   22.134644     2  1573
  1575  H     26.530306  -17.108698   21.417768     2  1573
  1576  O     -3.448616   -6.441165    5.009945     1  1577  1578
  1577  H     -3.252453   -6.948841    5.814703     2  1576
  1578  H     -2.959364   -6.941069    4.339593     2  1576
  1579  O      3.867569    4.973358   15.621219     1  1580  1581
  1580  H      3.003032    4.560090   15.732734     2  1579
  1581  H      3.694271    5.926108   15.683091     2  1579
  1582  O      4.731526  -20.884556   26.188406     1  1583  1584
  1583  H      4.787758  -20.991049   25.227777     2  1582
  1584  H      4.645062  -19.935713   26.377015     2  1582
  1585  O      3.201687   -7.888171   16.742248     1  1586  1587
  1586  H      3.581901   -7.317956   17.426066     2  1585
  1587  H      2.641811   -7.280888   16.231162     2  1585
  1588  O     14.249586   18.069396    9.724926     1  1589  1590
  1589  H     14.816720   17.412936    9.290370     2  1588
  1590  H     13.650600   17.570184   10.302168     2  1588
  1591  O    -15.625792    0.181536   -4.814931     1  1592  1593
  1592  H    -16.286906   -0.228675   -4.235926     2  1591
  1593  H    -15.916144   -0.023900   -5.717909     2  1591
  1594  O    -16.868486   -1.673241    4.371010     1  1595  1596
  1595  H    -16.275609   -1.078843    4.847804     2  1594
  1596  H    -16.319617   -2.447512    4.165111     2  1594
  1597  O     -8.651339  -12.453525   -0.204676     1  1598  1599
  1598  H     -8.998679  -11.970057   -0.967530     2  1597
  1599  H     -8.587210  -11.795654    0.507040     2  1597
  1600  O     -4.174495    2.217527  -12.133905     1  1601  1602
  1601  H     -4.944535    2.734136  -11.844775     2  1600
  1602  H     -4.395134    1.298330  -11.915330     2  1600
  1603  O     12.391551    0.833137    0.770411     1  1604  1605
  1604  H     12.856100    0.642798   -0.049842     2  1603
  1605  H     12.910771    1.520684    1.223113     2  1603
  1606  O     17.778045   11.910707   -4.229985     1  1607  1608
  1607  H     17.381005   12.769427   -4.439173     2  1606
  1608  H     17.571672   11.728329   -3.300084     2  1606
  1609  O     -5.680355    8.844156   -7.313947     1  1610  1611
  1610  H     -6.333308    9.070865   -6.633642     2  1609
  1611  H     -5.705955    9.612570   -7.901748     2  1609
  1612  O    -15.612141   25.760791    9.186601     1  1613  1614
  1613  H    -14.925511   25.496974    9.811274     2  1612
  1614  H    -16.156887   26.402453    9.661202     2  1612
  1615  O    -24.938346   20.905086    9.587094     1  1616  1617
  1616  H    -24.040754   21.153388    9.317633     2  1615
  1617  H    -25.047284   20.004373    9.247592     2  1615
  1618  O      7.219750   18.039335  -23.896024     1  1619  1620
  1619  H      6.896486   18.032216  -24.812858     2  1618
  1620  H      6.610138   18.605038  -23.407723     2  1618
  1621  O     21.212739   20.430076   13.897614     1  1622  1623
  1622  H     21.735112   20.280260   13.091717     2  1621
  1623  H     21.114478   21.393629   13.953144     2  1621
  1624  O    -11.006609  -22.392287  -21.398907     1  1625  1626
  1625  H    -10.778200  -21.598758  -21.904291     2  1624
  1626  H    -11.972045  -22.385577  -21.401949     2  1624
  1627  O    -25.176618   21.409074   12.277974     1  1628  1629
  1628  H    -25.175401   21.166627   11.339523     2  1627
  1629  H    -24.385690   21.957636   12.382642     2  1627
  1630  O     10.146818   19.464800   25.270285     1  1631  1632
  1631  H      9.655891   19.298786   26.086851     2  1630
  1632  H     10.666476   18.661423   25.127975     2  1630
  1633  O     11.142597    1.549704  -17.340931     1  1634  1635
  1634  H     11.613217    2.187678  -17.894853     2  1633
  1635  H     11.755656    1.257878  -16.654403     2  1633
  1636  O    -26.745718   -8.417142  -21.975348     1  1637  1638
  1637  H    -25.866791   -8.322508  -21.591214     2  1636
  1638  H    -26.622575   -8.624129  -22.914168     2  1636
  1639  O     19.265047  -21.315208   24.266680     1  1640  1641
  1640  H     19.128480  -22.203481   24.629135     2  1639
  1641  H     19.280803  -20.719958   25.028131     2  1639
  1642  O      4.308711    2.103628   15.633236     1  1643  1644
  1643  H      3.546889    1.730142   15.167072     2  1642
  1644  H      4.380966    3.017466   15.333207     2  1642
  1645  O    -15.820446  -24.879200   14.325011     1  1646  1647
  1646  H    -15.509359  -24.054849   13.910453     2  1645
  1647  H    -16.786232  -24.850159   14.267689     2  1645
  1648  O     18.524857    6.227533   -2.143943     1  1649  1650
  1649  H     17.740936    5.751929   -2.458537     2  1648
  1650  H     19.274893    5.712275   -2.467758     2  1648
  1651  O    -10.218589   24.465990   22.012548     1  1652  1653
  1652  H     -9.690448   24.618331   21.215227     2  1651
  1653  H    -11.024763   24.050713   21.668746     2  1651
  1654  O    -24.478949    7.973156   24.210982     1  1655  1656
  1655  H    -24.242508    8.607357   23.520878     2  1654
  1656  H    -25.380156    8.208136   24.460164     2  1654
  1657  O      9.771235    9.005784  -11.978430     1  1658  1659
  1658  H     10.596154    9.443542  -12.229719     2  1657
  1659  H      9.721730    8.271093  -12.602981     2  1657
  1660  O     -7.633687   16.845946   11.486759     1  1661  1662
  1661  H     -7.878212   17.678575   11.052757     2  1660
  1662  H     -8.390850   16.613044   12.044909     2  1660
  1663  O    -21.734925  -20.571172    8.881542     1  1664  1665
  1664  H    -21.272061  -20.011365    8.253502     2  1663
  1665  H    -21.395566  -20.346959    9.758761     2  1663
  1666  O      9.761072   27.122074  -17.304233     1  1667  1668
  1667  H      9.533290   26.588811  -16.526700     2  1666
  1668  H     10.234090   26.543716  -17.925225     2  1666
  1669  O     10.580762  -17.820518  -19.427208     1  1670  1671
  1670  H      9.810523  -17.391490  -19.010678     2  1669
  1671  H     10.746400  -18.625681  -18.906671     2  1669
  1672  O      7.997139   14.677958   24.437162     1  1673  1674
  1673  H      7.045872   14.674870   24.609141     2  1672
  1674  H      8.168844   15.558104   24.060678     2  1672
  1675  O    -20.168565   19.413356   18.508315     1  1676  1677
  1676  H    -20.186605   19.810296   17.625760     2  1675
  1677  H    -19.413861   19.814234   18.957679     2  1675
  1678  O     14.482937  -22.727129  -10.304154     1  1679  1680
  1679  H     14.168797  -23.051867  -11.158415     2  1678
  1680  H     15.287169  -23.222450  -10.107679     2  1678
  1681  O     -9.983628   -6.002293   13.014941     1  1682  1683
  1682  H     -9.517130   -6.195803   13.838435     2  1681
  1683  H     -9.958662   -6.841400   12.542409     2  1681
  1684  O      5.445608   26.679639    9.000825     1  1685  1686
  1685  H      6.363296   26.957007    8.811126     2  1684
  1686  H      4.980747   26.774588    8.147263     2  1684
  1687  O     19.052523  -23.032654   -6.193048     1  1688  1689
  1688  H     18.652078  -22.176136   -5.995199     2  1687
  1689  H     18.587347  -23.669054   -5.634318     2  1687
  1690  O    -13.688554  -25.912423  -25.484060     1  1691  1692
  1691  H    -13.084623  -25.828614  -26.236757     2  1690
  1692  H    -13.482976  -25.186472  -24.881622     2  1690
  1693  O     15.697590  -24.979901   21.799007     1  1694  1695
  1694  H     15.865540  -25.780328   21.282225     2  1693
  1695  H     16.587106  -24.651783   22.005018     2  1693
  1696  O      8.220934  -15.365074   19.142923     1  1697  1698
  1697  H      7.702790  -16.164472   18.966264     2  1696
  1698  H      7.765625  -14.899717   19.860860     2  1696
  1699  O     11.496908   -1.288678    2.410480     1  1700  1701
  1700  H     12.166861   -1.184123    3.104421     2  1699
  1701  H     11.689790   -0.565450    1.793858     2  1699
  1702  O     20.404051   -7.299886    1.786032     1  1703  1704
  1703  H     20.678525   -6.395756    1.575352     2  1702
  1704  H     19.689136   -7.497365    1.165578     2  1702
  1705  O    -15.670343   -9.354889   22.572993     1  1706  1707
  1706  H    -14.723728   -9.533695   22.421613     2  1705
  1707  H    -15.811104   -8.416150   22.375048     2  1705
  1708  O     14.154486    8.269448   13.661086     1  1709  1710
  1709  H     14.193568    8.786743   14.477953     2  1708
  1710  H     14.873509    8.599535   13.109459     2  1708
  1711  O      0.600243   14.450093    3.430103     1  1712  1713
  1712  H      0.728899   13.595465    3.873180     2  1711
  1713  H      1.097327   14.348744    2.604227     2  1711
  1714  O     -2.400582  -11.207225   -4.855867     1  1715  1716
  1715  H     -2.262522  -10.856580   -5.755617     2  1714
  1716  H     -1.965577  -10.526995   -4.302798     2  1714
  1717  O     24.265235  -25.803877  -13.815138     1  1718  1719
  1718  H     24.364742  -24.896092  -13.491725     2  1717
  1719  H     23.560087  -26.154778  -13.251377     2  1717
  1720  O    -10.827571    9.892631   25.173923     1  1721  1722
  1721  H    -11.247041    9.491474   24.409496     2  1720
  1722  H     -9.881195    9.694146   25.125159     2  1720
  1723  O     -8.126759  -26.553187  -10.069522     1  1724  1725
  1724  H     -8.356113  -26.514946   -9.129216     2  1723
  1725  H     -7.395569  -25.917732  -10.162353     2  1723
  1726  O     -5.035488    9.234140  -16.415746     1  1727  1728
  1727  H     -5.156700    8.303417  -16.658375     2  1726
  1728  H     -4.082758    9.401352  -16.475971     2  1726
  1729  O      9.398249   13.575897   -8.334167     1  1730  1731
  1730  H      9.164629   14.278526   -8.964640     2  1729
  1731  H     10.371002   13.558250   -8.320037     2  1729
  1732  O     -1.200196   -5.559958  -12.737587     1  1733  1734
  1733  H     -1.264957   -5.874130  -13.647655     2  1732
  1734  H     -1.819123   -4.822041  -12.666361     2  1732
  1735  O    -22.470791  -17.669276    9.781671     1  1736  1737
  1736  H    -21.953488  -18.254447   10.351029     2  1735
  1737  H    -21.858914  -17.236221    9.169216     2  1735
  1738  O     -5.015623  -11.661839  -25.555233     1  1739  1740
  1739  H     -4.324195  -11.048107  -25.854252     2  1738
  1740  H     -5.868009  -11.241229  -25.763450     2  1738
  1741  O    -20.504450  -11.971720   10.118100     1  1742  1743
  1742  H    -20.067367  -12.835008   10.113336     2  1741
  1743  H    -20.969451  -11.923104    9.271872     2  1741
  1744  O    -26.697972   -1.952127   20.144196     1  1745  1746
  1745  H    -26.157073   -2.753905   20.154519     2  1744
  1746  H    -26.154962   -1.323036   19.644016     2  1744
  1747  O     24.475301   -7.515453  -19.748953     1  1748  1749
  1748  H     24.832714   -7.051011  -20.520265     2  1747
  1749  H     25.016056   -8.312989  -19.651081     2  1747
  1750  O    -11.451317  -20.800874   17.978177     1  1751  1752
  1751  H    -10.785475  -20.273671   17.510068     2  1750
  1752  H    -11.185928  -20.751246   18.909994     2  1750
  1753  O    -20.747780   18.205730    5.091268     1  1754  1755
  1754  H    -21.338035   18.538873    5.787178     2  1753
  1755  H    -21.174929   17.413000    4.732720     2  1753
  1756  O    -24.447640   -7.536134    8.854176     1  1757  1758
  1757  H    -24.047681   -8.418101    8.934981     2  1756
  1758  H    -25.397797   -7.713619    8.769910     2  1756
  1759  O     -1.610546   14.227419  -25.513245     1  1760  1761
  1760  H     -2.142585   14.505663  -26.269602     2  1759
  1761  H     -0.752442   14.663292  -25.618822     2  1759
  1762  O     -8.929295  -19.948918    4.725808     1  1763  1764
  1763  H     -8.299508  -19.785784    5.442835     2  1762
  1764  H     -8.469241  -20.540395    4.108993     2  1762
  1765  O     26.049893  -26.037329    6.970557     1  1766  1767
  1766  H     26.070591  -26.720146    7.656381     2  1765
  1767  H     25.244566  -25.537529    7.173883     2  1765
  1768  O      0.129634  -11.212230  -17.454302     1  1769  1770
  1769  H     -0.815023  -11.050374  -17.356319     2  1768
  1770  H      0.197960  -12.121123  -17.777701     2  1768
  1771  O    -13.420711    4.889570   -1.955022     1  1772  1773
  1772  H    -12.553873    5.298514   -1.806051     2  1771
  1773  H    -13.752129    4.627537   -1.083258     2  1771
  1774  O     17.758801  -17.911042  -22.034820     1  1775  1776
  1775  H     17.957631  -18.857094  -21.996800     2  1774
  1776  H     17.541467  -17.728044  -22.961671     2  1774
  1777  O     17.744612   21.537667   15.648649     1  1778  1779
  1778  H     18.065847   20.654672   15.412944     2  1777
  1779  H     16.971311   21.674051   15.084302     2  1777
  1780  O      5.349144   13.213474   -7.716803     1  1781  1782
  1781  H      4.395185   13.294141   -7.518943     2  1780
  1782  H      5.392756   13.219757   -8.691017     2  1780
  1783  O     23.640311  -15.024056   -1.557639     1  1784  1785
  1784  H     24.380610  -14.597601   -2.016975     2  1783
  1785  H     23.958202  -15.074234   -0.645783     2  1783
  1786  O     22.728098   -8.919063  -21.463948     1  1787  1788
  1787  H     23.277317   -8.724000  -22.245235     2  1786
  1788  H     23.147187   -8.421698  -20.742370     2  1786
  1789  O     -9.411813   -5.578204   -5.296200     1  1790  1791
  1790  H    -10.358281   -5.833819   -5.297303     2  1789
  1791  H     -8.985550   -6.333423   -4.858112     2  1789
  1792  O     -5.483269  -12.434143   -9.054590     1  1793  1794
  1793  H     -6.440109  -12.472198   -9.194398     2  1792
  1794  H     -5.243631  -11.511331   -9.221771     2  1792
  1795  O      3.380843    7.697820   15.926317     1  1796  1797
  1796  H      3.877728    8.107471   16.649898     2  1795
  1797  H      2.605006    8.269666   15.810603     2  1795
  1798  O    -21.687402    1.974165   24.229442     1  1799  1800
  1799  H    -20.868857    1.754300   24.703664     2  1798
  1800  H    -22.401589    1.463971   24.645321     2  1798
  1801  O     -7.055464    2.555849  -16.271100     1  1802  1803
  1802  H     -6.978418    3.144107  -15.506598     2  1801
  1803  H     -7.786717    1.955004  -16.059177     2  1801
  1804  O     13.943484  -13.782559   -8.005618     1  1805  1806
  1805  H     13.013446  -13.658083   -8.250971     2  1804
  1806  H     14.090577  -13.215604   -7.230326     2  1804
  1807  O     -6.330912   -9.788537    6.106995     1  1808  1809
  1808  H     -5.687282   -9.578368    6.799998     2  1807
  1809  H     -6.933898  -10.406765    6.542027     2  1807
  1810  O     17.274869   -9.968945   26.750293     1  1811  1812
  1811  H     16.601111  -10.596220   26.448688     2  1810
  1812  H     17.287165  -10.087905   27.711510     2  1810
  1813  O     11.073495  -23.953568   26.093448     1  1814  1815
  1814  H     10.451647  -24.592411   26.475028     2  1813
  1815  H     11.291022  -24.301287   25.215725     2  1813
  1816  O     -8.826556  -11.742969  -21.906854     1  1817  1818
  1817  H     -8.743099  -12.281620  -22.702578     2  1816
  1818  H     -8.925253  -10.836801  -22.228390     2  1816
  1819  O    -18.085053   -4.816063    4.663122     1  1820  1821
  1820  H    -18.802993   -5.384555    5.001073     2  1819
  1821  H    -17.278009   -5.151443    5.102737     2  1819
  1822  O    -14.447860    8.320497  -14.034932     1  1823  1824
  1823  H    -14.447441    7.426082  -13.653067     2  1822
  1824  H    -15.329652    8.638811  -13.791344     2  1822
  1825  O      2.664266   26.619690  -17.921266     1  1826  1827
  1826  H      2.174785   27.372112  -18.289760     2  1825
  1827  H      3.570916   26.716468  -18.254472     2  1825
  1828  O     15.016961  -19.480815   -2.556920     1  1829  1830
  1829  H     15.861574  -19.960500   -2.541802     2  1828
  1830  H     15.230142  -18.582868   -2.256895     2  1828
  1831  O     22.255722    4.130483  -15.293209     1  1832  1833
  1832  H     22.118298    3.861866  -16.215171     2  1831
  1833  H     22.436605    5.077206  -15.346852     2  1831
  1834  O     11.740975   24.074531  -10.726969     1  1835  1836
  1835  H     12.215892   23.487027  -10.116915     2  1834
  1836  H     11.178899   23.479451  -11.245552     2  1834
  1837  O     13.993777  -22.247854  -17.114780     1  1838  1839
  1838  H     13.303241  -22.594428  -17.699332     2  1837
  1839  H     14.693012  -22.913117  -17.176301     2  1837
  1840  O    -10.878539   -5.225518    0.375245     1  1841  1842
  1841  H    -10.807633   -5.152903   -0.584141     2  1840
  1842  H    -11.569731   -5.880588    0.562725     2  1840
  1843  O     23.846708  -19.738304   16.894702     1  1844  1845
  1844  H     24.782526  -19.678013   16.646185     2  1843
  1845  H     23.400225  -19.831780   16.036509     2  1843
  1846  O     21.593490   -2.347843  -20.086431     1  1847  1848
  1847  H     20.743371   -2.439975  -20.539495     2  1846
  1848  H     22.071530   -3.183222  -20.198245     2  1846
  1849  O     13.488709  -27.074162   -2.706788     1  1850  1851
  1850  H     13.672580  -27.278798   -3.635657     2  1849
  1851  H     13.508644  -27.954537   -2.295019     2  1849
  1852  O     -6.238634   19.380174   -7.931812     1  1853  1854
  1853  H     -5.444948   19.129638   -8.426908     2  1852
  1854  H     -6.957227   18.872459   -8.342826     2  1852
  1855  O      1.714121  -25.304761   11.449156     1  1856  1857
  1856  H      1.852656  -26.031838   10.833158     2  1855
  1857  H      1.768152  -25.668389   12.345411     2  1855
  1858  O      8.298982   23.016463  -18.292191     1  1859  1860
  1859  H      8.165491   22.275797  -17.684422     2  1858
  1860  H      8.898598   23.630345  -17.849616     2  1858
  1861  O     -1.054499  -12.314434  -21.724911     1  1862  1863
  1862  H     -1.230572  -11.390984  -21.473091     2  1861
  1863  H     -1.369853  -12.365979  -22.645698     2  1861
  1864  O    -19.740749    4.746402  -10.756384     1  1865  1866
  1865  H    -19.652999    5.123445   -9.864841     2  1864
  1866  H    -20.589708    5.139523  -11.032003     2  1864
  1867  O    -19.420224    6.788482  -18.703660     1  1868  1869
  1868  H    -19.757469    6.029130  -19.200987     2  1867
  1869  H    -20.183543    7.366288  -18.562271     2  1867
  1870  O     10.317432   -9.715456    8.303650     1  1871  1872
  1871  H     11.180728   -9.284427    8.330765     2  1870
  1872  H      9.909437   -9.451931    7.466400     2  1870
  1873  O    -23.619567    3.825313  -12.252787     1  1874  1875
  1874  H    -23.488088    3.800622  -13.215586     2  1873
  1875  H    -22.897979    4.383749  -11.918767     2  1873
  1876  O     19.954259   18.768286  -18.393110     1  1877  1878
  1877  H     19.894638   17.891510  -17.985109     2  1876
  1878  H     20.804596   19.127079  -18.088682     2  1876
  1879  O     -2.260337  -18.817479    8.117568     1  1880  1881
  1880  H     -2.031408  -18.365683    7.298123     2  1879
  1881  H     -1.521847  -18.658861    8.726968     2  1879
  1882  O     15.540472   -5.679049   -9.565111     1  1883  1884
  1883  H     14.895697   -6.211855   -9.062854     2  1882
  1884  H     15.178580   -4.774514   -9.488598     2  1882
  1885  O    -19.312556  -16.274169  -25.240246     1  1886  1887
  1886  H    -20.053150  -16.682984  -25.715937     2  1885
  1887  H    -19.083338  -15.536442  -25.832436     2  1885
  1888  O    -15.748206  -17.922182    9.156344     1  1889  1890
  1889  H    -15.201219  -17.685649    9.918374     2  1888
  1890  H    -16.143418  -18.787388    9.358479     2  1888
  1891  O     13.861173   -6.827198   26.188145     1  1892  1893
  1892  H     13.776559   -7.763783   26.435379     2  1891
  1893  H     12.951946   -6.499370   26.099640     2  1891
  1894  O    -17.241322   10.451028   26.880773     1  1895  1896
  1895  H    -17.848814   10.714783   26.172065     2  1894
  1896  H    -17.369614    9.497177   26.995990     2  1894
  1897  O      1.581724   17.388059   26.671050     1  1898  1899
  1898  H      1.435621   17.664723   25.755292     2  1897
  1899  H      2.309346   17.929466   26.994376     2  1897
  1900  O    -13.714700    2.267653   -2.837688     1  1901  1902
  1901  H    -13.617954    3.216586   -2.671992     2  1900
  1902  H    -13.388177    2.140459   -3.739429     2  1900
  1903  O     15.533694  -16.933977   -1.746357     1  1904  1905
  1904  H     15.389986  -16.382050   -2.529873     2  1903
  1905  H     16.473042  -16.839442   -1.527772     2  1903
  1906  O     25.620769   14.839951   18.191310     1  1907  1908
  1907  H     26.127710   15.405779   18.795002     2  1906
  1908  H     25.896015   15.118677   17.308715     2  1906
  1909  O    -15.049853   26.899853    2.980309     1  1910  1911
  1910  H    -14.206632   27.332047    3.181339     2  1909
  1911  H    -15.387842   26.620759    3.842904     2  1909
  1912  O    -14.983399   12.368977   14.461380     1  1913  1914
  1913  H    -14.462109   13.161974   14.262618     2  1912
  1914  H    -14.318603   11.690158   14.636956     2  1912
  1915  O     -2.253443   27.155355    2.796403     1  1916  1917
  1916  H     -2.327763   28.012828    3.232177     2  1915
  1917  H     -1.305988   26.976465    2.700180     2  1915
  1918  O     -7.829687   24.311473  -24.637700     1  1919  1920
  1919  H     -7.841160   25.276488  -24.742987     2  1918
  1920  H     -7.477499   23.955520  -25.470020     2  1918
  1921  O     -1.745079    9.996131  -19.358787     1  1922  1923
  1922  H     -0.812081   10.242378  -19.451834     2  1921
  1923  H     -2.262303   10.617408  -19.903896     2  1921
  1924  O      4.374528   12.410096  -16.463248     1  1925  1926
  1925  H      3.912026   11.769092  -17.029103     2  1924
  1926  H      3.980551   13.278755  -16.649149     2  1924
  1927  O    -14.362575  -11.858897   24.150548     1  1928  1929
  1928  H    -14.560483  -11.839364   23.200685     2  1927
  1929  H    -15.105216  -12.364168   24.522715     2  1927
  1930  O    -20.274658   -9.764789  -26.446882     1  1931  1932
  1931  H    -19.550145   -9.478404  -27.017974     2  1930
  1932  H    -20.375285   -9.059282  -25.796381     2  1930
  1933  O     -9.613286   -8.847838   13.225839     1  1934  1935
  1934  H     -9.013979   -9.509962   12.854632     2  1933
  1935  H     -9.128017   -8.422307   13.948603     2  1933
  1936  O    -24.848329   23.156228    2.744134     1  1937  1938
  1937  H    -24.573392   23.142529    3.672598     2  1936
  1938  H    -24.402183   23.914822    2.340773     2  1936
  1939  O     16.874122  -16.390651  -15.549194     1  1940  1941
  1940  H     16.265537  -17.124477  -15.357140     2  1939
  1941  H     16.559604  -16.087940  -16.418989     2  1939
  1942  O     18.914491  -25.776963  -16.584340     1  1943  1944
  1943  H     18.063510  -26.040803  -16.201539     2  1942
  1944  H     18.754938  -24.935344  -17.039082     2  1942
  1945  O    -13.856751   20.661745   -9.119415     1  1946  1947
  1946  H    -13.159616   21.309854   -8.941992     2  1945
  1947  H    -14.177618   20.386804   -8.249529     2  1945
  1948  O     15.735272   11.155345    1.810330     1  1949  1950
  1949  H     15.445583   10.230478    1.840736     2  1948
  1950  H     15.608376   11.548226    2.688389     2  1948
  1951  O      3.140462   -2.330544   -4.595854     1  1952  1953
  1952  H      2.241735   -2.441284   -4.260555     2  1951
  1953  H      3.122234   -2.762326   -5.464908     2  1951
  1954  O     14.368613  -12.497631    7.599519     1  1955  1956
  1955  H     13.869520  -12.138373    8.349575     2  1954
  1956  H     14.345572  -11.808029    6.916826     2  1954
  1957  O    -23.081695   -2.141742  -23.100678     1  1958  1959
  1958  H    -23.105894   -2.446309  -24.021309     2  1957
  1959  H    -22.416425   -2.659518  -22.629469     2  1957
  1960  O     16.952309   24.870400   -2.252216     1  1961  1962
  1961  H     17.676984   24.251418   -2.400460     2  1960
  1962  H     16.602368   25.108516   -3.117162     2  1960
  1963  O     -0.718889   -2.149016   -6.927992     1  1964  1965
  1964  H     -0.198437   -2.056727   -7.737146     2  1963
  1965  H     -1.611528   -2.315170   -7.263162     2  1963
  1966  O    -25.769203   -5.614880    4.521689     1  1967  1968
  1967  H    -25.358794   -6.272460    3.937818     2  1966
  1968  H    -26.577025   -6.038617    4.854118     2  1966
  1969  O     11.221035   22.002329  -17.925513     1  1970  1971
  1970  H     10.734985   21.899283  -18.759598     2  1969
  1971  H     10.932297   22.848636  -17.553549     2  1969
  1972  O    -18.692041    3.748730  -22.140084     1  1973  1974
  1973  H    -18.977308    2.891772  -22.496006     2  1972
  1974  H    -19.141444    4.416467  -22.679026     2  1972
  1975  O     23.250215    3.359806  -12.740662     1  1976  1977
  1976  H     23.378753    2.400341  -12.773205     2  1975
  1977  H     22.973742    3.600050  -13.638364     2  1975
  1978  O     17.336458  -24.273374  -23.037790     1  1979  1980
  1979  H     16.539600  -23.842528  -23.380137     2  1978
  1980  H     17.067177  -25.195681  -22.918987     2  1978
  1981  O     -7.251735   12.600968    5.987125     1  1982  1983
  1982  H     -8.134843   12.529059    5.601180     2  1981
  1983  H     -7.090589   13.534746    6.174558     2  1981
  1984  O    -13.896618    4.628813    9.914608     1  1985  1986
  1985  H    -13.118647    5.198633   10.035104     2  1984
  1986  H    -14.545834    4.991049   10.536986     2  1984
  1987  O    -14.137819    6.301668    0.914361     1  1988  1989
  1988  H    -14.657399    6.307310    0.096608     2  1987
  1989  H    -13.564099    7.082024    0.890958     2  1987
  1990  O     -1.225306  -17.548025   26.751441     1  1991  1992
  1991  H     -1.393304  -16.592535   26.671515     2  1990
  1992  H     -0.696385  -17.733083   25.955091     2  1990
  1993  O    -13.271951  -14.931669    6.480668     1  1994  1995
  1994  H    -12.625978  -14.649322    7.134751     2  1993
  1995  H    -13.423065  -14.167913    5.898268     2  1993
  1996  O     -8.207343   25.578102  -21.975594     1  1997  1998
  1997  H     -8.212924   24.869657  -22.627546     2  1996
  1998  H     -7.654554   26.283333  -22.343727     2  1996
  1999  O     -7.831967  -21.527122    2.767741     1  2000  2001
  2000  H     -7.634153  -20.940390    2.021195     2  1999
  2001  H     -7.016169  -22.032119    2.886253     2  1999
  2002  O     -7.552456   26.212812   -1.929888     1  2003  2004
  2003  H     -7.705434   26.975764   -1.357483     2  2002
  2004  H     -8.226625   25.554944   -1.676987     2  2002
  2005  O     22.581691  -14.125678    2.157597     1  2006  2007
  2006  H     23.301802  -14.507569    1.633662     2  2005
  2007  H     23.049264  -13.494665    2.723894     2  2005
  2008  O     14.370642   11.839357   -3.758438     1  2009  2010
  2009  H     14.923018   11.110798   -4.077745     2  2008
  2010  H     13.887367   12.145575   -4.543228     2  2008
  2011  O     -2.788860  -13.596504   21.190590     1  2012  2013
  2012  H     -2.016485  -13.307716   21.704804     2  2011
  2013  H     -2.773583  -13.125543   20.343680     2  2011
  2014  O      4.435537  -22.830861    0.547699     1  2015  2016
  2015  H      4.976054  -23.638184    0.536663     2  2014
  2016  H      3.784012  -22.975505    1.240490     2  2014
  2017  O    -23.584458   -4.769758  -10.739107     1  2018  2019
  2018  H    -23.129366   -4.945746  -11.581261     2  2017
  2019  H    -23.897546   -5.628923  -10.419763     2  2017
  2020  O     14.825497  -13.051038   15.748123     1  2021  2022
  2021  H     14.029966  -13.580903   15.577466     2  2020
  2022  H     15.539066  -13.703778   15.691466     2  2020
  2023  O      0.581757  -10.303749   -7.698268     1  2024  2025
  2024  H      0.884752  -11.018808   -7.112904     2  2023
  2025  H      1.249748  -10.200808   -8.392949     2  2023
  2026  O     16.990648    8.617387  -14.551683     1  2027  2028
  2027  H     17.702577    7.969314  -14.489983     2  2026
  2028  H     16.179793    8.083765  -14.581108     2  2026
  2029  O      1.354257    3.252797   19.477861     1  2030  2031
  2030  H      2.062785    2.717272   19.086873     2  2029
  2031  H      0.654288    2.621868   19.715744     2  2029
  2032  O    -14.224098   21.579894   20.177917     1  2033  2034
  2033  H    -13.502001   22.203429   20.352101     2  2032
  2034  H    -14.850925   22.039021   19.600565     2  2032
  2035  O      4.549974   20.453317   -7.562402     1  2036  2037
  2036  H      4.940911   19.597289   -7.786124     2  2035
  2037  H      4.311779   20.876399   -8.397223     2  2035
  2038  O     -1.607113  -10.807736    4.682732     1  2039  2040
  2039  H     -1.296843  -10.578985    5.571961     2  2038
  2040  H     -2.269537  -11.501718    4.813655     2  2038
  2041  O     26.283289  -10.510301    8.798988     1  2042  2043
  2042  H     25.944739  -11.225757    8.241224     2  2041
  2043  H     27.106553  -10.867878    9.165289     2  2041
  2044  O     -8.129411  -16.931267   17.219297     1  2045  2046
  2045  H     -8.118991  -16.226636   17.886076     2  2044
  2046  H     -8.138785  -16.492278   16.352262     2  2044
  2047  O      8.650305  -23.359512   -4.957393     1  2048  2049
  2048  H      8.076782  -22.596572   -5.113016     2  2047
  2049  H      8.049478  -24.113566   -4.850296     2  2047
  2050  O    -23.747507  -22.337115    5.888203     1  2051  2052
  2051  H    -23.374626  -22.854740    6.619165     2  2050
  2052  H    -23.015428  -21.854446    5.469482     2  2050
  2053  O      4.083511  -14.151956    4.698267     1  2054  2055
  2054  H      4.872462  -14.495880    4.252696     2  2053
  2055  H      3.505613  -13.846660    3.984424     2  2053
  2056  O    -17.800959   15.251550    7.419862     1  2057  2058
  2057  H    -18.209276   16.001324    7.879117     2  2056
  2058  H    -16.919029   15.533718    7.127199     2  2056
  2059  O     10.996151   26.010307   23.293938     1  2060  2061
  2060  H     10.748381   26.132741   22.370814     2  2059
  2061  H     11.573292   25.228215   23.278646     2  2059
  2062  O      0.530588    8.056207   17.893888     1  2063  2064
  2063  H      0.651169    8.474478   17.025970     2  2062
  2064  H      0.679966    7.106602   17.758081     2  2062
  2065  O     -1.079362   21.813972    7.836396     1  2066  2067
  2066  H     -1.932762   22.149577    8.149503     2  2065
  2067  H     -0.898434   22.344921    7.050008     2  2065
  2068  O     -2.078784  -15.171679  -11.090854     1  2069  2070
  2069  H     -2.778752  -15.403576  -10.459624     2  2068
  2070  H     -1.743288  -14.303750  -10.812177     2  2068
  2071  O    -24.892208  -25.205708   13.419425     1  2072  2073
  2072  H    -25.265943  -24.445628   12.958628     2  2071
  2073  H    -23.945859  -25.118031   13.236183     2  2071
  2074  O    -23.580069  -10.127434    9.203524     1  2075  2076
  2075  H    -23.041866  -10.750950    8.692849     2  2074
  2076  H    -23.301495  -10.221541   10.128038     2  2074
  2077  O    -16.841137   19.869743   -5.161574     1  2078  2079
  2078  H    -17.546417   20.133778   -5.772809     2  2077
  2079  H    -17.001192   20.432314   -4.392073     2  2077
  2080  O    -13.815628   14.113674   -0.424356     1  2081  2082
  2081  H    -14.308079   13.725999   -1.166808     2  2080
  2082  H    -14.292908   13.843134    0.371153     2  2080
  2083  O    -18.973548  -12.452108   14.542646     1  2084  2085
  2084  H    -18.986492  -13.048396   13.776258     2  2083
  2085  H    -18.125986  -11.978116   14.512007     2  2083
  2086  O     18.776298   20.551891  -24.258766     1  2087  2088
  2087  H     18.391349   20.923640  -25.066954     2  2086
  2088  H     19.439455   19.911864  -24.560051     2  2086
  2089  O     22.864410    6.102984  -22.337350     1  2090  2091
  2090  H     22.417176    5.791986  -21.542511     2  2089
  2091  H     22.623093    5.480734  -23.038734     2  2089
  2092  O    -14.028268  -19.903356   17.141111     1  2093  2094
  2093  H    -13.804315  -18.988916   16.909710     2  2092
  2094  H    -13.203122  -20.290071   17.481776     2  2092
  2095  O     23.065341   -6.087096    3.404552     1  2096  2097
  2096  H     23.975997   -5.762939    3.428225     2  2095
  2097  H     23.093086   -7.051436    3.289426     2  2095
  2098  O    -26.801114  -16.531683    4.220201     1  2099  2100
  2099  H    -27.119518  -16.422862    5.126198     2  2098
  2100  H    -26.519801  -17.453426    4.192122     2  2098
  2101  O      9.100348   -1.629395  -25.362064     1  2102  2103
  2102  H      9.307217   -1.434646  -26.283343     2  2101
  2103  H      8.236059   -1.221233  -25.201194     2  2101
  2104  O    -15.559339  -24.354242   -3.961942     1  2105  2106
  2105  H    -15.907550  -23.456273   -4.075040     2  2104
  2106  H    -16.351422  -24.906697   -4.009845     2  2104
  2107  O    -24.069826   -9.738664  -22.899150     1  2108  2109
  2108  H    -24.176794   -9.515061  -21.967087     2  2107
  2109  H    -23.701886   -8.944564  -23.315521     2  2107
  2110  O     24.984197   -5.049210  -15.268219     1  2111  2112
  2111  H     25.679393   -5.191413  -14.598956     2  2110
  2112  H     24.192847   -5.034659  -14.705331     2  2110
  2113  O    -22.357836  -23.508922  -19.632960     1  2114  2115
  2114  H    -22.606532  -24.425288  -19.811704     2  2113
  2115  H    -21.389280  -23.493937  -19.625640     2  2113
  2116  O     -1.739125   -6.965640   10.691307     1  2117  2118
  2117  H     -1.201462   -6.345537   10.174121     2  2116
  2118  H     -2.619488   -6.562419   10.710473     2  2116
  2119  O     -8.392858   22.283273  -15.548654     1  2120  2121
  2120  H     -8.822999   22.959494  -16.099148     2  2119
  2121  H     -7.545159   22.651071  -15.275006     2  2119
  2122  O    -25.560506   -2.882526  -11.046298     1  2123  2124
  2123  H    -25.172647   -2.385640  -11.784311     2  2122
  2124  H    -24.933381   -3.608668  -10.910280     2  2122
  2125  O     -3.454305    6.471336   12.121978     1  2126  2127
  2126  H     -3.195300    5.885532   11.381539     2  2125
  2127  H     -2.622800    6.687749   12.585922     2  2125
  2128  O      4.370090    1.901402    8.432666     1  2129  2130
  2129  H      4.168508    2.827756    8.636678     2  2128
  2130  H      4.436849    1.831701    7.474409     2  2128
  2131  O    -25.923054   -5.428225   26.921708     1  2132  2133
  2132  H    -26.224492   -5.705531   26.046047     2  2131
  2133  H    -26.626104   -5.678032   27.541964     2  2131
  2134  O      3.234863   -2.189548  -17.694151     1  2135  2136
  2135  H      3.993299   -2.790323  -17.782905     2  2134
  2136  H      3.567355   -1.279562  -17.682231     2  2134
  2137  O      9.252002  -23.670415  -14.924509     1  2138  2139
  2138  H      9.126732  -24.308220  -14.205951     2  2137
  2139  H      8.366337  -23.477936  -15.266498     2  2137
  2140  O    -21.050988  -24.737557   15.014071     1  2141  2142
  2141  H    -21.633683  -25.386074   15.436983     2  2140
  2142  H    -21.512711  -24.514681   14.193295     2  2140
  2143  O     -5.568410   20.140508   20.939795     1  2144  2145
  2144  H     -5.186450   21.031319   20.969508     2  2143
  2145  H     -6.148382   20.106930   20.162628     2  2143
  2146  O     -6.951031   17.110587  -19.907655     1  2147  2148
  2147  H     -6.740212   18.025361  -20.142757     2  2146
  2148  H     -7.344992   16.715669  -20.696988     2  2146
  2149  O     -1.532377  -21.184894  -16.373725     1  2150  2151
  2150  H     -1.757804  -21.209354  -17.314139     2  2149
  2151  H     -1.359703  -20.254569  -16.166079     2  2149
  2152  O     -1.900403   20.518944  -19.550888     1  2153  2154
  2153  H     -1.282626   20.123351  -20.186458     2  2152
  2154  H     -2.149079   21.360747  -19.959724     2  2152
  2155  O     19.766614   -1.964333   22.419671     1  2156  2157
  2156  H     19.427831   -1.432254   23.162115     2  2155
  2157  H     20.368324   -2.581875   22.875074     2  2155
  2158  O     18.011788   21.446633   -9.108931     1  2159  2160
  2159  H     18.970466   21.466321   -9.241648     2  2158
  2160  H     17.787791   22.378462   -8.990122     2  2158
  2161  O      8.268713    4.106079    2.326014     1  2162  2163
  2162  H      7.372070    4.250063    1.990393     2  2161
  2163  H      8.319788    3.144171    2.458059     2  2161
  2164  O     14.428685   10.201319   22.530268     1  2165  2166
  2165  H     13.848879   10.550928   21.843773     2  2164
  2166  H     13.876620   10.115451   23.321473     2  2164
  2167  O     24.956245  -21.456587    2.179107     1  2168  2169
  2168  H     25.165374  -21.709430    3.088964     2  2167
  2169  H     25.689174  -20.876699    1.930242     2  2167
  2170  O     17.523192   18.277632   -5.801160     1  2171  2172
  2171  H     17.456726   17.454006   -6.309038     2  2170
  2172  H     17.167622   18.069519   -4.931113     2  2170
  2173  O     15.656789   -7.214576    4.552882     1  2174  2175
  2174  H     15.166811   -6.969009    3.753576     2  2173
  2175  H     16.155352   -6.420205    4.803834     2  2173
  2176  O    -24.517350   12.255148  -23.228690     1  2177  2178
  2177  H    -25.083448   12.905535  -22.781542     2  2176
  2178  H    -25.020652   11.423750  -23.208827     2  2176
  2179  O     -3.948808  -19.802473    2.776094     1  2180  2181
  2180  H     -4.260192  -20.701095    2.571899     2  2179
  2181  H     -4.413708  -19.551871    3.584791     2  2179
  2182  O    -20.189614   -8.002672  -24.281450     1  2183  2184
  2183  H    -19.566388   -8.647435  -23.913734     2  2182
  2184  H    -19.667757   -7.201092  -24.435383     2  2182
  2185  O      6.767401   16.095031    4.522404     1  2186  2187
  2186  H      6.882345   16.358854    3.597294     2  2185
  2187  H      5.994464   16.588580    4.844356     2  2185
  2188  O    -19.777294  -16.659826   -2.498203     1  2189  2190
  2189  H    -20.417664  -17.354811   -2.719273     2  2188
  2190  H    -18.960789  -17.163165   -2.357749     2  2188
  2191  O      4.658101   -2.918669    8.713005     1  2192  2193
  2192  H      5.113800   -2.286911    9.294386     2  2191
  2193  H      3.735849   -2.952492    9.016145     2  2191
  2194  O    -12.310889  -16.555610    4.493863     1  2195  2196
  2195  H    -11.792690  -17.248527    4.934304     2  2194
  2196  H    -12.558714  -15.966997    5.218689     2  2194
  2197  O     12.915878  -16.748699   19.608473     1  2198  2199
  2198  H     13.350125  -17.004326   18.781827     2  2197
  2199  H     12.858846  -17.573788   20.116264     2  2197
  2200  O     22.998280   11.789949   23.332148     1  2201  2202
  2201  H     23.847525   11.439175   23.022829     2  2200
  2202  H     23.124720   11.859676   24.290670     2  2200
  2203  O     -9.997946   -2.992922   18.802588     1  2204  2205
  2204  H    -10.514700   -3.488464   19.453647     2  2203
  2205  H     -9.648428   -3.670340   18.209139     2  2203
  2206  O      0.979576   25.419118    5.975586     1  2207  2208
  2207  H      1.820404   25.114122    5.604530     2  2206
  2208  H      0.939826   26.366130    5.767400     2  2206
  2209  O     11.264502  -16.364813  -10.011791     1  2210  2211
  2210  H     11.832009  -17.143356  -10.126980     2  2209
  2211  H     10.477561  -16.582961  -10.533099     2  2209
  2212  O     12.107242   13.151195   -8.464474     1  2213  2214
  2213  H     12.235629   12.490135   -9.162022     2  2212
  2214  H     12.747384   13.855740   -8.643994     2  2212
  2215  O      7.814031   -4.038007  -24.427484     1  2216  2217
  2216  H      8.130772   -4.911603  -24.703208     2  2215
  2217  H      8.466331   -3.384295  -24.719500     2  2215
  2218  O     -1.713652   -7.082589  -20.598435     1  2219  2220
  2219  H     -0.980513   -6.601795  -21.010006     2  2218
  2220  H     -2.420743   -6.998871  -21.258980     2  2218
  2221  O     -5.848493   26.367370   12.979011     1  2222  2223
  2222  H     -5.361762   26.832562   12.285432     2  2221
  2223  H     -5.483112   26.661740   13.825227     2  2221
  2224  O    -12.785865  -16.588258   -2.797171     1  2225  2226
  2225  H    -12.909788  -17.395417   -3.310189     2  2224
  2226  H    -12.160725  -16.830206   -2.100228     2  2224
  2227  O      4.196749    5.731977  -13.115825     1  2228  2229
  2228  H      3.771498    6.583995  -12.924394     2  2227
  2229  H      3.489967    5.075941  -13.079678     2  2227
  2230  O     -5.312215  -22.414868   14.206660     1  2231  2232
  2231  H     -4.851870  -22.116040   15.001938     2  2230
  2232  H     -4.598837  -22.633460   13.592400     2  2230
  2233  O    -19.336251  -11.998509    1.520491     1  2234  2235
  2234  H    -19.096034  -11.986874    0.581580     2  2233
  2235  H    -18.504443  -12.180011    1.985119     2  2233
  2236  O    -21.336146  -18.651009   -3.485279     1  2237  2238
  2237  H    -22.251495  -18.348451   -3.567764     2  2236
  2238  H    -20.969390  -18.586402   -4.379476     2  2236
  2239  O     -2.120258    7.348625   16.324377     1  2240  2241
  2240  H     -2.164356    8.285784   16.569499     2  2239
  2241  H     -1.896905    6.879431   17.146432     2  2239
  2242  O    -19.572976  -14.643937   10.011151     1  2243  2244
  2243  H    -20.279687  -15.075456    9.509230     2  2242
  2244  H    -18.756142  -14.999448    9.630332     2  2242
  2245  O      4.190568   12.463606  -13.749606     1  2246  2247
  2246  H      4.338883   12.396433  -14.705807     2  2245
  2247  H      4.824546   11.840775  -13.360550     2  2245
  2248  O     25.552773   18.048913  -15.145396     1  2249  2250
  2249  H     25.061989   18.583855  -14.507251     2  2248
  2250  H     26.114689   17.478758  -14.600074     2  2248
  2251  O    -17.170514  -24.925843   -0.540555     1  2252  2253
  2252  H    -17.492138  -25.502319    0.169585     2  2251
  2253  H    -17.925292  -24.417622   -0.883576     2  2251
  2254  O     26.616369   -7.975207   24.298739     1  2255  2256
  2255  H     26.844547   -7.044051   24.403360     2  2254
  2256  H     27.360120   -8.383416   23.832843     2  2254
  2257  O     -1.159261   11.591852   -9.619888     1  2258  2259
  2258  H     -1.907341   11.158447   -9.187545     2  2257
  2259  H     -1.496467   12.440723   -9.935665     2  2257
  2260  O      2.836018  -23.905620    8.844921     1  2261  2262
  2261  H      2.501880  -24.813256    8.925860     2  2260
  2262  H      2.117798  -23.444066    8.375782     2  2260
  2263  O     17.755092   -7.932756  -21.705050     1  2264  2265
  2264  H     17.871229   -8.895289  -21.809482     2  2263
  2265  H     17.997966   -7.757976  -20.777816     2  2263
  2266  O      1.711951   11.103071    6.940085     1  2267  2268
  2267  H      2.398949   11.670484    7.317177     2  2266
  2268  H      2.143147   10.240929    6.863621     2  2266
  2269  O    -26.826337    2.058454  -26.717496     1  2270  2271
  2270  H    -27.219600    2.708732  -26.112162     2  2269
  2271  H    -26.327138    2.580795  -27.356739     2  2269
  2272  O      6.589269   -2.198828  -16.355304     1  2273  2274
  2273  H      6.469497   -1.756952  -15.502588     2  2272
  2274  H      6.240708   -3.088262  -16.197124     2  2272
  2275  O      3.223908   -1.992161   21.247544     1  2276  2277
  2276  H      3.173614   -1.631594   22.142045     2  2275
  2277  H      3.984464   -2.584434   21.272521     2  2275
  2278  O     26.475218   17.201769   23.847325     1  2279  2280
  2279  H     26.859644   17.695430   23.104439     2  2278
  2280  H     27.235720   16.827214   24.310327     2  2278
  2281  O    -15.685044  -21.381873  -15.450640     1  2282  2283
  2282  H    -15.356700  -20.503006  -15.701461     2  2281
  2283  H    -15.078524  -22.040498  -15.818331     2  2281
  2284  O    -24.949547   -4.129637   20.128592     1  2285  2286
  2285  H    -24.730621   -4.418515   19.236573     2  2284
  2286  H    -24.089172   -3.924830   20.537556     2  2284
  2287  O     -6.693435   -7.400795  -24.317165     1  2288  2289
  2288  H     -7.392900   -7.906174  -24.756347     2  2287
  2289  H     -6.105805   -7.117764  -25.033034     2  2287
  2290  O     20.056239   23.998895  -16.585784     1  2291  2292
  2291  H     19.378101   23.567032  -17.129607     2  2290
  2292  H     19.709044   23.980109  -15.678803     2  2290
  2293  O     25.110420  -13.031979  -26.965632     1  2294  2295
  2294  H     25.191517  -13.735165  -26.301230     2  2293
  2295  H     25.138389  -13.482178  -27.824074     2  2293
  2296  O     -8.889822   26.259528   27.151035     1  2297  2298
  2297  H     -8.461813   26.451039   27.995622     2  2296
  2298  H     -9.067861   27.134373   26.778196     2  2296
  2299  O      4.066656  -17.080812    3.633130     1  2300  2301
  2300  H      3.956347  -18.032064    3.762286     2  2299
  2301  H      3.713800  -16.668886    4.433242     2  2299
  2302  O      3.452014   20.477128    2.509056     1  2303  2304
  2303  H      2.695264   20.190944    3.044074     2  2302
  2304  H      3.659536   21.391320    2.745153     2  2302
  2305  O    -19.583747  -27.080203  -11.534022     1  2306  2307
  2306  H    -20.385012  -27.524685  -11.852416     2  2305
  2307  H    -19.195775  -26.708771  -12.345642     2  2305
  2308  O     -1.802639    5.214809  -13.244919     1  2309  2310
  2309  H     -1.653257    4.587141  -12.520243     2  2308
  2310  H     -1.486542    4.778247  -14.050288     2  2308
  2311  O     -7.347457   -4.037397   15.225124     1  2312  2313
  2312  H     -7.279530   -3.517155   14.413032     2  2311
  2313  H     -6.742567   -4.786751   15.112415     2  2311
  2314  O     11.435333    2.462490   25.029921     1  2315  2316
  2315  H     11.384991    2.854546   25.912057     2  2314
  2316  H     10.667085    2.809500   24.552153     2  2314
  2317  O      4.919594  -27.171918   23.129330     1  2318  2319
  2318  H      4.499715  -27.227227   23.999989     2  2317
  2319  H      4.414186  -27.798148   22.585572     2  2317
  2320  O     -5.275570   -3.816590   -8.779634     1  2321  2322
  2321  H     -5.559919   -3.577509   -9.674792     2  2320
  2322  H     -5.019381   -4.741821   -8.852223     2  2320
  2323  O     -5.253050   -1.636709  -20.096429     1  2324  2325
  2324  H     -5.674425   -1.471997  -20.953797     2  2323
  2325  H     -4.344641   -1.343109  -20.252455     2  2323
  2326  O    -25.387223   24.906165   11.546093     1  2327  2328
  2327  H    -25.905547   24.313139   10.974757     2  2326
  2328  H    -24.725210   24.335544   11.968488     2  2326
  2329  O     10.833853   10.569300    1.034400     1  2330  2331
  2330  H     11.653565   11.081637    1.083212     2  2329
  2331  H     10.670612   10.237198    1.930781     2  2329
  2332  O     -7.058585    9.533446   -0.659017     1  2333  2334
  2333  H     -6.975865   10.327983   -1.208834     2  2332
  2334  H     -6.301528    9.564382   -0.056896     2  2332
  2335  O     10.737067    8.848958   -1.554598     1  2336  2337
  2336  H     11.446583    9.508996   -1.616479     2  2335
  2337  H     11.179965    8.001318   -1.711468     2  2335
  2338  O    -16.816460   -8.042979   -6.095411     1  2339  2340
  2339  H    -15.984514   -7.718337   -5.715959     2  2338
  2340  H    -16.605285   -8.927743   -6.428799     2  2338
  2341  O     15.767649  -23.956456    2.109714     1  2342  2343
  2342  H     16.710614  -23.879174    1.898931     2  2341
  2343  H     15.667477  -23.554153    2.983108     2  2341
  2344  O     19.243968    8.937110   -2.000022     1  2345  2346
  2345  H     19.353483    9.133591   -2.942180     2  2344
  2346  H     18.895384    8.032395   -1.989504     2  2344
  2347  O     -5.479927    7.920975   -4.227654     1  2348  2349
  2348  H     -5.526768    8.893734   -4.184053     2  2347
  2349  H     -6.377069    7.664396   -4.511133     2  2347
  2350  O    -10.473375   -2.066629   22.725019     1  2351  2352
  2351  H     -9.750670   -1.819691   22.127948     2  2350
  2352  H    -10.294339   -2.997496   22.919686     2  2350
  2353  O      1.294491  -23.636789  -24.829109     1  2354  2355
  2354  H      1.222227  -22.969463  -25.528942     2  2353
  2355  H      0.659380  -24.317832  -25.085050     2  2353
  2356  O     18.605755  -14.186168    6.099599     1  2357  2358
  2357  H     19.265238  -14.365534    6.793986     2  2356
  2358  H     18.462718  -15.074478    5.717664     2  2356
  2359  O     19.644574  -11.368728    3.434315     1  2360  2361
  2360  H     20.149382  -11.546199    2.618855     2  2359
  2361  H     19.052359  -10.636718    3.219360     2  2359
  2362  O    -19.184379   22.699281   12.845992     1  2363  2364
  2363  H    -19.917702   23.130933   13.307592     2  2362
  2364  H    -19.567742   22.398462   12.008657     2  2362
  2365  O     -6.847013   10.529553  -11.992483     1  2366  2367
  2366  H     -7.495281   10.757126  -11.310468     2  2365
  2367  H     -6.376649   11.353925  -12.188804     2  2365
  2368  O     23.605270   27.111049   13.115963     1  2369  2370
  2369  H     22.904577   27.706571   12.811718     2  2368
  2370  H     24.357713   27.284466   12.535907     2  2368
  2371  O     11.739962  -26.650126  -12.115519     1  2372  2373
  2372  H     11.738954  -26.888506  -11.181977     2  2371
  2373  H     11.457416  -27.443850  -12.591728     2  2371
  2374  O    -19.788877   21.744920  -18.313709     1  2375  2376
  2375  H    -20.459264   21.825442  -19.009063     2  2374
  2376  H    -19.298633   22.587954  -18.336583     2  2374
  2377  O     -3.994759   -1.024194   -6.041126     1  2378  2379
  2378  H     -3.171668   -0.689373   -5.660625     2  2377
  2379  H     -3.750462   -1.311497   -6.931008     2  2377
  2380  O     22.805712    1.574225    5.385225     1  2381  2382
  2381  H     22.815007    2.246300    4.683825     2  2380
  2382  H     22.517107    0.756028    4.961828     2  2380
  2383  O     26.697351    1.091145   -2.801183     1  2384  2385
  2384  H     26.000607    1.342349   -2.171295     2  2383
  2385  H     27.450038    1.659130   -2.588372     2  2383
  2386  O    -25.070143   20.189591   16.470584     1  2387  2388
  2387  H    -25.382439   21.089613   16.642116     2  2386
  2388  H    -24.201919   20.173581   16.900569     2  2386
  2389  O     -7.541592   25.682753    8.148448     1  2390  2391
  2390  H     -7.351903   26.534417    7.718133     2  2389
  2391  H     -7.950837   25.117055    7.472068     2  2389
  2392  O      1.348611   11.578329  -11.160838     1  2393  2394
  2393  H      1.697003   12.399737  -10.788598     2  2392
  2394  H      1.327466   11.705799  -12.118794     2  2392
  2395  O      1.497398  -16.565348   15.509852     1  2396  2397
  2396  H      2.132631  -16.854068   16.183260     2  2395
  2397  H      1.244685  -15.673722   15.806923     2  2395
  2398  O     27.200836   19.803628    1.472120     1  2399  2400
  2399  H     27.074679   20.638713    1.942266     2  2398
  2400  H     27.029076   20.033149    0.549414     2  2398
  2401  O    -11.195920  -12.109797  -16.189740     1  2402  2403
  2402  H    -11.901999  -12.258276  -15.543526     2  2401
  2403  H    -10.362636  -12.269475  -15.722874     2  2401
  2404  O    -15.766806  -26.880289   -1.913956     1  2405  2406
  2405  H    -16.309276  -26.149886   -1.581162     2  2404
  2406  H    -15.753913  -26.804862   -2.877634     2  2404
  2407  O      8.055211   -9.557259  -10.042851     1  2408  2409
  2408  H      8.302708  -10.372023   -9.575828     2  2407
  2409  H      7.096234   -9.657089  -10.151945     2  2407
  2410  O    -11.526007  -20.841116    4.789255     1  2411  2412
  2411  H    -10.640169  -20.544118    5.050365     2  2410
  2412  H    -11.773609  -21.567493    5.381412     2  2410
  2413  O     16.787361    3.957654  -20.861253     1  2414  2415
  2414  H     15.951402    4.400354  -21.061652     2  2413
  2415  H     16.734414    3.056109  -21.214557     2  2413
  2416  O    -23.450834  -19.873373  -14.322864     1  2417  2418
  2417  H    -22.882979  -19.159483  -14.659230     2  2416
  2418  H    -24.102716  -19.387447  -13.794803     2  2416
  2419  O     -5.991328   18.836934   26.417436     1  2420  2421
  2420  H     -6.750037   19.423038   26.266871     2  2419
  2421  H     -5.443710   18.931184   25.617248     2  2419
  2422  O    -18.434336  -10.029766  -23.582681     1  2423  2424
  2423  H    -17.517795   -9.775323  -23.386440     2  2422
  2424  H    -18.364607  -10.485562  -24.437537     2  2422
  2425  O     -7.061570  -18.060321    8.699224     1  2426  2427
  2426  H     -7.942100  -18.076395    9.102576     2  2425
  2427  H     -7.125583  -18.596892    7.892982     2  2425
  2428  O      3.401142   18.943372  -14.402446     1  2429  2430
  2429  H      3.307310   19.220754  -13.479530     2  2428
  2430  H      3.058897   18.035538  -14.432772     2  2428
  2431  O     22.273781   14.833505  -17.426770     1  2432  2433
  2432  H     22.677109   15.637688  -17.064337     2  2431
  2433  H     22.594115   14.122777  -16.849706     2  2431
  2434  O    -20.785643   14.677266  -13.785829     1  2435  2436
  2435  H    -21.202609   14.579436  -14.653805     2  2434
  2436  H    -21.496581   14.680931  -13.128769     2  2434
  2437  O      3.196886  -19.154807   22.869685     1  2438  2439
  2438  H      3.205908  -18.744632   23.745099     2  2437
  2439  H      2.596394  -18.568614   22.387023     2  2437
  2440  O      4.803497  -15.048663   17.893113     1  2441  2442
  2441  H      4.133717  -15.726266   17.719946     2  2440
  2442  H      5.171505  -15.286653   18.758772     2  2440
  2443  O     12.126980   -1.506973   12.651087     1  2444  2445
  2444  H     11.570736   -0.738224   12.462337     2  2443
  2445  H     12.886863   -1.462634   12.053147     2  2443
  2446  O     17.892781   14.382406   15.809632     1  2447  2448
  2447  H     18.316509   14.786250   15.038240     2  2446
  2448  H     17.844747   13.430392   15.642615     2  2446
  2449  O     -4.385239  -10.358322  -20.370592     1  2450  2451
  2450  H     -4.870913   -9.784575  -20.973083     2  2449
  2451  H     -3.459077  -10.226293  -20.613039     2  2449
  2452  O      9.009202    0.163511  -10.992965     1  2453  2454
  2453  H      9.847583    0.485654  -11.349500     2  2452
  2454  H      8.370452    0.329333  -11.696265     2  2452
  2455  O      6.225449  -16.625051  -11.133497     1  2456  2457
  2456  H      5.615514  -17.145959  -11.675613     2  2455
  2457  H      5.738461  -15.812206  -10.943133     2  2455
  2458  O      5.733001    9.741934  -18.026185     1  2459  2460
  2459  H      4.771320    9.831868  -17.941119     2  2458
  2460  H      6.059057    9.740350  -17.113435     2  2458
  2461  O     24.436317  -13.442467  -19.591961     1  2462  2463
  2462  H     23.711222  -13.980099  -19.947606     2  2461
  2463  H     24.748396  -13.906247  -18.797747     2  2461
  2464  O    -12.091821    9.542943  -12.868270     1  2465  2466
  2465  H    -11.318986    9.028157  -13.151912     2  2464
  2466  H    -12.859320    9.048565  -13.187657     2  2464
  2467  O    -25.729628   -4.066055  -24.435262     1  2468  2469
  2468  H    -25.497485   -4.003465  -23.500081     2  2467
  2469  H    -24.983651   -3.691673  -24.931601     2  2467
  2470  O    -13.962007  -23.271941  -10.636548     1  2471  2472
  2471  H    -13.929623  -22.302813  -10.691212     2  2470
  2472  H    -14.019349  -23.536518  -11.565041     2  2470
  2473  O    -26.097122  -10.797135   14.556654     1  2474  2475
  2474  H    -25.151663  -10.758002   14.764674     2  2473
  2475  H    -26.164308  -10.395664   13.677662     2  2473
  2476  O    -17.700976    4.078359  -26.115902     1  2477  2478
  2477  H    -17.507540    3.990446  -27.060168     2  2476
  2478  H    -18.577484    4.477007  -26.057064     2  2476
  2479  O    -13.295019   13.266800   17.195589     1  2480  2481
  2480  H    -13.206300   14.231772   17.129060     2  2479
  2481  H    -12.901509   12.889925   16.390336     2  2479
  2482  O    -18.204057  -25.101837   -3.927795     1  2483  2484
  2483  H    -18.505196  -24.486059   -3.241202     2  2482
  2484  H    -18.870084  -25.802980   -3.936886     2  2482
  2485  O    -27.016379   -8.686009   20.060301     1  2486  2487
  2486  H    -26.281268   -8.205728   19.647315     2  2485
  2487  H    -27.258896   -9.423735   19.484914     2  2485
  2488  O     13.824132  -16.059668  -23.101969     1  2489  2490
  2489  H     13.023255  -16.138241  -23.645156     2  2488
  2490  H     14.152607  -16.968675  -23.067134     2  2488
  2491  O      1.089752  -23.170049   -8.768835     1  2492  2493
  2492  H      1.133418  -24.021033   -8.316123     2  2491
  2493  H      1.744167  -22.590772   -8.353898     2  2491
  2494  O      7.152780    6.383664  -17.562693     1  2495  2496
  2495  H      7.258317    6.827493  -16.706150     2  2494
  2496  H      6.297275    6.666335  -17.926666     2  2494
  2497  O      8.904446  -25.728050    4.835501     1  2498  2499
  2498  H      9.556176  -25.610705    5.547508     2  2497
  2499  H      8.687681  -24.830039    4.541694     2  2497
  2500  O     22.591569  -10.878796   -4.141812     1  2501  2502
  2501  H     22.825894  -10.178029   -4.765673     2  2500
  2502  H     23.368871  -11.026199   -3.586161     2  2500
  2503  O    -17.786103  -25.336446  -10.435558     1  2504  2505
  2504  H    -17.203867  -24.932907   -9.771487     2  2503
  2505  H    -17.931679  -24.607487  -11.064928     2  2503
  2506  O    -24.067133   14.727680    7.729409     1  2507  2508
  2507  H    -24.640970   15.474970    7.493443     2  2506
  2508  H    -23.208340   15.108517    7.977623     2  2506
  2509  O     23.541132  -24.328845  -25.678995     1  2510  2511
  2510  H     23.961162  -24.086867  -26.517906     2  2509
  2511  H     23.288735  -25.258144  -25.787870     2  2509
  2512  O    -15.680891    3.845287   17.048957     1  2513  2514
  2513  H    -15.644345    4.367335   17.867943     2  2512
  2514  H    -15.618254    2.908965   17.301502     2  2512
  2515  O      8.445236    1.365193    2.429092     1  2516  2517
  2516  H      7.752209    0.993998    1.872811     2  2515
  2517  H      8.641987    0.694088    3.092422     2  2515
  2518  O      4.299037    7.642553   21.412709     1  2519  2520
  2519  H      4.796018    8.340999   21.872044     2  2518
  2520  H      3.440785    7.631139   21.868955     2  2518
  2521  O    -17.465058    3.571517  -15.047802     1  2522  2523
  2522  H    -18.124561    2.861733  -15.061671     2  2521
  2523  H    -17.593500    4.034809  -14.205998     2  2521
  2524  O    -24.728770   18.563013   19.061746     1  2525  2526
  2525  H    -24.831976   19.511285   19.227413     2  2524
  2526  H    -24.734128   18.134968   19.924403     2  2524
  2527  O      9.437137  -18.733226   18.921608     1  2528  2529
  2528  H      8.559370  -18.409314   18.669201     2  2527
  2529  H      9.902132  -18.820787   18.076176     2  2527
  2530  O    -19.123993   12.623185  -13.618602     1  2531  2532
  2531  H    -18.815307   12.713144  -14.534251     2  2530
  2532  H    -19.769114   13.343800  -13.554646     2  2530
  2533  O    -21.817330    8.168113   21.738838     1  2534  2535
  2534  H    -22.037491    7.784083   20.877177     2  2533
  2535  H    -22.549215    8.772630   21.935619     2  2533
  2536  O     -1.806665   11.648396   13.785168     1  2537  2538
  2537  H     -1.655965   12.086059   14.635857     2  2536
  2538  H     -2.740890   11.785820   13.571395     2  2536
  2539  O    -20.881727  -14.587730  -22.532176     1  2540  2541
  2540  H    -21.212665  -14.827994  -23.418314     2  2539
  2541  H    -19.920869  -14.731484  -22.571065     2  2539
  2542  O     23.837059   -2.637867    4.701796     1  2543  2544
  2543  H     23.225905   -2.023392    4.272747     2  2542
  2544  H     23.276666   -3.382102    4.973116     2  2542
  2545  O      4.661084   18.055818   14.837845     1  2546  2547
  2546  H      4.006799   17.637455   14.256616     2  2545
  2547  H      4.157143   18.351351   15.608870     2  2545
  2548  O    -22.897303  -14.444219    6.272746     1  2549  2550
  2549  H    -22.341784  -14.698221    5.521129     2  2548
  2550  H    -23.487746  -13.758249    5.922154     2  2548
  2551  O    -24.577957  -16.851472   23.321200     1  2552  2553
  2552  H    -25.200478  -16.926662   22.577845     2  2551
  2553  H    -23.770333  -16.514418   22.894704     2  2551
  2554  O    -26.847902   10.750528    4.903370     1  2555  2556
  2555  H    -27.145912   11.213978    5.697339     2  2554
  2556  H    -26.976164   11.359917    4.159339     2  2554
  2557  O      1.355162   -4.822088  -14.631481     1  2558  2559
  2558  H      1.408631   -5.162110  -13.725615     2  2557
  2559  H      0.559555   -5.227651  -15.003293     2  2557
  2560  O     12.551477   15.557811   -2.589089     1  2561  2562
  2561  H     13.034272   14.872005   -2.102077     2  2560
  2562  H     11.834788   15.863049   -2.015320     2  2560
  2563  O     12.013436  -15.768699  -18.283539     1  2564  2565
  2564  H     11.625630  -14.905734  -18.511229     2  2563
  2565  H     11.465794  -16.083991  -17.536056     2  2563
  2566  O     -5.405301    3.716869   16.027739     1  2567  2568
  2567  H     -5.063078    4.596384   15.808101     2  2566
  2568  H     -4.990838    3.102017   15.406142     2  2566
  2569  O     -7.707987    2.950639   -5.881837     1  2570  2571
  2570  H     -8.569035    2.887965   -5.446829     2  2569
  2571  H     -7.174192    3.504165   -5.295287     2  2569
  2572  O     -1.084674    8.469722   20.137023     1  2573  2574
  2573  H     -1.967515    8.786593   19.896963     2  2572
  2574  H     -0.541097    8.562954   19.343384     2  2572
  2575  O     23.663117   13.970151  -12.861380     1  2576  2577
  2576  H     23.972053   13.219103  -12.334806     2  2575
  2577  H     24.182304   14.715828  -12.520179     2  2575
  2578  O     -2.948623    8.335420  -25.737982     1  2579  2580
  2579  H     -3.782676    8.740494  -26.021545     2  2578
  2580  H     -2.402498    9.066108  -25.433898     2  2578
  2581  O    -19.733119   19.155218  -17.147043     1  2582  2583
  2582  H    -20.693764   19.280494  -17.267631     2  2581
  2583  H    -19.596320   19.331810  -16.197909     2  2581
  2584  O    -26.799063   23.389970   -5.504928     1  2585  2586
  2585  H    -26.878456   24.267175   -5.094007     2  2584
  2586  H    -27.383081   23.404745   -6.287963     2  2584
  2587  O    -17.978420   15.720835  -25.525836     1  2588  2589
  2588  H    -17.937111   16.660033  -25.305406     2  2587
  2589  H    -18.418872   15.714618  -26.388374     2  2587
  2590  O     11.238698  -12.005347  -15.292769     1  2591  2592
  2591  H     10.628882  -12.077897  -16.038197     2  2590
  2592  H     10.802159  -12.502859  -14.580465     2  2590
  2593  O     10.067318   -3.734678   -9.547345     1  2594  2595
  2594  H     10.808021   -4.047683   -9.006545     2  2593
  2595  H     10.444244   -3.087095  -10.167380     2  2593
  2596  O     17.668636   10.098528   10.180509     1  2597  2598
  2597  H     17.213725   10.128702    9.321330     2  2596
  2598  H     17.075003    9.638782   10.795912     2  2596
  2599  O      1.854233   -5.087972   11.188960     1  2600  2601
  2600  H      1.655749   -5.878490   11.714907     2  2599
  2601  H      1.793799   -4.353724   11.817117     2  2599
  2602  O     23.630582   -4.311891  -20.411200     1  2603  2604
  2603  H     24.362327   -3.879093  -20.872208     2  2602
  2604  H     23.893459   -4.382417  -19.482947     2  2602
  2605  O    -24.249442   11.863164   20.331834     1  2606  2607
  2606  H    -24.682491   12.544187   19.793269     2  2605
  2607  H    -23.400979   11.690409   19.894763     2  2605
  2608  O      0.855446   14.674772  -17.772741     1  2609  2610
  2609  H      0.876596   15.471295  -18.324544     2  2608
  2610  H      0.989709   13.946856  -18.399314     2  2608
  2611  O    -15.217193    4.283706  -16.583629     1  2612  2613
  2612  H    -16.056005    4.089741  -16.136172     2  2611
  2613  H    -15.273341    3.834585  -17.441646     2  2611
  2614  O      1.031528    9.096305  -13.929835     1  2615  2616
  2615  H      1.136535   10.050646  -14.059939     2  2614
  2616  H      0.186454    8.985703  -13.474744     2  2614
  2617  O    -16.050964   15.863186  -21.319998     1  2618  2619
  2618  H    -15.978290   14.938567  -21.607652     2  2617
  2619  H    -15.995449   16.419969  -22.110436     2  2617
  2620  O    -16.297013  -21.195886  -25.148995     1  2621  2622
  2621  H    -16.799527  -21.122043  -25.974239     2  2620
  2622  H    -15.413264  -21.500139  -25.397889     2  2620
  2623  O     -8.487735  -19.358824   -4.449231     1  2624  2625
  2624  H     -7.577200  -19.366135   -4.785438     2  2623
  2625  H     -8.485671  -19.841455   -3.605338     2  2623
  2626  O    -11.043502    5.173354   -4.434466     1  2627  2628
  2627  H    -10.640849    4.291602   -4.387456     2  2626
  2628  H    -11.010067    5.518888   -3.528666     2  2626
  2629  O    -14.793853   -0.370267   23.724736     1  2630  2631
  2630  H    -14.103857   -0.705150   23.129856     2  2629
  2631  H    -14.917194   -1.040848   24.401678     2  2629
  2632  O    -17.449587   -9.518825    1.331382     1  2633  2634
  2633  H    -17.732432   -9.877239    2.183546     2  2632
  2634  H    -16.598152   -9.095514    1.501910     2  2632
  2635  O    -19.134576   -9.804908   10.922977     1  2636  2637
  2636  H    -19.712881   -9.379356   11.582479     2  2635
  2637  H    -19.643361  -10.596991   10.659396     2  2635
  2638  O    -25.732694   13.877093   19.057244     1  2639  2640
  2639  H    -26.428276   14.110249   19.690942     2  2638
  2640  H    -25.611401   14.663914   18.503717     2  2638
  2641  O    -26.435163   -2.275494    7.628111     1  2642  2643
  2642  H    -26.383521   -2.764002    8.462083     2  2641
  2643  H    -25.526564   -2.209623    7.307880     2  2641
  2644  O     23.807809  -20.220970  -18.989480     1  2645  2646
  2645  H     23.639304  -21.033105  -18.486133     2  2644
  2646  H     24.039361  -19.559964  -18.319079     2  2644
  2647  O     -8.713913   14.441157   27.001700     1  2648  2649
  2648  H     -8.185796   15.254919   27.063677     2  2647
  2649  H     -9.631071   14.742756   26.987657     2  2647
  2650  O     -9.836809   22.323075  -21.014394     1  2651  2652
  2651  H     -9.753006   22.496775  -21.966380     2  2650
  2652  H     -9.056389   22.706562  -20.586896     2  2650
  2653  O    -26.097094   15.491515  -26.811815     1  2654  2655
  2654  H    -25.258801   15.617558  -26.356615     2  2653
  2655  H    -26.669929   16.223365  -26.532746     2  2653
  2656  O    -16.310890    2.367634  -24.514004     1  2657  2658
  2657  H    -16.947945    2.828954  -25.081993     2  2656
  2658  H    -15.669231    1.949664  -25.107222     2  2656
  2659  O      6.629802   23.379004   -1.524451     1  2660  2661
  2660  H      6.922208   22.704798   -2.161541     2  2659
  2661  H      7.231006   24.129614   -1.640940     2  2659
  2662  O      9.704521   16.661087    3.360789     1  2663  2664
  2663  H      9.455418   16.165681    2.557413     2  2662
  2664  H      9.028989   17.356513    3.452791     2  2662
  2665  O    -18.152087   -4.110898   11.821585     1  2666  2667
  2666  H    -18.371270   -3.236247   12.170193     2  2665
  2667  H    -18.107530   -3.992304   10.860547     2  2665
  2668  O     -8.190839  -16.771053   -1.662065     1  2669  2670
  2669  H     -8.551278  -17.168884   -0.856924     2  2668
  2670  H     -8.903418  -16.760112   -2.314224     2  2668
  2671  O     -0.119219   21.731327    3.767460     1  2672  2673
  2672  H      0.351390   20.888007    3.846463     2  2671
  2673  H     -0.450558   21.950222    4.644952     2  2671
  2674  O     19.997084    6.773888   -5.625521     1  2675  2676
  2675  H     20.001302    6.971069   -6.574517     2  2674
  2676  H     19.311827    6.097682   -5.485245     2  2674
  2677  O    -18.763647   25.162097    2.510892     1  2678  2679
  2678  H    -18.313668   25.878973    2.034118     2  2677
  2679  H    -19.118899   24.573486    1.824083     2  2677
  2680  O      1.653628    7.557116    0.768723     1  2681  2682
  2681  H      1.343655    8.227883    1.402149     2  2680
  2682  H      0.895399    6.992481    0.556045     2  2680
  2683  O    -22.670187  -21.085700   26.376002     1  2684  2685
  2684  H    -22.876947  -20.462329   25.663533     2  2683
  2685  H    -23.452031  -21.655702   26.416861     2  2683
  2686  O      7.232356   21.294109   -3.327120     1  2687  2688
  2687  H      7.303726   20.494713   -2.782166     2  2686
  2688  H      6.439163   21.192500   -3.873976     2  2686
  2689  O     -8.586873   -2.792830  -16.570154     1  2690  2691
  2690  H     -8.333324   -3.718659  -16.423786     2  2689
  2691  H     -7.818186   -2.357282  -16.977649     2  2689
  2692  O    -20.051304    9.454148  -23.288235     1  2693  2694
  2693  H    -20.821179    8.869144  -23.301635     2  2692
  2694  H    -19.349901    8.941803  -23.718369     2  2692
  2695  O    -12.842065   10.766645  -18.460199     1  2696  2697
  2696  H    -12.796477    9.827120  -18.695570     2  2695
  2697  H    -12.469358   11.223606  -19.234243     2  2695
  2698  O    -16.337193   20.322799    3.998568     1  2699  2700
  2699  H    -16.379458   21.071067    3.384088     2  2698
  2700  H    -15.387088   20.195288    4.133544     2  2698
  2701  O     -4.819058    5.941796    1.755604     1  2702  2703
  2702  H     -4.777375    5.159082    1.180872     2  2701
  2703  H     -5.737228    6.251312    1.715336     2  2701
  2704  O     22.743248   21.014274  -14.785876     1  2705  2706
  2705  H     23.272470   20.443633  -14.202002     2  2704
  2706  H     21.839337   20.927367  -14.446485     2  2704
  2707  O     26.583896    1.820518   -7.536325     1  2708  2709
  2708  H     26.109726    1.719996   -6.700615     2  2707
  2709  H     26.400029    1.003111   -8.011946     2  2707
  2710  O     19.014752    6.636229  -23.843772     1  2711  2712
  2711  H     18.651914    7.343248  -23.290356     2  2710
  2712  H     19.210318    5.924352  -23.217025     2  2710
  2713  O    -18.902329  -20.053906   12.971947     1  2714  2715
  2714  H    -19.066958  -20.198327   13.916760     2  2713
  2715  H    -18.007244  -20.392470   12.830545     2  2713
  2716  O     19.631576   -7.326859   12.107551     1  2717  2718
  2717  H     20.141980   -7.699309   11.371624     2  2716
  2718  H     18.717727   -7.307990   11.791745     2  2716
  2719  O     -7.504188   24.130154   13.392152     1  2720  2721
  2720  H     -7.103518   23.500791   12.772015     2  2719
  2721  H     -7.012637   24.953126   13.253016     2  2719
  2722  O      4.268611  -26.739391   -0.938532     1  2723  2724
  2723  H      3.644404  -26.372026   -1.579198     2  2722
  2724  H      3.724509  -27.154995   -0.249126     2  2722
  2725  O     -3.194881   -2.622859    4.280513     1  2726  2727
  2726  H     -2.328372   -2.603784    4.706683     2  2725
  2727  H     -3.577709   -1.777345    4.561174     2  2725
  2728  O     13.466055   -8.059386    5.968085     1  2729  2730
  2729  H     14.264355   -7.694563    5.554051     2  2728
  2730  H     12.728342   -7.751694    5.425022     2  2728
  2731  O     14.405859   15.007808   11.874546     1  2732  2733
  2732  H     14.676824   14.124934   12.169716     2  2731
  2733  H     15.149312   15.587639   12.100485     2  2731
  2734  O    -21.835856   10.975611    3.945015     1  2735  2736
  2735  H    -21.972078   10.609167    3.056347     2  2734
  2736  H    -22.162342   11.887635    3.885703     2  2734
  2737  O     10.454687   22.163419   24.449293     1  2738  2739
  2738  H     10.328884   21.212062   24.560777     2  2737
  2739  H      9.944504   22.567423   25.161807     2  2737
  2740  O      4.150080   -0.515187   -9.429835     1  2741  2742
  2741  H      3.214896   -0.287393   -9.436189     2  2740
  2742  H      4.575881    0.153914   -8.873925     2  2740
  2743  O      2.381032    8.156176   10.910009     1  2744  2745
  2744  H      2.860916    7.908165   11.714242     2  2743
  2745  H      2.009053    9.033099   11.086216     2  2743
  2746  O     26.891110  -19.477041    2.803096     1  2747  2748
  2747  H     27.841015  -19.363242    2.931773     2  2746
  2748  H     26.498224  -19.312415    3.673329     2  2746
  2749  O     22.635106   16.335813  -22.142367     1  2750  2751
  2750  H     23.567148   16.157724  -22.333411     2  2749
  2751  H     22.391776   15.723324  -21.429906     2  2749
  2752  O     11.827147    4.605340   14.109579     1  2753  2754
  2753  H     12.057016    4.911597   13.221217     2  2752
  2754  H     11.925878    3.642165   14.067907     2  2752
  2755  O    -20.088797  -18.055784   -5.864925     1  2756  2757
  2756  H    -20.107426  -17.094472   -5.767987     2  2755
  2757  H    -20.476109  -18.231861   -6.736431     2  2755
  2758  O     -2.190578  -24.871257  -13.326004     1  2759  2760
  2759  H     -2.598740  -24.471514  -14.116072     2  2758
  2760  H     -1.247963  -24.886072  -13.553892     2  2758
  2761  O    -16.666243   11.682609  -12.977206     1  2762  2763
  2762  H    -16.940136   11.179567  -13.765695     2  2761
  2763  H    -16.218405   11.020252  -12.428331     2  2761
  2764  O     16.857409  -17.322417  -24.595421     1  2765  2766
  2765  H     16.880893  -17.647892  -25.507134     2  2764
  2766  H     16.643019  -16.378616  -24.670149     2  2764
  2767  O     17.766916   -8.658444  -15.805930     1  2768  2769
  2768  H     18.532234   -8.845405  -16.374254     2  2767
  2769  H     18.093411   -8.042909  -15.136604     2  2767
  2770  O     -9.159239  -15.046098  -22.567709     1  2771  2772
  2771  H     -8.525358  -15.676664  -22.202735     2  2770
  2772  H     -8.675580  -14.487640  -23.189531     2  2770
  2773  O     13.670411  -15.708521  -20.427073     1  2774  2775
  2774  H     13.759772  -14.801771  -20.083790     2  2773
  2775  H     13.765809  -15.634131  -21.393213     2  2773
  2776  O     12.997723   18.681187   -2.871367     1  2777  2778
  2777  H     12.181766   18.837713   -2.382201     2  2776
  2778  H     12.686695   18.357507   -3.727059     2  2776
  2779  O     11.263277   14.189385  -16.292438     1  2780  2781
  2780  H     11.282409   14.183385  -17.262538     2  2779
  2781  H     11.741614   13.389228  -16.019695     2  2779
  2782  O     -6.729902   16.341331  -27.188973     1  2783  2784
  2783  H     -6.221779   16.326869  -26.368862     2  2782
  2784  H     -6.507204   17.193647  -27.598224     2  2782
  2785  O     14.290223   14.814977   18.513282     1  2786  2787
  2786  H     14.685558   15.515276   19.056012     2  2785
  2787  H     14.670541   14.930065   17.626640     2  2785
  2788  O     17.383925   25.174336  -19.757103     1  2789  2790
  2789  H     17.109564   25.768849  -19.044262     2  2788
  2790  H     16.649395   25.203416  -20.390304     2  2788
  2791  O     18.820127  -10.135287   21.387535     1  2792  2793
  2792  H     18.000306  -10.645834   21.452808     2  2791
  2793  H     19.535797  -10.793357   21.411060     2  2791
  2794  O     17.458552   23.717801  -24.180573     1  2795  2796
  2795  H     17.530477   24.648524  -24.434508     2  2794
  2796  H     18.360378   23.432555  -23.993554     2  2794
  2797  O     16.688059  -26.837570  -15.359310     1  2798  2799
  2798  H     16.074260  -26.204028  -14.956185     2  2797
  2799  H     16.217200  -27.285413  -16.082050     2  2797
  2800  O     23.746690   15.234064    5.812155     1  2801  2802
  2801  H     24.217954   15.902843    5.289968     2  2800
  2802  H     22.805366   15.389881    5.649111     2  2800
  2803  O     -0.510127   16.334391   22.369362     1  2804  2805
  2804  H      0.099146   15.643476   22.094453     2  2803
  2805  H     -1.378371   16.085941   22.011970     2  2803
  2806  O      1.692577   24.860327  -19.886921     1  2807  2808
  2807  H      2.556564   24.575852  -20.217725     2  2806
  2808  H      1.895174   25.386539  -19.099881     2  2806
  2809  O     10.816043   11.652381  -24.798089     1  2810  2811
  2810  H      9.950102   11.526972  -25.215520     2  2809
  2811  H     11.457313   11.233776  -25.389721     2  2809
  2812  O     21.067876   -4.828898  -14.448959     1  2813  2814
  2813  H     21.748354   -5.187808  -13.859938     2  2812
  2814  H     20.279913   -4.704238  -13.899889     2  2812
  2815  O     14.999469   12.396854   15.301888     1  2816  2817
  2816  H     14.798354   13.316486   15.527795     2  2815
  2817  H     15.877145   12.231642   15.674819     2  2815
  2818  O    -11.609209   23.638551    7.332279     1  2819  2820
  2819  H    -10.655144   23.706652    7.167694     2  2818
  2820  H    -11.997507   24.075181    6.559216     2  2818
  2821  O      6.945979  -22.168145  -22.639002     1  2822  2823
  2822  H      6.664031  -21.983006  -23.548333     2  2821
  2823  H      7.153336  -21.315947  -22.219069     2  2821
  2824  O     20.209254  -25.571995   -3.456799     1  2825  2826
  2825  H     20.760448  -24.830846   -3.173154     2  2824
  2826  H     20.567520  -25.840842   -4.316600     2  2824
  2827  O      7.255297   -5.541944    1.347336     1  2828  2829
  2828  H      6.520367   -6.158954    1.200057     2  2827
  2829  H      7.910619   -6.011568    1.882096     2  2827
  2830  O     11.184470   23.209239    6.467748     1  2831  2832
  2831  H     11.618262   23.215945    5.601086     2  2830
  2832  H     10.894005   24.115754    6.628679     2  2830
  2833  O     11.609568  -21.468954   15.286890     1  2834  2835
  2834  H     11.929953  -21.659401   14.391630     2  2833
  2835  H     11.639613  -22.325614   15.735446     2  2833
  2836  O    -15.772249   -1.721836   12.286410     1  2837  2838
  2837  H    -15.197887   -2.430064   12.601442     2  2836
  2838  H    -15.342988   -1.387889   11.488765     2  2836
  2839  O    -18.152473  -25.650539  -18.973928     1  2840  2841
  2840  H    -18.739831  -24.877248  -19.001104     2  2839
  2841  H    -18.700937  -26.414540  -19.198747     2  2839
  2842  O     -1.588433  -13.666204   -6.082247     1  2843  2844
  2843  H     -2.032998  -13.306381   -6.870190     2  2842
  2844  H     -1.521787  -14.608335   -6.305593     2  2842
  2845  O     15.085392   -5.867078  -22.000894     1  2846  2847
  2846  H     15.002893   -6.802648  -21.754370     2  2845
  2847  H     15.550420   -5.437588  -21.265559     2  2845
  2848  O     -1.935324   -8.583564  -23.940925     1  2849  2850
  2849  H     -2.455257   -7.808818  -23.673436     2  2848
  2850  H     -2.396133   -8.980011  -24.698414     2  2848
  2851  O     14.149367   14.177189   23.710711     1  2852  2853
  2852  H     13.929119   13.897515   24.611891     2  2851
  2853  H     13.383694   14.703901   23.440202     2  2851
  2854  O     14.093193    3.682444   26.008140     1  2855  2856
  2855  H     13.451515    4.277495   25.601389     2  2854
  2856  H     14.282825    4.053017   26.880578     2  2854
  2857  O    -25.443411    9.950077  -20.101646     1  2858  2859
  2858  H    -26.000069   10.545586  -19.581057     2  2857
  2859  H    -25.761377    9.060582  -19.894209     2  2857
  2860  O     16.952666   15.907763   -1.862073     1  2861  2862
  2861  H     16.303363   16.030936   -2.568306     2  2860
  2862  H     17.265242   16.798618   -1.666031     2  2860
  2863  O     17.324686   -6.160590   -4.446840     1  2864  2865
  2864  H     18.190413   -5.760054   -4.292639     2  2863
  2865  H     16.786067   -5.461925   -4.843748     2  2863
  2866  O     16.705537  -14.206943  -13.575225     1  2867  2868
  2867  H     16.621483  -15.021446  -14.091061     2  2866
  2868  H     16.824307  -14.488757  -12.651468     2  2866
  2869  O     16.877943  -11.282022   14.655851     1  2870  2871
  2870  H     17.394181  -11.526284   15.443302     2  2869
  2871  H     17.352737  -11.635992   13.882631     2  2869
  2872  O    -12.015648  -12.630750   -9.693198     1  2873  2874
  2873  H    -11.426545  -12.068835  -10.216910     2  2872
  2874  H    -12.901070  -12.283848   -9.894545     2  2872
  2875  O     23.985981   -4.504456  -10.549289     1  2876  2877
  2876  H     23.293769   -4.047223  -10.050958     2  2875
  2877  H     23.939340   -5.428785  -10.254691     2  2875
  2878  O     14.440225   -3.250632   -9.499998     1  2879  2880
  2879  H     14.015486   -3.147947  -10.365607     2  2878
  2880  H     14.969223   -2.460179   -9.357554     2  2878
  2881  O    -12.280185   -7.194454  -22.757850     1  2882  2883
  2882  H    -11.512212   -6.932390  -23.288197     2  2881
  2883  H    -12.293657   -8.160223  -22.790913     2  2881
  2884  O     12.106537    1.837413   14.202696     1  2885  2886
  2885  H     12.995843    1.608814   13.889881     2  2884
  2886  H     11.494626    1.383108   13.604544     2  2884
  2887  O     11.761609   17.192201    1.063444     1  2888  2889
  2888  H     10.885429   17.550143    0.853846     2  2887
  2889  H     12.381534   17.920893    0.919409     2  2887
  2890  O     -5.897107   11.152065   -8.827065     1  2891  2892
  2891  H     -5.925419   11.970184   -8.303890     2  2890
  2892  H     -6.794423   11.015765   -9.163199     2  2890
  2893  O    -13.682149    6.431715  -16.033146     1  2894  2895
  2894  H    -13.212777    6.018632  -15.288196     2  2893
  2895  H    -14.289353    5.726069  -16.314317     2  2893
  2896  O    -16.078364   -6.964046  -14.488775     1  2897  2898
  2897  H    -15.995292   -7.213115  -15.421565     2  2896
  2898  H    -15.216905   -7.156363  -14.098046     2  2896
  2899  O     25.942416    3.397300   20.894272     1  2900  2901
  2900  H     26.332437    4.014021   21.531052     2  2899
  2901  H     26.672047    2.799407   20.669030     2  2899
  2902  O      9.488189   25.467961    7.556863     1  2903  2904
  2903  H     10.006272   25.039504    8.251625     2  2902
  2904  H      8.737220   24.896561    7.347059     2  2902
  2905  O     -7.162596  -14.905031    3.785592     1  2906  2907
  2906  H     -7.120859  -14.325618    3.013667     2  2905
  2907  H     -6.887069  -14.315121    4.500305     2  2905
  2908  O    -13.751384  -16.392412    0.056927     1  2909  2910
  2909  H    -12.869394  -16.774522   -0.088496     2  2908
  2910  H    -14.359612  -17.065855   -0.286153     2  2908
  2911  O     17.205324  -17.089485    1.476767     1  2912  2913
  2912  H     17.580183  -17.125451    0.584259     2  2911
  2913  H     17.912097  -17.403763    2.057890     2  2911
  2914  O    -14.034798   10.565388   18.000274     1  2915  2916
  2915  H    -14.664475   10.191044   17.360766     2  2914
  2916  H    -13.975418   11.503773   17.787206     2  2914
  2917  O     -4.738679  -10.923097   20.800082     1  2918  2919
  2918  H     -4.263522  -11.380818   20.088247     2  2917
  2919  H     -5.351428  -11.585715   21.143604     2  2917
  2920  O     15.759104   26.275643  -17.603307     1  2921  2922
  2921  H     15.631900   25.340346  -17.385498     2  2920
  2922  H     14.984610   26.530281  -18.125641     2  2920
  2923  O      6.398659  -10.797426   19.293622     1  2924  2925
  2924  H      7.320935  -10.587001   19.085985     2  2923
  2925  H      6.083317  -11.313888   18.531207     2  2923
  2926  O     21.572467   -7.070943   21.954380     1  2927  2928
  2927  H     22.225638   -6.499280   22.390411     2  2926
  2928  H     22.086259   -7.682637   21.399145     2  2926
  2929  O    -14.954879   16.906487  -16.843087     1  2930  2931
  2930  H    -14.832956   17.461745  -16.061156     2  2929
  2931  H    -15.620638   16.243279  -16.603592     2  2929
  2932  O      7.566283   -4.107183  -19.457065     1  2933  2934
  2933  H      7.325582   -4.168497  -20.394409     2  2932
  2934  H      8.470472   -4.438266  -19.381744     2  2932
  2935  O    -14.024941  -25.776001  -17.618454     1  2936  2937
  2936  H    -14.433513  -25.505047  -18.455264     2  2935
  2937  H    -13.068168  -25.737460  -17.767420     2  2935
  2938  O     26.009711  -16.335556  -21.358398     1  2939  2940
  2939  H     26.497448  -15.801133  -20.712314     2  2938
  2940  H     25.291169  -15.780439  -21.687172     2  2938
  2941  O     -0.664313  -10.205854   26.863107     1  2942  2943
  2942  H     -0.479470   -9.267641   26.692571     2  2941
  2943  H     -0.914414  -10.554427   25.993632     2  2941
  2944  O     -6.508495   20.626158   16.425738     1  2945  2946
  2945  H     -7.062169   21.334185   16.068218     2  2944
  2946  H     -6.564464   19.910556   15.778705     2  2944
  2947  O     10.518944   -7.215608  -26.506230     1  2948  2949
  2948  H      9.706720   -7.003151  -26.018666     2  2947
  2949  H     10.539754   -6.659455  -27.298195     2  2947
  2950  O     16.447291    1.424309    8.384377     1  2951  2952
  2951  H     17.237110    1.072831    8.814668     2  2950
  2952  H     15.704176    1.301447    8.991231     2  2950
  2953  O    -17.555424   -5.977670  -11.090553     1  2954  2955
  2954  H    -17.112475   -5.539435  -11.825306     2  2953
  2955  H    -17.708670   -6.890980  -11.379607     2  2953
  2956  O     14.550316  -19.029980    8.076223     1  2957  2958
  2957  H     13.796142  -19.423233    8.554965     2  2956
  2958  H     14.677128  -18.168691    8.518129     2  2956
  2959  O    -11.556959  -11.251460   25.002974     1  2960  2961
  2960  H    -10.968557  -10.998003   24.267035     2  2959
  2961  H    -11.986891  -10.418861   25.262725     2  2959
  2962  O    -22.929458   16.808648   26.232955     1  2963  2964
  2963  H    -23.746914   16.868907   25.723990     2  2962
  2964  H    -22.207737   16.902738   25.589384     2  2962
  2965  O     -5.609209  -25.372820   -6.144961     1  2966  2967
  2966  H     -5.290709  -24.704023   -6.772143     2  2965
  2967  H     -6.522881  -25.081743   -5.998222     2  2965
  2968  O    -22.958907  -21.463079   -0.333377     1  2969  2970
  2969  H    -22.351322  -21.726467   -1.034872     2  2968
  2970  H    -23.568934  -22.213463   -0.267248     2  2968
  2971  O      8.871074   21.822233   -8.553609     1  2972  2973
  2972  H      8.583902   22.741941   -8.611934     2  2971
  2973  H      8.711545   21.568770   -7.634874     2  2971
  2974  O    -12.846233  -20.725438   21.982929     1  2975  2976
  2975  H    -12.114341  -20.456737   21.407613     2  2974
  2976  H    -13.343881  -19.929411   22.208263     2  2974
  2977  O    -25.695125   -8.745172   -3.076679     1  2978  2979
  2978  H    -26.172000   -8.220786   -2.413059     2  2977
  2979  H    -26.291378   -8.857341   -3.830080     2  2977
  2980  O     -2.513372   25.548258  -15.951951     1  2981  2982
  2981  H     -2.061561   24.742803  -16.242256     2  2980
  2982  H     -2.528641   26.177694  -16.691712     2  2980
  2983  O      1.451457   -8.174433    6.370452     1  2984  2985
  2984  H      1.690542   -7.572443    5.656889     2  2983
  2985  H      2.236131   -8.732702    6.488542     2  2983
  2986  O    -21.098733   13.428431   -9.678551     1  2987  2988
  2987  H    -20.709060   13.892767   -8.921624     2  2986
  2988  H    -21.882144   12.979621   -9.322882     2  2986
  2989  O    -10.966482   26.410077    7.573943     1  2990  2991
  2990  H    -11.848196   26.386930    7.152901     2  2989
  2991  H    -10.427866   26.963520    6.983987     2  2989
  2992  O     15.792686    0.092666   23.769015     1  2993  2994
  2993  H     15.674299   -0.411976   22.955728     2  2992
  2994  H     15.884978   -0.553486   24.484131     2  2992
  2995  O      3.495717   -6.231748  -15.766754     1  2996  2997
  2996  H      3.078006   -6.981982  -16.212356     2  2995
  2997  H      2.772947   -5.697813  -15.400545     2  2995
  2998  O     21.612949   -4.834332    1.484208     1  2999  3000
  2999  H     22.055512   -4.907099    0.626497     2  2998
  3000  H     22.228700   -5.198731    2.136236     2  2998
  3001  O    -15.455999   21.584777  -19.381837     1  3002  3003
  3002  H    -15.390089   20.813111  -19.964843     2  3001
  3003  H    -15.737966   22.325645  -19.943165     2  3001
  3004  O     -2.613539    3.335416   19.096808     1  3005  3006
  3005  H     -3.458711    2.895586   18.928641     2  3004
  3006  H     -2.252795    3.547282   18.221957     2  3004
  3007  O      6.571927   10.474383   -8.102589     1  3008  3009
  3008  H      6.159523   10.416599   -8.986331     2  3007
  3009  H      6.645781    9.545507   -7.823785     2  3007
  3010  O      2.143696   -2.067051  -15.069790     1  3011  3012
  3011  H      2.495911   -2.165985  -15.967013     2  3010
  3012  H      1.709758   -2.915610  -14.889238     2  3010
  3013  O     -0.148192  -20.726961  -24.367438     1  3014  3015
  3014  H     -0.486202  -21.142409  -25.171584     2  3013
  3015  H      0.063343  -19.811124  -24.580516     2  3013
  3016  O    -17.646953   -2.174276  -21.781600     1  3017  3018
  3017  H    -16.710390   -1.967771  -21.933500     2  3016
  3018  H    -18.129940   -1.839753  -22.550430     2  3016
  3019  O     26.191366  -21.212237  -14.922941     1  3020  3021
  3020  H     25.231163  -21.064833  -14.942961     2  3019
  3021  H     26.344033  -22.142328  -15.147151     2  3019
  3022  O      0.964447   17.356332   -3.832237     1  3023  3024
  3023  H      1.234505   16.535911   -4.269322     2  3022
  3024  H      1.321557   18.064146   -4.378907     2  3022
  3025  O    -14.497712   16.314309   -3.264950     1  3026  3027
  3026  H    -14.367463   16.680576   -2.377624     2  3025
  3027  H    -13.982260   15.493176   -3.267640     2  3025
  3028  O    -14.897411  -25.493043   21.713202     1  3029  3030
  3029  H    -15.208534  -24.692326   22.151316     2  3028
  3030  H    -15.647932  -25.805031   21.186173     2  3028
  3031  O      2.460084    3.706757  -12.328800     1  3032  3033
  3032  H      2.927846    3.337665  -11.566131     2  3031
  3033  H      1.775169    4.259542  -11.911846     2  3031
  3034  O      4.614559   13.761139   14.873279     1  3035  3036
  3035  H      4.990200   14.435960   15.453529     2  3034
  3036  H      4.560653   12.943372   15.389644     2  3034
  3037  O     14.632451    1.603929   12.770447     1  3038  3039
  3038  H     15.422283    1.074338   12.946427     2  3037
  3039  H     14.920003    2.522263   12.873970     2  3037
  3040  O     18.784454   27.218220    3.796473     1  3041  3042
  3041  H     19.394238   26.472641    3.916507     2  3040
  3042  H     18.937729   27.498776    2.883940     2  3040
  3043  O     19.327793    0.983434  -18.218952     1  3044  3045
  3044  H     18.848518    1.822273  -18.324608     2  3043
  3045  H     18.641906    0.306193  -18.264914     2  3043
  3046  O    -19.024406  -20.512609   15.700164     1  3047  3048
  3047  H    -19.246192  -21.405822   15.990236     2  3046
  3048  H    -18.081703  -20.417525   15.878204     2  3046
  3049  O     18.234367   13.244085   22.080168     1  3050  3051
  3050  H     17.902089   13.546670   22.941663     2  3049
  3051  H     17.708688   13.756255   21.448407     2  3049
  3052  O     -9.464459  -13.937808  -20.060539     1  3053  3054
  3053  H     -9.077738  -13.059206  -19.934206     2  3052
  3054  H     -9.473968  -14.110559  -21.012355     2  3052
  3055  O    -14.123355   15.915500  -19.328242     1  3056  3057
  3056  H    -14.774323   16.039874  -20.035640     2  3055
  3057  H    -14.452251   16.420821  -18.570811     2  3055
  3058  O     19.750682   -9.107663  -17.624923     1  3059  3060
  3059  H     19.442329   -8.386439  -18.191448     2  3058
  3060  H     19.416427   -9.887439  -18.084310     2  3058
  3061  O    -25.076130  -11.661282   20.841807     1  3062  3063
  3062  H    -25.335307  -11.278901   19.990054     2  3061
  3063  H    -24.489978  -11.003237   21.238570     2  3061
  3064  O    -25.205241   -8.756807  -11.400798     1  3065  3066
  3065  H    -24.926517   -8.040500  -10.809210     2  3064
  3066  H    -24.939487   -8.478298  -12.284574     2  3064
  3067  O    -22.333697   -6.539675   13.280238     1  3068  3069
  3068  H    -22.240930   -5.993243   12.488261     2  3067
  3069  H    -21.693339   -6.153225   13.892806     2  3067
  3070  O      1.667897  -11.153173   20.139912     1  3071  3072
  3071  H      1.833992  -11.547809   21.010234     2  3070
  3072  H      1.232686  -10.315706   20.347286     2  3070
  3073  O     26.784547  -20.106827   18.790510     1  3074  3075
  3074  H     26.738940  -20.124353   17.823760     2  3073
  3075  H     26.688892  -21.029325   19.060212     2  3073
  3076  O      6.805658  -17.821782   11.937344     1  3077  3078
  3077  H      7.350054  -17.256772   11.364939     2  3076
  3078  H      7.378538  -18.091853   12.672898     2  3076
  3079  O     -9.601681  -24.280065  -22.935192     1  3080  3081
  3080  H     -9.877595  -25.206385  -22.838282     2  3079
  3081  H    -10.206696  -23.759056  -22.382822     2  3079
  3082  O     -7.909512   -8.946291    9.702911     1  3083  3084
  3083  H     -7.950441   -9.421452   10.546571     2  3082
  3084  H     -7.100930   -8.418947    9.784091     2  3082
  3085  O     -6.016998  -14.283951  -25.110190     1  3086  3087
  3086  H     -6.915833  -13.987148  -24.919845     2  3085
  3087  H     -5.566795  -13.511094  -25.476253     2  3085
  3088  O      1.280445   -8.658727   21.188009     1  3089  3090
  3089  H      2.227632   -8.464958   21.145111     2  3088
  3090  H      0.999180   -8.587754   22.114291     2  3088
  3091  O    -10.052647   12.821734  -11.596905     1  3092  3093
  3092  H    -10.304891   11.964113  -11.226403     2  3091
  3093  H    -10.782079   13.409624  -11.376638     2  3091
  3094  O     18.434588  -17.495092   21.780559     1  3095  3096
  3095  H     18.120813  -18.412638   21.815593     2  3094
  3096  H     17.678807  -16.922210   21.581272     2  3094
  3097  O     -8.498840  -21.619490    8.051016     1  3098  3099
  3098  H     -7.853791  -21.090836    7.558739     2  3097
  3099  H     -9.359323  -21.254698    7.792188     2  3097
  3100  O      2.482166   14.110581   20.006720     1  3101  3102
  3101  H      1.555307   13.858396   19.891880     2  3100
  3102  H      2.713324   13.893494   20.922587     2  3100
  3103  O     11.137160   14.358666    5.497208     1  3104  3105
  3104  H     10.661330   14.189730    6.331329     2  3103
  3105  H     12.031448   14.044399    5.706536     2  3103
  3106  O     -7.975429   -1.490299   -7.951440     1  3107  3108
  3107  H     -8.486989   -1.018285   -8.622024     2  3106
  3108  H     -7.905116   -2.381502   -8.320845     2  3106
  3109  O     15.777005  -11.662305  -14.078615     1  3110  3111
  3110  H     16.084362  -12.566894  -13.899731     2  3109
  3111  H     14.908952  -11.629273  -13.645284     2  3109
  3112  O    -17.571851  -15.772844    2.815467     1  3113  3114
  3113  H    -18.197903  -16.432233    2.476021     2  3112
  3114  H    -17.243720  -16.181110    3.630988     2  3112
  3115  O    -22.620782   12.842388    0.636273     1  3116  3117
  3116  H    -21.729572   13.040709    0.305343     2  3115
  3117  H    -22.593284   13.087069    1.575321     2  3115
  3118  O    -24.518546   18.539610  -18.867667     1  3119  3120
  3119  H    -25.365727   18.840357  -18.506907     2  3118
  3120  H    -23.843005   18.831287  -18.234261     2  3118
  3121  O     -4.789382    0.904899    8.071267     1  3122  3123
  3122  H     -4.374201    0.032606    8.157995     2  3121
  3123  H     -4.090923    1.463642    7.701880     2  3121
  3124  O     12.902558    8.916164    4.261767     1  3125  3126
  3125  H     13.767230    8.497975    4.374828     2  3124
  3126  H     13.051932    9.871382    4.200784     2  3124
  3127  O     26.790602  -22.257577    7.343016     1  3128  3129
  3128  H     26.262445  -22.108702    8.143365     2  3127
  3129  H     26.163188  -22.337745    6.613349     2  3127
  3130  O      1.626910    6.061613  -14.573198     1  3131  3132
  3131  H      1.371347    6.991212  -14.504690     2  3130
  3132  H      2.312634    6.013466  -15.255879     2  3130
  3133  O      1.682569   -4.389803   -9.988600     1  3134  3135
  3134  H      1.557130   -4.906919  -10.800285     2  3133
  3135  H      2.554776   -3.979456  -10.084554     2  3133
  3136  O      9.127620  -11.200286  -25.962835     1  3137  3138
  3137  H      8.482813  -10.579195  -25.588237     2  3136
  3138  H      9.553735  -10.739647  -26.702126     2  3136
  3139  O    -26.426285    6.290724  -11.119649     1  3140  3141
  3140  H    -27.144924    6.662067  -11.653224     2  3139
  3141  H    -26.740694    6.342511  -10.201330     2  3139
  3142  O      2.095530   19.420716   -5.813208     1  3143  3144
  3143  H      1.276801   19.052868   -6.183030     2  3142
  3144  H      2.780436   18.752700   -5.971462     2  3142
  3145  O    -17.145913   -9.531538  -14.563517     1  3146  3147
  3146  H    -18.104191   -9.429898  -14.632271     2  3145
  3147  H    -16.829501   -8.628686  -14.433686     2  3145
  3148  O     -4.501397   14.805252    9.156974     1  3149  3150
  3149  H     -3.642727   14.709802    9.600093     2  3148
  3150  H     -4.816525   15.680582    9.433891     2  3148
  3151  O    -16.402547   17.178111  -13.002268     1  3152  3153
  3152  H    -17.172270   16.832366  -13.475970     2  3151
  3153  H    -16.747079   17.941513  -12.517422     2  3151
  3154  O     13.370839   13.518066    6.747821     1  3155  3156
  3155  H     13.130062   13.783743    7.645458     2  3154
  3156  H     14.087382   14.123988    6.502958     2  3154
  3157  O    -15.480300    2.667347   13.212670     1  3158  3159
  3158  H    -14.599397    2.258996   13.238021     2  3157
  3159  H    -16.081304    2.078969   13.695139     2  3157
  3160  O    -26.496362    3.642415  -11.911809     1  3161  3162
  3161  H    -27.396676    3.947655  -11.690818     2  3160
  3162  H    -26.420945    2.776556  -11.475992     2  3160
  3163  O      5.756648  -12.511319   17.200571     1  3164  3165
  3164  H      5.321417  -12.225521   16.382042     2  3163
  3165  H      5.295606  -13.327598   17.446218     2  3163
  3166  O    -13.590836   -3.773756   12.882771     1  3167  3168
  3167  H    -12.904569   -3.783906   12.195229     2  3166
  3168  H    -13.140164   -3.402028   13.661524     2  3166
  3169  O    -18.658909  -16.981932   13.833384     1  3170  3171
  3170  H    -17.975126  -17.415846   13.301537     2  3169
  3171  H    -18.304565  -17.007275   14.731075     2  3169
  3172  O     11.073918   12.256513  -12.726253     1  3173  3174
  3173  H     11.562126   11.875657  -11.980797     2  3172
  3174  H     10.147585   12.022117  -12.581398     2  3172
  3175  O    -24.211857  -21.984563  -12.833177     1  3176  3177
  3176  H    -24.067856  -22.205815  -11.895991     2  3175
  3177  H    -24.516809  -22.800028  -13.260693     2  3175
  3178  O      3.018269  -21.158818   -8.075242     1  3179  3180
  3179  H      3.524298  -20.955832   -7.276893     2  3178
  3180  H      3.649893  -21.072359   -8.805299     2  3178
  3181  O    -21.470444   24.153510   -6.517875     1  3182  3183
  3182  H    -21.954320   23.909812   -7.322474     2  3181
  3183  H    -22.086792   24.035233   -5.780171     2  3181
  3184  O     -6.398288   -6.853684   -4.530051     1  3185  3186
  3185  H     -6.976120   -7.468194   -5.009129     2  3184
  3186  H     -5.674100   -6.702988   -5.155644     2  3184
  3187  O      4.449314  -18.159119  -12.559462     1  3188  3189
  3188  H      4.814980  -19.014128  -12.839094     2  3187
  3189  H      3.514359  -18.326549  -12.354515     2  3187
  3190  O     14.524160   -8.562372  -21.493327     1  3191  3192
  3191  H     13.559838   -8.482233  -21.435330     2  3190
  3192  H     14.691837   -9.195143  -22.199168     2  3190
  3193  O    -18.356864   20.449676   14.121016     1  3194  3195
  3194  H    -17.436215   20.344963   13.845656     2  3193
  3195  H    -18.657449   21.242347   13.651310     2  3193
  3196  O    -18.562452  -25.621042   14.347506     1  3197  3198
  3197  H    -19.471189  -25.350780   14.547962     2  3196
  3198  H    -18.623051  -26.246744   13.620426     2  3196
  3199  O      1.008348  -15.300836   -5.494339     1  3200  3201
  3200  H      0.979054  -15.102524   -4.554569     2  3199
  3201  H      0.746743  -16.230896   -5.576459     2  3199
  3202  O    -13.974680   10.018936   20.696681     1  3203  3204
  3203  H    -14.084420   10.206890   19.751244     2  3202
  3204  H    -13.339586    9.289437   20.736709     2  3202
  3205  O    -13.491754  -19.468869  -18.833813     1  3206  3207
  3206  H    -13.171227  -19.570350  -17.930795     2  3205
  3207  H    -14.438980  -19.669168  -18.786136     2  3205
  3208  O    -11.661249    5.797177  -23.743482     1  3209  3210
  3209  H    -12.362836    6.105812  -24.345561     2  3208
  3210  H    -10.820626    6.137445  -24.093624     2  3208
  3211  O     26.646309   25.031700  -16.730513     1  3212  3213
  3212  H     26.928329   24.930931  -15.804620     2  3211
  3213  H     27.451895   25.123722  -17.258807     2  3211
  3214  O    -26.580085   -0.680150   16.206009     1  3215  3216
  3215  H    -26.394787   -1.595535   16.461883     2  3214
  3216  H    -26.133068   -0.569840   15.357205     2  3214
  3217  O     12.727286    2.575923  -22.833818     1  3218  3219
  3218  H     12.485301    2.697030  -23.765768     2  3217
  3219  H     13.606693    2.166661  -22.894143     2  3217
  3220  O    -18.254670    9.104019   19.338326     1  3221  3222
  3221  H    -17.700716    8.994148   20.124114     2  3220
  3222  H    -18.115584   10.021504   19.054873     2  3220
  3223  O    -18.964996  -19.106120  -25.031519     1  3224  3225
  3224  H    -19.927463  -19.185139  -25.136382     2  3223
  3225  H    -18.632681  -19.681107  -25.738413     2  3223
  3226  O     26.394463  -16.778046  -16.072178     1  3227  3228
  3227  H     25.592764  -17.321063  -16.042434     2  3226
  3228  H     26.651273  -16.597378  -15.151836     2  3226
  3229  O      8.727365   25.548037   24.885155     1  3230  3231
  3230  H      8.806255   24.773148   25.463125     2  3229
  3231  H      9.592742   25.661481   24.462952     2  3229
  3232  O    -21.733716  -18.255756    5.002030     1  3233  3234
  3233  H    -22.496347  -17.947911    5.511642     2  3232
  3234  H    -21.822471  -19.216800    4.935444     2  3232
  3235  O    -26.420210  -16.088527  -23.196921     1  3236  3237
  3236  H    -27.034139  -16.442983  -22.543418     2  3235
  3237  H    -26.610252  -15.140299  -23.207141     2  3235
  3238  O     22.604609   -9.175369   -8.297252     1  3239  3240
  3239  H     22.873696   -9.011939   -7.382209     2  3238
  3240  H     23.285337   -9.725537   -8.702914     2  3238
  3241  O      1.215855   18.221797   24.005004     1  3242  3243
  3242  H      2.036548   18.152133   23.489529     2  3241
  3243  H      0.544658   17.762660   23.484084     2  3241
  3244  O    -24.035728   -1.514847  -12.902501     1  3245  3246
  3245  H    -24.384102   -0.735921  -13.363558     2  3244
  3246  H    -23.659186   -2.093785  -13.582364     2  3244
  3247  O      9.493807  -12.435481   14.941326     1  3248  3249
  3248  H      9.407127  -12.904399   15.779888     2  3247
  3249  H      9.193746  -11.541196   15.139411     2  3247
  3250  O    -24.322791   14.310345  -16.358246     1  3251  3252
  3251  H    -25.140791   14.467608  -15.870077     2  3250
  3252  H    -24.416280   14.879451  -17.134841     2  3250
  3253  O    -15.910310    1.285295    3.505063     1  3254  3255
  3254  H    -16.192512    0.364070    3.468171     2  3253
  3255  H    -14.963517    1.272479    3.285186     2  3253
  3256  O    -24.467530    8.457681  -14.052337     1  3257  3258
  3257  H    -25.320643    8.913038  -14.138672     2  3256
  3258  H    -23.874287    9.093748  -13.625561     2  3256
  3259  O      7.558652   10.259125    4.949316     1  3260  3261
  3260  H      7.544905   10.312883    3.986196     2  3259
  3261  H      7.467316    9.317401    5.149633     2  3259
  3262  O     19.700790   14.653809  -10.514625     1  3263  3264
  3263  H     19.703536   15.411053   -9.908573     2  3262
  3264  H     18.782789   14.589001  -10.820628     2  3262
  3265  O     25.251725   -1.151645   16.113959     1  3266  3267
  3266  H     26.167441   -0.861322   16.012873     2  3265
  3267  H     25.087222   -1.758464   15.386195     2  3265
  3268  O     -4.094152    7.748777  -12.650375     1  3269  3270
  3269  H     -4.855413    8.033675  -13.182211     2  3268
  3270  H     -4.497144    7.267671  -11.908247     2  3268
  3271  O    -25.412329   14.499444  -21.991728     1  3272  3273
  3272  H    -26.005565   14.450120  -21.225186     2  3271
  3273  H    -25.798824   15.164035  -22.581149     2  3271
  3274  O     -6.881120   13.482928  -17.004337     1  3275  3276
  3275  H     -6.466873   14.093588  -17.630440     2  3274
  3276  H     -6.770625   12.610950  -17.409406     2  3274
  3277  O     -5.793771  -15.508221   26.552279     1  3278  3279
  3278  H     -6.208075  -14.735250   26.965044     2  3277
  3279  H     -5.887501  -15.336271   25.603183     2  3277
  3280  O    -24.804354   17.186072   -4.774775     1  3281  3282
  3281  H    -25.016437   17.792899   -5.502802     2  3280
  3282  H    -23.866478   17.345451   -4.582578     2  3280
  3283  O    -26.065868  -26.610822  -15.019114     1  3284  3285
  3284  H    -26.506897  -26.697617  -14.162442     2  3283
  3285  H    -26.802463  -26.557821  -15.642236     2  3283
  3286  O      3.078423    2.174496  -10.187826     1  3287  3288
  3287  H      2.429210    2.524547   -9.554120     2  3286
  3288  H      3.887613    2.026661   -9.680012     2  3286
  3289  O     24.243810   20.693404   27.020998     1  3290  3291
  3290  H     24.832004   21.312496   26.563082     2  3289
  3291  H     24.418615   19.827633   26.617217     2  3289
  3292  O     22.475148  -11.136188   -1.016292     1  3293  3294
  3293  H     22.406480  -10.174884   -1.010531     2  3292
  3294  H     23.382768  -11.315557   -1.311699     2  3292
  3295  O    -27.228275  -19.686397  -12.905789     1  3296  3297
  3296  H    -26.527643  -19.090575  -13.212261     2  3295
  3297  H    -27.498804  -20.213555  -13.672857     2  3295
  3298  O      5.911425   20.173996  -12.706803     1  3299  3300
  3299  H      5.087388   19.888093  -12.277988     2  3298
  3300  H      5.724804   21.073422  -13.027148     2  3298
  3301  O     26.933208   20.653691   -1.110780     1  3302  3303
  3302  H     26.052219   20.726901   -1.510266     2  3301
  3303  H     27.266144   21.564384   -1.112982     2  3301
  3304  O     23.624756   26.071688   10.162627     1  3305  3306
  3305  H     24.231298   26.764803   10.453722     2  3304
  3306  H     23.268980   26.345311    9.302736     2  3304
  3307  O    -19.467647    5.583191  -16.190109     1  3308  3309
  3308  H    -19.303689    6.168592  -16.939765     2  3307
  3309  H    -20.198992    5.026895  -16.491365     2  3307
  3310  O    -20.639543   -9.416641  -11.047617     1  3311  3312
  3311  H    -21.121692   -8.948201  -11.748897     2  3310
  3312  H    -20.898280  -10.349532  -11.093980     2  3310
  3313  O     23.269964    9.864408  -12.972266     1  3314  3315
  3314  H     23.738967    9.764749  -13.813172     2  3313
  3315  H     22.477592   10.351734  -13.236081     2  3313
  3316  O     26.347480  -22.905753   19.126981     1  3317  3318
  3317  H     27.300884  -23.048524   19.239990     2  3316
  3318  H     26.144462  -23.341980   18.280233     2  3316
  3319  O    -22.578957   10.407276   -4.201633     1  3320  3321
  3320  H    -22.091948    9.656922   -3.825873     2  3319
  3321  H    -23.488578   10.068165   -4.261445     2  3319
  3322  O      4.598253   22.780127  -16.360962     1  3323  3324
  3323  H      3.964584   23.494646  -16.206813     2  3322
  3324  H      4.933548   22.568644  -15.479496     2  3322
  3325  O     20.821677   12.778785   15.378036     1  3326  3327
  3326  H     20.826278   13.238859   14.525792     2  3325
  3327  H     20.130422   12.107834   15.280653     2  3325
  3328  O    -13.606833  -26.642040   19.405823     1  3329  3330
  3329  H    -13.840070  -26.374533   18.500427     2  3328
  3330  H    -13.932197  -25.946182   19.993779     2  3328
  3331  O    -25.779226   -9.618702    2.170034     1  3332  3333
  3332  H    -25.992650  -10.027988    3.015288     2  3331
  3333  H    -25.328552   -8.788906    2.389820     2  3331
  3334  O     12.523255    6.124960   -4.900629     1  3335  3336
  3335  H     12.346454    6.477005   -4.015915     2  3334
  3336  H     12.018787    5.294088   -4.914758     2  3334
  3337  O     20.711653  -10.293270  -22.620991     1  3338  3339
  3338  H     20.793983  -10.482907  -23.573116     2  3337
  3339  H     19.818011  -10.603989  -22.380156     2  3337
  3340  O     25.034869  -18.135017  -12.316235     1  3341  3342
  3341  H     25.246512  -17.585831  -11.544803     2  3340
  3342  H     25.819787  -18.686104  -12.454987     2  3340
  3343  O     20.205529  -26.307126  -14.187772     1  3344  3345
  3344  H     19.896527  -25.979698  -15.044186     2  3343
  3345  H     20.218443  -25.535893  -13.603420     2  3343
  3346  O    -16.391810    5.668703    2.445855     1  3347  3348
  3347  H    -15.574367    5.895666    1.973519     2  3346
  3348  H    -16.295522    6.090035    3.313783     2  3346
  3349  O     12.638769  -14.798294   15.006354     1  3350  3351
  3350  H     12.391437  -15.726354   14.873733     2  3349
  3351  H     12.567700  -14.394035   14.130867     2  3349
  3352  O      5.858772    5.100090  -11.057246     1  3353  3354
  3353  H      5.286055    5.311121  -11.809538     2  3352
  3354  H      6.746070    5.388966  -11.317156     2  3352
  3355  O    -11.834825  -14.734998  -23.449824     1  3356  3357
  3356  H    -11.503840  -14.530818  -24.334052     2  3355
  3357  H    -11.051183  -15.016107  -22.962130     2  3355
  3358  O    -17.306524  -13.640395   21.883088     1  3359  3360
  3359  H    -18.163495  -13.282253   22.154139     2  3358
  3360  H    -17.440703  -14.015674   21.000001     2  3358
  3361  O     13.199601   -0.348600  -21.885739     1  3362  3363
  3362  H     13.941843   -0.895382  -22.181202     2  3361
  3363  H     12.550724   -0.413854  -22.601840     2  3361
  3364  O     18.728683   13.720621   -1.065971     1  3365  3366
  3365  H     18.235246   12.889092   -1.133409     2  3364
  3366  H     18.132185   14.420447   -1.374524     2  3364
  3367  O     21.774807  -19.478994   18.654878     1  3368  3369
  3368  H     20.915144  -19.552583   18.221033     2  3367
  3369  H     21.542150  -19.299008   19.578384     2  3367
  3370  O      1.371284   -5.922178   -5.340747     1  3371  3372
  3371  H      1.605679   -6.374028   -4.517367     2  3370
  3372  H      0.844445   -6.570117   -5.831523     2  3370
  3373  O    -25.022294   27.302868   22.362864     1  3374  3375
  3374  H    -25.468429   26.477820   22.117927     2  3373
  3375  H    -24.081084   27.078260   22.309126     2  3373
  3376  O     -3.820018  -14.012167   -4.211911     1  3377  3378
  3377  H     -4.086774  -14.135363   -3.279206     2  3376
  3378  H     -3.781846  -14.925853   -4.549600     2  3376
  3379  O     21.252701   -3.675514   23.901569     1  3380  3381
  3380  H     21.473125   -3.485141   24.828314     2  3379
  3381  H     21.980828   -4.241528   23.599690     2  3379
  3382  O     19.632567  -14.289901  -12.221451     1  3383  3384
  3383  H     19.659236  -13.898181  -11.335257     2  3382
  3384  H     19.732532  -13.558696  -12.840867     2  3382
  3385  O     -8.068106    2.966982   16.050256     1  3386  3387
  3386  H     -7.193502    3.356544   15.915025     2  3385
  3387  H     -8.302159    2.547935   15.212609     2  3385
  3388  O     -2.986150  -17.418010   -2.569027     1  3389  3390
  3389  H     -3.133220  -17.212059   -3.502508     2  3388
  3390  H     -3.873016  -17.409709   -2.178074     2  3388
  3391  O     13.963518   19.906489  -10.225395     1  3392  3393
  3392  H     14.798527   20.070281  -10.688827     2  3391
  3393  H     14.143285   19.127043   -9.680434     2  3391
  3394  O    -10.851767    5.688325    2.971748     1  3395  3396
  3395  H    -10.460202    5.276656    3.755879     2  3394
  3396  H    -11.197937    6.527564    3.305162     2  3394
  3397  O      3.155173    8.181057  -12.434488     1  3398  3399
  3398  H      2.981750    8.439853  -11.522966     2  3397
  3399  H      2.411332    8.526310  -12.948312     2  3397
  3400  O     -0.287108   -7.547950   26.144994     1  3401  3402
  3401  H      0.504140   -7.047389   26.391189     2  3400
  3402  H     -0.979236   -6.885628   25.990020     2  3400
  3403  O      2.375846   -1.947067  -24.682411     1  3404  3405
  3404  H      2.454817   -1.577952  -23.788041     2  3403
  3405  H      1.965732   -2.819286  -24.590688     2  3403
  3406  O     -9.049952    2.562230   -1.947817     1  3407  3408
  3407  H     -9.299475    2.554732   -2.884034     2  3406
  3408  H     -9.875494    2.329383   -1.499469     2  3406
  3409  O     25.548765   20.428426  -25.071814     1  3410  3411
  3410  H     26.095018   21.211890  -24.873873     2  3409
  3411  H     25.094650   20.630495  -25.906099     2  3409
  3412  O    -24.448448  -19.924168    9.165192     1  3413  3414
  3413  H    -24.856616  -20.141505    8.312400     2  3412
  3414  H    -23.517056  -20.181191    9.066512     2  3412
  3415  O     23.481890   21.513685  -23.688446     1  3416  3417
  3416  H     24.046126   22.289378  -23.851277     2  3415
  3417  H     23.014984   21.746802  -22.868720     2  3415
  3418  O    -21.489978   -5.593758   17.287710     1  3419  3420
  3419  H    -21.173343   -6.457617   17.595306     2  3418
  3420  H    -22.453408   -5.620801   17.346808     2  3418
  3421  O     15.418272   -7.942726  -25.394683     1  3422  3423
  3422  H     14.548093   -7.557609  -25.212493     2  3421
  3423  H     15.228387   -8.640634  -26.034313     2  3421
  3424  O      0.883553    9.910817    2.114383     1  3425  3426
  3425  H      0.899015   10.538513    1.381438     2  3424
  3426  H      1.020313   10.443255    2.909435     2  3424
  3427  O     14.062133  -25.356587   17.258811     1  3428  3429
  3428  H     14.700616  -24.667514   17.503274     2  3427
  3429  H     13.242980  -24.877217   17.054460     2  3427
  3430  O     25.520116    4.129921   -8.497319     1  3431  3432
  3431  H     24.706434    4.052999   -7.983802     2  3430
  3432  H     26.015636    3.330373   -8.255862     2  3430
  3433  O    -11.041415   15.117979    9.353171     1  3434  3435
  3434  H    -10.603583   14.594033   10.040089     2  3433
  3435  H    -10.931996   16.049934    9.601959     2  3433
  3436  O    -17.348648   21.222217  -17.523866     1  3437  3438
  3437  H    -16.969479   20.743334  -16.768266     2  3436
  3438  H    -16.601975   21.380283  -18.126313     2  3436
  3439  O    -18.294593   24.072443   16.561662     1  3440  3441
  3440  H    -19.155282   23.642064   16.690740     2  3439
  3441  H    -18.107256   24.563649   17.373889     2  3439
  3442  O    -14.093781   24.360496    2.353426     1  3443  3444
  3443  H    -13.246362   24.472266    1.894716     2  3442
  3444  H    -14.454171   25.258523    2.407869     2  3442
  3445  O      4.905461  -23.960082  -22.247831     1  3446  3447
  3446  H      5.618685  -23.309704  -22.167505     2  3445
  3447  H      4.124088  -23.452849  -22.506685     2  3445
  3448  O      5.471250    1.160563  -14.945364     1  3449  3450
  3449  H      6.240568    1.125970  -14.358947     2  3448
  3450  H      5.818007    0.969773  -15.827038     2  3448
  3451  O      7.853204  -11.687825   -1.565322     1  3452  3453
  3452  H      7.280971  -11.221671   -2.191306     2  3451
  3453  H      7.339074  -12.466735   -1.320105     2  3451
  3454  O     -9.774212   22.502183  -23.686772     1  3455  3456
  3455  H     -9.451463   21.624060  -23.931471     2  3454
  3456  H     -9.185677   23.142215  -24.107350     2  3454
  3457  O     12.523856  -20.020270  -24.076143     1  3458  3459
  3458  H     13.183092  -19.305735  -24.080106     2  3457
  3459  H     12.455825  -20.246176  -23.130833     2  3457
  3460  O     17.518425   -9.191048    3.958735     1  3461  3462
  3461  H     18.163337   -8.472944    4.041276     2  3460
  3462  H     16.696256   -8.745712    4.216330     2  3460
  3463  O      1.838499   24.894112   13.554263     1  3464  3465
  3464  H      2.455116   25.185171   14.237345     2  3463
  3465  H      1.559504   23.996547   13.780221     2  3463
  3466  O      9.090993   23.726645   13.268869     1  3467  3468
  3467  H      9.573271   24.438118   13.719318     2  3466
  3468  H      8.267582   23.565175   13.750700     2  3466
  3469  O     -7.784743  -11.124198    7.968619     1  3470  3471
  3470  H     -7.129360  -11.743290    8.326020     2  3469
  3471  H     -7.797791  -10.365109    8.573267     2  3469
  3472  O     23.523260  -15.580857  -22.591987     1  3473  3474
  3473  H     23.398736  -14.877320  -23.251150     2  3472
  3474  H     22.916945  -15.310536  -21.876829     2  3472
  3475  O     25.486664    0.018494  -11.061502     1  3476  3477
  3476  H     25.639647   -0.935821  -11.017335     2  3475
  3477  H     24.952136    0.170816  -11.856825     2  3475
  3478  O    -16.890127   17.848713   12.180634     1  3479  3480
  3479  H    -16.235566   18.222320   12.794414     2  3478
  3480  H    -17.242891   18.636701   11.735769     2  3478
  3481  O      2.375272   24.231011  -26.825914     1  3482  3483
  3482  H      2.494905   24.363469  -27.777332     2  3481
  3483  H      3.238189   23.979019  -26.475741     2  3481
  3484  O    -24.897552  -16.717695   26.398448     1  3485  3486
  3485  H    -24.172676  -16.207379   26.797325     2  3484
  3486  H    -25.584570  -16.780611   27.082884     2  3484
  3487  O    -14.928473  -18.025086  -12.789903     1  3488  3489
  3488  H    -15.776591  -18.246449  -12.374235     2  3487
  3489  H    -14.973604  -18.429812  -13.672103     2  3487
  3490  O     -3.069567    1.230009  -19.087167     1  3491  3492
  3491  H     -3.054877    0.579928  -19.804883     2  3490
  3492  H     -2.324675    1.812504  -19.300294     2  3490
  3493  O     25.768284   -6.783069   16.153298     1  3494  3495
  3494  H     25.021795   -7.318457   15.836968     2  3493
  3495  H     26.547339   -7.361689   16.145503     2  3493
  3496  O     11.597501   14.219026  -19.088647     1  3497  3498
  3497  H     11.258012   14.940479  -19.639796     2  3496
  3498  H     12.552191   14.180402  -19.245065     2  3496
  3499  O    -19.259722   -1.486416   21.202743     1  3500  3501
  3500  H    -18.373122   -1.174841   21.447956     2  3499
  3501  H    -19.138766   -2.407138   20.917228     2  3499
  3502  O     25.036966  -19.562189   26.428667     1  3503  3504
  3503  H     24.324935  -20.066283   26.837944     2  3502
  3504  H     25.240046  -20.069024   25.630765     2  3502
  3505  O      6.263648   25.654348   11.341280     1  3506  3507
  3506  H      6.052192   25.328824   12.233143     2  3505
  3507  H      7.221709   25.530204   11.236656     2  3505
  3508  O     16.290347  -17.668669  -12.287048     1  3509  3510
  3509  H     16.483274  -17.954369  -11.383935     2  3508
  3510  H     15.374356  -17.357061  -12.269365     2  3508
  3511  O     19.759257   -5.019459   -3.828545     1  3512  3513
  3512  H     20.502441   -5.601790   -4.043437     2  3511
  3513  H     19.687045   -5.067238   -2.864404     2  3511
  3514  O    -19.047218   -0.527667   27.085151     1  3515  3516
  3515  H    -18.168060   -0.816053   26.798144     2  3514
  3516  H    -19.670689   -1.092177   26.604332     2  3514
  3517  O    -10.287952   -6.999768   19.028593     1  3518  3519
  3518  H    -10.008889   -6.497301   18.251962     2  3517
  3519  H     -9.497894   -7.118139   19.579856     2  3517
  3520  O    -26.031720  -22.866440   23.488770     1  3521  3522
  3521  H    -25.777161  -22.028239   23.074699     2  3520
  3522  H    -25.630504  -23.538045   22.919197     2  3520
  3523  O    -25.534825  -25.284101    1.591733     1  3524  3525
  3524  H    -25.507177  -24.865643    2.464076     2  3523
  3525  H    -26.233967  -25.956652    1.628187     2  3523
  3526  O      4.744323   -9.640316    1.987525     1  3527  3528
  3527  H      5.351057  -10.214051    2.481679     2  3526
  3528  H      4.681063  -10.028595    1.101901     2  3526
  3529  O    -20.103164    4.024559   18.208847     1  3530  3531
  3530  H    -20.931215    4.152215   18.693350     2  3529
  3531  H    -19.959104    4.851870   17.723242     2  3529
  3532  O    -22.846511   16.945915    0.960066     1  3533  3534
  3533  H    -23.435318   17.710876    1.014704     2  3532
  3534  H    -23.425578   16.229210    0.669987     2  3532
  3535  O     22.816896   24.674799   26.593320     1  3536  3537
  3536  H     22.047493   24.528773   27.163891     2  3535
  3537  H     22.665844   25.548740   26.206563     2  3535
  3538  O     23.084004  -23.453341    1.571287     1  3539  3540
  3539  H     23.689425  -22.697841    1.540759     2  3538
  3540  H     23.674327  -24.211059    1.699099     2  3538
  3541  O      9.313285    3.268149  -13.064781     1  3542  3543
  3542  H     10.019095    2.681894  -12.751387     2  3541
  3543  H      9.512864    3.432091  -13.999879     2  3541
  3544  O    -10.292671  -26.991347  -22.732166     1  3545  3546
  3545  H    -10.819379  -27.406676  -23.436356     2  3544
  3546  H     -9.680352  -27.671082  -22.420530     2  3544
  3547  O    -15.090931   -5.088165   -6.925727     1  3548  3549
  3548  H    -15.900120   -4.735816   -6.524136     2  3547
  3549  H    -14.750780   -5.764688   -6.317580     2  3547
  3550  O     -1.146889   16.703732   11.530596     1  3551  3552
  3551  H     -1.538793   16.660700   12.414829     2  3550
  3552  H     -1.624901   17.413355   11.073470     2  3550
  3553  O    -18.807131   13.604175   23.110515     1  3554  3555
  3554  H    -18.668842   13.298232   24.019978     2  3553
  3555  H    -18.399611   14.483196   23.073963     2  3553
  3556  O     22.068372   -9.967958   23.014881     1  3557  3558
  3557  H     22.966670   -9.680081   22.776722     2  3556
  3558  H     21.851758  -10.667535   22.376639     2  3556
  3559  O    -12.417107    8.827856  -16.265237     1  3560  3561
  3560  H    -12.092375    8.400977  -17.075797     2  3559
  3561  H    -12.336880    9.774180  -16.438336     2  3559
  3562  O     -2.825394   -0.715161  -21.002887     1  3563  3564
  3563  H     -2.924240   -0.852210  -21.955734     2  3562
  3564  H     -2.059167   -1.256058  -20.760388     2  3562
  3565  O    -12.891899   15.872153   16.227029     1  3566  3567
  3566  H    -11.928281   15.906537   16.135874     2  3565
  3567  H    -13.195710   15.429017   15.425135     2  3565
  3568  O    -19.388992   10.227474    4.967420     1  3569  3570
  3569  H    -18.649361   10.780938    4.679252     2  3568
  3570  H    -20.179054   10.632280    4.577362     2  3568
  3571  O     14.719535   17.140475   20.026064     1  3572  3573
  3572  H     15.085805   17.299001   20.912557     2  3571
  3573  H     14.380364   17.987532   19.697434     2  3571
  3574  O    -25.285085   24.537841    7.614692     1  3575  3576
  3575  H    -25.312716   25.492285    7.764349     2  3574
  3576  H    -24.350674   24.306215    7.724552     2  3574
  3577  O     -2.326954    7.342135  -18.941832     1  3578  3579
  3578  H     -3.111237    7.253595  -19.497479     2  3577
  3579  H     -2.013996    8.238052  -19.138619     2  3577
  3580  O     -6.248986  -21.913768  -25.311438     1  3581  3582
  3581  H     -6.464782  -21.228267  -25.962808     2  3580
  3582  H     -7.123040  -22.203136  -25.013722     2  3580
  3583  O    -12.222684   -9.886557  -23.467210     1  3584  3585
  3584  H    -12.498499   -9.796466  -24.391835     2  3583
  3585  H    -12.597477  -10.728199  -23.169151     2  3583
  3586  O     -5.170528   -4.227183  -19.178349     1  3587  3588
  3587  H     -5.216827   -3.299010  -19.455022     2  3586
  3588  H     -5.857170   -4.660526  -19.706136     2  3586
  3589  O    -10.495078    1.231882   22.516389     1  3590  3591
  3590  H    -11.034658    0.964102   21.761951     2  3589
  3591  H    -10.849761    2.092405   22.777447     2  3589
  3592  O    -21.501988    2.879108   27.180401     1  3593  3594
  3593  H    -21.874530    3.480536   26.526655     2  3592
  3594  H    -20.711803    2.514715   26.752878     2  3592
  3595  O     -8.987800  -22.735812  -25.183247     1  3596  3597
  3596  H     -8.928878  -23.176701  -26.044174     2  3595
  3597  H     -9.245545  -23.395672  -24.519246     2  3595
  3598  O    -20.727332   15.546252   20.100481     1  3599  3600
  3599  H    -21.151740   16.387257   20.337389     2  3598
  3600  H    -20.969980   15.385468   19.175526     2  3598
  3601  O      4.556290  -25.036532    5.733808     1  3602  3603
  3602  H      5.208037  -25.134094    5.022585     2  3601
  3603  H      3.736267  -24.755197    5.291489     2  3601
  3604  O     11.564834   27.136185  -23.095609     1  3605  3606
  3605  H     10.693551   27.102582  -22.672642     2  3604
  3606  H     11.825115   26.204349  -23.091022     2  3604
  3607  O      9.549903  -10.088930   12.578606     1  3608  3609
  3608  H      8.803838  -10.670570   12.367391     2  3607
  3609  H     10.340772  -10.636618   12.456619     2  3607
  3610  O    -10.311706  -25.803517    9.395198     1  3611  3612
  3611  H    -10.857601  -25.028815    9.611467     2  3610
  3612  H     -9.438200  -25.409840    9.223764     2  3610
  3613  O    -13.238398   -5.096380    6.916961     1  3614  3615
  3614  H    -12.698817   -4.894147    6.135993     2  3613
  3615  H    -12.593467   -5.346789    7.598662     2  3613
  3616  O     11.764738  -23.797055   16.848952     1  3617  3618
  3617  H     11.915227  -23.260867   17.643642     2  3616
  3618  H     10.836383  -24.070775   16.872379     2  3616
  3619  O     22.803083  -19.110512    4.874628     1  3620  3621
  3620  H     22.254664  -18.368951    5.173478     2  3619
  3621  H     22.351035  -19.918932    5.163240     2  3619
  3622  O    -16.038174   -5.187868   26.564642     1  3623  3624
  3623  H    -16.203933   -5.863840   27.240692     2  3622
  3624  H    -15.486650   -5.612537   25.891037     2  3622
  3625  O    -24.789481   -7.060855   19.458105     1  3626  3627
  3626  H    -24.078476   -7.720238   19.484340     2  3625
  3627  H    -24.625374   -6.521298   20.243331     2  3625
  3628  O     -1.362149    3.811898  -15.706911     1  3629  3630
  3629  H     -2.106433    3.221173  -15.519561     2  3628
  3630  H     -1.497481    4.142383  -16.608612     2  3628
  3631  O     11.103908   -1.857439   17.944683     1  3632  3633
  3632  H     10.733385   -2.378011   18.673809     2  3631
  3633  H     10.772613   -0.969306   18.122475     2  3631
  3634  O     18.994949  -16.942594  -17.115223     1  3635  3636
  3635  H     18.724746  -16.139149  -17.595071     2  3634
  3636  H     18.525500  -17.657790  -17.576851     2  3634
  3637  O    -11.539844  -16.258868   10.958774     1  3638  3639
  3638  H    -11.157855  -15.559215   10.406212     2  3637
  3639  H    -11.230490  -16.102744   11.864593     2  3637
  3640  O    -14.587629    8.258082  -18.024099     1  3641  3642
  3641  H    -15.031141    9.093724  -18.238622     2  3640
  3642  H    -15.221907    7.563224  -18.274744     2  3640
  3643  O    -25.090242    7.428337   19.240959     1  3644  3645
  3644  H    -25.349853    6.498244   19.372412     2  3643
  3645  H    -24.116508    7.406904   19.238780     2  3643
  3646  O      4.419782    8.004345  -23.682086     1  3647  3648
  3647  H      4.827380    7.252840  -23.226303     2  3646
  3648  H      4.839412    8.797924  -23.317291     2  3646
  3649  O    -19.425673   18.171344   22.472065     1  3650  3651
  3650  H    -19.041154   19.044624   22.299583     2  3649
  3651  H    -20.147618   18.068645   21.832374     2  3649
  3652  O    -16.692064    0.048641   -7.358380     1  3653  3654
  3653  H    -17.246223   -0.722820   -7.544075     2  3652
  3654  H    -17.303691    0.795996   -7.267927     2  3652
  3655  O    -19.690777    6.314131   16.857289     1  3656  3657
  3656  H    -19.727908    6.286943   15.894856     2  3655
  3657  H    -18.815459    6.677615   17.050212     2  3655
  3658  O    -26.019146   25.350623  -18.947212     1  3659  3660
  3659  H    -25.673220   24.783661  -19.650990     2  3658
  3660  H    -26.765914   25.831089  -19.337388     2  3658
  3661  O    -21.724293    4.327600   -6.822359     1  3662  3663
  3662  H    -22.459045    3.757455   -6.545720     2  3661
  3663  H    -21.707278    4.229603   -7.782559     2  3661
  3664  O     -3.754372  -26.411369  -14.937866     1  3665  3666
  3665  H     -4.575024  -25.905724  -15.053396     2  3664
  3666  H     -3.344812  -26.411857  -15.822944     2  3664
  3667  O     22.392605    6.135250   -2.126173     1  3668  3669
  3668  H     21.678339    5.478154   -2.136799     2  3667
  3669  H     22.530982    6.348303   -3.061365     2  3667
  3670  O    -24.623383   14.889966    0.423549     1  3671  3672
  3671  H    -24.987713   14.762047    1.309857     2  3670
  3672  H    -24.001520   14.163447    0.285472     2  3670
  3673  O    -10.869058    4.325771   25.566590     1  3674  3675
  3674  H    -11.378228    5.097354   25.851120     2  3673
  3675  H    -11.011033    4.242929   24.611285     2  3673
  3676  O     -1.985959   14.538706   10.045935     1  3677  3678
  3677  H     -1.916247   13.688462   10.509702     2  3676
  3678  H     -1.573832   15.206880   10.618532     2  3676
  3679  O     -9.907310    7.969561  -13.454754     1  3680  3681
  3680  H     -9.996459    7.101811  -13.035387     2  3679
  3681  H     -9.517789    7.806366  -14.320136     2  3679
  3682  O    -13.105407  -17.904979   26.811437     1  3683  3684
  3683  H    -13.815383  -17.875029   26.154292     2  3682
  3684  H    -12.758737  -17.002176   26.865750     2  3682
  3685  O    -25.889198    2.750982   13.238061     1  3686  3687
  3686  H    -25.179194    3.370908   13.482485     2  3685
  3687  H    -26.344539    2.557550   14.073609     2  3685
  3688  O      7.583086    9.400145    2.237498     1  3689  3690
  3689  H      6.891916    8.725934    2.192180     2  3688
  3690  H      7.921277    9.489040    1.339399     2  3688
  3691  O    -19.915572   12.828738  -18.926690     1  3692  3693
  3692  H    -20.611473   12.156279  -18.913201     2  3691
  3693  H    -20.311853   13.633098  -19.287408     2  3691
  3694  O     -5.426253  -13.445694   21.802456     1  3695  3696
  3695  H     -5.616746  -13.953423   21.004175     2  3694
  3696  H     -4.459077  -13.422931   21.807036     2  3694
  3697  O     17.179954   -6.721040    8.177816     1  3698  3699
  3698  H     16.751855   -5.852454    8.164462     2  3697
  3699  H     17.413485   -6.873997    9.099497     2  3697
  3700  O    -12.716866    3.592023   17.241311     1  3701  3702
  3701  H    -13.615790    3.753101   16.935654     2  3700
  3702  H    -12.773529    3.606834   18.207650     2  3700
  3703  O     -1.401491   12.436102   16.517466     1  3704  3705
  3704  H     -1.785332   13.167662   17.025581     2  3703
  3705  H     -1.840810   11.622023   16.809314     2  3703
  3706  O    -26.350126   25.899059   -4.080519     1  3707  3708
  3707  H    -26.666470   26.737255   -3.700695     2  3706
  3708  H    -25.832441   25.482806   -3.381659     2  3706
  3709  O     -1.618275   22.885027   -0.380083     1  3710  3711
  3710  H     -0.773720   23.311665   -0.594897     2  3709
  3711  H     -2.225525   23.592221   -0.137014     2  3709
  3712  O     -8.647271   13.451732   20.963240     1  3713  3714
  3713  H     -7.944887   13.471682   20.295074     2  3712
  3714  H     -8.219851   13.776960   21.767151     2  3712
  3715  O    -17.504370  -26.984101    1.565566     1  3716  3717
  3716  H    -18.018517  -26.551962    2.259906     2  3715
  3717  H    -16.607137  -27.093498    1.918548     2  3715
  3718  O    -17.683684   11.751385  -20.115404     1  3719  3720
  3719  H    -18.020659   10.902580  -20.443992     2  3718
  3720  H    -18.446708   12.173892  -19.687580     2  3718
  3721  O     -4.599422   12.676798  -24.372008     1  3722  3723
  3722  H     -3.778987   12.294606  -24.703424     2  3721
  3723  H     -4.547229   13.626945  -24.536374     2  3721
  3724  O     -6.750105   26.981675    3.866652     1  3725  3726
  3725  H     -7.611378   27.404660    3.747327     2  3724
  3726  H     -6.210656   27.617756    4.370219     2  3724
  3727  O    -12.472924  -26.971368    4.249108     1  3728  3729
  3728  H    -12.472929  -26.476210    5.082047     2  3727
  3729  H    -11.611882  -26.805862    3.846147     2  3727
  3730  O     -5.304403   12.267640    0.443700     1  3731  3732
  3731  H     -4.967652   11.377479    0.615108     2  3730
  3732  H     -6.154036   12.282527    0.911361     2  3730
  3733  O     -2.746422   -8.136302    7.040431     1  3734  3735
  3734  H     -3.442958   -8.654968    7.470602     2  3733
  3735  H     -1.979923   -8.723574    7.016782     2  3733
  3736  O    -15.685696    1.545785  -14.320311     1  3737  3738
  3737  H    -15.620678    1.789940  -13.390991     2  3736
  3738  H    -16.251599    2.219466  -14.714022     2  3736
  3739  O     -4.013193  -26.666939   -9.464442     1  3740  3741
  3740  H     -4.803715  -27.049332   -9.054141     2  3739
  3741  H     -3.622556  -26.095848   -8.792279     2  3739
  3742  O      1.000692  -12.268443    6.288480     1  3743  3744
  3743  H      0.590041  -11.594730    6.849484     2  3742
  3744  H      1.116653  -11.843703    5.425177     2  3742
  3745  O     -7.349668  -20.095020   15.390770     1  3746  3747
  3746  H     -7.383063  -20.197103   14.426167     2  3745
  3747  H     -8.212778  -19.754129   15.670429     2  3745
  3748  O     23.843830    2.363359   13.643743     1  3749  3750
  3749  H     23.289627    1.628904   13.323566     2  3748
  3750  H     23.880583    2.267554   14.602854     2  3748
  3751  O     -9.270752  -21.433231  -13.921098     1  3752  3753
  3752  H     -9.130118  -20.491382  -13.718938     2  3751
  3753  H     -9.050194  -21.921926  -13.110490     2  3751
  3754  O     -8.816982  -23.878206   15.861227     1  3755  3756
  3755  H     -8.249676  -23.222276   16.300246     2  3754
  3756  H     -9.638443  -23.865564   16.388662     2  3754
  3757  O     -9.971668   24.404308   -9.312036     1  3758  3759
  3758  H     -9.948500   24.979584   -8.533174     2  3757
  3759  H    -10.113971   24.959163  -10.087797     2  3757
  3760  O     17.041981  -12.700263    7.897428     1  3761  3762
  3761  H     16.077233  -12.692908    7.791947     2  3760
  3762  H     17.387863  -13.287533    7.208849     2  3760
  3763  O     -0.943771   -3.020823   14.029529     1  3764  3765
  3764  H     -1.156991   -3.834933   14.511780     2  3763
  3765  H     -1.193480   -3.177963   13.105837     2  3763
  3766  O      4.184428   26.597488  -21.908608     1  3767  3768
  3767  H      4.176949   25.668345  -21.629100     2  3766
  3768  H      3.264029   26.882727  -21.804467     2  3766
  3769  O     -9.581650   14.299287    7.144046     1  3770  3771
  3770  H     -9.228880   15.101750    6.729949     2  3769
  3771  H    -10.120381   14.624043    7.879085     2  3769
  3772  O    -16.577314   -9.510533    6.022117     1  3773  3774
  3773  H    -16.428980  -10.467303    5.968308     2  3772
  3774  H    -15.783956   -9.093330    5.654012     2  3772
  3775  O     24.120574   -7.947434  -12.496712     1  3776  3777
  3776  H     24.192683   -7.829371  -11.539157     2  3775
  3777  H     24.963939   -8.286287  -12.817927     2  3775
  3778  O     14.040189   -9.882443   -2.390929     1  3779  3780
  3779  H     13.694110   -9.071406   -1.991699     2  3778
  3780  H     14.021441   -9.727637   -3.348966     2  3778
  3781  O    -18.839626   17.216226   17.284731     1  3782  3783
  3782  H    -19.346105   17.942780   17.672383     2  3781
  3783  H    -18.390653   16.814364   18.043172     2  3781
  3784  O    -21.397098  -17.588907   13.453580     1  3785  3786
  3785  H    -20.450182  -17.504536   13.647926     2  3784
  3786  H    -21.445077  -18.193641   12.702013     2  3784
  3787  O     11.291195   20.794001   -5.003867     1  3788  3789
  3788  H     11.623597   19.888615   -5.111565     2  3787
  3789  H     11.099511   20.917262   -4.061425     2  3787
  3790  O     16.247177   16.009911  -21.884696     1  3791  3792
  3791  H     16.851572   16.143702  -21.145465     2  3790
  3792  H     16.148725   15.051775  -21.942160     2  3790
  3793  O      5.732933    3.819534    1.226678     1  3794  3795
  3794  H      5.068551    4.527174    1.206477     2  3793
  3795  H      5.480603    3.247599    1.965441     2  3793
  3796  O      6.159640  -13.587512  -20.965087     1  3797  3798
  3797  H      6.763150  -14.291892  -21.227216     2  3796
  3798  H      6.668183  -12.764089  -21.008920     2  3796
  3799  O     26.432777  -20.043266   16.114741     1  3800  3801
  3800  H     27.111407  -19.576481   15.601931     2  3799
  3801  H     26.380901  -20.940193   15.741753     2  3799
  3802  O     -9.375947    5.265796    9.935872     1  3803  3804
  3803  H    -10.242368    5.691324   10.047985     2  3802
  3804  H     -8.762474    5.982526    9.716853     2  3802
  3805  O     20.131446    3.918570   25.751266     1  3806  3807
  3806  H     19.671087    3.079283   25.911281     2  3805
  3807  H     20.236862    4.298486   26.637087     2  3805
  3808  O    -11.175041   14.751744   21.112097     1  3809  3810
  3809  H    -10.364965   14.305651   20.816881     2  3808
  3810  H    -10.987061   15.700879   21.068088     2  3808
  3811  O    -22.623413    6.804492  -15.540340     1  3812  3813
  3812  H    -21.962842    6.648383  -14.848919     2  3811
  3813  H    -23.298359    7.374643  -15.145961     2  3811
  3814  O     13.976714   -5.999401  -11.925486     1  3815  3816
  3815  H     13.671828   -5.077961  -11.915573     2  3814
  3816  H     14.678242   -6.030447  -11.266088     2  3814
  3817  O      6.312752   -5.062472    8.694159     1  3818  3819
  3818  H      6.968723   -4.827959    9.369605     2  3817
  3819  H      5.657692   -4.350316    8.753982     2  3817
  3820  O     12.021795   19.870626  -12.306511     1  3821  3822
  3821  H     12.634233   19.783035  -11.557083     2  3820
  3822  H     11.476219   19.068239  -12.308722     2  3820
  3823  O     -4.995007   16.057970  -16.059594     1  3824  3825
  3824  H     -4.665919   16.967251  -16.027868     2  3823
  3825  H     -5.053025   15.833709  -17.001246     2  3823
  3826  O    -21.878188   10.758281  -18.796030     1  3827  3828
  3827  H    -21.695292    9.863660  -18.472333     2  3826
  3828  H    -22.640294   11.061318  -18.279029     2  3826
  3829  O     13.883954   22.001021  -18.547773     1  3830  3831
  3830  H     12.970996   22.069360  -18.224474     2  3829
  3831  H     14.051364   21.049541  -18.492928     2  3829
  3832  O     25.987999  -24.040218   23.819440     1  3833  3834
  3833  H     25.709938  -24.263759   22.914952     2  3832
  3834  H     26.853226  -23.610226   23.721090     2  3832
  3835  O     -9.912469  -26.001834  -11.993135     1  3836  3837
  3836  H     -9.526660  -26.572263  -12.683983     2  3835
  3837  H     -9.355281  -26.215350  -11.221746     2  3835
  3838  O     16.883041   16.987944  -24.372827     1  3839  3840
  3839  H     16.297271   17.564352  -24.888902     2  3838
  3840  H     16.480978   16.825863  -23.502582     2  3838
  3841  O     17.725217  -12.217795   12.140246     1  3842  3843
  3842  H     18.105651  -11.701651   11.415568     2  3841
  3843  H     18.182116  -13.070761   12.095686     2  3841
  3844  O    -16.025576  -18.300934   -8.109882     1  3845  3846
  3845  H    -16.430354  -19.161520   -7.949159     2  3844
  3846  H    -15.280011  -18.448930   -8.707120     2  3844
  3847  O     11.280482    1.488662  -12.210712     1  3848  3849
  3848  H     11.656781    1.144461  -13.031491     2  3847
  3849  H     12.021218    1.911279  -11.762875     2  3847
  3850  O    -24.090967  -16.068426    2.906664     1  3851  3852
  3851  H    -24.854332  -16.316087    3.443077     2  3850
  3852  H    -24.273345  -15.152167    2.653416     2  3850
  3853  O      5.068931  -16.417378   -1.338203     1  3854  3855
  3854  H      5.223987  -16.522340   -0.386611     2  3853
  3855  H      5.844728  -16.829967   -1.749408     2  3853
  3856  O    -21.865276   -4.035981   -8.770892     1  3857  3858
  3857  H    -21.477604   -3.172109   -8.976537     2  3856
  3858  H    -22.500255   -4.212679   -9.485491     2  3856
  3859  O     -4.896213  -13.538592  -11.462086     1  3860  3861
  3860  H     -4.979748  -13.107411  -10.596560     2  3859
  3861  H     -5.800218  -13.844960  -11.655158     2  3859
  3862  O     -4.482198   -2.027421   -2.032696     1  3863  3864
  3863  H     -4.898724   -2.365824   -2.838554     2  3862
  3864  H     -3.955308   -1.271354   -2.335650     2  3862
  3865  O     22.156619    9.634386  -17.476794     1  3866  3867
  3866  H     21.709928    9.049452  -16.850180     2  3865
  3867  H     21.484014   10.289414  -17.712239     2  3865
  3868  O     18.868720   -6.957283  -26.978241     1  3869  3870
  3869  H     18.699992   -7.071088  -26.031637     2  3868
  3870  H     18.029749   -6.661836  -27.365644     2  3868
  3871  O    -13.713105   -9.324782  -16.306408     1  3872  3873
  3872  H    -13.636937   -8.771036  -15.516431     2  3871
  3873  H    -12.806473   -9.371920  -16.637209     2  3871
  3874  O    -13.123624   26.178769   25.874736     1  3875  3876
  3875  H    -13.201788   26.294151   24.915845     2  3874
  3876  H    -12.824306   27.035161   26.212459     2  3874
  3877  O    -24.460050   -0.181829   -0.222123     1  3878  3879
  3878  H    -23.667974    0.004422   -0.737214     2  3877
  3879  H    -24.184381   -0.746613    0.510324     2  3877
  3880  O     -7.066574   12.361992   -5.198489     1  3881  3882
  3881  H     -6.626943   12.792537   -5.942521     2  3880
  3882  H     -7.703291   12.993390   -4.841128     2  3880
  3883  O    -10.255913   -6.550279  -24.641225     1  3884  3885
  3884  H     -9.604780   -5.852631  -24.482171     2  3883
  3885  H     -9.747105   -7.297764  -24.991234     2  3883
  3886  O     -8.816262   16.631869    5.850708     1  3887  3888
  3887  H     -8.058175   17.178394    6.108477     2  3886
  3888  H     -8.672322   16.415497    4.914153     2  3886
  3889  O      0.117437   10.360788   26.305959     1  3890  3891
  3890  H      0.505121    9.736639   26.931890     2  3889
  3891  H      0.587444   10.217013   25.474602     2  3889
  3892  O     13.563262   13.751431    9.516529     1  3893  3894
  3893  H     14.467087   13.578005    9.217574     2  3892
  3894  H     13.686737   14.360834   10.254644     2  3892
  3895  O     22.488388    5.895188   -8.424560     1  3896  3897
  3896  H     21.788193    6.554346   -8.306537     2  3895
  3897  H     22.294751    5.443177   -9.261123     2  3895
  3898  O    -20.112948   14.555320   -7.379534     1  3899  3900
  3899  H    -20.877773   14.875144   -6.874395     2  3898
  3900  H    -19.431289   15.234883   -7.252678     2  3898
  3901  O    -21.402812    1.593492  -16.309236     1  3902  3903
  3902  H    -21.612526    0.982623  -17.032671     2  3901
  3903  H    -21.386605    2.469368  -16.726426     2  3901
  3904  O     22.938980  -19.561152    2.138457     1  3905  3906
  3905  H     22.760780  -19.363676    3.069905     2  3904
  3906  H     23.561854  -20.301009    2.155670     2  3904
  3907  O     19.195246   18.053067   16.963674     1  3908  3909
  3908  H     18.958555   18.251860   16.043660     2  3907
  3909  H     18.362934   18.030743   17.457828     2  3907
  3910  O    -15.860093   -6.044579    5.965337     1  3911  3912
  3911  H    -15.559172   -6.787238    5.424220     2  3910
  3912  H    -15.037693   -5.646300    6.283681     2  3910
  3913  O     12.460141    4.904037   16.767778     1  3914  3915
  3914  H     12.384105    5.020819   15.807989     2  3913
  3915  H     13.301606    4.452384   16.930330     2  3913
  3916  O    -27.124706   18.423121  -17.358435     1  3917  3918
  3917  H    -27.266847   17.555754  -17.761862     2  3916
  3918  H    -27.833891   18.516286  -16.704653     2  3916
  3919  O     12.560533   -0.205855    8.074232     1  3920  3921
  3920  H     11.732121   -0.264537    7.583181     2  3919
  3921  H     12.882641   -1.111896    8.168756     2  3919
  3922  O      8.008167  -12.679601    8.528093     1  3923  3924
  3923  H      7.676092  -11.773787    8.459745     2  3922
  3924  H      8.975442  -12.601016    8.543257     2  3922
  3925  O     14.943199   26.814996  -25.517870     1  3926  3927
  3926  H     14.126142   27.331490  -25.541578     2  3925
  3927  H     15.244336   26.731276  -26.430249     2  3925
  3928  O     19.289176   12.965134  -14.444714     1  3929  3930
  3929  H     18.585263   12.600603  -13.884656     2  3928
  3930  H     19.733865   13.672338  -13.947466     2  3928
  3931  O     -0.023086   26.226791   19.920670     1  3932  3933
  3932  H      0.439802   25.648911   19.299350     2  3931
  3933  H     -0.703167   26.702531   19.423829     2  3931
  3934  O    -16.002735  -10.787899  -16.666645     1  3935  3936
  3935  H    -15.082755  -10.492245  -16.594545     2  3934
  3936  H    -16.428495  -10.406821  -15.883725     2  3934
  3937  O     -2.998643   -9.875564  -26.234746     1  3938  3939
  3938  H     -3.481515   -9.354586  -26.894964     2  3937
  3939  H     -2.167128  -10.108946  -26.676070     2  3937
  3940  O      6.625066   -5.953506   -2.325393     1  3941  3942
  3941  H      7.286429   -6.648343   -2.177290     2  3940
  3942  H      5.751475   -6.318605   -2.109416     2  3940
  3943  O     -4.830712  -13.981612  -18.715710     1  3944  3945
  3944  H     -5.254226  -13.683928  -19.536831     2  3943
  3945  H     -4.887573  -14.949838  -18.740156     2  3943
  3946  O     25.174968  -24.532792   21.090919     1  3947  3948
  3947  H     25.575431  -23.874906   20.504326     2  3946
  3948  H     24.986468  -25.273946   20.495400     2  3946
  3949  O     26.156053    8.202163   -5.345757     1  3950  3951
  3950  H     25.675513    7.654915   -5.986442     2  3949
  3951  H     26.058591    9.117233   -5.647313     2  3949
  3952  O    -24.934812  -24.542685   21.658876     1  3953  3954
  3953  H    -25.119741  -25.494999   21.668887     2  3952
  3954  H    -25.186922  -24.211063   20.782225     2  3952
  3955  O     23.971973  -12.620082  -11.601847     1  3956  3957
  3956  H     23.382968  -11.998073  -12.062787     2  3955
  3957  H     24.396432  -12.099902  -10.907373     2  3955
  3958  O     -2.629453   -6.983377   22.720367     1  3959  3960
  3959  H     -2.555353   -6.150880   22.233389     2  3958
  3960  H     -3.160819   -7.546182   22.139730     2  3958
  3961  O     13.997620   26.459753   -5.169825     1  3962  3963
  3962  H     13.999327   25.533843   -4.870129     2  3961
  3963  H     14.913821   26.688366   -5.394331     2  3961
  3964  O     -5.530124  -11.011488  -12.503833     1  3965  3966
  3965  H     -5.406109  -10.421389  -13.262949     2  3964
  3966  H     -6.492931  -11.128660  -12.463436     2  3964
  3967  O     -3.571356   -9.465607   14.331387     1  3968  3969
  3968  H     -3.047218  -10.010623   13.728384     2  3967
  3969  H     -3.078550   -8.634619   14.329471     2  3967
  3970  O      1.232039   -5.274169   18.532431     1  3971  3972
  3971  H      0.799387   -5.546042   19.355862     2  3970
  3972  H      2.162931   -5.511671   18.630999     2  3970
  3973  O     27.105897   20.454363   -5.731407     1  3974  3975
  3974  H     26.441286   19.799154   -5.444621     2  3973
  3975  H     27.866503   19.931759   -6.046737     2  3973
  3976  O     -4.104164  -26.867055  -22.529119     1  3977  3978
  3977  H     -5.048544  -26.897014  -22.731963     2  3976
  3978  H     -3.651086  -26.590517  -23.338428     2  3976
  3979  O      7.668547    7.172668  -14.971849     1  3980  3981
  3980  H      8.562334    7.163210  -14.599069     2  3979
  3981  H      7.259108    6.387658  -14.575364     2  3979
  3982  O    -20.590044    5.598662   22.613833     1  3983  3984
  3983  H    -20.611859    4.796401   22.072337     2  3982
  3984  H    -21.038059    6.301469   22.130411     2  3982
  3985  O    -24.126436    2.139434  -18.210378     1  3986  3987
  3986  H    -23.835006    1.743783  -19.042331     2  3985
  3987  H    -25.009202    1.776971  -18.054249     2  3985
  3988  O    -15.826580   -9.829501   10.834693     1  3989  3990
  3989  H    -15.172091   -9.823868   10.110108     2  3988
  3990  H    -15.837957  -10.743763   11.173555     2  3988
  3991  O    -19.163045    7.517415  -11.906615     1  3992  3993
  3992  H    -18.661093    7.385396  -11.086759     2  3991
  3993  H    -19.643433    8.347798  -11.783894     2  3991
  3994  O    -26.234690  -14.685663   -2.196037     1  3995  3996
  3995  H    -27.159018  -14.450896   -2.023948     2  3994
  3996  H    -26.209137  -14.762407   -3.165110     2  3994
  3997  O     -8.040021    5.792213   17.103900     1  3998  3999
  3998  H     -8.349221    6.691919   17.274241     2  3997
  3999  H     -7.858293    5.753747   16.151626     2  3997
  4000  O     13.276891  -23.599487  -12.671116     1  4001  4002
  4001  H     13.115584  -22.900988  -13.322798     2  4000
  4002  H     12.431347  -23.714161  -12.216145     2  4000
  4003  O     19.141653  -17.383881   11.850742     1  4004  4005
  4004  H     20.075194  -17.585925   11.689628     2  4003
  4005  H     18.742890  -17.432052   10.969759     2  4003
  4006  O     26.766012   27.134157   16.897634     1  4007  4008
  4007  H     27.605988   27.611228   16.759147     2  4006
  4008  H     26.295870   27.609439   17.602140     2  4006
  4009  O      2.288999   -8.799832    2.801934     1  4010  4011
  4010  H      1.778261   -9.547968    3.147419     2  4009
  4011  H      3.155386   -9.178718    2.585773     2  4009
  4012  O    -22.913653    3.017807   -9.125942     1  4013  4014
  4013  H    -23.437575    2.838203   -8.329405     2  4012
  4014  H    -23.456936    3.615981   -9.657100     2  4012
  4015  O      8.192069   18.922394    3.864801     1  4016  4017
  4016  H      7.288777   19.074649    3.538191     2  4015
  4017  H      8.759097   19.629263    3.521003     2  4015
  4018  O    -17.151973  -14.036664   16.264102     1  4019  4020
  4019  H    -16.369423  -14.105921   16.827741     2  4018
  4020  H    -16.823090  -13.878783   15.374160     2  4018
  4021  O     -5.142246    9.845560  -26.780774     1  4022  4023
  4022  H     -4.514445   10.360075  -27.311138     2  4021
  4023  H     -5.554671    9.196314  -27.372963     2  4021
  4024  O     14.446445    3.216322   17.805477     1  4025  4026
  4025  H     15.216924    3.367203   18.365052     2  4024
  4026  H     13.733253    2.989285   18.419914     2  4024
  4027  O     21.196053  -24.226213  -21.061478     1  4028  4029
  4028  H     21.495182  -24.883471  -21.710313     2  4027
  4029  H     21.486357  -24.583839  -20.207014     2  4027
  4030  O     -6.444850  -13.208446  -20.877787     1  4031  4032
  4031  H     -7.029732  -12.655136  -20.337450     2  4030
  4032  H     -6.177692  -12.629665  -21.609255     2  4030
  4033  O     22.627967   14.544264   23.427527     1  4034  4035
  4034  H     22.641219   13.581537   23.327112     2  4033
  4035  H     21.850953   14.868660   22.950502     2  4033
  4036  O     17.955328    1.791255   23.852138     1  4037  4038
  4037  H     17.598146    2.427917   24.486586     2  4036
  4038  H     17.237313    1.155696   23.733491     2  4036
  4039  O      7.861057   -7.577559  -11.954935     1  4040  4041
  4040  H      7.822469   -7.347111  -12.901731     2  4039
  4041  H      6.931103   -7.603593  -11.680785     2  4039
  4042  O    -20.526073   18.334615  -12.441161     1  4043  4044
  4043  H    -20.556762   18.663798  -11.533336     2  4042
  4044  H    -21.419930   17.979566  -12.567350     2  4042
  4045  O    -19.519449  -21.365097   -5.788225     1  4046  4047
  4046  H    -20.453864  -21.347023   -6.048354     2  4045
  4047  H    -19.495674  -21.167048   -4.836814     2  4045
  4048  O     20.487416   24.229665    8.928688     1  4049  4050
  4049  H     20.476057   25.001467    9.510334     2  4048
  4050  H     20.718022   24.520437    8.034723     2  4048
  4051  O     -4.308315    5.682690   -5.537418     1  4052  4053
  4052  H     -5.070204    5.269059   -5.094504     2  4051
  4053  H     -4.588846    5.789252   -6.462663     2  4051
  4054  O      7.954912   16.124339   -3.283781     1  4055  4056
  4055  H      8.539556   16.610471   -3.886282     2  4054
  4056  H      7.116998   16.613199   -3.285602     2  4054
  4057  O     18.412882   -6.540215   21.415926     1  4058  4059
  4058  H     18.817739   -7.027408   20.685222     2  4057
  4059  H     17.616759   -7.039835   21.655057     2  4057
  4060  O      1.312075  -21.921865  -27.009863     1  4061  4062
  4061  H      1.317958  -20.972215  -27.194489     2  4060
  4062  H      1.398437  -22.351866  -27.875336     2  4060
  4063  O    -24.198822   -8.966123   17.143686     1  4064  4065
  4064  H    -23.571799   -8.926372   17.884670     2  4063
  4065  H    -23.820777   -9.599877   16.517050     2  4063
  4066  O     19.696849  -26.805082   26.834372     1  4067  4068
  4067  H     19.887738  -27.020547   27.757189     2  4066
  4068  H     18.832620  -27.197277   26.666345     2  4066
  4069  O      9.314404  -25.379237  -12.724501     1  4070  4071
  4070  H      8.659574  -25.943519  -12.293794     2  4069
  4071  H     10.170513  -25.807697  -12.576301     2  4069
  4072  O     18.964888   -5.299252  -21.572634     1  4073  4074
  4073  H     18.145434   -5.123789  -21.077596     2  4072
  4074  H     19.643675   -5.378721  -20.884073     2  4072
  4075  O     19.285846    1.123901    8.514363     1  4076  4077
  4076  H     19.137241    0.813272    7.610799     2  4075
  4077  H     19.428549    2.072687    8.426612     2  4075
  4078  O     19.120523   10.580839    4.541971     1  4079  4080
  4079  H     18.852411   10.823979    3.641311     2  4078
  4080  H     19.238305   11.422530    5.005646     2  4078
  4081  O     -8.584306   -7.116800   15.147802     1  4082  4083
  4082  H     -7.641735   -6.896233   15.185411     2  4081
  4083  H     -8.956476   -6.736795   15.952744     2  4081
  4084  O     -9.980743   16.570134   13.056771     1  4085  4086
  4085  H     -9.904236   17.526017   13.195157     2  4084
  4086  H    -10.021052   16.175632   13.942214     2  4084
  4087  O    -23.393550  -24.143919    8.026844     1  4088  4089
  4088  H    -23.249123  -23.804298    8.927931     2  4087
  4089  H    -24.343483  -24.339086    7.965676     2  4087
  4090  O    -10.681413   -2.366232  -24.153080     1  4091  4092
  4091  H    -10.567765   -2.915421  -24.944037     2  4090
  4092  H     -9.790163   -2.038801  -23.974644     2  4090
  4093  O      3.110240  -12.086285  -19.273023     1  4094  4095
  4094  H      3.211736  -12.496293  -20.145314     2  4093
  4095  H      3.916847  -12.316790  -18.788627     2  4093
  4096  O    -23.058192   20.389864  -11.843348     1  4097  4098
  4097  H    -23.555407   21.086558  -11.395127     2  4096
  4098  H    -22.485400   20.004922  -11.165742     2  4096
  4099  O     24.170480    5.591427  -17.395197     1  4100  4101
  4100  H     23.632415    4.816171  -17.615567     2  4099
  4101  H     23.605299    6.149072  -16.835725     2  4099
  4102  O    -20.659958   -5.002296   -6.357365     1  4103  4104
  4103  H    -20.997106   -4.650870   -7.193821     2  4102
  4104  H    -20.822680   -4.305774   -5.699665     2  4102
  4105  O     11.753395  -19.556034   12.587756     1  4106  4107
  4106  H     10.863748  -19.774803   12.286373     2  4105
  4107  H     12.199651  -20.414145   12.651055     2  4105
  4108  O     15.266278    4.765427  -13.266845     1  4109  4110
  4109  H     15.088044    5.307954  -12.481077     2  4108
  4110  H     14.665737    4.003460  -13.222736     2  4108
  4111  O     16.953813  -18.295899  -27.146793     1  4112  4113
  4112  H     16.652423  -19.151803  -27.493952     2  4111
  4113  H     16.835598  -17.626982  -27.841080     2  4111
  4114  O    -23.952782  -17.104457  -23.830629     1  4115  4116
  4115  H    -24.813485  -16.778019  -23.523161     2  4114
  4116  H    -24.118580  -18.008947  -24.142906     2  4114
  4117  O     -4.724630   19.255978   24.046117     1  4118  4119
  4118  H     -5.383308   19.843592   23.656277     2  4117
  4119  H     -3.883047   19.673160   23.814407     2  4117
  4120  O      2.305105  -23.747607   15.396251     1  4121  4122
  4121  H      1.920925  -24.508942   14.932729     2  4120
  4122  H      2.191865  -23.942570   16.339189     2  4120
  4123  O     18.723760    2.758050   21.455747     1  4124  4125
  4124  H     17.920977    2.758634   20.916077     2  4123
  4125  H     18.430608    2.450484   22.330564     2  4123
  4126  O    -25.747507  -10.950519   18.282280     1  4127  4128
  4127  H    -25.294059  -10.171243   17.931557     2  4126
  4128  H    -25.270089  -11.703612   17.904379     2  4126
  4129  O      0.195866   18.559993  -16.515290     1  4130  4131
  4130  H      0.577462   18.850704  -17.356569     2  4129
  4131  H      0.917812   18.553919  -15.878409     2  4129
  4132  O      6.740681    9.664287  -15.433689     1  4133  4134
  4133  H      6.434122   10.095159  -14.622952     2  4132
  4134  H      6.973531    8.761451  -15.164060     2  4132
  4135  O    -16.790392   -3.989649   -3.573298     1  4136  4137
  4136  H    -17.175194   -4.589657   -2.917129     2  4135
  4137  H    -17.211646   -4.185540   -4.424961     2  4135
  4138  O     26.973682   13.621742   21.133767     1  4139  4140
  4139  H     27.640396   13.419949   21.806425     2  4138
  4140  H     26.309166   14.174620   21.574659     2  4138
  4141  O     11.994909  -17.626905   14.585978     1  4142  4143
  4142  H     11.476036  -18.023372   15.301419     2  4141
  4143  H     11.875938  -18.241056   13.839835     2  4141
  4144  O     19.433974   17.704803   20.503120     1  4145  4146
  4145  H     19.579015   18.665335   20.538266     2  4144
  4146  H     18.652233   17.641591   19.928210     2  4144
  4147  O     20.288368  -15.753388  -14.996417     1  4148  4149
  4148  H     20.697974  -15.903732  -14.122527     2  4147
  4149  H     20.014715  -14.818464  -14.995707     2  4147
  4150  O    -14.982853   20.636915  -12.710313     1  4151  4152
  4151  H    -14.166359   20.288875  -12.311730     2  4150
  4152  H    -15.724161   20.163421  -12.287387     2  4150
  4153  O     -9.566591  -21.036862   25.297332     1  4154  4155
  4154  H    -10.384163  -21.417967   24.943135     2  4153
  4155  H     -9.089695  -20.781810   24.499285     2  4153
  4156  O    -13.066176    1.667630   -8.018157     1  4157  4158
  4157  H    -13.688614    1.323993   -8.682345     2  4156
  4158  H    -12.305560    2.023621   -8.514493     2  4156
  4159  O     21.587535   17.294629  -13.552578     1  4160  4161
  4160  H     21.437766   16.352471  -13.377414     2  4159
  4161  H     20.724802   17.685767  -13.360816     2  4159
  4162  O      4.344064  -21.460312    9.202455     1  4163  4164
  4163  H      4.686986  -20.804891    9.835594     2  4162
  4164  H      3.423782  -21.162370    9.082367     2  4162
  4165  O     -9.958471   -3.373213  -26.609309     1  4166  4167
  4166  H     -9.287195   -2.690820  -26.764235     2  4165
  4167  H     -9.516027   -4.190345  -26.865408     2  4165
  4168  O    -26.715515    2.261793    7.324003     1  4169  4170
  4169  H    -27.520300    1.798538    7.585360     2  4168
  4170  H    -26.864610    3.185939    7.571138     2  4168
  4171  O      1.502144    1.017637   -5.672521     1  4172  4173
  4172  H      2.350049    1.413164   -5.920248     2  4171
  4173  H      1.068836    1.635162   -5.070874     2  4171
  4174  O     25.804155  -14.409584  -17.447638     1  4175  4176
  4175  H     25.941482  -15.230431  -16.948163     2  4174
  4176  H     25.864391  -13.697059  -16.788912     2  4174
  4177  O    -21.907066  -18.049878    2.218866     1  4178  4179
  4178  H    -22.636693  -17.469870    1.975853     2  4177
  4179  H    -21.971411  -18.155835    3.175727     2  4177
  4180  O    -19.426282   -5.177608    1.589153     1  4181  4182
  4181  H    -20.195908   -4.835033    2.078099     2  4180
  4182  H    -19.633968   -6.097139    1.336307     2  4180
  4183  O     25.355444  -23.860873  -20.720483     1  4184  4185
  4184  H     25.081922  -24.111948  -21.615007     2  4183
  4185  H     26.276316  -24.148639  -20.655121     2  4183
  4186  O     -7.157444  -19.300100   22.485481     1  4187  4188
  4187  H     -7.561165  -18.428514   22.386509     2  4186
  4188  H     -7.875968  -19.950019   22.514725     2  4186
  4189  O    -19.127644  -10.920542    7.110060     1  4190  4191
  4190  H    -19.436417  -11.727322    6.678086     2  4189
  4191  H    -19.898864  -10.437893    7.435706     2  4189
  4192  O    -25.441682    7.844799   -6.805749     1  4193  4194
  4193  H    -26.106048    7.312126   -7.272618     2  4192
  4194  H    -24.671817    7.272471   -6.674687     2  4192
  4195  O      4.005639  -12.406008   -9.663284     1  4196  4197
  4196  H      4.180892  -13.272715  -10.062126     2  4195
  4197  H      3.060969  -12.277449   -9.839463     2  4195
  4198  O    -18.135149  -20.737601  -27.051214     1  4199  4200
  4199  H    -18.905722  -21.310091  -27.218782     2  4198
  4200  H    -17.940617  -20.287829  -27.885082     2  4198
  4201  O     13.513011   15.645213  -12.696814     1  4202  4203
  4202  H     13.101516   15.934771  -13.519970     2  4201
  4203  H     14.097703   16.371265  -12.433814     2  4201
  4204  O    -23.524524  -16.359354   19.074897     1  4205  4206
  4205  H    -24.151672  -17.088454   18.955664     2  4204
  4206  H    -24.052377  -15.606695   19.383124     2  4204
  4207  O     24.983256  -13.894026   15.883424     1  4208  4209
  4208  H     24.731949  -14.661969   15.349897     2  4207
  4209  H     25.930753  -13.774905   15.712434     2  4207
  4210  O    -24.683842   11.428375  -26.127015     1  4211  4212
  4211  H    -24.614583   10.614886  -26.644686     2  4210
  4212  H    -24.045493   11.338503  -25.407717     2  4210
  4213  O     19.889574    2.036869  -22.521003     1  4214  4215
  4214  H     20.824374    2.108117  -22.270863     2  4213
  4215  H     19.882636    1.854476  -23.470237     2  4213
  4216  O    -25.639258    4.004262   10.828529     1  4217  4218
  4217  H    -25.210598    4.846367   11.056324     2  4216
  4218  H    -24.891048    3.386989   10.778953     2  4216
  4219  O     15.781423  -23.218189    4.857403     1  4220  4221
  4220  H     16.750630  -23.194270    4.845979     2  4219
  4221  H     15.527412  -24.044480    5.279873     2  4219
  4222  O    -22.006114  -14.927340   12.841076     1  4223  4224
  4223  H    -21.083183  -14.638551   12.841033     2  4222
  4224  H    -21.965070  -15.851885   13.127950     2  4222
  4225  O     19.178261  -13.638465   -7.136828     1  4226  4227
  4226  H     19.867652  -13.330697   -6.530421     2  4225
  4227  H     19.174932  -14.595210   -7.049368     2  4225
  4228  O    -19.825583   19.191324    2.646611     1  4229  4230
  4229  H    -20.022292   20.136456    2.601725     2  4228
  4230  H    -20.226175   18.909923    3.483006     2  4228
  4231  O    -18.362524  -11.832735  -17.648727     1  4232  4233
  4232  H    -19.124146  -12.109819  -17.108189     2  4231
  4233  H    -18.367951  -10.860468  -17.645511     2  4231
  4234  O    -22.935204   24.412426   25.341847     1  4235  4236
  4235  H    -23.888640   24.268412   25.450178     2  4234
  4236  H    -22.669416   23.969387   24.522515     2  4234
  4237  O      6.733200  -27.071496    6.296284     1  4238  4239
  4238  H      7.455428  -26.639076    5.829369     2  4237
  4239  H      6.489978  -27.820005    5.742536     2  4237
  4240  O      2.765062    6.935872   -6.023396     1  4241  4242
  4241  H      3.724689    6.920546   -5.893671     2  4240
  4242  H      2.479296    6.009181   -6.002005     2  4240
  4243  O    -26.928173    5.180232   22.319014     1  4244  4245
  4244  H    -26.099558    4.999168   22.787089     2  4243
  4245  H    -27.234884    6.017842   22.702860     2  4243
  4246  O     12.362730   16.741378   11.351692     1  4247  4248
  4247  H     12.941114   16.046817   11.700406     2  4246
  4248  H     12.025276   17.216438   12.125896     2  4246
  4249  O     26.700778   -0.920594   -8.288548     1  4250  4251
  4250  H     26.238214   -1.581473   -8.817904     2  4249
  4251  H     27.573482   -0.846688   -8.694687     2  4249
  4252  O     -2.123076  -17.010079   11.694795     1  4253  4254
  4253  H     -1.702887  -16.636764   12.486422     2  4252
  4254  H     -2.835969  -17.567030   12.027944     2  4252
  4255  O     24.843058    2.012519    7.457880     1  4256  4257
  4256  H     24.224468    1.741018    6.764441     2  4255
  4257  H     24.754335    2.972341    7.510550     2  4255
  4258  O     -0.924817  -18.098896   20.981238     1  4259  4260
  4259  H     -1.183861  -18.523064   20.151061     2  4258
  4260  H     -1.609174  -17.428572   21.132433     2  4258
  4261  O     25.815948  -16.970816   26.549644     1  4262  4263
  4262  H     25.486291  -17.885849   26.576901     2  4261
  4263  H     26.414773  -16.880552   27.305559     2  4261
  4264  O    -12.989502   23.037636  -25.975761     1  4265  4266
  4265  H    -13.177850   22.866383  -25.037030     2  4264
  4266  H    -12.228638   23.636413  -25.989867     2  4264
  4267  O     -2.274716   23.702015   10.913603     1  4268  4269
  4268  H     -2.755299   23.472757   10.104081     2  4267
  4269  H     -1.342537   23.678936   10.656253     2  4267
  4270  O     -8.227489    9.178134   12.231152     1  4271  4272
  4271  H     -8.999288    8.849151   11.736867     2  4270
  4272  H     -7.576059    8.465731   12.215366     2  4270
  4273  O     23.931554    1.522297   20.848082     1  4274  4275
  4274  H     24.530278    2.287940   20.888878     2  4273
  4275  H     23.786848    1.282331   21.777515     2  4273
  4276  O      1.994228   -4.668547  -24.611066     1  4277  4278
  4277  H      2.823175   -5.060856  -24.921837     2  4276
  4278  H      1.326747   -5.360322  -24.723900     2  4276
  4279  O    -22.039207    4.635725   24.678973     1  4280  4281
  4280  H    -21.444068    5.086072   24.057884     2  4279
  4281  H    -21.920026    3.693573   24.481951     2  4279
  4282  O      5.348464   17.149309   -3.424260     1  4283  4284
  4283  H      5.087610   17.850578   -2.811401     2  4282
  4284  H      4.824889   16.376466   -3.165299     2  4282
  4285  O     -8.288798    4.084872  -24.682455     1  4286  4287
  4286  H     -7.422139    3.679848  -24.517221     2  4285
  4287  H     -8.532931    3.833005  -25.587801     2  4285
  4288  O    -14.830679    7.588554  -10.496821     1  4289  4290
  4289  H    -14.261305    7.663110   -9.717379     2  4288
  4290  H    -14.832262    8.471116  -10.891708     2  4288
  4291  O     -9.131389   12.251198   24.009379     1  4292  4293
  4292  H     -9.061893   11.488125   23.421488     2  4291
  4293  H     -8.426842   12.864881   23.749183     2  4291
  4294  O    -14.398050  -15.176491   -5.453891     1  4295  4296
  4295  H    -13.775726  -14.959595   -6.169819     2  4294
  4296  H    -14.486909  -16.145945   -5.508848     2  4294
  4297  O     26.623256    1.000505   23.121599     1  4298  4299
  4298  H     26.887033    1.297262   22.236158     2  4297
  4299  H     27.065101    0.140385   23.184919     2  4297
  4300  O     22.485269    3.546379   19.550476     1  4301  4302
  4301  H     22.237899    3.865992   18.666568     2  4300
  4302  H     21.882844    3.999308   20.165219     2  4300
  4303  O     19.285998  -26.069534   13.773488     1  4304  4305
  4304  H     18.432192  -26.485272   13.587686     2  4303
  4305  H     19.060566  -25.155977   13.988005     2  4303
  4306  O     12.376221   15.535992   20.247312     1  4307  4308
  4307  H     11.550322   15.830987   20.662475     2  4306
  4308  H     12.999371   16.268427   20.387894     2  4306
  4309  O      9.477970   17.792740   -9.094182     1  4310  4311
  4310  H      8.955093   17.974507   -8.301949     2  4309
  4311  H      9.134206   16.974867   -9.479662     2  4309
  4312  O     14.357784   -6.449449   15.284736     1  4313  4314
  4313  H     13.736090   -7.072512   14.884528     2  4312
  4314  H     15.232150   -6.787364   15.055428     2  4312
  4315  O    -15.397557    1.467875   25.908335     1  4316  4317
  4316  H    -15.965102    2.253099   25.840245     2  4315
  4317  H    -15.025542    1.318954   25.028195     2  4315
  4318  O    -24.807997    8.784988    1.674336     1  4319  4320
  4319  H    -25.631424    9.197817    1.365423     2  4318
  4320  H    -24.936109    8.658277    2.628919     2  4318
  4321  O     14.163753   -4.223008   13.842895     1  4322  4323
  4322  H     14.142591   -5.025069   14.399881     2  4321
  4323  H     14.184897   -4.545217   12.922147     2  4321
  4324  O     19.921313  -18.831587    6.713328     1  4325  4326
  4325  H     20.677598  -18.863957    7.320591     2  4324
  4326  H     20.091818  -19.501390    6.036089     2  4324
  4327  O      0.091085   -3.537608   -4.665406     1  4328  4329
  4328  H     -0.125489   -3.066895   -5.483030     2  4327
  4329  H      0.530992   -4.355916   -4.933231     2  4327
  4330  O     27.175121    9.330568   18.385277     1  4331  4332
  4331  H     26.929407    9.209164   19.318803     2  4330
  4332  H     27.355030   10.284089   18.298658     2  4330
  4333  O    -23.573917   17.132419  -23.709443     1  4334  4335
  4334  H    -24.503786   16.864551  -23.681982     2  4333
  4335  H    -23.476945   17.684417  -22.918991     2  4333
  4336  O     10.102816  -25.213499    2.501518     1  4337  4338
  4337  H     10.719427  -25.361885    1.764511     2  4336
  4338  H     10.549090  -24.571504    3.069059     2  4336
  4339  O    -16.633624  -26.613176  -16.827452     1  4340  4341
  4340  H    -15.706343  -26.403884  -16.998243     2  4339
  4341  H    -17.139927  -26.184464  -17.531814     2  4339
  4342  O    -15.974153    5.987445   11.065344     1  4343  4344
  4343  H    -15.840050    6.809979   10.569741     2  4342
  4344  H    -16.254348    6.281673   11.943805     2  4342
  4345  O     26.230335   -5.193238   14.020742     1  4346  4347
  4346  H     26.123046   -5.747211   14.814853     2  4345
  4347  H     26.684101   -5.770788   13.374245     2  4345
  4348  O     23.510679  -21.789828   -1.456984     1  4349  4350
  4349  H     23.961606  -21.409952   -2.226377     2  4348
  4350  H     24.173893  -22.335019   -1.002775     2  4348
  4351  O      3.800280   -9.993090   18.697598     1  4352  4353
  4352  H      3.413135   -9.416183   18.022497     2  4351
  4353  H      3.053184  -10.408168   19.162905     2  4351
  4354  O    -17.588848   -4.097116   -6.196073     1  4355  4356
  4355  H    -17.802169   -3.301876   -6.705389     2  4354
  4356  H    -17.866104   -4.823642   -6.771878     2  4354
  4357  O     27.117461   17.758587  -25.800897     1  4358  4359
  4358  H     27.647513   18.519272  -26.088879     2  4357
  4359  H     26.244424   18.123864  -25.591524     2  4357
  4360  O     -1.132932   23.919296   16.947029     1  4361  4362
  4361  H     -0.404337   23.338372   16.692054     2  4360
  4362  H     -0.760649   24.814821   16.974781     2  4360
  4363  O      4.590226  -13.000253   20.199054     1  4364  4365
  4364  H      4.471601  -13.721483   20.824753     2  4363
  4365  H      3.956652  -13.172122   19.488383     2  4363
  4366  O     -1.947762  -19.906182   25.542204     1  4367  4368
  4367  H     -2.469522  -20.723417   25.504601     2  4366
  4368  H     -1.681589  -19.760611   24.616062     2  4366
  4369  O     22.961988    6.537925   18.978885     1  4370  4371
  4370  H     22.018482    6.610618   18.765517     2  4369
  4371  H     23.411815    7.199932   18.432991     2  4369
  4372  O     23.783832   10.583114   -6.679512     1  4373  4374
  4373  H     23.151361   10.553212   -7.418265     2  4372
  4374  H     23.268507   10.239368   -5.930443     2  4372
  4375  O     -8.950364   -2.308503   -3.067279     1  4376  4377
  4376  H     -8.120876   -1.817155   -3.211746     2  4375
  4377  H     -9.633921   -1.614036   -3.100208     2  4375
  4378  O     22.876075   -8.424132   19.966384     1  4379  4380
  4379  H     22.833633   -9.316559   19.596851     2  4378
  4380  H     22.805719   -7.843337   19.200566     2  4378
  4381  O     11.644659   -4.191246   11.410329     1  4382  4383
  4382  H     11.497224   -4.644032   12.254771     2  4381
  4383  H     11.587581   -3.254715   11.638393     2  4381
  4384  O    -14.677211  -25.719790  -22.186315     1  4385  4386
  4385  H    -13.882217  -26.212199  -21.920095     2  4384
  4386  H    -14.385125  -25.040905  -22.812282     2  4384
  4387  O     -1.318065   22.981922  -15.706719     1  4388  4389
  4388  H     -1.528220   23.080334  -14.765648     2  4387
  4389  H     -1.679555   22.128836  -15.990298     2  4387
  4390  O    -11.138252  -24.559430   22.592650     1  4391  4392
  4391  H    -11.397354  -24.435768   21.663813     2  4390
  4392  H    -10.201332  -24.295187   22.603146     2  4390
  4393  O     -2.370990   18.177780    1.899254     1  4394  4395
  4394  H     -2.280894   19.137880    1.815949     2  4393
  4395  H     -3.268961   18.014903    2.220961     2  4393
  4396  O    -20.794059   26.631497   13.989878     1  4397  4398
  4397  H    -21.115977   26.884378   13.113647     2  4396
  4398  H    -21.401308   27.047953   14.622507     2  4396
  4399  O    -14.337074   23.689751   -2.283528     1  4400  4401
  4400  H    -14.572967   22.833362   -1.909305     2  4399
  4401  H    -15.149492   24.206743   -2.205204     2  4399
  4402  O     -8.028856  -24.221428    8.927357     1  4403  4404
  4403  H     -7.430673  -23.911029    9.621107     2  4402
  4404  H     -8.273526  -23.400240    8.472592     2  4402
  4405  O    -23.887157   -2.381135  -17.023466     1  4406  4407
  4406  H    -23.918454   -3.183500  -17.554484     2  4405
  4407  H    -23.487894   -2.626977  -16.179410     2  4405
  4408  O    -17.947479    3.975194  -17.911049     1  4409  4410
  4409  H    -17.836712    3.017684  -17.896524     2  4408
  4410  H    -18.260948    4.225708  -17.033487     2  4408
  4411  O    -24.142791   -6.679075   -4.062187     1  4412  4413
  4412  H    -24.623845   -7.447797   -3.717397     2  4411
  4413  H    -24.799417   -6.177556   -4.569161     2  4411
  4414  O    -13.551200   -1.571915   18.958293     1  4415  4416
  4415  H    -13.140619   -1.124094   19.710585     2  4414
  4416  H    -12.927361   -1.476256   18.223243     2  4414
  4417  O     -8.357005  -10.977224  -12.778916     1  4418  4419
  4418  H     -8.615052  -10.066039  -12.990792     2  4417
  4419  H     -8.530095  -11.506905  -13.570924     2  4417
  4420  O     22.265650   26.887815   18.125402     1  4421  4422
  4421  H     21.623379   27.265056   17.508998     2  4420
  4422  H     22.259305   25.948818   17.897626     2  4420
  4423  O    -13.070043   -1.513478   21.922132     1  4424  4425
  4424  H    -13.425446   -2.368632   21.647463     2  4423
  4425  H    -12.151834   -1.682018   22.183733     2  4423
  4426  O     -1.195205   19.045697    7.517751     1  4427  4428
  4427  H     -0.297527   18.818450    7.237197     2  4426
  4428  H     -1.194428   20.012716    7.571969     2  4426
  4429  O     12.697430    5.022003  -10.129803     1  4430  4431
  4430  H     13.000103    4.112768   -9.999877     2  4429
  4431  H     13.467644    5.515376  -10.439947     2  4429
  4432  O    -17.627854   18.463430  -24.971761     1  4433  4434
  4433  H    -17.083490   18.396169  -24.170559     2  4432
  4434  H    -18.277525   19.159765  -24.794854     2  4432
  4435  O    -18.899163  -20.177283  -22.089886     1  4436  4437
  4436  H    -18.516225  -20.570289  -21.290673     2  4435
  4437  H    -18.799217  -20.851362  -22.775749     2  4435
  4438  O      8.012510  -13.855766   -4.953588     1  4439  4440
  4439  H      7.966968  -14.822297   -4.903169     2  4438
  4440  H      7.090598  -13.573069   -4.999464     2  4438
  4441  O     -3.565076   24.479671   22.837721     1  4442  4443
  4442  H     -3.392088   24.026173   23.677433     2  4441
  4443  H     -2.680676   24.589890   22.449319     2  4441
  4444  O     21.197261  -20.921627  -26.090461     1  4445  4446
  4445  H     21.919768  -21.208334  -26.676159     2  4444
  4446  H     20.387973  -21.190667  -26.562376     2  4444
  4447  O     -9.354068   25.174957    3.867952     1  4448  4449
  4448  H     -8.962934   24.839137    3.048999     2  4447
  4449  H     -9.446057   26.124661    3.696734     2  4447
  4450  O     15.057276  -12.642084   13.060212     1  4451  4452
  4451  H     15.746419  -12.527350   12.387029     2  4450
  4452  H     14.278476  -13.031336   12.622424     2  4450
  4453  O    -12.833293    1.080091   16.013345     1  4454  4455
  4454  H    -12.490792    1.870321   16.449522     2  4453
  4455  H    -12.830493    1.292080   15.069507     2  4453
  4456  O    -14.173912   25.495132   20.741166     1  4457  4458
  4457  H    -14.158284   26.201475   20.076565     2  4456
  4458  H    -15.006390   25.010260   20.628354     2  4456
  4459  O     -5.388112    6.215773   -7.987852     1  4460  4461
  4460  H     -5.685157    7.119230   -7.801473     2  4459
  4461  H     -6.171747    5.642579   -7.985107     2  4459
  4462  O      0.336390  -15.285331  -13.081822     1  4463  4464
  4463  H      0.793349  -15.351990  -12.226869     2  4462
  4464  H     -0.598641  -15.423148  -12.898565     2  4462
  4465  O     12.121255    7.961897    1.624147     1  4466  4467
  4466  H     11.981009    8.240709    2.544032     2  4465
  4467  H     11.655192    8.613425    1.083888     2  4465
  4468  O     -5.085257   17.417802  -11.717770     1  4469  4470
  4469  H     -4.791846   17.945175  -10.956005     2  4468
  4470  H     -4.346336   17.464282  -12.350850     2  4468
  4471  O     12.474339   20.248635  -21.053869     1  4472  4473
  4472  H     12.917477   20.115059  -20.204121     2  4471
  4473  H     11.617572   20.652098  -20.842461     2  4471
  4474  O     12.497999    4.132206   -1.081557     1  4475  4476
  4475  H     12.759539    3.788332   -0.222956     2  4474
  4476  H     11.725666    3.619240   -1.358929     2  4474
  4477  O      1.323698   25.184385    8.673933     1  4478  4479
  4478  H      0.831030   24.481220    9.125533     2  4477
  4479  H      1.031070   25.174153    7.748863     2  4477
  4480  O    -10.857133   -7.669007   22.367476     1  4481  4482
  4481  H    -11.003833   -7.107358   23.133108     2  4480
  4482  H    -10.010998   -7.413995   21.971779     2  4480
  4483  O     17.138264   -5.924996    2.092926     1  4484  4485
  4484  H     17.676634   -6.143804    2.866332     2  4483
  4485  H     17.015659   -4.966981    2.112426     2  4483
  4486  O      4.533519  -10.607702   11.110340     1  4487  4488
  4487  H      5.376232  -11.066730   11.188244     2  4486
  4488  H      3.930483  -11.054164   11.722895     2  4486
  4489  O      6.568753  -22.853291  -15.746550     1  4490  4491
  4490  H      6.129456  -22.915202  -14.889527     2  4489
  4491  H      6.266006  -23.622890  -16.246807     2  4489
  4492  O     -3.107319   -7.047384   -3.652629     1  4493  4494
  4493  H     -3.727232   -6.958099   -2.913056     2  4492
  4494  H     -2.807408   -6.139267   -3.824596     2  4492
  4495  O      9.308655   10.148002   24.094632     1  4496  4497
  4496  H      9.050393   10.026302   25.019266     2  4495
  4497  H      8.924545   10.998998   23.824474     2  4495
  4498  O     -4.965798  -20.292143   -1.061107     1  4499  4500
  4499  H     -5.179197  -19.393570   -1.349563     2  4498
  4500  H     -4.040246  -20.417401   -1.312125     2  4498
  4501  O     25.800519  -25.976286  -16.186784     1  4502  4503
  4502  H     25.337517  -25.907012  -17.036590     2  4501
  4503  H     25.119251  -26.025233  -15.497573     2  4501
  4504  O      6.946479  -14.046642   11.439245     1  4505  4506
  4505  H      6.938526  -14.054598   12.412375     2  4504
  4506  H      7.584788  -14.733257   11.190696     2  4504
  4507  O    -15.616640   -5.104783   11.793136     1  4508  4509
  4508  H    -16.482564   -4.693374   11.953629     2  4507
  4509  H    -15.230518   -4.597701   11.056378     2  4507
  4510  O      0.434889  -11.856407   14.869907     1  4511  4512
  4511  H     -0.364893  -12.272052   14.523756     2  4510
  4512  H      0.226550  -10.920315   15.000055     2  4510
  4513  O    -16.155697   17.226547   -5.285513     1  4514  4515
  4514  H    -16.374628   18.155590   -5.099686     2  4513
  4515  H    -15.661570   16.908694   -4.512279     2  4513
  4516  O     -6.212092    2.168486   24.449751     1  4517  4518
  4517  H     -5.482633    1.547811   24.300635     2  4516
  4518  H     -6.848379    1.980862   23.737360     2  4516
  4519  O    -11.321260   18.642408  -18.394722     1  4520  4521
  4520  H    -11.841290   18.831368  -19.194108     2  4519
  4521  H    -11.234128   17.674010  -18.414113     2  4519
  4522  O     10.340923  -21.457000  -13.607989     1  4523  4524
  4523  H     11.243770  -21.344400  -13.936351     2  4522
  4524  H      9.992094  -22.202951  -14.114997     2  4522
  4525  O     -7.640387   17.105859  -12.425763     1  4526  4527
  4526  H     -7.805782   16.284855  -11.927877     2  4525
  4527  H     -6.722393   17.332329  -12.181357     2  4525
  4528  O    -24.995665    0.993987  -13.484135     1  4529  4530
  4529  H    -25.491185    1.521889  -14.129458     2  4528
  4530  H    -25.500911    1.055540  -12.660645     2  4528
  4531  O      6.833077    7.689465   -7.520657     1  4532  4533
  4532  H      6.141853    7.377391   -8.137215     2  4531
  4533  H      6.508412    7.358734   -6.660054     2  4531
  4534  O      5.124362   -3.848455   -3.263831     1  4535  4536
  4535  H      4.546400   -4.484671   -2.809879     2  4534
  4536  H      4.518320   -3.293098   -3.784381     2  4534
  4537  O     -2.235079    0.929552   -0.311713     1  4538  4539
  4538  H     -2.465218    0.586790   -1.185631     2  4537
  4539  H     -1.983739    1.851861   -0.454193     2  4537
  4540  O     19.626681  -18.984232   -2.074274     1  4541  4542
  4541  H     20.354729  -19.229850   -1.481230     2  4540
  4542  H     20.056062  -18.745094   -2.910378     2  4540
  4543  O     14.079204  -13.647113    1.632628     1  4544  4545
  4544  H     13.472165  -14.058968    1.007417     2  4543
  4545  H     14.947406  -13.911586    1.289533     2  4543
  4546  O     22.844094    3.389567    3.247185     1  4547  4548
  4547  H     22.881519    4.345360    3.079050     2  4546
  4548  H     23.628687    3.035717    2.802368     2  4546
  4549  O    -23.695758    4.430093   13.593203     1  4550  4551
  4550  H    -23.039876    3.777000   13.303511     2  4549
  4551  H    -23.788740    5.080204   12.881416     2  4549
  4552  O     23.826864   19.002735  -13.180924     1  4553  4554
  4553  H     24.257730   18.915768  -12.314770     2  4552
  4554  H     23.114090   18.343859  -13.190422     2  4552
  4555  O    -18.612116    5.715362   -3.682777     1  4556  4557
  4556  H    -18.244635    6.564948   -3.384169     2  4555
  4557  H    -19.426698    5.557937   -3.176160     2  4555
  4558  O     22.365600   17.016277  -26.250771     1  4559  4560
  4559  H     21.907642   16.390100  -25.669806     2  4558
  4560  H     22.520326   16.560906  -27.094268     2  4558
  4561  O    -11.648661  -18.717346   14.687995     1  4562  4563
  4562  H    -12.380846  -18.410028   15.239283     2  4561
  4563  H    -11.823601  -19.655298   14.502626     2  4561
  4564  O    -11.282773    1.161470   11.233346     1  4565  4566
  4565  H    -11.024841    0.236258   11.094276     2  4564
  4566  H    -10.482291    1.678486   11.049076     2  4564
  4567  O     10.917609  -24.949168  -16.747115     1  4568  4569
  4568  H     10.368677  -24.474421  -16.101585     2  4567
  4569  H     10.434805  -25.765186  -16.952841     2  4567
  4570  O    -25.787618  -18.070798   18.830631     1  4571  4572
  4571  H    -26.275514  -18.894786   18.973762     2  4570
  4572  H    -26.324117  -17.585815   18.184360     2  4570
  4573  O     20.566423  -26.750976   -5.967554     1  4574  4575
  4574  H     21.317346  -27.356680   -5.879829     2  4573
  4575  H     19.799157  -27.288413   -5.732466     2  4573
  4576  O     24.386064   16.181378    8.302333     1  4577  4578
  4577  H     24.591468   17.067546    7.967695     2  4576
  4578  H     24.152990   15.686774    7.503145     2  4576
  4579  O     16.820107   26.407981   22.776808     1  4580  4581
  4580  H     17.155652   25.503405   22.857432     2  4579
  4581  H     16.891498   26.649553   21.838243     2  4579
  4582  O     -6.398138  -13.168717    5.726681     1  4583  4584
  4583  H     -6.445003  -13.830629    6.432061     2  4582
  4584  H     -5.456334  -13.004426    5.594538     2  4582
  4585  O    -18.166788  -16.435623  -16.018566     1  4586  4587
  4586  H    -18.214641  -15.802528  -15.288846     2  4585
  4587  H    -18.270375  -17.309427  -15.614484     2  4585
  4588  O    -13.237658   -1.018996   -4.149462     1  4589  4590
  4589  H    -14.014102   -0.493617   -4.388686     2  4588
  4590  H    -13.572964   -1.923755   -4.048990     2  4588
  4591  O     13.463715  -18.779711   -7.312034     1  4592  4593
  4592  H     12.602329  -19.118857   -7.597871     2  4591
  4593  H     14.121373  -19.350762   -7.742634     2  4591
  4594  O      7.854137   -4.814249   -8.099292     1  4595  4596
  4595  H      7.157319   -4.975976   -8.756226     2  4594
  4596  H      8.540712   -4.321204   -8.578599     2  4594
  4597  O     -5.728451   24.473309   -5.188659     1  4598  4599
  4598  H     -5.879906   25.414051   -5.019044     2  4597
  4599  H     -5.002584   24.448226   -5.830562     2  4597
  4600  O      9.465068   -9.174831  -18.060583     1  4601  4602
  4601  H      9.822869   -8.896166  -17.208221     2  4600
  4602  H      8.739478   -9.781091  -17.869590     2  4600
  4603  O    -16.918517   11.011291   -9.248455     1  4604  4605
  4604  H    -17.662204   11.422470   -9.710594     2  4603
  4605  H    -17.314022   10.355725   -8.652620     2  4603
  4606  O      9.455352  -24.394688   12.672732     1  4607  4608
  4607  H     10.283587  -24.221126   12.202477     2  4606
  4608  H      9.689593  -24.898319   13.464497     2  4606
  4609  O      4.360416   19.081258   -1.651578     1  4610  4611
  4610  H      3.752079   18.653136   -1.040552     2  4609
  4611  H      3.833876   19.679201   -2.206002     2  4609
  4612  O     15.287609   23.115044   22.906772     1  4613  4614
  4613  H     15.406705   22.957834   21.958765     2  4612
  4614  H     16.162430   23.384545   23.227835     2  4612
  4615  O    -24.403775  -26.324369    5.572930     1  4616  4617
  4616  H    -23.462864  -26.275026    5.800063     2  4615
  4617  H    -24.550981  -25.556640    4.997507     2  4615
  4618  O      5.800541   -9.566754  -22.201668     1  4619  4620
  4619  H      6.307329  -10.159994  -21.626877     2  4618
  4620  H      5.062190   -9.221045  -21.673184     2  4618
  4621  O     -8.135625   -2.309169    1.361703     1  4622  4623
  4622  H     -7.724923   -2.676433    2.151688     2  4621
  4623  H     -7.395616   -1.992187    0.817461     2  4621
  4624  O      0.790797    3.026932    8.012470     1  4625  4626
  4625  H      1.082030    2.787598    8.902271     2  4624
  4626  H      0.885808    2.213559    7.495297     2  4624
  4627  O      9.514569   -5.371088  -11.734076     1  4628  4629
  4628  H      9.738138   -4.887112  -10.924774     2  4627
  4629  H      8.794416   -5.967675  -11.501562     2  4627
  4630  O     14.763755  -20.077687  -10.820880     1  4631  4632
  4631  H     14.708767  -20.979574  -10.461671     2  4630
  4632  H     15.390736  -19.605496  -10.254310     2  4630
  4633  O     27.157455    4.406531    2.537099     1  4634  4635
  4634  H     26.482008    3.805576    2.192427     2  4633
  4635  H     26.749791    5.288908    2.554194     2  4633
  4636  O     15.676172   18.986004  -14.537694     1  4637  4638
  4637  H     16.472020   19.496438  -14.331121     2  4636
  4638  H     14.955061   19.630131  -14.622286     2  4636
  4639  O     -7.329162   -4.365537   -3.857112     1  4640  4641
  4640  H     -7.031297   -5.263258   -4.086199     2  4639
  4641  H     -6.588720   -3.809761   -4.163998     2  4639
  4642  O      9.101930   11.313419   -9.861520     1  4643  4644
  4643  H      8.788577   11.637803  -10.719846     2  4642
  4644  H      9.120235   12.092692   -9.285025     2  4642
  4645  O    -13.829648  -22.175649   25.711193     1  4646  4647
  4646  H    -13.012146  -21.966008   25.240427     2  4645
  4647  H    -14.532732  -21.720614   25.223436     2  4645
  4648  O    -20.129299    2.517682    3.319211     1  4649  4650
  4649  H    -19.221261    2.775735    3.076336     2  4648
  4650  H    -20.084548    2.303840    4.270397     2  4648
  4651  O     16.724306    3.597200   25.504707     1  4652  4653
  4652  H     16.896739    3.788744   26.440848     2  4651
  4653  H     15.754408    3.569084   25.466604     2  4651
  4654  O     26.749150   15.114087    9.019046     1  4655  4656
  4655  H     27.083408   15.335904    9.904782     2  4654
  4656  H     25.844539   15.467083    8.972242     2  4654
  4657  O     -3.855945    8.141179  -21.255393     1  4658  4659
  4658  H     -3.140930    8.552005  -21.760326     2  4657
  4659  H     -4.431170    8.886797  -20.997958     2  4657
  4660  O     16.222414    5.327578    9.378551     1  4661  4662
  4661  H     15.884916    6.088760    8.885388     2  4660
  4662  H     15.508641    4.676200    9.314057     2  4660
  4663  O     23.803746   12.804575   18.450580     1  4664  4665
  4664  H     24.443603   13.539615   18.408129     2  4663
  4665  H     23.856115   12.367303   17.587619     2  4663
  4666  O     16.445987   20.671406  -11.251352     1  4667  4668
  4667  H     16.990031   20.543529  -12.044073     2  4666
  4668  H     17.071765   20.806837  -10.522201     2  4666
  4669  O      5.455590   17.505722  -21.373039     1  4670  4671
  4670  H      6.406554   17.370588  -21.276140     2  4669
  4671  H      5.036203   17.019202  -20.647066     2  4669
  4672  O      0.189675   11.847957    9.173787     1  4673  4674
  4673  H      0.415144   11.474646    8.308737     2  4672
  4674  H      0.507320   12.762515    9.148423     2  4672
  4675  O    -11.992621  -15.578001    1.935709     1  4676  4677
  4676  H    -11.246536  -15.033531    1.628030     2  4675
  4677  H    -11.798276  -15.811109    2.860115     2  4675
  4678  O     -3.057374   18.946231   17.605835     1  4679  4680
  4679  H     -3.497783   19.360200   16.847931     2  4678
  4680  H     -2.576889   18.188113   17.239853     2  4678
  4681  O    -26.219749    5.057564   19.648992     1  4682  4683
  4682  H    -25.737266    4.216923   19.590456     2  4681
  4683  H    -26.515426    5.107941   20.571472     2  4681
  4684  O     -9.295843   19.299984   12.996265     1  4685  4686
  4685  H     -9.020431   19.350473   12.068138     2  4684
  4686  H     -9.870173   20.062640   13.134296     2  4684
  4687  O    -22.468691   21.690915   25.942258     1  4688  4689
  4688  H    -22.410622   22.653150   25.989518     2  4687
  4689  H    -23.250545   21.521456   25.393499     2  4687
  4690  O     11.221774    8.022969    6.220651     1  4691  4692
  4691  H     11.675269    8.509073    5.513491     2  4690
  4692  H     10.474059    8.569871    6.511076     2  4690
  4693  O     19.776251   24.141115   -7.006939     1  4694  4695
  4694  H     19.554215   24.761272   -6.297412     2  4693
  4695  H     18.984211   24.095122   -7.561464     2  4693
  4696  O     18.190840  -22.267609   20.108360     1  4697  4698
  4697  H     18.169816  -22.956518   20.789913     2  4696
  4698  H     18.825905  -22.580818   19.446500     2  4696
  4699  O    -13.181743    7.653967   -8.297258     1  4700  4701
  4700  H    -12.689368    8.421447   -7.974019     2  4699
  4701  H    -13.629256    7.328859   -7.500689     2  4699
  4702  O    -11.691903   -3.534356  -21.894777     1  4703  4704
  4703  H    -11.373315   -3.085201  -22.693213     2  4702
  4704  H    -10.987611   -4.153889  -21.653977     2  4702
  4705  O     -7.392564    6.988032    2.031746     1  4706  4707
  4706  H     -7.574635    6.511983    2.858331     2  4705
  4707  H     -7.175725    7.888648    2.302521     2  4705
  4708  O      9.012077    8.549682   -3.730676     1  4709  4710
  4709  H      9.672684    8.747587   -3.052804     2  4708
  4710  H      8.954577    7.583422   -3.757766     2  4708
  4711  O      5.260833  -21.165712   13.699796     1  4712  4713
  4712  H      4.862305  -22.047687   13.637405     2  4711
  4713  H      6.202785  -21.365563   13.587921     2  4711
  4714  O      5.133073   20.477044  -18.324200     1  4715  4716
  4715  H      5.824875   21.102842  -18.089570     2  4714
  4716  H      4.422217   20.619972  -17.679830     2  4714
  4717  O     20.373660   16.039578   22.424212     1  4718  4719
  4718  H     19.408583   15.907007   22.434549     2  4717
  4719  H     20.515784   16.703418   23.121248     2  4717
  4720  O      2.273617  -16.914480    5.729986     1  4721  4722
  4721  H      1.710548  -16.208934    6.078868     2  4720
  4722  H      1.729194  -17.371427    5.074110     2  4720
  4723  O    -26.827537   -3.180694    3.418405     1  4724  4725
  4724  H    -26.610686   -3.258078    2.475141     2  4723
  4725  H    -26.470833   -3.985951    3.824970     2  4723
  4726  O      8.428258  -13.333561   17.300868     1  4727  4728
  4727  H      8.362447  -14.142299   17.830021     2  4726
  4728  H      7.513885  -13.037554   17.168659     2  4726
  4729  O     10.140924  -16.580232   -7.533089     1  4730  4731
  4730  H      9.520573  -17.277078   -7.782663     2  4729
  4731  H     10.713074  -16.491241   -8.305070     2  4729
  4732  O     -8.242811   14.875739  -11.016405     1  4733  4734
  4733  H     -8.550776   13.977144  -11.217076     2  4732
  4734  H     -7.794146   14.817072  -10.155157     2  4732
  4735  O      8.636208  -15.355501  -21.046645     1  4736  4737
  4736  H      8.516291  -15.578562  -20.110227     2  4735
  4737  H      8.861959  -14.412232  -21.087654     2  4735
  4738  O     18.563760  -16.746332    5.279705     1  4739  4740
  4739  H     18.692295  -17.168777    4.419618     2  4738
  4740  H     19.087847  -17.292723    5.879752     2  4738
  4741  O     20.275873   14.649328   20.130307     1  4742  4743
  4742  H     20.482238   14.397874   19.215788     2  4741
  4743  H     20.749950   13.978869   20.646462     2  4741
  4744  O     27.289224  -13.872114   18.262420     1  4745  4746
  4745  H     27.406506  -13.454527   17.394331     2  4744
  4746  H     26.361964  -13.725257   18.500704     2  4744
  4747  O      9.522928   -8.242473   21.291132     1  4748  4749
  4748  H      8.588625   -8.432915   21.128243     2  4747
  4749  H     10.003480   -8.690907   20.583782     2  4747
  4750  O    -22.394764   10.148790    1.344442     1  4751  4752
  4751  H    -22.572438   11.013324    0.951334     2  4750
  4752  H    -23.251410    9.695701    1.394478     2  4750
  4753  O     -8.566295  -23.189178  -11.904349     1  4754  4755
  4754  H     -7.685642  -23.371205  -12.269443     2  4753
  4755  H     -9.047741  -24.021492  -11.994980     2  4753
  4756  O    -19.419913  -20.679616   -3.021978     1  4757  4758
  4757  H    -18.725175  -20.064420   -2.742691     2  4756
  4758  H    -20.239120  -20.174782   -2.936079     2  4756
  4759  O      2.898173    1.072122  -12.696219     1  4760  4761
  4760  H      3.811735    0.739995  -12.760339     2  4759
  4761  H      2.835863    1.329829  -11.761189     2  4759
  4762  O     15.380817    7.556617    4.149941     1  4763  4764
  4763  H     16.150248    7.987793    4.549809     2  4762
  4764  H     15.386396    7.802044    3.212642     2  4762
  4765  O      5.735658   17.815164  -17.628861     1  4766  4767
  4766  H      5.575260   18.661969  -18.071039     2  4765
  4767  H      5.949323   18.063481  -16.718784     2  4765
  4768  O     26.282209    2.512597  -22.719315     1  4769  4770
  4769  H     26.451561    2.926153  -23.577403     2  4768
  4770  H     25.575874    1.872627  -22.879878     2  4768
  4771  O    -20.090722    2.113238    6.009224     1  4772  4773
  4772  H    -20.509282    1.394776    6.506919     2  4771
  4773  H    -19.304225    2.354183    6.520727     2  4771
  4774  O    -25.021039   13.067787    5.750377     1  4775  4776
  4775  H    -24.960436   13.473165    4.876960     2  4774
  4776  H    -24.481379   13.610522    6.346730     2  4774
  4777  O    -24.772193    4.198510    1.575420     1  4778  4779
  4778  H    -25.685054    4.221907    1.908569     2  4777
  4779  H    -24.835193    4.237552    0.608530     2  4777
  4780  O    -23.188946   15.199712   15.713089     1  4781  4782
  4781  H    -24.012518   15.382198   16.191134     2  4780
  4782  H    -23.256576   15.718423   14.894975     2  4780
  4783  O     16.966142   -4.802104    5.281502     1  4784  4785
  4784  H     16.736788   -4.479977    6.167061     2  4783
  4785  H     17.928790   -4.730666    5.213373     2  4783
  4786  O     25.123739  -23.792226   -0.383476     1  4787  4788
  4787  H     25.578660  -23.888837    0.459053     2  4786
  4788  H     24.564141  -24.576276   -0.465977     2  4786
  4789  O    -18.510579  -22.207104    2.698628     1  4790  4791
  4790  H    -18.870895  -22.001187    3.571732     2  4789
  4791  H    -17.914048  -22.946096    2.866729     2  4789
  4792  O    -22.780617   13.600463    3.285634     1  4793  4794
  4793  H    -23.719505   13.829710    3.237145     2  4792
  4794  H    -22.354018   14.444066    3.503429     2  4792
  4795  O     11.906048   24.493431    2.017043     1  4796  4797
  4796  H     12.787041   24.421136    1.624198     2  4795
  4797  H     12.027085   24.136328    2.906129     2  4795
  4798  O     23.662560   -4.323326  -17.557370     1  4799  4800
  4799  H     22.980714   -3.635799  -17.447292     2  4798
  4800  H     23.187565   -5.124064  -17.283823     2  4798
  4801  O     15.304194   25.640946  -21.523501     1  4802  4803
  4802  H     15.641938   26.442765  -21.949441     2  4801
  4803  H     15.029411   25.087689  -22.271401     2  4801
  4804  O     10.176233   24.403459   19.911341     1  4805  4806
  4805  H     10.386685   25.311062   19.651846     2  4804
  4806  H     11.012703   23.955169   20.082742     2  4804
  4807  O     20.475620   17.466099   24.795045     1  4808  4809
  4808  H     20.396365   18.410941   24.998846     2  4807
  4809  H     19.968002   17.021207   25.491209     2  4807
  4810  O    -16.278133  -25.633258  -26.553854     1  4811  4812
  4811  H    -15.388533  -25.671693  -26.169253     2  4810
  4812  H    -16.147768  -25.545672  -27.509814     2  4810
  4813  O     12.059615  -14.968219  -26.690274     1  4814  4815
  4814  H     11.978004  -15.654470  -26.009979     2  4813
  4815  H     11.168710  -14.891535  -27.073344     2  4813
  4816  O     15.391668  -20.581215   -8.137645     1  4817  4818
  4817  H     15.332808  -21.305009   -7.503444     2  4816
  4818  H     16.305577  -20.279999   -8.099787     2  4816
  4819  O     -0.415568   19.550142  -21.670371     1  4820  4821
  4820  H      0.483107   19.728374  -21.990810     2  4819
  4821  H     -0.633169   18.661763  -21.987825     2  4819
  4822  O     15.884221   -4.371792   -0.715684     1  4823  4824
  4823  H     16.124251   -5.195396   -1.170849     2  4822
  4824  H     16.703263   -4.024658   -0.326776     2  4822
  4825  O     14.498691  -11.143292    2.828652     1  4826  4827
  4826  H     14.219121  -12.022113    2.532033     2  4825
  4827  H     14.565189  -11.164427    3.793300     2  4825
  4828  O     -4.821542  -19.241396   15.991522     1  4829  4830
  4829  H     -4.425636  -20.105776   16.186002     2  4828
  4830  H     -5.725030  -19.448254   15.711918     2  4828
  4831  O     10.432696  -21.341649    0.773860     1  4832  4833
  4832  H     10.830752  -22.095260    0.324000     2  4831
  4833  H     11.050146  -21.152654    1.497960     2  4831
  4834  O     12.380004  -18.796917  -10.717716     1  4835  4836
  4835  H     11.726539  -19.510250  -10.724524     2  4834
  4836  H     13.230825  -19.262154  -10.701136     2  4834
  4837  O    -26.403380  -14.208296   24.964236     1  4838  4839
  4838  H    -27.370703  -14.307779   24.991629     2  4837
  4839  H    -26.260926  -13.409007   24.428782     2  4837
  4840  O     17.250648   20.067178    5.400580     1  4841  4842
  4841  H     17.767943   20.618394    6.003734     2  4840
  4842  H     17.579100   20.279369    4.517600     2  4840
  4843  O     25.646396   13.408732  -23.688980     1  4844  4845
  4844  H     24.800704   13.246571  -23.237214     2  4843
  4845  H     26.298710   13.012633  -23.086209     2  4843
  4846  O      1.642247   -3.014997   13.150596     1  4847  4848
  4847  H      0.821584   -3.037228   13.671380     2  4846
  4848  H      2.338658   -3.397498   13.700627     2  4846
  4849  O      1.210979   -2.004936    6.872332     1  4850  4851
  4850  H      1.673965   -1.162017    6.766322     2  4849
  4851  H      1.635327   -2.656202    6.295934     2  4849
  4852  O     23.843931    1.414190  -15.943071     1  4853  4854
  4853  H     24.293144    2.238612  -15.711712     2  4852
  4854  H     22.894474    1.597127  -15.983721     2  4852
  4855  O     11.164048   -8.159559   -5.695969     1  4856  4857
  4856  H     11.176522   -7.590527   -4.911522     2  4855
  4857  H     10.421954   -7.836933   -6.231849     2  4855
  4858  O     -2.709545    4.440320   14.132808     1  4859  4860
  4859  H     -1.982094    4.959902   13.768980     2  4858
  4860  H     -3.399258    5.083412   14.350670     2  4858
  4861  O     19.163648  -26.256035   10.573351     1  4862  4863
  4862  H     19.352613  -26.224027    9.625640     2  4861
  4863  H     18.423463  -26.874129   10.666950     2  4861
  4864  O    -27.211564  -15.972262  -13.567220     1  4865  4866
  4865  H    -27.834202  -15.266336  -13.343047     2  4864
  4866  H    -27.107998  -16.502644  -12.761041     2  4864
  4867  O     18.965616   -5.214048   23.802064     1  4868  4869
  4868  H     19.016239   -5.760016   23.005489     2  4867
  4869  H     19.795036   -4.717177   23.843677     2  4867
  4870  O     26.508476   26.691917    9.007997     1  4871  4872
  4871  H     26.340207   27.167435    9.833970     2  4870
  4872  H     27.442769   26.827036    8.798567     2  4870
  4873  O     14.308691  -17.886025   17.517511     1  4874  4875
  4874  H     14.563186  -17.589521   16.635404     2  4873
  4875  H     14.001656  -18.798817   17.381872     2  4873
  4876  O      2.926102    7.959005   25.686940     1  4877  4878
  4877  H      2.645855    8.713349   25.144692     2  4876
  4878  H      2.478330    8.098737   26.534743     2  4876
  4879  O     18.117561   21.084606    2.832813     1  4880  4881
  4880  H     18.746423   21.823879    2.762232     2  4879
  4881  H     18.131459   20.659790    1.971715     2  4879
  4882  O     -2.483500    7.306683  -16.010909     1  4883  4884
  4883  H     -3.008707    6.521199  -15.825283     2  4882
  4884  H     -2.376743    7.330118  -16.972442     2  4882
  4885  O    -20.437128    8.356132   24.250173     1  4886  4887
  4886  H    -21.025182    8.139567   23.516908     2  4885
  4887  H    -19.548211    8.125034   23.940769     2  4885
  4888  O     -2.939591  -22.805692   -5.023699     1  4889  4890
  4889  H     -3.453547  -22.003496   -4.847911     2  4888
  4890  H     -2.688220  -22.745676   -5.959510     2  4888
  4891  O     20.900882    1.655789   18.342314     1  4892  4893
  4892  H     21.170437    2.255281   17.628537     2  4891
  4893  H     19.965867    1.873944   18.483347     2  4891
  4894  O      1.375017   19.457390  -18.811394     1  4895  4896
  4895  H      2.102885   19.727044  -18.231092     2  4894
  4896  H      1.040194   20.289614  -19.176057     2  4894
  4897  O      7.332764   13.543393   12.554510     1  4898  4899
  4898  H      8.210027   13.386777   12.184510     2  4897
  4899  H      7.180803   12.850584   13.209644     2  4897
  4900  O      4.126282  -16.262449  -22.655131     1  4901  4902
  4901  H      4.233558  -16.206599  -21.691846     2  4900
  4902  H      3.192444  -16.084000  -22.842075     2  4900
  4903  O     -5.320200  -11.749174   -6.114809     1  4904  4905
  4904  H     -6.035141  -11.408650   -6.687937     2  4903
  4905  H     -5.585798  -12.671404   -5.937315     2  4903
  4906  O      1.195722    3.822479   15.440649     1  4907  4908
  4907  H      1.286081    4.208268   14.552315     2  4906
  4908  H      1.369791    2.875328   15.321661     2  4906
  4909  O     14.385834  -20.792272   22.059200     1  4910  4911
  4910  H     14.596450  -21.449468   21.380600     2  4909
  4911  H     14.214240  -21.296036   22.864540     2  4909
  4912  O     12.309598    5.550403   -7.487813     1  4913  4914
  4913  H     12.807974    4.759162   -7.211825     2  4912
  4914  H     12.373351    5.525326   -8.458018     2  4912
  4915  O    -26.009414  -21.735823   13.905106     1  4916  4917
  4916  H    -26.872780  -22.042925   14.220387     2  4915
  4917  H    -25.905886  -22.108468   13.016243     2  4915
  4918  O     -8.657507  -12.292331  -15.206238     1  4919  4920
  4919  H     -8.205160  -11.611351  -15.727664     2  4918
  4920  H     -8.287640  -13.155553  -15.456349     2  4918
  4921  O     -5.089259    2.021280   21.370157     1  4922  4923
  4922  H     -4.885579    1.787190   20.450636     2  4921
  4923  H     -5.968444    1.649721   21.546303     2  4921
  4924  O      9.817192    0.120065  -15.050246     1  4925  4926
  4925  H     10.753669    0.338708  -14.947130     2  4924
  4926  H      9.780737   -0.780650  -15.401751     2  4924
  4927  O      8.062583  -21.719884    2.026536     1  4928  4929
  4928  H      8.893112  -21.592079    1.535422     2  4927
  4929  H      8.339850  -22.206426    2.825814     2  4927
  4930  O    -18.583009    2.086479   -7.158043     1  4931  4932
  4931  H    -18.487034    2.951681   -6.737963     2  4930
  4932  H    -19.417352    1.741916   -6.804376     2  4930
  4933  O     22.760432   -1.703764  -22.473399     1  4934  4935
  4934  H     23.053372   -0.800052  -22.632540     2  4933
  4935  H     22.428187   -1.710177  -21.565436     2  4933
  4936  O     -6.500339  -15.203917    7.553822     1  4937  4938
  4937  H     -6.491354  -14.664360    8.357532     2  4936
  4938  H     -7.337308  -15.695445    7.566191     2  4936
  4939  O     -9.076710    3.285227  -11.022221     1  4940  4941
  4940  H     -8.111874    3.350278  -10.973294     2  4939
  4941  H     -9.265937    2.952457  -11.914951     2  4939
  4942  O      2.194072  -24.257771   -5.297627     1  4943  4944
  4943  H      3.066374  -24.231526   -5.722627     2  4942
  4944  H      1.596824  -24.660450   -5.944330     2  4942
  4945  O     22.236639  -24.316559   10.162662     1  4946  4947
  4946  H     21.938155  -24.989608   10.790802     2  4945
  4947  H     21.657570  -23.561372   10.353205     2  4945
  4948  O     14.080991  -14.934075   21.244572     1  4949  4950
  4949  H     13.870776  -14.026783   20.978686     2  4948
  4950  H     13.710497  -15.501807   20.547224     2  4948
  4951  O    -19.997484   -5.907930   -9.545732     1  4952  4953
  4952  H    -19.402980   -5.692338  -10.278528     2  4951
  4953  H    -20.559304   -5.135528   -9.388751     2  4951
  4954  O     13.708057   -6.272254    2.839363     1  4955  4956
  4955  H     13.660394   -6.040819    1.901221     2  4954
  4956  H     13.784997   -5.415439    3.283638     2  4954
  4957  O     25.761934   -6.400177  -17.543081     1  4958  4959
  4958  H     25.174672   -6.770030  -18.223041     2  4957
  4959  H     25.268113   -6.413634  -16.713221     2  4957
  4960  O    -22.557110   14.705777  -11.725810     1  4961  4962
  4961  H    -22.784253   15.647814  -11.733018     2  4960
  4962  H    -22.012726   14.522359  -10.945158     2  4960
  4963  O     12.023453    9.389567   10.565602     1  4964  4965
  4964  H     11.381560   10.116105   10.569558     2  4963
  4965  H     11.741044    8.760727   11.250163     2  4963
  4966  O     24.045346    0.354579   -8.622828     1  4967  4968
  4967  H     24.532285    0.326547   -9.458829     2  4966
  4968  H     23.282916    0.928238   -8.782835     2  4966
  4969  O    -23.372837   -6.289334   21.884278     1  4970  4971
  4970  H    -22.534282   -6.117050   21.427890     2  4969
  4971  H    -23.373286   -7.232508   22.087188     2  4969
  4972  O      4.759720   -8.639046    8.975554     1  4973  4974
  4973  H      4.322503   -8.941283    8.161714     2  4972
  4974  H      4.088031   -8.808048    9.658664     2  4972
  4975  O      8.792990   -3.003451  -13.064698     1  4976  4977
  4976  H      8.869836   -3.917436  -12.755786     2  4975
  4977  H      9.468811   -2.536975  -12.549372     2  4975
  4978  O     15.080263   16.392237  -15.424370     1  4979  4980
  4979  H     14.118558   16.409285  -15.330093     2  4978
  4980  H     15.376551   17.289530  -15.201226     2  4978
  4981  O    -11.091313   -2.904214   -9.603796     1  4982  4983
  4982  H    -10.439280   -2.233238   -9.849155     2  4981
  4983  H    -11.945631   -2.540120   -9.870924     2  4981
  4984  O    -23.013671  -24.741166   25.392089     1  4985  4986
  4985  H    -22.741289  -24.558336   24.474876     2  4984
  4986  H    -23.599004  -24.001341   25.631939     2  4984
  4987  O     -6.307155  -22.700073   -4.596081     1  4988  4989
  4988  H     -7.030385  -23.194012   -5.008416     2  4987
  4989  H     -5.540264  -23.278579   -4.652987     2  4987
  4990  O    -25.577415   19.623908  -26.728832     1  4991  4992
  4991  H    -24.706470   19.280007  -26.478035     2  4990
  4992  H    -25.538575   20.574289  -26.538529     2  4990
  4993  O      8.739353   12.203273   19.627715     1  4994  4995
  4994  H      8.985105   12.111759   18.694369     2  4993
  4995  H      8.655282   13.158178   19.765069     2  4993
  4996  O     -5.586328   -5.181969  -16.575523     1  4997  4998
  4997  H     -6.540759   -5.261057  -16.404744     2  4996
  4998  H     -5.498112   -4.714968  -17.425034     2  4996
  4999  O     16.966658   26.523022   10.786104     1  5000  5001
  5000  H     16.426186   26.666276    9.993233     2  4999
  5001  H     17.084507   25.564386   10.852471     2  4999
  5002  O      5.131920   21.607451   -5.127181     1  5003  5004
  5003  H      5.477198   22.496006   -5.307021     2  5002
  5004  H      5.003666   21.206261   -6.002535     2  5002
  5005  O    -11.268522  -23.959819   19.954438     1  5006  5007
  5006  H    -11.556016  -24.091059   19.043739     2  5005
  5007  H    -10.440996  -23.468383   19.860539     2  5005
  5008  O      9.187388  -23.663031  -22.220182     1  5009  5010
  5009  H      9.471483  -23.972385  -23.090444     2  5008
  5010  H      8.373041  -23.168473  -22.405862     2  5008
  5011  O     19.794344   -9.202717   26.188716     1  5012  5013
  5012  H     18.960400   -9.693013   26.276180     2  5011
  5013  H     19.566214   -8.352242   26.596743     2  5011
  5014  O     16.621536   10.212712    7.641784     1  5015  5016
  5015  H     15.676742   10.412791    7.703982     2  5014
  5016  H     16.970825   11.000905    7.200710     2  5014
  5017  O     -3.835310   -3.151406   17.595459     1  5018  5019
  5018  H     -3.897002   -4.085715   17.339809     2  5017
  5019  H     -3.476414   -2.698558   16.813902     2  5017
  5020  O     -1.454261  -10.713391   24.270540     1  5021  5022
  5021  H     -2.394690  -10.581760   24.074880     2  5020
  5022  H     -1.008027   -9.958781   23.856351     2  5020
  5023  O    -25.168871    9.471389   -4.460622     1  5024  5025
  5024  H    -25.420884   10.314112   -4.862412     2  5023
  5025  H    -25.336457    8.806754   -5.146219     2  5023
  5026  O     -3.406490   -1.407965    7.532403     1  5027  5028
  5027  H     -2.930504   -2.036428    8.099170     2  5026
  5028  H     -2.750108   -1.206673    6.847860     2  5026
  5029  O     21.926924  -25.601857  -18.650768     1  5030  5031
  5030  H     21.960156  -25.182257  -17.775670     2  5029
  5031  H     21.456534  -26.435004  -18.509447     2  5029
  5032  O     13.832932   18.011253  -22.036321     1  5033  5034
  5033  H     13.190563   18.706204  -21.827665     2  5032
  5034  H     14.090713   18.148171  -22.951312     2  5032
  5035  O     10.558261  -18.594765    7.312746     1  5036  5037
  5036  H     10.651224  -19.549846    7.189599     2  5035
  5037  H     10.513152  -18.514065    8.274433     2  5035
  5038  O     23.023107   10.973660    6.340914     1  5039  5040
  5039  H     23.608307   11.668146    6.002973     2  5038
  5040  H     22.345646   11.413820    6.882111     2  5038
  5041  O    -24.547436   25.586898    4.646743     1  5042  5043
  5042  H    -24.250729   25.613601    3.730560     2  5041
  5043  H    -24.443226   26.484921    4.980301     2  5041
  5044  O     12.065872  -23.438302  -18.689444     1  5045  5046
  5045  H     11.443407  -23.032664  -19.312092     2  5044
  5046  H     11.533574  -23.955704  -18.063442     2  5044
  5047  O    -19.331490   -1.183552   -5.611673     1  5048  5049
  5048  H    -19.105535   -1.462126   -6.512748     2  5047
  5049  H    -19.871203   -0.385316   -5.725301     2  5047
  5050  O     20.442110    8.191879  -20.115915     1  5051  5052
  5051  H     20.963693    8.991176  -20.296379     2  5050
  5052  H     20.142728    8.262271  -19.196475     2  5050
  5053  O     -9.803188   10.948826   -6.688126     1  5054  5055
  5054  H    -10.698316   10.618336   -6.857423     2  5053
  5055  H     -9.677925   11.747382   -7.221784     2  5053
  5056  O      2.710087  -21.930007   22.718026     1  5057  5058
  5057  H      2.337850  -22.241254   23.556182     2  5056
  5058  H      2.747617  -20.964006   22.774619     2  5056
  5059  O    -20.395353   12.553684   17.342970     1  5060  5061
  5060  H    -20.455812   13.519892   17.384796     2  5059
  5061  H    -20.896875   12.336537   16.543828     2  5059
  5062  O    -21.017246  -27.077412  -21.727405     1  5063  5064
  5063  H    -21.285534  -27.477388  -22.564452     2  5062
  5064  H    -20.295852  -26.490718  -22.007170     2  5062
  5065  O      5.036316  -15.965433   25.184118     1  5066  5067
  5066  H      5.886248  -16.390612   25.382199     2  5065
  5067  H      4.360802  -16.654475   25.284066     2  5065
  5068  O     24.226815   -8.196133   22.943153     1  5069  5070
  5069  H     24.454704   -7.749569   22.114608     2  5068
  5070  H     25.053811   -8.184739   23.452312     2  5068
  5071  O    -11.060689   24.039243  -14.509148     1  5072  5073
  5072  H    -11.410141   24.939378  -14.639743     2  5071
  5073  H    -10.640083   23.860633  -15.369466     2  5071
  5074  O      0.008482    6.048484   -3.264722     1  5075  5076
  5075  H      0.481164    6.853805   -3.521819     2  5074
  5076  H     -0.920782    6.251740   -3.424086     2  5074
  5077  O    -27.249232  -14.762176    2.078999     1  5078  5079
  5078  H    -27.163568  -15.406439    2.795732     2  5077
  5079  H    -26.445959  -14.228641    2.129251     2  5077
  5080  O     -0.320463   -7.046388   17.061339     1  5081  5082
  5081  H      0.314276   -6.461146   17.500376     2  5080
  5082  H     -1.013009   -7.205273   17.715665     2  5080
  5083  O     -9.720432    7.868902   17.949398     1  5084  5085
  5084  H    -10.181458    8.707658   17.815479     2  5083
  5085  H    -10.371773    7.183891   17.737691     2  5083
  5086  O     -4.335717   19.513127  -25.916533     1  5087  5088
  5087  H     -3.962817   18.759208  -25.435892     2  5086
  5088  H     -4.881288   19.158862  -26.636407     2  5086
  5089  O     22.302878    4.347017  -24.470844     1  5090  5091
  5090  H     22.329437    3.393661  -24.301547     2  5089
  5091  H     22.924117    4.452373  -25.203854     2  5089
  5092  O    -24.544684  -24.145272    3.980032     1  5093  5094
  5093  H    -23.643851  -24.197464    3.622723     2  5092
  5094  H    -24.495674  -23.424466    4.623617     2  5092
  5095  O     -6.577343   -2.757098   17.648307     1  5096  5097
  5096  H     -6.835880   -3.066802   16.770878     2  5095
  5097  H     -5.612678   -2.718389   17.642057     2  5095
  5098  O      0.718313  -25.593860   -7.228175     1  5099  5100
  5099  H     -0.243456  -25.513088   -7.218111     2  5098
  5100  H      0.900118  -26.545588   -7.266835     2  5098
  5101  O      0.684256  -26.428765    5.323564     1  5102  5103
  5102  H      1.331086  -25.740788    5.096497     2  5101
  5103  H      0.139968  -26.042528    6.027794     2  5101
  5104  O    -21.660938    0.034468  -18.640883     1  5105  5106
  5105  H    -22.483879   -0.013552  -19.148413     2  5104
  5106  H    -21.048933    0.539573  -19.196598     2  5104
  5107  O     12.952322  -11.439693   14.481435     1  5108  5109
  5108  H     12.568320  -11.433057   13.589868     2  5107
  5109  H     12.400429  -10.814164   14.981892     2  5107
  5110  O    -20.651646  -21.872676   22.873844     1  5111  5112
  5111  H    -20.214025  -21.996548   22.017716     2  5110
  5112  H    -21.421278  -22.461936   22.857700     2  5110
  5113  O    -12.805350  -10.102953  -12.969108     1  5114  5115
  5114  H    -12.915274   -9.272228  -13.457662     2  5113
  5115  H    -13.079724  -10.823385  -13.554120     2  5113
  5116  O    -27.133802  -27.171569    4.841031     1  5117  5118
  5117  H    -26.239806  -26.908251    5.086871     2  5116
  5118  H    -27.709090  -26.743880    5.494378     2  5116
  5119  O     -4.112200   22.474495   20.987495     1  5120  5121
  5120  H     -4.062248   23.202144   21.622924     2  5119
  5121  H     -3.378875   22.622123   20.369649     2  5119
  5122  O    -24.511348  -16.660660   -1.351831     1  5123  5124
  5123  H    -23.724503  -16.101960   -1.316361     2  5122
  5124  H    -25.249127  -16.049694   -1.504967     2  5122
  5125  O    -25.407773  -19.432007   -9.850058     1  5126  5127
  5126  H    -25.478004  -20.337540  -10.181053     2  5125
  5127  H    -24.847137  -19.477155   -9.067883     2  5125
  5128  O    -20.812047   11.404370   -2.358347     1  5129  5130
  5129  H    -19.992452   11.441865   -2.880494     2  5128
  5130  H    -20.556216   11.766793   -1.496752     2  5128
  5131  O      1.752214    7.501319  -24.062105     1  5132  5133
  5132  H      2.691783    7.685153  -23.910083     2  5131
  5133  H      1.306296    7.852703  -23.281113     2  5131
  5134  O      4.270236  -25.513471  -20.039691     1  5135  5136
  5135  H      4.539361  -26.435424  -20.155011     2  5134
  5136  H      4.561306  -25.038206  -20.833911     2  5134
  5137  O     24.446639   26.245827   24.083053     1  5138  5139
  5138  H     24.194751   25.845203   23.232846     2  5137
  5139  H     23.617134   26.489221   24.511906     2  5137
  5140  O    -19.396573   14.348879    5.356634     1  5141  5142
  5141  H    -19.396662   14.924278    4.575429     2  5140
  5142  H    -18.841648   14.785236    6.023464     2  5140
  5143  O     -5.103958  -10.213402  -17.771941     1  5144  5145
  5144  H     -5.128097   -9.259689  -17.599689     2  5143
  5145  H     -4.960823  -10.282163  -18.730403     2  5143
  5146  O      7.469421   -7.350546  -22.278337     1  5147  5148
  5147  H      6.839307   -8.085851  -22.293841     2  5146
  5148  H      6.951688   -6.546995  -22.159052     2  5146
  5149  O    -22.246560   -0.437587  -10.956516     1  5150  5151
  5150  H    -22.821742   -0.792869  -11.653201     2  5149
  5151  H    -21.640826   -1.147239  -10.706412     2  5149
  5152  O     -8.676526   11.471402  -21.550982     1  5153  5154
  5153  H     -8.683563   11.552647  -20.586327     2  5152
  5154  H     -9.476364   10.978763  -21.783436     2  5152
  5155  O    -24.971948  -20.578113   22.368742     1  5156  5157
  5156  H    -24.297680  -20.224737   22.971939     2  5155
  5157  H    -24.577328  -20.563774   21.483340     2  5155
  5158  O     26.452966    4.863631   -2.842423     1  5159  5160
  5159  H     25.754883    4.788915   -2.173664     2  5158
  5160  H     26.041104    4.666333   -3.699215     2  5158
  5161  O     10.272596  -24.972030   -6.586427     1  5162  5163
  5162  H     11.190397  -25.111343   -6.303439     2  5161
  5163  H      9.919093  -24.228497   -6.071799     2  5161
  5164  O    -11.213885  -17.264492   -0.562659     1  5165  5166
  5165  H    -10.709303  -16.500689   -0.239771     2  5164
  5166  H    -11.139448  -17.968012    0.102462     2  5164
  5167  O    -11.969552   -2.798362   14.813215     1  5168  5169
  5168  H    -11.139373   -2.758445   14.317299     2  5167
  5169  H    -11.865555   -2.197122   15.566398     2  5167
  5170  O    -17.800167   13.878036    9.900020     1  5171  5172
  5171  H    -17.795108   14.209773    8.988777     2  5170
  5172  H    -16.939807   13.441860   10.015672     2  5170
  5173  O      6.719737  -20.226653   -2.405858     1  5174  5175
  5174  H      6.741983  -20.593552   -3.304090     2  5173
  5175  H      5.859180  -20.497007   -2.050118     2  5173
  5176  O     13.260827   -0.718442    4.502387     1  5177  5178
  5177  H     13.948352   -1.277516    4.891625     2  5176
  5178  H     13.450059    0.158296    4.866202     2  5176
  5179  O     19.274578   14.855208   11.188162     1  5180  5181
  5180  H     18.664033   14.113119   11.063244     2  5179
  5181  H     19.072215   15.475534   10.468260     2  5179
  5182  O     19.408771   13.241240    5.342094     1  5183  5184
  5183  H     19.205191   13.601474    4.464520     2  5182
  5184  H     20.120324   13.775232    5.709625     2  5182
  5185  O     18.540545   21.986792    6.997907     1  5186  5187
  5186  H     18.697437   22.637206    6.300296     2  5185
  5187  H     17.775710   22.363815    7.454030     2  5185
  5188  O     -3.777951    6.983028    7.835203     1  5189  5190
  5189  H     -4.532971    6.829424    7.242870     2  5188
  5190  H     -3.138707    6.273804    7.677549     2  5188
  5191  O    -16.785616   27.215258  -22.939877     1  5192  5193
  5192  H    -15.999033   27.730002  -22.697803     2  5191
  5193  H    -16.643490   26.936091  -23.859052     2  5191
  5194  O      8.852076    4.671110    4.992796     1  5195  5196
  5195  H      9.276239    3.855039    5.315858     2  5194
  5196  H      8.992604    5.295345    5.723936     2  5194
  5197  O     16.547795   -9.539987   -1.110187     1  5198  5199
  5198  H     16.520141   -9.840816   -0.187371     2  5197
  5199  H     15.693018   -9.780929   -1.502022     2  5197
  5200  O    -11.527491    1.540660   -1.264244     1  5201  5202
  5201  H    -11.757344    1.022631   -0.478512     2  5200
  5202  H    -12.357224    1.738711   -1.724809     2  5200
  5203  O      3.936271  -24.402879  -25.244026     1  5204  5205
  5204  H      3.020670  -24.186135  -25.007591     2  5203
  5205  H      4.040578  -25.341079  -25.022085     2  5203
  5206  O     13.714698   -3.772667    3.967006     1  5207  5208
  5207  H     12.787372   -3.829442    4.235447     2  5206
  5208  H     14.198360   -3.432784    4.733657     2  5206
  5209  O     -1.751784   22.085032   13.075980     1  5210  5211
  5210  H     -2.046070   22.585798   12.299903     2  5209
  5211  H     -2.297415   22.397974   13.813114     2  5209
  5212  O     10.868035  -14.899869   19.632537     1  5213  5214
  5213  H     11.443940  -15.678665   19.649335     2  5212
  5214  H      9.975480  -15.215601   19.425647     2  5212
  5215  O    -10.726192   -0.669816   25.165112     1  5216  5217
  5216  H     -9.794418   -0.448716   25.308832     2  5215
  5217  H    -10.749802   -0.986257   24.249613     2  5215
  5218  O     17.607639   11.051238  -13.078666     1  5219  5220
  5219  H     18.276747   10.748397  -12.451196     2  5218
  5220  H     17.373944   10.272639  -13.606273     2  5218
  5221  O     -2.808979   16.742429   -3.851449     1  5222  5223
  5222  H     -2.466908   17.624983   -4.065275     2  5221
  5223  H     -3.747244   16.894936   -3.657092     2  5221
  5224  O    -10.929435  -16.236474   13.668368     1  5225  5226
  5225  H    -11.034177  -17.170271   13.909298     2  5224
  5226  H    -10.083221  -15.970846   14.064511     2  5224
  5227  O     -3.419668    6.463697  -23.689691     1  5228  5229
  5228  H     -3.310492    7.077211  -24.434271     2  5227
  5229  H     -3.561183    5.590064  -24.097458     2  5227
  5230  O      2.885767   26.817789    1.319242     1  5231  5232
  5231  H      1.978514   26.981015    1.613706     2  5230
  5232  H      3.402164   26.812826    2.142069     2  5230
  5233  O     -5.277903    7.356030   10.070721     1  5234  5235
  5234  H     -4.662178    7.083938    9.366218     2  5233
  5235  H     -6.150366    7.196030    9.672198     2  5233
  5236  O     -7.948716   11.919204   12.441452     1  5237  5238
  5237  H     -8.014907   10.950689   12.425153     2  5236
  5238  H     -8.004844   12.182001   13.374196     2  5236
  5239  O      0.422246    2.597989  -25.833481     1  5240  5241
  5240  H      0.822106    1.949486  -25.241624     2  5239
  5241  H      0.861201    3.436396  -25.633679     2  5239
  5242  O     -2.494076   -8.435827    3.439364     1  5243  5244
  5243  H     -2.169391   -9.262133    3.834095     2  5242
  5244  H     -2.103567   -8.392497    2.554364     2  5242
  5245  O     21.861546   -3.557507   26.583532     1  5246  5247
  5246  H     22.762564   -3.422435   26.911259     2  5245
  5247  H     21.691031   -4.492137   26.774312     2  5245
  5248  O    -10.977717   10.264170  -22.451573     1  5249  5250
  5249  H    -11.532869   10.883979  -21.955211     2  5248
  5250  H    -11.154757   10.419074  -23.394419     2  5248
  5251  O    -24.976296    5.880398  -13.377860     1  5252  5253
  5252  H    -24.794607    6.828044  -13.490504     2  5251
  5253  H    -25.111818    5.568178  -14.290110     2  5251
  5254  O    -26.565317  -12.059273   -9.572510     1  5255  5256
  5255  H    -27.076269  -11.595865  -10.259019     2  5254
  5256  H    -27.071929  -12.869707   -9.372781     2  5254
  5257  O      5.183169   -7.604390  -11.477900     1  5258  5259
  5258  H      4.996560   -7.694050  -12.425587     2  5257
  5259  H      5.050948   -8.483553  -11.100921     2  5257
  5260  O    -23.708024   -6.711598  -26.423961     1  5261  5262
  5261  H    -24.413288   -6.180597  -26.824673     2  5260
  5262  H    -22.953650   -6.632683  -27.026705     2  5260
  5263  O    -11.740043    0.059926    1.033731     1  5264  5265
  5264  H    -11.753977   -0.905533    0.963121     2  5263
  5265  H    -10.835575    0.239550    1.339915     2  5263
  5266  O    -19.460072   12.082411   -6.411321     1  5267  5268
  5267  H    -19.549530   12.941564   -6.851281     2  5266
  5268  H    -20.181266   11.542889   -6.763680     2  5266
  5269  O    -12.993499  -12.476673  -22.519520     1  5270  5271
  5270  H    -12.628616  -13.315835  -22.852397     2  5269
  5271  H    -12.432275  -12.266333  -21.754112     2  5269
  5272  O    -27.093688  -19.889304   10.298327     1  5273  5274
  5273  H    -27.634318  -20.683449   10.169433     2  5272
  5274  H    -26.190310  -20.125728   10.053782     2  5272
  5275  O    -25.952384  -11.219788   10.057143     1  5276  5277
  5276  H    -26.016318  -10.662331   10.846925     2  5275
  5277  H    -25.189603  -10.872873    9.570267     2  5275
  5278  O     22.806404  -14.921732  -10.585916     1  5279  5280
  5279  H     22.365285  -14.520751   -9.827798     2  5278
  5280  H     23.237919  -14.167070  -11.011977     2  5278
  5281  O    -25.271232   13.017571   22.655736     1  5282  5283
  5282  H    -24.881968   13.896121   22.775712     2  5281
  5283  H    -24.791367   12.630156   21.908714     2  5281
  5284  O      5.642382    5.846389  -22.563904     1  5285  5286
  5285  H      5.941164    5.060190  -23.047985     2  5284
  5286  H      5.255122    5.506791  -21.743620     2  5284
  5287  O     -4.936862   17.467936    9.584204     1  5288  5289
  5288  H     -4.082056   17.842674    9.848242     2  5287
  5289  H     -5.558116   18.213120    9.534486     2  5287
  5290  O    -12.169892   11.174419    1.555744     1  5291  5292
  5291  H    -11.769132   11.809318    0.940011     2  5290
  5292  H    -11.883055   11.468306    2.425722     2  5290
  5293  O     19.617588  -26.014688   -8.509539     1  5294  5295
  5294  H     20.079004  -26.112094   -7.664164     2  5293
  5295  H     18.760143  -26.438516   -8.374500     2  5293
  5296  O     -0.014065   -7.685640   -6.969242     1  5297  5298
  5297  H      0.182488   -8.627062   -7.091907     2  5296
  5298  H     -0.971753   -7.612272   -7.081110     2  5296
  5299  O      4.566927  -18.334246  -27.285944     1  5300  5301
  5300  H      3.989397  -17.569124  -27.150086     2  5299
  5301  H      5.337245  -18.176031  -26.721937     2  5299
  5302  O      6.404874  -15.954544   15.828914     1  5303  5304
  5303  H      5.815262  -16.146410   15.087961     2  5302
  5304  H      5.870455  -15.520415   16.507789     2  5302
  5305  O      7.231299    3.787695  -16.588301     1  5306  5307
  5306  H      7.169700    4.644393  -17.035092     2  5305
  5307  H      8.163226    3.697957  -16.337899     2  5305
  5308  O     -3.536768  -18.716631  -24.066607     1  5309  5310
  5309  H     -4.380507  -18.462146  -23.663876     2  5308
  5310  H     -3.747799  -18.953705  -24.978679     2  5308
  5311  O    -20.700195   13.043532    7.443595     1  5312  5313
  5312  H    -20.132294   12.273934    7.607627     2  5311
  5313  H    -20.440854   13.376959    6.571912     2  5311
  5314  O    -18.571918   -1.472790   12.358363     1  5315  5316
  5315  H    -18.731895   -1.311773   11.417080     2  5314
  5316  H    -17.611053   -1.393774   12.475313     2  5314
  5317  O    -11.924238   18.094285  -13.677936     1  5318  5319
  5318  H    -12.764828   18.107623  -14.171867     2  5317
  5319  H    -11.982496   18.906727  -13.142212     2  5317
  5320  O     26.378416   15.311652   15.385982     1  5321  5322
  5321  H     26.914242   15.833328   14.765027     2  5320
  5322  H     25.465920   15.346729   15.060723     2  5320
  5323  O    -26.645785  -23.873906  -22.962025     1  5324  5325
  5324  H    -26.531969  -24.207763  -22.058903     2  5323
  5325  H    -27.589920  -23.977185  -23.151331     2  5323
  5326  O     26.170211    2.063649   12.228029     1  5327  5328
  5327  H     25.687614    1.806563   11.420478     2  5326
  5328  H     25.458893    2.189400   12.874154     2  5326
  5329  O    -22.703833    1.131093   15.612297     1  5330  5331
  5330  H    -23.514360    1.345463   16.101403     2  5329
  5331  H    -22.719732    0.177175   15.453691     2  5329
  5332  O     16.902902  -19.499758    9.317961     1  5333  5334
  5333  H     17.597027  -20.104354    9.635164     2  5332
  5334  H     17.351351  -18.642458    9.222197     2  5332
  5335  O    -26.824692   -5.274389   24.264377     1  5336  5337
  5336  H    -26.902833   -5.299304   23.299329     2  5335
  5337  H    -27.409042   -4.544961   24.519055     2  5335
  5338  O    -11.881706   -2.220515    8.419982     1  5339  5340
  5339  H    -12.000932   -1.342517    8.030901     2  5338
  5340  H    -11.133671   -2.623812    7.959087     2  5338
  5341  O      5.647764   -8.029043   15.494975     1  5342  5343
  5342  H      5.760835   -8.745481   14.843992     2  5341
  5343  H      4.763921   -8.166136   15.880909     2  5341
  5344  O      7.300543   11.668219   14.648946     1  5345  5346
  5345  H      8.266617   11.691430   14.701999     2  5344
  5346  H      6.989947   12.141106   15.437479     2  5344
  5347  O     26.049636  -21.795840    4.716276     1  5348  5349
  5348  H     25.925160  -20.885496    5.026690     2  5347
  5349  H     26.974846  -21.866491    4.463910     2  5347
  5350  O     -9.900603  -17.854827    3.160014     1  5351  5352
  5351  H     -9.592888  -18.554324    3.761507     2  5350
  5352  H    -10.624360  -18.253064    2.652236     2  5350
  5353  O     19.902974  -14.373099  -23.372768     1  5354  5355
  5354  H     19.130525  -13.786407  -23.387468     2  5353
  5355  H     19.821585  -14.937554  -24.156297     2  5353
  5356  O      4.028817   -7.734914   20.482155     1  5357  5358
  5357  H      4.059029   -7.120596   19.730863     2  5356
  5358  H      4.134659   -7.149401   21.244537     2  5356
  5359  O    -12.486109   19.180222  -20.782073     1  5360  5361
  5360  H    -12.517278   20.150065  -20.856404     2  5359
  5361  H    -11.803064   18.869923  -21.398471     2  5359
  5362  O      3.303321  -18.427176   -4.945810     1  5363  5364
  5363  H      3.308621  -18.491464   -3.977276     2  5362
  5364  H      3.855455  -19.161217   -5.266450     2  5362
  5365  O    -20.003639   23.304426    0.852487     1  5366  5367
  5366  H    -20.305498   22.686401    1.536437     2  5365
  5367  H    -20.799643   23.508132    0.340577     2  5365
  5368  O     -7.349913   24.288080   -8.000251     1  5369  5370
  5369  H     -8.101100   24.560710   -7.455735     2  5368
  5370  H     -7.633056   24.414957   -8.917313     2  5368
  5371  O      6.533394   23.785514    9.359662     1  5372  5373
  5372  H      7.377985   23.988915    9.811425     2  5371
  5373  H      6.722206   23.922795    8.411786     2  5371
  5374  O    -21.464830   17.622550  -15.225202     1  5375  5376
  5375  H    -20.568710   17.408043  -14.930476     2  5374
  5376  H    -21.662745   18.520032  -14.910643     2  5374
  5377  O      4.603895  -20.591681  -10.284891     1  5378  5379
  5378  H      4.028185  -20.578223  -11.064245     2  5377
  5379  H      5.346261  -21.167063  -10.531780     2  5377
  5380  O    -17.698124   16.092857   22.884021     1  5381  5382
  5381  H    -17.207277   16.439194   23.642157     2  5380
  5382  H    -18.279761   16.818808   22.609803     2  5380
  5383  O     13.786460    7.716842   -8.302254     1  5384  5385
  5384  H     13.462321    8.221574   -9.058609     2  5383
  5385  H     14.715000    7.989894   -8.219807     2  5383
  5386  O      5.982071   -0.733072    7.191758     1  5387  5388
  5387  H      5.051558   -0.914704    7.021655     2  5386
  5388  H      6.086279   -0.702763    8.155301     2  5386
  5389  O     -9.680920  -19.127508   16.553380     1  5390  5391
  5390  H    -10.302498  -18.835288   15.872114     2  5389
  5391  H     -9.282737  -18.328797   16.929985     2  5389
  5392  O    -12.341208   16.268235  -16.105703     1  5393  5394
  5393  H    -13.222703   16.422909  -16.472055     2  5392
  5394  H    -11.831804   15.951288  -16.865127     2  5392
  5395  O    -21.984154   -4.397781   11.541811     1  5396  5397
  5396  H    -21.624639   -3.782519   12.200436     2  5395
  5397  H    -21.398338   -4.322613   10.773281     2  5395
  5398  O     23.774409    0.682343  -13.214790     1  5399  5400
  5399  H     22.891159    0.288010  -13.238577     2  5398
  5400  H     24.039394    0.715473  -14.145753     2  5398
  5401  O     20.045725  -11.246473   24.241507     1  5402  5403
  5402  H     19.085750  -11.374305   24.202096     2  5401
  5403  H     20.351476  -11.654430   23.415532     2  5401
  5404  O     18.293975    5.622001   11.076148     1  5405  5406
  5405  H     17.568285    5.677336   10.427761     2  5404
  5406  H     17.849067    5.805737   11.923461     2  5404
  5407  O     23.061102    3.645838   -6.926369     1  5408  5409
  5408  H     22.749323    2.982252   -7.556630     2  5407
  5409  H     22.714194    4.484427   -7.259664     2  5407
  5410  O     -7.109337  -26.235777    7.157134     1  5411  5412
  5411  H     -6.377611  -25.999371    6.560277     2  5410
  5412  H     -7.227204  -25.481325    7.756776     2  5410
  5413  O      5.507485  -13.080269  -18.317195     1  5414  5415
  5414  H      5.614096  -13.710208  -17.586614     2  5413
  5415  H      5.753754  -13.535135  -19.138618     2  5413
  5416  O      8.687156   20.968382   -5.870929     1  5417  5418
  5417  H      9.621418   20.900392   -5.620893     2  5416
  5418  H      8.225525   21.206714   -5.055276     2  5416
  5419  O     23.301322   -5.296545   23.187459     1  5420  5421
  5420  H     23.801890   -5.472263   24.003082     2  5419
  5421  H     23.916188   -4.782791   22.645735     2  5419
  5422  O     21.516981   23.436173   21.350821     1  5423  5424
  5423  H     21.121932   23.249207   22.209871     2  5422
  5424  H     22.330374   23.930214   21.522738     2  5422
  5425  O     12.959003   -6.027599  -19.820959     1  5426  5427
  5426  H     12.064882   -5.801419  -19.549284     2  5425
  5427  H     13.349585   -5.198571  -20.124195     2  5425
  5428  O      3.755556   14.949865   -2.912882     1  5429  5430
  5429  H      3.174424   15.007905   -3.687761     2  5428
  5430  H      4.239224   14.121545   -3.031884     2  5428
  5431  O     24.429731   18.063154  -24.761360     1  5432  5433
  5432  H     23.704031   17.744408  -25.325235     2  5431
  5433  H     24.649049   17.310990  -24.187136     2  5431
  5434  O     26.131672   -2.682819  -10.568325     1  5435  5436
  5435  H     27.050798   -2.955143  -10.732079     2  5434
  5436  H     25.577323   -3.478164  -10.506970     2  5434
  5437  O    -25.997052   -9.237728   22.630480     1  5438  5439
  5438  H    -26.468113   -9.119787   21.793896     2  5437
  5439  H    -25.063434   -9.149301   22.389460     2  5437
  5440  O      2.347520   -8.726263   10.314152     1  5441  5442
  5441  H      2.020358   -7.923308    9.881050     2  5440
  5442  H      1.803481   -8.870646   11.101291     2  5440
  5443  O    -10.115600  -14.494124    9.337016     1  5444  5445
  5444  H    -10.239040  -13.655776    8.865959     2  5443
  5445  H     -9.352553  -14.344140    9.919285     2  5443
  5446  O      6.378091    1.048073  -23.052744     1  5447  5448
  5447  H      6.284062    0.502894  -23.847704     2  5446
  5448  H      5.498909    1.282402  -22.728949     2  5446
  5449  O     -3.015986   17.360415  -13.450923     1  5450  5451
  5450  H     -2.757012   16.486418  -13.769147     2  5449
  5451  H     -3.166224   17.870195  -14.259120     2  5449
  5452  O     -3.941745   -3.435691  -15.159820     1  5453  5454
  5453  H     -3.193227   -3.473187  -15.773478     2  5452
  5454  H     -4.583053   -4.057464  -15.531091     2  5452
  5455  O     -8.636610   18.144275  -17.982309     1  5456  5457
  5456  H     -8.511833   17.492971  -18.687796     2  5455
  5457  H     -7.724917   18.447592  -17.829654     2  5455
  5458  O    -22.459381    8.795950    5.586246     1  5459  5460
  5459  H    -22.201937    9.609206    5.116287     2  5458
  5460  H    -22.245356    8.951373    6.524535     2  5458
  5461  O     -9.850652   24.454971   12.021128     1  5462  5463
  5462  H    -10.143930   23.613543   11.647647     2  5461
  5463  H     -9.078828   24.268340   12.576757     2  5461
  5464  O    -20.565143   21.984557  -13.496672     1  5465  5466
  5465  H    -20.319418   21.568484  -12.654859     2  5464
  5466  H    -20.120985   22.842354  -13.460593     2  5464
  5467  O     12.718642    5.913106    9.269993     1  5468  5469
  5468  H     13.154937    6.709353    8.946783     2  5467
  5469  H     11.782360    6.162557    9.291257     2  5467
  5470  O     20.455925  -15.712693    3.036214     1  5471  5472
  5471  H     20.263326  -16.608342    2.713068     2  5470
  5472  H     21.228713  -15.351368    2.570421     2  5470
  5473  O      7.201187  -26.948768  -11.414994     1  5474  5475
  5474  H      6.496362  -26.954517  -10.749230     2  5473
  5475  H      6.722802  -27.026215  -12.253736     2  5473
  5476  O    -20.309514   23.288557  -26.380186     1  5477  5478
  5477  H    -19.643585   22.946443  -27.008315     2  5476
  5478  H    -19.844374   23.982351  -25.872698     2  5476
  5479  O     22.603176  -20.239548   -5.371103     1  5480  5481
  5480  H     23.260647  -20.398251   -4.674321     2  5479
  5481  H     22.307938  -21.114398   -5.675669     2  5479
  5482  O     24.046228    4.401431  -26.615244     1  5483  5484
  5483  H     24.897401    4.168126  -26.216873     2  5482
  5484  H     23.877826    3.704521  -27.267621     2  5482
  5485  O    -16.989129   20.637402   11.766102     1  5486  5487
  5486  H    -16.118505   20.535801   11.364246     2  5485
  5487  H    -17.403734   21.363301   11.285458     2  5485
  5488  O     20.383334   23.473311  -23.641551     1  5489  5490
  5489  H     21.221034   23.348003  -23.178366     2  5488
  5490  H     20.609323   23.718458  -24.548184     2  5488
  5491  O    -10.698316   -4.611107   -7.492890     1  5492  5493
  5492  H    -10.850295   -3.978825   -8.221264     2  5491
  5493  H    -10.959920   -5.471554   -7.864907     2  5491
  5494  O    -16.508208  -12.251919    5.695126     1  5495  5496
  5495  H    -17.417032  -12.567486    5.800411     2  5494
  5496  H    -16.039848  -12.515370    6.502560     2  5494
  5497  O    -19.931668   26.574893  -19.298315     1  5498  5499
  5498  H    -20.584338   26.781091  -18.622214     2  5497
  5499  H    -20.364229   26.716851  -20.154559     2  5497
  5500  O      3.768706   25.296049   21.564542     1  5501  5502
  5501  H      2.979013   24.733448   21.616655     2  5500
  5502  H      4.502230   24.661270   21.577472     2  5500
  5503  O      6.821961   -7.204532   10.344880     1  5504  5505
  5504  H      6.353575   -7.544241   11.126607     2  5503
  5505  H      7.619603   -7.751276   10.262836     2  5503
  5506  O     -7.572200    1.540985   18.328553     1  5507  5508
  5507  H     -7.771923    2.053828   17.529325     2  5506
  5508  H     -7.730941    2.116752   19.082219     2  5506
  5509  O     -1.376462    4.291449   21.522163     1  5510  5511
  5510  H     -0.750422    5.023374   21.465395     2  5509
  5511  H     -1.795338    4.201693   20.652312     2  5509
  5512  O    -19.040313   20.748694   -6.559925     1  5513  5514
  5513  H    -19.398066   20.068925   -7.151179     2  5512
  5514  H    -19.721383   20.880356   -5.885132     2  5512
  5515  O      4.387085  -16.340176  -14.562746     1  5516  5517
  5516  H      3.461110  -16.486173  -14.813547     2  5515
  5517  H      4.499275  -16.901953  -13.781595     2  5515
  5518  O    -24.086423   12.583297  -12.680116     1  5519  5520
  5519  H    -24.785504   12.452337  -12.025386     2  5518
  5520  H    -23.595880   13.356389  -12.369335     2  5518
  5521  O      4.574205   -8.021454   24.604577     1  5522  5523
  5522  H      3.780254   -7.790291   24.094631     2  5521
  5523  H      5.000413   -8.766789   24.151419     2  5521
  5524  O     -1.958772  -10.686326   12.497365     1  5525  5526
  5525  H     -2.342195  -11.544224   12.279799     2  5524
  5526  H     -1.000047  -10.781775   12.526484     2  5524
  5527  O      2.102161    2.035544  -19.426975     1  5528  5529
  5528  H      2.658286    2.160087  -20.209735     2  5527
  5529  H      1.996811    2.904606  -19.016278     2  5527
  5530  O     -9.833590   -7.893939  -20.692427     1  5531  5532
  5531  H     -9.745785   -6.934930  -20.809376     2  5530
  5532  H     -9.644483   -8.281572  -21.559230     2  5530
  5533  O     10.089847   14.441609  -22.462181     1  5534  5535
  5534  H     10.128282   13.675702  -21.860100     2  5533
  5535  H      9.677776   14.097092  -23.275102     2  5533
  5536  O      2.423190  -13.475839    2.449260     1  5537  5538
  5537  H      2.067406  -14.368133    2.315245     2  5536
  5538  H      3.065267  -13.353553    1.734932     2  5536
  5539  O    -26.204562  -24.508315    7.688155     1  5540  5541
  5540  H    -26.875814  -25.120696    7.352366     2  5539
  5541  H    -26.624865  -23.643256    7.587946     2  5539
  5542  O     -2.864117  -16.266636   21.611041     1  5543  5544
  5543  H     -2.832034  -15.377085   21.229425     2  5542
  5544  H     -2.837538  -16.099685   22.561848     2  5542
  5545  O     17.444492    0.694928   12.929649     1  5546  5547
  5546  H     17.956503   -0.019695   12.515504     2  5545
  5547  H     17.664124    0.684625   13.876606     2  5545
  5548  O      7.183448  -25.648507  -15.344510     1  5549  5550
  5549  H      7.939092  -26.215103  -15.150549     2  5548
  5550  H      6.471025  -25.996878  -14.792673     2  5548
  5551  O      7.981805   -1.867215   17.251050     1  5552  5553
  5552  H      8.513046   -1.188380   17.688215     2  5551
  5553  H      7.253054   -2.017831   17.870313     2  5551
  5554  O      4.789771   10.467937    2.612885     1  5555  5556
  5555  H      4.531633    9.739722    3.203344     2  5554
  5556  H      4.604587   10.157346    1.714157     2  5554
  5557  O     13.718973   19.063162   18.322014     1  5558  5559
  5558  H     12.959697   19.617316   18.568822     2  5557
  5559  H     14.096642   19.478059   17.531350     2  5557
  5560  O     19.560681   -1.926868   -9.126455     1  5561  5562
  5561  H     19.378891   -1.649053   -8.214548     2  5560
  5562  H     19.162874   -1.234424   -9.676725     2  5560
  5563  O     23.120865  -21.533065   26.619602     1  5564  5565
  5564  H     22.785114  -21.383445   25.720205     2  5563
  5565  H     23.755901  -22.261685   26.550255     2  5563
  5566  O     24.544191   -5.126309  -24.514685     1  5567  5568
  5567  H     24.783599   -4.495247  -23.819641     2  5566
  5568  H     25.364242   -5.587049  -24.746903     2  5566
  5569  O     24.518180  -18.561345   19.313385     1  5570  5571
  5570  H     24.774868  -18.052893   20.102046     2  5569
  5571  H     25.310267  -19.102181   19.159486     2  5569
  5572  O    -21.366079    8.300451   15.347426     1  5573  5574
  5573  H    -21.102553    8.458332   16.268152     2  5572
  5574  H    -22.047487    8.962186   15.158743     2  5572
  5575  O      2.975359   -6.731737    4.458715     1  5576  5577
  5576  H      2.670253   -7.405815    3.829755     2  5575
  5577  H      3.830172   -7.071160    4.773736     2  5575
  5578  O      9.283316  -12.692032  -17.216800     1  5579  5580
  5579  H      8.520967  -12.163498  -17.494687     2  5578
  5580  H      8.940688  -13.517823  -16.833720     2  5578
  5581  O     -5.171248  -25.107069   -3.399430     1  5582  5583
  5582  H     -6.048648  -25.217500   -2.991934     2  5581
  5583  H     -4.553159  -25.074364   -2.649813     2  5581
  5584  O      6.459670  -25.498944   -7.716389     1  5585  5586
  5585  H      7.039240  -24.975866   -8.285840     2  5584
  5586  H      5.872479  -25.937142   -8.344911     2  5584
  5587  O     -1.927237  -16.021317   -7.321843     1  5588  5589
  5588  H     -2.607173  -15.913145   -8.003645     2  5587
  5589  H     -1.341610  -16.717345   -7.659041     2  5587
  5590  O      1.329211  -23.649685   20.633764     1  5591  5592
  5591  H      1.992245  -24.268042   20.967995     2  5590
  5592  H      1.508457  -22.836239   21.124163     2  5590
  5593  O     -4.240782  -10.084353    1.485774     1  5594  5595
  5594  H     -4.983014   -9.633157    1.061553     2  5593
  5595  H     -4.561734  -10.316336    2.369670     2  5593
  5596  O    -24.570350    8.924285   26.930835     1  5597  5598
  5597  H    -23.911871    8.598355   26.305909     2  5596
  5598  H    -25.403960    8.872003   26.440346     2  5596
  5599  O    -22.827780    5.942706   15.806599     1  5600  5601
  5600  H    -22.257788    6.669212   15.509489     2  5599
  5601  H    -23.101432    5.443094   15.021936     2  5599
  5602  O    -11.271847    1.699753   26.691020     1  5603  5604
  5603  H    -11.396737    2.511099   26.183395     2  5602
  5604  H    -11.243905    0.969309   26.059132     2  5602
  5605  O     14.088771    1.159593   10.108191     1  5606  5607
  5606  H     14.146869    1.403233   11.045720     2  5605
  5607  H     13.143835    1.142067    9.888762     2  5605
  5608  O     -8.412582   -8.013548    5.521449     1  5609  5610
  5609  H     -8.905291   -7.988161    6.358844     2  5608
  5610  H     -7.659278   -8.605172    5.685359     2  5608
  5611  O     -7.444003  -10.231213   12.086030     1  5612  5613
  5612  H     -6.905670  -11.025705   11.941252     2  5611
  5613  H     -6.848205   -9.596588   12.513606     2  5611
  5614  O      8.895703  -17.576498  -11.036646     1  5615  5616
  5615  H      8.864378  -17.977852  -10.156940     2  5614
  5616  H      8.060236  -17.097456  -11.138640     2  5614
  5617  O    -14.144699   17.584985   20.463582     1  5618  5619
  5618  H    -15.076070   17.852858   20.447123     2  5617
  5619  H    -13.706411   18.203477   19.862046     2  5617
  5620  O    -24.351718   26.524903   -5.905973     1  5621  5622
  5621  H    -25.140792   26.357234   -5.369083     2  5620
  5622  H    -23.684090   25.951544   -5.502630     2  5620
  5623  O     17.551717    8.558565    5.573839     1  5624  5625
  5624  H     18.164638    9.195235    5.172933     2  5623
  5625  H     17.210412    9.026070    6.350704     2  5623
  5626  O     11.200809   24.580201    9.607204     1  5627  5628
  5627  H     11.538932   23.723514    9.897883     2  5626
  5628  H     11.948780   25.183467    9.739263     2  5626
  5629  O    -11.076318   -9.493504  -16.961188     1  5630  5631
  5630  H    -10.978758  -10.414175  -16.673304     2  5629
  5631  H    -10.492586   -8.952185  -16.407343     2  5629
  5632  O      0.787180   -3.613513   16.370210     1  5633  5634
  5633  H      0.846263   -3.940360   17.278409     2  5632
  5634  H      1.176861   -2.729359   16.357947     2  5632
  5635  O      1.762127   23.355548   21.362013     1  5636  5637
  5636  H      1.458995   23.589071   20.475692     2  5635
  5637  H      2.091744   22.451850   21.295656     2  5635
  5638  O     -6.102039    0.026763    3.061910     1  5639  5640
  5639  H     -6.533034    0.812544    3.423321     2  5638
  5640  H     -5.542709    0.360812    2.341535     2  5638
  5641  O    -11.238381   10.632654  -10.405089     1  5642  5643
  5642  H    -11.877053   11.221501   -9.972881     2  5641
  5643  H    -11.695854   10.214102  -11.151547     2  5641
  5644  O     23.803468   15.880514   -6.831204     1  5645  5646
  5645  H     24.321036   16.576348   -7.248036     2  5644
  5646  H     22.883108   16.181354   -6.852021     2  5644
  5647  O     -9.532377   -2.909737    4.738467     1  5648  5649
  5648  H     -8.635238   -2.995796    4.390755     2  5647
  5649  H     -9.444882   -2.950564    5.701909     2  5647
  5650  O    -25.247506   18.999451   -6.773128     1  5651  5652
  5651  H    -24.355475   19.380388   -6.715465     2  5650
  5652  H    -25.316061   18.610127   -7.663188     2  5650
  5653  O     -4.242917   -8.155048   20.732572     1  5654  5655
  5654  H     -5.013813   -7.610799   20.955054     2  5653
  5655  H     -4.547568   -9.074852   20.710471     2  5653
  5656  O    -16.701318  -22.815630  -21.513627     1  5657  5658
  5657  H    -15.797984  -22.535372  -21.694501     2  5656
  5658  H    -17.025530  -22.247599  -20.798573     2  5656
  5659  O    -13.297440   11.662611  -14.123394     1  5660  5661
  5660  H    -13.656636   12.144991  -13.361880     2  5659
  5661  H    -12.663243   11.047362  -13.725129     2  5659
  5662  O      8.562219   19.689819  -13.409818     1  5663  5664
  5663  H      9.274303   19.026453  -13.397856     2  5662
  5664  H      8.947366   20.454981  -13.857150     2  5662
  5665  O     24.183609    8.809535  -25.719579     1  5666  5667
  5666  H     25.088027    8.586037  -25.982190     2  5665
  5667  H     23.613509    8.228987  -26.247959     2  5665
  5668  O     -9.496101    6.372407   -8.584952     1  5669  5670
  5669  H    -10.292678    6.083308   -9.049708     2  5668
  5670  H     -9.033028    6.975532   -9.182576     2  5668
  5671  O     -9.161660   13.263340   -8.412030     1  5672  5673
  5672  H     -9.870030   13.901391   -8.586692     2  5671
  5673  H     -8.362823   13.796800   -8.300135     2  5671
  5674  O     -2.532064    8.948791   24.769515     1  5675  5676
  5675  H     -1.920398    9.235803   24.074824     2  5674
  5676  H     -3.389825    8.945471   24.324466     2  5674
  5677  O     12.794985    3.852980    6.076970     1  5678  5679
  5678  H     13.091400    4.153933    5.203875     2  5677
  5679  H     13.461485    4.160580    6.703016     2  5677
  5680  O     15.900072  -19.828337   13.863768     1  5681  5682
  5681  H     15.851046  -20.477687   14.574209     2  5680
  5682  H     16.811996  -19.500204   13.883903     2  5680
  5683  O      4.106673   17.867180   10.182528     1  5684  5685
  5684  H      3.216807   17.547253   10.394121     2  5683
  5685  H      4.082744   18.123513    9.249825     2  5683
  5686  O    -18.312147  -14.895721  -21.533396     1  5687  5688
  5687  H    -18.400946  -14.086446  -21.007848     2  5686
  5688  H    -17.365202  -15.065161  -21.631660     2  5686
  5689  O    -11.070563   -9.377925    0.498054     1  5690  5691
  5690  H    -10.590153   -9.393728   -0.334387     2  5689
  5691  H    -11.375394  -10.285949    0.643160     2  5689
  5692  O     -8.489084  -26.006329  -16.506246     1  5693  5694
  5693  H     -8.601729  -25.574668  -17.366299     2  5692
  5694  H     -8.942649  -26.860224  -16.599668     2  5692
  5695  O    -26.865371   26.796860  -24.686341     1  5696  5697
  5696  H    -27.792261   26.926497  -24.448134     2  5695
  5697  H    -26.894837   26.556848  -25.619811     2  5695
  5698  O     -8.663972    1.639669   13.507238     1  5699  5700
  5699  H     -9.390495    1.023727   13.639399     2  5698
  5700  H     -8.864313    2.123506   12.691686     2  5698
  5701  O    -22.430073    0.641214  -23.097149     1  5702  5703
  5702  H    -22.803977    1.106779  -23.861163     2  5701
  5703  H    -22.669830   -0.294398  -23.188501     2  5701
  5704  O      5.416013    6.326401    9.959924     1  5705  5706
  5705  H      5.086457    7.147519    9.564419     2  5704
  5706  H      5.648781    6.545159   10.873088     2  5704
  5707  O    -20.689236   -8.795505    3.960126     1  5708  5709
  5708  H    -19.832075   -9.244873    3.970274     2  5707
  5709  H    -21.090093   -9.070711    3.124031     2  5707
  5710  O     25.998404   12.578333   -7.715060     1  5711  5712
  5711  H     26.195186   11.913665   -8.399600     2  5710
  5712  H     25.957029   13.405651   -8.229052     2  5710
  5713  O     21.542750   10.736302  -20.487327     1  5714  5715
  5714  H     21.045023   11.081122  -19.735378     2  5713
  5715  H     21.263008   11.275691  -21.234629     2  5713
  5716  O    -20.696152   17.823547  -21.451533     1  5717  5718
  5717  H    -20.613188   17.351752  -22.296990     2  5716
  5718  H    -21.613389   18.138422  -21.431245     2  5716
  5719  O      4.851774  -23.738632   18.262826     1  5720  5721
  5720  H      5.029715  -23.389970   19.150426     2  5719
  5721  H      3.886457  -23.779800   18.192000     2  5719
  5722  O     20.113573    3.393670    2.682170     1  5723  5724
  5723  H     21.079644    3.383237    2.771208     2  5722
  5724  H     19.880232    4.289904    2.390091     2  5722
  5725  O     13.050386  -14.306771    6.035725     1  5726  5727
  5726  H     12.453538  -14.925740    6.484265     2  5725
  5727  H     13.563002  -13.863769    6.726830     2  5725
  5728  O     -6.540670   18.007190    6.699007     1  5729  5730
  5729  H     -6.565493   18.508312    7.530132     2  5728
  5730  H     -6.202671   18.648741    6.053530     2  5728
  5731  O     16.885251    8.764598   12.569035     1  5732  5733
  5732  H     17.550434    9.241114   13.072174     2  5731
  5733  H     16.983434    7.833528   12.810931     2  5731
  5734  O     -1.771792   -9.213836   -9.944493     1  5735  5736
  5735  H     -1.459446   -9.626398  -10.758254     2  5734
  5736  H     -2.677124   -9.531393   -9.843776     2  5734
  5737  O    -18.870576    0.199524   -1.678864     1  5738  5739
  5738  H    -18.263671    0.936988   -1.809628     2  5737
  5739  H    -18.488854   -0.487979   -2.239372     2  5737
  5740  O    -22.517518  -16.150959   21.741150     1  5741  5742
  5741  H    -22.724405  -16.394390   20.829976     2  5740
  5742  H    -22.103647  -15.282685   21.672178     2  5740
  5743  O    -26.808444   -8.786789  -24.697145     1  5744  5745
  5744  H    -27.520048   -9.402376  -24.930466     2  5743
  5745  H    -26.032243   -9.076063  -25.204862     2  5743
  5746  O     11.298882  -24.179280   23.286526     1  5747  5748
  5747  H     10.925572  -23.304505   23.101268     2  5746
  5748  H     10.570609  -24.792923   23.109882     2  5746
  5749  O     24.116888   24.969537  -20.303804     1  5750  5751
  5750  H     24.968917   25.414394  -20.413881     2  5749
  5751  H     23.902281   25.112536  -19.371096     2  5749
  5752  O     -9.968239  -17.181817   -4.057671     1  5753  5754
  5753  H     -9.311355  -17.866457   -4.265284     2  5752
  5754  H    -10.808159  -17.664459   -4.136463     2  5752
  5755  O    -20.898752   21.347340   -4.547739     1  5756  5757
  5756  H    -20.568727   22.227480   -4.308061     2  5755
  5757  H    -20.766652   20.798611   -3.770291     2  5755
  5758  O      5.293938   22.679359  -13.591696     1  5759  5760
  5759  H      6.038020   23.299170  -13.587471     2  5758
  5760  H      4.639803   23.083172  -13.001129     2  5758
  5761  O     11.488258  -17.435793   25.493941     1  5762  5763
  5762  H     10.773299  -17.845390   24.971023     2  5761
  5763  H     11.549258  -17.980552   26.290896     2  5761
  5764  O      9.112322   -6.129958    7.053115     1  5765  5766
  5765  H      8.849701   -5.203752    6.975983     2  5764
  5766  H      9.613201   -6.151203    7.880666     2  5764
  5767  O      6.274542  -10.234409   14.015007     1  5768  5769
  5768  H      6.532478  -10.505504   13.123052     2  5767
  5769  H      5.628801  -10.903075   14.303949     2  5767
  5770  O    -20.599564    9.022619   -8.718297     1  5771  5772
  5771  H    -19.684974    9.166276   -8.436789     2  5770
  5772  H    -21.135961    9.513968   -8.078311     2  5770
  5773  O     20.141825   18.641700   10.358028     1  5774  5775
  5774  H     19.882134   17.861531    9.851476     2  5773
  5775  H     20.323732   19.331663    9.701751     2  5773
  5776  O    -20.807096  -24.835436  -10.289963     1  5777  5778
  5777  H    -21.424813  -25.149321  -10.976034     2  5776
  5778  H    -21.363823  -24.556770   -9.539766     2  5776
  5779  O    -15.067575  -19.773899   -3.875123     1  5780  5781
  5780  H    -15.153590  -19.384282   -2.990851     2  5779
  5781  H    -14.245594  -20.275806   -3.869977     2  5779
  5782  O     -2.526894  -20.213926   -2.333897     1  5783  5784
  5783  H     -2.994449  -20.227112   -3.182081     2  5782
  5784  H     -2.327686  -19.280431   -2.191551     2  5782
  5785  O      7.260658   -1.792586   14.524124     1  5786  5787
  5786  H      7.603135   -1.658771   15.420245     2  5785
  5787  H      6.307502   -1.666971   14.624483     2  5785
  5788  O     -1.856237   26.731564   -7.140405     1  5789  5790
  5789  H     -1.844122   27.559852   -7.642271     2  5788
  5790  H     -1.572828   26.023820   -7.740504     2  5788
  5791  O    -19.761208   -7.678729   22.735460     1  5792  5793
  5792  H    -20.166824   -7.362155   21.914308     2  5791
  5793  H    -19.345390   -6.882126   23.096163     2  5791
  5794  O      8.995232    6.283423    7.154096     1  5795  5796
  5795  H      9.658911    6.622633    7.769656     2  5794
  5796  H      8.364106    5.820814    7.723923     2  5794
  5797  O     12.751020    5.279915   22.215425     1  5798  5799
  5798  H     12.050271    4.785344   21.758577     2  5797
  5799  H     12.891129    6.102392   21.724009     2  5797
  5800  O     -2.908070    7.885142    1.478305     1  5801  5802
  5801  H     -2.446991    8.100686    2.306106     2  5800
  5802  H     -3.529918    7.177732    1.715454     2  5800
  5803  O     -2.610924   12.934171   24.471454     1  5804  5805
  5804  H     -2.260445   12.647312   23.613831     2  5803
  5805  H     -2.481611   13.892850   24.474744     2  5803
  5806  O     13.640712    6.712476  -23.098437     1  5807  5808
  5807  H     14.174774    6.561184  -22.297567     2  5806
  5808  H     13.781207    7.644904  -23.334225     2  5806
  5809  O    -12.360442    4.753073   13.593474     1  5810  5811
  5810  H    -13.151019    5.108122   14.020423     2  5809
  5811  H    -11.628018    5.334342   13.839653     2  5809
  5812  O    -15.259531   13.018502   -2.542418     1  5813  5814
  5813  H    -16.049206   13.504270   -2.817403     2  5812
  5814  H    -14.773489   12.864349   -3.365724     2  5812
  5815  O      7.656180   13.499268   -3.905383     1  5816  5817
  5816  H      7.777505   14.439850   -3.689463     2  5815
  5817  H      6.714959   13.309876   -3.766211     2  5815
  5818  O     -5.342237   22.181840   -2.044519     1  5819  5820
  5819  H     -5.837663   21.361840   -2.198576     2  5818
  5820  H     -5.815932   22.585678   -1.300177     2  5818
  5821  O     17.758456   16.226930  -19.395635     1  5822  5823
  5822  H     17.032727   15.918870  -18.834740     2  5821
  5823  H     18.542267   16.112629  -18.839649     2  5821
  5824  O      6.681512   -8.822959   21.393637     1  5825  5826
  5825  H      6.554908   -7.946977   21.786381     2  5824
  5826  H      6.593353   -9.427897   22.146662     2  5824
  5827  O     -5.190756   -8.703980  -22.481990     1  5828  5829
  5828  H     -4.444683   -8.088924  -22.556181     2  5827
  5829  H     -5.831416   -8.340656  -23.114587     2  5827
  5830  O    -23.963606  -17.063771    6.119343     1  5831  5832
  5831  H    -24.374341  -17.203379    6.983843     2  5830
  5832  H    -23.739685  -16.123571    6.117862     2  5830
  5833  O     -1.307434   27.084487  -14.055773     1  5834  5835
  5834  H     -0.776669   27.791453  -14.460942     2  5833
  5835  H     -1.585691   26.509729  -14.786413     2  5833
  5836  O     16.825375   -7.074221   14.091690     1  5837  5838
  5837  H     17.646905   -7.485938   14.410140     2  5836
  5838  H     16.851315   -7.156123   13.126184     2  5836
  5839  O    -18.951722    6.329092    1.752351     1  5840  5841
  5840  H    -19.094991    7.252503    1.491392     2  5839
  5841  H    -17.991311    6.208160    1.844791     2  5839
  5842  O      5.640638   17.958135   -8.006228     1  5843  5844
  5843  H      5.609635   17.657967   -8.926888     2  5842
  5844  H      6.572550   18.042785   -7.748146     2  5842
  5845  O    -19.263487  -12.803816  -20.031982     1  5846  5847
  5846  H    -18.822363  -12.441697  -19.249984     2  5845
  5847  H    -19.537154  -12.039187  -20.559427     2  5845
  5848  O     -1.714331  -16.707324    5.854027     1  5849  5850
  5849  H     -2.526097  -16.514547    6.351525     2  5848
  5850  H     -1.008679  -16.157738    6.236625     2  5848
  5851  O     -1.553825    3.394728   16.446366     1  5852  5853
  5852  H     -0.623928    3.544495   16.235387     2  5851
  5853  H     -2.036355    3.759643   15.690811     2  5851
  5854  O     -8.447102  -11.479300    4.516073     1  5855  5856
  5855  H     -7.739868  -11.989251    4.934354     2  5854
  5856  H     -9.269892  -11.886833    4.811467     2  5854
  5857  O    -25.216686    7.154009   16.231904     1  5858  5859
  5858  H    -25.790817    6.438779   15.904764     2  5857
  5859  H    -24.329959    6.752456   16.223603     2  5857
  5860  O     -5.577394    6.422327  -10.748122     1  5861  5862
  5861  H     -5.298701    6.334384   -9.825157     2  5860
  5862  H     -6.450455    6.844630  -10.717909     2  5860
  5863  O    -22.286740  -11.872586  -23.135768     1  5864  5865
  5864  H    -21.813391  -11.940200  -23.978281     2  5863
  5865  H    -22.890585  -11.117550  -23.193299     2  5863
  5866  O     11.705611  -23.576514    4.476585     1  5867  5868
  5867  H     12.108130  -24.460694    4.410663     2  5866
  5868  H     12.008049  -23.264130    5.344203     2  5866
  5869  O    -22.235363    3.759354    6.976899     1  5870  5871
  5870  H    -22.866472    3.135607    7.363827     2  5869
  5871  H    -21.535804    3.221184    6.584834     2  5869
  5872  O     19.933183   12.786895  -21.657497     1  5873  5874
  5873  H     19.741645   13.111176  -22.547039     2  5872
  5874  H     19.156726   12.269847  -21.403040     2  5872
  5875  O     13.546290   -1.430039   25.433827     1  5876  5877
  5876  H     12.702516   -1.059147   25.129071     2  5875
  5877  H     13.476199   -1.367626   26.399968     2  5875
  5878  O     -1.793883    6.109707   18.774786     1  5879  5880
  5879  H     -2.711484    6.012156   19.061997     2  5878
  5880  H     -1.412750    6.741642   19.393295     2  5878
  5881  O      1.310565  -12.869520   -3.000317     1  5882  5883
  5882  H      1.956560  -13.518387   -2.687101     2  5881
  5883  H      1.424348  -12.114795   -2.401368     2  5881
  5884  O     14.145368  -24.624980   -1.707514     1  5885  5886
  5885  H     14.217105  -25.554333   -2.001306     2  5884
  5886  H     14.983010  -24.193825   -1.977819     2  5884
  5887  O     -6.514157    4.798637   -4.209300     1  5888  5889
  5888  H     -6.476938    4.472474   -3.297597     2  5887
  5889  H     -7.151614    5.531441   -4.184287     2  5887
  5890  O     -9.965482   -3.114402   12.879471     1  5891  5892
  5891  H     -9.024764   -2.891917   12.921568     2  5890
  5892  H    -10.005051   -4.082587   12.822474     2  5890
  5893  O     -8.245475   20.760635  -17.805074     1  5894  5895
  5894  H     -8.224599   21.111023  -16.901901     2  5893
  5895  H     -8.073388   21.544426  -18.355824     2  5893
  5896  O     -8.885494   23.978384    6.384229     1  5897  5898
  5897  H     -8.996979   24.403152    5.518774     2  5896
  5898  H     -8.428361   23.142913    6.210074     2  5896
  5899  O    -24.959897    1.732602   17.102646     1  5900  5901
  5900  H    -25.756430    2.055854   16.654882     2  5899
  5901  H    -24.876496    2.264256   17.907054     2  5899
  5902  O      4.136922  -12.291294  -15.673325     1  5903  5904
  5903  H      4.854026  -12.943536  -15.615257     2  5902
  5904  H      4.577326  -11.435802  -15.802387     2  5902
  5905  O    -25.567922   16.375782   25.061402     1  5906  5907
  5906  H    -25.740414   15.821664   25.838126     2  5905
  5907  H    -25.055859   15.848896   24.425953     2  5905
  5908  O     21.840198   11.408461   27.217476     1  5909  5910
  5909  H     22.719248   11.693974   26.913770     2  5908
  5910  H     21.963802   11.026494   28.099630     2  5908
  5911  O    -26.874108   15.008644  -15.904191     1  5912  5913
  5912  H    -27.353987   14.172379  -15.979687     2  5911
  5913  H    -27.063722   15.454211  -16.742084     2  5911
  5914  O     25.525410  -21.416291   -6.119845     1  5915  5916
  5915  H     25.021287  -22.233449   -6.267739     2  5914
  5916  H     25.265716  -21.105750   -5.235186     2  5914
  5917  O     11.546110   15.149024   23.526249     1  5918  5919
  5918  H     11.150054   14.391353   23.970990     2  5917
  5919  H     10.986614   15.320590   22.755044     2  5917
  5920  O      8.779759    1.241206  -18.794142     1  5921  5922
  5921  H      8.920158    2.072826  -19.258022     2  5920
  5922  H      9.528482    1.145930  -18.192353     2  5920
  5923  O    -17.761999   -4.103618    9.146866     1  5924  5925
  5924  H    -17.115140   -4.813144    9.011890     2  5923
  5925  H    -17.325400   -3.303142    8.819326     2  5923
  5926  O    -13.669662   -7.078177    9.754765     1  5927  5928
  5927  H    -13.551589   -7.266726   10.691497     2  5926
  5928  H    -12.831859   -6.694939    9.457929     2  5926
  5929  O     -4.897005   10.392101   15.419616     1  5930  5931
  5930  H     -5.368829   11.241674   15.424568     2  5929
  5931  H     -4.515391   10.340162   14.538559     2  5929
  5932  O     22.460883   -8.066607   -1.655788     1  5933  5934
  5933  H     23.406863   -8.266107   -1.749641     2  5932
  5934  H     22.427805   -7.254054   -1.134922     2  5932
  5935  O      9.182259  -26.472584   -3.100989     1  5936  5937
  5936  H      9.009775  -27.301995   -2.629039     2  5935
  5937  H      9.061801  -26.711696   -4.034180     2  5935
  5938  O     13.542169  -25.394716  -22.719542     1  5939  5940
  5939  H     12.818616  -26.040039  -22.750565     2  5938
  5940  H     13.648372  -25.175299  -21.781082     2  5938
  5941  O      4.530061   -5.010300  -12.811843     1  5942  5943
  5942  H      4.234762   -4.092487  -12.799305     2  5941
  5943  H      5.013991   -5.067454  -13.642784     2  5941
  5944  O     18.289136   13.244434   18.302845     1  5945  5946
  5945  H     18.582961   13.904549   17.662653     2  5944
  5946  H     17.823978   12.598835   17.750487     2  5944
  5947  O      4.944502   -3.006795  -24.333785     1  5948  5949
  5948  H      4.066449   -2.669496  -24.552243     2  5947
  5949  H      4.886436   -3.969318  -24.407620     2  5947
  5950  O    -23.355207   18.680580  -21.423632     1  5951  5952
  5951  H    -23.808398   18.464659  -20.595355     2  5950
  5952  H    -23.543297   19.623237  -21.535041     2  5950
  5953  O      7.322519   19.130247   -1.588857     1  5954  5955
  5954  H      7.975328   18.975155   -0.892335     2  5953
  5955  H      6.441865   19.064837   -1.201357     2  5953
  5956  O     15.156738  -24.539155   -7.267477     1  5957  5958
  5957  H     15.292273  -23.721400   -6.761343     2  5956
  5958  H     15.678431  -24.423440   -8.077795     2  5956
  5959  O     -7.962978    4.615500  -18.022328     1  5960  5961
  5960  H     -8.879938    4.339705  -17.886046     2  5959
  5961  H     -7.437483    3.887372  -17.664652     2  5959
  5962  O     17.127029    1.577760  -25.652412     1  5963  5964
  5963  H     17.990444    1.366217  -25.281739     2  5962
  5964  H     17.167819    2.501831  -25.922174     2  5962
  5965  O      0.945153   21.845559   16.854542     1  5966  5967
  5966  H      1.858570   21.527819   16.884459     2  5965
  5967  H      0.415559   21.200491   17.354905     2  5965
  5968  O    -16.155631   -4.381960  -20.693265     1  5969  5970
  5969  H    -16.157291   -5.014039  -19.958331     2  5968
  5970  H    -15.458392   -4.669685  -21.302033     2  5968
  5971  O      7.941719    2.618819   -0.295382     1  5972  5973
  5972  H      7.210721    3.138649    0.068436     2  5971
  5973  H      7.695004    1.700109   -0.162746     2  5971
  5974  O     15.147184   20.687827    9.812948     1  5975  5976
  5975  H     15.786178   20.923525   10.508843     2  5974
  5976  H     14.958987   19.739783    9.945142     2  5974
  5977  O     19.513338   23.779605  -21.017715     1  5978  5979
  5978  H     19.585036   24.045585  -21.943931     2  5977
  5979  H     18.904837   24.406763  -20.600366     2  5977
  5980  O    -10.029753    5.817374  -11.685681     1  5981  5982
  5981  H     -9.680241    4.930646  -11.503982     2  5980
  5982  H    -10.834600    5.860621  -11.148439     2  5980
  5983  O     -6.898476   22.697020   18.362437     1  5984  5985
  5984  H     -6.240176   22.017129   18.177554     2  5983
  5985  H     -7.255880   22.928997   17.489642     2  5983
  5986  O     18.962959   10.982793  -24.621631     1  5987  5988
  5987  H     19.110271   11.932043  -24.527230     2  5986
  5988  H     19.841469   10.604472  -24.469669     2  5986
  5989  O     17.978162  -23.454663  -17.941304     1  5990  5991
  5990  H     17.086403  -23.818105  -17.846561     2  5989
  5991  H     18.153338  -23.426396  -18.892527     2  5989
  5992  O     16.114585   21.681022  -20.672138     1  5993  5994
  5993  H     15.750180   21.948845  -21.532675     2  5992
  5994  H     15.386561   21.777040  -20.042832     2  5992
  5995  O     26.564524   24.405901   24.378978     1  5996  5997
  5996  H     26.483352   24.169845   23.440096     2  5995
  5997  H     25.865158   25.061966   24.502415     2  5995
  5998  O     18.481890    2.596484   -3.565142     1  5999  6000
  5999  H     18.603364    2.051156   -4.358240     2  5998
  6000  H     17.669469    2.297681   -3.131233     2  5998
  6001  O    -18.331645    7.523804  -24.172708     1  6002  6003
  6002  H    -18.902595    6.831197  -23.814499     2  6001
  6003  H    -18.123740    7.284840  -25.083044     2  6001
  6004  O     -6.415585   22.534563   11.493802     1  6005  6006
  6005  H     -5.798919   21.895220   11.870416     2  6004
  6006  H     -5.906569   23.219411   11.033673     2  6004
  6007  O     12.472777  -22.195112   18.923690     1  6008  6009
  6008  H     11.808579  -21.755456   19.475353     2  6007
  6009  H     13.175305  -22.485462   19.526383     2  6007
  6010  O    -24.534535   18.221785    8.646980     1  6011  6012
  6011  H    -25.199731   17.734348    8.138270     2  6010
  6012  H    -24.423026   17.743177    9.482544     2  6010
  6013  O     17.331620   27.007499   -8.524355     1  6014  6015
  6014  H     17.037599   27.223187   -9.424008     2  6013
  6015  H     17.646655   26.097764   -8.564447     2  6013
  6016  O    -12.871675    4.609512   -6.421157     1  6017  6018
  6017  H    -13.547073    5.308226   -6.411709     2  6016
  6018  H    -12.322616    4.796407   -5.639762     2  6016
  6019  O      3.787236  -10.656480  -23.980022     1  6020  6021
  6020  H      4.545460  -10.593700  -23.390883     2  6019
  6021  H      4.129313  -10.931925  -24.841283     2  6019
  6022  O     15.986007   -8.903710  -13.755379     1  6023  6024
  6023  H     15.270157   -9.137773  -13.139331     2  6022
  6024  H     15.641835   -8.095914  -14.173491     2  6022
  6025  O    -26.744300   -1.021476   -5.714034     1  6026  6027
  6026  H    -27.235901   -0.950953   -6.550797     2  6025
  6027  H    -25.816549   -1.122469   -5.988547     2  6025
  6028  O    -21.827502  -26.969501   11.567665     1  6029  6030
  6029  H    -21.328439  -26.660761   10.793846     2  6028
  6030  H    -22.079787  -26.150512   12.022934     2  6028
  6031  O     -2.714679   10.075066  -23.121312     1  6032  6033
  6032  H     -2.401705   10.596551  -23.873308     2  6031
  6033  H     -2.792376   10.708581  -22.393054     2  6031
  6034  O     -7.621259   22.873033  -19.482427     1  6035  6036
  6035  H     -6.790120   22.448397  -19.735039     2  6034
  6036  H     -7.358439   23.779521  -19.271206     2  6034
  6037  O     -9.885984   -8.295651    3.197221     1  6038  6039
  6038  H     -9.385484   -8.330328    4.026470     2  6037
  6039  H    -10.762020   -7.971668    3.442925     2  6037
  6040  O    -26.848101  -13.218164   15.647768     1  6041  6042
  6041  H    -26.672203  -12.377678   15.197227     2  6040
  6042  H    -26.120957  -13.799604   15.372754     2  6040
  6043  O    -10.150813   15.859556   15.829470     1  6044  6045
  6044  H     -9.814924   16.704356   16.163189     2  6043
  6045  H     -9.742134   15.188817   16.398226     2  6043
  6046  O     20.855824    6.889376    4.546634     1  6047  6048
  6047  H     21.317302    6.403154    5.241540     2  6046
  6048  H     21.175433    7.803966    4.605329     2  6046
  6049  O    -18.025183   11.706600   18.539962     1  6050  6051
  6050  H    -18.818168   11.979950   18.050787     2  6049
  6051  H    -17.281525   11.917034   17.954252     2  6049
  6052  O     -8.591060   16.782374   19.145225     1  6053  6054
  6053  H     -7.669878   16.722079   19.442427     2  6052
  6054  H     -8.818476   15.909691   18.788486     2  6052
  6055  O     -2.518355   15.016422  -15.019880     1  6056  6057
  6056  H     -2.242407   15.476402  -15.829902     2  6055
  6057  H     -3.466726   14.852757  -15.138394     2  6055
  6058  O    -16.939309    7.745512   -2.802996     1  6059  6060
  6059  H    -16.093009    7.524253   -3.220880     2  6058
  6060  H    -16.858798    8.695017   -2.640063     2  6058
  6061  O    -20.470325   -2.399061   25.465855     1  6062  6063
  6062  H    -19.707865   -2.996331   25.430958     2  6061
  6063  H    -21.216893   -2.918459   25.801588     2  6061
  6064  O     -1.061600   -5.919522  -15.627542     1  6065  6066
  6065  H     -1.242249   -6.603671  -16.286219     2  6064
  6066  H     -1.337385   -5.081050  -16.025440     2  6064
  6067  O     -9.945150  -10.175474   23.031650     1  6068  6069
  6068  H     -9.452320  -10.441052   22.237181     2  6067
  6069  H    -10.399645   -9.357212   22.773357     2  6067
  6070  O    -10.688373   13.471659  -14.186330     1  6071  6072
  6071  H    -10.257668   13.008572  -13.456074     2  6070
  6072  H    -10.595633   12.904040  -14.965414     2  6070
  6073  O     -3.919013   -1.723761   22.744385     1  6074  6075
  6074  H     -3.288864   -2.339030   23.155706     2  6073
  6075  H     -3.766035   -1.820161   21.792222     2  6073
  6076  O     12.668893   16.660389   17.454633     1  6077  6078
  6077  H     11.885984   17.130617   17.125218     2  6076
  6078  H     13.186272   17.389301   17.833974     2  6076
  6079  O     -0.195080   26.570339   14.169654     1  6080  6081
  6080  H     -1.025883   26.579807   13.668867     2  6079
  6081  H      0.361798   25.873917   13.787368     2  6079
  6082  O     21.072753   -3.541326  -23.992401     1  6083  6084
  6083  H     21.764953   -3.080268  -23.501851     2  6082
  6084  H     20.451633   -2.846717  -24.245816     2  6082
  6085  O    -20.808679   16.689394   24.432463     1  6086  6087
  6086  H    -20.982631   15.990982   23.783764     2  6085
  6087  H    -20.334659   17.373953   23.936270     2  6085
  6088  O    -16.372435   23.728654   20.786926     1  6089  6090
  6089  H    -16.527878   23.285078   19.939123     2  6088
  6090  H    -16.148727   23.019425   21.397642     2  6088
  6091  O      6.299906   -3.818143    3.272990     1  6092  6093
  6092  H      5.339320   -3.831414    3.143315     2  6091
  6093  H      6.619064   -4.404846    2.568947     2  6091
  6094  O     13.880660  -25.041675  -20.016890     1  6095  6096
  6095  H     13.179186  -24.537106  -19.578515     2  6094
  6096  H     13.765198  -25.971000  -19.764229     2  6094
  6097  O    -15.527637   22.931772   -7.904624     1  6098  6099
  6098  H    -15.995949   23.326843   -7.159535     2  6097
  6099  H    -15.108620   22.155160   -7.511250     2  6097
  6100  O     -4.190558   13.730562   -1.671677     1  6101  6102
  6101  H     -4.562427   13.134363   -1.005505     2  6100
  6102  H     -4.914840   13.878522   -2.293964     2  6100
  6103  O     13.459564   -5.258264    0.311128     1  6104  6105
  6104  H     13.314348   -5.973605   -0.326905     2  6103
  6105  H     14.305013   -4.860356    0.051734     2  6103
  6106  O    -25.808077   24.875010   21.397104     1  6107  6108
  6107  H    -25.509397   25.044038   20.488016     2  6106
  6108  H    -26.732761   24.584136   21.366830     2  6106
  6109  O     10.371271    0.716011   12.296245     1  6110  6111
  6110  H      9.605614    0.162886   12.062742     2  6109
  6111  H     10.627056    1.200411   11.493346     2  6109
  6112  O     -8.502520  -23.374373   26.600134     1  6113  6114
  6113  H     -7.533772  -23.356459   26.548202     2  6112
  6114  H     -8.816067  -22.594408   26.118299     2  6112
  6115  O     -6.283221   15.155392    7.145940     1  6116  6117
  6116  H     -6.707462   15.038799    8.015079     2  6115
  6117  H     -6.389458   16.098648    6.939758     2  6115
  6118  O     22.520670    2.378690  -21.618403     1  6119  6120
  6119  H     22.377656    1.918809  -20.778190     2  6118
  6120  H     23.074678    1.799928  -22.161099     2  6118
  6121  O     -6.062401    5.854349  -23.650075     1  6122  6123
  6122  H     -5.920177    4.905507  -23.511037     2  6121
  6123  H     -5.884149    5.963942  -24.599834     2  6121
  6124  O     -8.956366  -17.575038  -20.902324     1  6125  6126
  6125  H     -8.784783  -18.145384  -21.674098     2  6124
  6126  H     -9.861625  -17.819991  -20.636319     2  6124
  6127  O      3.763128  -15.922380    8.286921     1  6128  6129
  6128  H      3.195752  -16.550944    8.766118     2  6127
  6129  H      4.655054  -16.279906    8.420452     2  6127
  6130  O     -9.275327  -17.950509   10.491536     1  6131  6132
  6131  H     -8.768464  -17.616478   11.248443     2  6130
  6132  H    -10.130405  -17.500681   10.534226     2  6130
  6133  O     15.919000   13.222159  -21.579184     1  6134  6135
  6134  H     15.388470   13.286109  -20.770540     2  6133
  6135  H     16.618314   12.577050  -21.400107     2  6133
  6136  O     26.928335   -6.098961    1.501501     1  6137  6138
  6137  H     27.891904   -6.195786    1.503619     2  6136
  6138  H     26.736422   -5.726655    0.635722     2  6136
  6139  O     18.661120  -23.148425  -20.784704     1  6140  6141
  6140  H     18.106791  -23.531958  -21.483467     2  6139
  6141  H     19.519654  -23.586980  -20.897578     2  6139
  6142  O     11.574869    6.402374   -2.322762     1  6143  6144
  6143  H     11.985154    5.692304   -1.804456     2  6142
  6144  H     10.713976    6.064552   -2.615100     2  6142
  6145  O    -20.093698  -15.421370   -4.937234     1  6146  6147
  6146  H    -19.886436  -15.747551   -4.046778     2  6145
  6147  H    -21.060439  -15.341368   -4.951854     2  6145
  6148  O     17.152537    6.556510   26.269796     1  6149  6150
  6149  H     17.404578    5.797350   26.814275     2  6148
  6150  H     16.183513    6.515166   26.242925     2  6148
  6151  O     13.867649   -4.069317   24.882801     1  6152  6153
  6152  H     13.756138   -3.158905   25.204661     2  6151
  6153  H     12.985513   -4.303010   24.550867     2  6151
  6154  O     25.504474    3.295293  -14.499554     1  6155  6156
  6155  H     25.329042    2.928162  -13.628715     2  6154
  6156  H     25.340587    4.246293  -14.406698     2  6154
  6157  O     20.615150   20.490395   22.888200     1  6158  6159
  6158  H     20.066011   20.469258   22.087690     2  6157
  6159  H     20.401425   21.353971   23.287615     2  6157
  6160  O      9.001019   11.680528   -2.393933     1  6161  6162
  6161  H      9.767001   12.093268   -1.956573     2  6160
  6162  H      8.651915   12.369890   -2.987800     2  6160
  6163  O      7.589919  -18.641252    1.872891     1  6164  6165
  6164  H      6.935577  -18.029922    1.489639     2  6163
  6165  H      7.926235  -18.136167    2.634499     2  6163
  6166  O     19.962403   -6.022616  -24.299061     1  6167  6168
  6167  H     20.669654   -6.637098  -24.556030     2  6166
  6168  H     20.420195   -5.183015  -24.109571     2  6166
  6169  O    -14.941066   22.629301    9.259083     1  6170  6171
  6170  H    -14.731915   21.789795    9.695509     2  6169
  6171  H    -14.601733   23.293237    9.877560     2  6169
  6172  O     -2.759647    1.834922   25.922437     1  6173  6174
  6173  H     -3.099802    1.584286   25.048689     2  6172
  6174  H     -2.946977    1.082800   26.490703     2  6172
  6175  O      5.890161  -22.314659  -25.199449     1  6176  6177
  6176  H      5.417213  -23.161054  -25.210376     2  6175
  6177  H      6.467182  -22.306772  -25.977420     2  6175
  6178  O      6.443863   -4.016849  -21.965582     1  6179  6180
  6179  H      6.071927   -3.119954  -21.915129     2  6178
  6180  H      6.901927   -4.032807  -22.821429     2  6178
  6181  O     -5.697674   26.070073   22.071833     1  6182  6183
  6182  H     -4.917179   25.547752   22.340951     2  6181
  6183  H     -5.918259   25.754789   21.177029     2  6181
  6184  O     25.016064   22.256295  -14.193510     1  6185  6186
  6185  H     25.390776   22.739776  -13.435429     2  6184
  6186  H     25.687582   22.289310  -14.902492     2  6184
  6187  O    -16.204563   14.084212   19.574712     1  6188  6189
  6188  H    -15.280332   14.374570   19.500880     2  6187
  6189  H    -16.404526   13.656876   18.733673     2  6187
  6190  O    -14.901733   -2.831080  -27.085155     1  6191  6192
  6191  H    -13.962963   -2.756942  -27.323618     2  6190
  6192  H    -15.181871   -3.716424  -27.364487     2  6190
  6193  O    -15.866301  -24.309981   -8.801892     1  6194  6195
  6194  H    -15.696468  -25.128815   -8.311558     2  6193
  6195  H    -15.140100  -24.141141   -9.423003     2  6193
  6196  O      7.130978   10.125340   12.404483     1  6197  6198
  6197  H      7.040633   10.590031   13.254226     2  6196
  6198  H      6.220957    9.855553   12.199476     2  6196
  6199  O     19.455541    5.330535  -17.671088     1  6200  6201
  6200  H     20.055713    5.318082  -18.425040     2  6199
  6201  H     19.202983    6.256389  -17.574531     2  6199
  6202  O      1.738728   -6.656458    8.618581     1  6203  6204
  6203  H      0.989296   -6.086091    8.848555     2  6202
  6204  H      1.438322   -7.181230    7.863703     2  6202
  6205  O     23.485892   12.007565   15.648862     1  6206  6207
  6206  H     22.524767   12.127618   15.612066     2  6205
  6207  H     23.681394   11.381954   14.931604     2  6205
  6208  O    -20.901676   21.700567    2.875346     1  6209  6210
  6209  H    -21.803504   21.361180    2.760424     2  6208
  6210  H    -20.910706   22.125214    3.745496     2  6208
  6211  O      1.752991  -18.445343  -11.933593     1  6212  6213
  6212  H      1.727131  -18.876966  -11.066203     2  6211
  6213  H      1.281394  -19.042220  -12.527405     2  6211
  6214  O     18.991885   -1.380406   11.590453     1  6215  6216
  6215  H     19.922812   -1.299932   11.339172     2  6214
  6216  H     18.964889   -2.049886   12.287322     2  6214
  6217  O     11.898964  -25.471688    0.474403     1  6218  6219
  6218  H     11.526177  -25.425342   -0.411941     2  6217
  6219  H     12.347066  -26.334042    0.495425     2  6217
  6220  O     21.645189    9.464298   21.527349     1  6221  6222
  6221  H     22.431966    9.234300   22.040892     2  6220
  6222  H     21.170921    8.626390   21.438766     2  6220
  6223  O      1.334067    8.348479   -3.966533     1  6224  6225
  6224  H      1.819399    8.644831   -3.180457     2  6223
  6225  H      1.969646    8.000698   -4.612135     2  6223
  6226  O    -25.430669   22.331834  -26.193311     1  6227  6228
  6227  H    -26.179267   22.492950  -25.590445     2  6226
  6228  H    -25.613398   22.856102  -26.992556     2  6226
  6229  O     12.969034  -21.578218  -14.563005     1  6230  6231
  6230  H     13.279636  -21.858155  -15.436704     2  6229
  6231  H     13.681148  -21.024288  -14.210479     2  6229
  6232  O     -6.715237   -0.920721   -3.485906     1  6233  6234
  6233  H     -6.644287   -0.194924   -2.851013     2  6232
  6234  H     -6.740106   -0.504357   -4.360801     2  6232
  6235  O      1.146001    4.650057   25.022670     1  6236  6237
  6236  H      0.725578    3.796777   25.233859     2  6235
  6237  H      1.862456    4.711567   25.677772     2  6235
  6238  O      1.377785   11.942933    4.297810     1  6239  6240
  6239  H      2.287946   12.225361    4.126350     2  6238
  6240  H      1.362365   11.661937    5.225347     2  6238
  6241  O     24.611426    6.475318   21.232652     1  6242  6243
  6242  H     23.965885    6.504460   20.509016     2  6241
  6243  H     25.428932    6.860206   20.879194     2  6241
  6244  O     10.515996  -12.057504   24.078646     1  6245  6246
  6245  H     10.593525  -12.771763   23.431032     2  6244
  6246  H     11.415406  -11.860533   24.356994     2  6244
  6247  O    -18.493959   -3.621666  -19.603560     1  6248  6249
  6248  H    -17.671911   -3.378616  -19.144571     2  6247
  6249  H    -19.126776   -2.950998  -19.310819     2  6247
  6250  O     21.565730  -16.458781  -12.583331     1  6251  6252
  6251  H     21.936969  -15.887481  -11.891880     2  6250
  6252  H     21.786145  -17.363026  -12.308847     2  6250
  6253  O     -9.044191  -18.758848  -13.148798     1  6254  6255
  6254  H     -9.773458  -18.601734  -12.526175     2  6253
  6255  H     -8.774657  -17.860922  -13.400089     2  6253
  6256  O    -20.371585    4.716293   12.708187     1  6257  6258
  6257  H    -19.972119    5.541897   13.010954     2  6256
  6258  H    -20.721649    4.328777   13.524285     2  6256
  6259  O      6.106634    4.870323    4.084727     1  6260  6261
  6260  H      6.032499    5.675546    3.558898     2  6259
  6261  H      7.049838    4.757499    4.269162     2  6259
  6262  O     17.769313   20.402551  -18.928130     1  6263  6264
  6263  H     18.535048   19.910008  -18.586660     2  6262
  6264  H     17.914884   21.325611  -18.657400     2  6262
  6265  O    -11.912814   22.720358  -11.832713     1  6266  6267
  6266  H    -12.139025   22.871557  -10.896041     2  6265
  6267  H    -12.038277   21.760224  -11.937216     2  6265
  6268  O     22.172355  -22.936700   -9.080961     1  6269  6270
  6269  H     22.728200  -23.706741   -9.263004     2  6268
  6270  H     22.091162  -22.875209   -8.117306     2  6268
  6271  O     -6.514014   25.734121   16.952437     1  6272  6273
  6272  H     -5.726373   25.638489   16.393144     2  6271
  6273  H     -6.262961   25.481779   17.850695     2  6271
  6274  O      3.717727    4.239175    9.696693     1  6275  6276
  6275  H      4.321614    4.994858    9.708548     2  6274
  6276  H      3.808815    3.842207   10.569948     2  6274
  6277  O    -16.064591    1.570058    9.040469     1  6278  6279
  6278  H    -15.119119    1.495012    9.257899     2  6277
  6279  H    -16.420881    2.140538    9.747930     2  6277
  6280  O      0.009309   -9.010838   14.924314     1  6281  6282
  6281  H      0.103308   -8.476218   15.724725     2  6280
  6282  H     -0.649030   -8.529983   14.400805     2  6280
  6283  O     17.710726  -11.560582    5.342125     1  6284  6285
  6284  H     17.454541  -11.451493    6.270700     2  6283
  6285  H     17.633829  -10.665846    4.958593     2  6283
  6286  O     23.862471  -20.286796   22.116079     1  6287  6288
  6287  H     23.746361  -19.324746   22.151805     2  6286
  6288  H     23.917265  -20.523532   21.176718     2  6286
  6289  O    -15.744890  -25.601565   25.156379     1  6290  6291
  6290  H    -16.047290  -26.476561   24.878489     2  6289
  6291  H    -14.809102  -25.553307   24.917391     2  6289
  6292  O     26.526641  -10.243455   16.585940     1  6293  6294
  6293  H     27.190969  -10.348425   15.891253     2  6292
  6294  H     26.940477  -10.589094   17.385025     2  6292
  6295  O    -19.747169  -26.068506   24.191110     1  6296  6297
  6296  H    -19.481933  -26.012546   23.266500     2  6295
  6297  H    -19.740631  -25.151250   24.492913     2  6295
  6298  O     25.497609    4.457431  -11.270220     1  6299  6300
  6299  H     25.371817    4.339590  -10.315468     2  6298
  6300  H     24.679445    4.172695  -11.699967     2  6298
  6301  O     -1.639154   16.609382  -17.172134     1  6302  6303
  6302  H     -0.873912   17.157581  -16.945105     2  6301
  6303  H     -1.598694   16.492528  -18.134012     2  6301
  6304  O     -2.353278  -21.629445    8.175234     1  6305  6306
  6305  H     -2.456464  -20.671390    8.243437     2  6304
  6306  H     -1.964677  -21.744690    7.294061     2  6304
  6307  O     19.231429    4.637205  -21.919620     1  6308  6309
  6308  H     19.443743    3.731711  -22.190404     2  6307
  6309  H     18.348809    4.565216  -21.528753     2  6307
  6310  O     19.196378   -1.546783  -24.468540     1  6311  6312
  6311  H     18.325300   -1.970349  -24.413809     2  6310
  6312  H     19.380738   -1.406409  -25.408107     2  6310
  6313  O     -2.648351   10.021663   17.030503     1  6314  6315
  6314  H     -3.465480   10.157548   16.529243     2  6313
  6315  H     -2.930400    9.911629   17.949879     2  6313
  6316  O    -16.220054  -20.310782   15.443734     1  6317  6318
  6317  H    -15.329732  -20.448396   15.798274     2  6316
  6318  H    -16.196478  -20.546045   14.506526     2  6316
  6319  O      5.318990  -22.118086   23.779415     1  6320  6321
  6320  H      4.507701  -22.231508   23.257971     2  6319
  6321  H      5.628385  -23.003989   24.018155     2  6319
  6322  O    -16.089161   -6.238566    8.815013     1  6323  6324
  6323  H    -15.214477   -6.546014    9.112551     2  6322
  6324  H    -16.158958   -6.511377    7.888882     2  6322
  6325  O      6.262006   22.676940   26.194978     1  6326  6327
  6326  H      7.212125   22.861396   26.069800     2  6325
  6327  H      6.087935   21.841691   25.723965     2  6325
  6328  O     -4.667604   -9.525408    8.365622     1  6329  6330
  6329  H     -4.947655   -8.954763    9.099642     2  6328
  6330  H     -4.169583  -10.239641    8.792817     2  6328
  6331  O      9.423934    3.067161  -10.016617     1  6332  6333
  6332  H      8.563290    2.793285  -10.368690     2  6331
  6333  H      9.826718    3.648302  -10.667100     2  6331
  6334  O    -19.066360   11.951855  -10.869378     1  6335  6336
  6335  H    -19.759375   12.532316  -10.499199     2  6334
  6336  H    -19.564966   11.171231  -11.167138     2  6334
  6337  O     -4.616370  -20.747256   11.537346     1  6338  6339
  6338  H     -4.554899  -20.039789   10.877076     2  6337
  6339  H     -3.752648  -20.743079   11.971870     2  6337
  6340  O    -16.876170  -20.347271    9.737096     1  6341  6342
  6341  H    -16.380310  -21.108637    9.401273     2  6340
  6342  H    -16.941904  -20.474579   10.689217     2  6340
  6343  O     -1.056371   23.111974   -5.563572     1  6344  6345
  6344  H     -0.661804   23.466811   -6.370618     2  6343
  6345  H     -0.335662   22.840500   -4.974583     2  6343
  6346  O     19.274324   -3.509366   13.464987     1  6347  6348
  6347  H     19.644074   -3.987689   12.707014     2  6346
  6348  H     20.022283   -3.384919   14.065378     2  6346
  6349  O      2.985101  -26.081901   -3.429217     1  6350  6351
  6350  H      3.310829  -26.713394   -4.088305     2  6349
  6351  H      2.513753  -25.412375   -3.949110     2  6349
  6352  O     17.469594  -20.756089   -2.759380     1  6353  6354
  6353  H     18.196474  -20.228044   -2.393081     2  6352
  6354  H     17.625862  -20.761300   -3.715415     2  6352
  6355  O     -7.266973   19.669614   18.850961     1  6356  6357
  6356  H     -8.190289   19.895213   18.988617     2  6355
  6357  H     -7.042499   19.979838   17.960933     2  6355
  6358  O     22.094669   27.014749   20.839487     1  6359  6360
  6359  H     22.754096   26.375672   21.154937     2  6358
  6360  H     22.244947   27.084374   19.885129     2  6358
  6361  O    -10.221692    2.985528  -23.118227     1  6362  6363
  6362  H     -9.560992    3.425006  -23.676555     2  6361
  6363  H    -11.044376    2.963534  -23.634153     2  6361
  6364  O    -21.758207  -24.172367   -7.793658     1  6365  6366
  6365  H    -22.432583  -24.685613   -7.322417     2  6364
  6366  H    -21.883192  -23.264667   -7.473737     2  6364
  6367  O    -11.433335   15.953229  -18.676124     1  6368  6369
  6368  H    -12.196101   15.789139  -19.250913     2  6367
  6369  H    -10.707263   15.426491  -19.041379     2  6367
  6370  O     13.334612  -18.279222  -19.773138     1  6371  6372
  6371  H     13.472935  -18.728643  -18.919881     2  6370
  6372  H     14.246022  -18.026739  -20.010467     2  6370
  6373  O    -17.664451    7.685519  -27.123334     1  6374  6375
  6374  H    -18.629288    7.734518  -27.219789     2  6373
  6375  H    -17.358543    7.060709  -27.804665     2  6373
  6376  O     21.079937    5.490525  -20.062055     1  6377  6378
  6377  H     20.437187    5.159975  -20.708754     2  6376
  6378  H     20.980637    6.454575  -20.101018     2  6376
  6379  O    -19.005537   15.895786   11.447426     1  6380  6381
  6380  H    -18.483959   15.186858   11.037920     2  6379
  6381  H    -19.280551   16.423325   10.682418     2  6379
  6382  O     19.550913   -6.422100    6.766677     1  6383  6384
  6383  H     19.964497   -5.610150    7.095735     2  6382
  6384  H     18.689247   -6.467054    7.205971     2  6382
  6385  O     20.255522   -9.905605   17.444029     1  6386  6387
  6386  H     20.557033   -9.730297   16.539497     2  6385
  6387  H     21.046084  -10.250943   17.887724     2  6385
  6388  O      2.470931    8.651832   19.648170     1  6389  6390
  6389  H      1.799445    8.463964   18.972999     2  6388
  6390  H      2.023829    8.484154   20.492965     2  6388
  6391  O     22.487782  -22.768234  -14.229223     1  6392  6393
  6392  H     23.135912  -22.944886  -13.535126     2  6391
  6393  H     22.705107  -21.875641  -14.526763     2  6391
  6394  O     13.905817    2.107840   23.523541     1  6395  6396
  6395  H     14.414811    1.403511   23.946408     2  6394
  6396  H     13.150714    2.288140   24.106176     2  6394
  6397  O    -23.769082  -15.483311   10.778729     1  6398  6399
  6398  H    -23.106993  -15.117495   11.383920     2  6397
  6399  H    -23.350359  -16.293038   10.446160     2  6397
  6400  O    -13.817087  -19.122627  -22.448764     1  6401  6402
  6401  H    -13.644084  -18.996770  -23.392257     2  6400
  6402  H    -14.612317  -18.614052  -22.264242     2  6400
  6403  O    -18.168511   -8.499943  -11.940085     1  6404  6405
  6404  H    -18.525350   -8.328459  -12.825955     2  6403
  6405  H    -18.917549   -8.879290  -11.457370     2  6403
  6406  O     16.085775   -7.746399   22.170039     1  6407  6408
  6407  H     15.612831   -8.202180   21.460550     2  6406
  6408  H     15.528930   -7.018236   22.479951     2  6406
  6409  O     19.998916  -19.834410  -24.003792     1  6410  6411
  6410  H     19.743506  -19.374333  -24.827083     2  6409
  6411  H     19.171554  -20.076522  -23.549590     2  6409
  6412  O    -15.809455  -21.002709    4.222379     1  6413  6414
  6413  H    -15.506890  -21.513838    3.455787     2  6412
  6414  H    -15.070464  -20.423022    4.455272     2  6412
  6415  O      2.702548   21.579114  -24.722226     1  6416  6417
  6416  H      2.894138   22.448441  -24.337820     2  6415
  6417  H      2.449688   21.016403  -23.974418     2  6415
  6418  O     11.973568  -26.452896   24.834775     1  6419  6420
  6419  H     11.646267  -27.105415   24.194408     2  6418
  6420  H     11.639522  -26.775104   25.682783     2  6418
  6421  O      2.664903  -17.837399    9.916997     1  6422  6423
  6422  H      3.446749  -18.295910   10.258392     2  6421
  6423  H      2.204581  -17.487097   10.690951     2  6421
  6424  O    -22.041799   16.562708  -17.645280     1  6425  6426
  6425  H    -22.998040   16.566398  -17.748616     2  6424
  6426  H    -21.866252   17.075577  -16.841583     2  6424
  6427  O    -11.433547    6.003686   16.848737     1  6428  6429
  6428  H    -11.026118    6.056208   15.971332     2  6427
  6429  H    -11.737116    5.087302   16.930845     2  6427
  6430  O    -12.625740   14.163872   -3.483241     1  6431  6432
  6431  H    -12.951360   13.756846   -4.296870     2  6430
  6432  H    -12.440866   13.400820   -2.921397     2  6430
  6433  O      7.119784   -1.436509  -19.030926     1  6434  6435
  6434  H      7.355293   -2.364483  -19.160246     2  6433
  6435  H      6.835469   -1.399096  -18.107023     2  6433
  6436  O     20.736566   -3.193032   20.164671     1  6437  6438
  6437  H     21.683088   -2.980338   20.214747     2  6436
  6438  H     20.725717   -4.144609   19.963197     2  6436
  6439  O    -15.032167  -22.572512    2.009236     1  6440  6441
  6440  H    -14.133402  -22.882369    1.800396     2  6439
  6441  H    -15.363895  -22.173676    1.197934     2  6439
  6442  O      7.255406   23.905513    6.833257     1  6443  6444
  6443  H      7.676495   23.081655    6.526332     2  6442
  6444  H      6.830159   24.288941    6.050537     2  6442
  6445  O    -10.458644  -14.653895   -0.148719     1  6446  6447
  6446  H    -11.242924  -14.292328   -0.588854     2  6445
  6447  H     -9.815145  -13.931064   -0.111249     2  6445
  6448  O      3.855141   21.099472   16.689142     1  6449  6450
  6449  H      3.811285   21.078853   15.719074     2  6448
[truncated: 645,601 more chars]
