# Supplementary material for: Measuring Zn Transference with Precision: Insights for Dendrite‐Free Zinc Metal Anodes
Source: Adv Mater. 2025 Aug 23;37(46):e02245. doi: 10.1002/adma.202502245 (PMC12631524; doi:10.1002/adma.202502245)
Supplement: Supplementary file 2 — Supporting Information [file ADMA-37-e02245-s002.gz › restarts/20Zn_r2.xyz]

 15904  Built with Packmol
    54.500000   54.500000   54.500000   90.000000   90.000000   90.000000
     1  O     17.814684  -19.351343   13.996459     1     2     3
     2  H     16.914477  -19.138867   14.278538     2     1
     3  H     18.122535  -20.041349   14.599654     2     1
     4  O      9.096198  -14.024601   -7.330423     1     5     6
     5  H      8.930949  -13.147737   -6.965292     2     4
     6  H      8.432273  -14.579263   -6.898315     2     4
     7  O      6.855969    6.061784  -13.227511     1     8     9
     8  H      7.799491    6.063589  -13.002659     2     7
     9  H      6.461925    6.721915  -12.637206     2     7
    10  O     -4.150488  -13.980517   24.376981     1    11    12
    11  H     -4.349910  -14.544031   25.138270     2    10
    12  H     -4.980458  -13.859934   23.905002     2    10
    13  O     -6.404134    5.160034  -23.534472     1    14    15
    14  H     -6.348586    4.814707  -22.628792     2    13
    15  H     -5.644093    5.757854  -23.618096     2    13
    16  O    -18.327421   17.193755    2.177673     1    17    18
    17  H    -18.064517   16.347539    1.792036     2    16
    18  H    -19.286030   17.130457    2.269398     2    16
    19  O    -23.871377    8.543700  -25.098415     1    20    21
    20  H    -24.340547    9.384952  -25.208714     2    19
    21  H    -23.204641    8.692028  -24.409393     2    19
    22  O      7.277565    9.040704  -14.926961     1    23    24
    23  H      8.002360    8.772307  -15.505868     2    22
    24  H      6.591342    9.445511  -15.475700     2    22
    25  O     22.001976    2.523093   22.482328     1    26    27
    26  H     22.012818    3.386005   22.918655     2    25
    27  H     21.053371    2.352398   22.375839     2    25
    28  O     15.392741  -16.958106    8.178831     1    29    30
    29  H     15.794262  -17.409384    7.420121     2    28
    30  H     14.507155  -17.329812    8.283110     2    28
    31  O    -17.019264    5.091278   21.941818     1    32    33
    32  H    -17.227625    4.698527   21.079022     2    31
    33  H    -17.370798    4.493303   22.617934     2    31
    34  O    -25.703078  -25.803681   13.257116     1    35    36
    35  H    -26.566726  -25.799056   13.691365     2    34
    36  H    -25.095837  -26.188837   13.906494     2    34
    37  O     -8.069973  -22.678018   -1.203838     1    38    39
    38  H     -7.878978  -22.736466   -0.257543     2    37
    39  H     -9.002751  -22.413581   -1.246597     2    37
    40  O    -19.331701   -9.384813   -8.123106     1    41    42
    41  H    -18.500550   -9.009111   -8.439748     2    40
    42  H    -19.602242   -9.995493   -8.823114     2    40
    43  O     15.595906  -23.215804   -8.879962     1    44    45
    44  H     16.549518  -23.045384   -8.973929     2    43
    45  H     15.476720  -24.148452   -9.123021     2    43
    46  O     13.218404  -13.155656   -1.325824     1    47    48
    47  H     12.510957  -13.710334   -0.975625     2    46
    48  H     12.814788  -12.600334   -2.008179     2    46
    49  O    -20.481071  -25.992206   -6.939513     1    50    51
    50  H    -20.855013  -25.175119   -7.288656     2    49
    51  H    -21.013481  -26.236507   -6.171192     2    49
    52  O     14.435014   -3.492857   -2.736897     1    53    54
    53  H     13.902218   -3.762897   -1.974936     2    52
    54  H     14.096314   -4.016987   -3.479307     2    52
    55  O      9.615736   17.027010   13.170668     1    56    57
    56  H      9.185114   16.327916   13.684563     2    55
    57  H      9.611419   17.804848   13.743384     2    55
    58  O    -22.955811  -21.947782   -9.414564     1    59    60
    59  H    -23.256548  -21.523193  -10.235167     2    58
    60  H    -23.497383  -21.529880   -8.728274     2    58
    61  O     15.254714    6.973084  -14.128558     1    62    63
    62  H     15.032012    6.240259  -13.546824     2    61
    63  H     16.151307    7.238496  -13.872158     2    61
    64  O     16.568167  -14.845572   21.757646     1    65    66
    65  H     17.034255  -15.106118   22.561147     2    64
    66  H     15.624564  -14.940091   21.968012     2    64
    67  O     -2.310589  -10.004639   19.323279     1    68    69
    68  H     -2.781891   -9.185611   19.541189     2    67
    69  H     -2.603161  -10.625303   20.007678     2    67
    70  O    -19.968535   17.280011  -12.996688     1    71    72
    71  H    -19.303095   16.717914  -12.562369     2    70
    72  H    -20.829189   16.884499  -12.802256     2    70
    73  O     15.218753   -8.996843    2.164127     1    74    75
    74  H     15.596308   -9.700716    1.616470     2    73
    75  H     14.447453   -8.684723    1.665739     2    73
    76  O     14.492170   10.034788  -21.987302     1    77    78
    77  H     13.930360   10.433697  -21.304648     2    76
    78  H     14.233065   10.483310  -22.802955     2    76
    79  O    -18.882007    3.580810   -4.767227     1    80    81
    80  H    -18.606145    4.171380   -5.485572     2    79
    81  H    -19.580187    3.028696   -5.155010     2    79
    82  O     -5.759038   -9.554908   -7.407147     1    83    84
    83  H     -6.069264   -9.316719   -6.525826     2    82
    84  H     -6.481677   -9.307167   -8.006192     2    82
    85  O     17.653740   17.040171   -4.805565     1    86    87
    86  H     17.125672   17.708000   -4.346234     2    85
    87  H     18.275369   16.717800   -4.133454     2    85
    88  O      1.765924    3.673489  -10.000976     1    89    90
    89  H      1.746616    3.319578   -9.101082     2    88
    90  H      2.356125    3.086569  -10.505569     2    88
    91  O     -5.986382   12.296798  -21.246054     1    92    93
    92  H     -5.372136   12.755451  -21.839997     2    91
    93  H     -6.396809   11.593014  -21.773684     2    91
    94  O    -17.234615  -21.949928  -14.717876     1    95    96
    95  H    -16.800656  -21.131005  -15.000510     2    94
    96  H    -18.179863  -21.807003  -14.880762     2    94
    97  O    -18.489188    7.843521   -3.428296     1    98    99
    98  H    -17.884784    7.219802   -3.845192     2    97
    99  H    -19.269721    7.888475   -3.999535     2    97
   100  O      4.900339   11.798913   13.883958     1   101   102
   101  H      4.066830   11.348116   14.068293     2   100
   102  H      4.780508   12.705961   14.190761     2   100
   103  O     -8.838883   -7.493194   17.987503     1   104   105
   104  H     -8.668838   -6.667645   18.453994     2   103
   105  H     -8.889120   -8.158495   18.685126     2   103
   106  O    -20.364877  -21.975185    2.455973     1   107   108
   107  H    -20.742145  -22.821917    2.185478     2   106
   108  H    -19.480645  -22.190575    2.784227     2   106
   109  O     17.193565   18.806564    1.174392     1   110   111
   110  H     16.620472   18.145497    1.590738     2   109
   111  H     17.296050   18.569415    0.240733     2   109
   112  O      5.277520   -2.997039  -25.453022     1   113   114
   113  H      4.993530   -3.457845  -26.252040     2   112
   114  H      4.839144   -3.402790  -24.691705     2   112
   115  O     -0.201097  -20.785515   21.765241     1   116   117
   116  H     -0.284607  -21.703098   22.071951     2   115
   117  H     -0.751970  -20.291894   22.389092     2   115
   118  O     13.783351   17.380471   19.277300     1   119   120
   119  H     14.332416   16.894501   18.645934     2   118
   120  H     13.989179   17.004709   20.146564     2   118
   121  O    -16.132044   23.768275   26.664077     1   122   123
   122  H    -17.011450   23.663160   26.269228     2   121
   123  H    -16.201983   23.406108   27.561533     2   121
   124  O     -8.643653  -13.403831   -5.783807     1   125   126
   125  H     -8.392487  -12.473087   -5.760867     2   124
   126  H     -7.817562  -13.892731   -5.663060     2   124
   127  O     -4.553576   -7.235030   17.161825     1   128   129
   128  H     -5.139092   -8.000624   17.070388     2   127
   129  H     -3.696664   -7.558479   16.853726     2   127
   130  O     -6.611125  -22.569392    8.037556     1   131   132
   131  H     -7.144881  -23.364997    8.202480     2   130
   132  H     -6.637932  -22.428517    7.078734     2   130
   133  O     21.078155   13.660984  -16.339031     1   134   135
   134  H     20.847606   14.202536  -15.569962     2   133
   135  H     21.634388   12.925508  -16.033649     2   133
   136  O     25.634853   22.055514   -4.910396     1   137   138
   137  H     25.101204   22.059689   -5.719876     2   136
   138  H     26.546532   21.948073   -5.206491     2   136
   139  O    -24.245567  -23.175157   21.620809     1   140   141
   140  H    -24.121224  -24.011708   21.158999     2   139
   141  H    -25.208638  -23.096431   21.684033     2   139
   142  O    -14.030687   11.014871  -15.053712     1   143   144
   143  H    -14.870200   11.359952  -15.394067     2   142
   144  H    -14.039809   11.278292  -14.121803     2   142
   145  O     14.278717   23.309817   16.299692     1   146   147
   146  H     14.717883   22.934843   15.523331     2   145
   147  H     15.007294   23.717658   16.793887     2   145
   148  O      5.180053   13.079967   20.375741     1   149   150
   149  H      5.892285   13.717837   20.229705     2   148
   150  H      4.765410   13.367058   21.201483     2   148
   151  O     -3.235771    4.229022  -13.834040     1   152   153
   152  H     -2.695594    4.960101  -13.506338     2   151
   153  H     -2.741105    3.871181  -14.590951     2   151
   154  O     22.395558  -19.366110  -12.687971     1   155   156
   155  H     21.991200  -18.992421  -11.897909     2   154
   156  H     22.064086  -18.804712  -13.405769     2   154
   157  O     -1.864132  -18.967125   -3.308559     1   158   159
   158  H     -1.899404  -19.723769   -3.921383     2   157
   159  H     -1.615057  -19.372523   -2.455614     2   157
   160  O    -23.062472   -6.600245   17.848651     1   161   162
   161  H    -23.777065   -6.515170   17.197404     2   160
   162  H    -22.702307   -7.491666   17.724790     2   160
   163  O      7.852441  -13.803818   23.453147     1   164   165
   164  H      7.612417  -13.949735   22.526635     2   163
   165  H      7.182075  -14.228387   24.010223     2   163
   166  O    -20.363040   17.693770   -5.966956     1   167   168
   167  H    -20.684876   18.593521   -6.136426     2   166
   168  H    -19.733193   17.770757   -5.234566     2   166
   169  O     26.722585   22.790938   20.871743     1   170   171
   170  H     27.473376   22.219454   21.096404     2   169
   171  H     25.976986   22.519808   21.427641     2   169
   172  O      7.134760   15.016175   20.177749     1   173   174
   173  H      6.592306   15.756738   19.862783     2   172
   174  H      7.868707   14.915999   19.550734     2   172
   175  O    -23.410257  -23.213085    6.926548     1   176   177
   176  H    -24.105531  -23.469587    7.545454     2   175
   177  H    -22.656440  -22.967814    7.482239     2   175
   178  O      9.034032  -25.922763   -6.655808     1   179   180
   179  H      8.314525  -26.466818   -6.291481     2   178
   180  H      8.627734  -25.084379   -6.927260     2   178
   181  O     17.396858   -4.643501   26.631674     1   182   183
   182  H     18.284720   -5.015782   26.744660     2   181
   183  H     17.481972   -3.679674   26.691538     2   181
   184  O      5.973490  -11.593240   12.538616     1   185   186
   185  H      6.306181  -12.492305   12.405601     2   184
   186  H      6.522184  -10.999523   12.002324     2   184
   187  O     -8.842197  -10.294948   -1.664379     1   188   189
   188  H     -9.545270   -9.667446   -1.874880     2   187
   189  H     -8.038191   -9.767784   -1.586381     2   187
   190  O    -11.020554  -21.371468    5.383688     1   191   192
   191  H    -10.608234  -22.165347    5.754832     2   190
   192  H    -11.378884  -21.630910    4.523118     2   190
   193  O      5.402760   12.212600  -18.185745     1   194   195
   194  H      5.005746   12.945700  -17.689825     2   193
   195  H      6.301619   12.513816  -18.372935     2   193
   196  O    -23.113674  -26.458863  -16.007905     1   197   198
   197  H    -22.494371  -26.047990  -16.625342     2   196
   198  H    -23.874522  -26.738787  -16.531688     2   196
   199  O     -2.614797   14.262211  -20.218787     1   200   201
   200  H     -3.079809   14.124125  -21.054509     2   199
   201  H     -2.296553   15.173065  -20.236586     2   199
   202  O     -4.435574   23.390882   18.821856     1   203   204
   203  H     -3.944573   22.609123   19.124577     2   202
   204  H     -3.839655   24.129871   19.017051     2   202
   205  O      2.948532    1.175446   23.798921     1   206   207
   206  H      3.677929    1.768858   24.016791     2   205
   207  H      2.484012    1.596997   23.062657     2   205
   208  O      0.328548   26.065024    6.495740     1   209   210
   209  H      1.206840   26.213070    6.113900     2   208
   210  H     -0.028539   25.265703    6.082238     2   208
   211  O    -26.674855   10.014430   17.502423     1   212   213
   212  H    -25.844352   10.385029   17.830046     2   211
   213  H    -27.094378    9.633196   18.288081     2   211
   214  O      5.611483   11.979721   -2.368669     1   215   216
   215  H      4.720211   12.082820   -2.727303     2   214
   216  H      6.020313   12.858382   -2.351784     2   214
   217  O     13.037074   18.690639   10.685955     1   218   219
   218  H     13.490514   19.540750   10.719520     2   217
   219  H     13.302481   18.227632   11.494208     2   217
   220  O      0.726101  -17.494227   13.148045     1   221   222
   221  H      0.368459  -16.750270   13.650805     2   220
   222  H      1.311724  -17.994946   13.735824     2   220
   223  O     15.125898   -4.686073   15.207655     1   224   225
   224  H     15.165841   -5.514556   15.712464     2   223
   225  H     14.870105   -4.028220   15.870117     2   223
   226  O      2.987721   25.225094    3.207854     1   227   228
   227  H      2.887295   25.655273    4.072068     2   226
   228  H      2.235413   24.613917    3.141103     2   226
   229  O      0.855927   10.911042   24.320152     1   230   231
   230  H      0.129048   11.311744   24.814955     2   229
   231  H      0.938680   10.048801   24.747580     2   229
   232  O     -8.202497   26.826689   24.411046     1   233   234
   233  H     -8.168686   26.000335   23.912737     2   232
   234  H     -7.329325   26.904420   24.817145     2   232
   235  O     -3.955522   10.767591    6.160571     1   236   237
   236  H     -3.382956   10.171337    6.679109     2   235
   237  H     -3.955021   10.428937    5.241530     2   235
   238  O      3.124251    5.999435  -10.489317     1   239   240
   239  H      3.683770    6.329301   -9.771215     2   238
   240  H      2.667372    5.225414  -10.125680     2   238
   241  O     -9.731551   22.780112   19.044098     1   242   243
   242  H     -9.741962   22.709878   20.012239     2   241
   243  H    -10.510066   22.286900   18.742998     2   241
   244  O     14.563796  -24.962334   26.176928     1   245   246
   245  H     14.971088  -24.083453   26.183475     2   244
   246  H     13.888303  -24.894117   26.867436     2   244
   247  O     18.605155   20.282636   16.896027     1   248   249
   248  H     19.353670   19.813319   16.488360     2   247
   249  H     18.124197   20.706152   16.178804     2   247
   250  O     -1.081248   26.772082   -3.063227     1   251   252
   251  H     -0.156259   26.534528   -2.894497     2   250
   252  H     -1.566149   26.475293   -2.277898     2   250
   253  O      9.424455  -20.535105   -8.424464     1   254   255
   254  H      8.923027  -21.093529   -9.036597     2   253
   255  H      8.770299  -19.970523   -7.974975     2   253
   256  O    -17.472862  -25.658279   25.066914     1   257   258
   257  H    -17.792891  -24.774997   25.289750     2   256
   258  H    -17.734852  -26.229292   25.804666     2   256
   259  O    -24.297416  -10.979494   17.494251     1   260   261
   260  H    -23.856253  -11.750622   17.884278     2   259
   261  H    -25.130595  -10.863720   17.975581     2   259
   262  O    -20.489825   10.650993   -5.145851     1   263   264
   263  H    -19.705200   10.606806   -5.719139     2   262
   264  H    -20.707431    9.716804   -4.975310     2   262
   265  O     -5.597833   -2.555019  -15.602238     1   266   267
   266  H     -5.655068   -2.839884  -14.678137     2   265
   267  H     -4.654596   -2.371943  -15.750950     2   265
   268  O      2.461266  -24.631638    0.201487     1   269   270
   269  H      2.603842  -25.407621    0.766892     2   268
   270  H      2.213004  -25.003415   -0.659461     2   268
   271  O    -24.182494   22.990302  -25.088428     1   272   273
   272  H    -24.742254   23.779766  -25.103171     2   271
   273  H    -24.771953   22.240325  -24.920164     2   271
   274  O     23.988237   -9.613834  -17.798168     1   275   276
   275  H     23.752201   -8.917478  -17.166911     2   274
   276  H     24.044441  -10.423300  -17.265425     2   274
   277  O     -9.678239   25.820689   -5.273874     1   278   279
   278  H    -10.579645   26.170614   -5.354079     2   277
   279  H     -9.706982   24.918700   -5.629519     2   277
   280  O    -13.062514   19.766081   24.097917     1   281   282
   281  H    -13.091460   18.829854   23.863829     2   280
   282  H    -12.753465   19.795425   25.011340     2   280
   283  O    -17.323929    4.340708    5.835791     1   284   285
   284  H    -17.360073    3.416180    6.126433     2   283
   285  H    -17.174854    4.850762    6.646291     2   283
   286  O    -17.851151   -5.575481  -10.818494     1   287   288
   287  H    -18.376622   -4.865170  -10.429054     2   286
   288  H    -17.108277   -5.719786  -10.217083     2   286
   289  O      3.827168  -16.477830   26.030461     1   290   291
   290  H      4.588398  -16.014083   25.653157     2   289
   291  H      3.513756  -17.115100   25.367388     2   289
   292  O    -18.798541   12.784661   -4.359992     1   293   294
   293  H    -18.539537   13.593539   -3.890472     2   292
   294  H    -18.473650   12.943894   -5.260319     2   292
   295  O      4.830541   25.393712  -13.714724     1   296   297
   296  H      4.870903   24.609864  -14.295319     2   295
   297  H      4.679285   25.034488  -12.820519     2   295
   298  O    -17.528268   -4.293819    2.575783     1   299   300
   299  H    -16.587129   -4.079523    2.646330     2   298
   300  H    -17.549564   -5.047254    1.971363     2   298
   301  O    -10.448180   26.078455   21.887827     1   302   303
   302  H    -10.780481   26.702267   22.550261     2   301
   303  H     -9.522308   25.918201   22.094474     2   301
   304  O     -5.666831   22.582830  -16.582730     1   305   306
   305  H     -4.942592   22.306491  -15.999637     2   304
   306  H     -5.255511   23.052174  -17.322743     2   304
   307  O     -4.275692    9.722949   11.822429     1   308   309
   308  H     -4.497862   10.609163   12.150343     2   307
   309  H     -5.064022    9.391676   11.360355     2   307
   310  O     15.514097  -23.683635  -19.039482     1   311   312
   311  H     15.780893  -23.574587  -18.112786     2   310
   312  H     16.089049  -24.390013  -19.366492     2   310
   313  O     20.490623  -19.125385   15.608031     1   314   315
   314  H     19.793336  -18.580061   15.996407     2   313
   315  H     20.122235  -20.014806   15.566322     2   313
   316  O     24.456786   -3.849405    9.270931     1   317   318
   317  H     24.391404   -4.793163    9.489776     2   316
   318  H     24.544127   -3.377050   10.112158     2   316
   319  O    -19.256403    2.938259  -24.294942     1   320   321
   320  H    -19.405703    3.739587  -23.781342     2   319
   321  H    -18.814370    3.209371  -25.104985     2   319
   322  O    -19.515549  -18.065349  -11.494183     1   323   324
   323  H    -19.723138  -19.003928  -11.390570     2   322
   324  H    -19.729015  -17.676506  -10.631040     2   322
   325  O    -12.085112   21.977782   14.027391     1   326   327
   326  H    -12.406642   21.550386   14.836271     2   325
   327  H    -11.912605   22.894533   14.283420     2   325
   328  O     26.764720  -19.306347  -14.331671     1   329   330
   329  H     26.216102  -19.350595  -13.529400     2   328
   330  H     26.898585  -18.355338  -14.487871     2   328
   331  O     27.209031   19.149096  -17.760755     1   332   333
   332  H     26.646364   19.191595  -16.972459     2   331
   333  H     26.598491   19.256502  -18.503926     2   331
   334  O    -11.555709   21.669712    1.184081     1   335   336
   335  H    -12.007103   20.832216    1.338970     2   334
   336  H    -12.019923   22.331166    1.714488     2   334
   337  O     22.910668  -14.777976    5.715926     1   338   339
   338  H     22.392071  -15.406225    6.242595     2   337
   339  H     23.832097  -15.013186    5.914202     2   337
   340  O     -5.021767   26.837957    2.784458     1   341   342
   341  H     -4.356988   27.438122    3.162228     2   340
   342  H     -5.605579   27.391420    2.247463     2   340
   343  O      3.969270   -9.912778   19.594750     1   344   345
   344  H      4.515704   -9.844391   18.796789     2   343
   345  H      3.735110  -10.852611   19.652544     2   343
   346  O    -16.422281   11.297508   13.252947     1   347   348
   347  H    -15.997637   11.218722   14.119826     2   346
   348  H    -17.172829   11.889265   13.404527     2   346
   349  O      2.717375   -8.358870  -20.960394     1   350   351
   350  H      2.844465   -7.546154  -21.476651     2   349
   351  H      2.281670   -8.084119  -20.139593     2   349
   352  O     -9.293132  -10.387693   -5.208948     1   353   354
   353  H     -9.204081   -9.518548   -4.798572     2   352
   354  H     -9.618564  -10.214430   -6.104090     2   352
   355  O      7.030979   -3.189207  -21.640833     1   356   357
   356  H      6.864451   -3.684597  -20.824309     2   355
   357  H      7.975674   -3.306584  -21.820415     2   355
   358  O     13.737163  -16.528731   11.974436     1   359   360
   359  H     12.890063  -16.991077   12.051155     2   358
   360  H     13.936397  -16.242615   12.876185     2   358
   361  O      6.163914   16.828379    5.010781     1   362   363
   362  H      6.558112   16.004142    4.692477     2   361
   363  H      5.220259   16.774463    4.798886     2   361
   364  O    -12.791712   -8.703450   14.660086     1   365   366
   365  H    -12.718504   -9.662877   14.742760     2   364
   366  H    -13.728262   -8.539098   14.496320     2   364
   367  O     22.908156  -10.994542   14.372727     1   368   369
   368  H     23.759484  -11.392230   14.597762     2   367
   369  H     23.133002  -10.107037   14.063318     2   367
   370  O    -25.206124   14.382716   20.700469     1   371   372
   371  H    -26.092866   14.191870   20.359618     2   370
   372  H    -24.595150   14.155864   19.985670     2   370
   373  O     11.829345  -14.622591   15.315377     1   374   375
   374  H     11.939110  -14.858046   16.245439     2   373
   375  H     12.489279  -15.157375   14.860498     2   373
   376  O    -19.683309   -9.437429  -25.071174     1   377   378
   377  H    -19.460724  -10.159761  -25.677341     2   376
   378  H    -20.620627   -9.532699  -24.864514     2   376
   379  O     12.548644  -18.353802   -2.805860     1   380   381
   380  H     13.357683  -18.036489   -2.377723     2   379
   381  H     11.835155  -17.851854   -2.380927     2   379
   382  O     22.400772   -6.834965    4.594457     1   383   384
   383  H     22.856067   -6.815540    5.447703     2   382
   384  H     22.418597   -7.759712    4.327228     2   382
   385  O     23.349515    7.688914   24.776148     1   386   387
   386  H     24.065821    8.314587   24.974556     2   385
   387  H     23.369862    7.526143   23.822980     2   385
   388  O     -3.773896    5.433245  -19.935962     1   389   390
   389  H     -3.681989    6.334247  -20.277493     2   388
   390  H     -4.018663    5.522500  -19.002223     2   388
   391  O     -5.980975  -15.908834  -23.432973     1   392   393
   392  H     -6.648248  -15.788255  -22.738375     2   391
   393  H     -6.075750  -16.819376  -23.753507     2   391
   394  O     -4.351201  -26.458135   -1.900643     1   395   396
   395  H     -3.804180  -26.131985   -2.630121     2   394
   396  H     -3.865139  -27.219011   -1.549342     2   394
   397  O     -3.150000  -23.310308  -25.142342     1   398   399
   398  H     -2.617917  -22.559391  -24.823812     2   397
   399  H     -3.347696  -23.109466  -26.069414     2   397
   400  O      8.075462   17.677768   11.035871     1   401   402
   401  H      8.832060   18.024896   10.540241     2   400
   402  H      8.473994   17.443334   11.884135     2   400
   403  O     -1.657995    4.312197  -21.488829     1   404   405
   404  H     -2.277418    4.721746  -20.871827     2   403
   405  H     -1.816969    3.368252  -21.386316     2   403
   406  O     10.385177   25.086126    0.504626     1   407   408
   407  H      9.902661   25.288561    1.318891     2   406
   408  H     10.261644   24.140370    0.322823     2   406
   409  O      6.615503   22.630194    8.731944     1   410   411
   410  H      5.949923   22.956603    9.357798     2   409
   411  H      6.984365   21.826759    9.118573     2   409
   412  O    -24.654703    1.045868   -4.493206     1   413   414
   413  H    -24.852913    1.130358   -5.435833     2   412
   414  H    -25.304464    1.612377   -4.052238     2   412
   415  O     18.277603  -17.712903   16.863894     1   416   417
   416  H     18.402470  -16.825015   17.229840     2   415
   417  H     17.446194  -17.665271   16.381928     2   415
   418  O     -7.203907   -4.645583    5.020090     1   419   420
   419  H     -7.766041   -3.905020    4.731304     2   418
   420  H     -6.383981   -4.248727    5.347550     2   418
   421  O      5.198070   20.661294   22.111344     1   422   423
   422  H      4.701771   20.373945   21.329330     2   421
   423  H      6.129948   20.495713   21.906484     2   421
   424  O    -24.242116   23.052530   23.188912     1   425   426
   425  H    -23.276455   23.143369   23.134977     2   424
   426  H    -24.592552   23.955038   23.264583     2   424
   427  O     -8.377722  -18.579098    2.627343     1   428   429
   428  H     -9.319146  -18.803987    2.573705     2   427
   429  H     -7.895731  -19.287284    2.173320     2   427
   430  O      8.938685  -15.795663    1.266205     1   431   432
   431  H      9.145067  -16.081648    2.168397     2   430
   432  H      8.591429  -16.570454    0.811531     2   430
   433  O     13.935225   12.770266    9.230162     1   434   435
   434  H     14.244397   12.962340    8.330980     2   433
   435  H     13.681711   11.836260    9.234777     2   433
   436  O    -25.228179    8.003588  -19.132832     1   437   438
   437  H    -24.570836    8.283675  -18.478050     2   436
   438  H    -25.809504    7.376443  -18.678476     2   436
   439  O    -22.643223  -25.892011  -26.855962     1   440   441
   440  H    -23.382426  -25.542411  -26.339026     2   439
   441  H    -22.842821  -25.628013  -27.769029     2   439
   442  O     25.511263   24.873267   -7.521488     1   443   444
   443  H     26.454095   24.746196   -7.339161     2   442
   444  H     25.049362   24.760733   -6.676139     2   442
   445  O      6.937946  -16.299454    6.505067     1   446   447
   446  H      6.014836  -16.005475    6.437962     2   445
   447  H      7.253685  -15.865247    7.317735     2   445
   448  O    -12.263199   14.412991    1.454789     1   449   450
   449  H    -12.668307   13.708163    0.929349     2   448
   450  H    -12.677264   14.354608    2.327954     2   448
   451  O    -19.957721    2.515898  -14.980821     1   452   453
   452  H    -20.201931    1.673404  -15.371350     2   451
   453  H    -20.508599    2.623829  -14.192922     2   451
   454  O    -12.497153   -5.049736  -13.438611     1   455   456
   455  H    -12.332985   -4.740101  -12.534512     2   454
   456  H    -12.439776   -4.281575  -14.026672     2   454
   457  O    -25.359644    1.388624    0.022836     1   458   459
   458  H    -25.658567    1.411995    0.943869     2   457
   459  H    -26.149103    1.623498   -0.487792     2   457
   460  O     17.342078   -3.284074  -19.537040     1   461   462
   461  H     17.837816   -4.102586  -19.375851     2   460
   462  H     17.615325   -2.705318  -18.806329     2   460
   463  O     16.505694   17.278023  -18.088099     1   464   465
   464  H     17.189761   17.543585  -17.451781     2   463
   465  H     16.614702   17.882626  -18.838165     2   463
   466  O    -13.574884  -16.385565  -18.655026     1   467   468
   467  H    -14.023095  -17.163342  -18.292805     2   466
   468  H    -14.195744  -15.651240  -18.540094     2   466
   469  O     -3.045353   -2.522875    1.702664     1   470   471
   470  H     -3.084826   -1.731623    1.136969     2   469
   471  H     -3.544034   -3.226515    1.255969     2   469
   472  O     24.721012   15.062391   13.657370     1   473   474
   473  H     24.317292   15.852796   14.054739     2   472
   474  H     24.670443   14.341323   14.303223     2   472
   475  O      6.025432    7.704574  -10.973049     1   476   477
   476  H      5.641449    7.268271  -10.197611     2   475
   477  H      5.792909    8.639444  -10.867891     2   475
   478  O    -20.974620  -25.753328   -0.825892     1   479   480
   479  H    -21.583568  -25.170410   -0.367607     2   478
   480  H    -21.505019  -26.268023   -1.449001     2   478
   481  O    -12.293209   -3.076443    3.010944     1   482   483
   482  H    -11.883887   -2.779976    3.833798     2   481
   483  H    -11.618462   -3.608753    2.571365     2   481
   484  O     12.878036    7.154904  -19.369205     1   485   486
   485  H     12.930446    8.045450  -18.990061     2   484
   486  H     11.933446    6.976380  -19.491866     2   484
   487  O     11.657359   15.623122   11.828580     1   488   489
   488  H     11.567147   15.375048   10.894835     2   487
   489  H     10.921737   16.210688   12.056791     2   487
   490  O     14.453141   -7.573556  -22.705977     1   491   492
   491  H     13.843003   -8.105999  -23.239341     2   490
   492  H     13.912898   -7.113203  -22.046096     2   490
   493  O    -18.556357   -3.258753   24.564747     1   494   495
   494  H    -19.433521   -2.950554   24.836641     2   493
   495  H    -18.024524   -3.310339   25.361840     2   493
   496  O     14.198640   16.030901   21.776608     1   497   498
   497  H     14.379810   15.113628   21.531321     2   496
   498  H     14.595555   16.114863   22.656622     2   496
   499  O     19.283528   16.449628   -2.659577     1   500   501
   500  H     20.160427   16.865551   -2.605915     2   499
   501  H     19.408431   15.548923   -2.320981     2   499
   502  O    -26.242443   14.377294  -17.323343     1   503   504
   503  H    -26.162274   15.253237  -17.721408     2   502
   504  H    -25.962067   14.457446  -16.399692     2   502
   505  O     -4.929661   15.739805   -2.889791     1   506   507
   506  H     -4.210668   16.232419   -3.312053     2   505
   507  H     -4.539724   14.901775   -2.602633     2   505
   508  O    -10.926939   -7.967012   12.167753     1   509   510
   509  H    -11.303558   -7.259092   12.713349     2   508
   510  H    -11.558526   -8.701148   12.231905     2   508
   511  O     -9.503215   19.190499  -17.413664     1   512   513
   512  H     -8.692147   19.711828  -17.534921     2   511
   513  H    -10.213748   19.693466  -17.840150     2   511
   514  O    -20.818866    0.415092  -19.235149     1   515   516
   515  H    -19.925771    0.790154  -19.152913     2   514
   516  H    -21.328677    0.718595  -18.467819     2   514
   517  O     21.601765   -4.244352  -26.596558     1   518   519
   518  H     20.926371   -4.860816  -26.922094     2   517
   519  H     21.131880   -3.687909  -25.957537     2   517
   520  O     -2.667166  -12.712374    9.351891     1   521   522
   521  H     -3.483282  -12.226648    9.542004     2   520
   522  H     -2.097573  -12.532897   10.114409     2   520
   523  O     -6.904899   -4.893018   15.185097     1   524   525
   524  H     -5.982035   -4.695434   15.401036     2   523
   525  H     -6.967582   -5.858009   15.167535     2   523
   526  O     17.318298   12.404156  -26.227113     1   527   528
   527  H     17.101811   12.816990  -27.077713     2   526
   528  H     16.911165   11.528498  -26.258082     2   526
   529  O    -26.097368    2.877682   22.665250     1   530   531
   530  H    -26.391625    2.692686   23.573961     2   529
   531  H    -25.457677    2.181575   22.456974     2   529
   532  O    -20.638247    9.893103   23.055176     1   533   534
   533  H    -20.757990    9.166922   22.425518     2   532
   534  H    -19.768538    9.772218   23.462882     2   532
   535  O    -25.688005   10.718828  -25.564809     1   536   537
   536  H    -26.239472   10.127647  -25.035026     2   535
   537  H    -25.612388   11.523318  -25.034181     2   535
   538  O     -4.314155   19.425614   -9.482112     1   539   540
   539  H     -3.751175   20.116295   -9.105813     2   538
   540  H     -5.193684   19.821470   -9.587340     2   538
   541  O    -17.064209  -21.859242   -0.441717     1   542   543
   542  H    -17.625280  -21.205624   -0.886979     2   541
   543  H    -16.727324  -22.422011   -1.156810     2   541
   544  O     10.148720   -4.458956   21.724034     1   545   546
   545  H     10.061673   -4.553259   22.684525     2   544
   546  H     10.300603   -3.517598   21.560228     2   544
   547  O      9.494868  -23.640791    8.202378     1   548   549
   548  H      9.766350  -24.145280    7.418012     2   547
   549  H      9.885275  -24.137032    8.939147     2   547
   550  O     -6.810953    3.201607  -16.006933     1   551   552
   551  H     -6.436928    3.950734  -15.516588     2   550
   552  H     -6.348396    2.426290  -15.653145     2   550
   553  O    -16.082266   19.038077   21.961795     1   554   555
   554  H    -16.725497   18.315326   22.014250     2   553
   555  H    -16.532979   19.785208   21.542251     2   553
   556  O     -6.946746   13.832503   24.367483     1   557   558
   557  H     -7.236354   14.452071   25.049733     2   556
   558  H     -6.029622   13.604697   24.583013     2   556
   559  O      7.782067  -24.926102    2.962583     1   560   561
   560  H      7.028633  -25.121383    2.383951     2   559
   561  H      8.431625  -24.432651    2.438397     2   559
   562  O    -21.061847    5.681415    5.880061     1   563   564
   563  H    -20.860923    4.877571    6.381288     2   562
   564  H    -20.379882    5.720541    5.193075     2   562
   565  O      4.400892   16.763872   13.455837     1   566   567
   566  H      4.441759   16.354876   12.577386     2   565
   567  H      3.481591   17.048737   13.582340     2   565
   568  O     10.131995    6.476557  -19.850492     1   569   570
   569  H     10.146055    5.627671  -20.318629     2   568
   570  H      9.531168    6.351389  -19.099200     2   568
   571  O     17.762525   19.571356   19.536297     1   572   573
   572  H     16.803502   19.702022   19.526575     2   571
   573  H     18.055681   19.814313   18.647159     2   571
   574  O     -3.716649  -23.026274   21.884885     1   575   576
   575  H     -4.598801  -23.420064   21.971443     2   574
   576  H     -3.812517  -22.113397   22.195732     2   574
   577  O     19.642243  -26.762958   17.439114     1   578   579
   578  H     19.674569  -27.236144   18.283921     2   577
   579  H     20.032120  -25.900259   17.631155     2   577
   580  O    -18.340816   15.024812   -2.862575     1   581   582
   581  H    -18.520466   15.922281   -3.190827     2   580
   582  H    -17.505572   15.112288   -2.368056     2   580
   583  O     -3.995799  -15.292581   15.097377     1   584   585
   584  H     -4.942982  -15.097669   15.076896     2   583
   585  H     -3.765230  -15.321720   16.041871     2   583
   586  O     -4.208172    6.877697  -23.672490     1   587   588
   587  H     -3.975432    7.267370  -22.814829     2   586
   588  H     -4.118818    7.591850  -24.311450     2   586
   589  O     -1.229147  -15.656385   -8.112885     1   590   591
   590  H     -1.804220  -16.411474   -7.920266     2   589
   591  H     -0.330609  -16.015208   -8.112726     2   589
   592  O     -4.800302   -4.586932  -22.176261     1   593   594
   593  H     -5.173656   -3.900959  -21.601583     2   592
   594  H     -4.979333   -5.425925  -21.717732     2   592
   595  O    -14.658294  -24.275535   16.413724     1   596   597
   596  H    -15.250452  -25.030604   16.539234     2   595
   597  H    -14.816063  -23.657687   17.134272     2   595
   598  O    -22.948304   21.758344   -4.904451     1   599   600
   599  H    -23.633415   21.298606   -4.393915     2   598
   600  H    -23.409180   22.293367   -5.567990     2   598
   601  O     11.241391    7.875602   19.304416     1   602   603
   602  H     12.112705    7.469409   19.320813     2   601
   603  H     11.340964    8.744654   19.718207     2   601
   604  O    -25.554211   10.861999  -12.039846     1   605   606
   605  H    -26.251637   10.934160  -11.370976     2   604
   606  H    -24.735137   10.707447  -11.545165     2   604
   607  O      7.358906   15.181605   10.119421     1   608   609
   608  H      7.663378   16.045002   10.434370     2   607
   609  H      6.994689   15.369408    9.237070     2   607
   610  O     -2.014942  -23.487627    7.042809     1   611   612
   611  H     -1.968668  -23.698574    7.984906     2   610
   612  H     -2.919199  -23.694520    6.777701     2   610
   613  O     25.149285  -10.833054    7.662836     1   614   615
   614  H     24.184927  -10.921320    7.646923     2   613
   615  H     25.373433  -11.048910    8.580489     2   613
   616  O     26.136156   -8.410934    6.771706     1   617   618
   617  H     25.786717   -9.264588    7.079611     2   616
   618  H     26.464945   -7.962161    7.567532     2   616
   619  O     24.415870   -8.691111  -20.379971     1   620   621
   620  H     24.278280   -9.027047  -19.479290     2   619
   621  H     23.591432   -8.262963  -20.643520     2   619
   622  O     17.896910    5.221474  -15.229260     1   623   624
   623  H     18.669500    5.454259  -15.764386     2   622
   624  H     17.783492    5.985205  -14.643872     2   622
   625  O    -18.209109  -16.538532    5.377259     1   626   627
   626  H    -18.152929  -17.490352    5.537875     2   625
   627  H    -17.943915  -16.164052    6.231526     2   625
   628  O      4.695707   21.198423   17.791398     1   629   630
   629  H      4.808525   20.973743   16.849517     2   628
   630  H      5.327238   20.616341   18.249963     2   628
   631  O     14.232983   -4.281129   12.589294     1   632   633
   632  H     14.500529   -4.478884   13.502302     2   631
   633  H     13.555343   -3.585778   12.668184     2   631
   634  O    -21.523620  -23.863165   17.919074     1   635   636
   635  H    -21.981282  -23.023755   17.755361     2   634
   636  H    -21.009211  -24.083565   17.125754     2   634
   637  O     21.641047   23.095186    5.271371     1   638   639
   638  H     21.198446   23.885564    5.609764     2   637
   639  H     20.947985   22.561832    4.852707     2   637
   640  O     -2.615281  -17.799919    8.178398     1   641   642
   641  H     -2.659552  -16.935991    7.746641     2   640
   642  H     -2.263263  -17.575437    9.051416     2   640
   643  O      0.505681  -14.129211  -23.057571     1   644   645
   644  H      0.028592  -14.769573  -22.503156     2   643
   645  H      1.257784  -13.856658  -22.508633     2   643
   646  O      5.263531   10.841250   10.323652     1   647   648
   647  H      4.832186    9.997235   10.107713     2   646
   648  H      5.864513   10.678884   11.069612     2   646
   649  O     17.223563  -26.053972  -19.424895     1   650   651
   650  H     17.995262  -26.319961  -18.900986     2   649
   651  H     16.479731  -26.556224  -19.058018     2   649
   652  O    -10.560245    3.832708   -9.522696     1   653   654
   653  H    -10.651236    4.631302   -8.984438     2   652
   654  H    -11.025878    4.042358  -10.344280     2   652
   655  O     22.897037  -24.406509   20.248719     1   656   657
   656  H     22.464626  -24.197634   21.089032     2   655
   657  H     23.674698  -23.827590   20.228991     2   655
   658  O    -20.790755    2.072655   -6.071648     1   659   660
   659  H    -21.081679    1.149391   -6.125007     2   658
   660  H    -20.759105    2.387531   -6.986833     2   658
   661  O     11.309680    4.554392   -8.690295     1   662   663
   662  H     10.551072    4.281665   -9.225642     2   661
   663  H     10.987807    4.669848   -7.786276     2   661
   664  O     17.894814  -10.522351   -7.456223     1   665   666
   665  H     18.562894   -9.833924   -7.306053     2   664
   666  H     18.287844  -11.337298   -7.104190     2   664
   667  O     -1.125868  -15.655850  -21.461933     1   668   669
   668  H     -1.037449  -16.595409  -21.248513     2   667
   669  H     -1.130844  -15.216754  -20.600146     2   667
   670  O    -13.449356   14.722096  -11.486200     1   671   672
   671  H    -13.395600   14.451231  -10.559875     2   670
   672  H    -14.192477   15.348937  -11.515770     2   670
   673  O      1.466975  -24.969652  -15.456417     1   674   675
   674  H      1.041826  -25.157734  -16.305293     2   673
   675  H      2.318955  -25.419890  -15.497842     2   673
   676  O    -13.743778   -9.278671  -22.201445     1   677   678
   677  H    -13.791776   -8.314480  -22.275101     2   676
   678  H    -13.018590   -9.558726  -22.780202     2   676
   679  O     -2.207622   17.031955  -20.293456     1   680   681
   680  H     -3.156013   17.215354  -20.256874     2   679
   681  H     -1.784767   17.836918  -19.955743     2   679
   682  O      4.473698   -8.912259    9.577942     1   683   684
   683  H      3.755875   -8.511904    9.064526     2   682
   684  H      5.257157   -8.373899    9.392777     2   682
   685  O    -26.005946   26.315518    8.168597     1   686   687
   686  H    -26.751742   26.500972    8.761892     2   685
   687  H    -25.940018   27.081621    7.575604     2   685
   688  O     26.040487  -20.591957   14.619809     1   689   690
   689  H     26.970513  -20.867563   14.605596     2   688
   690  H     25.530607  -21.414689   14.552346     2   688
   691  O     10.023643  -18.232310   19.948096     1   692   693
   692  H      9.186588  -18.275223   20.437237     2   691
   693  H      9.986860  -18.998040   19.352113     2   691
   694  O      3.665391  -10.495105  -12.806989     1   695   696
   695  H      3.745037  -11.170700  -13.494243     2   694
   696  H      3.947717   -9.661922  -13.199411     2   694
   697  O     -9.711755    7.598016   -2.546395     1   698   699
   698  H     -9.848663    6.641097   -2.481827     2   697
   699  H     -9.361753    7.889787   -1.690310     2   697
   700  O     11.011063  -21.271164  -24.612075     1   701   702
   701  H     10.840280  -22.189631  -24.348157     2   700
   702  H     11.544806  -20.872918  -23.902772     2   700
   703  O     -2.406672   15.875063    8.811844     1   704   705
   704  H     -1.794106   15.213383    9.170842     2   703
   705  H     -2.150300   16.695109    9.257818     2   703
   706  O     -9.249773  -12.595428    7.302618     1   707   708
   707  H     -8.930737  -12.124203    8.085437     2   706
   708  H     -9.995644  -13.126138    7.620330     2   706
   709  O    -23.761518   18.459429  -25.098834     1   710   711
   710  H    -23.070009   18.960510  -24.638396     2   709
   711  H    -23.304051   17.690470  -25.459077     2   709
   712  O      6.953791  -24.632898   23.052055     1   713   714
   713  H      6.711408  -24.820001   23.971956     2   712
   714  H      7.461678  -25.402855   22.753391     2   712
   715  O     -0.848432   24.587163   21.541516     1   716   717
   716  H     -0.043839   24.052819   21.471785     2   715
   717  H     -1.443429   24.072018   22.110224     2   715
   718  O    -21.250162   10.376238    8.494619     1   719   720
   719  H    -20.987490    9.746784    7.818064     2   718
   720  H    -22.214622   10.313507    8.553520     2   718
   721  O    -11.811496   -7.829132    0.966567     1   722   723
   722  H    -11.329123   -7.369009    1.675898     2   721
   723  H    -11.203920   -7.866791    0.221390     2   721
   724  O    -11.127267  -14.324469    8.226768     1   725   726
   725  H    -11.149128  -15.181851    7.786234     2   724
   726  H    -11.174989  -14.524253    9.171884     2   724
   727  O     17.142436  -16.815263   19.881674     1   728   729
   728  H     17.085505  -16.121278   20.553906     2   727
   729  H     18.067160  -17.113306   19.868231     2   727
   730  O     14.181326    2.002542  -22.026854     1   731   732
   731  H     14.331892    1.588821  -21.163474     2   730
   732  H     13.828814    2.890611  -21.869005     2   730
   733  O     23.429208   -9.405184   -9.300903     1   734   735
   734  H     22.910608   -9.086316  -10.053017     2   733
   735  H     23.840781   -8.607117   -8.944435     2   733
   736  O     21.546267   -5.388914  -20.029108     1   737   738
   737  H     22.236428   -5.191867  -19.378620     2   736
   738  H     21.683132   -6.307193  -20.297995     2   736
   739  O     19.075354   -4.906463   -0.563185     1   740   741
   740  H     19.802791   -4.748535   -1.184360     2   739
   741  H     18.294815   -4.515237   -0.980089     2   739
   742  O     21.795041  -11.259237  -14.252998     1   743   744
   743  H     21.156722  -10.547011  -14.419901     2   742
   744  H     21.380985  -11.793272  -13.555886     2   742
   745  O     14.820935   26.120343  -26.108400     1   746   747
   746  H     13.970750   25.768585  -26.416178     2   745
   747  H     14.604010   26.734718  -25.392360     2   745
   748  O      5.293097  -17.198616   11.715549     1   749   750
   749  H      4.578792  -16.577529   11.488595     2   748
   750  H      5.108051  -18.021790   11.239335     2   748
   751  O      6.662930   -8.432362  -23.784865     1   752   753
   752  H      6.196202   -8.140517  -22.988836     2   751
   753  H      7.178225   -7.656593  -24.038595     2   751
   754  O    -20.696218  -10.531399    2.880669     1   755   756
   755  H    -21.584098  -10.374656    2.521286     2   754
   756  H    -20.762377  -11.304379    3.461832     2   754
   757  O      1.916004   23.139256   10.555796     1   758   759
   758  H      1.692643   23.680976   11.325956     2   757
   759  H      1.581283   22.245843   10.720873     2   757
   760  O     20.210855   19.596815   12.251796     1   761   762
   761  H     19.490467   19.719592   11.612919     2   760
   762  H     19.923539   18.878552   12.836831     2   760
   763  O     -8.835945   25.968183   11.909601     1   764   765
   764  H     -8.424772   25.130897   12.172241     2   763
   765  H     -8.620721   26.592219   12.613630     2   763
   766  O      3.078014  -19.630135  -25.753565     1   767   768
   767  H      3.850368  -20.190098  -25.590229     2   766
   768  H      2.635886  -20.064138  -26.496177     2   766
   769  O      6.795422    2.101633    4.357666     1   770   771
   770  H      6.795850    2.987190    4.755925     2   769
   771  H      5.880103    1.803518    4.381038     2   769
   772  O      3.584274   26.191636   -3.968087     1   773   774
   773  H      4.279170   25.887741   -3.373993     2   772
   774  H      2.777375   26.174407   -3.436164     2   772
   775  O      3.747151  -15.199206   23.017266     1   776   777
   776  H      3.630550  -15.219111   22.056354     2   775
   777  H      4.310518  -15.960078   23.234071     2   775
   778  O      9.506768  -18.439149  -25.528529     1   779   780
   779  H     10.205074  -19.051172  -25.268829     2   778
   780  H      9.852759  -17.567219  -25.297927     2   778
   781  O    -12.075532   22.248014   -7.082344     1   782   783
   782  H    -12.696353   21.543519   -6.849314     2   781
   783  H    -12.598187   23.055987   -6.976872     2   781
   784  O      8.027461   -4.926880   20.021249     1   785   786
   785  H      8.758206   -4.883695   20.653235     2   784
   786  H      8.427740   -4.984529   19.140549     2   784
   787  O      6.100870   23.545800  -26.226587     1   788   789
   788  H      5.271199   23.709057  -25.757923     2   787
   789  H      6.656616   24.307942  -26.021076     2   787
   790  O      9.081364   10.987062    5.044837     1   791   792
   791  H      9.784199   11.656071    5.071290     2   790
   792  H      9.524020   10.155849    5.269098     2   790
   793  O    -20.229010   -5.872228   12.167343     1   794   795
   794  H    -20.668840   -5.585190   11.353552     2   793
   795  H    -19.874009   -6.756386   12.005638     2   793
   796  O    -25.475699   -4.897637  -12.076873     1   797   798
   797  H    -26.103414   -5.080331  -12.791389     2   796
   798  H    -24.619467   -4.739473  -12.497812     2   796
   799  O     23.983730  -22.332808    7.440220     1   800   801
   800  H     23.451325  -23.137205    7.535702     2   799
   801  H     23.663383  -21.746004    8.143735     2   799
   802  O     15.955664    6.176697    3.154213     1   803   804
   803  H     16.351866    5.292018    3.138349     2   802
   804  H     15.834785    6.378135    4.093260     2   802
   805  O     -1.634656   -2.268777   -5.242890     1   806   807
   806  H     -0.721312   -1.957421   -5.145788     2   805
   807  H     -2.097068   -2.040418   -4.420660     2   805
   808  O     14.249025    5.325140   -6.438357     1   809   810
   809  H     14.915614    5.186940   -5.749758     2   808
   810  H     13.519518    5.771038   -5.992207     2   808
   811  O     -2.919044  -20.770344   -9.165678     1   812   813
   812  H     -3.555844  -20.480423   -9.831264     2   811
   813  H     -2.100790  -20.300163   -9.379521     2   811
   814  O     -1.170167   16.164812  -11.672892     1   815   816
   815  H     -1.177556   17.055583  -12.050391     2   814
   816  H     -0.273548   15.856468  -11.860731     2   814
   817  O    -13.227647  -13.263324   -1.466776     1   818   819
   818  H    -13.588457  -12.400652   -1.215377     2   817
   819  H    -13.580956  -13.447435   -2.350213     2   817
   820  O      5.511397   17.924114    9.843191     1   821   822
   821  H      6.274406   17.847383   10.435110     2   820
   822  H      4.954143   17.153048   10.023196     2   820
   823  O    -23.494544  -14.346527   16.076473     1   824   825
   824  H    -22.673931  -14.612516   15.636278     2   823
   825  H    -23.207568  -13.954320   16.914005     2   823
   826  O      6.547347   10.831577   19.719718     1   827   828
   827  H      5.948738   11.518053   20.059810     2   826
   828  H      6.109422    9.983058   19.878663     2   826
   829  O      7.385409  -11.051920    2.380625     1   830   831
   830  H      7.608304  -11.682240    1.679705     2   829
   831  H      6.886535  -11.586390    3.013878     2   829
   832  O     12.138205   25.503144   -2.985959     1   833   834
   833  H     11.241234   25.777272   -2.735622     2   832
   834  H     12.631773   25.360881   -2.162316     2   832
   835  O    -16.114783  -21.687938  -23.529130     1   836   837
   836  H    -15.960071  -21.528951  -22.588877     2   835
   837  H    -15.952605  -22.637001  -23.611310     2   835
   838  O     -6.223547  -25.550567  -14.851475     1   839   840
   839  H     -6.137997  -25.873384  -13.939193     2   838
   840  H     -6.096734  -26.323473  -15.424928     2   838
   841  O      5.685624    8.406021    4.677428     1   842   843
   842  H      6.225135    8.477620    5.475550     2   841
   843  H      5.156724    7.594850    4.761710     2   841
   844  O      9.115150   -3.355603  -17.761788     1   845   846
   845  H      9.664583   -3.009609  -18.476453     2   844
   846  H      8.557889   -2.626171  -17.468448     2   844
   847  O     -3.811958    2.656859   17.379031     1   848   849
   848  H     -3.522260    3.329950   18.010302     2   847
   849  H     -4.664610    2.374250   17.743438     2   847
   850  O     13.102970  -18.709748    5.433504     1   851   852
   851  H     12.434346  -19.413135    5.385314     2   850
   852  H     13.778546  -19.067143    6.032704     2   850
   853  O    -12.394301    4.698055   16.060322     1   854   855
   854  H    -13.090412    4.034430   16.007465     2   853
   855  H    -12.816300    5.524600   16.337899     2   853
   856  O    -20.156384  -18.695627  -25.027791     1   857   858
   857  H    -19.473027  -19.262205  -24.646692     2   856
   858  H    -20.986555  -19.078502  -24.710547     2   856
   859  O    -15.895245  -12.835477   16.344646     1   860   861
   860  H    -15.218713  -12.794373   15.653537     2   859
   861  H    -15.710297  -12.143360   16.996728     2   859
   862  O    -14.768195   -7.684332  -12.506869     1   863   864
   863  H    -14.279670   -7.457198  -11.701102     2   862
   864  H    -15.695083   -7.803718  -12.249402     2   862
   865  O     25.074216   11.211869   11.279854     1   866   867
   866  H     25.230393   10.288813   11.525088     2   865
   867  H     24.177154   11.385678   11.593785     2   865
   868  O     -7.783011   13.454002  -16.281038     1   869   870
   869  H     -8.498988   13.679531  -16.896626     2   868
   870  H     -8.160914   12.913284  -15.573327     2   868
   871  O      3.700693    4.920502   -5.195677     1   872   873
   872  H      4.224817    5.550923   -4.681097     2   871
   873  H      3.423872    4.220372   -4.589098     2   871
   874  O     11.617315   -1.658193   18.688855     1   875   876
   875  H     11.491969   -2.400495   18.084914     2   874
   876  H     12.544312   -1.689563   18.971976     2   874
   877  O     19.520938   -8.371514   -8.673949     1   878   879
   878  H     20.072919   -7.663821   -8.309533     2   877
   879  H     18.851209   -7.920841   -9.207785     2   877
   880  O     24.957941   -7.897827   -0.708099     1   881   882
   881  H     25.720646   -7.354016   -0.956509     2   880
   882  H     24.738901   -7.618927    0.192384     2   880
   883  O      0.339232   26.477500   26.157889     1   884   885
   884  H      0.667423   25.876011   26.844912     2   883
   885  H     -0.314918   25.968533   25.651198     2   883
   886  O     -8.424919  -17.135902   -4.341136     1   887   888
   887  H     -9.151285  -16.720217   -3.855131     2   886
   888  H     -8.320965  -16.645191   -5.167079     2   886
   889  O      8.733705  -10.072926  -17.020859     1   890   891
   890  H      9.609727   -9.712917  -17.230521     2   889
   891  H      8.590587   -9.838366  -16.088467     2   889
   892  O      0.815147   18.021127   11.465660     1   893   894
   893  H      1.086505   18.935911   11.294593     2   892
   894  H      1.084228   17.823596   12.375868     2   892
   895  O     10.674941   11.946454    8.158393     1   896   897
   896  H      9.786686   11.577296    8.265996     2   895
   897  H     10.777462   12.193564    7.225016     2   895
   898  O    -19.075839  -23.289452   25.871388     1   899   900
   899  H    -19.543810  -22.434958   25.878178     2   898
   900  H    -19.474296  -23.817356   26.582235     2   898
   901  O      1.461915    2.172064    4.605489     1   902   903
   902  H      0.789380    2.860529    4.723403     2   901
   903  H      1.745916    1.899087    5.488425     2   901
   904  O      4.997660   12.886508    3.866086     1   905   906
   905  H      5.656046   13.581971    4.001147     2   904
   906  H      5.543381   12.120221    3.622940     2   904
   907  O     -1.734712   17.138200   16.745217     1   908   909
   908  H     -2.144621   17.697915   17.427421     2   907
   909  H     -0.836651   16.964600   17.049356     2   907
   910  O     -7.917646  -11.988737  -23.177518     1   911   912
   911  H     -8.091956  -12.614179  -23.899138     2   910
   912  H     -8.170745  -12.436320  -22.356109     2   910
   913  O    -11.331443   14.898498   19.311190     1   914   915
   914  H    -10.959957   14.776640   20.199114     2   913
   915  H    -11.652503   15.812113   19.284185     2   913
   916  O     13.861666   11.245602   24.441849     1   917   918
   917  H     13.310331   12.015487   24.234986     2   916
   918  H     14.729383   11.452145   24.067945     2   916
   919  O    -12.969281  -26.368724   -1.823927     1   920   921
   920  H    -13.285937  -25.866792   -1.061097     2   919
   921  H    -13.649423  -26.205748   -2.494380     2   919
   922  O      1.956148  -19.462873  -23.137161     1   923   924
   923  H      2.146588  -19.387877  -24.085823     2   922
   924  H      2.444086  -20.256036  -22.870739     2   922
   925  O      8.096124   -9.356873   -7.900506     1   926   927
   926  H      8.184117   -9.937830   -7.132234     2   925
   927  H      7.148621   -9.150446   -7.955634     2   925
   928  O     22.970826    2.745652   19.870051     1   929   930
   929  H     22.706043    2.570068   20.786349     2   928
   930  H     23.756337    2.204321   19.704862     2   928
   931  O     26.566270   22.220190   -8.551798     1   932   933
   932  H     26.677581   21.323126   -8.903436     2   931
   933  H     25.668798   22.259051   -8.184997     2   931
   934  O     17.048523  -27.215859   16.617512     1   935   936
   935  H     16.538298  -26.987522   17.407138     2   934
   936  H     17.967911  -27.057364   16.869362     2   934
   937  O     -4.967588  -15.439225  -20.389208     1   938   939
   938  H     -4.353936  -16.119190  -20.059620     2   937
   939  H     -5.824296  -15.872480  -20.526437     2   937
   940  O     15.096836  -23.119103   23.285321     1   941   942
   941  H     15.935008  -23.417225   23.663921     2   940
   942  H     15.264408  -23.026437   22.337578     2   940
   943  O     -2.675667   -6.687372   12.998695     1   944   945
   944  H     -2.221590   -6.556065   13.843258     2   943
   945  H     -2.353855   -7.530679   12.640904     2   943
   946  O     18.302411  -22.535624   -8.861726     1   947   948
   947  H     18.293166  -21.882876   -8.147069     2   946
   948  H     18.830347  -23.262230   -8.499485     2   946
   949  O      5.947140   -4.684390    1.211908     1   950   951
   950  H      5.822603   -4.609491    0.252488     2   949
   951  H      5.197138   -4.237605    1.636488     2   949
   952  O     -0.798145    5.236490   19.975241     1   953   954
   953  H     -0.903845    6.111564   20.377441     2   952
   954  H     -0.755291    4.599059   20.697885     2   952
   955  O     25.582080   22.425610    4.725073     1   956   957
   956  H     25.164764   21.876543    4.046528     2   955
   957  H     25.634223   21.910373    5.541393     2   955
   958  O     14.732352  -23.035274   14.312219     1   959   960
   959  H     14.582878  -22.201113   13.852602     2   958
   960  H     13.866883  -23.464614   14.393499     2   958
   961  O    -16.148464  -10.425881   24.334050     1   962   963
   962  H    -15.298286   -9.980064   24.215919     2   961
   963  H    -16.456654  -10.151749   25.211265     2   961
   964  O    -25.832502  -17.037929    7.158726     1   965   966
   965  H    -25.788760  -16.066955    7.180051     2   964
   966  H    -25.209264  -17.309445    6.465596     2   964
   967  O    -12.006272   23.872467  -26.179573     1   968   969
   968  H    -12.430025   23.698969  -25.326112     2   967
   969  H    -11.176836   23.369119  -26.181494     2   967
   970  O    -26.159031    4.583509   -0.831198     1   971   972
   971  H    -26.751722    3.814713   -0.828272     2   970
   972  H    -25.575187    4.423969   -1.585454     2   970
   973  O      4.738257   -7.753987  -13.524313     1   974   975
   974  H      5.282469   -7.848058  -12.727287     2   973
   975  H      4.983070   -6.880820  -13.860056     2   973
   976  O    -19.296050   12.485015  -20.364107     1   977   978
   977  H    -18.569706   12.960424  -19.935693     2   976
   978  H    -18.918353   11.659798  -20.693503     2   976
   979  O     13.543330  -16.949207  -16.784404     1   980   981
   980  H     14.205257  -16.434539  -17.271248     2   979
   981  H     12.928944  -16.289793  -16.425202     2   979
   982  O      5.308925   -3.001476  -15.244070     1   983   984
   983  H      4.446532   -2.982739  -14.803872     2   982
   984  H      5.784738   -2.236446  -14.896440     2   982
   985  O      4.675317   22.944549  -18.197387     1   986   987
   986  H      4.254880   22.071041  -18.209747     2   985
   987  H      5.540420   22.813322  -18.606297     2   985
   988  O     16.091414   14.847835  -11.681677     1   989   990
   989  H     15.811654   15.343112  -10.893806     2   988
   990  H     16.837734   14.322619  -11.361096     2   988
   991  O      2.699460    9.943427   -3.918494     1   992   993
   992  H      2.605310   10.776788   -3.438513     2   991
   993  H      3.185894   10.185645   -4.719152     2   991
   994  O     11.986965   17.146738  -18.121278     1   995   996
   995  H     12.741759   16.828029  -17.599817     2   994
   996  H     11.264988   17.288820  -17.488183     2   994
   997  O      6.806411   15.598776  -18.899230     1   998   999
   998  H      6.798170   15.755682  -17.944846     2   997
   999  H      7.362326   14.820821  -19.027988     2   997
  1000  O    -23.302344    1.986355   17.165158     1  1001  1002
  1001  H    -23.856221    1.708255   17.907092     2  1000
  1002  H    -23.717009    2.803825   16.843419     2  1000
  1003  O     24.568699    9.895256   15.513463     1  1004  1005
  1004  H     24.988488    9.246266   16.095876     2  1003
  1005  H     23.740380   10.097788   15.961596     2  1003
  1006  O    -18.135853    9.566763   24.256468     1  1007  1008
  1007  H    -17.854871    9.820296   25.150455     2  1006
  1008  H    -17.306802    9.411562   23.789201     2  1006
  1009  O    -24.066583   15.559260   13.208543     1  1010  1011
  1010  H    -24.940218   15.505185   13.618800     2  1009
  1011  H    -23.480405   16.036649   13.813666     2  1009
  1012  O     19.864553    7.184586    8.330137     1  1013  1014
  1013  H     20.463563    6.499531    8.670186     2  1012
  1014  H     20.420581    7.823950    7.873300     2  1012
  1015  O      7.770839  -25.877560   14.390565     1  1016  1017
  1016  H      8.636298  -26.178785   14.706304     2  1015
  1017  H      7.212261  -25.965937   15.174652     2  1015
  1018  O    -24.029367  -17.929334  -22.317280     1  1019  1020
  1019  H    -24.638337  -18.670185  -22.441709     2  1018
  1020  H    -23.648783  -18.087160  -21.438629     2  1018
  1021  O    -27.046473    9.028359  -23.892869     1  1022  1023
  1022  H    -27.087030    8.138937  -24.282812     2  1021
  1023  H    -26.466205    8.982870  -23.114174     2  1021
  1024  O     11.055400  -10.035452   14.268956     1  1025  1026
  1025  H     10.545856   -9.581347   13.579501     2  1024
  1026  H     10.994617   -9.451088   15.040191     2  1024
  1027  O     -7.536571  -15.538018   25.255268     1  1028  1029
  1028  H     -8.455054  -15.722811   25.001636     2  1027
  1029  H     -7.545311  -15.598743   26.219422     2  1027
  1030  O      9.640714  -23.222771    1.953604     1  1031  1032
  1031  H     10.096837  -23.412944    1.118261     2  1030
  1032  H      9.168117  -22.381632    1.843377     2  1030
  1033  O    -16.369883  -22.929196   14.290222     1  1034  1035
  1034  H    -16.736335  -22.892448   15.186618     2  1033
  1035  H    -15.441971  -22.669066   14.399949     2  1033
  1036  O     -7.012069    6.559065  -11.633197     1  1037  1038
  1037  H     -6.248898    6.114343  -11.235437     2  1036
  1038  H     -6.700971    7.455049  -11.816491     2  1036
  1039  O    -24.737876  -11.794071   -7.431380     1  1040  1041
  1040  H    -25.136345  -11.004628   -7.830087     2  1039
  1041  H    -24.473506  -12.366995   -8.169771     2  1039
  1042  O     26.287449    6.156048  -12.629220     1  1043  1044
  1043  H     27.041800    5.771235  -12.159136     2  1042
  1044  H     26.458712    7.107726  -12.661344     2  1042
  1045  O    -14.765815   -1.994079   -8.403376     1  1046  1047
  1046  H    -14.266621   -1.167082   -8.353354     2  1045
  1047  H    -14.090747   -2.666112   -8.567610     2  1045
  1048  O      6.751564   -7.419359   19.797754     1  1049  1050
  1049  H      7.038947   -6.516881   20.006714     2  1048
  1050  H      6.325295   -7.762406   20.597294     2  1048
  1051  O      3.328505   14.780220   -3.945025     1  1052  1053
  1052  H      3.717597   14.538975   -4.797985     2  1051
  1053  H      3.988601   15.369715   -3.547383     2  1051
  1054  O     23.419593  -13.283917    9.602507     1  1055  1056
  1055  H     24.104237  -12.728580   10.003580     2  1054
  1056  H     23.039501  -12.717624    8.916259     2  1054
  1057  O    -26.038295  -16.460728   10.008557     1  1058  1059
  1058  H    -26.188052  -15.549919    9.700816     2  1057
  1059  H    -25.636999  -16.324456   10.884360     2  1057
  1060  O    -15.248515  -20.971082  -26.113042     1  1061  1062
  1061  H    -14.305906  -20.763305  -26.189541     2  1060
  1062  H    -15.465669  -20.997671  -25.171867     2  1060
  1063  O    -24.405053  -19.341421   -1.363600     1  1064  1065
  1064  H    -25.115231  -19.408551   -0.720345     2  1063
  1065  H    -23.586907  -19.312488   -0.838643     2  1063
  1066  O     -1.370006   15.740079   -8.913773     1  1067  1068
  1067  H     -1.305911   15.863533   -9.874268     2  1066
  1068  H     -2.137508   15.165060   -8.763195     2  1066
  1069  O      4.714863   -6.686355   -4.285109     1  1070  1071
  1070  H      5.217517   -5.877847   -4.477048     2  1069
  1071  H      5.189420   -7.079962   -3.538472     2  1069
  1072  O      4.133819  -12.744552  -14.346118     1  1073  1074
  1073  H      4.129871  -13.408738  -13.637090     2  1072
  1074  H      5.051484  -12.685689  -14.651236     2  1072
  1075  O     22.990412   20.934398    6.455934     1  1076  1077
  1076  H     22.581895   21.754058    6.135447     2  1075
  1077  H     22.375252   20.581674    7.115913     2  1075
  1078  O     -9.803500   23.105970   -5.767554     1  1079  1080
  1079  H     -9.206273   22.379248   -5.529375     2  1078
  1080  H    -10.511592   22.696058   -6.287157     2  1078
  1081  O     15.255488  -22.290310   26.652395     1  1082  1083
  1082  H     15.860968  -22.201878   27.405032     2  1081
  1083  H     14.420907  -21.896587   26.939194     2  1081
  1084  O     -7.397443   24.581420   26.208179     1  1085  1086
  1085  H     -7.824621   25.199136   26.819422     2  1084
  1086  H     -6.728210   25.109727   25.752907     2  1084
  1087  O    -12.220775   -0.412902  -21.398508     1  1088  1089
  1088  H    -13.086681   -0.003022  -21.215627     2  1087
  1089  H    -11.909237   -0.810904  -20.567499     2  1087
  1090  O    -16.607384   22.909523  -15.126812     1  1091  1092
  1091  H    -17.184459   22.211299  -14.787893     2  1090
  1092  H    -16.925860   23.732989  -14.732362     2  1090
  1093  O      3.603032   10.977863  -22.509341     1  1094  1095
  1094  H      3.836921   11.882922  -22.769077     2  1093
  1095  H      4.436559   10.475727  -22.520532     2  1093
  1096  O     16.940660   12.519688  -19.117454     1  1097  1098
  1097  H     16.337870   12.134311  -18.464396     2  1096
  1098  H     16.906636   11.951633  -19.902365     2  1096
  1099  O     18.249180    4.794376   -5.859257     1  1100  1101
  1100  H     17.451957    4.644348   -5.328999     2  1099
  1101  H     18.880435    4.125792   -5.555160     2  1099
  1102  O    -20.259168   -3.644591  -21.597422     1  1103  1104
  1103  H    -19.646685   -4.361704  -21.363708     2  1102
  1104  H    -20.296813   -3.095666  -20.801928     2  1102
  1105  O    -13.427215    3.338074   -9.553025     1  1106  1107
  1106  H    -13.729994    2.536612   -9.995176     2  1105
  1107  H    -13.076199    3.885793  -10.265388     2  1105
  1108  O     -9.535677    3.712727  -22.446302     1  1109  1110
  1109  H    -10.140909    3.196139  -21.896450     2  1108
  1110  H     -9.106887    4.324455  -21.831942     2  1108
  1111  O    -18.978251  -20.084518   11.081255     1  1112  1113
  1112  H    -18.751527  -20.559606   10.267382     2  1111
  1113  H    -19.928712  -19.883173   11.068532     2  1111
  1114  O      2.326068   25.043884   12.615187     1  1115  1116
  1115  H      1.878795   25.873259   12.834602     2  1114
  1116  H      3.214410   25.303042   12.345992     2  1114
  1117  O    -12.855667   -6.726908   -2.348163     1  1118  1119
  1118  H    -13.078975   -6.665109   -3.286780     2  1117
  1119  H    -13.004182   -5.838691   -1.995526     2  1117
  1120  O     10.519215   -1.794523  -13.185857     1  1121  1122
  1121  H     11.012818   -2.333353  -12.548872     2  1120
  1122  H     10.753376   -0.867111  -13.022643     2  1120
  1123  O     18.439347   -6.863879  -23.063024     1  1124  1125
  1124  H     19.042387   -6.122072  -22.893809     2  1123
  1125  H     18.408820   -7.331056  -22.217660     2  1123
  1126  O     19.551701    7.594167   11.061995     1  1127  1128
  1127  H     18.812850    8.036426   11.505948     2  1126
  1128  H     19.451276    7.757949   10.114456     2  1126
  1129  O     23.513653  -26.026313   14.914948     1  1130  1131
  1130  H     23.276187  -26.480161   15.738843     2  1129
  1131  H     22.952191  -25.235025   14.878682     2  1129
  1132  O     10.286348   22.438467   -8.104465     1  1133  1134
  1133  H     11.043012   22.861511   -8.538974     2  1132
  1134  H     10.509364   21.496785   -8.078455     2  1132
  1135  O    -12.476375  -16.042913   -4.854224     1  1136  1137
  1136  H    -12.795434  -16.937798   -5.056904     2  1135
  1137  H    -11.826416  -16.137407   -4.142205     2  1135
  1138  O     -2.583309   20.117240   14.282466     1  1139  1140
  1139  H     -3.019467   20.061021   15.139519     2  1138
  1140  H     -2.924215   20.922929   13.873921     2  1138
  1141  O     -7.896334  -25.037158   -7.471236     1  1142  1143
  1142  H     -8.286722  -25.327653   -8.309698     2  1141
  1143  H     -7.839137  -25.815650   -6.894648     2  1141
  1144  O      5.668188  -24.772709   -8.412060     1  1145  1146
  1145  H      5.336717  -25.069133   -7.552200     2  1144
  1146  H      6.100592  -25.536155   -8.820644     2  1144
  1147  O     17.667089  -25.011449   10.112419     1  1148  1149
  1148  H     17.369065  -24.885658   11.025293     2  1147
  1149  H     16.889094  -24.771076    9.586184     2  1147
  1150  O    -23.131608  -18.251955    2.613872     1  1151  1152
  1151  H    -23.725661  -18.990226    2.419970     2  1150
  1152  H    -22.259229  -18.532211    2.305038     2  1150
  1153  O      2.554639  -17.050440  -21.865023     1  1154  1155
  1154  H      2.264010  -17.917284  -22.201345     2  1153
  1155  H      3.325716  -16.847064  -22.419058     2  1153
  1156  O    -15.054042   18.491421    9.285197     1  1157  1158
  1157  H    -15.065377   17.863733   10.016715     2  1156
  1158  H    -15.885177   18.322235    8.821564     2  1156
  1159  O    -12.746079   20.248899  -15.845624     1  1160  1161
  1160  H    -13.587573   20.416139  -15.399843     2  1159
  1161  H    -12.064649   20.679645  -15.313436     2  1159
  1162  O     -2.410074  -13.516999    4.444192     1  1163  1164
  1163  H     -1.973111  -13.342730    5.287060     2  1162
  1164  H     -2.627622  -12.632512    4.119841     2  1162
  1165  O    -16.661652  -15.459490   24.367853     1  1166  1167
  1166  H    -16.122588  -14.658401   24.461036     2  1165
  1167  H    -16.362750  -15.882228   23.549406     2  1165
  1168  O     13.527695   -1.612153  -18.903043     1  1169  1170
  1169  H     14.036233   -0.860819  -19.245965     2  1168
  1170  H     14.038967   -1.962342  -18.155009     2  1168
  1171  O     21.801319    1.716260   17.614582     1  1172  1173
  1172  H     20.894821    2.043662   17.514452     2  1171
  1173  H     22.089893    2.076070   18.466902     2  1171
  1174  O      9.346646    2.343431   18.154945     1  1175  1176
  1175  H      8.955534    2.745832   17.372603     2  1174
  1176  H      9.040696    2.871547   18.906369     2  1174
  1177  O     16.708781   26.258850  -13.531103     1  1178  1179
  1178  H     16.803196   26.496566  -14.465318     2  1177
  1179  H     16.523385   27.095992  -13.078236     2  1177
  1180  O     -2.861393   21.267849   19.674018     1  1181  1182
  1181  H     -2.984162   20.375957   19.319621     2  1180
  1182  H     -2.706281   21.153745   20.625589     2  1180
  1183  O    -12.421312   -6.966798   21.056953     1  1184  1185
  1184  H    -13.031907   -7.061244   21.802859     2  1183
  1185  H    -12.345314   -7.857593   20.682704     2  1183
  1186  O     20.148115   -4.867439    1.996358     1  1187  1188
  1187  H     19.688945   -4.672729    1.166919     2  1186
  1188  H     20.104712   -5.830316    2.074291     2  1186
  1189  O    -10.302015  -10.889455    5.393977     1  1190  1191
  1190  H    -10.995302  -11.444136    5.007468     2  1189
  1191  H     -9.783704  -11.504331    5.932240     2  1189
  1192  O      4.667125  -25.220459  -11.101938     1  1193  1194
  1193  H      5.607571  -24.979589  -11.103145     2  1192
  1194  H      4.312574  -24.940486  -10.243743     2  1192
  1195  O     16.003305  -10.889677  -12.307270     1  1196  1197
  1196  H     16.537382  -11.644444  -12.600255     2  1195
  1197  H     16.438521  -10.598143  -11.492389     2  1195
  1198  O    -26.848514   -2.597262  -11.238104     1  1199  1200
  1199  H    -27.201597   -2.269287  -12.075310     2  1198
  1200  H    -26.290618   -3.345347  -11.484889     2  1198
  1201  O     -9.496874   22.788793  -26.578372     1  1202  1203
  1202  H     -9.055820   23.451849  -26.029812     2  1201
  1203  H     -9.214333   21.953381  -26.183248     2  1201
  1204  O     -5.524759   23.895775  -19.118486     1  1205  1206
  1205  H     -6.468660   23.729866  -18.959122     2  1204
  1206  H     -5.458649   24.853556  -19.250062     2  1204
  1207  O      5.471081  -20.964974  -25.542562     1  1208  1209
  1208  H      5.665788  -21.738778  -25.005744     2  1207
  1209  H      6.050130  -20.263228  -25.213818     2  1207
  1210  O     23.177196  -14.339527  -20.957860     1  1211  1212
  1211  H     23.791509  -14.866946  -21.493334     2  1210
  1212  H     23.746226  -13.824819  -20.367197     2  1210
  1213  O     -3.603529   -2.390561   26.900135     1  1214  1215
  1214  H     -3.163891   -3.116707   26.419395     2  1213
  1215  H     -4.128253   -1.939655   26.224077     2  1213
  1216  O    -15.131008  -20.913046    1.289038     1  1217  1218
  1217  H    -15.188917  -21.489571    2.062451     2  1216
  1218  H    -15.846288  -21.196682    0.697534     2  1216
  1219  O      4.739238    6.940187  -21.775644     1  1220  1221
  1220  H      4.295729    6.650771  -22.586821     2  1219
  1221  H      5.161074    6.146498  -21.415895     2  1219
  1222  O    -18.357480   -7.326244  -15.299883     1  1223  1224
  1223  H    -19.120035   -6.855160  -15.669566     2  1222
  1224  H    -18.066703   -6.780990  -14.552643     2  1222
  1225  O    -14.998258   15.892895  -20.262229     1  1226  1227
  1226  H    -14.998752   16.849540  -20.407441     2  1225
  1227  H    -14.665104   15.806821  -19.361347     2  1225
  1228  O     22.484396    5.546925   19.746331     1  1229  1230
  1229  H     22.728947    4.611366   19.719548     2  1228
  1230  H     21.732948    5.629747   19.143563     2  1228
  1231  O     -8.135118  -21.225688   11.758215     1  1232  1233
  1232  H     -8.398188  -22.117361   11.488024     2  1231
  1233  H     -8.690182  -20.628381   11.238066     2  1231
  1234  O     18.573286  -14.998006   17.545635     1  1235  1236
  1235  H     19.348076  -14.537531   17.900258     2  1234
  1236  H     18.460437  -14.630835   16.657474     2  1234
  1237  O     15.960868    4.910500   -4.338165     1  1238  1239
  1238  H     16.255239    5.757615   -3.967418     2  1237
  1239  H     15.548286    4.446358   -3.594920     2  1237
  1240  O      4.961078    3.572737  -27.137359     1  1241  1242
  1241  H      4.108280    3.387151  -26.716546     2  1240
  1242  H      4.792817    3.436934  -28.081225     2  1240
  1243  O     21.060948    5.562012    5.130688     1  1244  1245
  1244  H     21.643004    6.079254    5.710517     2  1243
  1245  H     21.480245    5.587775    4.256190     2  1243
  1246  O     -5.384357   23.203230   23.385903     1  1247  1248
  1247  H     -4.460705   23.403520   23.180489     2  1246
  1248  H     -5.377282   22.894183   24.306276     2  1246
  1249  O     13.073550  -14.823631  -24.974939     1  1250  1251
  1250  H     13.703364  -15.430514  -25.396277     2  1249
  1251  H     12.348559  -15.374771  -24.646605     2  1249
  1252  O    -23.408948   13.475257  -22.347235     1  1253  1254
  1253  H    -22.535009   13.095256  -22.511103     2  1252
  1254  H    -23.255021   14.433083  -22.320675     2  1252
  1255  O     26.375768    5.197560   24.937108     1  1256  1257
  1256  H     26.126815    5.413457   24.024693     2  1255
  1257  H     26.852688    5.961145   25.301971     2  1255
  1258  O    -19.183226    4.531471  -17.190179     1  1259  1260
  1259  H    -18.983968    4.978428  -16.353958     2  1258
  1260  H    -19.134381    5.218605  -17.869289     2  1258
  1261  O    -12.718979    9.216772    5.713112     1  1262  1263
  1262  H    -13.219520    8.395974    5.834978     2  1261
  1263  H    -12.185657    9.063084    4.916683     2  1261
  1264  O     13.130871  -21.082719   23.275456     1  1265  1266
  1265  H     13.330224  -20.907678   22.344313     2  1264
  1266  H     13.916581  -21.546491   23.592271     2  1264
  1267  O    -13.322294   -6.775488   -5.025243     1  1268  1269
  1268  H    -12.391056   -6.682186   -5.298567     2  1267
  1269  H    -13.568246   -7.676509   -5.281017     2  1267
  1270  O    -14.194950   -1.179243   -3.879962     1  1271  1272
  1271  H    -14.569272   -1.660465   -4.637008     2  1270
  1272  H    -13.255195   -1.035054   -4.086378     2  1270
  1273  O    -26.765711  -11.279753   11.654730     1  1274  1275
  1274  H    -26.365078  -10.586147   12.201058     2  1273
  1275  H    -26.126650  -12.006480   11.697996     2  1273
  1276  O    -24.852231  -15.607904   12.421100     1  1277  1278
  1277  H    -24.817806  -14.645328   12.298555     2  1276
  1278  H    -25.261696  -15.742875   13.288416     2  1276
  1279  O     19.242640    4.944864   14.213188     1  1280  1281
  1280  H     18.809921    5.039255   13.353680     2  1279
  1281  H     18.725648    4.263914   14.668233     2  1279
  1282  O    -15.732512  -12.251747   -5.003223     1  1283  1284
  1283  H    -15.173962  -12.976204   -4.678785     2  1282
  1284  H    -15.365661  -11.993555   -5.861534     2  1282
  1285  O     -2.663861  -25.603011   -3.910110     1  1286  1287
  1286  H     -2.782951  -25.617993   -4.874031     2  1285
  1287  H     -1.912299  -26.186899   -3.722791     2  1285
  1288  O     -9.790548   -0.296861  -22.960318     1  1289  1290
  1289  H    -10.677964   -0.363995  -22.584534     2  1288
  1290  H     -9.189324   -0.358855  -22.199832     2  1288
  1291  O    -20.678579    9.083994    2.755395     1  1292  1293
  1292  H    -20.656199    8.426022    2.044693     2  1291
  1293  H    -21.571229    8.977330    3.111300     2  1291
  1294  O     15.033685    2.930480    7.928934     1  1295  1296
  1295  H     14.556014    3.742421    8.153138     2  1294
  1296  H     14.924984    2.851310    6.967999     2  1294
  1297  O    -19.992708   16.962497   20.752035     1  1298  1299
  1298  H    -20.346697   17.776926   21.147042     2  1297
  1299  H    -19.622065   17.210622   19.896227     2  1297
  1300  O     -1.848811    7.404704   23.906376     1  1301  1302
  1301  H     -1.308123    6.957769   24.578411     2  1300
  1302  H     -1.977510    8.321724   24.200579     2  1300
  1303  O     22.484249  -25.642465  -23.561003     1  1304  1305
  1304  H     22.692199  -26.570622  -23.375610     2  1303
  1305  H     21.991441  -25.342844  -22.782469     2  1303
  1306  O     27.066766   20.037957    1.305706     1  1307  1308
  1307  H     26.259625   19.516819    1.218129     2  1306
  1308  H     27.235305   20.082929    2.255442     2  1306
  1309  O     -9.827883   18.542799   24.224433     1  1310  1311
  1310  H    -10.149464   18.096945   23.432856     2  1309
  1311  H     -9.842085   17.902414   24.951337     2  1309
  1312  O     13.138540   15.929085  -10.978829     1  1313  1314
  1313  H     12.637913   15.148240  -11.243549     2  1312
  1314  H     13.785435   15.668647  -10.311141     2  1312
  1315  O     -7.699860    3.231650   21.228719     1  1316  1317
  1316  H     -8.495231    2.804230   20.874082     2  1315
  1317  H     -7.968143    4.147411   21.370480     2  1315
  1318  O     26.114221   18.921205   15.412579     1  1319  1320
  1319  H     26.793401   18.413777   15.872667     2  1318
  1320  H     25.817500   19.616032   16.017097     2  1318
  1321  O      1.660487    4.040737   24.510096     1  1322  1323
  1322  H      1.565817    3.677658   23.614453     2  1321
  1323  H      1.483419    3.300628   25.105385     2  1321
  1324  O     -9.797407  -21.270924   23.047648     1  1325  1326
  1325  H     -9.852354  -20.309060   22.972643     2  1324
  1326  H     -9.252949  -21.407516   23.836670     2  1324
  1327  O     11.826816   17.497769   21.793756     1  1328  1329
  1328  H     12.536159   16.838813   21.808839     2  1327
  1329  H     11.348007   17.358274   20.965545     2  1327
  1330  O      3.539589    6.221572  -24.146116     1  1331  1332
  1331  H      2.833603    6.860690  -24.323681     2  1330
  1332  H      4.110552    6.276375  -24.927823     2  1330
  1333  O      1.530389   16.755921   25.375780     1  1334  1335
  1334  H      1.522918   16.455353   24.451962     2  1333
  1335  H      1.462596   17.721309   25.334798     2  1333
  1336  O     -6.349972  -14.483063    4.369893     1  1337  1338
  1337  H     -5.867117  -13.660908    4.184197     2  1336
  1338  H     -7.243880  -14.307620    4.031432     2  1336
  1339  O     -2.729302   17.963531    3.011531     1  1340  1341
  1340  H     -3.429827   17.394972    3.364919     2  1339
  1341  H     -1.923198   17.426607    3.021995     2  1339
  1342  O    -13.892651   11.893981  -12.390583     1  1343  1344
  1343  H    -14.723580   11.549092  -12.025068     2  1342
  1344  H    -13.843476   12.824376  -12.126148     2  1342
  1345  O      4.026620   18.999550   24.004691     1  1346  1347
  1346  H      4.000467   19.408859   24.875132     2  1345
  1347  H      4.479412   19.630833   23.427560     2  1345
  1348  O     -7.415217   16.056805   -7.064878     1  1349  1350
  1349  H     -7.133076   16.972473   -7.205875     2  1348
  1350  H     -7.522845   15.964605   -6.106082     2  1348
  1351  O     20.288005   16.694856   24.297031     1  1352  1353
  1352  H     19.989913   17.103668   23.473840     2  1351
  1353  H     20.227903   17.368845   24.986160     2  1351
  1354  O     -1.881703   12.584502    0.252614     1  1355  1356
  1355  H     -0.956939   12.327202    0.199256     2  1354
  1356  H     -1.975061   13.102844    1.066245     2  1354
  1357  O      2.931921   26.424987    5.707471     1  1358  1359
  1358  H      3.199557   27.356427    5.678309     2  1357
  1359  H      3.423391   26.040271    6.450652     2  1357
  1360  O      0.693558   14.520351   -7.453710     1  1361  1362
  1361  H      0.662205   14.926264   -6.574286     2  1360
  1362  H     -0.030040   14.927678   -7.956880     2  1360
  1363  O     16.692415  -19.431988   18.580433     1  1364  1365
  1364  H     17.472472  -18.978708   18.232635     2  1363
  1365  H     17.001815  -20.051485   19.261515     2  1363
  1366  O     -6.432970    7.800288  -14.766230     1  1367  1368
  1367  H     -6.142271    8.417191  -15.454351     2  1366
  1368  H     -6.400501    8.281835  -13.930378     2  1366
  1369  O     12.130115   10.726002   12.079255     1  1370  1371
  1370  H     11.634788   10.255962   12.767620     2  1369
  1371  H     11.730678   11.606710   12.071889     2  1369
  1372  O      8.727605   21.457588    3.857800     1  1373  1374
  1373  H      8.716577   21.528283    4.823055     2  1372
  1374  H      8.282075   22.253947    3.536601     2  1372
  1375  O      2.640332   18.814572   17.475412     1  1376  1377
  1376  H      3.000946   19.315488   18.216568     2  1375
  1377  H      2.567411   19.424764   16.727682     2  1375
  1378  O      3.142106  -26.420503   17.887706     1  1379  1380
  1379  H      2.289400  -26.332472   18.338687     2  1378
  1380  H      3.494402  -25.517251   17.857701     2  1378
  1381  O    -22.949963   -3.969429  -12.844954     1  1382  1383
  1382  H    -22.738248   -3.583825  -11.982307     2  1381
  1383  H    -23.384510   -3.287873  -13.380931     2  1381
  1384  O     19.958063    2.502139  -17.449501     1  1385  1386
  1385  H     19.345593    2.414933  -18.192532     2  1384
  1386  H     20.304531    1.614397  -17.277013     2  1384
  1387  O     -2.166777   -8.597740   16.641622     1  1388  1389
  1388  H     -2.293623   -9.261241   15.942565     2  1387
  1389  H     -2.074020   -9.098562   17.463328     2  1387
  1390  O    -20.059414   25.317261    1.604431     1  1391  1392
  1391  H    -19.253573   25.822736    1.783377     2  1390
  1392  H    -19.778055   24.389655    1.610163     2  1390
  1393  O     23.193901   17.897845   -7.353186     1  1394  1395
  1394  H     22.905084   18.694796   -7.814499     2  1393
  1395  H     23.380171   18.190713   -6.447701     2  1393
  1396  O     18.958461  -26.997910   -7.532599     1  1397  1398
  1397  H     18.966542  -27.505652   -6.707985     2  1396
  1398  H     19.076801  -27.668811   -8.222045     2  1396
  1399  O    -25.675881  -15.721779   15.138889     1  1400  1401
  1400  H    -24.902581  -15.278276   15.517294     2  1399
  1401  H    -26.396247  -15.086025   15.253854     2  1399
  1402  O      4.427322  -23.529280   12.069112     1  1403  1404
  1403  H      4.250992  -24.475246   11.935574     2  1402
  1404  H      5.317965  -23.498476   12.456991     2  1402
  1405  O      8.870301   16.861788    6.675980     1  1406  1407
  1406  H      8.582347   16.027258    7.077644     2  1405
  1407  H      8.231181   17.530985    6.969435     2  1405
  1408  O    -21.600034   11.863551  -24.803340     1  1409  1410
  1409  H    -21.522517   11.354843  -23.981535     2  1408
  1410  H    -21.334896   11.285252  -25.533372     2  1408
  1411  O    -11.376359    5.155203    9.956743     1  1412  1413
  1412  H    -10.985797    4.927870   10.815288     2  1411
  1413  H    -12.183332    5.656683   10.150222     2  1411
  1414  O    -23.473460   11.857429  -14.039349     1  1415  1416
  1415  H    -24.214223   11.362539  -13.668054     2  1414
  1416  H    -22.984060   12.212648  -13.279483     2  1414
  1417  O      2.200371  -22.774529    2.366381     1  1418  1419
  1418  H      2.149100  -23.324914    1.569892     2  1417
  1419  H      2.794137  -23.245068    2.973923     2  1417
  1420  O     21.241144  -17.461492  -14.358336     1  1421  1422
  1421  H     20.939160  -16.702672  -13.834654     2  1420
  1422  H     20.539641  -17.665295  -14.997260     2  1420
  1423  O     19.645014    7.686717    2.368854     1  1424  1425
  1424  H     20.514992    8.093381    2.298428     2  1423
  1425  H     19.447040    7.648491    3.312779     2  1423
  1426  O    -25.749097   16.983884  -18.343769     1  1427  1428
  1427  H    -25.133008   16.931965  -17.595933     2  1426
  1428  H    -26.349413   17.707118  -18.105084     2  1426
  1429  O     11.618923   18.851345   -3.331370     1  1430  1431
  1430  H     11.304766   19.101804   -4.213097     2  1429
  1431  H     11.643534   19.678977   -2.825826     2  1429
  1432  O    -11.537349    2.785098   -2.024415     1  1433  1434
  1433  H    -11.461371    2.170688   -2.762909     2  1432
  1434  H    -10.932466    2.444366   -1.345457     2  1432
  1435  O    -14.705248   -5.152456   -6.745307     1  1436  1437
  1436  H    -14.247300   -5.685648   -6.079955     2  1435
  1437  H    -15.002934   -4.354893   -6.281419     2  1435
  1438  O     10.379177   26.310075  -18.633025     1  1439  1440
  1439  H      9.432202   26.351320  -18.839798     2  1438
  1440  H     10.620788   25.379435  -18.747038     2  1438
  1441  O     -0.550229   16.935878   -2.999407     1  1442  1443
  1442  H      0.001772   16.543567   -3.695990     2  1441
  1443  H     -0.515414   16.319818   -2.262246     2  1441
  1444  O     -7.620550   -4.731764    9.314896     1  1445  1446
  1445  H     -7.671262   -5.633593    8.973035     2  1444
  1446  H     -7.269370   -4.821650   10.214736     2  1444
  1447  O     -7.029796    1.454100    1.943846     1  1448  1449
  1448  H     -6.675909    0.916569    2.666942     2  1447
  1449  H     -7.863263    1.817922    2.270594     2  1447
  1450  O     -3.900104  -15.005459   11.131117     1  1451  1452
  1451  H     -4.400070  -14.579667   10.420283     2  1450
  1452  H     -3.810456  -14.331478   11.821123     2  1450
  1453  O      8.715081  -10.874007    7.208589     1  1454  1455
  1454  H      9.100972  -10.738483    8.085419     2  1453
  1455  H      8.367287  -10.005592    6.946773     2  1453
  1456  O     27.130007   -2.367535  -14.052923     1  1457  1458
  1457  H     26.982460   -3.323005  -14.088207     2  1456
  1458  H     26.383550   -1.971128  -14.529630     2  1456
  1459  O     16.054606  -20.097686   22.696300     1  1460  1461
  1460  H     16.462575  -20.594138   23.417161     2  1459
  1461  H     16.517927  -20.381569   21.894661     2  1459
  1462  O     20.606292   -0.075355  -16.753892     1  1463  1464
  1463  H     21.450124   -0.410209  -17.098277     2  1462
  1464  H     19.911323   -0.610258  -17.160233     2  1462
  1465  O    -11.796858  -18.295180    9.382040     1  1466  1467
  1466  H    -12.306049  -17.485585    9.251960     2  1465
  1467  H    -12.122145  -18.650290   10.221388     2  1465
  1468  O     25.372924    8.980643  -15.751710     1  1469  1470
  1469  H     24.536463    8.499832  -15.717386     2  1468
  1470  H     25.313275    9.627991  -15.040890     2  1468
  1471  O     22.648329  -27.055366   17.397014     1  1472  1473
  1472  H     21.987293  -26.366051   17.520086     2  1471
  1473  H     22.167582  -27.895367   17.336148     2  1471
  1474  O      2.711112   17.612949  -25.607681     1  1475  1476
  1475  H      2.028846   18.281257  -25.773546     2  1474
  1476  H      3.245967   17.951893  -24.872892     2  1474
  1477  O      1.536860   15.561554   16.269026     1  1478  1479
  1478  H      1.420463   14.641061   15.991334     2  1477
  1479  H      1.560404   15.541737   17.239436     2  1477
  1480  O      0.742457   -6.979464  -15.977330     1  1481  1482
  1481  H      0.117762   -7.472295  -15.425935     2  1480
  1482  H      1.323865   -6.519335  -15.353354     2  1480
  1483  O    -13.933701   -4.185010   22.531321     1  1484  1485
  1484  H    -13.951599   -5.130454   22.736100     2  1483
  1485  H    -13.172454   -3.829812   23.015153     2  1483
  1486  O     -0.901157   21.689051  -23.159745     1  1487  1488
  1487  H     -1.462178   21.332394  -22.458861     2  1486
  1488  H     -0.475273   22.463603  -22.773280     2  1486
  1489  O     -6.206529   16.535243  -12.971599     1  1490  1491
  1490  H     -6.379104   17.426121  -13.301135     2  1489
  1491  H     -6.157813   15.993235  -13.770167     2  1489
  1492  O     20.417869  -18.611450  -10.689406     1  1493  1494
  1493  H     20.776412  -19.429837  -10.305891     2  1492
  1494  H     19.894382  -18.889346  -11.459669     2  1492
  1495  O    -24.844935   16.527648  -11.127248     1  1496  1497
  1496  H    -24.868886   17.265700  -10.498083     2  1495
  1497  H    -24.984091   15.737634  -10.581785     2  1495
  1498  O      8.404281   23.157980  -16.900109     1  1499  1500
  1499  H      8.259008   23.907725  -16.304510     2  1498
  1500  H      9.326724   22.911511  -16.737483     2  1498
  1501  O     -2.262991  -15.606650  -15.358463     1  1502  1503
  1502  H     -2.050007  -15.223673  -14.493602     2  1501
  1503  H     -1.578889  -15.283845  -15.955052     2  1501
  1504  O      8.767225   17.239439  -13.939855     1  1505  1506
  1505  H      9.596596   17.326031  -13.448384     2  1504
  1506  H      9.027481   17.311145  -14.869241     2  1504
  1507  O    -23.575697   -4.214476   -1.677624     1  1508  1509
  1508  H    -22.700529   -3.849711   -1.482991     2  1507
  1509  H    -23.487600   -4.652655   -2.536669     2  1507
  1510  O    -22.013415    5.146258   13.142146     1  1511  1512
  1511  H    -22.952042    5.044773   13.362090     2  1510
  1512  H    -21.728637    4.228851   13.019457     2  1510
  1513  O     16.878941   11.072100    3.286838     1  1514  1515
  1514  H     16.917989   10.170891    2.940082     2  1513
  1515  H     16.804029   11.652580    2.513778     2  1513
  1516  O    -26.686887  -18.523158    3.906012     1  1517  1518
  1517  H    -26.428310  -19.271090    3.354894     2  1516
  1518  H    -25.863561  -18.263740    4.341339     2  1516
  1519  O     26.222557  -13.192543   -1.586077     1  1520  1521
  1520  H     26.284363  -12.245868   -1.397040     2  1519
  1521  H     25.358521  -13.300982   -2.011918     2  1519
  1522  O      5.118113  -25.642376   -2.271555     1  1523  1524
  1523  H      5.995377  -25.973285   -2.511600     2  1522
  1524  H      5.260287  -24.920543   -1.651175     2  1522
  1525  O     19.569998   -2.300776   -4.978028     1  1526  1527
  1526  H     19.265285   -1.956669   -4.124898     2  1525
  1527  H     20.517442   -2.105356   -5.027250     2  1525
  1528  O    -27.064838    6.548316  -17.612781     1  1529  1530
  1529  H    -28.015981    6.413546  -17.750759     2  1528
  1530  H    -26.956180    6.482982  -16.651833     2  1528
  1531  O     20.788429   18.903436   16.095113     1  1532  1533
  1532  H     20.630235   18.378021   15.300621     2  1531
  1533  H     20.806287   18.280061   16.836471     2  1531
  1534  O     19.509742    3.260366   17.425659     1  1535  1536
  1535  H     18.785972    3.225807   16.780322     2  1534
  1536  H     19.874623    4.158265   17.377966     2  1534
  1537  O    -13.237113   -5.315164   19.068096     1  1538  1539
  1538  H    -14.013287   -5.796020   18.743027     2  1537
  1539  H    -12.938516   -5.842426   19.824672     2  1537
  1540  O    -26.978013   13.342900   24.838828     1  1541  1542
  1541  H    -26.199211   13.134754   24.295326     2  1540
  1542  H    -27.040779   12.632486   25.496775     2  1540
  1543  O      3.808570   26.168887  -16.135007     1  1544  1545
  1544  H      4.616179   25.903518  -16.615359     2  1543
  1545  H      3.068410   25.863146  -16.688553     2  1543
  1546  O    -12.629478  -12.953517  -24.833974     1  1547  1548
  1547  H    -13.539378  -13.212067  -24.612208     2  1546
  1548  H    -12.587902  -12.970487  -25.803187     2  1546
  1549  O     -5.343856   -1.438644   16.410612     1  1550  1551
  1550  H     -5.944972   -2.006890   16.916016     2  1549
  1551  H     -4.479347   -1.554599   16.825019     2  1549
  1552  O     -3.024219   24.579502  -10.535057     1  1553  1554
  1553  H     -3.722257   24.695319  -11.198093     2  1552
  1554  H     -2.639266   23.710147  -10.737653     2  1552
  1555  O    -11.085066    2.092768   -5.065643     1  1556  1557
  1556  H    -10.273030    2.612940   -4.963213     2  1555
  1557  H    -11.174249    2.003411   -6.028992     2  1555
  1558  O      0.891450   -5.017754   -9.852814     1  1559  1560
  1559  H      0.625879   -4.504862  -10.627319     2  1558
  1560  H      0.904248   -4.400341   -9.113459     2  1558
  1561  O     12.811970  -19.145862  -12.493000     1  1562  1563
  1562  H     13.157628  -18.992679  -11.604746     2  1561
  1563  H     13.446178  -18.763520  -13.115905     2  1561
  1564  O     11.254916  -11.382445   -9.648409     1  1565  1566
  1565  H     11.276350  -10.427206   -9.485776     2  1564
  1566  H     12.146479  -11.643554   -9.907844     2  1564
  1567  O    -23.189723    3.083366   -0.287701     1  1568  1569
  1568  H    -22.426311    2.569198   -0.590699     2  1567
  1569  H    -23.922296    2.453835   -0.179859     2  1567
  1570  O    -22.366590   26.230932  -19.922542     1  1571  1572
  1571  H    -23.005370   26.866443  -19.573194     2  1570
  1572  H    -21.549649   26.722105  -20.085055     2  1570
  1573  O    -15.218731  -13.063037   24.565235     1  1574  1575
  1574  H    -15.666406  -12.214285   24.441104     2  1573
  1575  H    -14.391936  -13.003794   24.081147     2  1573
  1576  O     23.792614   19.328679  -22.691819     1  1577  1578
  1577  H     22.862673   19.386216  -22.975860     2  1576
  1578  H     23.772895   18.605922  -22.038708     2  1576
  1579  O     25.745335   -2.498441    4.821699     1  1580  1581
  1580  H     25.101143   -1.789833    4.690603     2  1579
  1581  H     25.928328   -2.571051    5.771539     2  1579
  1582  O     24.213329   10.998523   -1.457894     1  1583  1584
  1583  H     24.932383   11.463841   -1.911663     2  1582
  1584  H     23.435296   11.577369   -1.515004     2  1582
  1585  O     13.442466  -24.502834    3.372561     1  1586  1587
  1586  H     12.661932  -24.052281    3.731915     2  1585
  1587  H     13.126912  -24.931199    2.563293     2  1585
  1588  O     24.677999   19.494610    4.710968     1  1589  1590
  1589  H     24.314701   18.598143    4.729198     2  1588
  1590  H     24.029086   20.016247    5.205361     2  1588
  1591  O     22.851967  -25.866434   -6.114016     1  1592  1593
  1592  H     22.297991  -25.631372   -5.356881     2  1591
  1593  H     23.688417  -26.145255   -5.725289     2  1591
  1594  O    -18.408518  -27.059529   27.198878     1  1595  1596
  1595  H    -18.944888  -27.852171   27.032895     2  1594
  1596  H    -19.033992  -26.374829   27.483953     2  1594
  1597  O     25.623674    3.538676  -18.644195     1  1598  1599
  1598  H     26.480131    3.463983  -18.200637     2  1597
  1599  H     25.300486    4.433372  -18.467593     2  1597
  1600  O    -27.203348   20.142296    4.087177     1  1601  1602
  1601  H    -26.941338   20.971387    4.523330     2  1600
  1602  H    -28.096941   19.941801    4.413902     2  1600
  1603  O     -3.129733   24.494008  -27.250651     1  1604  1605
  1604  H     -2.823070   23.889524  -26.558131     2  1603
  1605  H     -3.574799   25.219931  -26.803015     2  1603
  1606  O    -17.035410   -9.593486   26.806377     1  1607  1608
  1607  H    -17.643544   -8.837835   26.814173     2  1606
  1608  H    -17.567199  -10.319002   27.168106     2  1606
  1609  O     16.713345  -13.630624   19.183681     1  1610  1611
  1610  H     17.257935  -14.210885   18.628175     2  1609
  1611  H     16.853681  -13.932886   20.092234     2  1609
  1612  O     -3.522776  -10.197766  -10.905649     1  1613  1614
  1613  H     -3.422760   -9.436370  -10.321255     2  1612
  1614  H     -4.465539  -10.410710  -10.889237     2  1612
  1615  O     -4.005973   -3.636708   19.807903     1  1616  1617
  1616  H     -4.423071   -3.169011   20.548770     2  1615
  1617  H     -4.705008   -4.206112   19.449160     2  1615
  1618  O     18.207493    1.694235   -7.341221     1  1619  1620
  1619  H     18.678735    1.882242   -6.517090     2  1618
  1620  H     18.154537    2.530055   -7.823400     2  1618
  1621  O      6.241562   15.838586    7.671967     1  1622  1623
  1622  H      6.282983   16.285138    6.813932     2  1621
  1623  H      5.311717   15.594361    7.777312     2  1621
  1624  O    -19.924159   19.694483  -18.925757     1  1625  1626
  1625  H    -19.697453   18.758122  -18.822840     2  1624
  1626  H    -19.284177   20.174287  -18.376546     2  1624
  1627  O     22.558262  -14.320533   20.304453     1  1628  1629
  1628  H     22.867465  -13.425730   20.506754     2  1627
  1629  H     21.897353  -14.534673   20.986896     2  1627
  1630  O      2.138678   15.057419  -26.866978     1  1631  1632
  1631  H      2.271615   15.729023  -26.186615     2  1630
  1632  H      1.907784   15.548335  -27.665603     2  1630
  1633  O    -14.180983   15.624545   17.462036     1  1634  1635
  1634  H    -15.083054   15.608960   17.815561     2  1633
  1635  H    -13.844077   14.737724   17.653762     2  1633
  1636  O    -11.175588   -3.730699   -3.227740     1  1637  1638
  1637  H    -10.394701   -4.271915   -3.066369     2  1636
  1638  H    -10.862390   -2.849524   -2.981774     2  1636
  1639  O    -17.817075   -7.938438    4.914276     1  1640  1641
  1640  H    -17.837433   -8.667579    4.267470     2  1639
  1641  H    -17.088307   -7.366106    4.619804     2  1639
  1642  O    -26.366121   -2.486710    9.342521     1  1643  1644
  1643  H    -26.823375   -1.979750   10.032288     2  1642
  1644  H    -25.455176   -2.146835    9.335677     2  1642
  1645  O     19.144527  -21.408571   -3.899879     1  1646  1647
  1646  H     18.372997  -21.249595   -3.326334     2  1645
  1647  H     19.771654  -20.696432   -3.689390     2  1645
  1648  O    -18.846983  -20.233135   -1.785565     1  1649  1650
  1649  H    -19.628013  -20.807103   -1.801079     2  1648
  1650  H    -19.154712  -19.415762   -1.362931     2  1648
  1651  O      7.410047   25.760873   15.587370     1  1652  1653
  1652  H      7.480373   26.494159   16.218149     2  1651
  1653  H      7.901017   26.027811   14.798389     2  1651
  1654  O    -13.204350   26.989375   11.142438     1  1655  1656
  1655  H    -12.671959   27.794291   11.148553     2  1654
  1656  H    -12.598199   26.278048   11.406748     2  1654
  1657  O     -1.426189   23.258630  -13.843590     1  1658  1659
  1658  H     -0.847051   23.040222  -14.587912     2  1657
  1659  H     -1.317426   24.210316  -13.690177     2  1657
  1660  O     -8.728480   26.090453   -2.682209     1  1661  1662
  1661  H     -9.065651   25.955297   -3.580307     2  1660
  1662  H     -9.513856   26.055362   -2.114721     2  1660
  1663  O    -22.442289   -9.704078  -24.104003     1  1664  1665
  1664  H    -22.396339  -10.627037  -23.808237     2  1663
  1665  H    -23.246826   -9.354051  -23.687819     2  1663
  1666  O     23.775261    0.244195   16.145332     1  1667  1668
  1667  H     23.207243   -0.292386   15.575160     2  1666
  1668  H     23.162539    0.673235   16.761759     2  1666
  1669  O     -9.872228  -19.180760  -14.013807     1  1670  1671
  1670  H     -9.766382  -20.142579  -14.019335     2  1669
  1671  H    -10.647287  -19.005636  -14.568711     2  1669
  1672  O    -24.262426  -15.335397   -1.693601     1  1673  1674
  1673  H    -23.981566  -14.475845   -1.352946     2  1672
  1674  H    -25.143744  -15.478330   -1.309564     2  1672
  1675  O     -3.122007   22.608325   13.119558     1  1676  1677
  1676  H     -2.186040   22.660266   12.873304     2  1675
  1677  H     -3.258957   23.296055   13.786073     2  1675
  1678  O    -20.298321  -10.122572   21.966015     1  1679  1680
  1679  H    -20.308371  -11.076455   21.795321     2  1678
  1680  H    -19.387795   -9.886404   22.203491     2  1678
  1681  O    -10.828614   13.512307  -20.843229     1  1682  1683
  1682  H    -11.604527   13.956447  -21.222340     2  1681
  1683  H    -11.025903   12.564615  -20.831435     2  1681
  1684  O      2.644485   27.067451    9.571952     1  1685  1686
  1685  H      1.731184   26.741807    9.575497     2  1684
  1686  H      3.135836   26.409136    9.055866     2  1684
  1687  O     17.843044  -14.352485    5.509410     1  1688  1689
  1688  H     17.447116  -15.041238    4.957587     2  1687
  1689  H     17.279343  -14.296187    6.298454     2  1687
  1690  O    -12.678349   -7.679175   17.405002     1  1691  1692
  1691  H    -12.639384   -7.826017   18.355886     2  1690
  1692  H    -13.340773   -8.317753   17.105531     2  1690
  1693  O      6.459932   12.006637  -12.278640     1  1694  1695
  1694  H      5.815003   12.322882  -12.929425     2  1693
  1695  H      5.980381   11.406414  -11.685835     2  1693
  1696  O     -4.016832   -4.322686   15.459515     1  1697  1698
  1697  H     -3.372146   -5.034252   15.575359     2  1696
  1698  H     -3.731295   -3.635481   16.078702     2  1696
  1699  O    -17.816100   -4.852754  -24.764930     1  1700  1701
  1700  H    -17.403108   -5.432169  -24.104126     2  1699
  1701  H    -17.131659   -4.703861  -25.435299     2  1699
  1702  O      8.759973    8.885764   26.919498     1  1703  1704
  1703  H      8.297551    8.262725   27.497988     2  1702
  1704  H      8.882344    9.688966   27.452536     2  1702
  1705  O      6.607350   19.945368  -23.202037     1  1706  1707
  1706  H      5.774390   19.498351  -23.416714     2  1705
  1707  H      7.015443   20.170494  -24.050672     2  1705
  1708  O     -3.323152    4.482093   19.320398     1  1709  1710
  1709  H     -3.930542    5.231988   19.415710     2  1708
  1710  H     -2.431751    4.841958   19.454925     2  1708
  1711  O     24.038421    7.836054   -6.078146     1  1712  1713
  1712  H     24.795695    8.005121   -5.504298     2  1711
  1713  H     23.453527    7.262507   -5.561012     2  1711
  1714  O     13.471199    2.123345   15.751828     1  1715  1716
  1715  H     12.930930    1.761983   16.473522     2  1714
  1716  H     12.858774    2.290551   15.016611     2  1714
  1717  O      3.749135   19.687684  -15.339956     1  1718  1719
  1718  H      3.288416   18.912494  -14.983955     2  1717
  1719  H      3.261146   20.459241  -15.013664     2  1717
  1720  O    -22.383384   15.958134  -25.084860     1  1721  1722
  1721  H    -22.900243   15.198329  -25.406447     2  1720
  1722  H    -22.651358   16.074055  -24.158873     2  1720
  1723  O     -7.465578    5.365783   -6.516240     1  1724  1725
  1724  H     -6.552050    5.036668   -6.479615     2  1723
  1725  H     -7.613633    5.603372   -7.445450     2  1723
  1726  O     -3.580661  -25.182892   17.293688     1  1727  1728
  1727  H     -3.432948  -24.707117   18.124425     2  1726
  1728  H     -4.368232  -25.726744   17.439606     2  1726
  1729  O     -8.736759   26.365013    5.336417     1  1730  1731
  1730  H     -7.802987   26.133344    5.462489     2  1729
  1731  H     -9.257501   25.772766    5.905696     2  1729
  1732  O    -26.003786  -12.840648  -14.441519     1  1733  1734
  1733  H    -26.850279  -12.866226  -14.914553     2  1732
  1734  H    -26.230520  -13.012444  -13.513784     2  1732
  1735  O     18.257343   -1.231613   -2.756640     1  1736  1737
  1736  H     17.642759   -0.620715   -3.198882     2  1735
  1737  H     18.705355   -0.716808   -2.078508     2  1735
  1738  O     -5.491407   21.133433    6.544424     1  1739  1740
  1739  H     -6.047739   21.324644    5.772955     2  1738
  1740  H     -5.042885   20.305484    6.337003     2  1738
  1741  O     19.188534   13.429864  -21.985558     1  1742  1743
  1742  H     18.410491   13.670727  -22.510369     2  1741
  1743  H     19.474695   14.227534  -21.514205     2  1741
  1744  O    -13.864244  -21.198269   17.339393     1  1745  1746
  1745  H    -13.218742  -21.326419   18.052276     2  1744
  1746  H    -14.697722  -21.049934   17.814321     2  1744
  1747  O    -26.975377   -0.651912   -2.441512     1  1748  1749
  1748  H    -26.464793   -1.316334   -1.961501     2  1747
  1749  H    -27.900015   -0.903839   -2.309913     2  1747
  1750  O      6.550734   19.239991   18.787993     1  1751  1752
  1751  H      7.328175   18.951185   18.287463     2  1750
  1752  H      6.063204   18.425768   18.992272     2  1750
  1753  O    -10.380054  -22.114172  -19.345046     1  1754  1755
  1754  H    -11.143743  -21.519802  -19.276594     2  1753
  1755  H    -10.327987  -22.610300  -18.512592     2  1753
  1756  O     24.024148    8.331243  -19.104134     1  1757  1758
  1757  H     23.073976    8.321592  -19.306663     2  1756
  1758  H     24.196820    7.499822  -18.632403     2  1756
  1759  O    -10.519745  -16.198392  -21.208624     1  1760  1761
  1760  H    -11.070183  -16.961618  -21.439878     2  1759
  1761  H    -10.896405  -15.444201  -21.687289     2  1759
  1762  O    -26.427906   11.104812   10.616966     1  1763  1764
  1763  H    -26.814116   11.144928    9.730311     2  1762
  1764  H    -25.597371   11.586980   10.554228     2  1762
  1765  O     16.201892    8.674182   23.909822     1  1766  1767
  1766  H     16.205275    9.595229   23.621155     2  1765
  1767  H     15.630868    8.655949   24.690643     2  1765
  1768  O      5.235463   22.637177    6.317917     1  1769  1770
  1769  H      4.340270   22.601737    6.680588     2  1768
  1770  H      5.801427   22.685838    7.102454     2  1768
  1771  O     26.878713  -11.380046  -17.917206     1  1772  1773
  1772  H     26.781170  -12.055779  -17.230108     2  1771
  1773  H     26.863710  -10.544047  -17.425426     2  1771
  1774  O      5.954188   -7.132509  -21.457709     1  1775  1776
  1775  H      6.670197   -7.560286  -20.961130     2  1774
  1776  H      5.254410   -6.907693  -20.825626     2  1774
  1777  O     -7.873590   -9.745348   25.022851     1  1778  1779
  1778  H     -7.841970   -9.661769   25.984208     2  1777
  1779  H     -8.334722  -10.576838   24.854300     2  1777
  1780  O     -7.857232   11.579055  -14.178051     1  1781  1782
  1781  H     -8.234922   10.934049  -14.789822     2  1780
  1782  H     -8.061525   11.233803  -13.297220     2  1780
  1783  O     -8.106073    7.864634   15.681241     1  1784  1785
  1784  H     -7.597584    7.959618   16.498865     2  1783
  1785  H     -9.026391    8.089610   15.879220     2  1783
  1786  O    -25.800277   -9.245102   10.051783     1  1787  1788
  1787  H    -25.522449   -9.072398   10.965645     2  1786
  1788  H    -26.202081  -10.121708   10.116904     2  1786
  1789  O    -26.159823   16.805311  -13.601945     1  1790  1791
  1790  H    -25.816088   16.643086  -12.710782     2  1789
  1791  H    -26.804672   17.515843  -13.514547     2  1789
  1792  O     19.926046  -13.905048    7.296540     1  1793  1794
  1793  H     19.398055  -14.227727    6.553328     2  1792
  1794  H     20.845119  -13.914749    7.015500     2  1792
  1795  O     -7.971234   24.478547   22.962608     1  1796  1797
  1796  H     -8.482503   23.860427   22.419937     2  1795
  1797  H     -7.073736   24.112788   23.014395     2  1795
  1798  O    -27.116427    9.497636   14.824029     1  1799  1800
  1799  H    -27.004898    9.607120   15.778831     2  1798
  1800  H    -28.051676    9.632919   14.640029     2  1798
  1801  O    -21.447630   22.980218   23.526322     1  1802  1803
  1802  H    -20.736946   22.508048   23.067422     2  1801
  1803  H    -21.094237   23.866134   23.692286     2  1801
  1804  O    -22.296120  -11.857473   -6.096966     1  1805  1806
  1805  H    -23.158036  -11.674039   -6.500168     2  1804
  1806  H    -22.369671  -12.725533   -5.671753     2  1804
  1807  O      8.364516   10.541482    9.141667     1  1808  1809
  1808  H      8.765995    9.967242    9.812912     2  1807
  1809  H      7.643466   10.990683    9.594898     2  1807
  1810  O     -6.434892  -19.358610  -20.477460     1  1811  1812
  1811  H     -7.145848  -19.661191  -19.893782     2  1810
  1812  H     -5.648640  -19.353082  -19.916159     2  1810
  1813  O     -4.625427   24.652538   -8.291704     1  1814  1815
  1814  H     -3.995559   24.618661   -9.024196     2  1813
  1815  H     -5.458132   24.330684   -8.654318     2  1813
  1816  O    -11.354666   26.586378  -26.290773     1  1817  1818
  1817  H    -11.484224   26.839772  -25.363643     2  1816
  1818  H    -11.664306   25.668647  -26.339405     2  1816
  1819  O      7.928347    2.283358  -21.666082     1  1820  1821
  1820  H      7.297079    2.625799  -22.315296     2  1819
  1821  H      8.708919    2.088926  -22.201342     2  1819
  1822  O     -6.015371    8.210470   10.406850     1  1823  1824
  1823  H     -6.404655    8.431921    9.547874     2  1822
  1824  H     -6.731206    7.730525   10.849581     2  1822
  1825  O      4.135614   17.554072   -6.519986     1  1826  1827
  1826  H      3.191206   17.717706   -6.657294     2  1825
  1827  H      4.481989   18.369119   -6.124071     2  1825
  1828  O      3.006720   -7.297861   26.902343     1  1829  1830
  1829  H      3.961190   -7.197103   27.025466     2  1828
  1830  H      2.807038   -6.640014   26.221778     2  1828
  1831  O     -7.442637  -14.987581   -2.363674     1  1832  1833
  1832  H     -6.926469  -14.704523   -1.596339     2  1831
  1833  H     -7.607696  -15.930015   -2.228364     2  1831
  1834  O    -15.651985    0.738558   -2.511870     1  1835  1836
  1835  H    -15.096099    1.487235   -2.253279     2  1834
  1836  H    -15.089146    0.143077   -3.029786     2  1834
  1837  O      2.224372   -3.252214   10.794093     1  1838  1839
  1838  H      2.212133   -4.201715   10.614994     2  1837
  1839  H      2.655093   -2.851986   10.027309     2  1837
  1840  O    -26.951328   -2.051143   20.789064     1  1841  1842
  1841  H    -27.886387   -2.282340   20.839394     2  1840
  1842  H    -26.602869   -2.248883   21.669137     2  1840
  1843  O     -7.043668  -19.963585    9.027098     1  1844  1845
  1844  H     -7.915702  -19.633455    9.296045     2  1843
  1845  H     -7.216195  -20.834962    8.638298     2  1843
  1846  O     -7.119698  -23.658331  -16.806621     1  1847  1848
  1847  H     -7.218355  -22.756366  -16.466837     2  1846
  1848  H     -6.787037  -24.196083  -16.077199     2  1846
  1849  O     -7.575899    8.729492   25.340114     1  1850  1851
  1850  H     -8.409354    9.200444   25.490649     2  1849
  1851  H     -7.585719    8.468172   24.406296     2  1849
  1852  O     21.545386  -13.053938   -6.776496     1  1853  1854
  1853  H     21.903995  -12.153534   -6.773683     2  1852
  1854  H     20.583258  -12.953556   -6.782903     2  1852
  1855  O     12.471880   23.751706   20.664637     1  1856  1857
  1856  H     12.353513   24.519711   21.239705     2  1855
  1857  H     11.781921   23.803763   19.998265     2  1855
  1858  O     11.372555  -17.961826   12.011796     1  1859  1860
  1859  H     10.648849  -17.738209   12.621532     2  1858
  1860  H     11.632849  -18.856815   12.283205     2  1858
  1861  O    -17.401583   17.128004  -16.742021     1  1862  1863
  1862  H    -17.150054   16.229823  -16.468569     2  1861
  1863  H    -18.158536   17.394815  -16.196320     2  1861
  1864  O     13.593870    5.795857  -27.066530     1  1865  1866
  1865  H     13.879149    6.619605  -26.641948     2  1864
  1866  H     12.678050    5.657723  -26.788232     2  1864
  1867  O     -2.579576   -4.548695   25.573822     1  1868  1869
  1868  H     -2.961756   -4.878066   24.749967     2  1867
  1869  H     -2.504526   -5.330973   26.136038     2  1867
  1870  O    -26.193073   -4.462148  -18.457632     1  1871  1872
  1871  H    -25.731124   -4.578696  -17.615635     2  1870
  1872  H    -27.031534   -4.925642  -18.324808     2  1870
  1873  O     -8.375844  -21.462062   25.378377     1  1874  1875
  1874  H     -8.242873  -22.392521   25.612673     2  1873
  1875  H     -8.988804  -21.115779   26.050599     2  1873
  1876  O      1.739763    6.637094   -6.328664     1  1877  1878
  1877  H      2.487547    6.068172   -6.109834     2  1876
  1878  H      1.425395    6.967793   -5.479071     2  1876
  1879  O     -6.169784    2.286384   18.895542     1  1880  1881
  1880  H     -6.444296    2.735502   19.705574     2  1879
  1881  H     -6.993895    2.165583   18.402938     2  1879
  1882  O      8.948518   -7.874986   -2.513306     1  1883  1884
  1883  H      9.442680   -7.107710   -2.834493     2  1882
  1884  H      9.255087   -8.014159   -1.602547     2  1882
  1885  O      7.241334  -22.474137    6.991958     1  1886  1887
  1886  H      7.843287  -23.014054    7.525360     2  1885
  1887  H      6.335563  -22.730637    7.228280     2  1885
  1888  O     13.230937  -15.541038  -20.221563     1  1889  1890
  1889  H     13.489037  -16.353557  -20.685054     2  1888
  1890  H     13.939392  -15.386318  -19.575949     2  1888
  1891  O     -2.734726  -10.901294  -26.554708     1  1892  1893
  1892  H     -3.534878  -10.422464  -26.804069     2  1891
  1893  H     -2.581947  -10.655667  -25.629821     2  1891
  1894  O      4.278426  -15.522119    7.069827     1  1895  1896
  1895  H      3.425447  -15.359503    6.647217     2  1894
  1896  H      4.121796  -16.228537    7.714464     2  1894
  1897  O     20.399935    9.590218  -16.902335     1  1898  1899
  1898  H     20.051449    9.195875  -16.084246     2  1897
  1899  H     19.818572   10.335493  -17.116899     2  1897
  1900  O    -12.314243  -12.586579   18.996267     1  1901  1902
  1901  H    -13.019819  -12.155473   19.496523     2  1900
  1902  H    -12.757565  -13.268993   18.473375     2  1900
  1903  O      6.847464  -18.279757   16.384369     1  1904  1905
  1904  H      7.808530  -18.394525   16.331062     2  1903
  1905  H      6.532849  -18.951671   17.006566     2  1903
  1906  O     16.229264  -11.278140    0.933199     1  1907  1908
  1907  H     15.554763  -11.790871    1.405617     2  1906
  1908  H     16.039113  -11.355109   -0.008369     2  1906
  1909  O      7.534559   15.157752   -6.862869     1  1910  1911
  1910  H      7.535230   15.714865   -6.066926     2  1909
  1911  H      6.804741   15.494195   -7.404258     2  1909
  1912  O      1.703172   -4.461116   23.151836     1  1913  1914
  1913  H      1.422194   -5.377408   23.040478     2  1912
  1914  H      2.273177   -4.499519   23.929132     2  1912
  1915  O     21.388166    5.552722   -1.844959     1  1916  1917
  1916  H     22.212611    5.355000   -1.374553     2  1915
  1917  H     20.975500    6.300294   -1.384902     2  1915
  1918  O     15.431229    1.608306   -6.622572     1  1919  1920
  1919  H     16.314529    1.540636   -7.009399     2  1918
  1920  H     15.580124    1.533915   -5.675690     2  1918
  1921  O    -26.729948  -19.228273  -19.893414     1  1922  1923
  1922  H    -26.109790  -18.600423  -19.487966     2  1921
  1923  H    -27.555666  -18.732038  -19.950843     2  1921
  1924  O     -7.630522   11.406457   -3.912244     1  1925  1926
  1925  H     -8.436255   10.881469   -4.000601     2  1924
  1926  H     -7.951529   12.262217   -3.595857     2  1924
  1927  O      4.814542   23.533668   19.702568     1  1928  1929
  1928  H      5.759971   23.360480   19.849147     2  1927
  1929  H      4.465882   23.467025   20.609187     2  1927
  1930  O     -3.969600    6.770500  -26.899785     1  1931  1932
  1931  H     -4.035902    7.728759  -26.783609     2  1930
  1932  H     -3.013155    6.617409  -26.856670     2  1930
  1933  O     14.032693   -1.402189   -7.118488     1  1934  1935
  1934  H     14.228401   -1.011206   -6.254008     2  1933
  1935  H     14.442873   -0.830493   -7.788715     2  1933
  1936  O    -20.245858   23.983659  -13.323952     1  1937  1938
  1937  H    -20.648983   24.668078  -12.767180     2  1936
  1938  H    -20.970772   23.440583  -13.664419     2  1936
  1939  O     14.559967  -17.915784  -14.349800     1  1940  1941
  1940  H     14.458303  -17.057308  -13.913586     2  1939
  1941  H     14.209783  -17.780800  -15.242042     2  1939
  1942  O     -4.853721    4.000994   -0.664303     1  1943  1944
  1943  H     -5.433563    4.270743   -1.391768     2  1942
  1944  H     -4.309496    3.276807   -1.007844     2  1942
  1945  O     11.704636   21.322831   -2.139592     1  1946  1947
  1946  H     11.181530   21.705395   -1.420162     2  1945
  1947  H     11.576082   21.916300   -2.894743     2  1945
  1948  O     -7.152855    2.294592   -1.600246     1  1949  1950
  1949  H     -6.583440    2.394114   -0.828412     2  1948
  1950  H     -7.008823    3.087715   -2.141935     2  1948
  1951  O    -25.741605   -6.752611   21.038420     1  1952  1953
  1952  H    -25.757483   -6.831596   22.002742     2  1951
  1953  H    -26.586627   -7.072064   20.702051     2  1951
  1954  O     24.024661    5.549264   17.096768     1  1955  1956
  1955  H     24.505110    5.052954   17.777714     2  1954
  1956  H     23.670178    4.868871   16.504238     2  1954
  1957  O    -13.480145    6.877129   -7.979630     1  1958  1959
  1958  H    -13.880266    6.890906   -8.864032     2  1957
  1959  H    -13.728765    6.020827   -7.599810     2  1957
  1960  O      1.838062  -14.868776   25.002593     1  1961  1962
  1961  H      2.337199  -14.969029   24.177845     2  1960
  1962  H      2.396260  -15.329352   25.646435     2  1960
  1963  O    -11.183148   15.227251   24.334063     1  1964  1965
  1964  H    -11.674731   14.537320   24.806762     2  1963
  1965  H    -10.656791   15.659561   25.024358     2  1963
  1966  O     25.147017   25.085572  -19.204136     1  1967  1968
  1967  H     25.800144   24.931182  -19.903979     2  1966
  1968  H     24.366980   25.508342  -19.596938     2  1966
  1969  O      9.718307  -16.754530    3.730893     1  1970  1971
  1970  H      9.816757  -17.712894    3.567709     2  1969
  1971  H     10.594745  -16.470453    4.051046     2  1969
  1972  O    -24.124205    0.946708   21.953765     1  1973  1974
  1973  H    -23.318625    1.478596   22.059384     2  1972
  1974  H    -24.008200    0.167239   22.504038     2  1972
  1975  O     -0.365953  -20.736074   26.177322     1  1976  1977
  1976  H     -0.665992  -21.648065   26.050319     2  1975
  1977  H      0.580627  -20.839147   26.355864     2  1975
  1978  O    -19.330976   13.455852   27.018849     1  1979  1980
  1979  H    -19.931860   13.973603   26.476230     2  1978
  1980  H    -19.494320   13.737059   27.932815     2  1978
  1981  O     13.831714   -8.522664   11.208152     1  1982  1983
  1982  H     13.271559   -7.803265   11.539868     2  1981
  1983  H     13.825522   -9.193055   11.907957     2  1981
  1984  O     18.131740   11.965335   -1.111353     1  1985  1986
  1985  H     18.658342   12.721391   -1.421091     2  1984
  1986  H     18.799770   11.335142   -0.807700     2  1984
  1987  O     26.055760    2.956018   21.222390     1  1988  1989
  1988  H     25.589982    3.657781   21.698027     2  1987
  1989  H     26.918889    2.900766   21.660413     2  1987
  1990  O      1.632424  -15.081042    2.438542     1  1991  1992
  1991  H      1.165617  -15.727173    2.986491     2  1990
  1992  H      1.855117  -15.546541    1.624868     2  1990
  1993  O     -2.727845  -26.834794   20.895373     1  1994  1995
  1994  H     -1.779396  -26.862715   21.074051     2  1993
  1995  H     -3.142843  -27.005661   21.755608     2  1993
  1996  O      9.499399   13.211250   -6.233195     1  1997  1998
  1997  H      8.763170   13.710181   -6.613532     2  1996
  1998  H     10.317091   13.630222   -6.544295     2  1996
  1999  O    -25.854664   10.842510   -0.286747     1  2000  2001
  2000  H    -25.164679   10.781920    0.389658     2  1999
  2001  H    -25.892290   11.772317   -0.550182     2  1999
  2002  O     25.689372  -23.653276  -19.427395     1  2003  2004
  2003  H     25.993315  -22.786190  -19.119590     2  2002
  2004  H     24.848480  -23.798235  -18.968068     2  2002
  2005  O     16.365856   15.763564    7.591446     1  2006  2007
  2006  H     17.084861   15.833635    8.237490     2  2005
  2007  H     16.072277   14.841110    7.591444     2  2005
  2008  O      7.889867   13.670853  -10.615332     1  2009  2010
  2009  H      8.434823   14.408503  -10.932848     2  2008
  2010  H      7.585985   13.172245  -11.389687     2  2008
  2011  O     -6.635811  -20.937811   -5.172480     1  2012  2013
  2012  H     -7.011188  -21.807641   -5.379327     2  2011
  2013  H     -5.972889  -20.755718   -5.857877     2  2011
  2014  O     12.553483   21.735099  -25.128354     1  2015  2016
  2015  H     12.817175   20.833470  -24.899876     2  2014
  2016  H     12.669139   22.236708  -24.307227     2  2014
  2017  O    -23.283514   13.752350   18.754748     1  2018  2019
  2018  H    -23.456134   14.487686   18.146311     2  2017
  2019  H    -22.480653   13.995667   19.249538     2  2017
  2020  O    -16.933722   21.481107   20.978464     1  2021  2022
  2021  H    -17.074137   21.704841   20.046901     2  2020
  2022  H    -16.084356   21.867430   21.249558     2  2020
  2023  O      1.097959    9.692860  -10.717834     1  2024  2025
  2024  H      1.206973    9.321457   -9.825272     2  2023
  2025  H      1.110924    8.921156  -11.302710     2  2023
  2026  O     -8.985090   19.524174   26.906019     1  2027  2028
  2027  H     -8.348250   18.849351   26.621365     2  2026
  2028  H     -8.680178   19.815962   27.776951     2  2026
  2029  O      3.757941  -26.201680   11.764451     1  2030  2031
  2030  H      3.299038  -26.518720   10.971722     2  2029
  2031  H      4.465023  -26.854018   11.868319     2  2029
  2032  O     -6.120836   -1.943250  -26.209342     1  2033  2034
  2033  H     -6.770802   -2.035125  -25.491319     2  2032
  2034  H     -6.663835   -1.791642  -26.997494     2  2032
  2035  O     25.165238    8.690893   12.464350     1  2036  2037
  2036  H     24.432467    8.685754   13.098100     2  2035
  2037  H     25.040620    7.896312   11.922415     2  2035
  2038  O      6.439369    1.863802   -7.728890     1  2039  2040
  2039  H      6.414269    1.058194   -7.197623     2  2038
  2040  H      7.332478    2.209893   -7.591796     2  2038
  2041  O     24.991274   -1.877479   -2.393438     1  2042  2043
  2042  H     25.157310   -2.683966   -1.887532     2  2041
  2043  H     24.052506   -1.692270   -2.240163     2  2041
  2044  O     13.483726   -3.427156   26.854238     1  2045  2046
  2045  H     14.044969   -3.867435   26.195517     2  2044
  2046  H     12.691505   -3.147798   26.373074     2  2044
  2047  O     -6.215891   26.767408  -16.513429     1  2048  2049
  2048  H     -5.904521   26.015596  -15.986353     2  2047
  2049  H     -7.148869   26.592731  -16.705082     2  2047
  2050  O    -10.957028   19.735473    6.782239     1  2051  2052
  2051  H    -10.229424   20.136463    7.279549     2  2050
  2052  H    -11.740184   19.890541    7.334682     2  2050
  2053  O      9.801423   15.946615   -8.110607     1  2054  2055
  2054  H     10.285998   16.162462   -7.301652     2  2053
  2055  H      8.948316   15.643059   -7.769176     2  2053
  2056  O     21.325200    4.392132  -18.862070     1  2057  2058
  2057  H     20.890588    3.770949  -18.260300     2  2056
  2058  H     21.962870    4.839823  -18.287535     2  2056
  2059  O     26.603449  -22.184930  -14.906028     1  2060  2061
  2060  H     26.681837  -21.248324  -14.691108     2  2059
  2061  H     27.315529  -22.370992  -15.530025     2  2059
  2062  O     20.028629   20.205607   -7.325921     1  2063  2064
  2063  H     20.384519   20.372452   -6.438071     2  2062
  2064  H     20.799688   20.158480   -7.906734     2  2062
  2065  O      4.052466  -21.604603   16.353640     1  2066  2067
  2066  H      4.422352  -21.057027   17.059007     2  2065
  2067  H      4.784860  -21.657129   15.722284     2  2065
  2068  O      1.001533   10.339935  -23.425245     1  2069  2070
  2069  H      1.806644   10.425154  -22.895951     2  2068
  2070  H      0.929698   11.195400  -23.877148     2  2068
  2071  O     19.872401  -26.853465   10.128981     1  2072  2073
  2072  H     19.886799  -27.597823   10.749431     2  2071
  2073  H     18.967811  -26.500419   10.148513     2  2071
  2074  O    -18.728583   -8.129365   12.613625     1  2075  2076
  2075  H    -19.096797   -8.992418   12.351668     2  2074
  2076  H    -18.995707   -8.006899   13.536286     2  2074
  2077  O     13.091899   -9.391602  -24.282351     1  2078  2079
  2078  H     12.486203  -10.069100  -23.947341     2  2077
  2079  H     12.707925   -9.066732  -25.108876     2  2077
  2080  O     -8.362550  -25.575731   -1.154732     1  2081  2082
  2081  H     -8.334113  -24.615640   -1.250710     2  2080
  2082  H     -9.142918  -25.861963   -1.653582     2  2080
  2083  O      8.861105    2.850710   -6.846654     1  2084  2085
  2084  H      8.499749    2.795174   -5.949615     2  2083
  2085  H      8.847063    3.792261   -7.086392     2  2083
  2086  O     20.305676  -12.527838  -12.242714     1  2087  2088
  2087  H     20.390572  -12.026504  -11.417418     2  2086
  2088  H     19.369426  -12.493843  -12.496826     2  2086
  2089  O     12.320575   15.547721   25.130279     1  2090  2091
  2090  H     12.110774   14.922469   25.839290     2  2089
  2091  H     11.523230   16.070390   24.948223     2  2089
  2092  O     -4.954331   16.591581    3.994424     1  2093  2094
  2093  H     -5.761711   16.228842    3.595490     2  2092
  2094  H     -4.838960   16.141230    4.846102     2  2092
  2095  O      8.473950   21.358856    6.646776     1  2096  2097
  2096  H      9.271051   21.116201    7.137879     2  2095
  2097  H      8.047877   22.055272    7.154829     2  2095
  2098  O      1.101023  -24.430327   11.772915     1  2099  2100
  2099  H      2.034646  -24.266870   11.926985     2  2098
  2100  H      0.614345  -23.905044   12.422408     2  2098
  2101  O      4.963475   25.428040   14.494887     1  2102  2103
  2102  H      5.716407   25.708698   15.035456     2  2101
  2103  H      4.176915   25.783847   14.937608     2  2101
  2104  O     21.158542   20.363911  -20.457549     1  2105  2106
  2105  H     21.972398   20.434389  -19.933144     2  2104
  2106  H     20.616200   21.117337  -20.180607     2  2104
  2107  O     10.758180    8.761864    5.265657     1  2108  2109
  2108  H     10.658962    7.796625    5.238451     2  2107
  2109  H     11.705800    8.926954    5.389381     2  2107
  2110  O     16.246193   26.672566    6.227874     1  2111  2112
  2111  H     15.888598   25.953135    6.773507     2  2110
  2112  H     15.495758   27.041003    5.736330     2  2110
  2113  O      6.553154  -11.563006  -20.726929     1  2114  2115
  2114  H      5.925054  -10.881448  -20.440310     2  2113
  2115  H      6.968103  -11.852316  -19.900959     2  2113
  2116  O      0.601153   24.819884   -6.971015     1  2117  2118
  2117  H      1.110240   24.474224   -6.225505     2  2116
  2118  H      1.263144   25.007393   -7.645493     2  2116
  2119  O     -4.799897  -23.223971  -14.376857     1  2120  2121
  2120  H     -5.032511  -24.108108  -14.685247     2  2119
  2121  H     -5.644286  -22.835934  -14.104261     2  2119
  2122  O      1.050484   19.253961    7.612839     1  2123  2124
  2123  H      0.130448   19.225652    7.320761     2  2122
  2124  H      1.597135   19.303444    6.809922     2  2122
  2125  O    -19.791647  -18.088122    8.729001     1  2126  2127
  2126  H    -19.735431  -17.920269    9.682500     2  2125
  2127  H    -20.263872  -17.328428    8.357062     2  2125
  2128  O      6.209503   25.483168  -17.191053     1  2129  2130
  2129  H      6.864260   25.547529  -16.479791     2  2128
  2130  H      6.666850   25.792587  -17.987615     2  2128
  2131  O     10.194744  -20.911794    8.088763     1  2132  2133
  2132  H      9.787672  -21.787124    8.187598     2  2131
  2133  H      9.532419  -20.234099    8.294057     2  2131
  2134  O     -7.851360   13.972289  -12.618423     1  2135  2136
  2135  H     -7.851422   13.259318  -13.269430     2  2134
  2136  H     -8.320889   14.709397  -13.034680     2  2134
  2137  O    -22.681118  -26.733394    1.605002     1  2138  2139
  2138  H    -21.972762  -26.087059    1.765056     2  2137
  2139  H    -23.211090  -26.340644    0.891890     2  2137
  2140  O    -14.304324   23.661089   -9.738556     1  2141  2142
  2141  H    -13.999959   24.456775  -10.200603     2  2140
  2142  H    -15.251563   23.796951   -9.591733     2  2140
  2143  O     -8.598167  -10.585363  -16.958678     1  2144  2145
  2144  H     -8.472418  -10.222227  -16.069725     2  2143
  2145  H     -8.269620  -11.494507  -16.903203     2  2143
  2146  O    -21.122245  -15.859125    7.740531     1  2147  2148
  2147  H    -20.599735  -15.299688    8.334379     2  2146
  2148  H    -20.981966  -15.514704    6.844540     2  2146
  2149  O    -19.717872   23.092667  -22.157895     1  2150  2151
  2150  H    -18.761445   23.232817  -22.220134     2  2149
  2151  H    -19.991409   23.499928  -21.318079     2  2149
  2152  O    -25.447822   21.476850   21.303570     1  2153  2154
  2153  H    -24.956212   22.065577   21.897953     2  2152
  2154  H    -25.525945   20.647083   21.795597     2  2152
  2155  O    -10.330397    7.345859   12.451331     1  2156  2157
  2156  H    -10.424876    8.308857   12.448683     2  2155
  2157  H    -11.221069    6.995098   12.577915     2  2155
  2158  O      6.325842    5.834988  -16.050747     1  2159  2160
  2159  H      5.578893    6.406278  -16.288138     2  2158
  2160  H      6.455109    5.973804  -15.096629     2  2158
  2161  O     10.111098  -15.661919   10.911150     1  2162  2163
  2162  H     10.765658  -16.351571   11.069352     2  2161
  2163  H      9.276339  -16.152799   10.835921     2  2161
  2164  O      7.730151    2.203484   25.135261     1  2165  2166
  2165  H      7.086414    1.501516   25.004828     2  2164
  2166  H      7.416051    2.953300   24.607156     2  2164
  2167  O      7.942220   -3.374371   -8.416571     1  2168  2169
  2168  H      7.804214   -2.491220   -8.789000     2  2167
  2169  H      7.147187   -3.863394   -8.668724     2  2167
  2170  O     -4.456452    2.660139  -18.402418     1  2171  2172
  2171  H     -4.356488    3.498331  -17.923480     2  2170
  2172  H     -5.383853    2.656923  -18.671235     2  2170
  2173  O     13.490422  -13.366044   -7.779594     1  2174  2175
  2174  H     13.695500  -12.890001   -8.599848     2  2173
  2175  H     13.467679  -12.696380   -7.082216     2  2173
  2176  O     24.748965   15.178315   20.200369     1  2177  2178
  2177  H     25.380615   14.446297   20.263667     2  2176
  2178  H     24.592165   15.485273   21.100471     2  2176
  2179  O    -25.150682    6.342357  -23.791466     1  2180  2181
  2180  H    -24.807810    6.998709  -24.417240     2  2179
  2181  H    -25.363015    5.542595  -24.295720     2  2179
  2182  O      6.630312  -21.614662   15.208238     1  2183  2184
  2183  H      6.792168  -22.261943   14.505740     2  2182
  2184  H      7.155415  -21.901057   15.971346     2  2182
  2185  O    -20.812643    1.920920   10.290852     1  2186  2187
  2186  H    -21.312792    2.585176    9.799105     2  2185
  2187  H    -20.884463    2.177088   11.221498     2  2185
  2188  O     12.668519   18.744079    6.779040     1  2189  2190
  2189  H     12.955920   18.630138    5.860755     2  2188
  2190  H     12.208497   17.929391    7.021949     2  2188
  2191  O     23.785232   -4.272270   -6.059336     1  2192  2193
  2192  H     23.804780   -4.134519   -7.020119     2  2191
  2193  H     23.904375   -5.218651   -5.892296     2  2191
  2194  O     23.393909   21.270166  -12.363964     1  2195  2196
  2195  H     22.887430   21.587848  -11.603593     2  2194
  2196  H     23.041665   20.398371  -12.599779     2  2194
  2197  O      9.075344  -24.329464  -19.527356     1  2198  2199
  2198  H      9.828443  -24.932240  -19.594219     2  2197
  2199  H      8.998842  -24.121742  -18.583945     2  2197
  2200  O     25.572024    1.949239   11.846053     1  2201  2202
  2201  H     25.435195    1.796350   12.789368     2  2200
  2202  H     25.618441    2.910937   11.753129     2  2200
  2203  O    -16.499343   -6.587441   15.383900     1  2204  2205
  2204  H    -16.282635   -7.412337   14.924651     2  2203
  2205  H    -16.987197   -6.860697   16.176181     2  2203
  2206  O    -17.236666  -17.084086   26.576056     1  2207  2208
  2207  H    -16.997480  -16.566045   27.357798     2  2206
  2208  H    -17.053698  -16.507804   25.816940     2  2206
  2209  O      1.585466  -25.484244    4.218652     1  2210  2211
  2210  H      1.933064  -24.901979    4.908053     2  2209
  2211  H      0.667833  -25.197859    4.140202     2  2209
  2212  O     20.481674   10.497455   -0.388527     1  2213  2214
  2213  H     20.826328   10.756394    0.475850     2  2212
  2214  H     20.976638   11.035890   -1.026401     2  2212
  2215  O     -2.369382   25.526019  -18.935111     1  2216  2217
  2216  H     -3.146615   25.061065  -18.611950     2  2215
  2217  H     -2.327568   26.350969  -18.428925     2  2215
  2218  O     24.772942   -7.617473   16.335813     1  2219  2220
  2219  H     24.578450   -8.295171   16.999749     2  2218
  2220  H     24.546918   -7.995425   15.473783     2  2218
  2221  O     -6.336712  -10.453548  -10.892404     1  2222  2223
  2222  H     -6.765687   -9.891505  -10.232840     2  2221
  2223  H     -6.307281   -9.890540  -11.683298     2  2221
  2224  O     12.827678  -20.959507    8.937170     1  2225  2226
  2225  H     11.858608  -21.019288    8.925965     2  2224
  2226  H     13.146517  -21.472384    9.699999     2  2224
  2227  O     20.565906   17.439174    8.769946     1  2228  2229
  2228  H     21.090540   16.701073    9.111933     2  2227
  2229  H     19.659049   17.214145    9.030520     2  2227
  2230  O     15.141506  -14.793235   -2.411780     1  2231  2232
  2231  H     14.531973  -14.172728   -1.980433     2  2230
  2232  H     16.031054  -14.543833   -2.116862     2  2230
  2233  O    -25.541033    3.597141  -14.992882     1  2234  2235
  2234  H    -25.965479    3.446720  -15.851008     2  2233
  2235  H    -25.974052    3.029004  -14.338909     2  2233
  2236  O      7.775579  -20.178152   11.138671     1  2237  2238
  2237  H      8.147477  -21.069840   11.090486     2  2236
  2238  H      7.525820  -20.045451   12.065721     2  2236
  2239  O     20.831595  -20.186037   18.923027     1  2240  2241
  2240  H     21.297392  -20.597004   19.666067     2  2239
  2241  H     20.350258  -20.909156   18.500447     2  2239
  2242  O      3.348864   13.924708  -11.884571     1  2243  2244
  2243  H      4.074070   14.338125  -11.392217     2  2242
  2244  H      3.747289   13.735436  -12.747124     2  2242
  2245  O     24.899102  -22.785121   25.145517     1  2246  2247
  2246  H     24.105448  -22.411497   24.740952     2  2245
  2247  H     25.062696  -22.225534   25.916797     2  2245
  2248  O     18.336384   16.712267  -11.990672     1  2249  2250
  2249  H     18.666410   16.644577  -11.081643     2  2248
  2250  H     17.598004   16.095767  -12.045355     2  2248
  2251  O      7.746583  -26.486348   -3.165815     1  2252  2253
  2252  H      8.305966  -27.143897   -2.726353     2  2251
  2253  H      7.543553  -26.872852   -4.033251     2  2251
  2254  O    -24.534744  -12.819976   12.193753     1  2255  2256
  2255  H    -24.260363  -12.398819   13.021202     2  2254
  2256  H    -23.880468  -12.548448   11.528626     2  2254
  2257  O    -19.854670  -12.499738   18.742700     1  2258  2259
  2258  H    -20.178459  -12.498320   19.655460     2  2257
  2259  H    -19.409787  -13.359167   18.643178     2  2257
  2260  O    -15.162199  -26.913275  -18.459012     1  2261  2262
  2261  H    -14.834889  -26.347384  -17.741273     2  2260
  2262  H    -14.479284  -27.582628  -18.626468     2  2260
  2263  O    -13.169111   16.389239   14.917269     1  2264  2265
  2264  H    -12.263849   16.038272   14.862491     2  2263
  2265  H    -13.501912   16.152839   15.798111     2  2263
  2266  O     -5.554956   10.529181   26.076950     1  2267  2268
  2267  H     -6.194864    9.876892   25.750459     2  2266
  2268  H     -6.084308   11.209120   26.518996     2  2266
  2269  O      3.007187  -18.201902    6.292201     1  2270  2271
  2270  H      3.287333  -18.109726    7.214002     2  2269
  2271  H      2.306178  -17.543538    6.193002     2  2269
  2272  O    -18.432433   -5.268768    5.036265     1  2273  2274
  2273  H    -18.132443   -4.927942    4.174895     2  2272
  2274  H    -18.788689   -4.490403    5.496162     2  2272
  2275  O      6.770131  -15.118904   -6.412244     1  2276  2277
  2276  H      6.345444  -14.276060   -6.631864     2  2275
  2277  H      6.710495  -15.666201   -7.211156     2  2275
  2278  O    -11.803362    9.740842   18.689837     1  2279  2280
  2279  H    -12.547178   10.142550   19.165680     2  2278
  2280  H    -12.013127    9.940113   17.764368     2  2278
  2281  O     -1.964761   10.018947  -20.531960     1  2282  2283
  2282  H     -1.264051   10.116438  -19.876143     2  2281
  2283  H     -2.734131   10.474418  -20.158562     2  2281
  2284  O    -21.687721   17.328451  -10.191989     1  2285  2286
  2285  H    -22.028720   17.462452  -11.084778     2  2284
  2286  H    -21.919027   18.128099   -9.693578     2  2284
  2287  O     -8.760924   20.979122    8.019847     1  2288  2289
  2288  H     -8.523615   21.753956    7.488659     2  2287
  2289  H     -8.821920   21.311213    8.930037     2  2287
  2290  O     -6.003724   23.321017  -23.895152     1  2291  2292
  2291  H     -5.688782   22.744575  -24.609216     2  2290
  2292  H     -5.664773   22.936039  -23.072751     2  2290
  2293  O     14.065918   -1.116099   -4.231496     1  2294  2295
  2294  H     14.292502   -1.883949   -3.688007     2  2293
  2295  H     13.099113   -1.097857   -4.218846     2  2293
  2296  O    -20.292205  -24.676003   -3.639059     1  2297  2298
  2297  H    -21.024552  -24.174935   -3.253143     2  2296
  2298  H    -20.736389  -25.459764   -3.990824     2  2296
  2299  O    -11.297696  -13.663527  -22.275641     1  2300  2301
  2300  H    -10.620399  -13.033947  -22.009966     2  2299
  2301  H    -11.632555  -13.376241  -23.135396     2  2299
  2302  O    -25.996403  -11.770737   -4.982522     1  2303  2304
  2303  H    -25.508577  -11.959813   -5.799410     2  2302
  2304  H    -26.231254  -12.641542   -4.624777     2  2302
  2305  O     26.603933  -20.183066   -6.746376     1  2306  2307
  2306  H     26.847271  -19.824048   -7.616405     2  2305
  2307  H     26.074048  -19.505254   -6.296056     2  2305
  2308  O     -6.751708  -17.635969   -1.508520     1  2309  2310
  2309  H     -6.624414  -17.781134   -0.565840     2  2308
  2310  H     -6.888386  -18.514483   -1.898137     2  2308
  2311  O    -21.620698  -17.869786   24.841697     1  2312  2313
  2312  H    -22.412688  -18.321831   25.164353     2  2311
  2313  H    -20.963078  -17.953819   25.547011     2  2311
  2314  O    -15.700214   -8.166333  -15.632280     1  2315  2316
  2315  H    -16.593231   -7.857234  -15.835412     2  2314
  2316  H    -15.838771   -8.918570  -15.035561     2  2314
  2317  O     -5.314802  -23.535905   14.918185     1  2318  2319
  2318  H     -5.984270  -24.128133   15.285130     2  2317
  2319  H     -4.784438  -23.233238   15.667584     2  2317
  2320  O      5.297667  -25.187418    1.889909     1  2321  2322
  2321  H      4.656852  -25.908127    1.811086     2  2320
  2322  H      4.926079  -24.650301    2.605589     2  2320
  2323  O    -17.521152   -2.653408  -19.182091     1  2324  2325
  2324  H    -18.475087   -2.532988  -19.115684     2  2323
  2325  H    -17.254810   -3.227793  -18.451484     2  2323
  2326  O    -15.602371   -0.211070   16.116395     1  2327  2328
  2327  H    -15.175823    0.592750   16.448973     2  2326
  2328  H    -15.579184   -0.845196   16.849438     2  2326
  2329  O    -26.134263  -17.779915   16.906932     1  2330  2331
  2330  H    -25.982750  -17.078653   16.253487     2  2329
  2331  H    -27.069302  -18.020526   16.812240     2  2329
  2332  O    -26.864943   10.983079   26.366282     1  2333  2334
  2333  H    -26.077599   10.806565   25.830450     2  2332
  2334  H    -26.537863   10.945423   27.278617     2  2332
  2335  O     13.881065  -22.231046  -15.483510     1  2336  2337
  2336  H     13.527621  -21.720985  -16.225603     2  2335
  2337  H     14.719416  -22.613302  -15.787143     2  2335
  2338  O    -15.074998    1.683115   23.801792     1  2339  2340
  2339  H    -14.596096    1.989789   24.583624     2  2338
  2340  H    -14.702664    2.145573   23.039701     2  2338
  2341  O     -9.711541   11.970868   18.564713     1  2342  2343
  2342  H    -10.425194   11.324954   18.603079     2  2341
  2343  H     -9.180174   11.860698   19.363477     2  2341
  2344  O    -26.479869   17.174548   16.686249     1  2345  2346
  2345  H    -27.215426   16.672231   17.077881     2  2344
  2346  H    -26.079138   17.691501   17.403304     2  2344
  2347  O     -5.618059  -22.810357  -10.134828     1  2348  2349
  2348  H     -5.457493  -23.248085   -9.282830     2  2347
  2349  H     -6.534412  -23.017639  -10.364058     2  2347
  2350  O     11.752665   -6.540010   -9.899847     1  2351  2352
  2351  H     11.245371   -5.788534   -9.556267     2  2350
  2352  H     11.316632   -7.330010   -9.546270     2  2350
  2353  O     23.461791  -21.496647    3.564070     1  2354  2355
  2354  H     22.770645  -22.048344    3.967287     2  2353
  2355  H     23.456107  -21.736879    2.625895     2  2353
  2356  O    -15.178644    0.558461    4.876901     1  2357  2358
  2357  H    -14.984632    1.164112    4.146492     2  2356
  2358  H    -16.003773    0.860048    5.287066     2  2356
  2359  O     20.804021   -1.434222  -22.745707     1  2360  2361
  2360  H     21.680298   -1.805152  -22.532514     2  2359
  2361  H     20.931395   -0.526669  -23.064235     2  2359
  2362  O      6.073672   -4.299036   -4.476104     1  2363  2364
  2363  H      6.990410   -4.308060   -4.785268     2  2362
  2364  H      5.665268   -3.609606   -5.022545     2  2362
  2365  O     -1.214205   11.265312   26.065162     1  2366  2367
  2366  H     -1.636336   12.087286   26.346090     2  2365
  2367  H     -1.842782   10.838851   25.465871     2  2365
  2368  O      8.820853   25.695277   13.201019     1  2369  2370
  2369  H      9.584226   26.242506   12.962195     2  2368
  2370  H      8.382096   25.503103   12.360986     2  2368
  2371  O    -21.862126    4.011320  -17.045215     1  2372  2373
  2372  H    -22.156329    3.563579  -16.238316     2  2371
  2373  H    -20.897617    3.930264  -17.043248     2  2371
  2374  O    -16.366491   22.588537   -5.777492     1  2375  2376
  2375  H    -16.367674   22.727315   -4.818315     2  2374
  2376  H    -16.292186   23.488206   -6.124546     2  2374
  2377  O    -18.318745  -16.614259   13.690705     1  2378  2379
  2378  H    -18.759732  -16.653661   14.549691     2  2377
  2379  H    -18.327151  -15.669892   13.474546     2  2377
  2380  O    -20.788814   -9.954471   26.208522     1  2381  2382
  2381  H    -21.533400  -10.069068   26.812094     2  2380
  2382  H    -21.202090   -9.849081   25.341615     2  2380
  2383  O    -19.058301  -14.166063   23.719860     1  2384  2385
  2384  H    -19.420760  -13.813816   24.546701     2  2383
  2385  H    -18.275108  -14.673321   23.973569     2  2383
  2386  O      6.201251   15.844561  -26.908105     1  2387  2388
  2387  H      6.679611   16.477371  -26.354063     2  2386
  2388  H      5.442353   16.331527  -27.257342     2  2386
  2389  O     18.204683  -18.421995    9.761915     1  2390  2391
  2390  H     18.358891  -17.558634    9.352519     2  2389
  2391  H     18.219802  -19.067550    9.038504     2  2389
  2392  O     23.379429  -20.766298    9.561441     1  2393  2394
  2393  H     22.696709  -21.206214   10.084756     2  2392
  2394  H     24.210294  -20.933087   10.026835     2  2392
  2395  O    -27.123518   15.747182   -0.126959     1  2396  2397
  2396  H    -27.799649   16.209096   -0.648769     2  2395
  2397  H    -27.325886   15.954627    0.799467     2  2395
  2398  O     11.670772   25.043653  -12.880864     1  2399  2400
  2399  H     11.360690   24.128974  -12.928014     2  2398
  2400  H     11.119321   25.506377  -12.236625     2  2398
  2401  O    -17.836239  -24.084006    8.352849     1  2402  2403
  2402  H    -17.852428  -24.803930    9.006558     2  2401
  2403  H    -18.720965  -24.047836    7.950241     2  2401
  2404  O      4.710293  -13.573768  -18.234135     1  2405  2406
  2405  H      5.492332  -13.021024  -18.345242     2  2404
  2406  H      4.903290  -14.154654  -17.485656     2  2404
  2407  O    -22.875802   -7.192000    2.874728     1  2408  2409
  2408  H    -22.874376   -6.541360    2.156455     2  2407
  2409  H    -22.773667   -8.060331    2.469046     2  2407
  2410  O    -26.468045    8.678822    8.459888     1  2411  2412
  2411  H    -25.995899    8.080753    9.056910     2  2410
  2412  H    -25.842386    9.401561    8.320699     2  2410
  2413  O     -1.269505    6.681981  -26.466190     1  2414  2415
  2414  H     -0.662531    6.242589  -27.077671     2  2413
  2415  H     -1.140995    6.267114  -25.598891     2  2413
  2416  O      2.595800   10.432271   14.676715     1  2417  2418
  2417  H      2.654790    9.962720   15.520879     2  2416
  2418  H      2.158850    9.822900   14.063690     2  2416
  2419  O     -5.229608  -18.552479   21.473457     1  2420  2421
  2420  H     -5.730097  -18.182501   22.212209     2  2419
  2421  H     -4.674013  -19.239727   21.869279     2  2419
  2422  O     15.517054   11.628715   17.780194     1  2423  2424
  2423  H     15.922372   12.479716   18.013004     2  2422
  2424  H     14.781010   11.540191   18.404965     2  2422
  2425  O     15.362115   -9.496189   -7.021240     1  2426  2427
  2426  H     16.192981   -9.954731   -7.209030     2  2425
  2427  H     15.641761   -8.747151   -6.479399     2  2425
  2428  O    -13.577606   16.302370  -24.370267     1  2429  2430
  2429  H    -14.168328   15.918919  -25.033689     2  2428
  2430  H    -13.863919   17.228067  -24.306289     2  2428
  2431  O    -26.330129   12.863043   -5.216645     1  2432  2433
  2432  H    -26.855889   13.221219   -5.948409     2  2431
  2433  H    -26.407931   13.563949   -4.550862     2  2431
  2434  O     21.478585   -7.318578   -4.857524     1  2435  2436
  2435  H     21.088852   -6.441710   -4.969201     2  2434
  2436  H     22.427306   -7.192941   -5.008477     2  2434
  2437  O      7.555046   16.885147   -4.665966     1  2438  2439
  2438  H      8.253201   16.837590   -3.994753     2  2437
  2439  H      7.528465   17.821223   -4.914003     2  2437
  2440  O     10.240420   -8.119131   16.224921     1  2441  2442
  2441  H     10.205689   -8.111335   17.191492     2  2440
  2442  H      9.310739   -8.219311   15.979260     2  2440
  2443  O     19.513178  -27.131855  -18.155879     1  2444  2445
  2444  H     19.408508  -27.222690  -17.202455     2  2443
  2445  H     20.335247  -26.633181  -18.285196     2  2443
  2446  O     19.728797  -12.944872    3.924437     1  2447  2448
  2447  H     19.290558  -12.246242    3.415009     2  2446
  2448  H     19.024402  -13.362738    4.443045     2  2446
  2449  O     21.154888  -21.881750  -23.340158     1  2450  2451
  2450  H     20.686558  -22.382080  -22.659694     2  2449
  2451  H     21.551936  -21.157023  -22.834377     2  2449
  2452  O     13.784403  -16.805706   25.657863     1  2453  2454
  2453  H     13.261172  -16.023044   25.420629     2  2452
  2454  H     14.220578  -17.088392   24.837240     2  2452
  2455  O     -3.528095  -15.095553   17.782792     1  2456  2457
  2456  H     -2.619695  -15.057274   18.117946     2  2455
  2457  H     -3.956728  -15.759080   18.345450     2  2455
  2458  O    -23.301434  -16.176614  -17.558248     1  2459  2460
  2459  H    -23.554158  -15.486108  -16.924374     2  2458
  2460  H    -22.611218  -16.706553  -17.128563     2  2458
  2461  O     -2.040195   -3.118170  -13.524515     1  2462  2463
  2462  H     -2.737056   -2.978505  -12.865341     2  2461
  2463  H     -1.216840   -3.114131  -13.015163     2  2461
  2464  O      7.949294  -21.054492    2.283742     1  2465  2466
  2465  H      7.244260  -20.864325    1.646022     2  2464
  2466  H      7.502557  -21.500500    3.020011     2  2464
  2467  O      1.203691    3.541204  -13.221288     1  2468  2469
  2468  H      0.538592    3.921486  -12.634340     2  2467
  2469  H      1.993060    4.097320  -13.120744     2  2467
  2470  O    -11.431540   11.893611  -14.931317     1  2471  2472
  2471  H    -11.488274   12.817808  -14.643118     2  2470
  2472  H    -12.332988   11.671338  -15.209075     2  2470
  2473  O     26.011874   -4.813279  -25.650655     1  2474  2475
  2474  H     25.253892   -5.368348  -25.878037     2  2473
  2475  H     25.846636   -4.509171  -24.747317     2  2473
  2476  O      0.952399  -10.859082   -6.433141     1  2477  2478
  2477  H      1.778204  -11.272664   -6.714892     2  2476
  2478  H      0.956554   -9.973467   -6.811783     2  2476
  2479  O    -15.272849   25.858836   -0.511347     1  2480  2481
  2480  H    -16.101088   26.290144   -0.767246     2  2479
  2481  H    -15.497415   24.929378   -0.356349     2  2479
  2482  O     23.269600  -18.816059    4.141642     1  2483  2484
  2483  H     23.310262  -19.771383    3.957804     2  2482
  2484  H     23.275135  -18.746026    5.111174     2  2482
  2485  O     -7.550269   -4.280447   -9.609974     1  2486  2487
  2486  H     -6.688879   -4.003459   -9.262595     2  2485
  2487  H     -8.186646   -4.083222   -8.906090     2  2485
  2488  O     21.239665  -16.818977   17.533896     1  2489  2490
  2489  H     20.799558  -16.375588   16.792823     2  2488
  2490  H     20.550206  -16.986739   18.193160     2  2488
  2491  O    -20.478619    3.701676   27.167289     1  2492  2493
  2492  H    -20.967075    4.345394   27.702139     2  2491
  2493  H    -19.555542    3.979737   27.251831     2  2491
  2494  O    -24.716723   18.514638   14.803374     1  2495  2496
  2495  H    -25.359326   17.946447   15.250170     2  2494
  2496  H    -24.206521   18.937585   15.503105     2  2494
  2497  O     -3.594395   21.778553  -14.782266     1  2498  2499
  2498  H     -2.960720   21.071182  -14.979591     2  2497
  2499  H     -3.053763   22.446567  -14.334579     2  2497
  2500  O    -17.308620   12.990664  -25.222820     1  2501  2502
  2501  H    -16.642686   12.562497  -25.776543     2  2500
  2502  H    -17.102172   12.727654  -24.315550     2  2500
  2503  O     16.532192   -0.687302  -15.584852     1  2504  2505
  2504  H     15.578522   -0.811281  -15.470600     2  2503
  2505  H     16.894549   -0.930428  -14.720529     2  2503
  2506  O     12.215159  -15.393039   17.948905     1  2507  2508
  2507  H     12.800271  -14.847897   18.495648     2  2506
  2508  H     12.506624  -16.301020   18.112017     2  2506
  2509  O     20.442257    1.178029  -23.782786     1  2510  2511
  2510  H     21.155126    1.833159  -23.863741     2  2509
  2511  H     19.948214    1.245897  -24.614297     2  2509
  2512  O     16.865610    8.835605  -16.064130     1  2513  2514
  2513  H     17.193957    8.345563  -16.826686     2  2512
  2514  H     17.313923    8.455086  -15.297650     2  2512
  2515  O    -11.014370   23.586957   -3.299399     1  2516  2517
  2516  H    -10.573750   23.584083   -4.160249     2  2515
  2517  H    -10.986409   24.485719   -2.943970     2  2515
  2518  O    -20.926143    8.016287   -4.756887     1  2519  2520
  2519  H    -21.468248    7.694044   -4.019259     2  2518
  2520  H    -21.255393    7.538648   -5.535931     2  2518
  2521  O     -9.351457   -3.133617  -11.317154     1  2522  2523
  2522  H     -8.603415   -3.535205  -10.854379     2  2521
  2523  H     -9.363179   -2.224075  -10.994076     2  2521
  2524  O    -16.108475   10.504073   10.537839     1  2525  2526
  2525  H    -16.205108   10.751004   11.471196     2  2524
  2526  H    -15.476242   11.132724   10.161826     2  2524
  2527  O     -3.862025   18.553734  -12.005339     1  2528  2529
  2528  H     -3.891036   18.829491  -11.079950     2  2527
  2529  H     -4.414370   19.209842  -12.449514     2  2527
  2530  O      8.953348    5.231134   -2.575734     1  2531  2532
  2531  H      8.556226    5.923929   -3.121869     2  2530
  2532  H      9.472620    5.704500   -1.913197     2  2530
  2533  O      4.496460   14.390504  -19.955558     1  2534  2535
  2534  H      5.190275   14.872747  -19.485207     2  2533
  2535  H      4.956510   13.652264  -20.386716     2  2533
  2536  O     15.432557  -14.133389   16.253853     1  2537  2538
  2537  H     15.534278  -14.874863   16.871296     2  2536
  2538  H     15.042678  -13.408043   16.765767     2  2536
  2539  O     19.388777  -18.081323  -16.372075     1  2540  2541
  2540  H     18.546310  -18.138882  -15.894122     2  2539
  2541  H     19.493555  -18.907304  -16.870973     2  2539
  2542  O    -13.905433  -16.276386    2.922350     1  2543  2544
  2543  H    -14.529245  -17.017683    2.855382     2  2542
  2544  H    -14.442629  -15.472981    2.839765     2  2542
  2545  O      7.324958    6.050819   19.078471     1  2546  2547
  2546  H      6.739488    5.345596   18.766500     2  2545
  2547  H      6.747491    6.766563   19.379653     2  2545
  2548  O      1.348582  -16.563981   -7.974407     1  2549  2550
  2549  H      1.565440  -17.174002   -8.702779     2  2548
  2550  H      1.268446  -17.144967   -7.199905     2  2548
  2551  O      5.758934   -0.693399  -21.157071     1  2552  2553
  2552  H      6.255585   -1.472567  -21.452792     2  2551
  2553  H      6.241119   -0.369469  -20.383088     2  2551
  2554  O     13.323909  -12.262537   11.156459     1  2555  2556
  2555  H     13.994124  -12.948291   10.993380     2  2554
  2556  H     13.622856  -11.749777   11.922130     2  2554
  2557  O    -13.631264    2.272463   10.490577     1  2558  2559
  2558  H    -14.362713    1.654085   10.613165     2  2557
  2559  H    -13.377360    2.579042   11.375326     2  2557
  2560  O    -11.753008   11.765952   21.555038     1  2561  2562
  2561  H    -11.166992   11.029069   21.332291     2  2560
  2562  H    -12.556377   11.611168   21.032449     2  2560
  2563  O     22.536958  -17.521364   -4.362342     1  2564  2565
  2564  H     21.992201  -18.216421   -3.963366     2  2563
  2565  H     22.705737  -16.880567   -3.652742     2  2563
  2566  O    -10.819854   14.757312    4.883260     1  2567  2568
  2567  H    -10.819709   14.195994    5.669026     2  2566
  2568  H    -11.564408   14.444990    4.360014     2  2566
  2569  O    -12.294418  -18.970222    5.349334     1  2570  2571
  2570  H    -11.696243  -19.614907    5.754042     2  2569
  2571  H    -12.222699  -18.190348    5.918424     2  2569
  2572  O    -25.687251  -25.930718    6.531268     1  2573  2574
  2573  H    -24.963925  -25.962276    5.889412     2  2572
  2574  H    -25.511554  -25.191167    7.131386     2  2572
  2575  O     -9.631331    9.169814  -22.345334     1  2576  2577
  2576  H     -8.704886    9.451085  -22.321514     2  2575
  2577  H    -10.081951    9.710528  -21.681296     2  2575
  2578  O      6.634748   11.129690   22.781873     1  2579  2580
  2579  H      6.852490   12.039014   22.527555     2  2578
  2580  H      7.048598   11.013974   23.650528     2  2578
  2581  O     -8.230187   23.485030  -18.673218     1  2582  2583
  2582  H     -8.758874   23.064640  -17.982347     2  2581
  2583  H     -8.701060   23.263733  -19.487741     2  2581
  2584  O    -10.510759    6.852475    1.518187     1  2585  2586
  2585  H     -9.817325    6.279316    1.879759     2  2584
  2586  H    -10.044715    7.384862    0.857819     2  2584
  2587  O    -24.673282   24.513047  -14.646616     1  2588  2589
  2588  H    -24.875735   23.986085  -13.862192     2  2587
  2589  H    -23.823604   24.943039  -14.460621     2  2587
  2590  O     13.871445  -13.958789   19.538756     1  2591  2592
  2591  H     13.926756  -14.324822   20.432718     2  2590
  2592  H     14.790489  -13.834795   19.260445     2  2590
  2593  O    -21.728695   10.459052  -15.786191     1  2594  2595
  2594  H    -22.361501   10.914236  -15.207781     2  2593
  2595  H    -22.265866    9.901702  -16.369856     2  2593
  2596  O     -3.354124   19.212362   -6.685707     1  2597  2598
  2597  H     -3.828015   20.054250   -6.631892     2  2596
  2598  H     -4.027251   18.525345   -6.718259     2  2596
  2599  O    -19.189432    7.160936   25.128338     1  2600  2601
  2600  H    -18.840528    7.968110   24.722985     2  2599
  2601  H    -19.571830    6.641887   24.404627     2  2599
  2602  O    -11.327129    6.823584   24.794288     1  2603  2604
  2603  H    -11.629754    7.644222   25.216454     2  2602
  2604  H    -11.120840    7.061702   23.881683     2  2602
  2605  O     21.431168    2.949194  -21.150569     1  2606  2607
  2606  H     21.535041    3.486880  -20.350053     2  2605
  2607  H     21.294825    2.048280  -20.844435     2  2605
  2608  O     13.963305   17.705572   15.576105     1  2609  2610
  2609  H     14.463321   18.517493   15.743155     2  2608
  2610  H     14.368942   17.046991   16.160784     2  2608
  2611  O    -18.240205  -23.630979  -22.068846     1  2612  2613
  2612  H    -17.464810  -23.179107  -21.701855     2  2611
  2613  H    -17.966021  -24.539992  -22.265877     2  2611
  2614  O     16.500126   -5.278189  -16.684221     1  2615  2616
  2615  H     17.004354   -5.008329  -15.898571     2  2614
  2616  H     16.990521   -6.009312  -17.085168     2  2614
  2617  O     16.628942   17.832381   21.902783     1  2618  2619
  2618  H     15.768351   18.231449   21.702179     2  2617
  2619  H     16.924838   18.308734   22.692708     2  2617
  2620  O    -27.107377    2.591381   25.162471     1  2621  2622
  2621  H    -26.468593    2.564332   25.889490     2  2620
  2622  H    -27.504773    3.471414   25.203177     2  2620
  2623  O     15.269986   -6.956530   16.846305     1  2624  2625
  2624  H     15.964414   -7.327235   17.411622     2  2623
  2625  H     14.466092   -6.941773   17.390033     2  2623
  2626  O     -6.271870    7.210465    1.667228     1  2627  2628
  2627  H     -6.089734    7.894886    2.316868     2  2626
  2628  H     -5.408194    6.803676    1.489548     2  2626
  2629  O     -5.942424   26.041654    5.350573     1  2630  2631
  2630  H     -5.665548   26.241705    4.441677     2  2629
  2631  H     -5.457678   25.239734    5.594524     2  2629
  2632  O     -1.095415  -26.404370   16.983501     1  2633  2634
  2633  H     -1.963384  -26.081085   17.269842     2  2632
  2634  H     -0.463021  -26.135070   17.668393     2  2632
  2635  O    -21.810700    5.763693  -26.036854     1  2636  2637
  2636  H    -21.521183    6.644800  -26.322119     2  2635
  2637  H    -21.913964    5.814440  -25.072172     2  2635
  2638  O     14.498366    6.957577   -8.657184     1  2639  2640
  2639  H     14.558225    7.915437   -8.497657     2  2638
  2640  H     14.438692    6.542516   -7.784068     2  2638
  2641  O    -14.443677  -12.796615   12.014742     1  2642  2643
  2642  H    -14.623005  -11.855167   12.109517     2  2641
  2643  H    -14.190146  -13.093976   12.903120     2  2641
  2644  O      7.090305   -7.919177   13.124294     1  2645  2646
  2645  H      7.462590   -7.023896   13.153351     2  2644
  2646  H      7.783052   -8.455033   12.709682     2  2644
  2647  O     -9.134570   -0.120065  -26.509285     1  2648  2649
  2648  H     -9.992769   -0.489475  -26.771612     2  2647
  2649  H     -8.521167   -0.458552  -27.182897     2  2647
  2650  O     -3.390535  -26.434192   13.466254     1  2651  2652
  2651  H     -2.850128  -25.817404   13.981935     2  2650
  2652  H     -4.096497  -26.721570   14.065191     2  2650
  2653  O     20.286012   -8.361581  -17.193972     1  2654  2655
  2654  H     20.250830   -8.713063  -16.290491     2  2653
  2655  H     20.365122   -7.406036  -17.070189     2  2653
  2656  O     14.157192  -12.260524  -10.199733     1  2657  2658
  2657  H     14.386134  -11.314339  -10.173982     2  2656
  2658  H     15.012603  -12.719854  -10.251012     2  2656
  2659  O      0.648809  -25.750906   19.034569     1  2660  2661
  2660  H      0.911843  -24.841363   19.257508     2  2659
  2661  H      0.325939  -26.141947   19.855586     2  2659
  2662  O    -21.221222  -14.732788   14.688551     1  2663  2664
  2663  H    -20.479121  -15.049719   15.227308     2  2662
  2664  H    -21.003695  -13.820520   14.437430     2  2662
  2665  O    -14.813758    0.142359   13.436498     1  2666  2667
  2666  H    -14.948191   -0.298053   14.285851     2  2665
  2667  H    -15.472451   -0.202353   12.826171     2  2665
  2668  O     23.665268   -6.009596  -26.550053     1  2669  2670
  2669  H     23.196401   -6.825687  -26.322848     2  2668
  2670  H     22.999487   -5.320783  -26.415419     2  2668
  2671  O    -15.376815   18.907321   -4.705771     1  2672  2673
  2672  H    -14.562289   18.472409   -4.416122     2  2671
  2673  H    -15.891246   19.113736   -3.906946     2  2671
  2674  O      2.682024    1.853899   17.761745     1  2675  2676
  2675  H      3.423169    1.814103   18.377922     2  2674
  2676  H      2.367327    2.768275   17.781128     2  2674
  2677  O     12.165652   26.522312  -21.863549     1  2678  2679
  2678  H     12.748743   26.681205  -22.615847     2  2677
  2679  H     11.580338   25.784437  -22.103527     2  2677
  2680  O     -7.817119   -4.703462  -23.147710     1  2681  2682
  2681  H     -8.244021   -5.298891  -23.773051     2  2680
  2682  H     -7.871045   -3.810855  -23.519820     2  2680
  2683  O    -13.399191  -18.638235   -5.443819     1  2684  2685
  2684  H    -14.160367  -18.984883   -4.959520     2  2683
  2685  H    -13.505043  -19.004129   -6.332173     2  2683
  2686  O    -26.832961  -19.708646   -9.271678     1  2687  2688
  2687  H    -26.816870  -20.507550   -9.819066     2  2686
  2688  H    -26.735934  -18.974222   -9.900484     2  2686
  2689  O    -19.199194   -3.082687    6.478005     1  2690  2691
  2690  H    -18.480525   -2.430577    6.521159     2  2689
  2691  H    -19.301208   -3.378220    7.395359     2  2689
  2692  O    -25.429729    7.294875   14.108238     1  2693  2694
  2693  H    -24.787804    7.806079   14.626174     2  2692
  2694  H    -25.765809    7.912180   13.438998     2  2692
  2695  O     -8.835257  -26.148986    3.438592     1  2696  2697
  2696  H     -8.990386  -26.911855    4.016487     2  2695
  2697  H     -9.668756  -25.652324    3.415769     2  2695
  2698  O    -15.796896   14.980334   21.738980     1  2699  2700
  2699  H    -16.415029   15.685975   21.977740     2  2698
  2700  H    -15.161053   14.920157   22.466712     2  2698
  2701  O      8.748931    6.121715  -17.419340     1  2702  2703
  2702  H      7.878537    6.038924  -16.994835     2  2701
  2703  H      9.210781    5.295531  -17.222184     2  2701
  2704  O     -1.577772    5.870632  -23.793128     1  2705  2706
  2705  H     -2.536822    5.982840  -23.808711     2  2704
  2706  H     -1.419394    5.276751  -23.041892     2  2704
  2707  O     -6.884161   24.054787   -2.237385     1  2708  2709
  2708  H     -7.489028   24.798476   -2.357846     2  2707
  2709  H     -7.473224   23.285094   -2.221695     2  2707
  2710  O     14.170629   19.210217   21.993950     1  2711  2712
  2711  H     13.309514   18.872686   21.714643     2  2710
  2712  H     14.191070   19.084044   22.954775     2  2710
  2713  O     -3.838772   10.587469    0.882725     1  2714  2715
  2714  H     -4.689085   10.995638    0.664722     2  2713
  2715  H     -3.155009   11.209024    0.601414     2  2713
  2716  O    -13.900959   -8.609286    4.105782     1  2717  2718
  2717  H    -13.807816   -9.057738    3.251261     2  2716
  2718  H    -14.358806   -9.243440    4.676708     2  2716
  2719  O    -18.808102  -15.334002   -4.655618     1  2720  2721
  2720  H    -18.777305  -14.487096   -5.127619     2  2719
  2721  H    -19.567904  -15.821685   -5.002506     2  2719
  2722  O    -22.140153  -19.854799  -23.454635     1  2723  2724
  2723  H    -21.508645  -20.014867  -22.737478     2  2722
  2724  H    -22.704561  -19.136248  -23.143869     2  2722
  2725  O    -17.597749   26.652749    2.326325     1  2726  2727
  2726  H    -18.013627   27.145575    3.049261     2  2725
  2727  H    -17.044220   25.996110    2.764987     2  2725
  2728  O     -8.831124   -2.445937   15.671239     1  2729  2730
  2729  H     -8.380480   -2.775508   16.464501     2  2728
  2730  H     -9.772603   -2.364259   15.886755     2  2728
  2731  O      2.591850  -19.132393   14.507154     1  2732  2733
  2732  H      2.776513  -19.960508   14.041366     2  2731
  2733  H      3.432042  -18.647405   14.520153     2  2731
  2734  O     21.808096   -9.060149   17.455052     1  2735  2736
  2735  H     22.612685   -9.092084   17.993856     2  2734
  2736  H     21.229232   -8.418513   17.891943     2  2734
  2737  O      5.049264    6.594089   -8.646986     1  2738  2739
  2738  H      5.078466    7.172482   -7.867206     2  2737
  2739  H      5.115091    5.687664   -8.309149     2  2737
  2740  O     -4.058600  -13.081629  -24.021535     1  2741  2742
  2741  H     -4.521356  -13.283859  -24.842850     2  2740
  2742  H     -4.747511  -13.028341  -23.347434     2  2740
  2743  O     13.620807   -3.809585  -14.351312     1  2744  2745
  2744  H     12.837948   -4.363030  -14.482508     2  2743
  2745  H     13.900618   -4.018256  -13.445165     2  2743
  2746  O     24.985333   13.643108   -9.316351     1  2747  2748
  2747  H     25.137130   12.987408   -8.618137     2  2746
  2748  H     25.114268   14.502520   -8.887126     2  2746
  2749  O      6.853147  -19.801380    6.291117     1  2750  2751
  2750  H      5.940333  -19.993927    6.025033     2  2749
  2751  H      7.215833  -20.665964    6.530870     2  2749
  2752  O     12.447272   -1.893879    2.288677     1  2753  2754
  2753  H     12.852373   -2.742452    2.518351     2  2752
  2754  H     13.199214   -1.326278    2.080768     2  2752
  2755  O     13.461723    4.658004  -21.656447     1  2756  2757
  2756  H     13.705947    4.718511  -20.718791     2  2755
  2757  H     13.736406    5.499782  -22.044462     2  2755
  2758  O    -26.849638  -24.603989   -4.959947     1  2759  2760
  2759  H    -26.786121  -25.460669   -5.409057     2  2758
  2760  H    -27.466264  -24.743143   -4.226354     2  2758
  2761  O     -3.552273  -25.490970   25.556706     1  2762  2763
  2762  H     -4.145128  -25.923394   26.176016     2  2761
  2763  H     -2.667515  -25.568223   25.941837     2  2761
  2764  O    -27.204521    1.383385   17.674682     1  2765  2766
  2765  H    -27.225406    0.534361   17.209096     2  2764
  2766  H    -26.425978    1.382169   18.254097     2  2764
  2767  O    -17.836621   20.786400  -17.377356     1  2768  2769
  2768  H    -17.570940   21.627664  -16.987141     2  2767
  2769  H    -17.020413   20.288374  -17.510920     2  2767
  2770  O     26.330881  -22.180760   17.848419     1  2771  2772
  2771  H     26.312465  -21.218117   17.918201     2  2770
  2772  H     27.185102  -22.440101   18.220937     2  2770
  2773  O     -2.466986   25.318341   19.373409     1  2774  2775
  2774  H     -2.724466   26.179083   19.735085     2  2773
  2775  H     -1.849578   24.968705   20.035291     2  2773
  2776  O     15.731659   19.695444    9.031119     1  2777  2778
  2777  H     15.197892   20.163434    9.686183     2  2776
  2778  H     16.613091   19.645180    9.423273     2  2776
  2779  O     -9.802036   16.552649   26.337188     1  2780  2781
  2780  H    -10.242988   16.759375   27.175506     2  2779
  2781  H     -8.969422   16.115830   26.577730     2  2779
  2782  O     14.886735  -16.486081  -26.248267     1  2783  2784
  2783  H     14.938474  -17.356098  -25.826320     2  2782
  2784  H     14.614202  -16.644974  -27.166616     2  2782
  2785  O    -10.709271   21.152555   23.723312     1  2786  2787
  2786  H    -10.271132   20.335647   23.998599     2  2785
  2787  H    -11.625899   20.873735   23.589938     2  2785
  2788  O      4.613049   -3.906654  -22.876176     1  2789  2790
  2789  H      5.522710   -3.770594  -22.572427     2  2788
  2790  H      4.093315   -3.252854  -22.384754     2  2788
  2791  O      3.930569    2.246589  -18.828832     1  2792  2793
  2792  H      4.181893    2.115940  -19.753179     2  2791
  2793  H      4.656929    2.745151  -18.424675     2  2791
  2794  O     -3.824901   -7.712163   19.798713     1  2795  2796
  2795  H     -4.045073   -7.427511   18.901483     2  2794
  2796  H     -3.333608   -6.980676   20.202951     2  2794
  2797  O    -13.544703   14.301933    4.003097     1  2798  2799
  2798  H    -14.302076   13.714339    3.867929     2  2797
  2799  H    -13.685157   14.681652    4.887584     2  2797
  2800  O      8.970998    0.461441    5.140642     1  2801  2802
  2801  H      8.136044    0.852961    4.834938     2  2800
  2802  H      9.652421    1.018874    4.726616     2  2800
  2803  O     -6.951953  -26.638934  -22.906499     1  2804  2805
  2804  H     -6.665217  -26.177569  -22.110120     2  2803
  2805  H     -7.102357  -25.928216  -23.546682     2  2803
  2806  O    -15.988628   -7.474821   21.227020     1  2807  2808
  2807  H    -15.312527   -7.445416   21.922008     2  2806
  2808  H    -16.695947   -8.033769   21.586039     2  2806
  2809  O     23.760175  -26.035425  -15.237353     1  2810  2811
  2810  H     22.952995  -26.508153  -15.502585     2  2809
  2811  H     23.586838  -25.098185  -15.385109     2  2809
  2812  O    -26.183083  -16.833462   -8.168908     1  2813  2814
  2813  H    -25.307728  -17.044905   -7.822150     2  2812
  2814  H    -26.017745  -16.234208   -8.908012     2  2812
  2815  O     -5.898866  -18.344574  -24.635788     1  2816  2817
  2816  H     -6.725010  -18.601259  -25.082372     2  2815
  2817  H     -5.659543  -19.089023  -24.060245     2  2815
  2818  O     -7.641529   16.516828   23.500057     1  2819  2820
  2819  H     -6.799562   16.232560   23.110693     2  2818
  2820  H     -8.323057   16.131852   22.942459     2  2818
  2821  O     18.769231   22.112293   25.707195     1  2822  2823
  2822  H     19.108935   22.140030   26.612765     2  2821
  2823  H     19.327054   21.506795   25.192237     2  2821
  2824  O      8.576088  -21.229705  -18.273211     1  2825  2826
  2825  H      7.892048  -21.827217  -17.928104     2  2824
  2826  H      9.042689  -20.876778  -17.500364     2  2824
  2827  O    -23.929103   12.828538    9.992558     1  2828  2829
  2828  H    -23.199270   13.338934    9.607647     2  2827
  2829  H    -23.676652   12.748584   10.925793     2  2827
  2830  O     15.169534   19.026682   -9.752150     1  2831  2832
  2831  H     15.304061   19.816905   -9.210487     2  2830
  2832  H     15.700900   19.153275  -10.555810     2  2830
  2833  O     -4.099650   18.169396    0.558142     1  2834  2835
  2834  H     -3.547233   18.161882    1.352737     2  2833
  2835  H     -4.191544   17.242064    0.296270     2  2833
  2836  O      2.952983   19.249461    2.509462     1  2837  2838
  2837  H      2.674112   18.364060    2.233390     2  2836
  2838  H      2.776271   19.301629    3.459910     2  2836
  2839  O      9.374228   25.852073   -2.122254     1  2840  2841
  2840  H      9.580632   25.684047   -1.192350     2  2839
  2841  H      8.748213   25.164710   -2.400947     2  2839
  2842  O    -19.661471   -7.294220   15.132202     1  2843  2844
  2843  H    -20.493863   -6.795190   15.140141     2  2842
  2844  H    -19.264371   -7.195289   16.013930     2  2842
  2845  O     -5.711259    0.964057  -14.796285     1  2846  2847
  2846  H     -5.272826    1.292538  -13.997508     2  2845
  2847  H     -6.565602    0.625110  -14.480351     2  2845
  2848  O      3.351175   -6.813757    5.652616     1  2849  2850
  2849  H      3.292295   -7.325583    4.828543     2  2848
  2850  H      4.087228   -6.202551    5.497968     2  2848
  2851  O    -13.074629   -2.072788  -23.539256     1  2852  2853
  2852  H    -12.787015   -1.438443  -22.867750     2  2851
  2853  H    -13.468006   -2.794559  -23.024539     2  2851
  2854  O    -11.801135   -8.042746  -25.637267     1  2855  2856
  2855  H    -11.431237   -8.118249  -26.523246     2  2854
  2856  H    -12.505699   -7.386236  -25.698034     2  2854
  2857  O    -12.172324   -8.057763   -7.918908     1  2858  2859
  2858  H    -11.568750   -8.812378   -7.884393     2  2857
  2859  H    -11.765781   -7.415290   -7.318945     2  2857
  2860  O    -26.875213   15.134383   -3.830862     1  2861  2862
  2861  H    -26.259193   15.587431   -3.241331     2  2860
  2862  H    -27.064929   15.754451   -4.546760     2  2860
  2863  O    -14.904566  -20.389549   12.549899     1  2864  2865
  2864  H    -15.004427  -21.166292   11.975418     2  2863
  2865  H    -14.614665  -20.760734   13.398891     2  2863
  2866  O    -10.714343  -18.587537  -18.135061     1  2867  2868
  2867  H    -11.354343  -19.156337  -18.587002     2  2866
  2868  H    -10.993199  -18.581850  -17.209111     2  2866
  2869  O     13.817168    6.318230   24.725720     1  2870  2871
  2870  H     13.819543    7.260258   24.954427     2  2869
  2871  H     13.688165    5.896204   25.587288     2  2869
  2872  O     20.489770  -10.425788  -10.239757     1  2873  2874
  2873  H     20.261705   -9.779796   -9.552289     2  2872
  2874  H     21.009578   -9.912113  -10.872435     2  2872
  2875  O    -24.273950  -21.076397    5.459982     1  2876  2877
  2876  H    -23.938740  -21.868124    5.917055     2  2875
  2877  H    -25.110340  -20.879895    5.913508     2  2875
  2878  O    -18.456582  -15.270073   -1.902660     1  2879  2880
  2879  H    -18.680200  -15.295891   -2.843532     2  2878
  2880  H    -18.453949  -14.335913   -1.661840     2  2878
  2881  O     -1.491895  -19.114509   15.041697     1  2882  2883
  2882  H     -0.690740  -19.264879   15.567609     2  2881
  2883  H     -2.126674  -18.700880   15.648365     2  2881
  2884  O     15.482706  -21.675994   -6.590336     1  2885  2886
  2885  H     15.463834  -22.394924   -7.238073     2  2884
  2886  H     16.397566  -21.351497   -6.618280     2  2884
  2887  O     23.300648  -14.300261  -14.375868     1  2888  2889
  2888  H     22.878894  -14.103529  -15.225182     2  2887
  2889  H     23.730305  -13.484234  -14.079714     2  2887
  2890  O    -17.898329  -13.063449    6.591578     1  2891  2892
  2891  H    -17.908295  -12.582440    7.429623     2  2890
  2892  H    -17.628138  -13.952858    6.847751     2  2890
  2893  O    -21.847254   14.229273    8.916785     1  2894  2895
  2894  H    -21.995989   14.361114    7.971068     2  2893
  2895  H    -21.450648   15.052590    9.230804     2  2893
  2896  O     -9.903588    2.281977   19.903169     1  2897  2898
  2897  H     -9.464889    1.848954   19.160299     2  2896
  2898  H    -10.323433    3.058931   19.511574     2  2896
  2899  O     -1.385369   -7.801403  -14.151114     1  2900  2901
  2900  H     -1.077760   -7.580910  -13.260132     2  2899
  2901  H     -1.872027   -7.015763  -14.440146     2  2899
  2902  O    -16.754310   24.456159   -8.812874     1  2903  2904
  2903  H    -17.618177   24.042009   -8.645337     2  2902
  2904  H    -16.526451   24.891766   -7.979701     2  2902
  2905  O    -19.231752   -3.983463    9.088907     1  2906  2907
  2906  H    -18.823608   -4.857618    9.080144     2  2905
  2907  H    -20.125575   -4.147994    9.425914     2  2905
  2908  O     15.819068   11.373124  -16.938850     1  2909  2910
  2909  H     16.550518   11.348115  -16.303157     2  2908
  2910  H     15.043328   11.584827  -16.400997     2  2908
  2911  O     12.799079  -21.256403  -26.699805     1  2912  2913
  2912  H     12.662375  -20.429663  -27.190987     2  2911
  2913  H     12.122285  -21.231312  -26.004903     2  2911
  2914  O     -5.434303  -19.342869  -16.049280     1  2915  2916
  2915  H     -6.203289  -19.887376  -15.823216     2  2914
  2916  H     -5.088859  -19.008030  -15.206683     2  2914
  2917  O    -13.812598   26.483641   15.169834     1  2918  2919
  2918  H    -13.317759   27.251966   15.489679     2  2917
  2919  H    -13.141706   25.859977   14.866441     2  2917
  2920  O     11.477276   12.615477   -0.821107     1  2921  2922
  2921  H     11.370433   13.564476   -1.000350     2  2920
  2922  H     11.305352   12.504415    0.127001     2  2920
  2923  O     19.779511  -24.378553   -7.471120     1  2924  2925
  2924  H     19.535879  -24.215982   -6.547839     2  2923
  2925  H     19.571618  -25.315792   -7.607876     2  2923
  2926  O     -9.335668    0.988877  -11.347576     1  2927  2928
  2927  H    -10.224465    1.177274  -11.686615     2  2926
  2928  H     -9.427925    0.265677  -10.713483     2  2926
  2929  O    -17.862080   -8.997399   22.674140     1  2930  2931
  2930  H    -18.269248   -8.338076   23.258804     2  2929
  2931  H    -17.308747   -9.561620   23.236220     2  2929
  2932  O    -17.956903   -0.089012   14.687046     1  2933  2934
  2933  H    -18.589661   -0.689180   15.111685     2  2932
  2934  H    -17.188530   -0.028782   15.276168     2  2932
  2935  O     -7.134158   17.234834   14.994035     1  2936  2937
  2936  H     -7.307407   16.917667   15.894645     2  2935
  2937  H     -7.063321   16.437640   14.445079     2  2935
  2938  O     23.920471  -26.551040   -3.476318     1  2939  2940
  2939  H     23.916461  -27.351238   -2.927229     2  2938
  2940  H     23.052106  -26.152384   -3.363164     2  2938
  2941  O      5.225997    6.197923  -26.369232     1  2942  2943
  2942  H      5.214260    5.282874  -26.686628     2  2941
  2943  H      6.121950    6.376399  -26.050149     2  2941
  2944  O     10.927678   -8.697703  -21.266980     1  2945  2946
  2945  H     10.996051   -9.487694  -21.825072     2  2944
  2946  H     11.660471   -8.767944  -20.636709     2  2944
  2947  O     26.688118   16.523572    2.518614     1  2948  2949
  2948  H     26.052193   17.238143    2.347661     2  2947
  2949  H     27.451188   16.934427    2.950789     2  2947
  2950  O      6.203120   12.500081   -6.272473     1  2951  2952
  2951  H      5.912300   13.421885   -6.190324     2  2950
  2952  H      6.809552   12.319977   -5.537095     2  2950
  2953  O    -17.976101  -18.872303    6.848260     1  2954  2955
  2954  H    -18.513090  -18.589132    7.604256     2  2953
  2955  H    -17.119565  -19.129881    7.213729     2  2953
  2956  O     21.538016   -9.936702  -18.976646     1  2957  2958
  2957  H     22.431154  -10.000658  -18.615137     2  2956
  2958  H     21.067316   -9.375251  -18.340911     2  2956
  2959  O    -23.012768    4.277658    4.455523     1  2960  2961
  2960  H    -22.498960    4.930943    4.951102     2  2959
  2961  H    -23.771015    4.073328    5.021204     2  2959
  2962  O      7.772221  -20.808135   22.696496     1  2963  2964
  2963  H      7.206507  -20.347491   23.328715     2  2962
  2964  H      8.648855  -20.413150   22.765933     2  2962
  2965  O     11.173345   27.010649   12.922374     1  2966  2967
  2966  H     11.908445   26.431501   12.676006     2  2965
  2967  H     11.445952   27.881127   12.604144     2  2965
  2968  O     11.861926    7.230397   23.007278     1  2969  2970
  2969  H     11.087513    7.022776   22.453418     2  2968
  2970  H     11.491707    7.510969   23.860967     2  2968
  2971  O    -10.079972  -27.099595    9.744836     1  2972  2973
  2972  H    -10.691158  -27.617207    9.199347     2  2971
  2973  H     -9.635656  -27.712514   10.347731     2  2971
  2974  O    -11.545618   -1.853564   18.991110     1  2975  2976
  2975  H    -12.432789   -2.028574   19.334636     2  2974
  2976  H    -10.988283   -1.937863   19.776930     2  2974
  2977  O    -20.835582   19.299858   21.999679     1  2978  2979
  2978  H    -20.223138   20.037309   22.143456     2  2977
  2979  H    -21.339487   19.251343   22.826072     2  2977
  2980  O     14.725163   25.125024   22.054356     1  2981  2982
  2981  H     15.180764   24.618593   21.367235     2  2980
  2982  H     15.257230   25.035619   22.857384     2  2980
  2983  O     15.115299   27.229684  -18.174681     1  2984  2985
  2984  H     14.628675   27.874634  -17.640704     2  2983
  2985  H     14.442515   26.685161  -18.612095     2  2983
  2986  O     12.402823   -9.891459    4.760004     1  2987  2988
  2987  H     12.157654  -10.010510    3.828233     2  2986
  2988  H     13.347891  -10.087026    4.780828     2  2986
  2989  O     26.015920   -5.904640  -17.859037     1  2990  2991
  2990  H     26.075233   -6.219963  -16.942551     2  2989
  2991  H     25.113401   -5.557887  -17.942015     2  2989
  2992  O    -20.143478  -13.650270  -23.433889     1  2993  2994
  2993  H    -19.660132  -13.019299  -22.879606     2  2992
  2994  H    -21.057071  -13.325825  -23.435804     2  2992
  2995  O     -3.637079    1.715610  -10.095488     1  2996  2997
  2996  H     -3.972447    1.719991  -11.004488     2  2995
  2997  H     -3.309320    0.817726   -9.937391     2  2995
  2998  O     -5.945631  -14.352745  -25.678383     1  2999  3000
  2999  H     -6.847672  -14.009976  -25.719072     2  2998
  3000  H     -5.963367  -14.922705  -24.895465     2  2998
  3001  O      2.012736   21.665540    1.241767     1  3002  3003
  3002  H      2.395252   20.847427    1.590501     2  3001
  3003  H      2.735949   22.201232    0.888654     2  3001
  3004  O    -17.144199   26.142334   19.223267     1  3005  3006
  3005  H    -16.482093   26.553771   19.792964     2  3004
  3006  H    -17.926221   26.702214   19.296371     2  3004
  3007  O     -7.744714  -15.625841    9.728511     1  3008  3009
  3008  H     -8.067340  -15.610789    8.815918     2  3007
  3009  H     -8.522624  -15.563905   10.301091     2  3007
  3010  O     -0.668020   11.677988   13.919459     1  3011  3012
  3011  H     -0.839939   11.670326   12.965664     2  3010
  3012  H     -0.705774   10.751343   14.203112     2  3010
  3013  O     27.110256    9.050804    1.363024     1  3014  3015
  3014  H     27.480730    9.864302    1.002131     2  3013
  3015  H     27.717625    8.354518    1.079232     2  3013
  3016  O     26.095101  -17.171665   25.784783     1  3017  3018
  3017  H     27.056290  -17.065612   25.775839     2  3016
  3018  H     25.786775  -16.937819   26.673189     2  3016
  3019  O    -25.453816  -11.237194  -19.601779     1  3020  3021
  3020  H    -26.265499  -11.382069  -19.092169     2  3019
  3021  H    -24.747121  -11.504450  -18.992077     2  3019
  3022  O    -17.353886    3.372371  -14.630032     1  3023  3024
  3023  H    -17.545250    4.320899  -14.561909     2  3022
  3024  H    -18.230401    2.965098  -14.689655     2  3022
  3025  O    -21.874232   12.789575  -11.918288     1  3026  3027
  3026  H    -22.044807   13.477924  -11.256835     2  3025
  3027  H    -21.016342   13.025396  -12.301140     2  3025
  3028  O     -8.066446   -0.368373  -20.898462     1  3029  3030
  3029  H     -8.081124   -1.155968  -20.340575     2  3028
  3030  H     -8.343052    0.352714  -20.317209     2  3028
  3031  O     17.165758  -21.361094   24.893335     1  3032  3033
  3032  H     16.413500  -21.630141   25.440358     2  3031
  3033  H     17.614914  -22.183970   24.668039     2  3031
  3034  O    -22.908010  -12.607132   26.437653     1  3035  3036
  3035  H    -23.492769  -13.308603   26.762633     2  3034
  3036  H    -23.056121  -11.835478   27.005676     2  3034
  3037  O     -1.124188    3.900392    7.185627     1  3038  3039
  3038  H     -0.814450    4.148045    6.297436     2  3037
  3039  H     -1.929559    3.396353    7.019006     2  3037
  3040  O     19.371611  -19.887333  -22.082653     1  3041  3042
  3041  H     18.838762  -19.972038  -21.281358     2  3040
  3042  H     20.291699  -19.907966  -21.775544     2  3040
  3043  O     19.531319   13.090319    2.047708     1  3044  3045
  3044  H     19.965952   12.231481    2.110550     2  3043
  3045  H     20.258132   13.723785    1.982690     2  3043
  3046  O    -24.103649   -9.261957   20.656070     1  3047  3048
  3047  H    -24.392587   -9.092420   19.753515     2  3046
  3048  H    -23.676582   -8.437938   20.942085     2  3046
  3049  O     -9.960763  -20.397172   18.328985     1  3050  3051
  3050  H     -9.323907  -20.852980   17.764369     2  3049
  3051  H    -10.594324  -21.043903   18.672042     2  3049
  3052  O    -26.283281    3.798462  -17.626698     1  3053  3054
  3053  H    -26.318331    4.755160  -17.771382     2  3052
  3054  H    -25.451752    3.485989  -18.016594     2  3052
  3055  O     17.479211   -2.753273   20.087832     1  3056  3057
  3056  H     16.705340   -2.405368   20.551327     2  3055
  3057  H     17.937387   -3.275402   20.762420     2  3055
  3058  O    -11.347412   -9.384701  -15.016128     1  3059  3060
  3059  H    -12.121548   -9.619462  -14.486171     2  3058
  3060  H    -11.204339   -8.440786  -14.849744     2  3058
  3061  O      9.802351    4.321196    3.026173     1  3062  3063
  3062  H      8.960440    4.057701    2.627863     2  3061
  3063  H     10.173837    3.508853    3.401831     2  3061
  3064  O     22.186790   22.932755  -10.286857     1  3065  3066
  3065  H     22.849043   23.636390  -10.357294     2  3064
  3066  H     21.813989   23.114961   -9.411723     2  3064
  3067  O     25.600869   25.287608  -11.824899     1  3068  3069
  3068  H     25.726560   26.052099  -12.406311     2  3067
  3069  H     25.036233   24.691947  -12.338615     2  3067
  3070  O     -8.327841    3.422456    5.686368     1  3071  3072
  3071  H     -8.126665    4.371013    5.669524     2  3070
  3072  H     -7.519774    2.968350    5.968549     2  3070
  3073  O      3.425703  -15.452124   15.349162     1  3074  3075
  3074  H      3.932263  -16.206431   15.006191     2  3073
  3075  H      3.341865  -14.844045   14.598323     2  3073
  3076  O    -12.296390  -10.490291  -20.122251     1  3077  3078
  3077  H    -12.932429  -10.025215  -20.681074     2  3076
  3078  H    -12.576070  -11.416358  -20.131713     2  3076
  3079  O     18.700861    1.966926  -12.021484     1  3080  3081
  3080  H     19.072767    1.751925  -11.153101     2  3079
  3081  H     18.958686    2.884541  -12.194330     2  3079
  3082  O     -4.408137    4.033502  -27.048077     1  3083  3084
  3083  H     -4.409456    4.962750  -26.775855     2  3082
  3084  H     -4.661672    3.536346  -26.255768     2  3082
  3085  O    -12.627712  -10.979779   22.560495     1  3086  3087
  3086  H    -13.041890  -10.322179   23.142538     2  3085
  3087  H    -13.225393  -11.057385   21.800837     2  3085
  3088  O      0.904220   23.422198    3.013053     1  3089  3090
  3089  H      1.221083   22.729883    2.412025     2  3088
  3090  H      0.020334   23.646925    2.714274     2  3088
  3091  O      7.557551    7.415270  -25.521132     1  3092  3093
  3092  H      7.069994    8.202884  -25.232209     2  3091
  3093  H      8.336096    7.342577  -24.949770     2  3091
  3094  O     -6.130304   18.281875   -2.275934     1  3095  3096
  3095  H     -7.090616   18.180918   -2.277731     2  3094
  3096  H     -5.756488   17.394473   -2.218074     2  3094
  3097  O     20.941558  -19.448594   -3.023842     1  3098  3099
  3098  H     21.463633  -19.752281   -2.266533     2  3097
  3099  H     20.257247  -18.855343   -2.676221     2  3097
  3100  O      6.694363  -25.263131  -24.551961     1  3101  3102
  3101  H      7.160353  -25.502066  -25.366929     2  3100
  3102  H      6.896452  -24.333759  -24.383762     2  3100
  3103  O      8.666630    5.501914   -7.612550     1  3104  3105
  3104  H      9.250380    6.191744   -7.255731     2  3103
  3105  H      8.449323    5.829766   -8.498758     2  3103
  3106  O     -3.777597   18.906652  -22.507907     1  3107  3108
  3107  H     -3.159323   18.243883  -22.848750     2  3106
  3108  H     -3.239364   19.572023  -22.050087     2  3106
  3109  O     -4.722271  -19.946048   -7.092016     1  3110  3111
  3110  H     -5.268235  -19.398462   -7.670672     2  3109
  3111  H     -4.074188  -20.371946   -7.672473     2  3109
  3112  O      2.060208   -1.560688  -15.984125     1  3113  3114
  3113  H      2.323803   -1.964156  -15.146411     2  3112
  3114  H      1.565168   -2.255067  -16.434013     2  3112
  3115  O     -4.933804   18.431627    7.576158     1  3116  3117
  3116  H     -5.835066   18.537730    7.231191     2  3115
  3117  H     -5.059558   18.342384    8.532620     2  3115
  3118  O    -10.620860  -10.634647   18.026905     1  3119  3120
  3119  H    -11.098467  -11.417737   18.351491     2  3118
  3120  H     -9.984402  -10.388420   18.715803     2  3118
  3121  O      7.247751  -22.909183  -14.119141     1  3122  3123
  3122  H      6.767319  -22.071462  -14.030102     2  3121
  3123  H      8.155018  -22.651876  -14.338001     2  3121
  3124  O      2.605177  -18.254453   24.309890     1  3125  3126
  3125  H      2.921420  -19.164288   24.220383     2  3124
  3126  H      2.043040  -18.113230   23.539279     2  3124
  3127  O     -4.726113   12.339089   12.729930     1  3128  3129
  3128  H     -5.608131   12.411243   13.128046     2  3127
  3129  H     -4.118383   12.635605   13.427865     2  3127
  3130  O     11.388344  -25.803679  -19.676213     1  3131  3132
  3131  H     11.214186  -26.695494  -19.333465     2  3130
  3132  H     11.885758  -25.329852  -18.993483     2  3130
  3133  O    -10.757178    1.047440    9.686611     1  3134  3135
  3134  H    -10.874365    1.285969   10.615388     2  3133
  3135  H    -11.146676    0.167091    9.630021     2  3133
  3136  O     14.985057   -1.278610    5.324513     1  3137  3138
  3137  H     14.430866   -0.609765    5.756491     2  3136
  3138  H     15.807864   -1.351709    5.833576     2  3136
  3139  O    -23.534781  -13.396474   -9.398799     1  3140  3141
  3140  H    -23.423781  -13.086252  -10.308097     2  3139
  3141  H    -22.640519  -13.402988   -9.029200     2  3139
  3142  O     19.350906    4.316384  -22.482173     1  3143  3144
  3143  H     20.066334    3.761177  -22.138075     2  3142
  3144  H     18.529197    3.853335  -22.284934     2  3142
  3145  O     -7.162036  -24.481240  -20.853736     1  3146  3147
  3146  H     -7.541311  -25.182466  -20.305009     2  3145
  3147  H     -6.707716  -23.873980  -20.257407     2  3145
  3148  O    -18.944227   -2.512730  -23.764331     1  3149  3150
  3149  H    -18.550940   -3.311218  -24.150194     2  3148
  3150  H    -19.440211   -2.834837  -22.994392     2  3148
  3151  O     -2.811360    1.849560  -20.522342     1  3152  3153
  3152  H     -2.356501    1.068236  -20.197588     2  3151
  3153  H     -3.325227    2.190522  -19.772708     2  3151
  3154  O     -2.526985   -4.901842   -5.497916     1  3155  3156
  3155  H     -2.087854   -4.041032   -5.452536     2  3154
  3156  H     -3.424353   -4.760183   -5.163374     2  3154
  3157  O     -2.909280  -20.912023  -13.158833     1  3158  3159
  3158  H     -3.841520  -20.680850  -13.293252     2  3157
  3159  H     -2.908545  -21.629243  -12.513580     2  3157
  3160  O    -10.278623   22.563408  -17.047342     1  3161  3162
  3161  H    -10.319297   22.285306  -16.119857     2  3160
  3162  H    -10.805941   21.915619  -17.537735     2  3160
  3163  O      4.120641  -13.758272   -2.176637     1  3164  3165
  3164  H      3.786642  -13.847717   -3.081895     2  3163
  3165  H      3.716811  -12.936910   -1.855422     2  3163
  3166  O    -15.239187  -14.088689  -18.480047     1  3167  3168
  3167  H    -15.326739  -13.937415  -17.524937     2  3166
  3168  H    -16.053215  -13.729664  -18.863990     2  3166
  3169  O    -21.077150    7.196248   14.854025     1  3170  3171
  3170  H    -21.320765    6.412039   14.341420     2  3169
  3171  H    -21.914869    7.583374   15.148566     2  3169
  3172  O     11.888119    1.150076   17.948815     1  3173  3174
  3173  H     11.728554    0.204679   18.081425     2  3172
  3174  H     11.011698    1.561348   18.024349     2  3172
  3175  O     26.749623   24.529834    6.769086     1  3176  3177
  3176  H     26.217796   24.154680    7.485019     2  3175
  3177  H     27.413432   25.082861    7.196174     2  3175
  3178  O     -2.723224   -5.169543  -10.810107     1  3179  3180
  3179  H     -3.131077   -4.320680  -11.043082     2  3178
  3180  H     -2.797770   -5.240200   -9.847305     2  3178
  3181  O     -2.837445   25.707366   12.160067     1  3182  3183
  3182  H     -3.046099   25.281632   13.001964     2  3181
  3183  H     -2.815224   26.647701   12.384858     2  3181
  3184  O      7.833937   20.191582  -25.736734     1  3185  3186
  3185  H      7.158908   20.211930  -26.432007     2  3184
  3186  H      8.540510   20.800780  -26.009649     2  3184
  3187  O     -3.487434  -22.312647   11.985708     1  3188  3189
  3188  H     -3.905123  -23.193169   12.029969     2  3187
  3189  H     -3.363795  -22.041473   12.915199     2  3187
  3190  O    -10.132546    7.857935  -26.549650     1  3191  3192
  3191  H    -10.814419    8.162886  -27.167805     2  3190
  3192  H    -10.126399    8.558707  -25.883248     2  3190
  3193  O      8.481021    2.682098   11.794402     1  3194  3195
  3194  H      7.779375    2.993174   11.199039     2  3193
  3195  H      9.073645    2.131613   11.252367     2  3193
  3196  O     23.164093  -26.588328   -9.687137     1  3197  3198
  3197  H     24.045989  -26.724059   -9.294596     2  3196
  3198  H     22.821469  -27.485015   -9.850261     2  3196
  3199  O     -0.082172  -21.797107    3.597355     1  3200  3201
  3200  H      0.729988  -22.071481    3.144067     2  3199
  3201  H     -0.454523  -22.634656    3.914905     2  3199
  3202  O     -7.338397    7.713011   22.756292     1  3203  3204
  3203  H     -6.594800    7.090385   22.762171     2  3202
  3204  H     -7.154299    8.284031   21.995545     2  3202
  3205  O     -1.428638  -13.006841  -16.654245     1  3206  3207
  3206  H     -2.144563  -12.918401  -16.007730     2  3205
  3207  H     -1.276932  -12.104766  -16.966195     2  3205
  3208  O     25.036464  -15.824140   15.776061     1  3209  3210
  3209  H     24.631613  -15.594097   16.622236     2  3208
  3210  H     25.704399  -15.137525   15.623209     2  3208
  3211  O     24.147694  -13.440622   12.600729     1  3212  3213
  3212  H     24.454141  -13.158083   13.473255     2  3211
  3213  H     23.767703  -12.658029   12.190666     2  3211
  3214  O    -11.967275  -10.268997  -24.064266     1  3215  3216
  3215  H    -12.048130   -9.604127  -24.768444     2  3214
  3216  H    -12.241992  -11.127304  -24.422771     2  3214
  3217  O      5.683889    4.660444  -20.512074     1  3218  3219
  3218  H      6.572937    4.656067  -20.132211     2  3217
  3219  H      5.542069    3.764900  -20.854355     2  3217
  3220  O     26.370080   -9.389977    3.963645     1  3221  3222
  3221  H     26.242740   -8.847136    4.752425     2  3220
  3222  H     27.276172   -9.220142    3.661006     2  3220
  3223  O     24.419633   18.935704  -10.318890     1  3224  3225
  3224  H     25.339723   18.921732  -10.020487     2  3223
  3225  H     24.109052   18.020359  -10.380516     2  3223
  3226  O     15.833549    3.820659  -16.429365     1  3227  3228
  3227  H     16.573584    4.306232  -16.030334     2  3226
  3228  H     15.253588    4.521239  -16.754737     2  3226
  3229  O     14.099861   -7.322848   26.384885     1  3230  3231
  3230  H     13.338146   -7.777803   26.779536     2  3229
  3231  H     13.965164   -7.303519   25.431019     2  3229
  3232  O      2.844884  -24.172215   -9.231070     1  3233  3234
  3233  H      2.714490  -24.570012   -8.357082     2  3232
  3234  H      3.239120  -23.296348   -9.098060     2  3232
  3235  O     16.839238   20.549231  -16.722358     1  3236  3237
  3236  H     17.276708   19.694138  -16.603403     2  3235
  3237  H     16.549265   20.843396  -15.845148     2  3235
  3238  O     -3.540195   24.815923   14.804306     1  3239  3240
  3239  H     -2.854019   25.024909   15.461614     2  3238
  3240  H     -4.196358   25.523574   14.903615     2  3238
  3241  O      5.330026  -23.001375   21.511302     1  3242  3243
  3242  H      5.873800  -23.543308   22.103487     2  3241
  3243  H      5.638952  -23.237335   20.625721     2  3241
  3244  O     17.566624   -3.748881    8.564131     1  3245  3246
  3245  H     17.219827   -3.157493    7.876241     2  3244
  3246  H     16.812898   -4.080104    9.078547     2  3244
  3247  O    -26.599600    6.141799  -14.936371     1  3248  3249
  3248  H    -27.310092    6.093903  -14.280207     2  3247
  3249  H    -26.121822    5.303867  -14.843635     2  3247
  3250  O     -0.199128   22.196657  -16.150885     1  3251  3252
  3251  H     -0.322153   22.525252  -17.057336     2  3250
  3252  H     -0.639174   21.334247  -16.075576     2  3250
  3253  O     15.203350   -4.521958   24.990295     1  3254  3255
  3254  H     15.956970   -4.867209   25.483452     2  3253
  3255  H     15.569407   -3.761036   24.523730     2  3253
  3256  O    -18.425729   -2.486272   -6.237473     1  3257  3258
  3257  H    -18.613165   -1.785722   -5.592564     2  3256
  3258  H    -18.119195   -2.048415   -7.051741     2  3256
  3259  O     25.465799   10.738230  -24.867383     1  3260  3261
  3260  H     26.115494   10.214366  -24.372453     2  3259
  3261  H     24.908391   10.081177  -25.313869     2  3259
  3262  O    -13.822406   15.657133  -15.768544     1  3263  3264
  3263  H    -13.510497   16.053163  -16.595456     2  3262
  3264  H    -14.681202   15.270875  -16.006928     2  3262
  3265  O     26.450584   12.147028   -2.843422     1  3266  3267
  3266  H     26.919363   12.010850   -3.674448     2  3265
  3267  H     27.072934   12.638726   -2.285804     2  3265
  3268  O     13.071572   10.678808   -1.924824     1  3269  3270
  3269  H     12.627263   11.443522   -1.524419     2  3268
  3270  H     14.024697   10.857049   -1.872793     2  3268
  3271  O     27.104787   -2.860951    1.247474     1  3272  3273
  3272  H     27.561054   -2.894527    0.387965     2  3271
  3273  H     27.667258   -2.337982    1.839586     2  3271
  3274  O     16.352458    1.583290    1.627631     1  3275  3276
  3275  H     17.016277    1.476806    0.934904     2  3274
  3276  H     16.048580    0.700247    1.881352     2  3274
  3277  O      9.172042   11.593914   -1.901444     1  3278  3279
  3278  H     10.075170   11.863119   -1.678628     2  3277
  3279  H      8.635925   11.980023   -1.192398     2  3277
  3280  O     -5.124602   10.735262   17.938411     1  3281  3282
  3281  H     -5.492928   11.309438   17.248278     2  3280
  3282  H     -4.192942   10.580069   17.730564     2  3280
  3283  O    -22.872523  -16.836698  -26.850535     1  3284  3285
  3284  H    -23.231615  -17.588517  -27.338954     2  3283
  3285  H    -23.425441  -16.083260  -27.085143     2  3283
  3286  O    -26.811513  -22.768639   24.395600     1  3287  3288
  3287  H    -27.740492  -22.684259   24.647629     2  3286
  3288  H    -26.843033  -23.023445   23.464741     2  3286
  3289  O      0.458979  -16.124411    8.891167     1  3290  3291
  3290  H     -0.384517  -16.151693    9.365777     2  3289
  3291  H      1.000355  -16.761606    9.380145     2  3289
  3292  O    -13.090828  -18.800144   16.178354     1  3293  3294
  3293  H    -13.500090  -19.637880   16.437968     2  3292
  3294  H    -12.830895  -18.407506   17.023124     2  3292
  3295  O     18.481220   -8.682537   21.306247     1  3296  3297
  3296  H     19.417122   -8.542455   21.513270     2  3295
  3297  H     18.259793   -9.523882   21.725268     2  3295
  3298  O     27.021738  -14.238158  -21.603459     1  3299  3300
  3299  H     26.978968  -13.597195  -22.326651     2  3298
  3300  H     26.327258  -14.876924  -21.811784     2  3298
  3301  O     22.079767   -3.208266    8.024338     1  3302  3303
  3302  H     22.897161   -3.213675    8.545292     2  3301
  3303  H     21.390131   -2.775189    8.554223     2  3301
  3304  O    -12.826355   23.611442   -0.537913     1  3305  3306
  3305  H    -12.300329   22.849952   -0.262294     2  3304
  3306  H    -13.718846   23.436553   -0.202707     2  3304
  3307  O     15.281978  -15.456734  -18.322950     1  3308  3309
  3308  H     15.965421  -15.942598  -18.807447     2  3307
  3309  H     15.778288  -14.815078  -17.790953     2  3307
  3310  O     -9.838494  -23.473897    6.581350     1  3311  3312
  3311  H    -10.300751  -24.309824    6.727912     2  3310
  3312  H     -9.009919  -23.765872    6.176052     2  3310
  3313  O      8.965873   19.190985   14.806559     1  3314  3315
  3314  H      9.040046   20.126371   14.554256     2  3313
  3315  H      8.061261   18.949781   14.551038     2  3313
  3316  O    -16.571589  -21.680354  -12.017823     1  3317  3318
  3317  H    -16.945314  -21.821373  -12.899884     2  3316
  3318  H    -15.946624  -20.946863  -12.130540     2  3316
  3319  O     -7.704696   24.391175  -15.753273     1  3320  3321
  3320  H     -6.996755   23.743806  -15.885082     2  3319
  3321  H     -8.083962   24.530983  -16.627078     2  3319
  3322  O      5.180394   16.526167   23.486304     1  3323  3324
  3323  H      4.645599   17.318186   23.657571     2  3322
  3324  H      4.616065   15.900231   23.004600     2  3322
  3325  O      2.911070   17.558955  -10.185564     1  3326  3327
  3326  H      3.098571   16.823682   -9.582857     2  3325
  3327  H      3.626002   17.565565  -10.841739     2  3325
  3328  O    -11.690529   10.306000  -12.664920     1  3329  3330
  3329  H    -12.499207   10.776468  -12.404445     2  3328
  3330  H    -11.367561   10.835456  -13.412718     2  3328
  3331  O      9.851939    6.981431  -24.128230     1  3332  3333
  3332  H     10.604468    7.451502  -24.519656     2  3331
  3333  H      9.716701    7.412056  -23.270368     2  3331
  3334  O     25.757755   12.965789  -26.518315     1  3335  3336
  3335  H     25.799014   12.091546  -26.097054     2  3334
  3336  H     25.163666   12.855515  -27.277529     2  3334
  3337  O      4.815212   23.155383  -15.315802     1  3338  3339
  3338  H      5.002766   23.292318  -16.257660     2  3337
  3339  H      3.923334   22.776015  -15.302555     2  3337
  3340  O    -16.527337  -24.679544  -26.066553     1  3341  3342
  3341  H    -15.962647  -24.786907  -25.298385     2  3340
  3342  H    -17.299110  -24.182669  -25.764765     2  3340
  3343  O    -18.050940   15.498939  -12.054622     1  3344  3345
  3344  H    -17.156680   15.875183  -12.035168     2  3343
  3345  H    -18.159627   15.097879  -11.176520     2  3343
  3346  O    -22.407402   -3.704397  -10.011519     1  3347  3348
  3347  H    -22.089384   -3.286957   -9.201281     2  3346
  3348  H    -23.178272   -4.233451   -9.755425     2  3346
  3349  O     22.202432   -1.866603   -2.330072     1  3350  3351
  3350  H     21.832413   -2.717984   -2.071301     2  3349
  3351  H     22.199593   -1.885588   -3.294469     2  3349
  3352  O     13.704104    5.497805    8.443199     1  3353  3354
  3353  H     13.692169    6.388061    8.057126     2  3352
  3354  H     12.879970    5.463144    8.949325     2  3352
  3355  O     14.377089    7.267078  -21.689090     1  3356  3357
  3356  H     13.894920    7.243879  -20.845932     2  3355
  3357  H     14.441177    8.209579  -21.904723     2  3355
  3358  O    -16.820860    8.522029   13.408843     1  3359  3360
  3359  H    -17.346740    8.200594   14.160818     2  3358
  3360  H    -16.913816    9.485163   13.381089     2  3358
  3361  O      1.196582    6.350577  -14.650541     1  3362  3363
  3362  H      0.293084    6.550740  -14.920142     2  3361
  3363  H      1.276041    6.729526  -13.758658     2  3361
  3364  O     -3.764085    2.241656   20.824705     1  3365  3366
  3365  H     -3.703081    3.065947   20.319686     2  3364
  3366  H     -4.252377    1.633323   20.260313     2  3364
  3367  O      9.536792   14.504118   18.784975     1  3368  3369
  3368  H     10.106528   15.211562   19.120102     2  3367
  3369  H      9.786884   14.421426   17.853589     2  3367
  3370  O    -11.515233   -0.621213   -4.368365     1  3371  3372
  3371  H    -10.875930   -0.829709   -3.663287     2  3370
  3372  H    -11.322610    0.294671   -4.617797     2  3370
  3373  O     -0.921530  -23.007949   17.715292     1  3374  3375
  3374  H     -1.227121  -23.564591   18.446454     2  3373
  3375  H     -1.731136  -22.744442   17.259576     2  3373
  3376  O     26.056386  -19.743236   24.613197     1  3377  3378
  3377  H     25.881107  -18.864882   24.983065     2  3376
  3378  H     26.124840  -20.319092   25.389056     2  3376
  3379  O    -14.772892   -9.361014  -26.217484     1  3380  3381
  3380  H    -15.553482   -9.435000  -26.788550     2  3379
  3381  H    -14.049507   -9.757364  -26.727322     2  3379
  3382  O     -5.538126   12.675017   19.916534     1  3383  3384
  3383  H     -5.590332   13.421058   19.299848     2  3382
  3384  H     -5.309448   11.916099   19.359610     2  3382
  3385  O      6.560536    3.833579   -2.137369     1  3386  3387
  3386  H      6.696925    3.323103   -2.947146     2  3385
  3387  H      7.373782    4.344608   -2.045507     2  3385
  3388  O     26.490398   25.347976   25.025097     1  3389  3390
  3389  H     26.149121   26.051538   25.601089     2  3388
  3390  H     25.721491   25.003693   24.561578     2  3388
  3391  O     20.437887  -22.027645    8.210912     1  3392  3393
  3392  H     20.762074  -22.042539    9.123856     2  3391
  3393  H     20.135764  -22.933337    8.050680     2  3391
  3394  O      9.906516   -7.653272    8.221925     1  3395  3396
  3395  H      9.188658   -7.810982    7.590788     2  3394
  3396  H     10.702747   -7.681231    7.672269     2  3394
  3397  O    -23.632818    5.126116   26.521751     1  3398  3399
  3398  H    -24.031446    6.000606   26.416564     2  3397
  3399  H    -23.044914    5.247056   27.281388     2  3397
  3400  O    -21.092324   -7.497437  -22.828632     1  3401  3402
  3401  H    -21.504918   -8.291999  -23.194410     2  3400
  3402  H    -20.447871   -7.808911  -22.175218     2  3400
  3403  O     23.969249  -23.880793   17.033588     1  3404  3405
  3404  H     24.681434  -24.356992   17.488636     2  3403
  3405  H     23.164531  -24.389134   17.190953     2  3403
  3406  O     -4.096512   15.963376    6.650706     1  3407  3408
  3407  H     -4.403149   16.846869    6.893482     2  3406
  3408  H     -3.275221   15.849815    7.148059     2  3406
  3409  O    -19.138528   16.919873  -18.845172     1  3410  3411
  3410  H    -19.569197   16.141844  -18.451900     2  3409
  3411  H    -18.400189   17.068409  -18.236842     2  3409
  3412  O      3.582395    4.871447  -12.959274     1  3413  3414
  3413  H      3.597677    5.309259  -12.096664     2  3412
  3414  H      3.741681    5.583258  -13.594579     2  3412
  3415  O     25.091940  -25.399319  -11.539569     1  3416  3417
  3416  H     25.451569  -26.013849  -12.201451     2  3415
  3417  H     25.568034  -24.574832  -11.728638     2  3415
  3418  O     25.708873  -16.626851    3.533479     1  3419  3420
  3419  H     26.109214  -15.768081    3.738764     2  3418
  3420  H     26.450861  -17.202638    3.307068     2  3418
  3421  O    -20.308434  -20.428145  -21.334886     1  3422  3423
  3422  H    -20.137088  -19.751093  -20.664054     2  3421
  3423  H    -20.930865  -21.019520  -20.889869     2  3421
  3424  O     23.824312  -19.220951   19.844550     1  3425  3426
  3425  H     24.061339  -19.756634   20.615219     2  3424
  3426  H     24.570182  -18.628892   19.694368     2  3424
  3427  O     -5.645504   18.402613  -16.879314     1  3428  3429
  3428  H     -6.114011   19.089634  -17.379496     2  3427
  3429  H     -5.817218   17.568472  -17.331383     2  3427
  3430  O     -9.953131   13.223352   13.113974     1  3431  3432
  3431  H     -9.995318   13.223677   12.148267     2  3430
  3432  H     -9.052495   12.955215   13.327565     2  3430
  3433  O     24.573181   13.593697   -4.395519     1  3434  3435
  3434  H     25.210942   13.289713   -3.734359     2  3433
  3435  H     24.471218   14.546641   -4.247982     2  3433
  3436  O    -17.953732  -10.044010    3.137848     1  3437  3438
  3437  H    -18.877441  -10.221954    2.904917     2  3436
  3438  H    -17.602227  -10.853148    3.543594     2  3436
  3439  O    -11.396945   -2.940675   -5.943258     1  3440  3441
  3440  H    -11.402968   -3.475385   -5.135475     2  3439
  3441  H    -11.440789   -2.033246   -5.604685     2  3439
  3442  O    -15.821530   19.527709    5.656964     1  3443  3444
  3443  H    -16.396034   20.291129    5.483810     2  3442
  3444  H    -16.117313   18.819145    5.065458     2  3442
  3445  O     11.603581   26.016768   22.279029     1  3446  3447
  3446  H     11.603032   26.937793   21.981357     2  3445
  3447  H     10.705337   25.839137   22.583938     2  3445
  3448  O    -26.590844  -16.411476   20.526107     1  3449  3450
  3449  H    -27.244009  -16.503922   19.823804     2  3448
  3450  H    -27.007545  -16.802190   21.311163     2  3448
  3451  O     -9.925524  -23.801959  -23.847547     1  3452  3453
  3452  H     -9.596221  -23.258201  -23.118406     2  3451
  3453  H    -10.593414  -23.252125  -24.278166     2  3451
  3454  O     17.374583  -10.213185  -19.879367     1  3455  3456
  3455  H     16.711572  -10.194985  -19.175791     2  3454
  3456  H     16.864477  -10.118750  -20.700214     2  3454
  3457  O     22.125652  -23.196630  -15.264715     1  3458  3459
  3458  H     21.467986  -23.836759  -14.952830     2  3457
  3459  H     21.677182  -22.337674  -15.275294     2  3457
  3460  O     -1.296441  -23.246069   25.654647     1  3461  3462
  3461  H     -2.208112  -23.102507   25.946606     2  3460
  3462  H     -1.015427  -24.057534   26.102672     2  3460
  3463  O    -11.845776   15.052727    9.334837     1  3464  3465
  3464  H    -12.683313   14.967271    9.817043     2  3463
  3465  H    -11.473147   15.903084    9.610856     2  3463
  3466  O     10.663519   16.058103  -20.213036     1  3467  3468
  3467  H     10.300071   16.928541  -20.464214     2  3466
  3468  H     11.271539   16.284741  -19.486749     2  3466
  3469  O     17.294610  -15.725558   11.558820     1  3470  3471
  3470  H     17.783502  -16.147295   12.282076     2  3469
  3471  H     17.855692  -15.806622   10.772162     2  3469
  3472  O     -7.860904  -16.899492   16.376268     1  3473  3474
  3473  H     -8.824284  -16.976862   16.462191     2  3472
  3474  H     -7.528696  -17.718718   15.977453     2  3472
  3475  O      1.851689    8.258688  -25.087020     1  3476  3477
  3476  H      2.531717    8.869896  -25.405610     2  3475
  3477  H      1.363919    8.799934  -24.450538     2  3475
  3478  O     11.615015    7.678209  -12.508556     1  3479  3480
  3479  H     11.280238    8.507700  -12.135213     2  3478
  3480  H     12.045697    7.229760  -11.765806     2  3478
  3481  O      2.041168   20.005033  -22.414574     1  3482  3483
  3482  H      2.162218   20.917841  -22.729699     2  3481
  3483  H      1.824033   20.050141  -21.470525     2  3481
  3484  O    -15.869451  -17.903548   14.271565     1  3485  3486
  3485  H    -16.684395  -17.505137   13.925319     2  3484
  3486  H    -15.608418  -18.570129   13.627508     2  3484
  3487  O     13.735217    1.481550   22.707996     1  3488  3489
  3488  H     13.807865    1.372425   21.749214     2  3487
  3489  H     12.847458    1.158606   22.904748     2  3487
  3490  O     -5.740361  -11.604733   21.797086     1  3491  3492
  3491  H     -6.163341  -12.314567   22.303209     2  3490
  3492  H     -6.011195  -10.773292   22.219080     2  3490
  3493  O      3.462242   -8.649738   23.963827     1  3494  3495
  3494  H      4.097090   -8.593572   23.233061     2  3493
  3495  H      2.729978   -8.059902   23.721465     2  3493
  3496  O     -0.447112  -22.927583   13.572853     1  3497  3498
  3497  H      0.084107  -22.520813   14.273047     2  3496
  3498  H     -1.072067  -23.496117   14.049419     2  3496
  3499  O     13.139253   27.063804  -14.791356     1  3500  3501
  3500  H     12.891042   27.597574  -14.025144     2  3499
  3501  H     13.583325   27.690263  -15.378340     2  3499
  3502  O     15.278439   20.954160   -7.516924     1  3503  3504
  3503  H     14.790581   21.620876   -7.008009     2  3502
  3504  H     15.118738   20.114031   -7.064810     2  3502
  3505  O      9.241289  -14.980117  -15.052438     1  3506  3507
  3506  H      8.938703  -15.534659  -14.318122     2  3505
  3507  H      9.183493  -14.076123  -14.708997     2  3505
  3508  O      9.798891   14.287500  -16.564351     1  3509  3510
  3509  H      9.655796   13.927155  -15.675088     2  3508
  3510  H     10.751776   14.180303  -16.697407     2  3508
  3511  O    -20.591495   24.576843    5.592988     1  3512  3513
  3512  H    -19.667777   24.673636    5.870626     2  3511
  3513  H    -20.986712   24.069406    6.319942     2  3511
  3514  O    -11.442905  -26.736696   -9.667493     1  3515  3516
  3515  H    -11.329546  -27.490367   -9.065963     2  3514
  3516  H    -11.724011  -25.978380   -9.132394     2  3514
  3517  O     22.657389   -3.326734  -15.818182     1  3518  3519
  3518  H     22.576876   -4.050200  -15.183432     2  3517
  3519  H     21.748517   -3.023265  -15.939780     2  3517
  3520  O     26.637992   -3.452563   -8.819141     1  3521  3522
  3521  H     26.871985   -3.093719   -9.692651     2  3520
  3522  H     25.707702   -3.219475   -8.688260     2  3520
  3523  O     20.343513  -25.689884    4.504975     1  3524  3525
  3524  H     19.660250  -25.859406    5.169249     2  3523
  3525  H     19.853008  -25.623757    3.670813     2  3523
  3526  O     -6.255270   -9.038373   -1.797989     1  3527  3528
  3527  H     -5.859329   -8.194977   -1.523644     2  3526
  3528  H     -6.249954   -9.016489   -2.765956     2  3526
  3529  O     19.983005   18.113105  -19.421869     1  3530  3531
  3530  H     20.481001   18.864622  -19.774934     2  3529
  3531  H     20.148333   18.101804  -18.467379     2  3529
  3532  O     19.917867   -3.709022   13.784461     1  3533  3534
  3533  H     19.139460   -4.281423   13.854717     2  3532
  3534  H     19.720575   -2.979908   14.388364     2  3532
  3535  O     -1.915105  -21.059307  -24.228747     1  3536  3537
  3536  H     -1.491032  -20.849455  -23.385786     2  3535
  3537  H     -1.657257  -20.345364  -24.828692     2  3535
  3538  O     -6.813269  -20.343693   -2.420894     1  3539  3540
  3539  H     -6.638651  -20.516423   -3.361141     2  3538
  3540  H     -7.317422  -21.105665   -2.102785     2  3538
  3541  O     17.256906   25.567830    1.964060     1  3542  3543
  3542  H     17.073699   24.655738    1.711982     2  3541
  3543  H     16.411610   26.037725    1.884875     2  3541
  3544  O    -20.668563   14.362713  -21.868614     1  3545  3546
  3545  H    -20.085735   13.675482  -21.522722     2  3544
  3546  H    -21.020469   14.810964  -21.092805     2  3544
  3547  O    -23.597472    2.697802   -8.673815     1  3548  3549
  3548  H    -23.906275    3.501319   -9.115509     2  3547
  3549  H    -24.359201    2.345287   -8.189879     2  3547
  3550  O    -14.249946  -25.012239  -16.660308     1  3551  3552
  3551  H    -14.765586  -24.777751  -15.873130     2  3550
  3552  H    -13.989763  -24.164845  -17.056008     2  3550
  3553  O     17.993983    4.246126   -8.497177     1  3554  3555
  3554  H     18.082213    4.560486   -7.583884     2  3553
  3555  H     18.720663    4.662549   -8.987744     2  3553
  3556  O      1.635647    2.991512   21.992751     1  3557  3558
  3557  H      0.746759    2.939265   21.613749     2  3556
  3558  H      2.147828    3.579743   21.413470     2  3556
  3559  O     13.255757   15.448003    2.118393     1  3560  3561
  3560  H     12.329268   15.670137    2.296142     2  3559
  3561  H     13.373017   15.678209    1.187324     2  3559
  3562  O     10.281604    1.248965   10.372800     1  3563  3564
  3563  H     11.087243    1.769618   10.495810     2  3562
  3564  H     10.092462    1.276562    9.425110     2  3562
  3565  O    -16.489296  -10.135225  -13.751175     1  3566  3567
  3566  H    -16.930590   -9.569372  -13.101432     2  3565
  3567  H    -15.954770  -10.742095  -13.220541     2  3565
  3568  O     -4.691263   19.105227   22.813892     1  3569  3570
  3569  H     -4.318288   18.534380   23.500914     2  3568
  3570  H     -4.021826   19.781508   22.647322     2  3568
  3571  O    -22.247602   14.602338   -9.813420     1  3572  3573
  3572  H    -23.184023   14.610377   -9.563166     2  3571
  3573  H    -22.004196   15.537853   -9.872583     2  3571
  3574  O    -25.581730   -5.094940   12.823074     1  3575  3576
  3575  H    -25.123087   -5.892116   13.133565     2  3574
  3576  H    -26.357098   -4.995190   13.396877     2  3574
  3577  O    -19.998215  -13.295771  -16.105845     1  3578  3579
  3578  H    -19.260018  -12.968550  -15.565913     2  3577
  3579  H    -19.720684  -14.170459  -16.409450     2  3577
  3580  O     -9.372923   -6.485885  -27.072141     1  3581  3582
  3581  H     -9.975385   -5.730261  -27.104157     2  3580
  3582  H     -9.797865   -7.174924  -27.591133     2  3580
  3583  O     20.130109   -6.797181   24.343233     1  3584  3585
  3584  H     20.498928   -7.406918   23.688515     2  3583
  3585  H     19.222974   -6.652177   24.034739     2  3583
  3586  O      7.342270    0.763270  -19.367202     1  3587  3588
  3587  H      7.379809    1.342994  -20.140436     2  3586
  3588  H      8.268334    0.553277  -19.192565     2  3586
  3589  O      5.766117   19.647762   26.911292     1  3590  3591
  3590  H      5.004787   20.235522   26.826525     2  3589
  3591  H      5.376358   18.767049   26.819376     2  3589
  3592  O     15.490607   -5.215289   10.113720     1  3593  3594
  3593  H     15.068893   -4.857878   10.908475     2  3592
  3594  H     14.774835   -5.458001    9.508799     2  3592
  3595  O    -23.779033  -26.764977  -23.353391     1  3596  3597
  3596  H    -24.168671  -26.398874  -24.160527     2  3595
  3597  H    -23.287254  -27.551033  -23.634799     2  3595
  3598  O    -18.587084   22.913464  -11.443066     1  3599  3600
  3599  H    -18.379285   23.788806  -11.094037     2  3598
  3600  H    -19.170521   23.105437  -12.190118     2  3598
  3601  O    -22.167257   19.763751   -8.978577     1  3602  3603
  3602  H    -21.483417   20.248096   -9.466668     2  3601
  3603  H    -21.907497   19.886581   -8.052350     2  3601
  3604  O    -22.188781   15.884182   -5.177218     1  3605  3606
  3605  H    -21.528071   16.489323   -5.543625     2  3604
  3606  H    -22.785175   16.480054   -4.703033     2  3604
  3607  O     26.955637    6.712771  -25.472784     1  3608  3609
  3608  H     27.312891    5.818123  -25.364557     2  3607
  3609  H     25.995968    6.588779  -25.494634     2  3607
  3610  O     19.741685   -1.017576   27.163584     1  3611  3612
  3611  H     20.027848   -1.584349   27.899111     2  3610
  3612  H     20.424974   -1.074206   26.477093     2  3610
  3613  O     26.826904  -21.381830  -18.458974     1  3614  3615
  3614  H     27.243681  -20.713230  -19.022507     2  3613
  3615  H     27.534202  -21.697704  -17.880177     2  3613
  3616  O      2.792196   -5.127563   -1.215164     1  3617  3618
  3617  H      2.340077   -5.466772   -1.998829     2  3616
  3618  H      2.586971   -5.730022   -0.485838     2  3616
  3619  O     18.572778    7.664136   21.465153     1  3620  3621
  3620  H     17.895444    8.353016   21.421745     2  3619
  3621  H     18.532257    7.234199   20.598292     2  3619
  3622  O     -6.774581  -17.760360   23.735651     1  3623  3624
  3623  H     -6.798541  -17.044014   24.389341     2  3622
  3624  H     -6.467187  -18.551495   24.210740     2  3622
  3625  O     12.099898  -11.676274   -3.453408     1  3626  3627
  3626  H     11.294309  -11.134349   -3.434776     2  3625
  3627  H     12.662970  -11.286794   -4.136422     2  3625
  3628  O     25.176873    1.067138   19.433130     1  3629  3630
  3629  H     25.848517    1.244295   18.757898     2  3628
  3630  H     25.545554    1.440575   20.245660     2  3628
  3631  O    -19.264434   -8.302463  -20.926397     1  3632  3633
  3632  H    -19.400641   -8.743387  -20.070768     2  3631
  3633  H    -18.580761   -8.798969  -21.397586     2  3631
  3634  O    -17.175584   -6.929128    1.757394     1  3635  3636
  3635  H    -16.942952   -7.739556    1.279905     2  3634
  3636  H    -16.536646   -6.875026    2.482522     2  3634
  3637  O     13.654182   18.493749    4.104703     1  3638  3639
  3638  H     13.008805   18.482477    3.378729     2  3637
  3639  H     14.439727   18.085733    3.708922     2  3637
  3640  O    -17.093973    3.961271   19.344809     1  3641  3642
  3641  H    -16.184046    3.987382   19.019357     2  3640
  3642  H    -17.398109    3.068060   19.119589     2  3640
  3643  O     19.821761  -20.435421  -17.870211     1  3644  3645
  3644  H     20.623299  -20.589350  -18.393134     2  3643
  3645  H     19.101298  -20.666702  -18.473469     2  3643
  3646  O     14.563327  -15.484079  -13.034124     1  3647  3648
  3647  H     15.358280  -15.208361  -13.513398     2  3646
  3648  H     14.887560  -15.757130  -12.163322     2  3646
  3649  O     -4.497562   12.707326   24.677055     1  3650  3651
  3650  H     -4.744709   11.834422   25.017945     2  3649
  3651  H     -3.799581   13.031274   25.266879     2  3649
  3652  O    -23.101767  -10.128880  -26.804894     1  3653  3654
  3653  H    -23.514492   -9.362931  -27.235958     2  3652
  3654  H    -22.944899   -9.872700  -25.884182     2  3652
  3655  O      3.700209   10.258782    4.472157     1  3656  3657
  3656  H      4.481621    9.698315    4.581322     2  3655
  3657  H      3.997068   11.174997    4.508281     2  3655
  3658  O    -10.577635   17.330434   10.245243     1  3659  3660
  3659  H    -11.260812   17.932862   10.584393     2  3658
  3660  H    -10.116712   17.003896   11.035185     2  3658
  3661  O     22.696399   16.771357  -10.670688     1  3662  3663
  3662  H     22.133242   16.653813   -9.896640     2  3661
  3663  H     22.873781   15.864356  -10.955462     2  3661
  3664  O     -0.589011   20.010659  -10.334587     1  3665  3666
  3665  H     -0.822192   19.477999   -9.556632     2  3664
  3666  H      0.358673   20.159800  -10.237046     2  3664
  3667  O     -1.279219   18.787169  -12.720209     1  3668  3669
  3668  H     -2.229988   18.739919  -12.547332     2  3667
  3669  H     -0.924782   19.265695  -11.957506     2  3667
  3670  O     15.104033   15.576152   24.500065     1  3671  3672
  3671  H     14.215080   15.724249   24.852852     2  3670
  3672  H     15.693989   16.197656   24.954542     2  3670
  3673  O    -12.819901   10.758551   16.445119     1  3674  3675
  3674  H    -12.593146   10.639435   15.513865     2  3673
  3675  H    -12.810048   11.704679   16.637629     2  3673
  3676  O     17.935162  -26.478970   -1.586217     1  3677  3678
  3677  H     18.163567  -25.967597   -0.803532     2  3676
  3678  H     17.586263  -25.853551   -2.240550     2  3676
  3679  O     16.361549  -24.722097   12.672628     1  3680  3681
  3680  H     15.693521  -25.418062   12.571657     2  3679
  3681  H     15.921224  -24.057035   13.220940     2  3679
  3682  O      3.821547   -9.632696    6.315973     1  3683  3684
  3683  H      4.270334   -8.780705    6.309162     2  3682
  3684  H      2.876892   -9.424206    6.295829     2  3682
  3685  O     14.738855   -9.629083   -9.858107     1  3686  3687
  3686  H     14.765981   -8.822143  -10.391201     2  3685
  3687  H     14.773211   -9.315881   -8.943252     2  3685
  3688  O      3.339392  -11.400819  -24.706613     1  3689  3690
  3689  H      3.003740  -11.214227  -23.816282     2  3688
  3690  H      4.234425  -11.756536  -24.610229     2  3688
  3691  O     -3.027841   -6.800941   -3.158998     1  3692  3693
  3692  H     -2.507543   -6.096702   -3.558784     2  3691
  3693  H     -3.498966   -7.210074   -3.893630     2  3691
  3694  O     17.204009    6.924807   -0.671784     1  3695  3696
  3695  H     17.083370    6.980106   -1.632684     2  3694
  3696  H     16.511548    7.485930   -0.305245     2  3694
  3697  O     -6.386615  -18.993753   15.239540     1  3698  3699
  3698  H     -6.551377  -19.712242   14.614474     2  3697
  3699  H     -5.903011  -19.427686   15.958138     2  3697
  3700  O     18.600305   13.239079   14.838742     1  3701  3702
  3701  H     18.628546   14.150509   15.164948     2  3700
  3702  H     18.784785   12.677958   15.607713     2  3700
  3703  O     -9.626893   15.825755  -13.685172     1  3704  3705
  3704  H     -9.566286   16.657160  -14.177469     2  3703
  3705  H    -10.424448   15.372837  -13.998516     2  3703
  3706  O      4.256412    7.531604  -17.036101     1  3707  3708
  3707  H      4.514903    8.442275  -16.809748     2  3706
  3708  H      4.007172    7.586831  -17.974502     2  3706
  3709  O    -13.417261   -3.442056   26.356406     1  3710  3711
  3710  H    -13.626371   -2.776680   27.029113     2  3709
  3711  H    -14.189589   -4.017055   26.334281     2  3709
  3712  O     22.967495   22.501232   -3.959174     1  3713  3714
  3713  H     23.254045   23.320503   -4.393269     2  3712
  3714  H     23.771173   21.969862   -3.908574     2  3712
  3715  O     -1.734591   18.203187   10.277158     1  3716  3717
  3716  H     -2.371524   18.386850   10.980081     2  3715
  3717  H     -0.880996   18.077826   10.725841     2  3715
  3718  O      7.996674  -23.611749   -7.761236     1  3719  3720
  3719  H      7.123140  -23.923328   -8.048928     2  3718
  3720  H      8.411290  -23.263720   -8.561961     2  3718
  3721  O     -9.957043   13.133002   -5.623219     1  3722  3723
  3722  H    -10.233672   12.242859   -5.357336     2  3721
  3723  H     -9.631006   13.521197   -4.799436     2  3721
  3724  O     11.796453    4.567021   23.724893     1  3725  3726
  3725  H     11.489229    3.998674   22.998962     2  3724
  3726  H     11.983395    3.988468   24.480108     2  3724
  3727  O    -25.378095  -15.294396  -10.369662     1  3728  3729
  3728  H    -25.837829  -14.614205  -10.879705     2  3727
  3729  H    -24.650213  -14.827147   -9.935416     2  3727
  3730  O      4.090801   -0.798716  -12.739923     1  3731  3732
  3731  H      3.657848   -1.612782  -13.038627     2  3730
  3732  H      4.325446   -0.957820  -11.812207     2  3730
  3733  O      9.283156    9.736380   -9.006541     1  3734  3735
  3734  H      8.546994   10.350267   -8.861143     2  3733
  3735  H      9.835657    9.831877   -8.215192     2  3733
  3736  O    -10.530479  -16.088090   -2.902760     1  3737  3738
  3737  H    -10.462297  -15.269574   -2.386344     2  3736
  3738  H    -10.935479  -16.718576   -2.288805     2  3736
  3739  O    -25.727977   23.273075    2.605418     1  3740  3741
  3740  H    -24.910556   22.782550    2.433482     2  3739
  3741  H    -25.928876   23.092522    3.536359     2  3739
  3742  O    -16.274559   14.604695  -16.533840     1  3743  3744
  3743  H    -16.400613   13.803669  -16.002623     2  3742
  3744  H    -16.455579   14.302394  -17.436564     2  3742
  3745  O     -0.253414   -1.741601   -9.486495     1  3746  3747
  3746  H     -0.239782   -2.364577   -8.743204     2  3745
  3747  H     -1.144343   -1.357448   -9.498964     2  3745
  3748  O     27.017597    8.866708  -12.736175     1  3749  3750
  3749  H     26.403119    9.570254  -12.991686     2  3748
  3750  H     27.881703    9.298352  -12.708723     2  3748
  3751  O     14.427029  -19.693559   17.135234     1  3752  3753
  3752  H     15.221196  -19.586647   17.684636     2  3751
  3753  H     13.732874  -19.193489   17.587508     2  3751
  3754  O    -22.564266    9.620023   -7.381128     1  3755  3756
  3755  H    -22.998761   10.268426   -6.814245     2  3754
  3756  H    -23.259039    9.003333   -7.638785     2  3754
  3757  O     -9.505758   27.025030  -22.145282     1  3758  3759
  3758  H     -8.654886   27.223897  -22.565766     2  3757
  3759  H    -10.185048   27.451331  -22.690901     2  3757
  3760  O      6.380275    3.760982   10.430763     1  3761  3762
  3761  H      5.546661    3.320175   10.204554     2  3760
  3762  H      6.109049    4.564506   10.901918     2  3760
  3763  O     11.908642  -19.922099   -9.390558     1  3764  3765
  3764  H     12.158603  -20.858778   -9.459440     2  3763
  3765  H     11.004053  -19.950633   -9.033688     2  3763
  3766  O     14.036005   22.665666   -5.507004     1  3767  3768
  3767  H     13.142959   22.594714   -5.140966     2  3766
  3768  H     14.623600   22.305722   -4.824506     2  3766
  3769  O    -21.182873   14.341333   20.453629     1  3770  3771
  3770  H    -20.799324   15.216589   20.606003     2  3769
  3771  H    -20.650807   13.730089   20.983576     2  3769
  3772  O    -12.543243   -9.272369   19.657877     1  3773  3774
  3773  H    -11.933885   -9.713597   19.052843     2  3772
  3774  H    -13.241219   -9.919702   19.841257     2  3772
  3775  O     13.400547   11.642715  -23.932295     1  3776  3777
  3776  H     13.565311   12.538029  -23.595040     2  3775
  3777  H     12.489314   11.429215  -23.696938     2  3775
  3778  O      2.817029   19.059072    5.431203     1  3779  3780
  3779  H      2.954171   18.112351    5.288326     2  3778
  3780  H      3.708432   19.412322    5.571477     2  3778
  3781  O    -22.115957  -17.738871  -12.491793     1  3782  3783
  3782  H    -21.184020  -17.713137  -12.237686     2  3781
  3783  H    -22.154953  -18.384165  -13.211606     2  3781
  3784  O      4.136705   25.301166    8.018556     1  3785  3786
  3785  H      5.064020   25.464989    8.254736     2  3784
  3786  H      3.992038   24.351185    8.143863     2  3784
  3787  O    -27.043349   17.665172   27.191555     1  3788  3789
  3788  H    -27.197674   18.505451   26.739835     2  3787
  3789  H    -26.791210   17.056985   26.482412     2  3787
  3790  O    -10.107777  -16.326416   24.678704     1  3791  3792
  3791  H    -10.196816  -17.043231   24.032710     2  3790
  3792  H    -10.960901  -15.862547   24.713298     2  3790
  3793  O    -19.466808  -14.953566    9.707659     1  3794  3795
  3794  H    -19.870361  -14.285044   10.277441     2  3793
  3795  H    -19.479079  -15.745690   10.266453     2  3793
  3796  O      9.971249  -26.371691  -22.862150     1  3797  3798
  3797  H     10.463719  -26.794361  -23.579625     2  3796
  3798  H     10.446658  -26.619089  -22.060281     2  3796
  3799  O    -17.917965   -2.686580   -2.448008     1  3800  3801
  3800  H    -17.025300   -2.605794   -2.082807     2  3799
  3801  H    -18.067281   -1.896919   -2.989161     2  3799
  3802  O     25.764078    8.484098    4.173794     1  3803  3804
  3803  H     25.853740    7.736994    3.564044     2  3802
  3804  H     24.842155    8.759763    4.159634     2  3802
  3805  O    -13.481749  -10.000902  -13.363593     1  3806  3807
  3806  H    -14.057933   -9.228780  -13.251729     2  3805
  3807  H    -13.047203  -10.088001  -12.502811     2  3805
  3808  O     25.774822    1.763386    8.237556     1  3809  3810
  3809  H     25.668908    1.874548    7.284883     2  3808
  3810  H     24.883644    1.716464    8.615629     2  3808
  3811  O     -3.264040  -12.608297  -14.594685     1  3812  3813
  3812  H     -2.837812  -13.167246  -13.931450     2  3811
  3813  H     -3.081716  -11.699604  -14.317890     2  3811
  3814  O      2.817542   -6.421283   14.642713     1  3815  3816
  3815  H      3.041215   -7.236222   15.120188     2  3814
  3816  H      2.315968   -6.738868   13.878215     2  3814
  3817  O    -27.173534   14.564272  -24.911873     1  3818  3819
  3818  H    -26.669082   13.916109  -24.387735     2  3817
  3819  H    -26.776464   15.426692  -24.696231     2  3817
  3820  O     25.135947  -19.352446  -12.134426     1  3821  3822
  3821  H     25.159864  -18.470841  -11.735472     2  3820
  3822  H     24.218943  -19.463202  -12.418092     2  3820
  3823  O      7.462348   25.409076   19.007354     1  3824  3825
  3824  H      7.533680   24.955811   19.858459     2  3823
  3825  H      8.337286   25.770251   18.796264     2  3823
  3826  O    -23.601976    9.933765   11.533857     1  3827  3828
  3827  H    -24.149203   10.266204   12.260644     2  3826
  3828  H    -23.241747    9.080221   11.808149     2  3826
  3829  O     20.065140  -18.691626  -27.214676     1  3830  3831
  3830  H     20.727140  -19.384071  -27.360014     2  3829
  3831  H     19.888004  -18.692355  -26.260552     2  3829
  3832  O     19.315016  -11.266988   11.198663     1  3833  3834
  3833  H     20.107875  -10.854869   11.566018     2  3832
  3834  H     19.155347  -12.070134   11.713844     2  3832
  3835  O    -20.378728   10.272914   -8.904161     1  3836  3837
  3836  H    -21.163954    9.963884   -8.421219     2  3835
  3837  H    -20.151241    9.557554   -9.518464     2  3835
  3838  O    -18.508528   21.097956   -6.845667     1  3839  3840
  3839  H    -18.114858   20.455865   -7.456269     2  3838
  3840  H    -17.766950   21.551093   -6.413896     2  3838
  3841  O    -25.024126    3.895722    6.382546     1  3842  3843
  3842  H    -25.834213    4.209717    5.955226     2  3841
  3843  H    -24.746962    4.621392    6.963744     2  3841
  3844  O     26.367409   -7.616966   22.807359     1  3845  3846
  3845  H     26.957079   -8.310766   22.477597     2  3844
  3846  H     25.847670   -8.045048   23.506165     2  3844
  3847  O     20.568850   13.370328   12.896411     1  3848  3849
  3848  H     20.945117   14.263727   12.954659     2  3847
  3849  H     19.928843   13.293057   13.620887     2  3847
  3850  O      6.848950  -22.676009    4.270039     1  3851  3852
  3851  H      7.113897  -22.613872    5.198182     2  3850
  3852  H      7.203770  -23.519511    3.954117     2  3850
  3853  O    -13.677184  -15.616579  -21.386533     1  3854  3855
  3854  H    -14.526282  -15.153571  -21.381932     2  3853
  3855  H    -13.595272  -16.054840  -20.527882     2  3853
  3856  O     12.330501   11.408483   17.143362     1  3857  3858
  3857  H     12.810176   10.572567   17.215166     2  3856
  3858  H     12.582655   11.895383   17.937950     2  3856
  3859  O     -8.236502    2.248171   11.843565     1  3860  3861
  3860  H     -7.556777    1.851203   12.402978     2  3859
  3861  H     -8.044084    1.930547   10.950746     2  3859
  3862  O     -3.178355  -21.174242   14.371647     1  3863  3864
  3863  H     -2.502734  -20.492476   14.507890     2  3862
  3864  H     -3.261761  -21.596292   15.241224     2  3862
  3865  O      3.990707   10.798170   -6.225639     1  3866  3867
  3866  H      4.739017   11.413669   -6.231360     2  3865
  3867  H      3.289957   11.239778   -6.731323     2  3865
  3868  O     26.771660  -12.272983  -23.558995     1  3869  3870
  3869  H     26.211210  -11.650596  -23.072643     2  3868
  3870  H     27.681587  -12.000646  -23.371335     2  3868
  3871  O    -21.053393   22.718827    3.688871     1  3872  3873
  3872  H    -20.843088   23.449154    4.290903     2  3871
  3873  H    -20.292592   22.667461    3.090516     2  3871
  3874  O     12.190106  -21.805174   18.935990     1  3875  3876
  3875  H     12.180047  -22.667169   19.372727     2  3874
  3876  H     12.745298  -21.265776   19.518240     2  3874
  3877  O     17.093847    6.831870   -9.997890     1  3878  3879
  3878  H     16.870981    7.729279  -10.283414     2  3877
  3879  H     17.126860    6.894549   -9.029935     2  3877
  3880  O     -1.456787  -22.804108  -20.463796     1  3881  3882
  3881  H     -1.057710  -22.111793  -21.011642     2  3880
  3882  H     -2.373334  -22.908485  -20.759792     2  3880
  3883  O    -14.324073    8.336783    2.969700     1  3884  3885
  3884  H    -15.205721    8.483063    2.587570     2  3883
  3885  H    -13.938652    7.599638    2.469762     2  3883
  3886  O     14.485695   18.853867   24.728186     1  3887  3888
  3887  H     14.981205   19.560087   25.153800     2  3886
  3888  H     14.304567   18.206174   25.423318     2  3886
  3889  O     12.685476  -22.599790   -8.851204     1  3890  3891
  3890  H     13.643813  -22.698686   -8.755743     2  3889
  3891  H     12.303099  -22.569742   -7.961291     2  3889
  3892  O     17.388999    8.448528   12.647045     1  3893  3894
  3893  H     17.555080    8.077263   13.527926     2  3892
  3894  H     16.427550    8.423143   12.533195     2  3892
  3895  O     -1.990530  -24.674488   15.053391     1  3896  3897
  3896  H     -2.691769  -24.500420   15.699824     2  3895
  3897  H     -1.375454  -25.244665   15.536226     2  3895
  3898  O      6.904321   18.928947  -12.704231     1  3899  3900
  3899  H      7.587515   18.450174  -13.195388     2  3898
  3900  H      6.828217   19.803936  -13.108125     2  3898
  3901  O     16.122578  -11.877154    9.191082     1  3902  3903
  3902  H     15.665413  -11.277129    8.586123     2  3901
  3903  H     16.167952  -11.409969   10.038218     2  3901
  3904  O     14.883300  -10.079103   15.654822     1  3905  3906
  3905  H     15.211095  -10.790128   16.220597     2  3904
  3906  H     14.088235   -9.768083   16.114325     2  3904
  3907  O     14.933851   20.203790   16.205590     1  3908  3909
  3908  H     15.300258   20.781915   15.518831     2  3907
  3909  H     14.148545   20.655621   16.531604     2  3907
  3910  O    -23.779718   21.976800  -20.348903     1  3911  3912
  3911  H    -24.434882   21.745994  -19.674288     2  3910
  3912  H    -22.943305   21.947380  -19.865830     2  3910
  3913  O      5.326746   -1.497936    4.296290     1  3914  3915
  3914  H      4.695114   -1.298312    5.000316     2  3913
  3915  H      4.869774   -2.140463    3.735158     2  3913
  3916  O    -15.575252  -20.111267    7.506943     1  3917  3918
  3917  H    -14.808445  -19.768527    7.975864     2  3916
  3918  H    -15.331392  -20.121181    6.567831     2  3916
  3919  O     -5.398330  -19.669718    3.929894     1  3920  3921
  3920  H     -5.876480  -20.149955    3.236495     2  3919
  3921  H     -4.847056  -20.333204    4.374821     2  3919
  3922  O     18.305814   -1.782318  -17.396044     1  3923  3924
  3923  H     17.602066   -1.411054  -16.843008     2  3922
  3924  H     18.869084   -2.271734  -16.779938     2  3922
  3925  O     -3.045390   11.481452  -15.236977     1  3926  3927
  3926  H     -3.894586   11.845371  -15.525332     2  3925
  3927  H     -3.289961   10.682862  -14.745499     2  3925
  3928  O      9.071708   21.766586   14.016515     1  3929  3930
  3929  H      9.567985   22.469274   14.461052     2  3928
  3930  H      9.185074   21.945238   13.071205     2  3928
  3931  O     -6.151607   -6.854307   26.607185     1  3932  3933
  3932  H     -5.503635   -7.546580   26.413356     2  3931
  3933  H     -6.319687   -6.961720   27.554831     2  3931
  3934  O     21.882506  -22.752797   -3.166452     1  3935  3936
  3935  H     21.798001  -23.716207   -3.192574     2  3934
  3936  H     21.014092  -22.408607   -3.409493     2  3934
  3937  O     21.617406   22.587489   -1.473865     1  3938  3939
  3938  H     22.023857   22.619139   -2.352271     2  3937
  3939  H     21.377562   23.501751   -1.263374     2  3937
  3940  O    -13.405383  -15.975082    9.223000     1  3941  3942
  3941  H    -14.301048  -16.121842    9.566165     2  3940
  3942  H    -12.876645  -15.626524    9.960022     2  3940
  3943  O     23.374831    9.404063   -3.458949     1  3944  3945
  3944  H     23.590723    9.847489   -2.628528     2  3943
  3945  H     22.985255   10.102809   -3.997531     2  3943
  3946  O    -11.753678  -26.922968  -23.680724     1  3947  3948
  3947  H    -12.437265  -27.234090  -23.068049     2  3946
  3948  H    -12.109795  -26.097161  -24.035184     2  3946
  3949  O      4.091914   14.325410   14.910871     1  3950  3951
  3950  H      3.157173   14.104790   14.776972     2  3949
  3951  H      4.247850   15.170646   14.463565     2  3949
  3952  O    -23.826534    2.897943  -18.588131     1  3953  3954
  3953  H    -23.091618    3.367441  -18.164290     2  3952
  3954  H    -23.643342    1.969210  -18.388181     2  3952
  3955  O    -25.882330   10.589483  -16.029726     1  3956  3957
  3956  H    -26.526810   11.214445  -15.662939     2  3955
  3957  H    -25.209763   11.136186  -16.462705     2  3955
  3958  O      7.206634  -24.335932  -11.764566     1  3959  3960
  3959  H      7.911457  -24.973404  -11.946731     2  3958
  3960  H      7.113088  -23.842531  -12.592703     2  3958
  3961  O    -11.785515   18.794758  -12.883959     1  3962  3963
  3962  H    -11.947304   19.668869  -12.492831     2  3961
  3963  H    -11.559261   18.195655  -12.153349     2  3961
  3964  O    -23.379222  -10.033293    2.120688     1  3965  3966
  3965  H    -24.155238   -9.654027    2.563962     2  3964
  3966  H    -23.641411  -10.131170    1.188904     2  3964
  3967  O    -14.768785    4.430308    4.908585     1  3968  3969
  3968  H    -15.714281    4.458775    5.112506     2  3967
  3969  H    -14.449305    5.315562    5.137388     2  3967
  3970  O     -7.382589   15.134986   26.934926     1  3971  3972
  3971  H     -6.547724   15.622900   27.000038     2  3970
  3972  H     -7.157330   14.207316   27.105614     2  3970
  3973  O    -16.039581    5.941028  -22.012064     1  3974  3975
  3974  H    -16.531333    5.127877  -21.857614     2  3973
  3975  H    -16.640257    6.654340  -21.763947     2  3973
  3976  O    -26.964409   -5.529390   25.948044     1  3977  3978
  3977  H    -27.915374   -5.598594   25.776742     2  3976
  3978  H    -26.815452   -6.137751   26.688016     2  3976
  3979  O     15.115645   -7.264105  -11.432281     1  3980  3981
  3980  H     14.587147   -6.459181  -11.355947     2  3979
  3981  H     15.362804   -7.288910  -12.366150     2  3979
  3982  O     12.966225    0.319047    6.313179     1  3983  3984
  3983  H     12.808371    1.256112    6.498194     2  3982
  3984  H     12.695288   -0.145111    7.122934     2  3982
  3985  O     25.996211  -27.043872  -13.577935     1  3986  3987
  3986  H     25.442667  -26.862653  -14.351351     2  3985
  3987  H     26.877836  -27.251295  -13.926026     2  3985
  3988  O      6.300562  -20.924055  -10.896885     1  3989  3990
  3989  H      7.108654  -21.429917  -10.749703     2  3988
  3990  H      6.493019  -20.049044  -10.521529     2  3988
  3991  O     17.040224    8.500985    2.114314     1  3992  3993
  3992  H     16.690978    7.671476    2.477913     2  3991
  3993  H     17.980566    8.320329    1.970592     2  3991
  3994  O     17.972604  -10.123018    5.878109     1  3995  3996
  3995  H     17.196581  -10.501763    5.446181     2  3994
  3996  H     18.162397  -10.682973    6.648247     2  3994
  3997  O      7.160085  -19.306357   13.600697     1  3998  3999
  3998  H      7.084796  -19.942318   14.326815     2  3997
  3999  H      7.903655  -18.712589   13.778852     2  3997
  4000  O      4.079513  -23.820377   18.032714     1  4001  4002
  4001  H      4.981331  -23.770472   18.386306     2  4000
  4002  H      4.053325  -23.153004   17.333059     2  4000
  4003  O    -20.361317  -24.526138  -20.450160     1  4004  4005
  4004  H    -21.166412  -24.541484  -20.993439     2  4003
  4005  H    -19.702664  -24.032997  -20.961507     2  4003
  4006  O    -10.814359    1.475399   12.372984     1  4007  4008
  4007  H     -9.845656    1.468958   12.363600     2  4006
  4008  H    -11.097564    0.712264   12.891492     2  4006
  4009  O     -7.080060   10.635731    3.124660     1  4010  4011
  4010  H     -7.593692    9.931137    3.547878     2  4009
  4011  H     -7.521264   11.461944    3.376941     2  4009
  4012  O    -14.140607   -3.948997  -21.817739     1  4013  4014
  4013  H    -13.748988   -3.745267  -20.952724     2  4012
  4014  H    -15.083358   -3.725606  -21.745756     2  4012
  4015  O     12.132917  -10.492765    2.088089     1  4016  4017
  4016  H     11.442562  -10.998400    1.630461     2  4015
  4017  H     12.319999   -9.726523    1.521777     2  4015
  4018  O     23.504806   17.333454   17.221257     1  4019  4020
  4019  H     24.398383   16.967758   17.273685     2  4018
  4020  H     23.348199   17.471892   16.276358     2  4018
  4021  O     -1.092821    6.702362   12.010353     1  4022  4023
  4022  H     -0.415480    6.446719   12.651658     2  4021
  4023  H     -1.896424    6.825043   12.536787     2  4021
  4024  O     10.980693    2.196644    4.259687     1  4025  4026
  4025  H     11.747687    1.840235    3.785757     2  4024
  4026  H     11.330619    2.528228    5.100864     2  4024
  4027  O    -25.455715  -25.358052  -12.917077     1  4028  4029
  4028  H    -24.770549  -24.850098  -13.375398     2  4027
  4029  H    -25.548261  -26.182319  -13.416920     2  4027
  4030  O    -10.158830    4.955259   -3.099501     1  4031  4032
  4031  H    -10.741944    4.317548   -2.662723     2  4030
  4032  H     -9.510187    4.410299   -3.569874     2  4030
  4033  O    -25.836082  -27.093639  -17.131433     1  4034  4035
  4034  H    -26.146633  -26.221685  -17.418985     2  4033
  4035  H    -26.604867  -27.688783  -17.121886     2  4033
  4036  O      1.281762   16.021414   22.765596     1  4037  4038
  4037  H      1.883441   16.439027   22.135924     2  4036
  4038  H      1.105533   15.151770   22.387179     2  4036
  4039  O     24.348736   11.935531  -20.690830     1  4040  4041
  4040  H     23.593477   11.472709  -21.083405     2  4039
  4041  H     24.375292   11.594673  -19.784873     2  4039
  4042  O     23.934895    5.313881   26.131360     1  4043  4044
  4043  H     24.817048    5.116728   25.785320     2  4042
  4044  H     23.670107    6.114946   25.657710     2  4042
  4045  O     -5.290668   12.103524  -16.752699     1  4046  4047
  4046  H     -5.505176   11.175244  -16.934376     2  4045
  4047  H     -6.143550   12.539478  -16.620735     2  4045
  4048  O     -5.317063  -24.074058   -7.692675     1  4049  4050
  4049  H     -6.223820  -24.388143   -7.560746     2  4048
  4050  H     -4.741531  -24.809733   -7.437702     2  4048
  4051  O    -12.918320   15.104859  -21.897863     1  4052  4053
  4052  H    -13.096398   15.429770  -22.795742     2  4051
  4053  H    -13.743772   15.252801  -21.412043     2  4051
  4054  O     22.898454    3.373698   15.726829     1  4055  4056
  4055  H     22.515454    2.785607   16.392295     2  4054
  4056  H     22.293094    3.361353   14.981236     2  4054
  4057  O     15.298144   -0.211390   -9.389077     1  4058  4059
  4058  H     16.256514   -0.323998   -9.274179     2  4057
  4059  H     15.075514   -0.864800  -10.065893     2  4057
  4060  O    -20.831522   16.056661   17.667002     1  4061  4062
  4061  H    -21.062118   16.109866   16.731354     2  4060
  4062  H    -19.964715   16.470775   17.754903     2  4060
  4063  O    -19.773775   22.394956   10.404894     1  4064  4065
  4064  H    -20.176589   21.664759   10.898971     2  4063
  4065  H    -20.442226   23.087925   10.347553     2  4063
  4066  O     -6.450888  -11.501549  -19.528877     1  4067  4068
  4067  H     -5.891692  -12.030884  -18.940691     2  4066
  4068  H     -6.370335  -10.590055  -19.209295     2  4066
  4069  O    -19.769450   18.564832   13.875375     1  4070  4071
  4070  H    -19.074691   18.037544   14.293962     2  4069
  4071  H    -20.345829   18.850051   14.597139     2  4069
  4072  O      9.992112  -19.371127    3.295134     1  4073  4074
  4073  H     10.331997  -19.875078    4.049788     2  4072
  4074  H      9.265712  -19.898703    2.929397     2  4072
  4075  O     25.700785  -17.671967   -8.313966     1  4076  4077
  4076  H     26.654953  -17.501859   -8.238330     2  4075
  4077  H     25.288822  -16.926035   -7.852641     2  4075
  4078  O      1.420042   18.228482   -6.470989     1  4079  4080
  4079  H      0.648885   18.428013   -7.029239     2  4078
  4080  H      1.667371   19.065645   -6.045602     2  4078
  4081  O     -9.231315   22.119737   10.588930     1  4082  4083
  4082  H     -8.833269   22.811387   11.132836     2  4081
  4083  H     -9.626120   21.524205   11.245473     2  4081
  4084  O     -1.642351  -10.431600  -17.910651     1  4085  4086
  4085  H     -1.326086   -9.548361  -18.145874     2  4084
  4086  H     -1.838939  -10.897779  -18.736554     2  4084
  4087  O    -26.283275  -24.557127  -18.096838     1  4088  4089
  4088  H    -26.048528  -23.787046  -17.553869     2  4087
  4089  H    -27.129455  -24.338287  -18.510374     2  4087
  4090  O     21.206555   20.053663    8.464271     1  4091  4092
  4091  H     21.073488   19.131768    8.737980     2  4090
  4092  H     20.985749   20.605457    9.222703     2  4090
  4093  O     -3.410858  -21.357299    4.943615     1  4094  4095
  4094  H     -3.314172  -22.314932    4.972081     2  4093
  4095  H     -3.032382  -21.041998    5.779900     2  4093
  4096  O    -10.940043   -2.711702    5.471539     1  4097  4098
  4097  H    -10.064153   -2.785691    5.055124     2  4096
  4098  H    -10.845176   -2.016590    6.137932     2  4096
  4099  O     -6.059739    9.133765  -12.161153     1  4100  4101
  4100  H     -6.850625    9.662416  -11.976470     2  4099
  4101  H     -5.472879    9.257116  -11.393193     2  4099
  4102  O     17.779365  -21.999372  -23.047062     1  4103  4104
  4103  H     18.471053  -21.345148  -22.861500     2  4102
  4104  H     17.108113  -21.849919  -22.375209     2  4102
  4105  O    -13.920210   -5.631055    7.970712     1  4106  4107
  4106  H    -13.341631   -6.124363    7.364415     2  4105
  4107  H    -14.818329   -5.864996    7.681302     2  4105
  4108  O     21.457889    3.184588   11.069777     1  4109  4110
  4109  H     21.624913    3.638115   11.909136     2  4108
  4110  H     20.538833    2.879237   11.087827     2  4108
  4111  O    -18.602060  -12.693754   15.709313     1  4112  4113
  4112  H    -19.139934  -12.916353   16.474295     2  4111
  4113  H    -17.680084  -12.766344   15.993702     2  4111
  4114  O    -24.586026   -5.358826   -9.505814     1  4115  4116
  4115  H    -24.250688   -6.270177   -9.558710     2  4114
  4116  H    -25.089153   -5.251626  -10.327276     2  4114
  4117  O     23.683977   -9.391948  -13.719222     1  4118  4119
  4118  H     23.192259  -10.223354  -13.797248     2  4117
  4119  H     24.620920   -9.629266  -13.643933     2  4117
  4120  O     11.211918   -0.730638    4.461580     1  4121  4122
  4121  H     11.653200   -1.202149    3.732853     2  4120
  4122  H     11.930952   -0.404123    5.033801     2  4120
  4123  O     -9.195037   25.253001   17.906674     1  4124  4125
  4124  H     -9.917083   25.771302   18.279292     2  4123
  4125  H     -9.340925   24.364739   18.260281     2  4123
  4126  O     15.275044   -2.572400   21.698469     1  4127  4128
  4127  H     15.639746   -2.331661   22.564386     2  4126
  4128  H     15.134961   -3.533973   21.734752     2  4126
  4129  O     23.670026   16.159478   22.817895     1  4130  4131
  4130  H     23.835167   17.082472   23.042136     2  4129
  4131  H     22.887066   16.141578   22.242092     2  4129
  4132  O      3.479505   -2.901370   13.210534     1  4133  4134
  4133  H      2.974900   -3.035606   12.391209     2  4132
  4134  H      4.093605   -3.645077   13.273466     2  4132
  4135  O      7.900020    3.416994   15.778722     1  4136  4137
  4136  H      7.256695    3.936136   15.268035     2  4135
  4137  H      7.833033    2.541854   15.365999     2  4135
  4138  O    -21.315059   23.119860    7.834913     1  4139  4140
  4139  H    -21.495579   23.751426    8.542480     2  4138
  4140  H    -21.690090   22.286583    8.147941     2  4138
  4141  O     19.260721   25.251310   -9.089204     1  4142  4143
  4142  H     18.466429   24.856856   -9.479605     2  4141
  4143  H     19.466255   24.672672   -8.339071     2  4141
  4144  O    -19.703965   13.715169  -13.354087     1  4145  4146
  4145  H    -20.277922   14.166865  -13.990060     2  4144
  4146  H    -19.076693   14.382036  -13.031896     2  4144
  4147  O     23.443316   -7.701709  -15.832445     1  4148  4149
  4148  H     23.368597   -8.339714  -15.106959     2  4147
  4149  H     24.350477   -7.376460  -15.753758     2  4147
  4150  O    -22.704403  -14.994374   20.100485     1  4151  4152
  4151  H    -22.167613  -15.060408   20.903846     2  4150
  4152  H    -22.555387  -15.835979   19.644140     2  4150
  4153  O     24.327539   -2.587422    1.478436     1  4154  4155
  4154  H     24.075218   -1.956859    2.168006     2  4153
  4155  H     25.294231   -2.545945    1.415956     2  4153
  4156  O     -8.435118    6.926735   19.273307     1  4157  4158
  4157  H     -9.380949    7.088338   19.160478     2  4156
  4158  H     -8.383218    6.363788   20.052945     2  4156
  4159  O     14.902237  -11.345440   20.478474     1  4160  4161
  4160  H     15.361760  -11.828493   21.171026     2  4159
  4161  H     15.094531  -10.408795   20.631840     2  4159
  4162  O     -6.175080   -6.944256  -25.160859     1  4163  4164
  4163  H     -5.537819   -7.568073  -24.772388     2  4162
  4164  H     -7.023370   -7.093702  -24.720037     2  4162
  4165  O     -7.891570  -23.571634   18.379555     1  4166  4167
  4166  H     -8.265705  -23.077799   19.124137     2  4165
  4167  H     -7.407605  -24.305928   18.790471     2  4165
  4168  O    -16.691454   23.625312  -22.511368     1  4169  4170
  4169  H    -16.527552   23.407593  -23.440759     2  4168
  4170  H    -15.863018   23.431483  -22.051319     2  4168
  4171  O     16.047473   18.503352  -14.537401     1  4172  4173
  4172  H     16.833860   18.383224  -15.082100     2  4171
  4173  H     15.730770   17.607706  -14.370120     2  4171
  4174  O    -20.928526  -13.840194   11.687068     1  4175  4176
  4175  H    -21.579726  -13.176763   11.416982     2  4174
  4176  H    -21.436287  -14.647682   11.853116     2  4174
  4177  O     14.267322   16.210133  -16.903067     1  4178  4179
  4178  H     15.028444   16.574726  -17.382961     2  4177
  4179  H     14.522017   16.255236  -15.973310     2  4177
  4180  O     -1.986303   15.516125   22.566112     1  4181  4182
  4181  H     -1.660416   15.505807   23.475162     2  4180
  4182  H     -2.607751   14.779747   22.463464     2  4180
  4183  O      3.390283   10.089503   26.091962     1  4184  4185
  4184  H      3.532897   10.281437   25.155258     2  4183
  4185  H      4.113717    9.487663   26.310410     2  4183
  4186  O     -6.928739   18.836594  -14.391388     1  4187  4188
  4187  H     -7.882346   18.713843  -14.511292     2  4186
  4188  H     -6.514429   18.644638  -15.247780     2  4186
  4189  O     19.098477  -11.901962   -0.536567     1  4190  4191
  4190  H     19.689526  -11.816342   -1.302001     2  4189
  4191  H     19.654042  -12.074274    0.228969     2  4189
  4192  O    -18.683373  -21.281680   -6.101029     1  4193  4194
  4193  H    -18.458916  -22.087758   -5.614386     2  4192
  4194  H    -19.624508  -21.368732   -6.310551     2  4192
  4195  O     13.602530    8.198896    7.790791     1  4196  4197
  4196  H     13.611978    8.500964    6.869128     2  4195
  4197  H     13.140511    8.891694    8.292447     2  4195
  4198  O     15.944736    3.052088   20.822494     1  4199  4200
  4199  H     16.752028    3.364330   20.391089     2  4198
  4200  H     16.258107    2.568199   21.601382     2  4198
  4201  O    -20.319352    7.312349    9.793189     1  4202  4203
  4202  H    -20.057993    6.419991    9.519093     2  4201
  4203  H    -19.536679    7.661697   10.245871     2  4201
  4204  O     26.118000   13.397365  -11.798009     1  4205  4206
  4205  H     25.823964   12.592670  -12.243583     2  4204
  4206  H     25.854393   13.308838  -10.870343     2  4204
  4207  O    -15.201194   -2.296646   -1.609108     1  4208  4209
  4208  H    -15.146714   -1.618977   -0.929541     2  4207
  4209  H    -14.806280   -1.910488   -2.405135     2  4207
  4210  O    -14.201399  -10.663292   -1.409669     1  4211  4212
  4211  H    -14.391136   -9.826531   -0.960467     2  4210
  4212  H    -13.651068  -10.413127   -2.166892     2  4210
  4213  O    -24.103436  -19.192028    8.013963     1  4214  4215
  4214  H    -24.246330  -20.009788    8.522025     2  4213
  4215  H    -23.161703  -19.239198    7.777137     2  4213
  4216  O     20.269782   21.683688   18.600493     1  4217  4218
  4217  H     19.611190   21.287762   18.015721     2  4216
  4218  H     21.098872   21.637753   18.102437     2  4216
  4219  O    -23.659907   24.464394  -21.739166     1  4220  4221
  4220  H    -23.771156   23.596127  -21.329191     2  4219
  4221  H    -23.302777   25.037702  -21.046646     2  4219
  4222  O     -2.488960   -5.647273   21.014972     1  4223  4224
  4223  H     -2.865967   -5.632430   21.909706     2  4222
  4224  H     -2.829136   -4.852670   20.578959     2  4222
  4225  O    -15.468688   16.662842  -11.734806     1  4226  4227
  4226  H    -15.071987   17.023632  -12.540417     2  4225
  4227  H    -15.558401   17.437599  -11.158247     2  4225
  4228  O     21.556762   11.016512    2.320822     1  4229  4230
  4229  H     22.292905   11.587589    2.600921     2  4228
  4230  H     21.943727   10.134221    2.221732     2  4228
  4231  O     25.855349  -21.305867   10.691680     1  4232  4233
  4232  H     26.010748  -22.048965   11.292679     2  4231
  4233  H     26.151600  -20.527097   11.183131     2  4231
  4234  O      5.521428   18.192415  -19.610907     1  4235  4236
  4235  H      4.629039   17.817444  -19.691087     2  4234
  4236  H      6.093791   17.425560  -19.470202     2  4234
  4237  O      5.152771   26.113906   17.568580     1  4238  4239
  4238  H      4.523278   26.770260   17.901941     2  4237
  4239  H      5.843739   26.021418   18.241141     2  4237
  4240  O     -7.026280   17.998953   25.775619     1  4241  4242
  4241  H     -7.294820   17.336463   25.125039     2  4240
  4242  H     -6.261424   17.633198   26.241026     2  4240
  4243  O    -21.611200   -4.323275   17.784843     1  4244  4245
  4244  H    -21.995010   -3.806552   17.059652     2  4243
  4245  H    -22.053979   -5.185299   17.741907     2  4243
  4246  O    -11.849926   -5.785445   13.731393     1  4247  4248
  4247  H    -12.586080   -5.869048   14.360894     2  4246
  4248  H    -11.125538   -5.407450   14.255488     2  4246
  4249  O     17.774168  -18.596324   25.674539     1  4250  4251
  4250  H     18.530149  -18.683022   26.271165     2  4249
  4251  H     17.583932  -19.496316   25.377639     2  4249
  4252  O    -18.651503  -12.417303   -1.642528     1  4253  4254
  4253  H    -18.790415  -12.011566   -0.781384     2  4252
  4254  H    -17.893320  -11.942169   -2.022009     2  4252
  4255  O    -16.464697   19.195767   13.772724     1  4256  4257
  4256  H    -16.811093   18.517190   14.371881     2  4255
  4257  H    -15.502820   19.068658   13.754392     2  4255
  4258  O     22.772174  -16.663996  -16.517081     1  4259  4260
  4259  H     22.750766  -17.539086  -16.927812     2  4258
  4260  H     22.374669  -16.820320  -15.649646     2  4258
  4261  O     -2.995924  -18.173766  -22.630295     1  4262  4263
  4262  H     -3.574249  -18.940528  -22.741447     2  4261
  4263  H     -2.532706  -18.304896  -21.795734     2  4261
  4264  O    -12.196847    1.566928   14.878501     1  4265  4266
  4265  H    -12.490467    2.106950   14.132866     2  4264
  4266  H    -12.874512    1.663106   15.559636     2  4264
  4267  O     -3.932992  -15.790331    4.565737     1  4268  4269
  4268  H     -3.325621  -16.552873    4.625762     2  4267
  4269  H     -3.359227  -15.010232    4.435826     2  4267
  4270  O    -14.211188   14.463132   10.606779     1  4271  4272
  4271  H    -14.224507   13.503347   10.495195     2  4270
  4272  H    -14.443592   14.640779   11.532890     2  4270
  4273  O     21.085760   19.333177  -23.079962     1  4274  4275
  4274  H     20.968295   19.733634  -22.204167     2  4273
  4275  H     20.753004   19.979523  -23.724071     2  4273
  4276  O    -20.194386   -9.959994   15.786975     1  4277  4278
  4277  H    -20.029619   -9.085584   15.412007     2  4276
  4278  H    -19.437793  -10.139808   16.365009     2  4276
  4279  O      2.597258   -3.872970  -19.010907     1  4280  4281
  4280  H      3.382340   -3.451153  -18.626154     2  4279
  4281  H      2.012969   -4.006577  -18.246430     2  4279
  4282  O      7.997655   18.168789   -8.814097     1  4283  4284
  4283  H      8.215398   18.714822   -9.581033     2  4282
  4284  H      8.775562   17.629995   -8.627490     2  4282
  4285  O     -3.509327    4.817849   12.747891     1  4286  4287
  4286  H     -2.781463    4.181915   12.731397     2  4285
  4287  H     -3.840483    4.760505   13.657396     2  4285
  4288  O     21.177555   25.369231   -1.099470     1  4289  4290
  4289  H     20.771652   25.821401   -0.345317     2  4288
  4290  H     20.778208   25.787250   -1.876230     2  4288
  4291  O    -22.161598   -9.224916   17.599073     1  4292  4293
  4292  H    -21.549910   -9.558285   16.924121     2  4291
  4293  H    -22.929128   -9.816454   17.563124     2  4291
  4294  O     17.555170   -7.870264  -17.153337     1  4295  4296
  4295  H     17.723641   -7.816357  -16.200859     2  4294
  4296  H     18.399518   -8.172993  -17.510466     2  4294
  4297  O      8.061165   23.356670   17.197152     1  4298  4299
  4298  H      7.667900   24.081311   17.701862     2  4297
  4299  H      8.849276   23.109310   17.695329     2  4297
  4300  O    -24.836668   14.197044  -14.902849     1  4301  4302
  4301  H    -25.163310   14.133051  -13.990021     2  4300
  4302  H    -24.402229   13.345678  -15.053309     2  4300
  4303  O    -12.859558   16.700718   -7.108661     1  4304  4305
  4304  H    -12.647854   17.349092   -7.798518     2  4303
  4305  H    -12.860364   17.204275   -6.281615     2  4303
  4306  O    -15.286821   11.353854  -26.426187     1  4307  4308
  4307  H    -15.173305   11.034160  -25.518961     2  4306
  4308  H    -14.405049   11.306255  -26.818686     2  4306
  4309  O     15.167462    8.932376    0.220693     1  4310  4311
  4310  H     15.885327    8.960068    0.872223     2  4309
  4311  H     15.421392    9.555958   -0.480982     2  4309
  4312  O    -23.643638  -11.737666  -17.543560     1  4313  4314
  4313  H    -22.705330  -11.709574  -17.784716     2  4312
  4314  H    -23.719038  -12.536520  -16.999337     2  4312
  4315  O    -11.322202    7.561423   22.090572     1  4316  4317
  4316  H    -10.801224    8.338527   21.839104     2  4315
  4317  H    -12.155478    7.913156   22.446778     2  4315
  4318  O     13.052321   -8.452954  -19.419023     1  4319  4320
  4319  H     13.305339   -7.573144  -19.734577     2  4318
  4320  H     13.872940   -8.847679  -19.089292     2  4318
  4321  O    -26.333614  -21.973531  -10.764940     1  4322  4323
  4322  H    -25.488108  -21.770779  -11.193037     2  4321
  4323  H    -26.849242  -22.474973  -11.414875     2  4321
  4324  O      8.307557   15.064505   14.521355     1  4325  4326
  4325  H      7.922143   14.418646   13.908826     2  4324
  4326  H      7.586999   15.424853   15.064959     2  4324
  4327  O     20.329721   16.569191  -23.148172     1  4328  4329
  4328  H     20.573445   17.506062  -23.213819     2  4327
  4329  H     19.474605   16.562133  -22.685119     2  4327
  4330  O    -13.024151   24.401503  -23.523130     1  4331  4332
  4331  H    -13.484787   24.062867  -22.737287     2  4330
  4332  H    -13.534450   25.154883  -23.856729     2  4330
  4333  O     16.760811    9.554001  -10.386360     1  4334  4335
  4334  H     16.903341   10.095689  -11.172060     2  4333
  4335  H     17.556118    9.685767   -9.850967     2  4333
  4336  O     -3.390213   20.484357    4.115069     1  4337  4338
  4337  H     -4.324371   20.232332    4.151916     2  4336
  4338  H     -2.951071   19.694852    3.762034     2  4336
  4339  O    -10.093975    9.674086   20.806422     1  4340  4341
  4340  H    -10.468843    9.596609   19.916522     2  4339
  4341  H     -9.241299   10.115580   20.707838     2  4339
  4342  O    -25.081137  -19.173283  -13.364980     1  4343  4344
  4343  H    -25.932338  -19.428678  -13.744627     2  4342
  4344  H    -24.783064  -18.428815  -13.911222     2  4342
  4345  O     17.169536   -8.301162   18.747264     1  4346  4347
  4346  H     17.222406   -9.247306   18.547853     2  4345
  4347  H     17.790804   -8.182634   19.479339     2  4345
  4348  O      9.509410   17.031886  -16.701214     1  4349  4350
  4349  H      8.773665   17.321190  -17.250483     2  4348
  4350  H      9.489532   16.061673  -16.696089     2  4348
  4351  O    -21.404586  -21.592477   -6.519415     1  4352  4353
  4352  H    -21.843050  -20.741580   -6.348408     2  4351
  4353  H    -21.864994  -22.258010   -5.985569     2  4351
  4354  O      4.201343    6.830645    2.026119     1  4355  4356
  4355  H      3.882193    6.730003    2.935096     2  4354
  4356  H      4.207323    5.928924    1.669968     2  4354
  4357  O      3.936814   -6.123865   21.383150     1  4358  4359
  4358  H      3.368801   -6.902008   21.304737     2  4357
  4359  H      4.541951   -6.274247   22.126244     2  4357
  4360  O      6.490097   21.673494  -13.449333     1  4361  4362
  4361  H      5.846905   22.121806  -14.018180     2  4360
  4362  H      6.277622   21.862475  -12.522725     2  4360
  4363  O     26.824785  -23.609139  -26.245353     1  4364  4365
  4364  H     27.468767  -23.549485  -25.531904     2  4363
  4365  H     26.013622  -23.911853  -25.810303     2  4363
  4366  O      2.721430  -17.929335    2.444658     1  4367  4368
  4367  H      1.903229  -17.775063    2.931446     2  4366
  4368  H      3.446135  -17.616739    3.001786     2  4366
  4369  O      6.616876  -17.967806  -13.958432     1  4370  4371
  4370  H      7.290792  -17.531811  -13.416535     2  4369
  4371  H      6.891740  -17.811640  -14.875210     2  4369
  4372  O     24.770685  -15.623427   21.492668     1  4373  4374
  4373  H     24.500955  -16.235980   22.195755     2  4372
  4374  H     23.950502  -15.234290   21.160351     2  4372
  4375  O     12.403817   25.373580   15.657954     1  4376  4377
  4376  H     11.574171   24.899494   15.511402     2  4375
  4377  H     13.050380   24.688139   15.872337     2  4375
  4378  O     -0.975961  -23.208734   22.830107     1  4379  4380
  4379  H     -1.018088  -23.220650   23.796371     2  4378
  4380  H     -1.889383  -23.315111   22.534188     2  4378
  4381  O    -18.236764   -7.487668   17.454476     1  4382  4383
  4382  H    -18.345634   -7.005354   18.289467     2  4381
  4383  H    -18.322509   -8.424206   17.697011     2  4381
  4384  O     11.026952  -15.651593  -18.544924     1  4385  4386
  4385  H     11.418124  -15.300888  -17.730119     2  4384
  4386  H     11.756040  -15.714495  -19.178112     2  4384
  4387  O    -11.537467    6.068279  -20.136754     1  4388  4389
  4388  H    -11.266068    6.205849  -21.057784     2  4387
  4389  H    -10.748579    5.696984  -19.717517     2  4387
  4390  O    -24.326981  -16.395813   22.377642     1  4391  4392
  4391  H    -23.898659  -16.011122   23.154442     2  4390
  4392  H    -25.252335  -16.489122   22.615369     2  4390
  4393  O     -5.168381    3.460577    2.075259     1  4394  4395
  4394  H     -5.866022    2.792404    1.978758     2  4393
  4395  H     -5.089556    3.874531    1.202504     2  4393
  4396  O     -4.348520   -7.472084   -5.560440     1  4397  4398
  4397  H     -4.599319   -6.536828   -5.607912     2  4396
  4398  H     -3.470736   -7.543429   -5.969811     2  4396
  4399  O     11.160402  -23.304721    4.295770     1  4400  4401
  4400  H     10.570175  -23.292475    3.526570     2  4399
  4401  H     10.789254  -23.942900    4.924619     2  4399
  4402  O      2.402438   16.180127  -16.842301     1  4403  4404
  4403  H      1.515759   15.805943  -16.812186     2  4402
  4404  H      2.563114   16.585037  -15.974336     2  4402
  4405  O    -19.879358  -10.646126   -5.679561     1  4406  4407
  4406  H    -20.810602  -10.906510   -5.737012     2  4405
  4407  H    -19.703024  -10.152932   -6.495919     2  4405
  4408  O      5.188386   11.479312    7.645400     1  4409  4410
  4409  H      4.253919   11.720039    7.559924     2  4408
  4410  H      5.324338   11.401189    8.599361     2  4408
  4411  O     23.781570   12.566251    3.168624     1  4412  4413
  4412  H     24.586217   12.036627    3.238971     2  4411
  4413  H     24.045703   13.408106    3.571065     2  4411
  4414  O     -2.590146    9.615204   18.353947     1  4415  4416
  4415  H     -3.125791    9.358942   19.117580     2  4414
  4416  H     -1.893842   10.179264   18.719213     2  4414
  4417  O     10.773856   -8.860822   -8.674834     1  4418  4419
  4418  H      9.826784   -8.963381   -8.502263     2  4417
  4419  H     11.190961   -8.683940   -7.817430     2  4417
  4420  O     19.887520   -2.912670  -15.389897     1  4421  4422
  4421  H     19.257016   -3.584363  -15.094029     2  4420
  4422  H     20.112073   -2.405867  -14.594988     2  4420
  4423  O      4.942924   26.706945  -21.881117     1  4424  4425
  4424  H      4.764937   26.120627  -21.134209     2  4423
  4425  H      4.826564   27.607458  -21.553803     2  4423
  4426  O    -22.284735    0.770042  -21.597086     1  4427  4428
  4427  H    -21.753728    0.681230  -20.789411     2  4426
  4428  H    -22.832406   -0.027868  -21.635880     2  4426
  4429  O     24.369856  -22.595999   -4.598641     1  4430  4431
  4430  H     25.111497  -22.051493   -4.297100     2  4429
  4431  H     23.591862  -22.390775   -4.064862     2  4429
  4432  O     20.298802   17.994044   26.767419     1  4433  4434
  4433  H     19.471692   18.116657   27.262824     2  4432
  4434  H     20.833379   18.787481   26.922379     2  4432
  4435  O     26.679822    7.222606    6.466988     1  4436  4437
  4436  H     26.347030    7.797817    5.762638     2  4435
  4437  H     27.030448    7.806412    7.156115     2  4435
  4438  O    -19.699663   22.430590   13.543440     1  4439  4440
  4439  H    -20.423190   22.859292   14.023901     2  4438
  4440  H    -20.105077   21.726671   13.023030     2  4438
  4441  O    -20.493247  -20.028742   16.941123     1  4442  4443
  4442  H    -20.809511  -19.158568   16.666663     2  4441
  4443  H    -21.264768  -20.463400   17.331841     2  4441
  4444  O      1.020220   15.951233   -4.984252     1  4445  4446
  4445  H      1.836102   15.602273   -4.591220     2  4444
  4446  H      1.257925   16.760837   -5.464569     2  4444
  4447  O    -11.026832   16.548253  -11.365319     1  4448  4449
  4448  H    -10.438010   16.236377  -12.066002     2  4447
  4449  H    -11.787518   15.953887  -11.365030     2  4447
  4450  O     10.120008    0.600896  -18.743189     1  4451  4452
  4451  H      9.870568    0.857845  -17.840935     2  4450
  4452  H     10.762616    1.271033  -19.015095     2  4450
  4453  O    -20.451820  -26.092246   10.366159     1  4454  4455
  4454  H    -21.187147  -26.453636   10.879562     2  4453
  4455  H    -20.525870  -25.134877   10.488470     2  4453
  4456  O     20.286787  -13.676011   26.802343     1  4457  4458
  4457  H     20.278495  -14.603964   26.521883     2  4456
  4458  H     20.839657  -13.664710   27.596175     2  4456
  4459  O      2.637090  -22.825143   22.128721     1  4460  4461
  4460  H      2.591692  -22.101612   22.768359     2  4459
  4461  H      3.581410  -22.910039   21.923304     2  4459
  4462  O      4.803985   -2.636360  -17.919568     1  4463  4464
  4463  H      4.969754   -2.851285  -16.988817     2  4462
  4464  H      4.601653   -1.688294  -17.907238     2  4462
  4465  O     -0.757419   14.263460   10.268465     1  4466  4467
  4466  H     -1.081102   14.522873   11.142072     2  4465
  4467  H     -0.658005   13.307450   10.315221     2  4465
  4468  O     16.442437   15.533602   -6.858841     1  4469  4470
  4469  H     16.711175   16.117902   -6.136596     2  4468
  4470  H     17.194110   14.936171   -6.955293     2  4468
  4471  O      3.426888   -8.126209    3.250877     1  4472  4473
  4472  H      4.337897   -7.882348    3.030056     2  4471
  4473  H      2.905475   -7.773786    2.514745     2  4471
  4474  O    -23.050003    9.349868   18.224677     1  4475  4476
  4475  H    -23.647477    9.889218   18.765932     2  4474
  4476  H    -22.532783    8.808507   18.832594     2  4474
  4477  O    -24.656738  -16.972779  -14.887346     1  4478  4479
  4478  H    -25.586040  -16.704610  -14.911466     2  4477
  4479  H    -24.182658  -16.282958  -14.404024     2  4477
  4480  O    -22.733847  -23.715297   -2.408026     1  4481  4482
  4481  H    -23.446566  -23.314242   -2.930604     2  4480
  4482  H    -23.172610  -24.349100   -1.823628     2  4480
  4483  O     -1.026227  -20.215517   -1.032869     1  4484  4485
  4484  H     -0.108089  -20.488935   -1.175509     2  4483
  4485  H     -1.534774  -20.998354   -0.776694     2  4483
  4486  O     13.671213    4.267114  -11.940094     1  4487  4488
  4487  H     13.242221    5.015386  -11.484614     2  4486
  4488  H     13.501043    4.434581  -12.887320     2  4486
  4489  O    -25.863810    4.921161  -11.832471     1  4490  4491
  4490  H    -25.291334    4.923009  -11.051064     2  4489
  4491  H    -25.919431    3.996904  -12.118337     2  4489
  4492  O    -25.777561   16.568550   11.055198     1  4493  4494
  4493  H    -25.032653   16.354416   11.635753     2  4492
  4494  H    -25.762246   15.894127   10.356525     2  4492
  4495  O     13.091503   16.708137   -6.992441     1  4496  4497
  4496  H     12.819628   17.173319   -7.797597     2  4495
  4497  H     13.928438   17.129711   -6.751687     2  4495
  4498  O     18.644129  -10.896076    2.386753     1  4499  4500
  4499  H     17.933584  -11.124004    1.768778     2  4498
  4500  H     18.329942  -10.088558    2.822650     2  4498
  4501  O    -26.887198   23.505814   26.863733     1  4502  4503
  4502  H    -26.536382   24.007020   27.615940     2  4501
  4503  H    -27.215955   24.165302   26.236748     2  4501
  4504  O     -4.730203    8.883125   -1.281539     1  4505  4506
  4505  H     -4.265577    9.164058   -0.484121     2  4504
  4506  H     -4.374412    8.010067   -1.509884     2  4504
  4507  O    -27.104173   19.083415    8.005572     1  4508  4509
  4508  H    -26.983824   19.301623    8.942574     2  4507
  4509  H    -27.693440   19.773903    7.659532     2  4507
  4510  O    -16.561373    1.959317  -23.002834     1  4511  4512
  4511  H    -17.130007    2.511878  -22.445652     2  4510
  4512  H    -17.164632    1.454440  -23.570107     2  4510
  4513  O     21.324909  -24.595330   18.014443     1  4514  4515
  4514  H     21.778520  -24.458985   18.862322     2  4513
  4515  H     20.811140  -23.787080   17.859711     2  4513
  4516  O     -9.061435  -26.077197  -15.117649     1  4517  4518
  4517  H     -8.192618  -25.670908  -15.029837     2  4516
  4518  H     -9.042627  -26.842551  -14.526349     2  4516
  4519  O    -11.093375  -19.262769    2.867341     1  4520  4521
  4520  H    -11.413719  -20.143040    2.621426     2  4519
  4521  H    -11.517273  -19.079044    3.720054     2  4519
  4522  O      7.625520   25.450265  -10.849779     1  4523  4524
  4523  H      7.585773   24.939406  -11.671662     2  4522
  4524  H      7.722990   24.791360  -10.146118     2  4522
  4525  O    -20.541104  -17.541423   -4.465826     1  4526  4527
  4526  H    -19.759265  -18.075252   -4.270782     2  4525
  4527  H    -20.886319  -17.212590   -3.620958     2  4525
  4528  O    -19.827843  -27.201267  -20.372821     1  4529  4530
  4529  H    -19.087352  -27.450792  -19.799670     2  4528
  4530  H    -19.872085  -26.233045  -20.356746     2  4528
  4531  O    -20.408504   20.473482  -21.528545     1  4532  4533
  4532  H    -20.200459   20.349575  -20.588445     2  4531
  4533  H    -20.178202   21.395592  -21.734145     2  4531
  4534  O     21.463110   15.617335   21.283617     1  4535  4536
  4535  H     21.212747   14.838303   21.799041     2  4534
  4536  H     20.719507   16.233531   21.375069     2  4534
  4537  O    -20.511679  -23.410322   11.100598     1  4538  4539
  4538  H    -19.764529  -23.118082   11.642440     2  4537
  4539  H    -21.299880  -23.108045   11.575926     2  4537
  4540  O     21.956140   25.940150   21.188971     1  4541  4542
  4541  H     21.750017   26.287124   22.067791     2  4540
  4542  H     21.688933   25.010990   21.246346     2  4540
  4543  O     -7.883464   11.390857   23.558797     1  4544  4545
  4544  H     -7.639348   12.253779   23.922177     2  4543
  4545  H     -8.542520   11.052182   24.182215     2  4543
  4546  O      6.113064  -11.611634  -25.078278     1  4547  4548
  4547  H      6.819046  -11.521021  -24.423204     2  4546
  4548  H      6.492579  -12.151918  -25.788111     2  4546
  4549  O     17.492077   14.563940  -15.477993     1  4550  4551
  4550  H     17.473530   13.600748  -15.400421     2  4549
  4551  H     18.328061   14.824400  -15.067530     2  4549
  4552  O     -5.118199   15.813068  -18.117442     1  4553  4554
  4553  H     -4.792621   16.440880  -18.777076     2  4552
  4554  H     -5.736721   15.242014  -18.597506     2  4552
  4555  O      4.941614   -0.917012   11.964468     1  4556  4557
  4556  H      4.372974   -1.429236   12.560672     2  4555
  4557  H      4.341426   -0.392805   11.412342     2  4555
  4558  O      2.776865   -7.694222  -24.800220     1  4559  4560
  4559  H      2.737159   -7.129576  -24.013542     2  4558
  4560  H      2.705949   -7.107793  -25.564029     2  4558
  4561  O      9.935566  -23.921276  -24.260598     1  4562  4563
  4562  H      9.969825  -24.637655  -23.609425     2  4561
  4563  H      9.046110  -23.554117  -24.195396     2  4561
  4564  O    -16.146605  -24.734681   12.280199     1  4565  4566
  4565  H    -15.764185  -25.577508   12.572645     2  4564
  4566  H    -16.313979  -24.238123   13.094220     2  4564
  4567  O     -6.712160  -11.700949   -4.345588     1  4568  4569
  4568  H     -5.817562  -12.060730   -4.339201     2  4567
  4569  H     -6.629334  -10.745949   -4.460834     2  4567
  4570  O    -16.149789  -27.085721   21.582807     1  4571  4572
  4571  H    -17.035961  -26.806264   21.849513     2  4570
  4572  H    -15.985096  -27.950874   21.981594     2  4570
  4573  O     21.561168    3.545932    7.006799     1  4574  4575
  4574  H     20.953788    2.790072    7.005766     2  4573
  4575  H     21.306321    4.089454    6.248769     2  4573
  4576  O      3.448702   10.799863  -19.712018     1  4577  4578
  4577  H      4.162875   11.308585  -19.294880     2  4576
  4578  H      3.497047   10.996502  -20.659137     2  4576
  4579  O     -7.945149   -6.015070   24.646283     1  4580  4581
  4580  H     -7.412940   -6.376849   25.375019     2  4579
  4581  H     -8.601086   -6.697522   24.434846     2  4579
  4582  O     18.378906    2.505543  -15.158189     1  4583  4584
  4583  H     18.852282    2.633372  -15.989212     2  4582
  4584  H     18.192743    3.396188  -14.841628     2  4582
  4585  O    -20.532431   25.499813   16.816945     1  4586  4587
  4586  H    -20.674701   26.381381   16.436164     2  4585
  4587  H    -20.878512   25.529197   17.720435     2  4585
  4588  O      8.749229   18.060540   17.410857     1  4589  4590
  4589  H      8.962120   18.558419   16.611113     2  4588
  4590  H      8.168762   17.347627   17.108863     2  4588
  4591  O     11.873816    2.820194   13.608701     1  4592  4593
  4592  H     12.036011    2.906044   12.659267     2  4591
  4593  H     11.053939    3.299687   13.753213     2  4591
  4594  O      3.621745   10.381559  -25.327946     1  4595  4596
  4595  H      3.520742   10.569802  -24.387801     2  4594
  4596  H      4.564666   10.197826  -25.455757     2  4594
  4597  O    -22.361000   25.454084  -23.894662     1  4598  4599
  4598  H    -22.831448   24.956710  -23.203825     2  4597
  4599  H    -21.504466   25.688318  -23.506843     2  4597
  4600  O    -19.177206  -22.800523   18.980351     1  4601  4602
  4601  H    -18.932807  -23.006456   19.896174     2  4600
  4602  H    -20.034964  -23.222871   18.828698     2  4600
  4603  O     -2.438373  -18.120143    4.825470     1  4604  4605
  4604  H     -2.327880  -18.719038    4.075259     2  4603
  4605  H     -1.775988  -18.431666    5.452691     2  4603
  4606  O     15.392805   16.201183   -9.374528     1  4607  4608
  4607  H     15.701048   15.956522   -8.486610     2  4606
  4608  H     15.387562   17.171161   -9.380820     2  4606
  4609  O     22.677930  -27.150669    4.490433     1  4610  4611
  4610  H     21.960031  -26.516577    4.616015     2  4609
  4611  H     22.788658  -27.182902    3.532138     2  4609
  4612  O     -7.075102  -12.032315   11.753248     1  4613  4614
  4613  H     -7.386093  -11.780245   12.632269     2  4612
  4614  H     -6.921996  -12.984421   11.840965     2  4612
  4615  O    -23.571424    3.916381   20.172364     1  4616  4617
  4616  H    -22.920412    3.614561   20.826135     2  4615
  4617  H    -23.097984    4.406612   19.479088     2  4615
  4618  O     -3.953317  -20.455385   23.002852     1  4619  4620
  4619  H     -3.138797  -20.148670   23.432050     2  4618
  4620  H     -4.650651  -20.425638   23.677246     2  4618
  4621  O     10.021697   12.628450   22.693797     1  4622  4623
  4622  H      9.894575   11.667047   22.687399     2  4621
  4623  H      9.146225   13.018796   22.548364     2  4621
  4624  O    -10.853569  -23.387056   26.551103     1  4625  4626
  4625  H    -10.688367  -22.575488   27.052315     2  4624
  4626  H     -9.978125  -23.702874   26.283600     2  4624
  4627  O    -13.568300   -1.737674    7.867895     1  4628  4629
  4628  H    -14.004237   -1.373010    8.657437     2  4627
  4629  H    -12.664765   -1.372130    7.850589     2  4627
  4630  O    -22.783527  -23.972501   -5.644776     1  4631  4632
  4631  H    -23.509185  -23.628809   -5.104358     2  4630
  4632  H    -22.524164  -24.807239   -5.224227     2  4630
  4633  O     20.231824   -8.898368    4.836781     1  4634  4635
  4634  H     19.502214   -9.462961    5.135928     2  4633
  4635  H     20.739360   -8.669743    5.631814     2  4633
  4636  O     -9.951388   -3.245229  -16.114271     1  4637  4638
  4637  H     -9.434904   -3.451719  -15.321357     2  4636
  4638  H    -10.859459   -3.074627  -15.828082     2  4636
  4639  O     15.359814   18.378257   -6.480378     1  4640  4641
  4640  H     16.233020   18.261892   -6.885546     2  4639
  4641  H     15.511975   18.511102   -5.535675     2  4639
  4642  O    -17.172609    1.449709   -4.684546     1  4643  4644
  4643  H    -17.657644    2.282912   -4.600995     2  4642
  4644  H    -16.631302    1.354996   -3.888306     2  4642
  4645  O     -9.706766   10.557113   25.520474     1  4646  4647
  4646  H    -10.596194   10.643422   25.141580     2  4645
  4647  H     -9.713658   11.068044   26.346123     2  4645
  4648  O      8.093212  -19.050900  -19.836990     1  4649  4650
  4649  H      8.105752  -19.874161  -19.323711     2  4648
  4650  H      8.448253  -18.399813  -19.217218     2  4648
  4651  O     23.057994   14.109328  -11.247374     1  4652  4653
  4652  H     23.520230   14.068740  -12.102480     2  4651
  4653  H     23.699151   13.843092  -10.569405     2  4651
  4654  O    -23.741083  -11.949550   14.790514     1  4655  4656
  4655  H    -23.761759  -12.828757   15.195214     2  4654
  4656  H    -24.025872  -11.357886   15.499446     2  4654
  4657  O      4.094847   16.635014   16.894355     1  4658  4659
  4658  H      3.415759   16.044414   16.543834     2  4657
  4659  H      3.608641   17.458428   17.062587     2  4657
  4660  O     26.088464   -7.381439   20.021297     1  4661  4662
  4661  H     25.846234   -6.504473   19.690340     2  4660
  4662  H     25.887050   -7.381083   20.967203     2  4660
  4663  O     11.268580  -25.633725   21.871241     1  4664  4665
  4664  H     11.765451  -25.196990   21.162516     2  4663
  4665  H     11.802585  -25.466240   22.662379     2  4663
  4666  O    -24.828302   13.053157   23.116821     1  4667  4668
  4667  H    -23.914962   13.300746   23.316663     2  4666
  4668  H    -25.008947   13.450092   22.253798     2  4666
  4669  O    -24.488510   24.403413   16.080679     1  4670  4671
  4670  H    -24.986036   24.736425   16.842308     2  4669
  4671  H    -23.641535   24.107544   16.445801     2  4669
  4672  O     -0.274391    5.000115  -11.267844     1  4673  4674
  4673  H     -1.093105    4.778189  -10.792166     2  4672
  4674  H      0.419632    4.557491  -10.752447     2  4672
  4675  O     -9.236779   -9.799503  -24.080995     1  4676  4677
  4676  H    -10.170138  -10.010215  -23.927768     2  4675
  4677  H     -8.746508  -10.526176  -23.667617     2  4675
  4678  O    -11.215579   25.132552  -17.468612     1  4679  4680
  4679  H    -10.895715   24.223938  -17.363180     2  4678
  4680  H    -11.437072   25.422729  -16.570707     2  4678
  4681  O    -24.280831    9.442186   -4.236880     1  4682  4683
  4682  H    -24.639964    9.287815   -5.123492     2  4681
  4683  H    -24.217159    8.552195   -3.866459     2  4681
  4684  O      4.113888  -26.766180   21.501109     1  4685  4686
  4685  H      4.887953  -26.562176   20.950669     2  4684
  4686  H      4.459721  -26.929358   22.391796     2  4684
  4687  O    -22.763036  -20.969958   20.648889     1  4688  4689
  4688  H    -23.094531  -20.222961   21.166431     2  4687
  4689  H    -23.271089  -21.732097   20.958805     2  4687
  4690  O    -21.791905  -19.627504   11.615769     1  4691  4692
  4691  H    -21.913674  -19.239026   12.492925     2  4690
  4692  H    -22.143894  -20.526656   11.691776     2  4690
  4693  O      2.013388  -23.582680    6.180862     1  4694  4695
  4694  H      2.881284  -23.319625    6.512904     2  4693
  4695  H      1.457933  -23.705617    6.956334     2  4693
  4696  O     18.296583   -2.485442  -22.033049     1  4697  4698
  4697  H     18.002479   -2.613225  -21.117560     2  4696
  4698  H     19.069475   -1.899412  -22.018625     2  4696
  4699  O      6.571304  -11.848628  -15.409161     1  4700  4701
  4700  H      6.152321  -10.974205  -15.410450     2  4699
  4701  H      6.667307  -12.084182  -16.340175     2  4699
  4702  O    -21.897030  -22.112481    9.005627     1  4703  4704
  4703  H    -21.267408  -22.578277    9.573472     2  4702
  4704  H    -22.669427  -21.907120    9.550707     2  4702
  4705  O     14.667544  -21.691153  -24.546093     1  4706  4707
  4706  H     14.106102  -21.502149  -25.308339     2  4705
  4707  H     14.346924  -22.526554  -24.182840     2  4705
  4708  O      5.720097   -2.718914   10.037631     1  4709  4710
  4709  H      5.486673   -2.132237   10.770032     2  4708
  4710  H      5.023052   -2.563022    9.381860     2  4708
  4711  O     18.776807  -12.998533   -6.569716     1  4712  4713
  4712  H     18.599912  -13.357212   -5.687905     2  4711
  4713  H     18.439160  -13.683380   -7.165728     2  4711
  4714  O      9.291491   -8.396273   18.887520     1  4715  4716
  4715  H      9.766923   -7.953289   19.605321     2  4714
  4716  H      8.359567   -8.200440   19.064879     2  4714
  4717  O    -25.724756  -21.145256   14.504226     1  4718  4719
  4718  H    -25.405207  -21.028459   15.410906     2  4717
  4719  H    -25.418583  -22.011566   14.198949     2  4717
  4720  O    -21.414413  -11.079877  -14.874791     1  4721  4722
  4721  H    -22.360882  -11.072565  -14.661968     2  4720
  4722  H    -21.224498  -11.948301  -15.261946     2  4720
  4723  O     26.856577   19.848947   25.570070     1  4724  4725
  4724  H     26.424441   19.482512   24.784241     2  4723
  4725  H     27.616063   20.381078   25.273732     2  4723
  4726  O    -27.084362   26.459849   15.955389     1  4727  4728
  4727  H    -27.407585   25.710282   15.431011     2  4726
  4728  H    -26.942526   26.105380   16.844352     2  4726
  4729  O      5.438193   -2.427776   -6.432743     1  4730  4731
  4730  H      5.491233   -2.838903   -7.300812     2  4729
  4731  H      6.113289   -1.736014   -6.420133     2  4729
  4732  O      1.562137   13.041017   14.946991     1  4733  4734
  4733  H      1.978824   12.169422   14.985147     2  4732
  4734  H      0.717777   12.849599   14.518108     2  4732
  4735  O    -15.950939  -27.223505  -14.101030     1  4736  4737
  4736  H    -16.122037  -26.346299  -14.474627     2  4735
  4737  H    -16.735594  -27.774287  -14.252210     2  4735
  4738  O     15.438274   23.553694  -21.983107     1  4739  4740
  4739  H     15.497827   23.743253  -21.036557     2  4738
  4740  H     14.521044   23.283912  -22.154742     2  4738
  4741  O     12.993465   -8.186783    0.749942     1  4742  4743
  4742  H     12.885047   -8.076372   -0.204178     2  4741
  4743  H     12.692185   -7.338083    1.106124     2  4741
  4744  O     -2.783909   27.018545  -23.076394     1  4745  4746
  4745  H     -3.101865   26.103988  -23.121465     2  4744
  4746  H     -3.238205   27.408356  -22.313415     2  4744
  4747  O    -16.392663   21.794389    2.450260     1  4748  4749
  4748  H    -15.581584   21.735418    2.976717     2  4747
  4749  H    -16.497548   20.904010    2.072344     2  4747
  4750  O     17.967457  -10.530453   -4.199572     1  4751  4752
  4751  H     18.525089  -10.115184   -4.879252     2  4750
  4752  H     17.297403  -11.048151   -4.669581     2  4750
  4753  O    -22.035906    7.523559    7.638296     1  4754  4755
  4754  H    -21.595989    6.955608    6.984789     2  4753
  4755  H    -21.418667    7.606437    8.379333     2  4753
  4756  O     -2.889528   25.814950   -1.124147     1  4757  4758
  4757  H     -3.335094   25.091993   -1.593362     2  4756
  4758  H     -2.895368   25.547584   -0.194905     2  4756
  4759  O    -19.932208  -18.561504  -19.234276     1  4760  4761
  4760  H    -20.419901  -18.362374  -18.420217     2  4759
  4761  H    -19.022003  -18.296495  -19.039296     2  4759
  4762  O     -5.778447    5.113703  -14.303285     1  4763  4764
  4763  H     -5.850332    6.069762  -14.451230     2  4762
  4764  H     -4.834168    4.922709  -14.195719     2  4762
  4765  O     -9.869651  -10.547771   15.389383     1  4766  4767
  4766  H    -10.000615  -10.609499   16.350501     2  4765
  4767  H    -10.708688  -10.865783   15.024284     2  4765
  4768  O     -7.603845    0.001112   15.701110     1  4769  4770
  4769  H     -8.068717   -0.846587   15.739010     2  4768
  4770  H     -6.687055   -0.198897   15.934170     2  4768
  4771  O    -18.247316   14.137817   -9.625601     1  4772  4773
  4772  H    -19.007754   13.802803   -9.132917     2  4771
  4773  H    -17.511978   13.558702   -9.383803     2  4771
  4774  O    -17.606989   26.907146   -1.697849     1  4775  4776
  4775  H    -18.446737   26.458157   -1.516980     2  4774
  4776  H    -17.359430   26.670999   -2.604323     2  4774
  4777  O     -4.914603  -20.124337   -0.438898     1  4778  4779
  4778  H     -5.469026  -20.251137   -1.224611     2  4777
  4779  H     -4.256543  -20.839697   -0.464679     2  4777
  4780  O     22.908184   17.234687  -18.242170     1  4781  4782
  4781  H     22.183156   17.636472  -17.746278     2  4780
  4782  H     22.671974   16.299677  -18.307423     2  4780
  4783  O     -4.173652  -16.989395  -10.202221     1  4784  4785
  4784  H     -3.737572  -17.557217  -10.854461     2  4783
  4785  H     -3.785125  -16.114205  -10.329981     2  4783
  4786  O     -2.604174  -24.291553   19.687465     1  4787  4788
  4787  H     -2.962174  -23.693084   20.360496     2  4786
  4788  H     -2.669342  -25.166542   20.096858     2  4786
  4789  O     -1.000351  -15.190449   18.844814     1  4790  4791
  4790  H     -0.822764  -14.328907   19.238729     2  4789
  4791  H     -0.950270  -15.804385   19.593147     2  4789
  4792  O     -3.027892  -11.784218   21.340849     1  4793  4794
  4793  H     -2.640204  -11.909458   22.218801     2  4792
  4794  H     -3.986251  -11.803044   21.484276     2  4792
  4795  O      5.475400   12.404327   25.980725     1  4796  4797
  4796  H      5.813089   13.220526   25.580606     2  4795
  4797  H      6.147348   11.739017   25.776903     2  4795
  4798  O     12.247384  -20.419561   12.893031     1  4799  4800
  4799  H     12.126599  -20.786173   13.784408     2  4798
  4800  H     13.202938  -20.444874   12.735893     2  4798
  4801  O      7.969887  -17.416259   10.760922     1  4802  4803
  4802  H      8.166194  -18.326476   11.019475     2  4801
  4803  H      7.088383  -17.231570   11.116265     2  4801
  4804  O     13.346967   19.177694  -24.584884     1  4805  4806
  4805  H     13.469017   18.925024  -23.665837     2  4804
  4806  H     14.213290   19.066294  -25.012194     2  4804
  4807  O    -10.548075  -25.972885   -2.919637     1  4808  4809
  4808  H    -10.735693  -26.540639   -3.679054     2  4807
  4809  H    -11.384771  -25.987991   -2.431849     2  4807
  4810  O    -12.147502   -1.315147   10.668403     1  4811  4812
  4811  H    -11.815602   -1.200070   11.568102     2  4810
  4812  H    -13.094948   -1.125144   10.719855     2  4810
  4813  O    -23.459098  -16.795034   -7.058322     1  4814  4815
  4814  H    -22.625706  -16.411851   -7.367532     2  4813
  4815  H    -23.738928  -16.256667   -6.307470     2  4813
  4816  O      6.736057   11.611966   17.060333     1  4817  4818
  4817  H      6.692966   11.224886   17.946318     2  4816
  4818  H      6.270726   12.458122   17.148954     2  4816
  4819  O     24.866479   -3.215580   21.278875     1  4820  4821
  4820  H     25.262203   -3.775892   21.968289     2  4819
  4821  H     23.986473   -2.981521   21.616160     2  4819
  4822  O     10.514333  -16.795576   -1.883770     1  4823  4824
  4823  H     10.815690  -16.046170   -1.358191     2  4822
  4824  H     10.222860  -16.429305   -2.729737     2  4822
  4825  O     15.140712    6.447128  -16.853995     1  4826  4827
  4826  H     15.221176    6.507790  -15.890470     2  4825
  4827  H     16.003134    6.694140  -17.207605     2  4825
  4828  O    -12.426367   11.033484    7.795390     1  4829  4830
  4829  H    -11.971720   10.478735    8.448154     2  4828
  4830  H    -12.576742   10.445260    7.041234     2  4828
  4831  O    -26.009763   14.476619    9.302655     1  4832  4833
  4832  H    -26.034262   14.551218    8.336836     2  4831
  4833  H    -25.311378   13.839518    9.510033     2  4831
  4834  O     -9.757742   14.346711   17.153515     1  4835  4836
  4835  H     -9.515205   13.430141   17.347090     2  4834
  4836  H    -10.331107   14.573608   17.900691     2  4834
  4837  O     15.623386   24.631227   10.546959     1  4838  4839
  4838  H     15.936028   23.820573   10.975377     2  4837
  4839  H     14.807384   24.877008   11.004457     2  4837
  4840  O    -22.719625   16.900054    6.200976     1  4841  4842
  4841  H    -23.661330   16.954280    6.427058     2  4840
  4842  H    -22.464953   15.965219    6.264543     2  4840
  4843  O     17.837184   16.538055  -21.949283     1  4844  4845
  4844  H     17.619777   17.398000  -21.568288     2  4843
  4845  H     17.642102   15.915680  -21.236278     2  4843
  4846  O    -24.621120   15.216573   -6.351289     1  4847  4848
  4847  H    -25.048318   16.085096   -6.397889     2  4846
  4848  H    -23.680411   15.395740   -6.236782     2  4846
  4849  O    -26.510022   24.011062   -4.074721     1  4850  4851
  4850  H    -26.454261   23.503361   -4.897562     2  4849
  4851  H    -25.610003   24.092065   -3.749132     2  4849
  4852  O     10.102509   26.637230  -11.109940     1  4853  4854
  4853  H     10.353041   26.905678  -10.215610     2  4852
  4854  H      9.235935   26.214276  -11.018011     2  4852
  4855  O    -17.961770  -21.329622   -9.633665     1  4856  4857
  4856  H    -17.529655  -21.455863  -10.492333     2  4855
  4857  H    -18.031027  -22.223429   -9.267079     2  4855
  4858  O      9.429322    6.040542  -12.185291     1  4859  4860
  4859  H      9.215913    6.465774  -11.339964     2  4858
  4860  H     10.172344    6.552843  -12.531913     2  4858
  4861  O     24.106120   13.612118   17.460700     1  4862  4863
  4862  H     23.769406   13.206552   16.651263     2  4861
  4863  H     24.329202   12.867430   18.039537     2  4861
  4864  O    -12.455808  -16.656734   -8.006873     1  4865  4866
  4865  H    -12.060981  -17.436194   -8.425618     2  4864
  4866  H    -13.339101  -16.910273   -7.691042     2  4864
  4867  O     25.630040  -27.033255   -8.595956     1  4868  4869
  4868  H     26.352043  -26.895179   -9.232757     2  4867
  4869  H     25.631781  -27.968382   -8.343820     2  4867
  4870  O    -13.516103  -20.418152   -7.549961     1  4871  4872
  4871  H    -14.326930  -20.923497   -7.386068     2  4870
  4872  H    -13.483313  -20.283189   -8.506980     2  4870
  4873  O     22.147617  -19.321817   12.838943     1  4874  4875
  4874  H     21.503706  -20.010248   13.055189     2  4873
  4875  H     22.236731  -18.772247   13.632316     2  4873
  4876  O     17.160480   -3.810031   -2.307584     1  4877  4878
  4877  H     16.202586   -3.694192   -2.413615     2  4876
  4878  H     17.537228   -2.934373   -2.481578     2  4876
  4879  O      7.935680    8.743268   17.933368     1  4880  4881
  4880  H      7.729738    8.785942   18.871357     2  4879
  4881  H      7.085141    8.738934   17.475755     2  4879
  4882  O     16.817368  -10.255377   11.369233     1  4883  4884
  4883  H     16.708873  -10.244280   12.329033     2  4882
  4884  H     17.739863  -10.525653   11.244783     2  4882
  4885  O    -18.577859   23.361717   25.463678     1  4886  4887
  4886  H    -19.191719   23.873651   26.014965     2  4885
  4887  H    -18.819644   22.430287   25.586903     2  4885
  4888  O     -7.927219   16.336127   17.512135     1  4889  4890
  4889  H     -8.534130   15.601123   17.335170     2  4888
  4890  H     -8.491545   17.050490   17.854376     2  4888
  4891  O     19.513976   17.571561   21.715053     1  4892  4893
  4892  H     19.897920   18.367143   21.316674     2  4891
  4893  H     18.558450   17.651892   21.586907     2  4891
  4894  O     24.114149  -17.490224   23.412385     1  4895  4896
  4895  H     23.486802  -18.214674   23.264335     2  4894
  4896  H     23.840327  -17.114170   24.266572     2  4894
  4897  O      4.851685    2.101171  -21.501591     1  4898  4899
  4898  H      4.354733    2.395781  -22.280766     2  4897
  4899  H      5.156361    1.198572  -21.683196     2  4897
  4900  O    -13.154003  -22.728179    6.931669     1  4901  4902
  4901  H    -12.541634  -22.047716    6.624514     2  4900
  4902  H    -12.929989  -22.905604    7.858784     2  4900
  4903  O      6.206203  -18.822209  -21.809475     1  4904  4905
  4904  H      6.012524  -19.759899  -21.961889     2  4903
  4905  H      6.922546  -18.822743  -21.153196     2  4903
  4906  O     11.719656  -13.264333  -20.788587     1  4907  4908
  4907  H     12.188414  -14.112163  -20.750237     2  4906
  4908  H     11.125160  -13.262087  -20.032757     2  4906
  4909  O     20.646628   -5.643941   20.741279     1  4910  4911
  4910  H     20.804040   -6.396973   21.330540     2  4909
  4911  H     19.945767   -5.131076   21.170899     2  4909
  4912  O     10.728422  -11.927448    5.648037     1  4913  4914
  4913  H     11.352669  -11.210678    5.462652     2  4912
  4914  H     10.010618  -11.512927    6.150482     2  4912
  4915  O     10.442335  -12.351692    0.937254     1  4916  4917
  4916  H     10.916137  -13.109196    0.569977     2  4915
  4917  H      9.530785  -12.456666    0.626361     2  4915
  4918  O     20.523749   -1.603754  -13.004785     1  4919  4920
  4919  H     21.205759   -1.067883  -12.576589     2  4918
  4920  H     19.935662   -1.883779  -12.288312     2  4918
  4921  O      2.846513   17.228880  -14.265951     1  4922  4923
  4922  H      3.619542   17.162490  -13.682272     2  4921
  4923  H      2.121469   16.928219  -13.700424     2  4921
  4924  O     -0.649474   15.984322    3.111579     1  4925  4926
  4925  H     -1.237066   15.255520    2.861839     2  4924
  4926  H     -0.377463   15.806932    4.016473     2  4924
  4927  O     10.450031    1.196161   25.105023     1  4928  4929
  4928  H      9.548623    1.539527   25.150767     2  4927
  4929  H     10.599492    1.016673   24.166270     2  4927
  4930  O    -19.904221   -9.339011  -18.442890     1  4931  4932
  4931  H    -20.769400   -9.011821  -18.160438     2  4930
  4932  H    -19.398092   -9.424456  -17.621858     2  4930
  4933  O     -3.592555   11.174733   -8.161468     1  4934  4935
  4934  H     -3.850812   10.944559   -7.258146     2  4933
  4935  H     -3.325532   12.101020   -8.126984     2  4933
  4936  O    -10.786813  -15.223337  -25.171777     1  4937  4938
  4937  H    -11.468424  -14.549899  -25.063112     2  4936
  4938  H    -11.242797  -16.072083  -25.048542     2  4936
  4939  O    -16.981355    8.502922    6.392813     1  4940  4941
  4940  H    -17.637447    8.436833    5.679383     2  4939
  4941  H    -17.426878    8.933491    7.135179     2  4939
  4942  O    -20.716770   23.539537   -4.954176     1  4943  4944
  4943  H    -21.405743   22.918138   -4.689621     2  4942
  4944  H    -21.021430   23.911822   -5.793138     2  4942
  4945  O     -0.018699   27.247510   21.379603     1  4946  4947
  4946  H     -0.248968   26.366537   21.723636     2  4945
  4947  H      0.437236   27.756987   22.069612     2  4945
  4948  O     13.368498    8.852147   17.411247     1  4949  4950
  4949  H     14.029469    8.931550   16.708793     2  4948
  4950  H     12.705411    8.226620   17.076290     2  4948
  4951  O     16.191490   11.421270   22.827489     1  4952  4953
  4952  H     16.416318   10.865807   22.063914     2  4951
  4953  H     16.955428   11.998932   22.960425     2  4951
  4954  O    -16.180581  -25.511453    1.605428     1  4955  4956
  4955  H    -16.075073  -25.292569    2.543377     2  4954
  4956  H    -16.561813  -26.403207    1.606389     2  4954
  4957  O    -17.444768  -17.431838  -18.582001     1  4958  4959
  4958  H    -17.845624  -16.818450  -17.946298     2  4957
  4959  H    -16.636338  -17.775376  -18.167788     2  4957
  4960  O    -20.376758  -19.083904    2.504702     1  4961  4962
  4961  H    -20.634602  -19.239978    3.420982     2  4960
  4962  H    -20.363870  -19.965227    2.107923     2  4960
  4963  O    -22.436225   25.985666  -14.245103     1  4964  4965
  4964  H    -22.590893   26.778204  -14.781774     2  4963
  4965  H    -22.228688   26.273837  -13.348771     2  4963
  4966  O      4.255657  -11.509889   10.293816     1  4967  4968
  4967  H      4.506422  -10.598661   10.086135     2  4966
  4968  H      4.704052  -11.716882   11.125083     2  4966
  4969  O     -9.597004    8.707362   -6.446824     1  4970  4971
  4970  H    -10.035830    7.910594   -6.110262     2  4969
  4971  H    -10.082068    8.967280   -7.247554     2  4969
  4972  O     16.216530   -7.375111   -5.326330     1  4973  4974
  4973  H     16.871046   -7.036694   -4.696192     2  4972
  4974  H     15.369878   -7.358249   -4.859092     2  4972
  4975  O     -7.721977  -21.041967  -16.148527     1  4976  4977
  4976  H     -8.537558  -21.201355  -15.651475     2  4975
  4977  H     -7.985518  -20.709109  -17.021007     2  4975
  4978  O     -1.749568  -12.755259   23.755423     1  4979  4980
  4979  H     -2.583779  -13.095508   24.117889     2  4978
  4980  H     -1.393974  -13.507585   23.256113     2  4978
  4981  O    -16.467340   -9.829068   -6.551165     1  4982  4983
  4982  H    -17.009027   -9.387695   -5.877852     2  4981
  4983  H    -16.611588   -9.341725   -7.371005     2  4981
  4984  O     -1.599328   19.931152  -15.259259     1  4985  4986
  4985  H     -1.339034   19.540855  -14.408547     2  4984
  4986  H     -1.943206   19.191184  -15.782578     2  4984
  4987  O    -16.540014   25.856956    4.967691     1  4988  4989
  4988  H    -17.222099   26.538224    4.964615     2  4987
  4989  H    -16.821146   25.250255    5.664838     2  4987
  4990  O    -20.180282   14.196132  -24.937324     1  4991  4992
  4991  H    -20.951911   14.771557  -24.958996     2  4990
  4992  H    -20.543419   13.319674  -24.751571     2  4990
  4993  O    -26.730548   24.278325   -0.880304     1  4994  4995
  4994  H    -27.075140   25.180165   -0.953763     2  4993
  4995  H    -25.771500   24.366952   -0.960698     2  4993
  4996  O    -19.180064   23.303925   -8.382904     1  4997  4998
  4997  H    -19.077304   22.514820   -7.834221     2  4996
  4998  H    -19.994455   23.725139   -8.076792     2  4996
  4999  O     -4.635070  -17.558952   13.623766     1  5000  5001
  5000  H     -4.311382  -16.819136   14.155805     2  4999
  5001  H     -5.221140  -18.050065   14.219477     2  4999
  5002  O    -15.577207  -20.204989   -4.592759     1  5003  5004
  5003  H    -16.463599  -19.866935   -4.415639     2  5002
  5004  H    -15.675886  -20.805431   -5.347808     2  5002
  5005  O     10.876987  -11.016199  -22.810225     1  5006  5007
  5006  H     11.097274  -11.807195  -22.299426     2  5005
  5007  H      9.918480  -11.044903  -22.965709     2  5005
  5008  O    -11.735683   20.574226  -18.322297     1  5009  5010
  5009  H    -12.311061   20.404087  -17.557620     2  5008
  5010  H    -12.321549   20.663105  -19.089644     2  5008
  5011  O      2.931405   12.843384   24.804006     1  5012  5013
  5012  H      3.767146   12.418700   25.040117     2  5011
  5013  H      2.308035   12.148278   24.545183     2  5011
  5014  O     -8.354420  -23.174982  -10.830986     1  5015  5016
  5015  H     -9.160643  -22.862884  -11.277768     2  5014
  5016  H     -8.549859  -24.101488  -10.620315     2  5014
  5017  O     -2.502108   12.445982    7.888360     1  5018  5019
  5018  H     -3.008036   12.563092    8.716840     2  5017
  5019  H     -2.152390   11.535182    7.935501     2  5017
  5020  O     13.274377   -6.009885  -20.679638     1  5021  5022
  5021  H     13.811707   -5.211694  -20.559018     2  5020
  5022  H     12.375082   -5.759361  -20.416821     2  5020
  5023  O     20.816953   25.708294    5.736715     1  5024  5025
  5024  H     19.973971   25.874662    5.286490     2  5023
  5025  H     21.499008   26.136893    5.197345     2  5023
  5026  O     23.160753   -0.627961  -17.679416     1  5027  5028
  5027  H     23.381461    0.315172  -17.682899     2  5026
  5028  H     23.783416   -1.020003  -17.053443     2  5026
  5029  O     21.722657   26.060048   -6.303331     1  5030  5031
  5030  H     21.883211   27.003821   -6.441611     2  5029
  5031  H     20.812423   25.958701   -5.985584     2  5029
  5032  O     -8.579162  -13.595856  -25.359091     1  5033  5034
  5033  H     -9.182320  -14.309823  -25.106111     2  5032
  5034  H     -8.962628  -13.244166  -26.176159     2  5032
  5035  O     10.365132  -20.478031   23.441078     1  5036  5037
  5036  H     11.322510  -20.469382   23.319433     2  5035
  5037  H     10.208015  -20.024756   24.281625     2  5035
  5038  O    -20.582158  -12.345809    4.930834     1  5039  5040
  5039  H    -20.471486  -13.300893    5.062802     2  5038
  5040  H    -20.033131  -11.924440    5.610343     2  5038
  5041  O     19.958783    7.756217   -0.883508     1  5042  5043
  5042  H     19.052040    7.554910   -0.603086     2  5041
  5043  H     20.121083    8.684559   -0.649311     2  5041
  5044  O     25.953608   17.194988   -1.984617     1  5045  5046
  5045  H     26.686142   17.682149   -2.392448     2  5044
  5046  H     25.514858   16.730678   -2.711604     2  5044
  5047  O     24.989114  -10.962226  -21.873677     1  5048  5049
  5048  H     25.031749  -11.607642  -21.151785     2  5047
  5049  H     24.880354  -10.106575  -21.435472     2  5047
  5050  O      8.538899   -6.285433  -10.928155     1  5051  5052
  5051  H      8.080337   -5.438631  -11.016595     2  5050
  5052  H      8.737648   -6.368958   -9.981606     2  5050
  5053  O     17.129217   12.279756   -8.476899     1  5054  5055
  5054  H     17.622336   11.454300   -8.564972     2  5053
  5055  H     17.431936   12.661351   -7.644013     2  5053
  5056  O     21.566542   -3.373349   19.407989     1  5057  5058
  5057  H     21.789860   -2.861610   20.197957     2  5056
  5058  H     21.399199   -4.261830   19.754228     2  5056
  5059  O      1.629819  -24.532398   -4.574102     1  5060  5061
  5060  H      1.521813  -25.090234   -3.791080     2  5059
  5061  H      2.505556  -24.137264   -4.446673     2  5059
  5062  O     16.514856   -8.431128   27.217892     1  5063  5064
  5063  H     17.066931   -7.813606   27.716828     2  5062
  5064  H     15.743400   -7.944281   26.894531     2  5062
  5065  O    -15.111880   18.759660  -20.085273     1  5066  5067
  5066  H    -14.535163   19.462771  -20.413877     2  5065
  5067  H    -15.262325   18.989024  -19.156537     2  5065
  5068  O    -24.924589   -1.438654  -26.724616     1  5069  5070
  5069  H    -24.618589   -1.707952  -25.845371     2  5068
  5070  H    -25.744779   -0.952562  -26.554184     2  5068
  5071  O     13.335729   -7.703504   14.912896     1  5072  5073
  5072  H     14.182265   -7.623349   15.367826     2  5071
  5073  H     13.430485   -8.380415   14.240239     2  5071
  5074  O    -13.786957   -8.696347  -17.626742     1  5075  5076
  5075  H    -14.410426   -8.459236  -16.923944     2  5074
  5076  H    -14.243274   -9.385605  -18.129384     2  5074
  5077  O     13.123596   25.943750   24.666719     1  5078  5079
  5078  H     14.023577   25.594861   24.602418     2  5077
  5079  H     12.727713   25.830602   23.789236     2  5077
  5080  O     19.032774  -11.529033   22.766515     1  5081  5082
  5081  H     19.825504  -11.741329   23.281115     2  5080
  5082  H     18.384232  -12.188108   23.040894     2  5080
  5083  O     15.833021   10.629940   -1.869249     1  5084  5085
  5084  H     16.588247   11.197195   -1.647601     2  5083
  5085  H     16.065558   10.275424   -2.742737     2  5083
  5086  O    -13.689643   18.930127   13.901130     1  5087  5088
  5087  H    -13.501739   19.573128   14.601207     2  5086
  5088  H    -13.468387   18.066246   14.280420     2  5086
  5089  O    -15.566791  -14.611071   -8.712765     1  5090  5091
  5090  H    -16.445649  -14.603112   -9.134471     2  5089
  5091  H    -15.524127  -15.450728   -8.223448     2  5089
  5092  O    -23.689454  -11.933366   21.399887     1  5093  5094
  5093  H    -23.819935  -11.890641   22.357975     2  5092
  5094  H    -23.789640  -11.022780   21.086064     2  5092
  5095  O     27.071842   -5.285023    5.292223     1  5096  5097
  5096  H     27.743523   -5.936244    5.542773     2  5095
  5097  H     26.992122   -4.673604    6.040784     2  5095
  5098  O     26.807029   -7.289351  -20.085751     1  5099  5100
  5099  H     26.025033   -7.810554  -20.315514     2  5098
  5100  H     26.560968   -6.845138  -19.259484     2  5098
  5101  O      0.706589   19.430629  -26.291135     1  5102  5103
  5102  H      0.575388   19.315737  -27.240454     2  5101
  5103  H      1.019604   20.344469  -26.204163     2  5101
  5104  O    -18.143536   11.430599  -13.406373     1  5105  5106
  5105  H    -18.628560   10.679824  -13.786475     2  5104
  5106  H    -18.776563   12.164146  -13.389932     2  5104
  5107  O    -21.968683    6.530360   -6.845555     1  5108  5109
  5108  H    -22.711825    6.940477   -7.310208     2  5107
  5109  H    -22.323782    5.682197   -6.534924     2  5107
  5110  O      9.596225  -18.159555   16.432457     1  5111  5112
  5111  H      9.661270  -17.405359   17.037080     2  5110
  5112  H      9.944550  -18.922064   16.919503     2  5110
  5113  O      3.012528    6.975153   -1.871522     1  5114  5115
  5114  H      2.261013    7.136826   -2.464417     2  5113
  5115  H      2.921132    7.603163   -1.149001     2  5113
  5116  O     23.201851   19.390941   19.012707     1  5117  5118
  5117  H     23.244818   18.672719   18.360544     2  5116
  5118  H     23.123920   20.199705   18.486205     2  5116
  5119  O     12.576491   18.090846   -9.397437     1  5120  5121
  5120  H     13.438425   18.496661   -9.577148     2  5119
  5121  H     12.515526   17.375628  -10.048297     2  5119
  5122  O    -24.567108  -27.049856   15.419948     1  5123  5124
  5123  H    -25.426020  -27.423255   15.665381     2  5122
  5124  H    -24.229526  -26.601313   16.211024     2  5122
  5125  O     -2.317783    8.648966  -11.843328     1  5126  5127
  5126  H     -1.838955    9.492440  -11.812586     2  5125
  5127  H     -2.972456    8.723679  -11.129564     2  5125
  5128  O    -10.854560   -3.382594  -24.609183     1  5129  5130
  5129  H    -11.575313   -2.823785  -24.292287     2  5128
  5130  H    -10.956170   -4.216003  -24.128722     2  5128
  5131  O     12.040382    7.409491  -15.214529     1  5132  5133
  5132  H     11.248630    7.784766  -15.624561     2  5131
  5133  H     11.921417    7.530842  -14.261151     2  5131
  5134  O    -18.174974    0.122709  -24.719733     1  5135  5136
  5135  H    -18.893056    0.382622  -25.318157     2  5134
  5136  H    -18.425025   -0.737561  -24.349907     2  5134
  5137  O      3.288397   -8.815739   15.940820     1  5138  5139
  5138  H      3.309878   -9.626372   15.408668     2  5137
  5139  H      4.095348   -8.796694   16.476129     2  5137
  5140  O      4.733089   -9.753814   26.300808     1  5141  5142
  5141  H      5.616981   -9.675661   25.915434     2  5140
  5142  H      4.156748   -9.295995   25.669393     2  5140
  5143  O    -20.017081   16.880156  -26.414315     1  5144  5145
  5144  H    -19.264256   16.330738  -26.130544     2  5143
  5145  H    -20.810628   16.539467  -25.973417     2  5143
  5146  O     22.793389   19.908325  -16.143055     1  5147  5148
  5147  H     22.331711   20.652385  -15.720635     2  5146
  5148  H     22.128391   19.207869  -16.179900     2  5146
  5149  O     11.534959  -13.841695   -5.102707     1  5150  5151
  5150  H     11.692948  -13.209771   -4.387492     2  5149
  5151  H     11.276117  -13.285561   -5.851528     2  5149
  5152  O     21.260497    8.448653  -19.372301     1  5153  5154
  5153  H     20.948843    8.672664  -18.483281     2  5152
  5154  H     20.823026    7.627812  -19.640341     2  5152
  5155  O    -23.095676    4.158180   -6.214232     1  5156  5157
  5156  H    -23.998244    4.248938   -5.875403     2  5155
  5157  H    -23.164991    3.615886   -7.009845     2  5155
  5158  O      2.503756  -20.889883  -19.825260     1  5159  5160
  5159  H      3.404322  -21.001718  -19.488790     2  5158
  5160  H      2.573993  -21.216161  -20.733787     2  5158
  5161  O    -18.566027   19.038724  -23.024321     1  5162  5163
  5162  H    -18.129245   18.591942  -22.288491     2  5161
  5163  H    -19.201126   19.631759  -22.605934     2  5161
  5164  O      2.473413   23.967222   -5.099461     1  5165  5166
  5165  H      2.232675   23.625712   -4.225294     2  5164
  5166  H      2.929556   24.796861   -4.895098     2  5164
  5167  O    -11.797585    1.783864  -12.422949     1  5168  5169
  5168  H    -12.146563    1.732936  -13.327527     2  5167
  5169  H    -11.852233    2.723319  -12.200711     2  5167
  5170  O    -12.072113  -26.639069    1.454114     1  5171  5172
  5171  H    -12.696586  -27.344237    1.674566     2  5170
  5172  H    -12.606611  -25.984566    0.986090     2  5170
  5173  O     22.318046   11.170146   23.564251     1  5174  5175
  5174  H     21.798936   11.948834   23.323925     2  5173
  5175  H     21.799884   10.406290   23.269834     2  5173
  5176  O    -16.996149    3.299500   12.302525     1  5177  5178
  5177  H    -16.629333    3.304090   13.200014     2  5176
  5178  H    -17.852226    3.752103   12.348955     2  5176
  5179  O     -9.197786  -16.445994  -27.162491     1  5180  5181
  5180  H     -9.787476  -15.939114  -26.588886     2  5179
  5181  H     -9.683331  -16.592235  -27.984524     2  5179
  5182  O    -24.145347   13.990466   -3.650902     1  5183  5184
  5183  H    -23.593591   14.702115   -3.308505     2  5182
  5184  H    -24.466840   14.306355   -4.509380     2  5182
  5185  O     -5.876053    5.395632   22.252227     1  5186  5187
  5186  H     -5.751889    5.645637   21.326729     2  5185
  5187  H     -4.988211    5.174359   22.566227     2  5185
  5188  O    -17.587833   14.617573    1.388556     1  5189  5190
  5189  H    -17.937090   14.251433    2.213097     2  5188
  5190  H    -17.994749   14.094814    0.686366     2  5188
  5191  O     22.592434    6.580221   22.258263     1  5192  5193
  5192  H     22.557178    6.341621   21.316120     2  5191
  5193  H     21.981453    5.954773   22.679063     2  5191
  5194  O     21.319108   -8.879974   -2.615153     1  5195  5196
  5195  H     21.339256   -8.315687   -3.402817     2  5194
  5196  H     20.674399   -8.443234   -2.039275     2  5194
  5197  O     26.556758  -22.948165   -6.909458     1  5198  5199
  5198  H     26.726398  -22.018316   -6.708139     2  5197
  5199  H     26.859744  -23.455489   -6.143225     2  5197
  5200  O      5.733025  -12.425908    4.077560     1  5201  5202
  5201  H      6.204467  -12.566347    4.909934     2  5200
  5202  H      5.322913  -13.276386    3.862564     2  5200
  5203  O    -10.936855    8.073163   15.637248     1  5204  5205
  5204  H    -11.671335    7.848963   16.223600     2  5203
  5205  H    -11.301046    8.704802   14.997952     2  5203
  5206  O      9.595289  -16.766756    6.369904     1  5207  5208
  5207  H      9.319169  -17.268241    7.160177     2  5206
  5208  H     10.033447  -15.953036    6.679614     2  5206
  5209  O      9.398919   17.329402   -2.561351     1  5210  5211
  5210  H     10.196226   17.823065   -2.806127     2  5209
  5211  H      8.782598   17.987116   -2.208946     2  5209
  5212  O    -20.083183    5.685952   -8.592287     1  5213  5214
  5213  H    -20.723510    6.099890   -7.992056     2  5212
  5214  H    -20.402067    4.772826   -8.681904     2  5212
  5215  O    -18.188772  -16.777380   20.398514     1  5216  5217
  5216  H    -17.444133  -16.559132   20.979843     2  5215
  5217  H    -18.356407  -15.994927   19.852857     2  5215
  5218  O     -0.924093    1.914342   24.323403     1  5219  5220
  5219  H     -0.165665    1.713835   24.881651     2  5218
  5220  H     -1.516580    2.451411   24.866760     2  5218
  5221  O    -16.740222   -6.684932  -22.923595     1  5222  5223
  5222  H    -15.783305   -6.777042  -22.839758     2  5221
  5223  H    -17.099229   -7.582761  -22.967591     2  5221
  5224  O     -7.886500   21.080997   24.861818     1  5225  5226
  5225  H     -8.302054   20.547184   25.550874     2  5224
  5226  H     -7.056586   21.392441   25.247311     2  5224
  5227  O    -12.760035   -3.315194  -15.548695     1  5228  5229
  5228  H    -13.505508   -2.766740  -15.272672     2  5227
  5229  H    -13.154474   -3.924901  -16.194083     2  5227
  5230  O     17.840315    7.039137  -18.042221     1  5231  5232
  5231  H     17.558629    6.255930  -18.537240     2  5230
  5232  H     18.677008    6.781794  -17.626283     2  5230
  5233  O    -25.186171    6.710091    5.774163     1  5234  5235
  5234  H    -24.766033    7.556573    5.974985     2  5233
  5235  H    -26.117882    6.823260    5.999667     2  5233
  5236  O      3.382171   16.498963    4.574599     1  5237  5238
  5237  H      3.110859   15.647398    4.944429     2  5236
  5238  H      2.986592   16.520938    3.691325     2  5236
  5239  O    -17.094723   -6.384202   11.258488     1  5240  5241
  5240  H    -17.545045   -7.029793   11.827038     2  5239
  5241  H    -17.582742   -6.447709   10.424539     2  5239
  5242  O    -20.117101  -23.380009    7.035507     1  5243  5244
  5243  H    -20.454516  -23.851609    6.265443     2  5242
  5244  H    -19.768627  -22.543681    6.700455     2  5242
  5245  O    -22.249725   25.781505    3.426699     1  5246  5247
  5246  H    -21.783884   25.582478    4.255968     2  5245
  5247  H    -21.567472   25.678490    2.739344     2  5245
  5248  O    -18.176382  -17.568700    1.684217     1  5249  5250
  5249  H    -18.924094  -18.051310    2.067797     2  5248
  5250  H    -18.221384  -16.667741    2.030846     2  5248
  5251  O    -10.221427   19.445423    4.129673     1  5252  5253
  5252  H    -10.480457   19.654725    5.042200     2  5251
  5253  H     -9.801196   20.252416    3.793274     2  5251
  5254  O     -8.454813   12.875203    3.984510     1  5255  5256
  5255  H     -9.374581   12.629420    3.797545     2  5254
  5256  H     -8.349175   13.745702    3.577116     2  5254
  5257  O    -26.742459  -20.656859    6.669091     1  5258  5259
  5258  H    -27.003351  -21.348807    7.292769     2  5257
  5259  H    -27.470036  -20.665208    6.030830     2  5257
  5260  O    -10.115935   -5.786966  -17.056108     1  5261  5262
  5261  H    -10.068309   -4.833196  -16.877937     2  5260
  5262  H     -9.242895   -6.013822  -17.414974     2  5260
  5263  O      2.861960  -17.763303   -3.631634     1  5264  5265
  5264  H      3.487826  -17.152878   -3.217539     2  5263
  5265  H      3.349772  -18.599310   -3.643805     2  5263
  5266  O    -12.190164  -25.903670   26.320174     1  5267  5268
  5267  H    -11.789380  -25.052074   26.554322     2  5266
  5268  H    -11.863469  -26.552616   26.963619     2  5266
  5269  O     15.124652   -0.847561    2.582819     1  5270  5271
  5270  H     15.551670   -1.610345    2.163678     2  5269
  5271  H     15.151354   -1.044479    3.534155     2  5269
  5272  O      6.761865   10.022324    0.464676     1  5273  5274
  5273  H      6.978562   10.969466    0.466807     2  5272
  5274  H      5.911078    9.952453    0.925987     2  5272
  5275  O      6.728274   23.001866   12.317659     1  5276  5277
  5276  H      5.985201   23.313266   11.788479     2  5275
  5277  H      6.749020   22.049242   12.161334     2  5275
  5278  O    -22.257778   16.649909   15.234973     1  5279  5280
  5279  H    -22.121335   17.577545   15.476299     2  5278
  5280  H    -22.924595   16.292357   15.837135     2  5278
  5281  O    -12.651840    8.755050  -20.945285     1  5282  5283
  5282  H    -12.313391    7.940711  -20.556507     2  5281
  5283  H    -12.076326    9.461983  -20.621762     2  5281
  5284  O    -27.160725   -5.339659  -22.025214     1  5285  5286
  5285  H    -27.938133   -4.831141  -22.315576     2  5284
  5286  H    -27.480307   -5.988524  -21.381079     2  5284
  5287  O      1.000570    3.173798  -15.879304     1  5288  5289
  5288  H      1.392314    2.297071  -15.955754     2  5287
  5289  H      0.961106    3.343666  -14.926828     2  5287
  5290  O     17.204549    7.203088   -7.104307     1  5291  5292
  5291  H     17.670770    6.513239   -6.617716     2  5290
  5292  H     17.611348    8.033279   -6.811796     2  5290
  5293  O     24.124132   -1.206370   -6.674515     1  5294  5295
  5294  H     24.030035   -1.748507   -7.473311     2  5293
  5295  H     23.976078   -0.286500   -6.937109     2  5293
  5296  O     -9.178647   -3.194358   -7.615257     1  5297  5298
  5297  H     -8.452127   -3.168530   -6.978981     2  5296
  5298  H     -9.981644   -3.197090   -7.072652     2  5296
  5299  O     10.239988  -10.936836   18.211985     1  5300  5301
  5300  H      9.855091  -10.104856   18.529452     2  5299
  5301  H      9.614487  -11.259481   17.547802     2  5299
  5302  O     17.643258   10.069825   18.322802     1  5303  5304
  5303  H     16.826471   10.546512   18.115539     2  5302
  5304  H     17.552179    9.196803   17.912699     2  5302
  5305  O     -4.616328   27.217984  -26.685160     1  5306  5307
  5306  H     -3.870979   27.717437  -26.312319     2  5305
  5307  H     -4.971809   26.741513  -25.914261     2  5305
  5308  O    -15.178355   24.917012   22.510583     1  5309  5310
  5309  H    -14.940218   24.020700   22.226084     2  5308
  5310  H    -14.542684   25.118382   23.215992     2  5308
  5311  O     -9.007971   25.299373   15.162377     1  5312  5313
  5312  H     -8.979038   25.294499   16.133497     2  5311
  5313  H     -8.858529   26.213844   14.892158     2  5311
  5314  O    -13.872663    8.603068  -12.640678     1  5315  5316
  5315  H    -14.588221    8.453020  -13.285817     2  5314
  5316  H    -14.073729    7.975079  -11.924519     2  5314
  5317  O    -19.406878   -3.387666   -9.957774     1  5318  5319
  5318  H    -19.907849   -3.435983   -9.130189     2  5317
  5319  H    -20.050152   -3.179448  -10.640762     2  5317
  5320  O     -5.153327   16.013775   22.569191     1  5321  5322
  5321  H     -4.555225   16.337371   23.256593     2  5320
  5322  H     -4.806890   15.155787   22.299681     2  5320
  5323  O    -11.260024   -5.495477  -20.628907     1  5324  5325
  5324  H    -11.722173   -4.731121  -20.254927     2  5323
  5325  H    -11.525023   -6.224675  -20.050446     2  5323
  5326  O    -19.543535   20.358516    6.530267     1  5327  5328
  5327  H    -20.474328   20.515105    6.313989     2  5326
  5328  H    -19.316760   19.550211    6.045413     2  5326
  5329  O     26.673791  -26.835792   20.250792     1  5330  5331
  5330  H     26.707430  -26.522335   21.167034     2  5329
  5331  H     27.031355  -27.733862   20.314527     2  5329
  5332  O    -10.245172   10.614778   -4.625927     1  5333  5334
  5333  H    -10.985953   10.216112   -4.151732     2  5332
  5334  H    -10.003100    9.958777   -5.296172     2  5332
  5335  O     22.423063  -26.702855    1.755748     1  5336  5337
  5336  H     22.111985  -25.785315    1.788345     2  5335
  5337  H     21.648342  -27.228435    1.509285     2  5335
  5338  O    -16.693594    6.094489  -17.127598     1  5339  5340
  5339  H    -16.503381    5.161265  -17.258190     2  5338
  5340  H    -17.097183    6.178098  -16.253407     2  5338
  5341  O     11.163888   15.270380   -1.466154     1  5342  5343
  5342  H     10.424020   15.793863   -1.805150     2  5341
  5343  H     11.753643   15.903190   -1.030821     2  5341
  5344  O     -5.951748    8.967416  -20.309625     1  5345  5346
  5345  H     -6.605478    8.414408  -19.856766     2  5344
  5346  H     -6.391240    9.306323  -21.105133     2  5344
  5347  O    -15.111669  -22.397976    3.686679     1  5348  5349
  5348  H    -15.009848  -21.599325    4.228019     2  5347
  5349  H    -16.051208  -22.634496    3.760268     2  5347
  5350  O     -8.103760   -2.282812  -18.872494     1  5351  5352
  5351  H     -7.909548   -1.681126  -18.137295     2  5350
  5352  H     -7.677156   -3.110642  -18.606874     2  5350
  5353  O     19.833007   26.760966    1.074449     1  5354  5355
  5354  H     19.537372   27.655141    1.303630     2  5353
  5355  H     19.099511   26.198711    1.356326     2  5353
  5356  O     11.267193   16.737663    8.015533     1  5357  5358
  5357  H     10.426586   16.665041    7.542893     2  5356
  5358  H     11.436013   15.857635    8.389778     2  5356
  5359  O     -9.279075   21.726953    2.935306     1  5360  5361
  5360  H     -9.670993   22.510793    3.344275     2  5359
  5361  H     -9.736525   21.641092    2.086255     2  5359
  5362  O     19.942996   14.599572  -25.111248     1  5363  5364
  5363  H     20.440488   14.882573  -25.889308     2  5362
  5364  H     20.114322   15.275248  -24.438530     2  5362
  5365  O     18.116629   18.102954   -7.310284     1  5366  5367
  5366  H     18.219853   17.728788   -6.422913     2  5365
  5367  H     18.753644   18.831960   -7.364508     2  5365
  5368  O     11.728086   18.069175  -26.599946     1  5369  5370
  5369  H     12.506300   17.728955  -27.069120     2  5368
  5370  H     12.105462   18.536937  -25.843518     2  5368
  5371  O     18.066680   20.376821   10.543940     1  5372  5373
  5372  H     17.564259   20.978257   11.110432     2  5371
  5373  H     18.316232   20.919064    9.783102     2  5371
  5374  O     26.253530  -25.954866   14.576656     1  5375  5376
  5375  H     25.289487  -25.890827   14.676467     2  5374
  5376  H     26.532869  -26.609051   15.237046     2  5374
  5377  O     -6.862554   14.225580  -19.510777     1  5378  5379
  5378  H     -6.668006   13.466869  -20.084975     2  5377
  5379  H     -7.735749   14.056907  -19.124359     2  5377
  5380  O    -15.371515    2.679536   14.403144     1  5381  5382
  5381  H    -15.207279    1.785518   14.065827     2  5380
  5382  H    -15.116499    2.647271   15.337821     2  5380
  5383  O     24.410922  -15.448926   -7.364751     1  5384  5385
  5384  H     24.056933  -14.858170   -8.045711     2  5383
  5385  H     24.718778  -14.853962   -6.663819     2  5383
  5386  O     -5.377187   26.859805   15.144088     1  5387  5388
  5387  H     -5.493257   27.081050   16.083722     2  5386
  5388  H     -6.264875   26.680389   14.815298     2  5386
  5389  O      9.807253   15.582699  -22.893563     1  5390  5391
  5390  H      8.877422   15.769579  -22.666265     2  5389
  5391  H      9.881693   15.889616  -23.815633     2  5389
  5392  O    -24.988744   20.757796  -18.189369     1  5393  5394
  5393  H    -24.214039   20.177817  -18.210562     2  5392
  5394  H    -25.756237   20.188732  -18.037409     2  5392
  5395  O    -22.153806    4.590541    1.793918     1  5396  5397
  5396  H    -22.656593    4.511092    2.620286     2  5395
  5397  H    -22.693583    4.133899    1.129683     2  5395
  5398  O    -25.524488   21.891327   15.887285     1  5399  5400
  5399  H    -26.343454   21.839093   15.381524     2  5398
  5400  H    -25.273602   22.825820   15.890005     2  5398
  5401  O      0.769187  -13.262369  -13.432641     1  5402  5403
  5402  H      1.190318  -14.092707  -13.695948     2  5401
  5403  H      1.181279  -13.012351  -12.594508     2  5401
  5404  O     12.232983   -4.222015  -25.296667     1  5405  5406
  5405  H     11.549343   -3.550693  -25.431324     2  5404
  5406  H     12.814538   -4.141588  -26.068045     2  5404
  5407  O      7.575085   23.786446    2.929226     1  5408  5409
  5408  H      6.859443   24.157288    3.467798     2  5407
  5409  H      8.276176   24.453660    2.956274     2  5407
  5410  O     16.033601   -4.931123   19.158801     1  5411  5412
  5411  H     16.570581   -4.170328   19.416866     2  5410
  5412  H     15.619386   -5.227088   19.987332     2  5410
  5413  O     22.161879   10.483187  -21.494935     1  5414  5415
  5414  H     22.126246    9.574707  -21.828431     2  5413
  5415  H     21.371891   10.566229  -20.938785     2  5413
  5416  O     -8.269918  -17.625986   12.518706     1  5417  5418
  5417  H     -8.535789  -18.054622   13.338368     2  5416
  5418  H     -8.837418  -16.846453   12.412927     2  5416
  5419  O      7.691209   17.745831   23.111795     1  5420  5421
  5420  H      7.570157   18.455673   23.761919     2  5419
  5421  H      6.873232   17.227644   23.134733     2  5419
  5422  O    -21.154304   20.277788   -6.435061     1  5423  5424
  5423  H    -21.735005   20.770519   -5.832053     2  5422
  5424  H    -20.304447   20.747972   -6.446162     2  5422
  5425  O    -10.812808    8.386771    3.796425     1  5426  5427
  5426  H     -9.863833    8.511691    3.955856     2  5425
  5427  H    -10.857628    7.907594    2.955494     2  5425
  5428  O     23.026609  -15.724724   -2.269958     1  5429  5430
  5429  H     22.188873  -15.666084   -1.791197     2  5428
  5430  H     23.195633  -14.825885   -2.594925     2  5428
  5431  O    -21.661179   19.921501  -23.994856     1  5432  5433
  5432  H    -21.664343   20.847726  -24.278012     2  5431
  5433  H    -21.458998   19.961608  -23.052453     2  5431
  5434  O      9.123540  -25.430380   24.653956     1  5435  5436
  5435  H      8.943479  -24.857680   25.407384     2  5434
  5436  H      9.914194  -25.930886   24.889883     2  5434
  5437  O     23.983973  -12.508562   23.579271     1  5438  5439
  5438  H     24.407981  -13.324272   23.888827     2  5437
  5439  H     24.682912  -11.844233   23.655513     2  5437
  5440  O     26.969114   -6.130683   -1.296070     1  5441  5442
  5441  H     26.644566   -5.333182   -0.854459     2  5440
  5442  H     27.915964   -6.207546   -1.093590     2  5440
  5443  O    -19.869594  -17.973780   -0.595707     1  5444  5445
  5444  H    -19.216310  -17.575460   -0.002555     2  5443
  5445  H    -20.279166  -17.249998   -1.094883     2  5443
  5446  O     -3.032464   -2.535660   17.500356     1  5447  5448
  5447  H     -2.142740   -2.181196   17.584497     2  5446
  5448  H     -3.275079   -2.866095   18.381005     2  5446
  5449  O     27.174054   11.573306    8.056431     1  5450  5451
  5450  H     26.466623   11.173691    7.535085     2  5449
  5451  H     27.930086   11.553954    7.450963     2  5449
  5452  O      7.273833   23.245607   20.896904     1  5453  5454
  5453  H      8.044528   22.719968   20.653036     2  5452
  5454  H      7.111902   23.015131   21.825963     2  5452
  5455  O     16.742974    2.893534  -25.608817     1  5456  5457
  5456  H     17.349808    2.177853  -25.857570     2  5455
  5457  H     16.072313    2.939081  -26.308884     2  5455
  5458  O    -22.894565  -13.032806   -0.788378     1  5459  5460
  5459  H    -22.203917  -13.163893   -1.455522     2  5458
  5460  H    -22.520184  -13.302514    0.055406     2  5458
  5461  O      4.097759   22.125483   -9.483339     1  5462  5463
  5462  H      3.463283   21.394387   -9.487481     2  5461
  5463  H      4.136834   22.413329   -8.555034     2  5461
  5464  O      0.955347   22.885881  -10.470759     1  5465  5466
  5465  H      1.501268   22.117941  -10.263614     2  5464
  5466  H      0.234787   22.858686   -9.823911     2  5464
  5467  O      8.558290    3.953276   20.359165     1  5468  5469
  5468  H      8.478608    4.889289   20.124520     2  5467
  5469  H      9.349469    3.878707   20.910584     2  5467
  5470  O     -4.760210  -14.683160    2.052827     1  5471  5472
  5471  H     -5.268215  -14.576856    1.230077     2  5470
  5472  H     -4.711199  -13.785946    2.423018     2  5470
  5473  O    -19.949041   14.914151  -17.117001     1  5474  5475
  5474  H    -20.549500   15.102435  -16.384629     2  5473
  5475  H    -19.839449   13.953224  -17.104469     2  5473
  5476  O     -0.738795   22.924058   -8.370413     1  5477  5478
  5477  H     -1.688582   22.726974   -8.396068     2  5476
  5478  H     -0.588165   23.693142   -7.794942     2  5476
  5479  O    -10.921815   -4.225413  -27.163704     1  5480  5481
  5480  H    -11.827282   -4.083858  -27.475855     2  5479
  5481  H    -10.896375   -3.831445  -26.274788     2  5479
  5482  O      5.502097   -4.791235   -1.606237     1  5483  5484
  5483  H      5.690741   -4.418232   -2.481713     2  5482
  5484  H      4.537034   -4.883843   -1.553641     2  5482
  5485  O    -10.374238   24.450036  -22.644572     1  5486  5487
  5486  H    -10.125948   25.342602  -22.356375     2  5485
  5487  H    -11.284180   24.516810  -22.981133     2  5485
  5488  O      6.608839    3.238015  -23.941150     1  5489  5490
  5489  H      6.801596    2.675147  -24.698200     2  5488
  5490  H      5.645499    3.346263  -23.929821     2  5488
  5491  O     18.289122  -13.779798   24.420026     1  5492  5493
  5492  H     19.249597  -13.763270   24.371343     2  5491
  5493  H     18.042097  -14.715269   24.425854     2  5491
  5494  O    -18.857157  -11.408568  -26.816449     1  5495  5496
  5495  H    -18.787618  -12.329230  -26.522144     2  5494
  5496  H    -19.461212  -11.437544  -27.572953     2  5494
  5497  O     25.233123   16.352266   -8.536138     1  5498  5499
  5498  H     25.876367   16.453137   -7.825616     2  5497
  5499  H     24.458897   16.844659   -8.225679     2  5497
  5500  O    -26.923917    6.598696  -21.669057     1  5501  5502
  5501  H    -27.243025    5.703250  -21.486695     2  5500
  5502  H    -26.508811    6.548568  -22.539612     2  5500
  5503  O     20.056266  -25.394264   24.049870     1  5504  5505
  5504  H     20.241672  -26.279327   23.701816     2  5503
  5505  H     20.295534  -25.472153   24.986435     2  5503
  5506  O     -8.534314   14.471301    7.632712     1  5507  5508
  5507  H     -8.079196   14.221484    8.450112     2  5506
  5508  H     -9.298473   13.878509    7.552568     2  5506
  5509  O    -19.811932   -1.967083   15.524358     1  5510  5511
  5510  H    -20.779110   -2.022200   15.579997     2  5509
  5511  H    -19.497565   -2.764065   15.976782     2  5509
  5512  O     -9.032675   17.743716    1.995255     1  5513  5514
  5513  H     -8.236906   18.251549    1.764897     2  5512
  5514  H     -9.441740   18.217586    2.731364     2  5512
  5515  O     21.053244   26.513286   23.697857     1  5516  5517
  5516  H     21.798951   26.607107   24.308278     2  5515
  5517  H     20.523874   25.771027   24.028224     2  5515
  5518  O     18.232052  -11.249446  -15.724392     1  5519  5520
  5519  H     19.037326  -10.749053  -15.555606     2  5518
  5520  H     17.519485  -10.617939  -15.564929     2  5518
  5521  O     12.194782  -18.693900   26.940490     1  5522  5523
  5522  H     12.209248  -18.391763   27.862559     2  5521
  5523  H     12.759258  -18.073362   26.452715     2  5521
  5524  O    -24.223905    2.474206  -22.713409     1  5525  5526
  5525  H    -24.322494    3.283854  -22.194046     2  5524
  5526  H    -23.543619    1.964561  -22.249999     2  5524
  5527  O     -8.436529   20.594857  -25.111595     1  5528  5529
  5528  H     -9.004675   20.063470  -24.534113     2  5527
  5529  H     -7.538587   20.497209  -24.762337     2  5527
  5530  O      8.249480    6.683498   12.329618     1  5531  5532
  5531  H      7.364827    6.410918   12.041119     2  5530
  5532  H      8.683676    5.882730   12.655820     2  5530
  5533  O     -3.436948    6.045265    6.456965     1  5534  5535
  5534  H     -3.635537    5.505125    5.680654     2  5533
  5535  H     -4.005163    5.688686    7.151992     2  5533
  5536  O     -4.294087   21.568568    8.898312     1  5537  5538
  5537  H     -4.844014   20.780384    8.820067     2  5536
  5538  H     -4.588288   22.004999    9.715153     2  5536
  5539  O     22.177294   12.403897   15.602151     1  5540  5541
  5540  H     21.818938   11.959978   14.818886     2  5539
  5541  H     21.824260   13.306687   15.588408     2  5539
  5542  O     19.113218   -5.611375    7.215273     1  5543  5544
  5543  H     19.468846   -5.194998    6.414822     2  5542
  5544  H     18.558605   -4.951210    7.657353     2  5542
  5545  O     -0.553779   24.019827  -21.453718     1  5546  5547
  5546  H     -0.470053   23.743825  -20.531799     2  5545
  5547  H     -0.399041   24.976511  -21.457611     2  5545
  5548  O     20.204351    3.022586   -2.185969     1  5549  5550
  5549  H     21.076154    2.610438   -2.092456     2  5548
  5550  H     20.400257    3.970417   -2.139727     2  5548
  5551  O      6.894905    4.272935  -10.234237     1  5552  5553
  5552  H      6.612675    4.942058  -10.863582     2  5551
  5553  H      6.397836    3.472279  -10.449881     2  5551
  5554  O      6.314153   22.241724    1.009674     1  5555  5556
  5555  H      6.873911   22.773555    1.594929     2  5554
  5556  H      6.802891   22.157437    0.176489     2  5554
  5557  O      1.253742    7.222965  -11.994913     1  5558  5559
  5558  H      2.045218    6.933825  -11.519406     2  5557
  5559  H      0.561450    6.655468  -11.630428     2  5557
  5560  O     20.604284  -15.643217   15.179957     1  5561  5562
  5561  H     20.812312  -14.746357   14.878802     2  5560
  5562  H     19.930392  -15.977838   14.565963     2  5560
  5563  O     -9.744200    2.813947   24.934384     1  5564  5565
  5564  H    -10.137281    2.683923   25.803914     2  5563
  5565  H    -10.147119    2.142960   24.374565     2  5563
  5566  O      1.623365  -11.354067    9.793372     1  5567  5568
  5567  H      2.564847  -11.473810    9.989278     2  5566
  5568  H      1.563505  -10.585498    9.218677     2  5566
  5569  O     19.648043    7.815189   -3.655676     1  5570  5571
  5570  H     20.410827    7.470791   -4.132136     2  5569
  5571  H     19.880093    7.806239   -2.718005     2  5569
  5572  O    -13.128327   16.984840   23.464310     1  5573  5574
  5573  H    -13.876601   16.482678   23.816288     2  5572
  5574  H    -12.367684   16.427752   23.684313     2  5572
  5575  O    -13.895336  -23.317575  -26.862932     1  5576  5577
  5576  H    -13.223911  -22.636970  -27.015313     2  5575
  5577  H    -14.691322  -22.804207  -26.672957     2  5575
  5578  O     -2.747321  -10.329243   14.592405     1  5579  5580
  5579  H     -3.638528  -10.671970   14.750026     2  5578
  5580  H     -2.771719   -9.909206   13.718741     2  5578
  5581  O      8.506336  -21.470057  -26.184044     1  5582  5583
  5582  H      7.980096  -21.908645  -25.501715     2  5581
  5583  H      9.303339  -21.168574  -25.729713     2  5581
  5584  O     22.095654   -8.607124  -11.585567     1  5585  5586
  5585  H     22.697776   -8.766646  -12.326323     2  5584
  5586  H     21.762178   -7.706350  -11.711231     2  5584
  5587  O     22.009296  -23.685326   14.474817     1  5588  5589
  5588  H     21.934372  -22.926525   15.071030     2  5587
  5589  H     21.126083  -23.843740   14.114349     2  5587
  5590  O     26.333870   16.704842  -20.715115     1  5591  5592
  5591  H     25.744183   15.961581  -20.502299     2  5590
  5592  H     27.136621   16.549070  -20.206201     2  5590
  5593  O    -25.013943   18.534242   18.548941     1  5594  5595
  5594  H    -24.247775   17.992284   18.803260     2  5593
  5595  H    -24.694620   19.453223   18.556995     2  5593
  5596  O     17.766001    3.188293    8.283993     1  5597  5598
  5597  H     16.809613    3.018553    8.263023     2  5596
  5598  H     18.066391    2.998944    9.187967     2  5596
  5599  O    -21.266877    7.531725   21.610060     1  5600  5601
  5600  H    -20.883031    6.794656   22.110434     2  5599
  5601  H    -21.108982    7.336734   20.674516     2  5599
  5602  O     19.835869   15.229974  -14.040526     1  5603  5604
  5603  H     20.080583   14.580481  -13.366676     2  5602
  5604  H     19.488774   15.974991  -13.532751     2  5602
  5605  O     -1.088144   -7.770601  -18.764945     1  5606  5607
  5606  H     -0.129394   -7.663550  -18.728705     2  5605
  5607  H     -1.464522   -6.992956  -18.319063     2  5605
  5608  O     -6.470040   -8.860259   -4.569140     1  5609  5610
  5609  H     -7.253870   -8.290432   -4.632096     2  5608
  5610  H     -5.709522   -8.332334   -4.860464     2  5608
  5611  O    -17.172924   -9.053233    7.352199     1  5612  5613
  5612  H    -17.471795   -8.500422    6.613942     2  5611
  5613  H    -17.132793   -8.482556    8.125829     2  5611
  5614  O    -17.846781   -9.360981  -23.070497     1  5615  5616
  5615  H    -17.085628   -9.862480  -23.404875     2  5614
  5616  H    -18.478454   -9.327960  -23.809202     2  5614
  5617  O      4.995820   10.143210  -16.423728     1  5618  5619
  5618  H      5.305942   10.758029  -17.102970     2  5617
  5619  H      4.197296   10.570051  -16.081797     2  5617
  5620  O    -13.522911   16.985643  -18.126503     1  5621  5622
  5621  H    -12.904836   17.187511  -18.846254     2  5620
  5622  H    -13.992355   17.805060  -17.921214     2  5620
  5623  O    -11.265428   15.669289   -4.585222     1  5624  5625
  5624  H    -12.047608   15.148267   -4.805116     2  5623
  5625  H    -11.554505   16.587293   -4.643159     2  5623
  5626  O    -18.432316    0.969453    9.035255     1  5627  5628
  5627  H    -18.465201    0.007557    9.145112     2  5626
  5628  H    -19.253408    1.311159    9.425325     2  5626
  5629  O     23.287769   -5.289809  -17.731118     1  5630  5631
  5630  H     23.016198   -6.024648  -17.168225     2  5629
  5631  H     23.146707   -4.482872  -17.211409     2  5629
  5632  O     11.024687  -14.451715    6.801815     1  5633  5634
  5633  H     10.863532  -14.123298    7.697789     2  5632
  5634  H     10.970633  -13.647796    6.264620     2  5632
  5635  O    -21.923313    5.309820  -11.899577     1  5636  5637
  5636  H    -22.582849    5.842461  -12.368503     2  5635
  5637  H    -21.087725    5.774674  -12.047282     2  5635
  5638  O    -21.451437   22.581099  -24.579844     1  5639  5640
  5639  H    -21.000247   22.959821  -23.810798     2  5638
  5640  H    -22.348044   22.951087  -24.608233     2  5638
  5641  O      5.153643  -13.625572  -21.945377     1  5642  5643
  5642  H      5.606059  -13.853025  -22.771907     2  5641
  5643  H      5.689202  -12.922211  -21.542982     2  5641
  5644  O    -22.267802   -9.591931   23.861843     1  5645  5646
  5645  H    -21.660159   -9.789734   23.131575     2  5644
  5646  H    -22.977243  -10.245774   23.825681     2  5644
  5647  O     27.150882   21.278783  -21.035366     1  5648  5649
  5648  H     26.717104   20.566093  -20.546798     2  5647
  5649  H     27.922062   20.867741  -21.450805     2  5647
  5650  O    -11.026671   13.387047    7.296907     1  5651  5652
  5651  H    -11.487167   12.540503    7.403723     2  5650
  5652  H    -11.478642   13.997477    7.898880     2  5650
  5653  O      2.148755  -18.355085   -9.831230     1  5654  5655
  5654  H      2.995894  -18.677565   -9.489251     2  5653
  5655  H      1.673934  -19.125785  -10.171512     2  5653
  5656  O      4.645505    4.003465   -7.583985     1  5657  5658
  5657  H      4.689020    4.322165   -6.671451     2  5656
  5658  H      5.270744    3.267276   -7.650886     2  5656
  5659  O      9.655894    8.512210  -16.450511     1  5660  5661
  5660  H      9.445516    9.227420  -17.064701     2  5659
  5661  H      9.388003    7.689207  -16.881858     2  5659
  5662  O    -23.077433  -26.228807    4.516172     1  5663  5664
  5663  H    -22.260726  -25.721341    4.400204     2  5662
  5664  H    -22.900307  -26.735238    5.328129     2  5662
  5665  O    -11.526425   26.196791   19.327632     1  5666  5667
  5666  H    -11.125859   26.160790   20.213396     2  5665
  5667  H    -11.612676   27.140757   19.118933     2  5665
  5668  O     27.089223   21.603329  -15.031235     1  5669  5670
  5669  H     27.295730   21.989475  -15.898208     2  5668
  5670  H     26.495888   20.862918  -15.233566     2  5668
  5671  O     23.008643  -23.413673  -18.039828     1  5672  5673
  5672  H     22.784711  -23.322885  -17.100670     2  5671
  5673  H     22.668031  -22.611868  -18.465603     2  5671
  5674  O      6.611078   -8.484936  -17.857318     1  5675  5676
  5675  H      7.370907   -9.079239  -17.755159     2  5674
  5676  H      6.086392   -8.843258  -18.590170     2  5674
  5677  O     -6.799292    8.742476   -6.121835     1  5678  5679
  5678  H     -7.732183    8.854270   -6.357875     2  5677
  5679  H     -6.821857    8.169282   -5.343509     2  5677
  5680  O      6.395910  -22.821877  -17.445455     1  5681  5682
  5681  H      6.469605  -23.713138  -17.077391     2  5680
  5682  H      5.787788  -22.354931  -16.848712     2  5680
  5683  O     14.349779  -18.075585    3.077489     1  5684  5685
  5684  H     15.047520  -17.448478    3.306732     2  5683
  5685  H     13.841846  -18.234287    3.887190     2  5683
  5686  O      9.379113   14.565560   -3.810977     1  5687  5688
  5687  H      9.779860   15.325780   -4.256945     2  5686
  5688  H      9.344065   13.887102   -4.497057     2  5686
  5689  O     -4.724471    2.248074  -12.561777     1  5690  5691
  5690  H     -5.587892    2.656515  -12.400871     2  5689
  5691  H     -4.160105    2.953133  -12.917485     2  5689
  5692  O    -12.901963  -11.968570  -17.375013     1  5693  5694
  5693  H    -13.700697  -11.662683  -17.826516     2  5692
  5694  H    -13.154236  -12.176932  -16.469825     2  5692
  5695  O     17.908284  -13.579215   15.237977     1  5696  5697
  5696  H     18.153084  -12.678096   15.496163     2  5695
  5697  H     16.980877  -13.697853   15.494753     2  5695
  5698  O     22.430168   11.900695   -4.627929     1  5699  5700
  5699  H     23.196940   12.494282   -4.567606     2  5698
  5700  H     22.006698   11.974832   -3.756980     2  5698
  5701  O      9.621324   25.601188    3.164419     1  5702  5703
  5702  H      9.296763   26.332791    3.714164     2  5701
  5703  H     10.287723   25.150248    3.705455     2  5701
  5704  O    -23.459997   26.919625    9.323496     1  5705  5706
  5705  H    -23.399510   27.350754   10.190888     2  5704
  5706  H    -24.389378   26.697129    9.176993     2  5704
  5707  O     -2.559145    3.794954   25.460461     1  5708  5709
  5708  H     -3.041628    4.149458   24.697681     2  5707
  5709  H     -3.175594    3.793080   26.208009     2  5707
  5710  O     26.837781  -21.197104  -23.470091     1  5711  5712
  5711  H     26.316296  -20.684811  -24.108742     2  5710
  5712  H     27.548836  -20.624867  -23.144387     2  5710
  5713  O    -20.278117    5.481481   23.178296     1  5714  5715
  5714  H    -19.821109    4.781703   22.688170     2  5713
  5715  H    -20.923902    5.009098   23.725567     2  5713
  5716  O    -26.569707   -0.795697  -21.346664     1  5717  5718
  5717  H    -26.857500    0.116371  -21.509321     2  5716
  5718  H    -27.039429   -1.111000  -20.555047     2  5716
  5719  O    -17.429069   17.588336  -21.067582     1  5720  5721
  5720  H    -17.948265   17.274280  -20.315184     2  5719
  5721  H    -16.676943   18.080804  -20.709898     2  5719
  5722  O    -26.116004  -23.858247   -8.772985     1  5723  5724
  5723  H    -26.110981  -23.167513   -9.453374     2  5722
  5724  H    -26.790751  -23.565617   -8.141167     2  5722
  5725  O     23.222592  -23.727065  -10.562774     1  5726  5727
  5726  H     22.707984  -23.078794  -11.075278     2  5725
  5727  H     22.882444  -23.680838   -9.650373     2  5725
  5728  O     -3.835160   -2.052383  -24.668685     1  5729  5730
  5729  H     -4.466191   -1.633391  -24.057145     2  5728
  5730  H     -3.199222   -2.506302  -24.094810     2  5728
  5731  O     17.791325   16.883508   18.984393     1  5732  5733
  5732  H     17.722659   17.768393   19.371078     2  5731
  5733  H     17.720009   16.261309   19.721139     2  5731
  5734  O      4.727208   -1.523222  -10.065939     1  5735  5736
  5735  H      3.941659   -1.300890   -9.546509     2  5734
  5736  H      4.906260   -2.450971   -9.856121     2  5734
  5737  O     -4.813589    4.927530    8.610344     1  5738  5739
  5738  H     -4.506091    5.521277    9.308592     2  5737
  5739  H     -4.387651    4.083649    8.803938     2  5737
  5740  O     15.422587  -21.758695  -11.334756     1  5741  5742
  5741  H     14.553199  -21.820674  -11.751984     2  5740
  5742  H     15.345782  -22.194353  -10.479449     2  5740
  5743  O      4.795791  -12.008194    7.608930     1  5744  5745
  5744  H      4.703570  -12.098621    8.570716     2  5743
  5745  H      4.582418  -11.087604    7.393215     2  5743
  5746  O      3.739392  -15.475018   -6.685029     1  5747  5748
  5747  H      3.472246  -14.883905   -5.963276     2  5746
  5748  H      2.926239  -15.825381   -7.069184     2  5746
  5749  O      4.534835   -8.875560   12.369172     1  5750  5751
  5750  H      4.558128   -8.860443   11.401749     2  5749
  5751  H      5.374019   -8.483189   12.658926     2  5749
  5752  O     17.694274  -11.032948   18.500817     1  5753  5754
  5753  H     17.208728  -11.850688   18.692231     2  5752
  5754  H     18.473824  -11.082521   19.076248     2  5752
  5755  O     10.031851   25.107493   25.891330     1  5756  5757
  5756  H     10.495229   24.273552   25.712693     2  5755
  5757  H      9.814708   25.045339   26.829055     2  5755
  5758  O     -6.771954    8.983083   20.408043     1  5759  5760
  5759  H     -7.153729    9.870897   20.360090     2  5758
  5760  H     -7.264012    8.426270   19.782922     2  5758
  5761  O    -26.280334   -3.111482   23.282357     1  5762  5763
  5762  H    -27.015775   -3.741975   23.343375     2  5761
  5763  H    -25.938044   -3.017652   24.184772     2  5761
  5764  O     -4.315254    9.231695  -10.004286     1  5765  5766
  5765  H     -4.564323    8.583623   -9.327181     2  5764
  5766  H     -4.055382   10.011859   -9.485533     2  5764
  5767  O    -10.535677   -2.693760   21.507925     1  5768  5769
  5768  H    -10.486688   -3.650619   21.663520     2  5767
  5769  H    -11.013743   -2.354015   22.273983     2  5767
  5770  O     25.961752    4.317681   18.701508     1  5771  5772
  5771  H     25.915947    3.650843   19.400143     2  5770
  5772  H     26.318995    5.090536   19.159678     2  5770
  5773  O    -14.845807   -1.168240   10.330655     1  5774  5775
  5774  H    -15.308212   -1.926901   10.713184     2  5773
  5775  H    -15.415384   -0.403610   10.513022     2  5773
  5776  O     -2.438459   -9.304519   11.933830     1  5777  5778
  5777  H     -1.963218  -10.138893   11.816339     2  5776
  5778  H     -2.902644   -9.181700   11.092845     2  5776
  5779  O      3.494476   -5.284590   25.107387     1  5780  5781
  5780  H      4.060710   -4.695436   25.623879     2  5779
  5781  H      4.114430   -5.710119   24.501006     2  5779
  5782  O    -24.034881   -4.528374   22.509059     1  5783  5784
  5783  H    -24.772329   -3.924843   22.671585     2  5782
  5784  H    -24.268516   -5.312321   23.029231     2  5782
  5785  O    -21.881955   17.039141  -17.197761     1  5786  5787
  5786  H    -22.690387   16.800735  -16.720831     2  5785
  5787  H    -21.798322   16.371382  -17.894653     2  5785
  5788  O     21.311298  -24.131651    1.860073     1  5789  5790
  5789  H     20.398397  -24.432393    1.726658     2  5788
  5790  H     21.303173  -23.706949    2.731218     2  5788
  5791  O      1.232760  -14.936702  -16.941773     1  5792  5793
  5792  H      1.496270  -14.015024  -16.791857     2  5791
  5793  H      1.164906  -15.309283  -16.050122     2  5791
  5794  O    -13.697129   -9.835795    1.623252     1  5795  5796
  5795  H    -13.349315  -10.741089    1.653608     2  5794
  5796  H    -12.987036   -9.269287    1.281561     2  5794
  5797  O    -21.886031    6.022542  -23.276770     1  5798  5799
  5798  H    -21.052502    5.675842  -22.931579     2  5797
  5799  H    -21.844463    6.983249  -23.181767     2  5797
  5800  O     -9.155220    2.896438    3.087028     1  5801  5802
  5801  H     -8.828635    3.004656    3.992528     2  5800
  5802  H     -8.959963    3.739052    2.654146     2  5800
  5803  O    -20.304090   12.846285   11.809346     1  5804  5805
  5804  H    -20.229400   11.915892   11.556326     2  5803
  5805  H    -21.239856   13.001794   12.000639     2  5803
  5806  O      4.713885   19.151618   -2.967078     1  5807  5808
  5807  H      4.871067   19.425061   -3.885109     2  5806
  5808  H      3.944970   19.665145   -2.675093     2  5806
  5809  O    -23.546765  -22.299046  -24.582385     1  5810  5811
  5810  H    -23.148822  -21.499571  -24.210812     2  5809
  5811  H    -24.330666  -22.509627  -24.061118     2  5809
  5812  O      5.157597  -15.654939  -16.492832     1  5813  5814
  5813  H      5.976039  -16.165387  -16.585096     2  5812
  5814  H      4.729282  -16.016724  -15.704218     2  5812
  5815  O     13.636684   22.057003    2.308781     1  5816  5817
  5816  H     13.477523   22.969934    2.037175     2  5815
  5817  H     14.473553   21.803363    1.880714     2  5815
  5818  O    -25.773344   20.339461   12.977500     1  5819  5820
  5819  H    -26.393071   20.892112   13.468851     2  5818
  5820  H    -25.456350   19.686561   13.619713     2  5818
  5821  O    -18.773119   24.536703   -3.269798     1  5822  5823
  5822  H    -19.299131   24.752959   -2.489424     2  5821
  5823  H    -19.410479   24.172094   -3.902428     2  5821
  5824  O     18.248296   13.814180  -10.354559     1  5825  5826
  5825  H     18.438418   14.660601   -9.914912     2  5824
  5826  H     17.841988   13.264284   -9.662896     2  5824
  5827  O     17.973944   24.398318   22.317936     1  5828  5829
  5828  H     17.267235   23.770072   22.522882     2  5827
  5829  H     18.367258   24.621295   23.174845     2  5827
  5830  O    -13.596374    0.467289   -8.321434     1  5831  5832
  5831  H    -13.798842    0.603192   -9.258728     2  5830
  5832  H    -14.358829    0.827064   -7.839709     2  5830
  5833  O    -23.026903    2.466220  -15.056555     1  5834  5835
  5834  H    -22.662380    2.446731  -14.159672     2  5833
  5835  H    -23.888883    2.903714  -14.984620     2  5833
  5836  O    -13.709020    5.421947   24.630900     1  5837  5838
  5837  H    -12.849059    5.862240   24.691575     2  5836
  5838  H    -14.027706    5.615093   23.738618     2  5836
  5839  O     24.761219   18.471921    1.993401     1  5840  5841
  5840  H     23.904477   18.094869    1.740723     2  5839
  5841  H     24.569273   19.035070    2.756379     2  5839
  5842  O     -1.009246  -12.690635   15.242532     1  5843  5844
  5843  H     -1.559614  -11.980538   14.888806     2  5842
  5844  H     -0.745833  -12.377897   16.119564     2  5842
  5845  O     22.300351    6.805611  -10.287180     1  5846  5847
  5846  H     23.000527    7.032767   -9.662174     2  5845
  5847  H     22.753472    6.291099  -10.968020     2  5845
  5848  O      5.830167  -20.308798   18.069823     1  5849  5850
  5849  H      6.525821  -20.949723   17.857799     2  5848
  5850  H      5.795093  -20.325559   19.040610     2  5848
  5851  O     24.808119  -14.068784  -24.634473     1  5852  5853
  5852  H     24.801393  -14.612670  -23.833735     2  5851
  5853  H     25.492076  -13.402164  -24.480548     2  5851
  5854  O      7.082990  -12.963929    6.419878     1  5855  5856
  5855  H      7.696771  -12.273892    6.714701     2  5854
  5856  H      6.285003  -12.801858    6.946042     2  5854
  5857  O     -1.266061    8.675629  -23.911043     1  5858  5859
  5858  H     -0.593491    9.143083  -23.401319     2  5857
  5859  H     -1.193074    7.733215  -23.705329     2  5857
  5860  O    -27.129794   24.037102  -20.536292     1  5861  5862
  5861  H    -27.155273   23.067837  -20.528312     2  5860
  5862  H    -26.909987   24.274001  -21.447493     2  5860
  5863  O     21.035108   -6.159296   -7.705964     1  5864  5865
  5864  H     21.384353   -5.539360   -8.363261     2  5863
  5865  H     20.629532   -5.637560   -7.001108     2  5863
  5866  O     -6.098366   -9.468488   16.895350     1  5867  5868
  5867  H     -6.259770   -9.885140   17.757958     2  5866
  5868  H     -5.674162  -10.149035   16.355944     2  5866
  5869  O     19.699713  -24.413371   13.001744     1  5870  5871
  5870  H     19.198980  -23.673364   12.644724     2  5869
  5871  H     20.344381  -24.666107   12.325502     2  5869
  5872  O     -7.659329  -24.618503    5.372341     1  5873  5874
  5873  H     -7.946302  -25.187564    4.644573     2  5872
  5874  H     -7.139469  -25.187490    5.962483     2  5872
  5875  O    -25.221177   -8.561398  -20.181554     1  5876  5877
  5876  H    -25.393020   -9.497813  -19.987875     2  5875
  5877  H    -26.079928   -8.111470  -20.108520     2  5875
  5878  O     21.814912  -19.771964   -6.872891     1  5879  5880
  5879  H     22.103510  -18.867823   -7.064709     2  5878
  5880  H     20.968957  -19.649576   -6.422805     2  5878
  5881  O     14.642380  -17.263614   -1.306211     1  5882  5883
  5882  H     14.873395  -16.444960   -1.770587     2  5881
  5883  H     14.223487  -16.961790   -0.486645     2  5881
  5884  O      1.018977    2.846787    8.523650     1  5885  5886
  5885  H      1.547812    2.198575    8.032551     2  5884
  5886  H      0.276831    3.091241    7.947070     2  5884
  5887  O      1.725480    8.873183   -8.151648     1  5888  5889
  5888  H      1.716873    8.088117   -7.581771     2  5887
  5889  H      1.630507    9.640596   -7.576712     2  5887
  5890  O     14.984968  -11.722964  -16.213710     1  5891  5892
  5891  H     15.315858  -10.986757  -15.678823     2  5890
  5892  H     14.859639  -11.351105  -17.092371     2  5890
  5893  O     22.866275    2.388905   -1.959225     1  5894  5895
  5894  H     23.228302    3.213241   -1.599444     2  5893
  5895  H     23.232022    1.719039   -1.363348     2  5893
  5896  O     15.082090  -15.638797   -8.024866     1  5897  5898
  5897  H     14.522719  -14.892306   -7.763032     2  5896
  5898  H     14.620386  -16.434458   -7.735125     2  5896
  5899  O    -12.839223    6.247805   13.025379     1  5900  5901
  5900  H    -13.269528    6.401959   12.170237     2  5899
  5901  H    -13.335621    6.780579   13.662631     2  5899
  5902  O     -3.717768   17.204526   24.617671     1  5903  5904
  5903  H     -4.164050   16.991230   25.452920     2  5902
  5904  H     -2.793134   16.969740   24.770007     2  5902
  5905  O     26.870001   13.389295   19.825416     1  5906  5907
  5906  H     26.889853   13.215035   18.871366     2  5905
  5907  H     27.031492   12.528316   20.240532     2  5905
  5908  O     20.599213   -7.187993   12.707313     1  5909  5910
  5909  H     21.149317   -6.528303   12.254691     2  5908
  5910  H     20.937726   -7.246257   13.613151     2  5908
  5911  O     -5.015129  -20.348926  -27.209416     1  5912  5913
  5912  H     -4.564588  -19.521590  -26.980239     2  5911
  5913  H     -5.654702  -20.513596  -26.493250     2  5911
  5914  O     -3.390614   19.966172   -3.792452     1  5915  5916
  5915  H     -2.608237   20.321451   -4.237352     2  5914
  5916  H     -3.243825   20.095019   -2.842565     2  5914
  5917  O      5.452243  -19.427658  -17.789587     1  5918  5919
  5918  H      4.923886  -19.841249  -17.089337     2  5917
  5919  H      5.612616  -20.146573  -18.416238     2  5917
  5920  O      2.715264  -26.688679  -19.506902     1  5921  5922
  5921  H      2.453629  -26.784680  -20.435272     2  5920
  5922  H      3.252155  -27.472720  -19.322873     2  5920
  5923  O     -6.012347    8.052220   17.608658     1  5924  5925
  5924  H     -5.788788    8.978282   17.785984     2  5923
  5925  H     -5.378238    7.748750   16.940818     2  5923
  5926  O     -5.736521  -26.546826  -12.260120     1  5927  5928
  5927  H     -5.087635  -26.340583  -11.566240     2  5926
  5928  H     -6.318104  -27.219900  -11.877560     2  5926
  5929  O     -1.614992    7.560002   16.828438     1  5930  5931
  5930  H     -1.904545    8.235921   17.460981     2  5929
  5931  H     -1.223936    8.067112   16.101761     2  5929
  5932  O     -5.646526   14.481572   17.763209     1  5933  5934
  5933  H     -6.269689   15.220509   17.726081     2  5932
  5934  H     -5.999202   13.804277   17.160943     2  5932
  5935  O    -11.753565   -4.507207  -10.770456     1  5936  5937
  5936  H    -12.078951   -4.156448   -9.926414     2  5935
  5937  H    -10.895129   -4.080197  -10.915467     2  5935
  5938  O     -4.205408   23.797047   -2.428065     1  5939  5940
  5939  H     -5.161821   23.922608   -2.565316     2  5938
  5940  H     -3.831664   23.479064   -3.266304     2  5938
  5941  O     -7.594046   12.143289   -6.720650     1  5942  5943
  5942  H     -8.410698   12.596692   -6.465835     2  5941
  5943  H     -7.286475   11.735502   -5.899574     2  5941
  5944  O     10.436195   23.060890   18.608191     1  5945  5946
  5945  H     11.055457   22.511067   18.105648     2  5944
  5946  H     10.179196   22.538425   19.384101     2  5944
  5947  O     -5.320327  -10.085655  -15.284513     1  5948  5949
  5948  H     -4.462393  -10.058227  -14.834382     2  5947
  5949  H     -5.122757  -10.110059  -16.232142     2  5947
  5950  O     -8.229479    5.828820   -9.171823     1  5951  5952
  5951  H     -7.931518    6.263642   -9.983208     2  5950
  5952  H     -9.122347    6.158388   -8.995468     2  5950
  5953  O    -25.029506  -15.515996  -21.104164     1  5954  5955
  5954  H    -25.836314  -15.039934  -21.357851     2  5953
  5955  H    -24.871564  -16.199831  -21.771291     2  5953
  5956  O     24.216306   21.819614    2.412490     1  5957  5958
  5957  H     23.757397   22.662529    2.385812     2  5956
  5958  H     23.516776   21.151630    2.475641     2  5956
  5959  O    -19.128384   25.861723    9.426245     1  5960  5961
  5960  H    -19.964859   25.431966    9.651857     2  5959
  5961  H    -19.350930   26.800417    9.402354     2  5959
  5962  O     18.087038    2.355098  -19.418016     1  5963  5964
  5963  H     18.240452    1.860281  -20.239520     2  5962
  5964  H     17.484734    1.831948  -18.867093     2  5962
  5965  O     14.063036    3.538944    1.264500     1  5966  5967
  5966  H     13.868568    2.786353    1.836510     2  5965
  5967  H     14.997512    3.478806    1.033535     2  5965
  5968  O     26.901447  -23.618175  -12.576104     1  5969  5970
  5969  H     26.726906  -23.162695  -13.415192     2  5968
  5970  H     27.616338  -24.246493  -12.765107     2  5968
  5971  O     -6.334666  -14.784841   -4.949047     1  5972  5973
  5972  H     -6.683880  -14.920385   -4.055431     2  5971
  5973  H     -5.550278  -14.228295   -4.828779     2  5971
  5974  O    -22.555507    7.328978   11.436557     1  5975  5976
  5975  H    -22.345732    6.589696   12.023403     2  5974
  5976  H    -21.804955    7.369721   10.826359     2  5974
  5977  O     15.082040    4.473000   15.726301     1  5978  5979
  5978  H     14.469318    3.726562   15.799299     2  5977
  5979  H     14.826970    4.956848   14.928176     2  5977
  5980  O      4.885802  -17.602924   14.446203     1  5981  5982
  5981  H      5.648172  -17.898842   14.967971     2  5980
  5982  H      5.203802  -17.533629   13.530827     2  5980
  5983  O     17.639921   -8.430403    3.263786     1  5984  5985
  5984  H     18.221281   -7.876079    2.727583     2  5983
  5985  H     16.773008   -8.376820    2.842669     2  5983
  5986  O    -10.919221    6.622759  -22.729928     1  5987  5988
  5987  H    -10.474683    7.481850  -22.671962     2  5986
  5988  H    -10.324586    6.058985  -23.244742     2  5986
  5989  O    -20.759764  -24.753339    2.120652     1  5990  5991
  5990  H    -20.518432  -24.918546    3.047034     2  5989
  5991  H    -19.927415  -24.686302    1.629059     2  5989
  5992  O    -19.313612   20.205397    0.835589     1  5993  5994
  5993  H    -19.800558   19.680845    1.486250     2  5992
  5994  H    -18.396715   19.908360    0.896170     2  5992
  5995  O    -20.550619   23.981562  -19.699305     1  5996  5997
  5996  H    -21.215153   24.681346  -19.668669     2  5995
  5997  H    -20.904868   23.283189  -19.131243     2  5995
  5998  O     24.431438   -1.634985   18.775777     1  5999  6000
  5999  H     24.597427   -0.704369   18.984573     2  5998
  6000  H     24.647903   -2.116920   19.580020     2  5998
  6001  O     24.194667    1.231293  -14.439356     1  6002  6003
  6002  H     23.406654    1.781042  -14.323426     2  6001
  6003  H     24.748150    1.388028  -13.657536     2  6001
  6004  O    -23.817324   -1.513731    9.481982     1  6005  6006
  6005  H    -23.820065   -0.593954    9.773318     2  6004
  6006  H    -23.225966   -1.952074   10.107179     2  6004
  6007  O    -24.218431   24.655180    6.712849     1  6008  6009
  6008  H    -24.072011   23.710043    6.875616     2  6007
  6009  H    -24.828882   24.958158    7.399002     2  6007
  6010  O    -18.158578    7.282342   15.425096     1  6011  6012
  6011  H    -19.121411    7.279592   15.517901     2  6010
  6012  H    -17.772417    7.431372   16.300631     2  6010
  6013  O      8.151609   13.360998   12.308348     1  6014  6015
  6014  H      9.115010   13.274060   12.401285     2  6013
  6015  H      7.979782   13.885609   11.512121     2  6013
  6016  O    -26.664793   14.722985    6.615927     1  6017  6018
  6017  H    -27.616523   14.589895    6.728718     2  6016
  6018  H    -26.458653   14.228697    5.808161     2  6016
  6019  O    -12.271908   20.493609  -25.346981     1  6020  6021
  6020  H    -12.118688   20.443708  -26.300175     2  6019
  6021  H    -11.475717   20.144045  -24.933736     2  6019
  6022  O     26.995787   26.116898    3.721200     1  6023  6024
  6023  H     26.611223   25.467688    3.117417     2  6022
  6024  H     26.972482   26.961193    3.247212     2  6022
  6025  O     -3.712165   -1.613729   -6.986915     1  6026  6027
  6026  H     -2.912159   -1.850946   -6.491981     2  6025
  6027  H     -4.344216   -1.339106   -6.305295     2  6025
  6028  O      9.128116   11.710057   15.803123     1  6029  6030
  6029  H      9.611165   12.531892   15.968050     2  6028
  6030  H      8.329887   11.780060   16.349615     2  6028
  6031  O      3.029306    5.110603  -16.289293     1  6032  6033
  6032  H      3.216510    5.082490  -17.241861     2  6031
  6033  H      2.239277    4.553170  -16.178977     2  6031
  6034  O     10.530674    9.972586  -11.481069     1  6035  6036
  6035  H     10.072159    9.877819  -10.630156     2  6034
  6036  H      9.854366   10.264487  -12.113565     2  6034
  6037  O     20.148270   11.322307  -13.680428     1  6038  6039
  6038  H     20.919087   10.737947  -13.712814     2  6037
  6039  H     20.436591   12.091786  -13.170004     2  6037
  6040  O     -5.372461  -17.146739   -6.075750     1  6041  6042
  6041  H     -5.833732  -16.364626   -5.728886     2  6040
  6042  H     -5.730544  -17.299569   -6.962387     2  6040
  6043  O     22.492343  -24.609573    8.309277     1  6044  6045
  6044  H     22.469587  -24.613685    9.273566     2  6043
  6045  H     21.565463  -24.721827    8.053123     2  6043
  6046  O     -2.746984   11.058000  -22.980231     1  6047  6048
  6047  H     -2.281688   10.628454  -22.247882     2  6046
  6048  H     -3.466084   10.457972  -23.232672     2  6046
  6049  O     11.475040  -22.940466   24.675862     1  6050  6051
  6050  H     11.987586  -23.729588   24.458152     2  6049
  6051  H     11.962248  -22.217300   24.257577     2  6049
  6052  O     12.457591    7.053296   -5.124038     1  6053  6054
  6053  H     13.238266    7.595529   -5.335552     2  6052
  6054  H     12.570097    6.807931   -4.194091     2  6052
  6055  O      0.560490  -27.082117   -8.652937     1  6056  6057
  6056  H     -0.181859  -27.374770   -8.101041     2  6055
  6057  H      1.204524  -26.687825   -8.038173     2  6055
  6058  O     12.423372   -6.358314   12.218119     1  6059  6060
  6059  H     12.027665   -6.346760   13.105844     2  6058
  6060  H     13.073209   -5.643726   12.242661     2  6058
  6061  O     13.999167    1.322559   19.875423     1  6062  6063
  6062  H     14.655017    2.037258   19.902406     2  6061
  6063  H     13.313823    1.556228   19.229892     2  6061
  6064  O    -10.786969   11.447115    3.734420     1  6065  6066
  6065  H    -11.720550   11.340466    3.498657     2  6064
  6066  H    -10.659776   10.994510    4.580277     2  6064
  6067  O      3.691429  -20.488992    2.683390     1  6068  6069
  6068  H      3.069239  -21.200928    2.471587     2  6067
  6069  H      3.231223  -19.658365    2.485915     2  6067
  6070  O    -15.517126  -13.935458    2.729579     1  6071  6072
  6071  H    -16.347576  -14.374677    2.505983     2  6070
  6072  H    -15.784988  -13.263046    3.374220     2  6070
  6073  O     13.918545   -4.112697    2.911858     1  6074  6075
  6074  H     14.061886   -4.136327    3.867891     2  6073
  6075  H     14.784365   -3.864734    2.552555     2  6073
  6076  O    -15.646699  -26.399021  -11.458870     1  6077  6078
  6077  H    -15.324427  -25.491490  -11.570846     2  6076
  6078  H    -15.781660  -26.739737  -12.354803     2  6076
  6079  O     -7.071781  -25.943242  -27.017696     1  6080  6081
  6080  H     -6.173367  -26.297883  -26.968785     2  6079
  6081  H     -7.639647  -26.714033  -26.857465     2  6079
  6082  O     26.090379   15.862628   11.347120     1  6083  6084
  6083  H     27.009266   16.118695   11.518349     2  6082
  6084  H     25.745069   15.532597   12.187969     2  6082
  6085  O      6.759931   20.439407  -20.562963     1  6086  6087
  6086  H      6.303586   19.613451  -20.309310     2  6085
  6087  H      6.832931   20.360333  -21.533227     2  6085
  6088  O    -23.612027   23.577611   26.732886     1  6089  6090
  6089  H    -23.820748   23.254644   27.616933     2  6088
  6090  H    -23.216467   24.445335   26.883423     2  6088
  6091  O     18.175100   16.334252    9.653558     1  6092  6093
  6092  H     17.454680   16.698427   10.187443     2  6091
  6093  H     18.411617   15.493099   10.074752     2  6091
  6094  O     -2.942256  -21.080289   -4.777923     1  6095  6096
  6095  H     -2.841446  -21.525842   -5.633575     2  6094
  6096  H     -3.187696  -21.796495   -4.173016     2  6094
  6097  O      9.643350   -8.823310   12.181242     1  6098  6099
  6098  H      9.755092   -9.390187   11.407670     2  6097
  6099  H      9.778531   -7.925674   11.843656     2  6097
  6100  O    -27.216764  -27.008474   -6.305646     1  6101  6102
  6101  H    -26.684198  -27.704835   -6.721334     2  6100
  6102  H    -27.860640  -26.764104   -6.984402     2  6100
  6103  O      4.125300  -23.451067   -4.436038     1  6104  6105
  6104  H      4.127277  -22.761489   -5.114126     2  6103
  6105  H      4.628480  -23.065225   -3.703887     2  6103
  6106  O    -22.029902   21.798826  -13.813225     1  6107  6108
  6107  H    -21.555102   21.132081  -13.291360     2  6106
  6108  H    -22.974817   21.595796  -13.768264     2  6106
  6109  O      2.456995   -7.557494    8.204170     1  6110  6111
  6110  H      2.434393   -6.859900    8.877043     2  6109
  6111  H      2.844997   -7.170590    7.404622     2  6109
  6112  O    -25.007955   23.310778  -12.054578     1  6113  6114
  6113  H    -25.666727   23.615473  -11.408015     2  6112
  6114  H    -24.155447   23.479862  -11.644662     2  6112
  6115  O    -17.569276   -1.622039   -8.664673     1  6116  6117
  6116  H    -17.999516   -2.210338   -9.298020     2  6115
  6117  H    -16.614841   -1.757232   -8.752651     2  6115
  6118  O      1.817980   24.616410  -26.682702     1  6119  6120
  6119  H      2.438659   24.743540  -27.413553     2  6118
  6120  H      2.362735   24.625286  -25.880209     2  6118
  6121  O    -11.429924  -16.222635   14.503079     1  6122  6123
  6122  H    -11.240289  -17.110575   14.180336     2  6121
  6123  H    -11.002091  -16.170517   15.368323     2  6121
  6124  O     18.385375   11.423366    6.063580     1  6125  6126
  6125  H     19.184438   11.062766    5.653433     2  6124
  6126  H     18.161588   12.194992    5.522594     2  6124
  6127  O    -19.342464    4.847619    9.040346     1  6128  6129
  6128  H    -19.696826    4.240822    8.370782     2  6127
  6129  H    -18.474987    5.120032    8.702285     2  6127
  6130  O     22.494593   23.329741  -20.456269     1  6131  6132
  6131  H     22.150404   23.182309  -21.347466     2  6130
  6132  H     21.798291   23.071408  -19.848474     2  6130
  6133  O     -0.863672  -15.455462   14.776286     1  6134  6135
  6134  H     -1.788511  -15.690200   14.651929     2  6133
  6135  H     -0.860780  -14.488684   14.877659     2  6133
  6136  O     23.277710  -18.501716    6.887171     1  6137  6138
  6137  H     22.738046  -17.737857    7.148604     2  6136
  6138  H     23.895768  -18.626810    7.621793     2  6136
  6139  O     -9.776010   -8.582632    9.588221     1  6140  6141
  6140  H    -10.168409   -8.254104   10.410971     2  6139
  6141  H     -9.045292   -7.988548    9.376215     2  6139
  6142  O     20.040985   21.039434    4.333755     1  6143  6144
  6143  H     19.664155   20.783570    5.188745     2  6142
  6144  H     19.292735   21.023397    3.727665     2  6142
  6145  O     13.149168  -24.954459   23.827969     1  6146  6147
  6146  H     13.795221  -24.316307   23.489961     2  6145
  6147  H     13.549304  -25.226085   24.664628     2  6145
  6148  O    -14.227786   21.890227   12.095245     1  6149  6150
  6149  H    -13.453172   21.784182   12.659076     2  6148
  6150  H    -14.572351   22.765815   12.313790     2  6148
  6151  O    -11.603774  -25.622437   18.728820     1  6152  6153
  6152  H    -10.840216  -25.378361   19.276123     2  6151
  6153  H    -12.346423  -25.129233   19.111609     2  6151
  6154  O     -4.871185  -13.664678  -11.887205     1  6155  6156
  6155  H     -5.277298  -13.563571  -11.018674     2  6154
  6156  H     -4.039649  -14.118614  -11.731378     2  6154
  6157  O    -18.498058   10.798923   -6.987747     1  6158  6159
  6158  H    -19.080334   10.588862   -7.736126     2  6157
  6159  H    -18.265404   11.735290   -7.087519     2  6157
  6160  O    -15.543293  -10.611761  -23.876149     1  6161  6162
  6161  H    -14.964490  -10.249880  -23.188857     2  6160
  6162  H    -15.243145  -10.191570  -24.697326     2  6160
  6163  O      5.206979    8.326688   -6.449009     1  6164  6165
  6164  H      4.674155    9.134824   -6.497330     2  6163
  6165  H      4.963300    7.910433   -5.609011     2  6163
  6166  O     -1.475087  -11.943428   11.853881     1  6167  6168
  6167  H     -2.032367  -12.427639   12.480583     2  6166
  6168  H     -0.638023  -11.757239   12.301158     2  6166
  6169  O      5.904305   12.376884  -21.283830     1  6170  6171
  6170  H      6.414024   11.652739  -20.904116     2  6169
  6171  H      6.399028   12.647104  -22.071268     2  6169
  6172  O     26.916897    6.329743   20.318837     1  6173  6174
  6173  H     27.769692    6.111574   20.730570     2  6172
  6174  H     26.956686    7.259461   20.058935     2  6172
  6175  O    -10.931576   15.023279   -1.939801     1  6176  6177
  6176  H    -10.706186   15.792922   -1.400477     2  6175
  6177  H    -10.984015   15.331731   -2.857988     2  6175
  6178  O    -20.739259    8.177396  -27.183451     1  6179  6180
  6179  H    -20.872886    9.116923  -27.392414     2  6178
  6180  H    -20.218497    7.814638  -27.918324     2  6178
  6181  O     -2.855647  -16.951997   -4.923374     1  6182  6183
  6182  H     -2.434520  -16.082564   -5.023087     2  6181
  6183  H     -3.634581  -16.906858   -5.505706     2  6181
  6184  O     -7.024005  -25.529582   11.886555     1  6185  6186
  6185  H     -7.704547  -24.880424   11.654661     2  6184
  6186  H     -7.367660  -25.957500   12.682448     2  6184
  6187  O     21.640317  -16.535340  -23.825920     1  6188  6189
  6188  H     22.517716  -16.946796  -23.856993     2  6187
  6189  H     21.441280  -16.386762  -22.889787     2  6187
  6190  O      4.097810  -19.273998   -1.187498     1  6191  6192
  6191  H      4.406409  -18.374012   -1.365548     2  6190
  6192  H      4.728597  -19.665937   -0.567583     2  6190
  6193  O     24.363095   25.130396   18.553243     1  6194  6195
  6194  H     25.137097   24.570202   18.410396     2  6193
  6195  H     23.740009   24.565355   19.028601     2  6193
  6196  O     20.011182   25.869421  -22.569202     1  6197  6198
  6197  H     19.504614   26.673953  -22.407005     2  6196
  6198  H     20.044352   25.446289  -21.698933     2  6196
  6199  O     15.787398   -9.960446  -22.065515     1  6200  6201
  6200  H     15.438039   -9.075405  -22.245577     2  6199
  6201  H     15.029254  -10.484995  -21.770724     2  6199
  6202  O     14.309338  -26.813993    4.534745     1  6203  6204
  6203  H     14.105933  -25.900214    4.280436     2  6202
  6204  H     14.481138  -27.251417    3.688660     2  6202
  6205  O     -1.642922   25.422526   16.683519     1  6206  6207
  6206  H     -1.917211   25.272306   17.602851     2  6205
  6207  H     -1.347262   26.346142   16.681088     2  6205
  6208  O     -9.193603    1.514454  -19.205087     1  6209  6210
  6209  H     -9.972637    1.850374  -19.675323     2  6208
  6210  H     -9.535334    1.043673  -18.429306     2  6208
  6211  O     -5.384259   22.224427  -10.746934     1  6212  6213
  6212  H     -5.350832   23.038343  -11.278589     2  6211
  6213  H     -5.398828   21.524087  -11.422861     2  6211
  6214  O     -7.401923  -16.690424  -10.861763     1  6215  6216
  6215  H     -8.216480  -17.145818  -11.114991     2  6214
  6216  H     -7.689868  -15.922454  -10.350319     2  6214
  6217  O    -13.220077  -22.810891  -17.918900     1  6218  6219
  6218  H    -12.662839  -22.227730  -17.380483     2  6217
  6219  H    -13.851287  -22.209552  -18.337952     2  6217
  6220  O    -26.531124  -18.990592    9.001134     1  6221  6222
  6221  H    -27.417227  -18.597617    9.041242     2  6220
  6222  H    -26.530982  -19.508598    8.181182     2  6220
  6223  O    -24.358127  -19.990669   -8.074098     1  6224  6225
  6224  H    -23.729506  -19.443176   -8.572261     2  6223
  6225  H    -25.221951  -19.824349   -8.482763     2  6223
  6226  O     -7.414713    5.918267   13.858945     1  6227  6228
  6227  H     -7.515843    6.210577   12.942436     2  6226
  6228  H     -7.521804    6.710243   14.409099     2  6226
  6229  O     -3.053106   -4.436675  -25.883036     1  6230  6231
  6230  H     -2.992262   -5.341527  -26.233461     2  6229
  6231  H     -2.688234   -4.482259  -24.984665     2  6229
  6232  O      9.839720   -8.574590   23.274422     1  6233  6234
  6233  H      9.231981   -8.239954   23.942016     2  6232
  6234  H      9.691338   -9.530601   23.206173     2  6232
  6235  O      4.550056    2.443373   13.547859     1  6236  6237
  6236  H      3.960720    1.965289   14.153684     2  6235
  6237  H      3.954055    2.785696   12.862581     2  6235
  6238  O      8.087835  -26.234607   11.513185     1  6239  6240
  6239  H      7.911312  -26.189498   12.464355     2  6238
  6240  H      8.002808  -27.167561   11.274190     2  6238
  6241  O    -18.103638  -12.354071  -14.399713     1  6242  6243
  6242  H    -18.073825  -12.782129  -13.532985     2  6241
  6243  H    -17.671435  -11.498183  -14.270584     2  6241
  6244  O      3.746319   -8.731622   -5.840265     1  6245  6246
  6245  H      4.067243   -8.016411   -5.268629     2  6244
  6246  H      3.514466   -9.470407   -5.252755     2  6244
  6247  O     12.303060  -25.144282  -10.096634     1  6248  6249
  6248  H     11.700353  -25.683479   -9.560376     2  6247
  6249  H     12.236367  -24.242815   -9.750337     2  6247
  6250  O     23.215602   -3.152678   25.997234     1  6251  6252
  6251  H     24.122040   -3.023098   26.319124     2  6250
  6252  H     22.704554   -3.468053   26.758544     2  6250
  6253  O      7.251143    3.689680    2.000592     1  6254  6255
  6254  H      7.047223    4.580952    2.317736     2  6253
  6255  H      7.049196    3.061384    2.706113     2  6253
  6256  O    -26.021200   19.072167   22.616166     1  6257  6258
  6257  H    -26.202049   18.567321   21.812287     2  6256
  6258  H    -26.876069   19.109497   23.059171     2  6256
  6259  O    -17.646515   19.266537   -8.813213     1  6260  6261
  6260  H    -18.158048   18.504289   -9.133121     2  6259
  6261  H    -16.900333   19.311487   -9.432400     2  6259
  6262  O    -25.548266  -20.071393   11.928878     1  6263  6264
  6263  H    -26.416607  -19.641850   11.916675     2  6262
  6264  H    -25.446683  -20.360252   12.846702     2  6262
  6265  O     22.147219  -17.006672   -7.031531     1  6266  6267
  6266  H     22.947713  -16.484718   -7.187670     2  6265
  6267  H     22.082333  -17.035941   -6.065518     2  6265
  6268  O    -17.961891  -22.758816    3.943608     1  6269  6270
  6269  H    -18.317476  -22.183525    4.639804     2  6268
  6270  H    -18.237333  -23.653525    4.168088     2  6268
  6271  O     24.780912  -16.273708  -26.395916     1  6272  6273
  6272  H     24.890223  -15.393138  -26.008078     2  6271
  6273  H     24.529752  -16.823604  -25.640593     2  6271
  6274  O      5.115513   -5.207472   13.697680     1  6275  6276
  6275  H      5.800364   -5.425477   14.348621     2  6274
  6276  H      4.328349   -5.678365   14.014964     2  6274
  6277  O      4.617306  -25.085314  -20.927758     1  6278  6279
  6278  H      4.106841  -24.730482  -21.671405     2  6277
  6279  H      3.974714  -25.313032  -20.244086     2  6277
  6280  O     10.019205    9.879919   22.828701     1  6281  6282
  6281  H      9.221488    9.373267   22.616026     2  6280
  6282  H     10.348115    9.503433   23.659458     2  6280
  6283  O     16.033430   23.705542   19.972999     1  6284  6285
  6284  H     16.955169   23.593241   20.228720     2  6283
  6285  H     16.048671   24.144263   19.111392     2  6283
  6286  O     21.221371  -15.094693  -12.822788     1  6287  6288
  6287  H     20.799318  -14.266547  -12.549407     2  6286
  6288  H     21.989240  -14.808800  -13.338617     2  6286
  6289  O    -19.987191  -21.650843  -14.946636     1  6290  6291
  6290  H    -20.312676  -22.404998  -14.431296     2  6289
  6291  H    -20.498968  -20.878861  -14.660526     2  6289
  6292  O     -5.150829   -5.858028  -13.867901     1  6293  6294
  6293  H     -5.399371   -4.984031  -13.530938     2  6292
  6294  H     -4.255062   -5.745371  -14.218650     2  6292
  6295  O    -26.102782    3.369610   11.828215     1  6296  6297
  6296  H    -26.878479    3.945203   11.773714     2  6295
  6297  H    -25.444981    3.864410   12.338928     2  6295
  6298  O     22.230400    5.624193    2.534476     1  6299  6300
  6299  H     21.586166    5.427012    1.846429     2  6298
  6300  H     23.061373    5.200438    2.260734     2  6298
  6301  O    -18.634892  -13.915556   13.207028     1  6302  6303
  6302  H    -18.666466  -13.415253   14.038852     2  6301
  6303  H    -19.486069  -13.743655   12.772655     2  6301
  6304  O     23.040664   -5.759261   17.613019     1  6305  6306
  6305  H     23.535128   -6.375966   17.051598     2  6304
  6306  H     22.169497   -6.162421   17.758088     2  6304
  6307  O     -3.617985    7.871743  -21.200525     1  6308  6309
  6308  H     -4.410030    8.287409  -20.828924     2  6307
  6309  H     -2.885859    8.467850  -20.983858     2  6307
  6310  O    -11.678291    7.400451  -17.380506     1  6311  6312
  6311  H    -11.089425    8.063908  -17.774977     2  6310
  6312  H    -12.199186    7.057581  -18.115196     2  6310
  6313  O     23.821070    4.732463   -0.878195     1  6314  6315
  6314  H     24.107999    4.625099    0.041831     2  6313
  6315  H     24.585809    5.135698   -1.315887     2  6313
  6316  O    -11.683349   -0.552932   27.015138     1  6317  6318
  6317  H    -11.903829   -0.342574   26.093052     2  6316
  6318  H    -12.493762   -0.885225   27.432989     2  6316
  6319  O    -13.211080  -20.344634   22.094251     1  6320  6321
  6320  H    -14.146310  -20.084210   22.062638     2  6319
  6321  H    -13.089587  -20.821025   22.926390     2  6319
  6322  O    -19.517631  -10.535984    6.875809     1  6323  6324
  6323  H    -18.630584  -10.223409    7.099256     2  6322
  6324  H    -19.921339  -10.758116    7.727129     2  6322
  6325  O      2.981674   -2.798883   -3.427200     1  6326  6327
  6326  H      2.804538   -2.885694   -2.483760     2  6325
  6327  H      3.845823   -2.353805   -3.481566     2  6325
  6328  O     26.250686  -25.722741    5.294501     1  6329  6330
  6329  H     26.393931  -25.661052    4.343479     2  6328
  6330  H     27.125736  -25.760763    5.700130     2  6328
  6331  O     21.242035   14.475021    5.173497     1  6332  6333
  6332  H     21.624309   13.971861    5.907911     2  6331
  6333  H     21.164955   15.379470    5.515624     2  6331
  6334  O     16.757758  -13.336528  -10.191110     1  6335  6336
  6335  H     17.204821  -13.788096   -9.461152     2  6334
  6336  H     17.219352  -12.492044  -10.290727     2  6334
  6337  O      0.132873   26.004979    9.211574     1  6338  6339
  6338  H     -0.245392   25.173046    9.532328     2  6337
  6339  H      0.200991   25.929307    8.246691     2  6337
  6340  O    -19.161322  -21.107894    5.783180     1  6341  6342
  6341  H    -20.026614  -20.788248    5.483822     2  6340
  6342  H    -18.731821  -20.329865    6.168654     2  6340
  6343  O     -3.044804   24.246112  -22.734765     1  6344  6345
  6344  H     -3.734710   23.768069  -22.258523     2  6343
  6345  H     -2.227964   24.093173  -22.233341     2  6343
  6346  O     -2.373073   -3.921357  -23.194463     1  6347  6348
  6347  H     -1.599872   -4.041175  -22.632252     2  6346
  6348  H     -3.141821   -4.227664  -22.685068     2  6346
  6349  O     23.213917  -26.801796  -12.677801     1  6350  6351
  6350  H     23.454741  -26.480741  -13.559991     2  6349
  6351  H     22.571097  -27.505202  -12.873806     2  6349
  6352  O     23.692708   14.084895   11.138485     1  6353  6354
  6353  H     23.897380   14.388609   12.033420     2  6352
  6354  H     23.260289   13.226716   11.235886     2  6352
  6355  O     19.579807  -16.359764  -18.560492     1  6356  6357
  6356  H     18.697706  -16.575370  -18.894048     2  6355
  6357  H     19.664980  -16.871927  -17.743768     2  6355
  6358  O     -8.727069    8.400104    0.043848     1  6359  6360
  6359  H     -8.928375    9.255333    0.462483     2  6358
  6360  H     -7.870351    8.112842    0.392968     2  6358
  6361  O     23.661661    5.160509  -12.078157     1  6362  6363
  6362  H     23.715005    4.245966  -11.760328     2  6361
  6363  H     24.570259    5.433913  -12.289269     2  6361
  6364  O     25.517568   23.557042   -2.524677     1  6365  6366
  6365  H     26.416121   23.731009   -2.205970     2  6364
  6366  H     25.626741   23.190036   -3.416138     2  6364
  6367  O     -3.789834    9.463049  -26.576789     1  6368  6369
  6368  H     -4.165833    9.729920  -25.727006     2  6367
  6369  H     -4.341287    9.884843  -27.253749     2  6367
  6370  O    -10.910565   -0.984101    7.644261     1  6371  6372
  6371  H    -10.271102   -1.375487    8.264057     2  6370
  6372  H    -10.583449   -0.099497    7.400667     2  6370
  6373  O     19.496815    1.738589    6.801871     1  6374  6375
  6374  H     18.830034    2.278576    7.247779     2  6373
  6375  H     19.372632    0.871300    7.208460     2  6373
  6376  O    -26.586896    8.716031   12.028666     1  6377  6378
  6377  H    -26.455396    9.556539   11.559471     2  6376
  6378  H    -27.516663    8.724575   12.296848     2  6376
  6379  O      2.793884   12.413319   -2.609955     1  6380  6381
  6380  H      2.860072   13.310424   -2.971370     2  6379
  6381  H      2.906986   12.469942   -1.651887     2  6379
  6382  O    -15.504611    4.246397   10.175401     1  6383  6384
  6383  H    -16.043021    3.987046   10.939835     2  6382
  6384  H    -14.844681    3.543588   10.097238     2  6382
  6385  O    -27.028186   17.950507   20.337404     1  6386  6387
  6386  H    -27.739518   18.611383   20.330514     2  6385
  6387  H    -26.378948   18.220993   19.669874     2  6385
  6388  O     20.932453   10.574806   13.836592     1  6389  6390
  6389  H     20.238327   10.704276   13.173376     2  6388
  6390  H     20.492916   10.127895   14.571018     2  6388
  6391  O     18.358945  -20.298555    7.741193     1  6392  6393
  6392  H     19.091776  -20.887562    7.964981     2  6391
  6393  H     17.644583  -20.889639    7.474466     2  6391
  6394  O    -10.642898   -8.327260   -2.648664     1  6395  6396
  6395  H    -11.304798   -7.660281   -2.411498     2  6394
  6396  H    -10.074495   -7.916109   -3.318306     2  6394
  6397  O     26.883059  -13.729288   21.969641     1  6398  6399
  6398  H     26.145782  -14.349152   21.856451     2  6397
  6399  H     26.526058  -12.932705   22.390153     2  6397
  6400  O     17.527199  -14.257961   -4.419707     1  6401  6402
  6401  H     16.756173  -13.722408   -4.648322     2  6400
  6402  H     17.684661  -14.092413   -3.479487     2  6400
  6403  O    -15.533770   -2.638791   -5.874401     1  6404  6405
  6404  H    -16.497222   -2.625578   -5.817279     2  6403
  6405  H    -15.326124   -2.323317   -6.767943     2  6403
  6406  O     24.296392   21.722175   -0.872368     1  6407  6408
  6407  H     23.365058   21.963433   -0.778573     2  6406
  6408  H     24.671298   22.361492   -1.493911     2  6406
  6409  O    -24.746720    4.336149  -20.748755     1  6410  6411
  6410  H    -24.393604    3.776093  -20.042743     2  6409
  6411  H    -25.709747    4.229297  -20.709645     2  6409
  6412  O    -23.417016  -23.446648  -13.623133     1  6413  6414
  6413  H    -22.494121  -23.715981  -13.752693     2  6412
  6414  H    -23.607288  -22.849926  -14.364592     2  6412
  6415  O     -5.337417  -17.761991    8.701653     1  6416  6417
  6416  H     -5.875526  -18.562580    8.616258     2  6415
  6417  H     -4.420031  -18.010069    8.523954     2  6415
  6418  O     22.203239   -5.480249   11.213514     1  6419  6420
  6419  H     21.959131   -4.544100   11.262416     2  6418
  6420  H     22.036958   -5.743917   10.294501     2  6418
  6421  O      9.046965  -25.827333  -15.188919     1  6422  6423
  6422  H      9.232286  -25.700513  -14.246140     2  6421
  6423  H      9.611529  -26.570526  -15.445997     2  6421
  6424  O    -16.494797   -9.419068    0.854835     1  6425  6426
  6425  H    -16.980818   -9.753534    1.619671     2  6424
  6426  H    -15.558455   -9.572954    1.049198     2  6424
  6427  O      5.867787  -20.593272  -13.587088     1  6428  6429
  6428  H      5.863183  -20.727566  -12.626737     2  6427
  6429  H      6.186207  -19.684363  -13.701890     2  6427
  6430  O    -12.282931  -21.692677   19.611435     1  6431  6432
  6431  H    -12.547841  -21.177965   20.388195     2  6430
  6432  H    -12.624842  -22.583143   19.783757     2  6430
  6433  O      9.203245   11.684011   19.175731     1  6434  6435
  6434  H      9.266541   12.652631   19.176216     2  6433
  6435  H      8.302270   11.462242   19.454948     2  6433
  6436  O    -23.893657   25.017616   -0.833551     1  6437  6438
  6437  H    -23.967664   25.374689    0.063388     2  6436
  6438  H    -23.440400   25.690138   -1.361466     2  6436
  6439  O     -6.169055   -8.723081  -12.956100     1  6440  6441
  6440  H     -5.437578   -8.138160  -12.703873     2  6439
  6441  H     -5.937995   -9.148027  -13.792446     2  6439
  6442  O    -23.858207   -0.162904   -1.991278     1  6443  6444
  6443  H    -24.307200    0.248306   -1.240236     2  6442
  6444  H    -24.363075    0.081471   -2.775496     2  6442
  6445  O     14.015284   13.114544  -12.893457     1  6446  6447
  6446  H     14.757154   13.600567  -12.507603     2  6445
  6447  H     13.326759   13.778149  -13.051471     2  6445
  6448  O     23.545760  -10.510117   -3.183935     1  6449  6450
  6449  H     23.781817  -10.097031   -4.027849     2  6448
[truncated: 588,001 more chars]
