# Supplementary material for: Measuring Zn Transference with Precision: Insights for Dendrite‐Free Zinc Metal Anodes
Source: Adv Mater. 2025 Aug 23;37(46):e02245. doi: 10.1002/adma.202502245 (PMC12631524; doi:10.1002/adma.202502245)
Supplement: Supplementary file 2 — Supporting Information [file ADMA-37-e02245-s002.gz › restarts/20Zn_r4.dyn]

 Number of Atoms and Title :
 15904  Built with Packmol
 Periodic Box Dimensions :
    0.5443216323852539D+02    0.5443216323852539D+02    0.5443216323852539D+02
    0.9000000000000000D+02    0.9000000000000000D+02    0.9000000000000000D+02
 Current Atomic Positions :
   -0.2364526395667448D+02    0.9508289732724766D+01    0.7375876942636469D+01
   -0.2270929580633240D+02    0.9669124939276985D+01    0.7411918960240244D+01
   -0.2398270332194004D+02    0.9657853666205535D+01    0.8288996292329253D+01
    0.1082729347599805D+02    0.2640502023892465D+02    0.1830726814689969D+02
    0.1097558776199157D+02    0.2602647044178440D+02    0.1736770051704185D+02
    0.1005172706860052D+02    0.2692888120770033D+02    0.1828685304163908D+02
   -0.6235297992313123D+01    0.1717262877997555D+02    0.2164519989087460D+02
   -0.6763269111732654D+01    0.1674993946089980D+02    0.2239299389812238D+02
   -0.6787463666194322D+01    0.1739600794296234D+02    0.2088324333159586D+02
    0.3381848842696042D+01   -0.2193911216035099D+01   -0.6502261956056549D+01
    0.2415277804970166D+01   -0.2297894251555986D+01   -0.6543499743453676D+01
    0.3618919588088504D+01   -0.1772741681452282D+01   -0.5674881035404831D+01
   -0.5988179770568163D+01   -0.1653665769674092D+02   -0.2158949752147738D+02
   -0.6206322035891623D+01   -0.1748252849551351D+02   -0.2160633205528972D+02
   -0.6812928220123561D+01   -0.1603089742008735D+02   -0.2189222063936658D+02
   -0.1471300801687044D+02    0.1152360276954506D+02   -0.4016215819102491D+01
   -0.1478966645246639D+02    0.1248369255255740D+02   -0.4148239880546365D+01
   -0.1516693197197634D+02    0.1112408284954258D+02   -0.4763922779013781D+01
   -0.1414394773921923D+02   -0.5447068186888593D+01    0.9733150744311372D+01
   -0.1503674431988280D+02   -0.5158654906982274D+01    0.9947979211777227D+01
   -0.1374966283683655D+02   -0.5544264168617821D+01    0.1063815536057512D+02
   -0.3162770400893598D+01   -0.2061717031580893D+02    0.2268892992247608D+02
   -0.4113691549929678D+01   -0.2069670442588595D+02    0.2263860306935408D+02
   -0.2886370395835079D+01   -0.2111789301689867D+02    0.2342582121519825D+02
    0.1973735434368838D+01   -0.2550039107624189D+02    0.2239279584128328D+01
    0.1990228012917617D+01   -0.2604505321142970D+02    0.3031703983123662D+01
    0.2825206044903108D+01   -0.2545701940648629D+02    0.1831402413419858D+01
   -0.3223213439136966D+01   -0.1357817157439183D+02    0.1141199890065086D+02
   -0.3193742150202928D+01   -0.1334385157671055D+02    0.1043202423714419D+02
   -0.2996888351752400D+01   -0.1275882409258889D+02    0.1186787920939976D+02
   -0.2860561669145577D+01    0.8005020494807528D+01   -0.2356563311421642D+02
   -0.2040695958811793D+01    0.8148869764256087D+01   -0.2318824847670002D+02
   -0.3224828177108989D+01    0.7335778209916191D+01   -0.2297016440610891D+02
    0.8485312055930969D+01    0.2223949778355139D+02    0.2698130303122742D+02
    0.9387697351578757D+01    0.2199174911281166D+02    0.2687513389264472D+02
    0.8045356788218761D+01    0.2189067169382386D+02    0.2619430783238912D+02
    0.1653171039303477D+02   -0.2189739149121563D+01    0.1803198429700758D+02
    0.1685875873798397D+02   -0.2963005295410349D+01    0.1851073222595734D+02
    0.1577305228514940D+02   -0.2529738869275497D+01    0.1748865418521648D+02
    0.8230141845788737D+01    0.2314976807645514D+02   -0.1681670803311446D+02
    0.8871833828785453D+01    0.2240506761353227D+02   -0.1653942531484534D+02
    0.8897550623152727D+01    0.2377690388296297D+02   -0.1726833961810890D+02
   -0.1208982260353163D+02    0.1389280499699416D+02   -0.1975852345087492D+02
   -0.1257668021341382D+02    0.1461262610891018D+02   -0.2018589036369846D+02
   -0.1115477383353107D+02    0.1404728971961710D+02   -0.1955705158827671D+02
   -0.7576560723294618D+01   -0.7931460002317964D+01    0.1281794898469927D+02
   -0.8215903537667845D+01   -0.8245778260879034D+01    0.1212584790757143D+02
   -0.8072208989989200D+01   -0.7455035554135644D+01    0.1348539828478222D+02
   -0.1947367974289542D+01   -0.9191443298375614D+01   -0.1795431760527224D+02
   -0.2090600824384143D+01   -0.8487506591030385D+01   -0.1727786718464806D+02
   -0.2606602378792511D+01   -0.9146699725402934D+01   -0.1866211303314854D+02
    0.2716480800889738D+02   -0.2002480831811640D+01   -0.2417670041038604D+02
    0.2659762304575581D+02   -0.2485082671981689D+01   -0.2473222275310492D+02
    0.2776232944076344D+02   -0.1501559117532158D+01   -0.2470194566014095D+02
   -0.1479827068417993D+02    0.1099571149186742D+02    0.1770576362251260D+02
   -0.1395981583120813D+02    0.1125555293704743D+02    0.1739941809953124D+02
   -0.1545470983704409D+02    0.1123956148888842D+02    0.1700961439490860D+02
   -0.7446762949127837D+01   -0.4811206006119409D+00   -0.2138617672340427D+02
   -0.8114930855378169D+01   -0.9668756932676126D+00   -0.2091483914999363D+02
   -0.6832818894834853D+01    0.8191093474135519D-01   -0.2089706057588057D+02
    0.1466607714602935D+02   -0.2529363684470504D+02   -0.2206409489472068D+02
    0.1393029314065354D+02   -0.2572198906632759D+02   -0.2246652901029270D+02
    0.1525418118088351D+02   -0.2593499751232374D+02   -0.2157713458663973D+02
    0.3659523920205220D+01   -0.2091189173599178D+02    0.2557751781113600D+02
    0.3795025634331833D+01   -0.2073812049989755D+02    0.2646892857779820D+02
    0.3288977531099632D+01   -0.2182415933529985D+02    0.2548663817406952D+02
    0.7526089324887194D+01   -0.5267896930032295D+01    0.4195144376551744D+01
    0.6574410689705213D+01   -0.5174751880944275D+01    0.3882813435982529D+01
    0.7559497583761803D+01   -0.5986348071957678D+01    0.4763544935701941D+01
   -0.1821996967990940D+02   -0.6582070737301184D+01   -0.3218595405126046D+01
   -0.1745902919513308D+02   -0.6209332379518118D+01   -0.3694703109487910D+01
   -0.1840097868447275D+02   -0.5879030649233333D+01   -0.2658357231885830D+01
    0.8939170989995482D+01    0.4308984298383390D+01    0.1844465311416770D+02
    0.8130583155759421D+01    0.3926350490059375D+01    0.1806986860014241D+02
    0.9568168316259573D+01    0.4199144417724455D+01    0.1773211985532634D+02
   -0.2278948505998083D+02    0.1946581955731619D+02    0.1281430203296819D+02
   -0.2346674435384401D+02    0.1902726711668985D+02    0.1336959365973440D+02
   -0.2275125279915050D+02    0.1891171952525697D+02    0.1201750550650015D+02
   -0.6794485728626726D+01   -0.7542032155341548D+01   -0.1279175846727438D+02
   -0.6017929573128107D+01   -0.8160614501617825D+01   -0.1277054817570319D+02
   -0.7539957514373053D+01   -0.8027356436039035D+01   -0.1310803994287056D+02
    0.1052984340887220D+00    0.6152471358543029D+01   -0.1034455875110931D+02
    0.2108802137608455D+00    0.5797552661578594D+01   -0.9484903944385737D+01
   -0.8990271522797595D+00    0.6155050939644775D+01   -0.1027994674788442D+02
   -0.7928202135400173D+01   -0.2210734735296766D+02   -0.1371716802215340D+02
   -0.8648751853834149D+01   -0.2156952239513264D+02   -0.1406122804073302D+02
   -0.8215007427916255D+01   -0.2259309955665479D+02   -0.1292693868123128D+02
   -0.2612681796739900D+02   -0.1198238659581715D+02    0.2612645979531632D+02
   -0.2658316126548571D+02   -0.1129727440538213D+02    0.2563839707882314D+02
   -0.2565087359791340D+02   -0.1149487003083577D+02    0.2683450082183581D+02
   -0.1246718574823462D+02   -0.5683776889506264D+01   -0.2667279995283123D+02
   -0.1215463847043509D+02   -0.5759348227625240D+01   -0.2758736373914266D+02
   -0.1340329296747526D+02   -0.5837959384517391D+01   -0.2662719150164873D+02
    0.9865948259099595D+01    0.7200388701070169D+01   -0.3313102874747441D+01
    0.1070238735115164D+02    0.6893009191495991D+01   -0.2982590519745408D+01
    0.1003789376341790D+02    0.8113256576108032D+01   -0.3641384483484963D+01
    0.9994688167567904D+01    0.1738786000025287D+02   -0.7740706935225980D+01
    0.1013692745897329D+02    0.1715540199282902D+02   -0.8668691824238099D+01
    0.9151067509320905D+01    0.1697686434833086D+02   -0.7426718079110640D+01
    0.6686127967484525D+01    0.1088890265459177D+01    0.6167448836499771D+01
    0.6337686747564872D+01    0.1911826065375570D+01    0.5779522376525537D+01
    0.7658818298580721D+01    0.1220423325858559D+01    0.6036995034481810D+01
    0.2280643960794988D+02   -0.9416102944987740D+01    0.1327020895006315D+02
    0.2349181282919279D+02   -0.9995986265651400D+01    0.1304729466353564D+02
    0.2233527634857587D+02   -0.9268352205474377D+01    0.1246168000949095D+02
    0.7540272858756873D+01    0.1655816263121551D+01    0.2019605125062954D+02
    0.7473628041459420D+01    0.1704537430526809D+01    0.2116617775915011D+02
    0.8487736986539874D+01    0.1605856369117334D+01    0.2004936963247930D+02
    0.2173473276294121D+01    0.1715332730175617D+02    0.2098547346657368D+02
    0.2820645959869462D+01    0.1776651121892625D+02    0.2134222178494509D+02
    0.2179163026361667D+01    0.1643409596013956D+02    0.2157780498302125D+02
    0.2247573986686290D+01   -0.1319064849452550D+02   -0.3763425269015307D+01
    0.1885217059976699D+01   -0.1402120350663463D+02   -0.4092316771307593D+01
    0.2956238648525431D+01   -0.1341435272766633D+02   -0.3099705991006608D+01
   -0.2243664496989851D+02    0.2221576496074051D+02    0.3773940913002948D+01
   -0.2158713421999824D+02    0.2233400951489686D+02    0.3405476538392940D+01
   -0.2227069943594090D+02    0.2194562381244935D+02    0.4682393543720826D+01
   -0.2454328345332357D+02    0.2443129413549591D+02    0.2435279404759895D+02
   -0.2390072545154441D+02    0.2509338262782118D+02    0.2469220680691377D+02
   -0.2411066649311025D+02    0.2378136084386283D+02    0.2377919004119569D+02
   -0.1719733163855089D+02   -0.3887727765444559D+01    0.2646088415186059D+02
   -0.1702474082047481D+02   -0.3146013954914027D+01    0.2710362335460134D+02
   -0.1798587463288469D+02   -0.4345451601174100D+01    0.2673020924006594D+02
    0.2667229518719691D+02    0.5488112704146412D+01   -0.8813837229412481D+01
    0.2663109648523090D+02    0.6418431099551981D+01   -0.8760178481114137D+01
    0.2725901204111644D+02    0.5111037365418479D+01   -0.8145631368139199D+01
    0.2213162672407716D+02   -0.2686399054153021D+02   -0.1147097043858388D+02
    0.2277005489385040D+02   -0.2650077518983973D+02   -0.1087263457984270D+02
    0.2257954149103078D+02   -0.2716497902387284D+02   -0.1224123789312906D+02
    0.2668187257045251D+02    0.2389633097925984D+02   -0.5556468720543251D+01
    0.2631302606265347D+02    0.2322048354108454D+02   -0.6173624019495655D+01
    0.2675723027378697D+02    0.2351920420372093D+02   -0.4712783941411010D+01
    0.2548159539401960D+02    0.1247115834350222D+02    0.7794828965948364D+01
    0.2614432357773252D+02    0.1291721816409748D+02    0.7270047942943046D+01
    0.2576274044459237D+02    0.1229357993531920D+02    0.8656197300943717D+01
   -0.1701090261142177D+02   -0.1454642350428817D+02    0.2511826558273932D+02
   -0.1725566493721752D+02   -0.1442061614924067D+02    0.2419001133319137D+02
   -0.1672322910376084D+02   -0.1370039543239089D+02    0.2542167820719762D+02
   -0.2398242834872103D+02    0.3373089618108296D+01   -0.9651322599727534D+01
   -0.2447839586488664D+02    0.2816084471574114D+01   -0.9004513014433774D+01
   -0.2318268691275434D+02    0.3702997428457288D+01   -0.9140154015818666D+01
   -0.5658297772340962D+01   -0.2397281498562051D+02   -0.5262878337352054D+01
   -0.6426391732320811D+01   -0.2430122887102951D+02   -0.4781518434248358D+01
   -0.6027171433572351D+01   -0.2368856196635643D+02   -0.6057466059545649D+01
    0.1202129348247215D+02    0.5985235501810831D+01   -0.6842566030121500D+01
    0.1262744900616351D+02    0.5754228802703909D+01   -0.7568790680717157D+01
    0.1128524252583713D+02    0.6409099242012435D+01   -0.7314811337655339D+01
   -0.2642466815827171D+01    0.3934324490046353D+01    0.1486514625556536D+02
   -0.3543690536046730D+01    0.3673294033931739D+01    0.1499845549705452D+02
   -0.2300015441622765D+01    0.3719146794451095D+01    0.1575802807650812D+02
    0.1427844253369154D+02    0.5167651839796847D+01   -0.2357157126657027D+02
    0.1361699150746257D+02    0.5761431240712668D+01   -0.2392238326472934D+02
    0.1503826454862362D+02    0.5740431392050842D+01   -0.2335987781635232D+02
    0.1463458525727130D+02    0.2703838029455198D+02   -0.6796739620537716D+01
    0.1465381012655755D+02    0.2709668486401716D+02   -0.7756615331507094D+01
    0.1434656880921238D+02    0.2790252445807630D+02   -0.6563700351856283D+01
   -0.1557196924403338D+02    0.9453535363100745D+01    0.1030845073545294D+02
   -0.1623601863198580D+02    0.9940394127666824D+01    0.9778123385010309D+01
   -0.1571826780861130D+02    0.8521595795561401D+01    0.1007808114661684D+02
    0.1015918200961585D+02    0.1506397243577591D+02    0.9682015430355580D+01
    0.1066047306120885D+02    0.1582999322362839D+02    0.9416649489387229D+01
    0.1047774377351743D+02    0.1489662937464271D+02    0.1057475410229383D+02
    0.2570263460027980D+02    0.1987666713623445D+01   -0.1451849430370636D+02
    0.2651362607757763D+02    0.2160065048917692D+01   -0.1399822661327665D+02
    0.2529008332243023D+02    0.1233691489204578D+01   -0.1414263476111278D+02
   -0.2500314986565743D+02   -0.7690102535633742D+01   -0.2543043648368386D+02
   -0.2469968487809227D+02   -0.6843660445988380D+01   -0.2514376623627603D+02
   -0.2593753432562014D+02   -0.7750552749092459D+01   -0.2515045920460732D+02
   -0.7230236937611301D+00   -0.2616426315176111D+02   -0.1668004913261285D+02
    0.2966262695980193D-01   -0.2624057446017422D+02   -0.1612633801521568D+02
   -0.1521608415037423D+01   -0.2623057240915987D+02   -0.1615246425811265D+02
   -0.1746283238811237D+02    0.2009341143105208D+02   -0.7524548101906305D+01
   -0.1645475333661157D+02    0.2031456900335511D+02   -0.7434177070081738D+01
   -0.1756251090608477D+02    0.1911186455920909D+02   -0.7445145707753828D+01
   -0.2068802438946524D+02   -0.2690167001840169D+00    0.6087276905094358D+01
   -0.1977369239623426D+02   -0.5439598857809437D+00    0.5888046984158961D+01
   -0.2074127800472793D+02    0.7266561040183959D+00    0.5957825434835644D+01
    0.1630449016137127D+02   -0.2015706717463217D+02   -0.8318017274868549D+01
    0.1573233529689869D+02   -0.1941814913530911D+02   -0.8031846816171893D+01
    0.1724718518689091D+02   -0.2002534709671889D+02   -0.8016496866125806D+01
   -0.1667032845480575D+01   -0.1737509298922764D+01   -0.1541885214941917D+02
   -0.2485607678587504D+01   -0.1772153915595078D+01   -0.1587818646076068D+02
   -0.1430774111882700D+01   -0.8602611750172697D+00   -0.1568510578685207D+02
    0.2279404417719561D+01   -0.1243415667513567D+02    0.7550626525642917D+01
    0.2935681981343898D+01   -0.1304418457367709D+02    0.7209385068560428D+01
    0.1436207196328803D+01   -0.1294409826933369D+02    0.7591749693047420D+01
   -0.2055034515608427D+01    0.2032882323934926D+02   -0.2591258508072508D+02
   -0.1577609318358175D+01    0.1982762114107719D+02   -0.2658695746891193D+02
   -0.2338440969621999D+01    0.2115634451541793D+02   -0.2639060062011540D+02
    0.2051111610715471D+02   -0.1904355057946791D+02   -0.2689722439400495D+00
    0.2138504518861663D+02   -0.1891461819706515D+02   -0.5632139065055627D+00
    0.2048753094176808D+02   -0.1894683365942291D+02    0.6965727232381401D+00
    0.3792209916759521D+01   -0.1854739511835297D+01   -0.1815143508500331D+02
    0.3494130972694885D+01   -0.2736984651753895D+01   -0.1802059267874400D+02
    0.3586248450673534D+01   -0.1396581343458199D+01   -0.1731665115534622D+02
    0.6341234144966548D+01   -0.2262644502483312D+02    0.1929734087246412D+02
    0.6770585382016701D+01   -0.2303305348905684D+02    0.1854075637454438D+02
    0.5394421056869553D+01   -0.2274629308329430D+02    0.1915780121003889D+02
   -0.2301123388428899D+02    0.9651177555921880D+01    0.2665371250293276D+02
   -0.2221075647984350D+02    0.1023768748561097D+02    0.2649513320581043D+02
   -0.2270556401881966D+02    0.8742177168221362D+01    0.2649930839104939D+02
   -0.9661741621266735D+01   -0.7276572910777932D+01   -0.1051916154435985D+02
   -0.1060844400444785D+02   -0.7256299976092408D+01   -0.1071692241473496D+02
   -0.9395196524951130D+01   -0.8206564434891131D+01   -0.1056868387214930D+02
    0.2177718738428456D+02    0.2708999851813906D+02    0.1239826964391005D+02
    0.2187503690208073D+02    0.2664673108143069D+02    0.1325587957091982D+02
    0.2103211231778809D+02    0.2663295356902431D+02    0.1196118054830480D+02
   -0.1500520905532952D+02    0.2099639149653516D+02   -0.2431201904787887D+02
   -0.1435529055012741D+02    0.2165603211392712D+02   -0.2402214086267062D+02
   -0.1583053892660813D+02    0.2116398598181187D+02   -0.2384425652766430D+02
   -0.1364647227372659D+02    0.2257582171961640D+02    0.8843325923765894D+01
   -0.1314103164782238D+02    0.2190230343902580D+02    0.9393984384054564D+01
   -0.1304423661258128D+02    0.2329949242345368D+02    0.8898393690726934D+01
    0.1655395517567563D+02   -0.1554695755866481D+02    0.2009507022395644D+02
    0.1687421650443418D+02   -0.1553947394157637D+02    0.2096623484118357D+02
    0.1605739310144149D+02   -0.1474242683356575D+02    0.2011749318397489D+02
   -0.5400194950759508D+01   -0.1227480667018162D+02   -0.7955676343505419D+01
   -0.6337502492016231D+01   -0.1237763867125357D+02   -0.7728565284770595D+01
   -0.4981418446348636D+01   -0.1314614033357484D+02   -0.7966549713637390D+01
   -0.1231753073678952D+02   -0.2089964581270530D+02   -0.3877738954488129D+01
   -0.1208519325762444D+02   -0.2114078622351157D+02   -0.4802184783713238D+01
   -0.1179545793140044D+02   -0.2131116601800198D+02   -0.3196973723302926D+01
    0.7610278472210932D+01    0.1958046565720770D+02    0.1858766229121948D+02
    0.8564675785067386D+01    0.1993159320631239D+02    0.1853582963596378D+02
    0.6994738555666696D+01    0.2033998506798058D+02    0.1871340599977589D+02
   -0.9475428319763475D+01   -0.2976480268391686D+01    0.6790401453727075D+01
   -0.9676063977978336D+01   -0.2218659039139297D+01    0.7323191321955763D+01
   -0.8539627426175315D+01   -0.2901473191034915D+01    0.6554223755674321D+01
   -0.1722851119296553D+02    0.2652593722575628D+02   -0.5338881139883592D+01
   -0.1687163330683381D+02    0.2627877931681511D+02   -0.6176176131021002D+01
   -0.1819459103732410D+02    0.2653815784292789D+02   -0.5495306396516406D+01
   -0.2017443570184626D+02    0.2216938706799486D+01    0.1526845234253955D+02
   -0.2050437243051207D+02    0.2167960947498496D+01    0.1431532786156404D+02
   -0.1997872391878983D+02    0.1275542907856195D+01    0.1551536378816587D+02
   -0.5769718678272387D+01   -0.2226097978797428D+02    0.2330493627578474D+02
   -0.5842586159272581D+01   -0.2129754851991878D+02    0.2344684456317015D+02
   -0.6617972881559193D+01   -0.2257253174035811D+02    0.2297703543227561D+02
    0.3049405923837405D+01    0.1667998419166136D+02    0.2252382366060566D+01
    0.2452623791384087D+01    0.1648150786520544D+02    0.2930135751761396D+01
    0.3995393063765217D+01    0.1643529152059835D+02    0.2473026410192653D+01
   -0.2333913106346501D+02    0.9894228174369745D+01    0.1001403058252855D+02
   -0.2333899227455121D+02    0.1081971351944028D+02    0.9799963401267517D+01
   -0.2420136117066814D+02    0.9653555188459483D+01    0.1025924519143234D+02
    0.2191848198887335D+02    0.2700836525648771D+01   -0.2333436298518284D+02
    0.2255420034117657D+02    0.2035014886954516D+01   -0.2354515920220938D+02
    0.2109702140854159D+02    0.2259692461046499D+01   -0.2327626492081144D+02
    0.4956090667416576D+01    0.2097554378154969D+02   -0.2536177692622281D+02
    0.4206963795775644D+01    0.2035003637727251D+02   -0.2553254086427035D+02
    0.4953412413629383D+01    0.2128298031165100D+02   -0.2444139968034520D+02
   -0.1019868064213387D+01    0.2683138854496342D+02   -0.2474334417480951D+02
   -0.1532828715336376D+01    0.2597309080735396D+02   -0.2470225673980052D+02
   -0.2362639011891877D+00    0.2664603444494370D+02   -0.2425545176200226D+02
    0.5345731394067509D+01    0.2551313460215371D+02   -0.9069744997858047D+01
    0.4563305825115759D+01    0.2596180059227751D+02   -0.9517595458137524D+01
    0.5013531104753909D+01    0.2491218572925511D+02   -0.8447232582415333D+01
    0.1581768916298609D+02    0.1638372571610057D+02   -0.2564013940397237D+02
    0.1576052731832828D+02    0.1716023796631906D+02   -0.2512971860387342D+02
    0.1559502819889289D+02    0.1563284930241612D+02   -0.2502022874944665D+02
   -0.1664953392734009D+02   -0.7564518184713493D+00   -0.6322814915080997D+01
   -0.1751349128061063D+02   -0.5239367383331665D+00   -0.5924323290947064D+01
   -0.1595107734960405D+02   -0.4515970763462830D+00   -0.5660292377212029D+01
   -0.1787127985177985D+02   -0.1240987135080314D+02   -0.1077231354436455D+02
   -0.1855536920803351D+02   -0.1175661371386662D+02   -0.1097627543631030D+02
   -0.1802378188493369D+02   -0.1264798860435186D+02   -0.9884278003058876D+01
    0.1005728438579141D+02    0.7429302709187964D+01   -0.2628947451131303D+02
    0.9778223313781860D+01    0.8269010908638101D+01   -0.2659070504350295D+02
    0.9456758412598431D+01    0.7337186500250243D+01   -0.2557954885901250D+02
   -0.1619658691606359D+02    0.1218081905043163D+02   -0.1279502535081652D+02
   -0.1706229491889678D+02    0.1189898258099170D+02   -0.1243579761457592D+02
   -0.1636031237055917D+02    0.1225816304840746D+02   -0.1375135387932413D+02
   -0.2192396540739725D+01   -0.5341048727414663D+01   -0.3226369987831011D+01
   -0.2616416568697621D+01   -0.6209746911542245D+01   -0.3127546331150918D+01
   -0.2200324488475368D+01   -0.4960725526538723D+01   -0.2332640376608320D+01
   -0.1262185569993000D+02   -0.2021453365438284D+02    0.2138916336606129D+02
   -0.1281201185852906D+02   -0.1970479655686946D+02    0.2215623924923620D+02
   -0.1274512252402089D+02   -0.2118659399133294D+02    0.2142432180123494D+02
    0.5302553657671655D+00   -0.7606628587259556D+01   -0.1367108468381228D+02
    0.1052245799859887D+00   -0.6963196204596807D+01   -0.1303354593837304D+02
    0.1427729897135285D+01   -0.7267939927881105D+01   -0.1374039239661495D+02
    0.2650884042133831D+02   -0.1232818369397080D+02   -0.1110089913565330D+02
    0.2710075897791845D+02   -0.1171793554787398D+02   -0.1067551569063452D+02
    0.2623867941030091D+02   -0.1186023129108556D+02   -0.1189361342820128D+02
    0.2101670029682681D+02    0.1939927084610845D+02   -0.1078069552887689D+02
    0.2055406624176644D+02    0.2018043193093639D+02   -0.1043748365557787D+02
    0.2152119334395914D+02    0.1961800376982589D+02   -0.1153175698125960D+02
   -0.1663923676185670D+02   -0.2486126371247554D+02    0.8002719923615061D+01
   -0.1596542941506228D+02   -0.2550737897937065D+02    0.8265835966793752D+01
   -0.1744159060582335D+02   -0.2528223865286775D+02    0.8253862470677243D+01
   -0.4157097277992738D+01    0.1673272114549444D+02    0.1609719518957228D+02
   -0.4014996407868187D+01    0.1750848581263445D+02    0.1666357886704260D+02
   -0.4382245179127902D+01    0.1696513239702244D+02    0.1518519077794864D+02
    0.2197573913905953D+02    0.1586134350828755D+02    0.1152340464149294D+02
    0.2152651803638545D+02    0.1505943640024563D+02    0.1120968115993180D+02
    0.2267625970464710D+02    0.1564185247007637D+02    0.1224116151766640D+02
    0.2279530749654649D+02    0.1896683658103101D+02   -0.2237855110934424D+02
    0.2309790158609959D+02    0.1849244792690257D+02   -0.2315889708237613D+02
    0.2283283188438931D+02    0.1991133941118329D+02   -0.2260645262130312D+02
    0.7317403407124328D+01   -0.9111725491925830D+01    0.2058085893529439D+02
    0.7625862946491318D+01   -0.8249891405456856D+01    0.2090105528936569D+02
    0.8002272786710398D+01   -0.9289039092584169D+01    0.1993170392893603D+02
   -0.1907564381036553D+01    0.1852182486209044D+02    0.1323676091971930D+02
   -0.2736918930178789D+01    0.1804049515298043D+02    0.1301171391548325D+02
   -0.1271298163392518D+01    0.1824511612045920D+02    0.1263412929576020D+02
    0.1590812426058744D+02    0.2342501961183287D+02    0.5218743515122272D+00
    0.1501538373155244D+02    0.2373308905017546D+02    0.7891868725785469D+00
    0.1595092323187591D+02    0.2251669919520954D+02    0.7321252149421690D+00
   -0.1774000910557674D+01    0.2300007300259195D+02    0.1376137277762372D+02
   -0.1920859203229078D+01    0.2360679676441250D+02    0.1304834041745939D+02
   -0.7832465495920891D+00    0.2312890172407473D+02    0.1398669077196267D+02
   -0.9582204449885108D+01   -0.1028241324822672D+02    0.7195512464400334D+01
   -0.1000787408284611D+02   -0.1065221975295003D+02    0.7975303890777715D+01
   -0.8905605866127345D+01   -0.1097234754193667D+02    0.7022966339811356D+01
    0.2524298565964598D+02    0.1112142764759327D+01   -0.1856185893299148D+02
    0.2441707207626220D+02    0.1153945957376252D+01   -0.1909037111093680D+02
    0.2537445684111118D+02    0.1327336160793244D+00   -0.1837068018155355D+02
   -0.8004324189999869D+01    0.1121971783722743D+02    0.2395730221042619D+02
   -0.7523568987067415D+01    0.1035559082589221D+02    0.2377100031740572D+02
   -0.8679505159343762D+01    0.1098716739732075D+02    0.2461687946391558D+02
   -0.6785704388089819D+01    0.2133447902232675D+02   -0.8864398710016916D+01
   -0.6637547385672580D+01    0.2111769821128502D+02   -0.7924709394158924D+01
   -0.7138817680840139D+01    0.2225300219378657D+02   -0.8834396792141700D+01
    0.2291379135082594D+01   -0.1126747406617594D+00    0.2207372669046419D+02
    0.2140576146064891D+01   -0.2754975137410980D+00    0.2115521547197165D+02
    0.2240677647691169D+01    0.8500440358493742D+00    0.2226778570320867D+02
    0.2620366950934380D+02    0.1637826025719674D+02    0.1458144787796389D+02
    0.2597676871187821D+02    0.1542616775607249D+02    0.1446335635137768D+02
    0.2563739589023696D+02    0.1669845345161506D+02    0.1537589827398490D+02
   -0.2876222677697146D+01   -0.1656772171725543D+02   -0.2689202011478972D+02
   -0.3453370093828085D+01   -0.1603793213493553D+02   -0.2750629726827070D+02
   -0.1898733379138002D+01   -0.1633902399352516D+02   -0.2697293829024624D+02
   -0.1649486264790783D+01   -0.2603584666395979D+02   -0.5215781463057285D+01
   -0.2501246886456199D+01   -0.2618520840604800D+02   -0.5681422711084015D+01
   -0.9566697828499015D+00   -0.2618315746985523D+02   -0.5787788099812846D+01
   -0.2652788047137695D+02    0.2102297186290778D+02   -0.9924576724222053D+01
   -0.2743754354863371D+02    0.2120152868514813D+02   -0.9780332988111221D+01
   -0.2649867647236134D+02    0.2024521409244388D+02   -0.1052107080020753D+02
    0.3891875948453433D+00   -0.1377080186035072D+02    0.1500409326280845D+02
    0.2209100861082559D+00   -0.1370366075774507D+02    0.1594265419130292D+02
    0.1396959124298363D+01   -0.1379963070662888D+02    0.1499264258942296D+02
    0.1289492316278046D+02    0.1600045901423458D+02   -0.1632805560781717D+01
    0.1247395414736255D+02    0.1630903561748607D+02   -0.7673827609802382D+00
    0.1335595478311767D+02    0.1674546216527788D+02   -0.2016614389549251D+01
    0.3474058499403173D+01   -0.2077856942261578D+02    0.2242610871119582D+02
    0.3820604373671129D+01   -0.2148915584755726D+02    0.2298570205570186D+02
    0.4091813041872499D+01   -0.2053691157572788D+02    0.2174874354422675D+02
    0.1695538327318189D+02    0.1899022689592802D+01   -0.2474720021736686D+02
    0.1708275087895004D+02    0.2206473408508185D+01   -0.2381391798771202D+02
    0.1783346235616310D+02    0.1581818683131485D+01   -0.2500943154403010D+02
   -0.7350063908467472D+00   -0.1797751752904642D+01    0.2722321008864774D+02
   -0.7811528870099452D+00   -0.8083240231771348D+00    0.2733992368686968D+02
    0.1608900724104422D+00   -0.2052536256073070D+01    0.2696716230884928D+02
   -0.8642579154250482D+00    0.5942596673791865D+01    0.2991038816723380D+01
   -0.1503580505907166D+01    0.5534314892927674D+01    0.3520080326735028D+01
   -0.1182490032434701D+01    0.5767320409946563D+01    0.2105816266000140D+01
    0.1942012652712100D+02   -0.1853626860629884D+02   -0.2021019824004116D+02
    0.2019848860985834D+02   -0.1874331676972135D+02   -0.2077659103798806D+02
    0.1975152128122744D+02   -0.1860216541132062D+02   -0.1926706422521486D+02
    0.1368677310938741D+02    0.1698217799078910D+02   -0.9019291474766828D+01
    0.1420227632394317D+02    0.1692167178541921D+02   -0.9840293663273382D+01
    0.1396758382790736D+02    0.1773952587450233D+02   -0.8448362972394804D+01
    0.1908501469117918D+02    0.1094808056659029D+02    0.1450103066213492D+02
    0.1817452300203126D+02    0.1072136040255302D+02    0.1468834036032983D+02
    0.1966072631857587D+02    0.1036527496901965D+02    0.1500934496403759D+02
    0.6906212150071781D+01    0.2128249832500571D+02    0.2507065769959284D+02
    0.6561439699356256D+01    0.2038423201981213D+02    0.2528780337430407D+02
    0.7452429786781444D+01    0.2113754069649741D+02    0.2426558794389216D+02
   -0.1852029680651793D+02    0.1883475429280036D+02   -0.1538562987664446D+02
   -0.1918213940223907D+02    0.1931999967458484D+02   -0.1484472363999558D+02
   -0.1892376735926657D+02    0.1801777987323110D+02   -0.1574278651781867D+02
   -0.1646152139211998D+02   -0.1272764178178486D+02   -0.8276144160931818D+00
   -0.1610996874543875D+02   -0.1362496123664879D+02   -0.6745799066369751D+00
   -0.1720584873466625D+02   -0.1258991595147684D+02   -0.2982903084252869D+00
    0.6285802319728396D+01   -0.2406424246908164D+02    0.8084616176416416D+01
    0.6653864227157092D+01   -0.2333570908817808D+02    0.8618648495257748D+01
    0.5925860915240194D+01   -0.2370483563874645D+02    0.7274812210501913D+01
   -0.1910494357056531D+02    0.5254042744009299D+01    0.1553599373396795D+02
   -0.1919383309578189D+02    0.5331649502449483D+01    0.1649978247436745D+02
   -0.1936546023995280D+02    0.4358652557451661D+01    0.1539829915033077D+02
    0.2102127182354630D+02   -0.6767214996411494D+01   -0.9296921359512687D+01
    0.2014393343273115D+02   -0.6338737820696391D+01   -0.9415902013649777D+01
    0.2135916315086611D+02   -0.6546605934281573D+01   -0.8420199013584774D+01
    0.7307962141126788D+01   -0.5154047922040155D+01   -0.8500960518956887D+01
    0.7843605791241936D+01   -0.4442048300231738D+01   -0.8184725855215621D+01
    0.6578898921464454D+01   -0.5266902661966104D+01   -0.7845179048538580D+01
    0.1906115285689105D+02    0.8527787298094003D+01    0.1896293179423477D+02
    0.1870122517419964D+02    0.8671340210649582D+01    0.1982975440532719D+02
    0.1834666510294774D+02    0.8420068548507224D+01    0.1825691566669572D+02
    0.1636582542487814D+02   -0.9426595079451879D+01    0.1252610270101675D+02
    0.1713721383048170D+02   -0.9127906440350630D+01    0.1198004795574506D+02
    0.1633392220147452D+02   -0.1044015245278956D+02    0.1249040710530806D+02
   -0.2849538767303958D+01    0.1424982374901475D+01   -0.1862768113903084D+01
   -0.2049490988089579D+01    0.9633328287945501D+00   -0.2233131302890881D+01
   -0.3346636111825659D+01    0.1583108825029209D+01   -0.2689664251063360D+01
   -0.1450207915699926D+02    0.1633644241658772D+01   -0.6494911177106152D+01
   -0.1537654305886545D+02    0.2028574115243206D+01   -0.6357581334697281D+01
   -0.1441456802505093D+02    0.1004633489572154D+01   -0.5744006865584298D+01
   -0.1180373019788893D+02   -0.1103864306263384D+02   -0.2582351530306052D+02
   -0.1089974822665554D+02   -0.1139968056219728D+02   -0.2578183753778043D+02
   -0.1169513978616483D+02   -0.1012224175672930D+02   -0.2580261454934212D+02
    0.4820799587827380D+01   -0.1344420279847769D+02   -0.1740509109255903D+02
    0.3997713746909362D+01   -0.1297298870338481D+02   -0.1713003249480310D+02
    0.5398713794638086D+01   -0.1272947307299227D+02   -0.1757574718864355D+02
    0.2190216205115084D+02    0.9112244277279801D+01    0.1828291482159173D+02
    0.2254484559055320D+02    0.8468670027695607D+01    0.1865414464215067D+02
    0.2106049076921837D+02    0.8961456471477923D+01    0.1875481049385123D+02
   -0.2199664429494149D+02   -0.2647578466857696D+02    0.2470926627105670D+02
   -0.2197402634822735D+02   -0.2691104765559328D+02    0.2384955541083063D+02
   -0.2230190488053134D+02   -0.2713184446338205D+02    0.2536266010633682D+02
    0.1624680415616788D+02   -0.1345402666051827D+02   -0.2187214423056849D+02
    0.1530178640816525D+02   -0.1327673544922925D+02   -0.2158959378326350D+02
    0.1647086506253376D+02   -0.1303638184866254D+02   -0.2272589409553428D+02
    0.9719904130327651D+01   -0.2163126487302729D+02   -0.2314680844693060D+02
    0.9454060604336005D+01   -0.2064202756400256D+02   -0.2323386650053540D+02
    0.1035604724382354D+02   -0.2173837334719434D+02   -0.2382741933231166D+02
   -0.3837795143754471D+01   -0.6399366565010666D+01    0.1306183051421632D+01
   -0.3972691681212469D+01   -0.7281902602393695D+01    0.1132719291808123D+01
   -0.4476539037384563D+01   -0.6056647043361684D+01    0.6896207630793161D+00
   -0.4996354885978347D+01   -0.1523432612903430D+02    0.2630596531834451D+02
   -0.5870804483082621D+01   -0.1572334394961893D+02    0.2617805611455284D+02
   -0.5123989075691390D+01   -0.1479035000986992D+02    0.2713222220942456D+02
    0.2014552515288874D+01   -0.2109356352753117D+02    0.2004319364594924D+02
    0.2442871263027908D+01   -0.2084394385362100D+02    0.2087396261826578D+02
    0.1587602644757492D+01   -0.2193028189342956D+02    0.2031735523254390D+02
   -0.1953570748167903D+02   -0.6276320720204505D+01   -0.8491901113378249D+01
   -0.2002012717008724D+02   -0.5454493189228371D+01   -0.8262011237624185D+01
   -0.1995813863869233D+02   -0.6568462695053237D+01   -0.9323693746285693D+01
    0.7088115735697547D+01    0.1356817488532919D+02    0.1445102818346675D+02
    0.7824273780021403D+01    0.1337268530440438D+02    0.1499304817419120D+02
    0.7366281107916462D+01    0.1338611010627385D+02    0.1356535075048994D+02
   -0.2597300001131700D+02   -0.1316528752017219D+02   -0.7370773989571430D+01
   -0.2652906189810727D+02   -0.1305011839265825D+02   -0.6540525866203208D+01
   -0.2529178628343530D+02   -0.1384831585803762D+02   -0.7131185596923492D+01
   -0.2239486265496919D+02   -0.8723980106159987D+01    0.6661748661101299D+01
   -0.2269318430894399D+02   -0.9002235167124558D+01    0.7485746577820931D+01
   -0.2219296351443225D+02   -0.9540613014098509D+01    0.6214737447102084D+01
   -0.1657864235912945D+02   -0.2765264299710390D+01   -0.3469058569510042D+01
   -0.1725660018067451D+02   -0.2889359649987728D+01   -0.4088438998983963D+01
   -0.1585988168982117D+02   -0.3163641278697781D+01   -0.3886456199419804D+01
   -0.1011753730484542D+02    0.7168596498825120D+01    0.2955828323842628D+01
   -0.9849813174290137D+01    0.7802132088858943D+01    0.2281106062261303D+01
   -0.1035673942348174D+02    0.6393605201692797D+01    0.2416200628377465D+01
   -0.1044925352542668D+02    0.1057779648335103D+02    0.1930720412960293D+02
   -0.1116696989234035D+02    0.1123293178607651D+02    0.1919578354852665D+02
   -0.1031227989771360D+02    0.1008605171995015D+02    0.1847198669903366D+02
   -0.1113766296478989D+02   -0.1908348816691449D+01    0.1546070228965454D+02
   -0.1088941705871064D+02   -0.2506566480133426D+01    0.1619426788841356D+02
   -0.1037984784455135D+02   -0.1321909943996006D+01    0.1531561744314099D+02
    0.2062919669994216D+02   -0.2075439573798558D+02    0.1753902306173005D+02
    0.1992149966179507D+02   -0.2139992779134478D+02    0.1743644850790741D+02
    0.2017684836669196D+02   -0.1988919258255457D+02    0.1761118670260235D+02
   -0.2691845435219239D+02    0.4914814804283547D+01   -0.1783052506960042D+02
   -0.2669811416757602D+02    0.5860570683029668D+01   -0.1768542986420756D+02
   -0.2784454962527084D+02    0.4853240372295923D+01   -0.1742735431255043D+02
    0.1818924050943273D+02    0.2181880786190701D+02    0.1674873387230705D+02
    0.1824217308890207D+02    0.2268078922973578D+02    0.1726759083357366D+02
    0.1838685058279603D+02    0.2102157501030796D+02    0.1732351744280939D+02
    0.8665918789187764D+01    0.2235554937842124D+02   -0.9697505580580641D+01
    0.9471636576244389D+01    0.2245315551203936D+02   -0.1025569719065428D+02
    0.8846400849129699D+01    0.2241821507247725D+02   -0.8741361289331723D+01
   -0.2478720115719799D+01   -0.5592662638730050D+01   -0.2055661378149948D+02
   -0.2606169456157356D+01   -0.4765125659548817D+01   -0.2006953559534956D+02
   -0.2999834623162065D+01   -0.6194742416744742D+01   -0.2004022496010435D+02
    0.1875673319557920D+02    0.2483977974504537D+02    0.1344930998184225D+02
    0.1858935266335190D+02    0.2388833685123225D+02    0.1349243182611235D+02
    0.1956165516938516D+02    0.2498990420845199D+02    0.1399330056275698D+02
   -0.7831001619555434D+01    0.9453574143161376D+01   -0.1471090823364627D+02
   -0.7710408515790753D+01    0.8572524969602417D+01   -0.1518032787247686D+02
   -0.6949081944309684D+01    0.9626701527081160D+01   -0.1438571242534358D+02
    0.1892047597632103D+02    0.2258299636085425D+02   -0.7089576514113858D+01
    0.1905201496225259D+02    0.2166387920033159D+02   -0.7365816206623869D+01
    0.1982459535234545D+02    0.2281842251236186D+02   -0.6977234181586541D+01
    0.3714795109037890D+01    0.1105973812218385D+01    0.1186386068440276D+02
    0.3010444334904304D+01    0.4494152160296557D+00    0.1218906572207238D+02
    0.4555148886604049D+01    0.5383466911782314D+00    0.1181926549990564D+02
   -0.1654984559785515D+02   -0.1038726233219056D+01    0.2176417910112384D+02
   -0.1590888519820924D+02   -0.8902837273172286D+00    0.2245175881985096D+02
   -0.1611275280409475D+02   -0.7846315841906701D+00    0.2096665762828538D+02
   -0.2396793488775239D+02    0.5234783437111346D+01   -0.1732889465616300D+02
   -0.2483034456033258D+02    0.4851154183177795D+01   -0.1758190831289309D+02
   -0.2395775703209716D+02    0.5329515142740927D+01   -0.1630570957177551D+02
   -0.1301998721892335D+02   -0.2253587365098531D+02   -0.2076051238822727D+02
   -0.1266594864384386D+02   -0.2343487106538712D+02   -0.2052799190257715D+02
   -0.1374609885630661D+02   -0.2273692595845238D+02   -0.2132635764554444D+02
    0.1736391337565853D+01   -0.1703591491425958D+02    0.6653155651325545D+01
    0.2346932152275942D+01   -0.1768162240004234D+02    0.6334629424220635D+01
    0.9207741388363748D+00   -0.1728776263676598D+02    0.6226452392808271D+01
   -0.2446461182327339D+02   -0.1385442037253431D+02    0.1903516682483714D+01
   -0.2536496609282622D+02   -0.1421239322929673D+02    0.1722950020442761D+01
   -0.2414637472098515D+02   -0.1351129479287982D+02    0.1033094225138606D+01
    0.2246575747132201D+02   -0.1351631418282549D+02    0.1242049854300429D+02
    0.2267199102430719D+02   -0.1428657367447366D+02    0.1300663444255767D+02
    0.2155401937257840D+02   -0.1342482697081282D+02    0.1254302328423436D+02
   -0.1841684668226667D+02   -0.9131027738252589D+01    0.1755511847702224D+02
   -0.1848231781915888D+02   -0.8199696058515720D+01    0.1775392320868190D+02
   -0.1922343999734343D+02   -0.9583398316441011D+01    0.1769538324431872D+02
    0.1711324017002402D+02    0.1626424455740977D+02    0.2115762534195865D+01
    0.1615295051424693D+02    0.1631422904543927D+02    0.2258750909330455D+01
    0.1749482529117810D+02    0.1580272814979826D+02    0.2857399218814494D+01
   -0.2356791065839881D+02    0.2376472167804034D+02   -0.5149032268064826D+01
   -0.2348462854843969D+02    0.2456350529256440D+02   -0.5651609204456924D+01
   -0.2268136956109553D+02    0.2344809694986952D+02   -0.4928836038799595D+01
   -0.1056141610689032D+01    0.1003141198401539D+02   -0.1877301557048118D+02
   -0.1014319131634080D+01    0.1073707905093469D+02   -0.1812931281775592D+02
   -0.1136637138947160D+01    0.1043404891028467D+02   -0.1965283604351234D+02
   -0.2009496985447943D+02   -0.2375531648074331D+02   -0.2666627161774770D+02
   -0.2097207441388502D+02   -0.2392987854306781D+02   -0.2641532757825211D+02
   -0.2002041069443435D+02   -0.2410398153475251D+02   -0.2759650311165176D+02
    0.2688393779133727D+02    0.1344777174308302D+02   -0.1247424604348711D+02
    0.2673530541318791D+02    0.1274426317608549D+02   -0.1316614149552509D+02
    0.2628903426455001D+02    0.1422754073422680D+02   -0.1259358809455776D+02
    0.3687711326058940D+01    0.2040337324531439D+02    0.1182957041421054D+02
    0.3611708546483757D+01    0.2093153977082154D+02    0.1101857778560244D+02
    0.3051219026934004D+01    0.2074669048290133D+02    0.1242262389530903D+02
   -0.2471843520572781D+02   -0.5583678203975063D+01   -0.5004012138937333D+01
   -0.2501016158146845D+02   -0.6506194410716330D+01   -0.5062643316295646D+01
   -0.2528782509726004D+02   -0.5071033212216879D+01   -0.4455829464572865D+01
   -0.2247498605511821D+02    0.1606918420411013D+02   -0.3043703617711260D+01
   -0.2163184757920422D+02    0.1555442298715160D+02   -0.3059362262349917D+01
   -0.2243047834796864D+02    0.1663089323522118D+02   -0.2229863173805834D+01
    0.1587231551669939D+02   -0.1383272123274998D+02    0.2379888777321566D+02
    0.1537605353049519D+02   -0.1314539884781947D+02    0.2343072902225774D+02
    0.1632887162699787D+02   -0.1347007963456324D+02    0.2457603864212391D+02
    0.1079699026825904D+02   -0.1165060534564041D+02    0.2555859283164522D+02
    0.1026918810570539D+02   -0.1216375637382922D+02    0.2483711926166296D+02
    0.1015400640664842D+02   -0.1137761781397206D+02    0.2625646494718663D+02
    0.1672665911417105D+02   -0.5587279402931744D+01    0.1287606069160551D+01
    0.1704736569844063D+02   -0.5405870426012120D+01    0.4216462070940401D+00
    0.1582506031350024D+02   -0.5318124171637779D+01    0.1396050703331160D+01
    0.2394414418228202D+02   -0.2556425392012911D+02   -0.2405058570459113D+02
    0.2371889245910683D+02   -0.2477932714483441D+02   -0.2356445026774108D+02
    0.2355337300672192D+02   -0.2546320206267137D+02   -0.2488395220359432D+02
    0.7114526179541940D+01    0.9414683221332398D+01    0.9755050484712967D+01
    0.6790983120819093D+01    0.9130366861144598D+01    0.1060225606426548D+02
    0.7774003473023702D+01    0.1004410200763518D+02    0.9941189198521529D+01
    0.1451037910097781D+01    0.5410090688513416D+01    0.1979410954563604D+02
    0.1363358287811632D+01    0.4674318818713429D+01    0.1917178272284562D+02
    0.6569366244557053D+00    0.5392974928354666D+01    0.2036476656741867D+02
    0.2496001224937158D+02    0.6574026441277077D+01   -0.2663164138612746D+02
    0.2486353130332536D+02    0.7020722586904129D+01   -0.2576270376410324D+02
    0.2567914929764061D+02    0.5936668876889915D+01   -0.2652212468910339D+02
   -0.2353479450955720D+02   -0.2635516789450664D+02   -0.3628933840013161D+01
   -0.2395972950550743D+02   -0.2580497629761810D+02   -0.2976531501816829D+01
   -0.2280380390599448D+02   -0.2674046845983559D+02   -0.3114374634314532D+01
   -0.9893585519464892D+01    0.7519925235056786D+01   -0.2370720948643628D+02
   -0.9577112382347041D+01    0.8282727473364925D+01   -0.2324450939091099D+02
   -0.9134946073931561D+01    0.7037774730449554D+01   -0.2416171499354989D+02
    0.1890871953423222D+02   -0.2971270584993190D+01    0.2492794843445594D+01
    0.1972616472030823D+02   -0.2736704812149572D+01    0.2010856045683181D+01
    0.1817208809445244D+02   -0.3060384143924106D+01    0.1884565674110006D+01
   -0.8200444573939235D+01   -0.2135762092367435D+02   -0.2598597658743117D+02
   -0.8674795303833740D+01   -0.2069279381338626D+02   -0.2649887785554816D+02
   -0.8667854119902950D+01   -0.2149657197187203D+02   -0.2516997282242558D+02
   -0.7678330143821923D+01    0.2344938301170965D+02   -0.6171257974823062D+01
   -0.7413495768258600D+01    0.2372993988802137D+02   -0.7080765710151482D+01
   -0.7392571643445102D+01    0.2252538008861607D+02   -0.6030608793583981D+01
   -0.1781661038305860D+02    0.1176077974755982D+02   -0.7892194659725272D+01
   -0.1843040904698276D+02    0.1244185622231008D+02   -0.7464475516346076D+01
   -0.1738296099523176D+02    0.1228649116686406D+02   -0.8578425336186701D+01
   -0.2432423092556371D+02   -0.5409028384515191D+01   -0.1253840198795239D+02
   -0.2389093497540336D+02   -0.5337834864637106D+01   -0.1339376609521415D+02
   -0.2489741471527306D+02   -0.6197638414988725D+01   -0.1250067600166636D+02
   -0.3361964704627327D+01   -0.2390941117205186D+02    0.1341234495743210D+02
   -0.2628928628533211D+01   -0.2430647343973420D+02    0.1387127650139077D+02
   -0.3322538128243695D+01   -0.2406331772295963D+02    0.1245719926795237D+02
   -0.1051723655351641D+02    0.2555805071109636D+02   -0.1875465022235503D+02
   -0.1123163692974033D+02    0.2543350340310171D+02   -0.1935188313952007D+02
   -0.9998615037921898D+01    0.2470232747033371D+02   -0.1867533845469573D+02
   -0.6018886160121641D+01    0.2133556730900331D+02   -0.1152723326039232D+02
   -0.6129690842935570D+01    0.2043964840373929D+02   -0.1189056378847512D+02
   -0.6482159590092198D+01    0.2182722495730874D+02   -0.1225608164275014D+02
   -0.4251393021817869D+01   -0.7626332405909520D+01   -0.2560297279000812D+02
   -0.5023664461449531D+01   -0.8003992545644365D+01   -0.2514318936354030D+02
   -0.4536162598545202D+01   -0.6773526707299822D+01   -0.2586817643792683D+02
   -0.1429436777894631D+01   -0.7317763450520559D+01   -0.1550267399412272D+02
   -0.1520973902493602D+01   -0.6419721615916083D+01   -0.1594334210642596D+02
   -0.5126998670843442D+00   -0.7352634942356427D+01   -0.1516314203750737D+02
    0.1675706723425423D+02    0.4044064512638995D+01   -0.7217087830524755D+01
    0.1662517222091672D+02    0.3523730399431505D+01   -0.6436493858031737D+01
    0.1631936392106861D+02    0.3551433558870948D+01   -0.7979370478326158D+01
    0.6191095123352022D+01   -0.2591222792024021D+02   -0.2027426301794145D+01
    0.6886936486275152D+01   -0.2527302315721713D+02   -0.1842471471496403D+01
    0.6642913915562326D+01   -0.2666208725323260D+02   -0.2436954266879495D+01
    0.2302920506202728D+01   -0.2638027009818621D+02    0.1404437320702102D+02
    0.2260131042686209D+01   -0.2546426789456728D+02    0.1441852199291123D+02
    0.1383300383090596D+01   -0.2663452739345924D+02    0.1381774780146509D+02
    0.2574504025825491D+02    0.6375197992815965D+01    0.9174989331314652D+01
    0.2625002523178593D+02    0.6720727484014122D+01    0.9930373802438295D+01
    0.2627281140157733D+02    0.5608447302614758D+01    0.8998641040132355D+01
    0.1304143042127430D+02   -0.3939144564861651D+00    0.2650596226914909D+02
    0.1231094112451857D+02   -0.7411915141721875D-01    0.2702845867175112D+02
    0.1272504946944189D+02   -0.3569156644946410D+00    0.2557623847634600D+02
   -0.2621910107018135D+01   -0.1185186323385148D+02    0.2404479778880277D+02
   -0.3354121705000114D+01   -0.1224898749482418D+02    0.2358497812784914D+02
   -0.2409078294725429D+01   -0.1109436475574308D+02    0.2350888616771348D+02
   -0.4301619677473968D+01   -0.8746563092646161D+01   -0.1481388623944690D+02
   -0.4060320247812833D+01   -0.7987273798033263D+01   -0.1536340466712198D+02
   -0.5209039055979045D+01   -0.8974141319429702D+01   -0.1506710973214422D+02
    0.1522767270910912D+02    0.2354080270850782D+02   -0.8664037586419871D+01
    0.1443843080324570D+02    0.2317160131919890D+02   -0.9067778366995327D+01
    0.1500223021145520D+02    0.2433071661998767D+02   -0.8128287667125122D+01
    0.1326517256699073D+02    0.1778480763972330D+02    0.1112658731842711D+02
    0.1231610736865027D+02    0.1788668480655946D+02    0.1125873710744779D+02
    0.1335185192906551D+02    0.1800495040530765D+02    0.1020946862362587D+02
    0.3871117688210553D+01    0.2634562931732574D+02    0.2263429607437337D+02
    0.3015872305595184D+01    0.2592492445271265D+02    0.2261095473926700D+02
    0.4586877927150613D+01    0.2583800206556925D+02    0.2296143810521339D+02
    0.2366803709973326D+02    0.1249773039099671D+02   -0.1280683449905826D+02
    0.2385496047587385D+02    0.1247253406974460D+02   -0.1185266126144872D+02
    0.2273768489310996D+02    0.1258091244470680D+02   -0.1297186621081471D+02
    0.7787689001364864D+01    0.3623586431777280D+01   -0.8945957373843779D+01
    0.7143698915248621D+01    0.3447194867071385D+01   -0.9673718788393872D+01
    0.8685199944805595D+01    0.3398086369852263D+01   -0.9254805478926071D+01
   -0.1232902265164302D+02   -0.2077646828583109D+02    0.9967074107724734D+01
   -0.1222611045043139D+02   -0.2051512267070198D+02    0.1089583202821664D+02
   -0.1298967673586211D+02   -0.2147571551780673D+02    0.9979883396109809D+01
    0.2665606030377909D+02   -0.1561569331802464D+02   -0.9250900241364144D+00
    0.2746849388053996D+02   -0.1608849934825778D+02   -0.1276834890558115D+01
    0.2599325613287017D+02   -0.1624861164981174D+02   -0.5999023096778363D+00
   -0.2045377182120760D+02   -0.2042628037489718D+02    0.1226677193332244D+02
   -0.2135493502893223D+02   -0.2048814853623633D+02    0.1188517262331952D+02
   -0.2012243232497328D+02   -0.2122134583374071D+02    0.1184755105757179D+02
   -0.1299320946398016D+01   -0.2143619053912759D+02   -0.2492870160387604D+02
   -0.9722103058706200D+00   -0.2057801602360782D+02   -0.2477546402067406D+02
   -0.6983716273084666D+00   -0.2206161269947032D+02   -0.2446661012008105D+02
   -0.2424564736521765D+01    0.2691594736272373D+02    0.9332105943262714D+01
   -0.1962879279643201D+01    0.2625652145227010D+02    0.9888336298745097D+01
   -0.3374695335586558D+01    0.2677256320470892D+02    0.9361409091599615D+01
   -0.2341027090943300D+02   -0.1894294233352612D+02   -0.2198175394876533D+01
   -0.2396216680500293D+02   -0.1943091067229223D+02   -0.2833025658010814D+01
   -0.2261851176684937D+02   -0.1943719936038534D+02   -0.2044071128218953D+01
   -0.1042917323136157D+02    0.1568247074172287D+02    0.1808416810561154D+02
   -0.1141196711886440D+02    0.1600733845087098D+02    0.1812595112686867D+02
   -0.1017587908532956D+02    0.1557992039482683D+02    0.1903105244909397D+02
    0.2176356401266785D+02    0.2134633211291217D+02   -0.6945451202402400D+01
    0.2102537132255501D+02    0.2070837710199416D+02   -0.6897898411349125D+01
    0.2235161630514754D+02    0.2108262420052476D+02   -0.7675903785474547D+01
    0.2241035195238141D+02    0.9981008107503762D+01   -0.1979403889888115D+02
    0.2324031218767441D+02    0.9859139347098729D+01   -0.1932427172937580D+02
    0.2222994757046444D+02    0.9105583481581670D+01   -0.2019264349521693D+02
   -0.1813322146921202D+02    0.3214016653166516D+01    0.2408584138959043D+02
   -0.1830676723722593D+02    0.2316623476178820D+01    0.2359275531245173D+02
   -0.1732770469143976D+02    0.3022530445007939D+01    0.2454738209620394D+02
    0.2001691880834486D+01    0.1819547399114425D+02   -0.3345612716086670D+01
    0.1338697440717803D+01    0.1821251862921826D+02   -0.2639362579377936D+01
    0.2673827326451836D+01    0.1761168010579697D+02   -0.2949943829180799D+01
    0.1677096918744693D+01    0.1159207521845546D+02   -0.9609502173507195D+01
    0.1519785458974320D+01    0.1238819523857535D+02   -0.1018413561239278D+02
    0.2581790584458526D+01    0.1161542581081261D+02   -0.9185413852555563D+01
   -0.2378357867162445D+02    0.2441945736820103D+02   -0.1796168539036101D+02
   -0.2427836174722067D+02    0.2518008714659693D+02   -0.1823552161781351D+02
   -0.2408229806222247D+02    0.2362251590285763D+02   -0.1837140023757595D+02
   -0.1118951571971568D+02   -0.2333391004244602D+02    0.1634265279392561D+02
   -0.1203081074199688D+02   -0.2381360641315960D+02    0.1633254879193201D+02
   -0.1051206945074379D+02   -0.2401251044353404D+02    0.1642927635594160D+02
   -0.4165407860810153D+01   -0.7048969448121028D+01   -0.2206511196627942D+01
   -0.4797815049220066D+01   -0.6367746514929433D+01   -0.2000718575710712D+01
   -0.3921865337330235D+01   -0.7418479385751705D+01   -0.1369966476051320D+01
    0.1412841353301683D+01    0.8435438071302173D+01   -0.9866148334126377D+01
    0.4802965208710408D+00    0.8333568646276104D+01   -0.9435712068102392D+01
    0.2075011321423102D+01    0.8081020747142192D+01   -0.9243487650285521D+01
   -0.1279112741205357D+02    0.2619367304093323D+02    0.1834834526104020D+02
   -0.1320290436988354D+02    0.2623268800030378D+02    0.1743003604612855D+02
   -0.1352317727063087D+02    0.2611170113121878D+02    0.1898745792104349D+02
    0.2957451169661401D+01   -0.1193816321297710D+01    0.2483901984015359D+01
    0.3935601783460005D+01   -0.1230484583801783D+01    0.2712903542547099D+01
    0.2722414352522500D+01   -0.2873722114586018D+00    0.2735943878680581D+01
    0.1702646985261316D+02   -0.9631179079659889D+01    0.2287201610012362D+01
    0.1763773063567605D+02   -0.9250959626233076D+01    0.1628186965651844D+01
    0.1669835671558713D+02   -0.8849501292925741D+01    0.2760494552151585D+01
    0.1102970848667194D+02    0.2505550962046497D+02    0.2548033448789803D+02
    0.1114521616026493D+02    0.2529324641118045D+02    0.2453499392048543D+02
    0.1006606039091958D+02    0.2511894224146010D+02    0.2563621105364108D+02
    0.1704550472497954D+02   -0.1347195622824393D+02   -0.3998252578474701D+01
    0.1737395150782740D+02   -0.1257311004715428D+02   -0.4161816318243446D+01
    0.1739473108916845D+02   -0.1382568347429947D+02   -0.3183379460394806D+01
    0.2526753449365485D+02   -0.1280873120950278D+02    0.5818891711901455D+01
    0.2492775858598481D+02   -0.1308668854722068D+02    0.6697494787524066D+01
    0.2616892054875117D+02   -0.1314093376680323D+02    0.5650695644787936D+01
    0.1441718342895776D+02    0.3555421149591766D+01    0.1481773727564691D+02
    0.1411446935942678D+02    0.4038143849825332D+01    0.1404439608952363D+02
    0.1433639636758443D+02    0.2625956379221704D+01    0.1464088236364849D+02
    0.4470846615365459D+01   -0.1575264350733929D+02    0.1403653309144375D+02
    0.4027881963282362D+01   -0.1528004186693369D+02    0.1472114266014847D+02
    0.4683972296787197D+01   -0.1665232771999843D+02    0.1445936066973690D+02
    0.1260839619793574D+02    0.2475547479918071D+02   -0.1294314358288553D+02
    0.1201822242724259D+02    0.2404583435365696D+02   -0.1259896803208376D+02
    0.1203966471623269D+02    0.2547815545746045D+02   -0.1313769288603042D+02
    0.2132921731242569D+02    0.1009605532282498D+02    0.1409315723318144D+01
    0.2188304941673761D+02    0.1000317315581268D+02    0.2179568371197150D+01
    0.2145884847901265D+02    0.9324665009177625D+01    0.9751614823872431D+00
   -0.1421938358709655D+02    0.1949314439901830D+02   -0.1162176954256097D+02
   -0.1448478395716435D+02    0.1858003214721038D+02   -0.1161714822652843D+02
   -0.1500527866870508D+02    0.1998322456439608D+02   -0.1167838730887965D+02
   -0.1403495725399654D+02   -0.2106504468585679D+02   -0.1409208647727650D+02
   -0.1364533424027667D+02   -0.2174425546207688D+02   -0.1463662456526511D+02
   -0.1457371127067860D+02   -0.2050218006399416D+02   -0.1470554502458263D+02
   -0.1959676913383411D+02   -0.2370872941296437D+02    0.1195649301622218D+01
   -0.1948138621566253D+02   -0.2332436272401163D+02    0.2108269057855553D+01
   -0.1887322728005128D+02   -0.2433461426834587D+02    0.1160072145552454D+01
    0.2109038103607486D+01   -0.8372763134680101D+01   -0.8240024077462435D+01
    0.2903513199634646D+01   -0.7939185906217012D+01   -0.7879465402333090D+01
    0.1699150121746379D+01   -0.7672589582880936D+01   -0.8764416992116228D+01
    0.1534063421198406D+02   -0.1069233973738871D+02   -0.1617030185992366D+02
    0.1516571825610471D+02   -0.1124131941010960D+02   -0.1535898994211909D+02
    0.1484164255407960D+02   -0.1117385836432801D+02   -0.1688185227828037D+02
    0.9355848325476742D+01    0.1686918901542643D+02    0.3170955344629198D+01
    0.9856946816744848D+01    0.1622694630561521D+02    0.2687186649232014D+01
    0.9009526696535822D+01    0.1740525799338507D+02    0.2472818297602265D+01
   -0.2288830002007699D+02   -0.6402078065833790D+01   -0.2182125449539295D+02
   -0.2328772740127132D+02   -0.6089451524969846D+01   -0.2262737580229349D+02
   -0.2193778775880991D+02   -0.6562297647121704D+01   -0.2191162786564225D+02
    0.1780563636073986D+02   -0.1340210495087515D+02    0.1799069064568459D+02
    0.1823864399802841D+02   -0.1251523800100103D+02    0.1789598945237338D+02
    0.1704721081384476D+02   -0.1339632228797235D+02    0.1858759632379545D+02
    0.4847410674946080D+01   -0.6657223159942045D+01    0.1028703365893295D+02
    0.5527083744669766D+01   -0.6577531494084592D+01    0.9541059962119625D+01
    0.5105073769069132D+01   -0.6050592110609044D+01    0.1099252630422512D+02
   -0.1594254523081142D+02    0.1667742982459464D+02   -0.1433418702574595D+02
   -0.1560751698489153D+02    0.1599720123548591D+02   -0.1499575652621782D+02
   -0.1659896543447706D+02    0.1708397993043292D+02   -0.1485525742952679D+02
    0.5860489581621722D-01   -0.3651239603925301D+01   -0.2385661817545063D+02
   -0.2718420943024396D+00   -0.3176473417356318D+01   -0.2312040105899646D+02
   -0.6892947338748525D+00   -0.3863381129065175D+01   -0.2441576504623476D+02
   -0.8235099124590610D+01    0.2365135434361405D+02    0.2019680880736928D+02
   -0.7602545266219480D+01    0.2301518678257013D+02    0.2064080040533958D+02
   -0.7938559290642637D+01    0.2383062816009064D+02    0.1931149046930745D+02
    0.2622211234802686D+02    0.1222488862101979D+00   -0.3595193762128152D+01
    0.2640239299372084D+02    0.1820808179954473D+00   -0.4562255427905177D+01
    0.2701299829937481D+02   -0.2684192165731244D+00   -0.3165555317433384D+01
    0.1245915437961579D+02   -0.1556312319998116D+02    0.2244396430557691D+02
    0.1249215268650825D+02   -0.1457832513368030D+02    0.2252260358721546D+02
    0.1308912172751050D+02   -0.1575194349596492D+02    0.2174961932019958D+02
    0.1242188793975380D+02    0.6500944167907633D+01   -0.2038004726222621D+01
    0.1228214342862317D+02    0.7050116630613516D+01   -0.1266919285248923D+01
    0.1275697283079002D+02    0.5671790420916083D+01   -0.1622550784747255D+01
   -0.1737266614588572D+02   -0.2541664708627573D+02   -0.2539941893573685D+01
   -0.1800081453689658D+02   -0.2486661640047020D+02   -0.3066427656448537D+01
   -0.1745760723314506D+02   -0.2516782593958698D+02   -0.1618272510560510D+01
   -0.1333097314004323D+02    0.2158418953323912D+02   -0.1684929169756166D+02
   -0.1309653541766221D+02    0.2085765945969190D+02   -0.1737458896835163D+02
   -0.1406962513532476D+02    0.2132876987960361D+02   -0.1630278110254549D+02
    0.1914647179419859D+02   -0.2683679537063324D+02    0.2627639604560832D+02
    0.1909847067729410D+02   -0.2781415654842733D+02    0.2650971652194721D+02
    0.1995159400269853D+02   -0.2668075064036551D+02    0.2572768916286355D+02
   -0.1346854989048133D+02    0.9218617260499359D+01   -0.1475364423126988D+02
   -0.1394187212934450D+02    0.9578126741629534D+01   -0.1553991634959194D+02
   -0.1251927197782715D+02    0.9465745855414616D+01   -0.1486709593335720D+02
    0.1490360544385855D+02   -0.1932370793929071D+02   -0.1295203908715531D+02
    0.1467038002932472D+02   -0.1884925977581095D+02   -0.1378026029350924D+02
    0.1456645805553081D+02   -0.1873841308360574D+02   -0.1230403039642251D+02
    0.1746736726460735D+02   -0.1983296344346831D+02    0.1019462770240482D+02
    0.1785327382813629D+02   -0.2069757610458918D+02    0.9943601934757089D+01
    0.1740917820927148D+02   -0.1946804964000236D+02    0.9301074240681167D+01
   -0.1664637313569350D+02    0.9349180050906092D+01   -0.1933387375370310D+02
   -0.1737491362080065D+02    0.9596881693941612D+01   -0.1991715074815664D+02
   -0.1582783671070190D+02    0.9238758159538511D+01   -0.1987280304130666D+02
   -0.2704622161278659D+02    0.1106886200864322D+02    0.2221792521079179D+01
   -0.2614778566181741D+02    0.1091451659433302D+02    0.1999001738599946D+01
   -0.2750820636434164D+02    0.1012858846301888D+02    0.2285323506274261D+01
   -0.1363392910829549D+01   -0.1156760026751873D+02   -0.2118382979276806D+02
   -0.9355272038012866D+00   -0.1086846369511426D+02   -0.2170302223328347D+02
   -0.1693136961643736D+01   -0.1214016114076208D+02   -0.2181496859715215D+02
   -0.2378720252518691D+02   -0.1671133873455499D+02    0.1163702411439449D+01
   -0.2390783046216068D+02   -0.1579220407953011D+02    0.1446909825040774D+01
   -0.2345044088836782D+02   -0.1669259669331554D+02    0.2878238835484404D+00
   -0.1560443064347548D+02   -0.1898529845137436D+02   -0.8427839743975314D+00
   -0.1650594223113259D+02   -0.1873454674989351D+02   -0.9569404339670856D+00
   -0.1527197211576383D+02   -0.1879364447254296D+02    0.3397279012017174D-01
    0.3534384322378198D+01    0.1133763062506326D+01    0.4317773387566807D+01
    0.4001781864915429D+01    0.1662571190175615D+01    0.3644101570615856D+01
    0.2783515753179888D+01    0.1764256141274662D+01    0.4567813873650533D+01
   -0.4133271640942477D+00   -0.8435144640734873D+00   -0.1095165582943952D+02
   -0.8709330748195532D-01   -0.6097736079988554D+00   -0.1009294865126931D+02
   -0.1033530138527221D+01   -0.1594355789376639D+01   -0.1092868970253744D+02
    0.1359905107746024D+02   -0.1243043241164906D+02   -0.2152847658457514D+02
    0.1303002230431339D+02   -0.1186223493547224D+02   -0.2202875386038086D+02
    0.1362024113603996D+02   -0.1215741651424334D+02   -0.2060720384895842D+02
    0.8882339487316839D+01   -0.1829822373310057D+02    0.1506386033227851D+02
    0.9527335295095574D+01   -0.1842990101430949D+02    0.1436047569466214D+02
    0.9185892119807047D+01   -0.1893165193060339D+02    0.1572402373787754D+02
    0.2023427780200042D+02    0.1088638988167847D+02   -0.1809979591194435D+02
    0.2077336243071758D+02    0.1025531112616051D+02   -0.1861702369228480D+02
    0.2013858055482863D+02    0.1067574303043115D+02   -0.1719518066998601D+02
   -0.1206411344049097D+02   -0.1833045913498870D+02    0.6625093324267485D+01
   -0.1186607713356914D+02   -0.1899443552031185D+02    0.6007565526514136D+01
   -0.1293067817221945D+02   -0.1803387995447747D+02    0.6487720967406291D+01
   -0.2485072875246036D+02   -0.3551565201008074D+00    0.2575192607952770D+02
   -0.2520923359057161D+02    0.4742735694276781D+00    0.2536323152496498D+02
   -0.2492828955658359D+02   -0.3205263313049402D+00    0.2679408839726873D+02
   -0.8861971283184246D+01   -0.2381176767244845D+01   -0.1471716281647899D+02
   -0.9416608261766724D+01   -0.3128508963253176D+01   -0.1455546759491769D+02
   -0.8076090536547156D+01   -0.2585408299765504D+01   -0.1424274824217381D+02
   -0.7674743054102676D+01    0.1746649760696037D+02    0.1929867333325113D+02
   -0.7942130672529659D+01    0.1827140154478030D+02    0.1883811520364923D+02
   -0.8464904535108253D+01    0.1703511385134945D+02    0.1962127844621946D+02
   -0.1166527633132877D+02    0.2032046192409504D+02   -0.1290735759745148D+01
   -0.1117590835087941D+02    0.2082552896932543D+02   -0.5935104280942064D+00
   -0.1103312305746617D+02    0.1988252205284711D+02   -0.1843384066207161D+01
    0.9595643903321131D+01    0.1478047154943008D+02   -0.1826161822627395D+02
    0.9265740561862664D+01    0.1399101254125899D+02   -0.1871296776342150D+02
    0.8846267082016823D+01    0.1526389117641957D+02   -0.1799187415805115D+02
   -0.1650980206608177D+02   -0.2175630256289821D+02    0.7088195527677969D+01
   -0.1656488149027455D+02   -0.2242205646145105D+02    0.6421123268880253D+01
   -0.1563746598241966D+02   -0.2145281335867839D+02    0.7081950548309380D+01
    0.1062929355634962D+02    0.2584433973961654D+02    0.4756684763947603D+01
    0.1006873225153731D+02    0.2507806186103041D+02    0.4665609797530131D+01
    0.1154396740596629D+02    0.2551508977551283D+02    0.4755256720033771D+01
    0.2060227295642678D+02   -0.1613320321795943D+02   -0.2300107632101573D+02
    0.2127385509238684D+02   -0.1669789725079169D+02   -0.2341785992922646D+02
    0.2074905205296481D+02   -0.1613823991993079D+02   -0.2204134419471677D+02
   -0.5504338612048677D+01   -0.5315024937770128D+01   -0.2608226782412338D+02
   -0.6371906490664599D+01   -0.5098054580315909D+01   -0.2632596995962345D+02
   -0.5178935928215588D+01   -0.4564504861399809D+01   -0.2555889906823501D+02
    0.1694626624132859D+02   -0.1775298915666717D+02    0.7725826933154545D+01
    0.1710411117508535D+02   -0.1753940139930263D+02    0.6831838526290264D+01
    0.1609474334708370D+02   -0.1821031534686742D+02    0.7887325834187491D+01
    0.1113612819295499D+01   -0.1362101443862549D+02   -0.2212074630143779D+02
    0.1224242514019938D+01   -0.1264644136997071D+02   -0.2241839491136659D+02
    0.1916887935793065D+01   -0.1405795161784206D+02   -0.2200570716599076D+02
   -0.1979145834193382D+02   -0.1631968281679468D+02    0.1278463772117249D+02
   -0.1897667602588499D+02   -0.1589386310936138D+02    0.1247124267740460D+02
   -0.2053429269851558D+02   -0.1577376666599033D+02    0.1245739764898654D+02
    0.2681828930889091D+02    0.1000858737723895D+02    0.1394160690007398D+02
    0.2623162375443535D+02    0.1051020074107062D+02    0.1452155653209449D+02
    0.2753997320796583D+02    0.1060073129193184D+02    0.1361912952420971D+02
   -0.2211112924548645D+02   -0.2521575900249238D+02   -0.7688629250047531D+01
   -0.2126815724711239D+02   -0.2548594650269732D+02   -0.7376845404508195D+01
   -0.2238435079018173D+02   -0.2601509415825914D+02   -0.8174895524793634D+01
   -0.2693440624461508D+02   -0.5099811871055730D+01   -0.2325783065036067D+02
   -0.2673205169538118D+02   -0.6033949698475824D+01   -0.2342564077915688D+02
   -0.2758512595807879D+02   -0.4729114604710762D+01   -0.2387579959096265D+02
    0.1000449417069084D+02    0.1455792961079583D+02   -0.1460933439776702D+02
    0.1031738334819392D+02    0.1478388348219649D+02   -0.1370427438208236D+02
    0.1034902885486876D+02    0.1532561982662228D+02   -0.1507634906577499D+02
    0.2442597619719529D+02   -0.2387891294948434D+02   -0.1151546894034577D+02
    0.2380462907365327D+02   -0.2401392887341063D+02   -0.1228451769104413D+02
    0.2461343595287289D+02   -0.2290665526258037D+02   -0.1156787607740059D+02
   -0.1713045330451640D+01   -0.2574699306068851D+02    0.2198515469268338D+02
   -0.1392564095644027D+01   -0.2624881749790541D+02    0.2123853701979986D+02
   -0.9308616697374924D+00   -0.2518186396281741D+02    0.2220871052065186D+02
   -0.2043282063143693D+02    0.2137701279223153D+02   -0.8197596996173774D+01
   -0.2115436384699477D+02    0.2096121216224844D+02   -0.7651489156615893D+01
   -0.1995891861568378D+02    0.2063034821173581D+02   -0.8616422820225582D+01
    0.1246312019478884D+02    0.2466675245456082D+02   -0.2670476175801977D+02
    0.1208756886465723D+02    0.2487893379252799D+02   -0.2761544303421820D+02
    0.1336561364500003D+02    0.2443053369005013D+02   -0.2680947369723061D+02
   -0.2301030415395558D+02   -0.2410826782514204D+02    0.2540055156003375D+02
   -0.2258212030508174D+02   -0.2491936308851177D+02    0.2506254788158056D+02
   -0.2391291246032253D+02   -0.2409576575386934D+02    0.2506279205216660D+02
    0.2476417880462139D+02   -0.6686192525884231D+01   -0.6605166291126882D+01
    0.2413656662251406D+02   -0.7254790498152933D+01   -0.6152423117076046D+01
    0.2435343051655415D+02   -0.6098560293252896D+01   -0.7243958097506534D+01
   -0.1000044930044008D+02   -0.2068735663921941D+02   -0.1505207312046340D+02
   -0.9773867662299759D+01   -0.2029125741919288D+02   -0.1593546645352435D+02
   -0.1075394912917430D+02   -0.2013223744881929D+02   -0.1474163238582809D+02
   -0.1926299707287398D+02   -0.1153842757127125D+02   -0.2972098577201895D+01
   -0.1957668803165913D+02   -0.1127512865324771D+02   -0.2142209395391329D+01
   -0.1849278919072187D+02   -0.1215929636164518D+02   -0.2842405755913322D+01
   -0.1811586087700363D+02    0.8495680995864163D+01    0.4984374476820594D+01
   -0.1858869208188198D+02    0.7682845252058605D+01    0.5099750928090992D+01
   -0.1803749681623813D+02    0.8676335101188812D+01    0.4031271866525551D+01
   -0.7962768211771032D+00    0.9446142745440352D+00   -0.1561766953200257D+02
   -0.8748469348839848D+00    0.1599957354822304D+01   -0.1632448546671260D+02
   -0.1010021196695005D+01    0.1361064117435109D+01   -0.1477626164289166D+02
    0.4250794285171536D+00   -0.1222979186427176D+02    0.2479213114528319D+02
    0.6927153596772844D+00   -0.1226562046844742D+02    0.2385249722490234D+02
   -0.4104538592332331D+00   -0.1265174708662534D+02    0.2483575669229551D+02
    0.2422777139022833D+02    0.8879548429491110D+00    0.1561542309979881D+02
    0.2352888590127451D+02    0.1349213264189427D+01    0.1511647742850061D+02
    0.2484132561822555D+02    0.5691531657853864D+00    0.1486076643939180D+02
   -0.2334977051081191D+02    0.2773203308085854D+01   -0.1639799096025975D+02
   -0.2334103191430073D+02    0.3237225578949013D+01   -0.1556868700721665D+02
   -0.2315131665873118D+02    0.3471688889253296D+01   -0.1703566356960079D+02
   -0.4953266235570826D+01    0.1481743056653768D+02   -0.2532922032345169D+02
   -0.4318945217493303D+01    0.1429709948974660D+02   -0.2586816165445368D+02
   -0.4741014708149285D+01    0.1478819348873275D+02   -0.2434984622278878D+02
   -0.1131676213570864D+02    0.2421100240403009D+02    0.4951047152503645D+01
   -0.1095944247800681D+02    0.2445320111374068D+02    0.5850423607234013D+01
   -0.1157362623990130D+02    0.2508139836392879D+02    0.4503132824578251D+01
    0.1715848198890723D+02   -0.1562863253839899D+01   -0.1915149929627452D+02
    0.1700252083231184D+02   -0.1482564577162637D+01   -0.2008997161611093D+02
    0.1789523793734008D+02   -0.1058998538483786D+01   -0.1886061778828367D+02
   -0.1850004494221388D+02   -0.2436852505107446D+02   -0.1242430999409853D+02
   -0.1868879871955743D+02   -0.2351778084476205D+02   -0.1287330598798578D+02
   -0.1776806112488959D+02   -0.2413024847443013D+02   -0.1190660277829907D+02
    0.2023769583784990D+02    0.1124408727394142D+01    0.2129761961686641D+02
    0.2003186363038517D+02    0.1157484799777253D+01    0.2034693806332993D+02
    0.2121981363944223D+02    0.9122474648550596D+00    0.2127099214264711D+02
    0.1592212407928262D+01    0.2537769093816002D+02   -0.2830897435036205D+01
    0.2165674302849504D+01    0.2595278539674544D+02   -0.3343267299720210D+01
    0.2186246303177740D+01    0.2473147615377248D+02   -0.2510753143834541D+01
    0.1062158635318329D+01   -0.6047160233271407D+01   -0.1746756553714687D+02
    0.1759292585742900D+01   -0.5575370454071356D+01   -0.1788405535700005D+02
    0.3491805543672876D+00   -0.5447769325211627D+01   -0.1745588520715399D+02
   -0.9214384988399509D+01   -0.1931920228389563D+01   -0.1983759207694530D+02
   -0.8983056030988930D+01   -0.2779486404745518D+01   -0.2028773078929279D+02
   -0.9127112141484007D+01   -0.2154311685555325D+01   -0.1890175438971181D+02
   -0.1570242039833896D+01   -0.2024358613465183D+02   -0.1790410675997309D+02
   -0.1951278894334667D+01   -0.1959367587397128D+02   -0.1732344181087245D+02
   -0.1113280106974788D+01   -0.1989966189464290D+02   -0.1868903981814446D+02
    0.1476950686918419D+02    0.8452367200809949D+01   -0.2706598832236313D+00
    0.1518476377848212D+02    0.7573649456548923D+01   -0.3576959376187192D+00
    0.1389267179009596D+02    0.8209655784118031D+01   -0.5914990912950657D-01
   -0.1917071588190309D+02    0.2366640250319286D+02   -0.7270594534989317D+01
   -0.1954697849972693D+02    0.2278803451900179D+02   -0.7540439160075461D+01
   -0.1988597725877313D+02    0.2424425325969041D+02   -0.7131825046655919D+01
   -0.1955085789222980D+02    0.7987064497726847D+01   -0.1367582148728486D+02
   -0.2001615190051155D+02    0.7819363990525028D+01   -0.1285870731733936D+02
   -0.1953750064769365D+02    0.8949931395777119D+01   -0.1396137709303665D+02
    0.2943400892960766D+01   -0.1312803702762810D+02   -0.1964664127063023D+02
    0.3349679796910340D+01   -0.1305697219360523D+02   -0.1877961971307675D+02
    0.3226214317964343D+01   -0.1392291348034988D+02   -0.2004668148196481D+02
   -0.2978502524110431D+01    0.1193283423062845D+02   -0.8452313273591274D+01
   -0.3260294578117810D+01    0.1261568058338363D+02   -0.7782570583780111D+01
   -0.2049003974826451D+01    0.1192988608471415D+02   -0.8266839775008306D+01
    0.9302267569806236D+01   -0.5627945127459047D+01    0.1103571471187050D+02
    0.9425195168369868D+01   -0.4667659890380557D+01    0.1096132549497545D+02
    0.9829929992984706D+01   -0.6027021700530266D+01    0.1031625420002935D+02
    0.9606084504209557D+01   -0.1545033956298121D+02   -0.2222702650254532D+02
    0.8724717301560192D+01   -0.1583955653500171D+02   -0.2206841693480890D+02
    0.1018468526279586D+02   -0.1626203374341809D+02   -0.2223287753557534D+02
    0.4880765419303922D+01   -0.9548707573432942D+01    0.1903563777833019D+02
    0.5609173735112419D+01   -0.9646141156260004D+01    0.1967362769348312D+02
    0.4964634729540639D+01   -0.8615879948842363D+01    0.1880762195663711D+02
    0.1196957824036577D+01    0.1963329080496721D+02    0.3362001325883216D+01
    0.1240206577467794D+01    0.2024371045905076D+02    0.2641502015564980D+01
    0.4665907411987622D+00    0.1898487912296366D+02    0.3132833286144911D+01
    0.7727760630917574D+01    0.1699448345236586D+02   -0.2696600201573166D+02
    0.7686789326375301D+01    0.1779855767709105D+02   -0.2750456242406759D+02
    0.6891457273208303D+01    0.1678267094303988D+02   -0.2651863229796673D+02
   -0.1208681621940250D+02   -0.1022750755937067D+01   -0.6636618532068659D+01
   -0.1285580047982959D+02   -0.1522308044893516D+01   -0.6244074541654216D+01
   -0.1140036831404674D+02   -0.1584518715893190D+01   -0.6973109904459800D+01
   -0.1700301708983789D+02    0.5489548837110952D+01   -0.4941068233020048D+01
   -0.1748206747868245D+02    0.4929240341886044D+01   -0.5608958335813682D+01
   -0.1758704920865542D+02    0.5471165801181200D+01   -0.4101828254404730D+01
   -0.2489007485024140D+02    0.6174906215283043D+01    0.1352211764739674D+02
   -0.2427424700815225D+02    0.6603809542408740D+01    0.1296232438216101D+02
   -0.2525484571901243D+02    0.6723248066365872D+01    0.1416959974219362D+02
    0.1752511845349800D+02    0.1648622036226434D+01    0.1801779263910719D+01
    0.1736572065521188D+02    0.1451950652758470D+01    0.2750891480070262D+01
    0.1824598397162420D+02    0.2269049606595138D+01    0.1864215914699795D+01
   -0.1230820368012481D+02    0.2633157165168758D+02   -0.1228305056058039D+02
   -0.1271710632012511D+02    0.2547685401891371D+02   -0.1198671418997668D+02
   -0.1145005072669024D+02    0.2635489147179421D+02   -0.1192159663242760D+02
    0.8086689068735231D+01    0.1465342080516154D+02   -0.2267739954479176D+02
    0.8167436715709977D+01    0.1563531006035056D+02   -0.2261372887096155D+02
    0.8839585944574667D+01    0.1431309268198787D+02   -0.2311774779287417D+02
   -0.1984950386090664D+02   -0.1611390725758681D+01    0.1387691401540202D+02
   -0.2054333591107662D+02   -0.1599593616500548D+01    0.1317667101145322D+02
   -0.1945767100583387D+02   -0.2475895097032724D+01    0.1387714142246900D+02
   -0.2681830959929456D+02   -0.5298390420286927D+01   -0.3025101901982033D+01
   -0.2754529664777679D+02   -0.4649214066737922D+01   -0.3085844932121995D+01
   -0.2702697495357625D+02   -0.6135921224359897D+01   -0.3366778436792612D+01
   -0.1297623531339074D+02    0.1916186763820443D+02   -0.2586638034499201D+02
   -0.1355186527683585D+02    0.1970902689061608D+02   -0.2639342853889657D+02
   -0.1344359270260084D+02    0.1834590573304782D+02   -0.2586428199940913D+02
    0.9566398358000551D+01   -0.8707058301944112D+01    0.2524107723379416D+01
    0.9578517494820256D+01   -0.7773922420949548D+01    0.2330131766144095D+01
    0.1000322780653483D+02   -0.9064055211240492D+01    0.1730073464016304D+01
    0.2686685007591969D+02    0.2161179669302145D+02    0.1776158464845860D+02
    0.2723634924844287D+02    0.2116456931696970D+02    0.1855858223953611D+02
    0.2591651188842207D+02    0.2168380796922547D+02    0.1792717033492255D+02
   -0.3726353518712846D+01   -0.9582160887239363D+01    0.1134214258842385D+02
   -0.3570926431094065D+01   -0.8637085515497937D+01    0.1113028569316877D+02
   -0.4447158910303419D+01   -0.9926293955488138D+01    0.1083398681230006D+02
    0.1078327569827723D+02    0.1223271854474518D+01    0.1358955289272866D+01
    0.1068230530744949D+02    0.2076706189035297D+01    0.9397535059810890D+00
    0.1071491489156880D+02    0.1372288744152508D+01    0.2332731240531507D+01
    0.8848958334034533D+01   -0.1560918244396376D+02   -0.2473800016711748D+01
    0.9559088699676339D+01   -0.1621066182153071D+02   -0.2791641907175115D+01
    0.8020937441154310D+01   -0.1607842913321950D+02   -0.2566236265227245D+01
   -0.1466272680864216D+02    0.2156453408960899D+02    0.2171489333366781D+02
   -0.1529340725168249D+02    0.2195136795483086D+02    0.2237377724831224D+02
   -0.1501163515665358D+02    0.2063975656062157D+02    0.2157873796784175D+02
    0.2225288706769820D+02    0.6088843733244457D+01   -0.3829522698032620D+01
    0.2179233496129466D+02    0.5860743675064231D+01   -0.3015705914765156D+01
    0.2164083185309521D+02    0.6249508376197943D+01   -0.4598342976044072D+01
   -0.1681391108062618D+02   -0.2666220036852528D+02    0.2316786488069867D+02
   -0.1763185452178006D+02   -0.2675110412781827D+02    0.2373885396748258D+02
   -0.1692010388179549D+02   -0.2617463160981571D+02    0.2236558627421946D+02
    0.2296522856132129D+02    0.2539417994710404D+02   -0.2068868968042724D+02
    0.2290887918977752D+02    0.2626027958029870D+02   -0.2022793568426512D+02
    0.2312457799374158D+02    0.2553769061127096D+02   -0.2165991209866938D+02
   -0.9250023318065620D+00   -0.1257938023986172D+02   -0.1050407088686051D+02
   -0.1866553002905036D-01   -0.1243459724419286D+02   -0.1083494220827607D+02
   -0.1461617835455236D+01   -0.1320413387193929D+02   -0.1098091628639258D+02
    0.2296171816921004D+02   -0.2380489048677492D+02   -0.1109347992210651D+01
    0.2228902286709287D+02   -0.2333094578943598D+02   -0.1715279493697443D+01
    0.2279854232694770D+02   -0.2478958687202036D+02   -0.1251651110512518D+01
    0.3981874812339840D+01    0.5761985383547854D+01   -0.5856330018272979D+01
    0.3787303020856086D+01    0.6086465521486099D+01   -0.5017581933581780D+01
    0.4106702963430527D+01    0.6536151935448186D+01   -0.6395916703334239D+01
   -0.1536701810871741D+02    0.1038560425556878D+01   -0.1926359473989417D+02
   -0.1523182781817391D+02    0.1090381716733659D+01   -0.1836465803289313D+02
   -0.1452330451832745D+02    0.1334546056429096D+01   -0.1962213022286045D+02
   -0.1329580116685477D+02   -0.2203442289214850D+02    0.1309840884502043D+02
   -0.1266671901406840D+02   -0.2170035604652602D+02    0.1373199612755860D+02
   -0.1348766308294036D+02   -0.2130212413318193D+02    0.1249552558483072D+02
   -0.4743494187831812D+00   -0.1512477590613573D+01   -0.5222790465558001D+01
    0.1068646693341448D+00   -0.2200331768909065D+01   -0.5587068475743676D+01
   -0.1310480453381629D+01   -0.1884201085905108D+01   -0.4999372134071825D+01
   -0.1823570087962944D+02    0.1568241976113376D+02    0.2138338610236231D+02
   -0.1826898980039320D+02    0.1662731820204817D+02    0.2143851642959531D+02
   -0.1769988847873141D+02    0.1556143742155330D+02    0.2063359977942519D+02
    0.1083204251186659D+02   -0.1176896615297111D+02   -0.4734800641675744D+01
    0.1004819356090835D+02   -0.1183921361553759D+02   -0.5263124536716213D+01
    0.1156709128340338D+02   -0.1161862153761325D+02   -0.5365118397559663D+01
    0.2203925527393538D+02   -0.2679494259804387D+02    0.8031726804530043D+01
    0.2158955158165269D+02   -0.2685618456461681D+02    0.8881486550920513D+01
    0.2238514707044968D+02   -0.2769181346415463D+02    0.7816037415027309D+01
    0.1754899715722986D+01    0.5197812896908295D+01    0.1780953729285594D+01
    0.1444986485019738D+01    0.5606935630368039D+01    0.1012878198097042D+01
    0.1237958112069785D+01    0.5512905604907037D+01    0.2542840006076979D+01
    0.1376637986608758D+02    0.1921178062504118D+02    0.1921786908889676D+02
    0.1293944048468729D+02    0.1894511017471890D+02    0.1975378419236072D+02
    0.1354354210943747D+02    0.1944239241370510D+02    0.1834567551948680D+02
    0.5726964110089385D+00    0.1023940275847447D+02    0.1831387924852804D+02
    0.1442212566325634D+01    0.9877786143751374D+01    0.1817904592499385D+02
    0.2828739989192363D+00    0.9836216597967933D+01    0.1912619683745996D+02
    0.8106614053633978D+01   -0.2413144415784464D+02   -0.9074629291797787D+00
    0.8746101327040972D+01   -0.2361268478455937D+02   -0.1348445398056514D+01
    0.8626447994153228D+01   -0.2485340595123247D+02   -0.5126952870938322D+00
    0.1021582262379101D+02   -0.2276590223950639D+02    0.7679070691918338D+01
    0.1025295150871756D+02   -0.2358413205887044D+02    0.8200779649097669D+01
    0.9842702814354348D+01   -0.2211492801831518D+02    0.8337799432696755D+01
    0.2286051973395791D+02   -0.1781982384444175D+02   -0.1388003882843760D+01
    0.2323797371174949D+02   -0.1797341501752732D+02   -0.2252149848340143D+01
    0.2249123929973132D+02   -0.1696618952208653D+02   -0.1339173759265293D+01
    0.1128450715097210D+02   -0.3851314241255337D+01    0.2218947067183611D+01
    0.1160034877706933D+02   -0.3280958499331653D+01    0.2885198126110713D+01
    0.1215560170547332D+02   -0.4067577852977584D+01    0.1814675543399752D+01
    0.1920791741204060D+02   -0.2276982461400970D+02   -0.9874009275176036D+00
    0.1909108184187077D+02   -0.2365225524717914D+02   -0.6759306399299012D+00
    0.1979160268797409D+02   -0.2240879982337523D+02   -0.3153019607946885D+00
   -0.2111970477755514D+02    0.2447814259365931D+02   -0.1591645779623239D+02
   -0.2057085709289791D+02    0.2376620715935335D+02   -0.1631091411089256D+02
   -0.2183013619230934D+02    0.2447621108784211D+02   -0.1651233888773183D+02
    0.1185345535357682D+02    0.1924603739736547D+02   -0.1998494611300419D+02
    0.1233967239415168D+02    0.1862161898950665D+02   -0.2057350896843380D+02
    0.1115716881861431D+02    0.1976352942113116D+02   -0.2047529267511690D+02
   -0.2195423729949670D+01    0.1493997746622210D+02    0.1556244156520977D+02
   -0.2232656270155439D+01    0.1592481705895085D+02    0.1577309939877076D+02
   -0.3149806909987287D+01    0.1472222748344991D+02    0.1559042082964826D+02
   -0.5517448115526082D+01   -0.2664656157205337D+02   -0.2414327703158982D+02
   -0.5263582370974977D+01   -0.2570816633770235D+02   -0.2411527810929590D+02
   -0.6187205095129007D+01   -0.2664888259869488D+02   -0.2345921514323709D+02
    0.1617468235132741D+02    0.1932467173012093D+02    0.2277698666852599D+02
    0.1661662112156319D+02    0.1845924784514307D+02    0.2290443809690742D+02
    0.1528380443837986D+02    0.1941484717998367D+02    0.2313389616573209D+02
   -0.1878979159089004D+02    0.2525648099871882D+02   -0.1888726427967477D+02
   -0.1869002672565314D+02    0.2616040180385071D+02   -0.1924286146921753D+02
   -0.1796783767957596D+02    0.2478119511449870D+02   -0.1906468735171568D+02
    0.2605779400979931D+02    0.2609770848939092D+01   -0.9003253318665811D+01
    0.2623045944044001D+02    0.1765915217467861D+01   -0.9404921495934582D+01
    0.2554501410422294D+02    0.2530786102623989D+01   -0.8153947355789777D+01
    0.1110699162962531D+02   -0.1542596652352225D+02    0.9437274092263769D+01
    0.1109147984389568D+02   -0.1569305727260510D+02    0.8478056703078300D+01
    0.1205239536602932D+02   -0.1539995736073345D+02    0.9636474787913363D+01
   -0.1180637141612340D+02    0.2202972006017978D+02   -0.2523433997606805D+02
   -0.1242839564902290D+02    0.2170251974651466D+02   -0.2590943759481857D+02
   -0.1086176202959815D+02    0.2198616180254620D+02   -0.2551272797919207D+02
    0.2714384546207799D+01   -0.2338581740615904D+02    0.2603959690669038D+02
    0.3304384153499266D+01   -0.2406563286520803D+02    0.2642532095331725D+02
    0.1892304667569936D+01   -0.2381694684806892D+02    0.2588619415027442D+02
    0.2365021132855606D+02    0.3522192345884053D+01    0.1838940900085294D+02
    0.2398193676253913D+02    0.3800219505304919D+01    0.1925418584343909D+02
    0.2330284299532599D+02    0.4328778745990298D+01    0.1807256433759281D+02
   -0.6396999656255015D+01   -0.2139415420943077D+02    0.6299957781639502D+01
   -0.6750260957551243D+01   -0.2223336276725445D+02    0.6031068904486736D+01
   -0.5987244432640271D+01   -0.2099924360237352D+02    0.5471586770723379D+01
    0.2069594710326843D+02   -0.9572333431458329D+01   -0.9509708688908649D+01
    0.2075081736548936D+02   -0.8634423652671865D+01   -0.9371822482421775D+01
    0.2153532771898263D+02   -0.9867242608327036D+01   -0.9130501738819964D+01
    0.9294616880643000D+01   -0.7658936995969725D+01   -0.2113734909997486D+02
    0.1022684848741554D+02   -0.7969510268291724D+01   -0.2122920400754425D+02
    0.8815977928733819D+01   -0.8474923559735023D+01   -0.2114410695497888D+02
    0.1178412409907684D+02   -0.1269919326092867D+02   -0.1481276240437332D+02
    0.1230107768929778D+02   -0.1333943074860826D+02   -0.1427672080250418D+02
    0.1208679709045930D+02   -0.1295545864660905D+02   -0.1570167208414213D+02
    0.2309521512607642D+02   -0.7276005247918430D+01    0.2621942190921857D+02
    0.2229857798389082D+02   -0.7336295606804825D+01    0.2573215231785938D+02
    0.2389607321944339D+02   -0.7131774703864613D+01    0.2568429790508603D+02
    0.2381517515857610D+02    0.1669935116758895D+02    0.2635347705283984D+02
    0.2284802037072258D+02    0.1650176950969427D+02    0.2631348767087795D+02
    0.2413910770373978D+02    0.1627010773915823D+02    0.2716199181767788D+02
    0.1111754349024979D+02    0.1688839425502040D+02    0.2641509732081904D+02
    0.1178915880394182D+02    0.1736743425044019D+02    0.2702433274446327D+02
    0.1033228155851503D+02    0.1743731249925921D+02    0.2651281155416491D+02
   -0.1600124419155948D+02   -0.9557090457091872D+01    0.1296593019372207D+02
   -0.1563291868889647D+02   -0.8940327004592094D+01    0.1235957963191653D+02
   -0.1664895182062991D+02   -0.9942434917788747D+01    0.1240177843060148D+02
   -0.6475747096237378D-01   -0.3603410250503937D+01    0.8968709934297250D+01
   -0.8099929858414919D+00   -0.3027636208150414D+01    0.8896880314513748D+01
    0.4393629937080902D+00   -0.3129079599750606D+01    0.9688855226869276D+01
   -0.1309829339973986D+02    0.1823464899776255D+02   -0.4309112427366741D+01
   -0.1241558232340005D+02    0.1781804585502328D+02   -0.3735557126120452D+01
   -0.1312825682441910D+02    0.1916124620930630D+02   -0.4068620416546204D+01
   -0.1450967789822363D+02    0.9665242535193805D+01   -0.2162899535960743D+01
   -0.1524037544712084D+02    0.9059698005188132D+01   -0.2311671690896264D+01
   -0.1465009761414488D+02    0.1037941293753971D+02   -0.2835759052693907D+01
   -0.6163897869126076D+01    0.1642527893126118D+02   -0.7812452059643363D+01
   -0.6331844571654766D+01    0.1726567225287324D+02   -0.8332513655156502D+01
   -0.5966337296221145D+01    0.1574177092197447D+02   -0.8512975104456613D+01
   -0.2618868969373916D+01   -0.1452762401790933D+02   -0.1937080302947640D+01
   -0.3403257345054527D+01   -0.1511937583901465D+02   -0.1878030749661534D+01
   -0.2820536652226197D+01   -0.1408272755833796D+02   -0.2797513437108173D+01
   -0.2175446016010305D+02    0.9112834584949800D+01   -0.2268518873069366D+02
   -0.2261031438403630D+02    0.9011319571613255D+01   -0.2307158375707276D+02
   -0.2128803116268681D+02    0.8277871692599442D+01   -0.2244090204101264D+02
    0.2315656320975977D+02   -0.5158663267518225D+01    0.3390220047362224D+01
    0.2280418844467871D+02   -0.5910715278740823D+01    0.2964596269114939D+01
    0.2393364332416725D+02   -0.4989296083846778D+01    0.2849332574854115D+01
   -0.7614170419143515D+01    0.6699320640318950D+01    0.2583858961418385D+02
   -0.7684686382843871D+01    0.5792277860511375D+01    0.2597061445419004D+02
   -0.8005738785607761D+01    0.6888287670126886D+01    0.2495295822251908D+02
   -0.2546857632272505D+02   -0.2448918149171963D+02    0.2423178937170598D+02
   -0.2622972240934010D+02   -0.2452311403796497D+02    0.2479838660342802D+02
   -0.2538802198403424D+02   -0.2533023504037709D+02    0.2378544945841831D+02
    0.2235670651831502D+02    0.1403921387669006D+02    0.1377905334898851D+02
    0.2233770862472755D+02    0.1441120524728063D+02    0.1465565148579686D+02
    0.2147982918548046D+02    0.1376621424321513D+02    0.1362227786254203D+02
   -0.8791245354515278D+01    0.2396748724398050D+02   -0.1289051348426766D+02
   -0.8009420378765677D+01    0.2361004249605944D+02   -0.1334553596250365D+02
   -0.9565642650918003D+01    0.2399189788794263D+02   -0.1353884965153693D+02
    0.8583200053737574D+01    0.1837948039455821D+02    0.2503043344021158D+02
    0.8368135184260506D+01    0.1808778848585695D+02    0.2409308686700732D+02
    0.9380777896782639D+01    0.1886021687148294D+02    0.2491707859997319D+02
   -0.1592549344355180D+02   -0.1497854568980200D+01   -0.2657323804909615D+02
   -0.1518618612096246D+02   -0.1425415340824435D+01   -0.2713551510706102D+02
   -0.1626337865482707D+02   -0.6054891135656841D+00   -0.2656613993378415D+02
   -0.1332245470667527D+01   -0.2269652826785910D+02    0.2155517600690690D+02
   -0.1337611409984428D+01   -0.2178365790660319D+02    0.2119452417365520D+02
   -0.5596844713479537D+00   -0.2317233481112736D+02    0.2124010752717132D+02
    0.1836597804112410D+02    0.1966532080601565D+02   -0.1330475303504532D+02
    0.1800361395235574D+02    0.1879544763175257D+02   -0.1311142915204836D+02
    0.1798596774398456D+02    0.1998987983999638D+02   -0.1412957840303282D+02
    0.2487555711830925D+02    0.2083971415891476D+02    0.1236349267709964D+02
    0.2564419292630767D+02    0.2093706397309920D+02    0.1295471367227178D+02
    0.2406465826986467D+02    0.2109806174437248D+02    0.1285464297400858D+02
    0.2043739623844090D+02    0.1851233605172969D+02    0.1682013145693420D+02
    0.2028865720051752D+02    0.1774373352049449D+02    0.1736721580391325D+02
    0.1981476838370049D+02    0.1852180510195180D+02    0.1606890147753982D+02
   -0.2507718343873960D+02   -0.1070211991083908D+02    0.7132494863788107D+01
   -0.2549486146157901D+02   -0.1128942576911102D+02    0.6493402546954878D+01
   -0.2436224237074748D+02   -0.1116268911607366D+02    0.7586939548102097D+01
   -0.1009570879704699D+02   -0.1929617226114875D+02    0.1719524045103114D+02
   -0.1075026234444575D+02   -0.1888793225988642D+02    0.1659862503923297D+02
   -0.1050796447934236D+02   -0.2002359209942641D+02    0.1764056434086121D+02
   -0.4715721017398393D+01   -0.1874849296375452D+02   -0.7108779926024305D+01
   -0.5441863817571225D+01   -0.1927659946122436D+02   -0.6898339295470254D+01
   -0.4861404874539117D+01   -0.1797201109527971D+02   -0.6565288936748432D+01
   -0.9372092388964200D+01   -0.3044016478763299D+01   -0.1739283166243743D+02
   -0.1020447426915715D+02   -0.3019057242424069D+01   -0.1693278616180641D+02
   -0.8745197018356649D+01   -0.2557960408620030D+01   -0.1682531515099975D+02
   -0.1246510526259897D+02   -0.3115228794840306D+01    0.1777033742550597D+02
   -0.1311158012700819D+02   -0.3200623542804014D+01    0.1708293737424619D+02
   -0.1261335249601438D+02   -0.2212182264728177D+01    0.1822463740510153D+02
   -0.1565188624729085D+02    0.1565714438596667D+02    0.1105473578482188D+02
   -0.1657240154862656D+02    0.1555414545562752D+02    0.1083447753440525D+02
   -0.1560505683524037D+02    0.1561284978269187D+02    0.1199808866564033D+02
    0.1242101214060079D+02   -0.2662001527603787D+02   -0.1725018494145838D+01
    0.1147459757664008D+02   -0.2688768684938379D+02   -0.1618306748466062D+01
    0.1264138654404097D+02   -0.2625730756494521D+02   -0.8286911149033809D+00
   -0.2866078753708588D+01   -0.2460677596117877D+02   -0.1014383152924952D+02
   -0.3111377728248991D+01   -0.2498570545965138D+02   -0.9293676297024742D+01
   -0.1925618034381545D+01   -0.2490085827214725D+02   -0.1021336542373131D+02
    0.1898828179470852D+02    0.1651544265573963D+02   -0.2452511029365741D+02
    0.1974474107611762D+02    0.1674810366843150D+02   -0.2394025166244471D+02
    0.1835859265458327D+02    0.1601806393349596D+02   -0.2396809716823117D+02
    0.1087224073758199D+02    0.1497608841795167D+02    0.2042221792735989D+02
    0.1102074479626680D+02    0.1404610790585557D+02    0.2073488542009688D+02
    0.9890555983168476D+01    0.1502179824050734D+02    0.2041560138933270D+02
   -0.2656733324307815D+02   -0.2186105348038291D+02   -0.1126765086344545D+02
   -0.2675632172676473D+02   -0.2280048695432354D+02   -0.1118730112730005D+02
   -0.2747730776578562D+02   -0.2141146039040293D+02   -0.1119020273775670D+02
    0.7939503412661328D+01    0.1841337015768708D+02    0.9005176468432165D-01
    0.8455355458668592D+01    0.1902821438409830D+02    0.6685959837781232D+00
    0.7519465078743370D+01    0.1899455045445914D+02   -0.5455313175813086D+00
   -0.3223088213003152D+01    0.2130168420187047D+02    0.1836755889315755D+02
   -0.4021325002848047D+01    0.2122790335689025D+02    0.1899505037460364D+02
   -0.2532772858555755D+01    0.2168261973178801D+02    0.1896513871239432D+02
    0.8944654917433796D+01   -0.1185559159666633D+02   -0.1966555421252970D+02
    0.9031517802595115D+01   -0.1100618179380248D+02   -0.1924045410459968D+02
    0.9031952907414286D+01   -0.1179578497840411D+02   -0.2062953398259754D+02
    0.7775821461523556D+01    0.5111630215192672D+01    0.2183556580430637D+02
    0.8054353970011128D+01    0.4326056135260768D+01    0.2234655224967492D+02
    0.8580724114748914D+01    0.5380461038310179D+01    0.2143881332822561D+02
    0.1412066552736698D+02    0.1619706155425258D+02    0.2206675424548576D+02
    0.1337409375500675D+02    0.1636081717690508D+02    0.2264474030903961D+02
    0.1481865579682162D+02    0.1686719005178196D+02    0.2204317623571841D+02
   -0.5773453674179706D+01   -0.1360319174736713D+02    0.1229256441802614D+02
   -0.4825796417325373D+01   -0.1356062614902853D+02    0.1202171205997612D+02
   -0.5894614189453167D+01   -0.1290955837956515D+02    0.1292560800960668D+02
    0.1537145164114032D+02    0.9586031104231607D+00    0.2681408195617949D+02
    0.1531202192033348D+02    0.1229065363811845D+01    0.2775378763127507D+02
    0.1447322851958911D+02    0.6676121432313782D+00    0.2664673152166206D+02
    0.4260935454441734D+01    0.4250933936804072D+01    0.4118789628774425D+00
    0.3422336179619746D+01    0.4267350921922151D+01    0.9191739972161646D+00
    0.4293534148791734D+01    0.3384217563733666D+01    0.7928345753884519D-01
    0.2159434415335694D+01   -0.1869935950070138D+02    0.2288576861942742D+01
    0.2786374584033420D+01   -0.1800352315309753D+02    0.2620876405430598D+01
    0.2399102822308290D+01   -0.1886865742706797D+02    0.1391833865651978D+01
   -0.8367812692522699D+01    0.1303347381992079D+02    0.1277829135265215D+02
   -0.8613839650541603D+01    0.1242965523058054D+02    0.1350503904682388D+02
   -0.7463253547468734D+01    0.1347104984209560D+02    0.1301027158294282D+02
    0.1766138668790728D+02    0.2209766901641333D+02   -0.1469575991255981D+02
    0.1819098904184820D+02    0.2218385715557345D+02   -0.1383080048272738D+02
    0.1682277189241887D+02    0.2169655240120411D+02   -0.1443801631437510D+02
   -0.2385293341383701D+02    0.1628549318314970D+02    0.7244113671713671D+00
   -0.2462308779806303D+02    0.1589925418582956D+02    0.1198700537949851D+01
   -0.2313581685579629D+02    0.1645942189982223D+02    0.1328601033466040D+01
   -0.3943621185419642D+01    0.3983215989796860D+01   -0.2276706009677144D+02
   -0.3834939363161642D+01    0.4447101966460083D+01   -0.2358990504077098D+02
   -0.4218564790857520D+01    0.3108156984767613D+01   -0.2311848292781167D+02
   -0.2689946407547673D+02    0.1340669938830700D+02   -0.9838511922193748D+00
   -0.2702373608773813D+02    0.1439619199004457D+02   -0.1038817666266226D+01
   -0.2769713322229520D+02    0.1312078025600675D+02   -0.5701394616688393D+00
    0.2091617666679294D+02   -0.2343980027949550D+01   -0.3384391391389873D+01
    0.2030413319689540D+02   -0.3027148918165226D+01   -0.3724757549739830D+01
    0.2062892031304551D+02   -0.2168199840771929D+01   -0.2423645851719797D+01
    0.2205070862783751D+02    0.2526529586940570D+02   -0.1718677461372351D+02
    0.2180847934985160D+02    0.2473871240179388D+02   -0.1640808072519891D+02
    0.2256037101657168D+02    0.2597845566205914D+02   -0.1683240102717673D+02
    0.6928781737839420D+01   -0.2703726264928665D+02    0.2646199047714003D+02
    0.6346448254207289D+01   -0.2768521294939855D+02    0.2683537964340744D+02
    0.7599754809774947D+01   -0.2768439739595028D+02    0.2623664532993152D+02
   -0.1209287314728778D+02   -0.9520005581619005D+01    0.1159398899396656D+02
   -0.1150370677054319D+02   -0.8777488758825848D+01    0.1166960082065210D+02
   -0.1283886906915748D+02   -0.9108444310974809D+01    0.1128462501338547D+02
   -0.1881809866864531D+02   -0.8263911823573745D+01   -0.7722752122481444D-01
   -0.1833311430712197D+02   -0.7999596487743554D+01    0.7121418015484936D+00
   -0.1904385517223175D+02   -0.7488707095048650D+01   -0.6269601652512123D+00
   -0.8867189731767352D+01    0.1402806119253278D+02   -0.1107805601693022D+01
   -0.8556351525507541D+01    0.1406094919374306D+02   -0.2010735993265474D+01
   -0.8915124305457958D+01    0.1494508003758303D+02   -0.7257272062376194D+00
    0.1389371845493897D+02    0.1940907070341830D+02   -0.7313454671107801D+01
    0.1333807953891093D+02    0.1939711162161004D+02   -0.6495090463075323D+01
    0.1452543002234367D+02    0.2008380017263693D+02   -0.7133043192788325D+01
   -0.7797355306324466D+01   -0.1771102513669057D+02   -0.2615477085451864D+01
   -0.8268074101847079D+01   -0.1686923453629254D+02   -0.2695094705045849D+01
   -0.8381727290780706D+01   -0.1844945105377538D+02   -0.2717151271808469D+01
   -0.1796537274061763D+02    0.1189880052289250D+02   -0.4149916555700317D+01
   -0.1886595672370506D+02    0.1157093696567866D+02   -0.4025870724206976D+01
   -0.1763484343892476D+02    0.1147043819813866D+02   -0.4972889229117134D+01
   -0.6655890310950677D+01   -0.1168067276474022D+02    0.2618870083341755D+01
   -0.6998666660107500D+01   -0.1225984752550362D+02    0.3304331570459509D+01
   -0.6942969008706506D+01   -0.1083536038070184D+02    0.2954028050669768D+01
    0.9835711205069913D+01    0.2480109881972841D+02    0.1497833703988826D+02
    0.1030035704140626D+02    0.2490146935784764D+02    0.1413140961254696D+02
    0.1038016308768837D+02    0.2549444874753081D+02    0.1538268103966699D+02
   -0.1623115079566488D+02    0.1030312002017561D+02   -0.6050602412062299D+01
   -0.1668130208085611D+02    0.9464472591808791D+01   -0.6174946296429662D+01
   -0.1622102831244498D+02    0.1064812038772907D+02   -0.6940020821356717D+01
    0.1800576769594367D+02    0.5433479942813256D+01    0.1881163264939071D+02
    0.1873810741435608D+02    0.5507016495069270D+01    0.1946369799313596D+02
    0.1720499636709839D+02    0.5808773718293231D+01    0.1914377247110182D+02
    0.2368734370817196D+01   -0.1748094106904506D+02    0.2102420494173485D+02
    0.2334942126066763D+01   -0.1780221022117509D+02    0.2014959678296092D+02
    0.1676583835769295D+01   -0.1690067183944377D+02    0.2125222345646560D+02
   -0.8815733249572212D+01    0.2158388919834012D+02   -0.2564108207025353D+02
   -0.8492417849150121D+01    0.2146107506774237D+02   -0.2469839222520478D+02
   -0.8386219739143311D+01    0.2233678226257713D+02   -0.2591338459977081D+02
   -0.3990477006664725D+01    0.1117946910957125D+02    0.5525581787182237D+01
   -0.4558335933616220D+01    0.1110381295579490D+02    0.6336834147950360D+01
   -0.3674176993856514D+01    0.1208468140616634D+02    0.5389509822516794D+01
    0.9488397256570181D+00    0.1248994251260906D+01   -0.2230637366948972D+02
    0.1400914881353400D+01    0.2117707402906422D+01   -0.2244168195914873D+02
   -0.4015961460882345D-02    0.1445847265631313D+01   -0.2211817096134059D+02
   -0.2447247728704249D+02    0.2375515114126551D+02   -0.2290740137555375D+02
   -0.2416596167411831D+02    0.2459239230320135D+02   -0.2254078067938250D+02
   -0.2484663705606816D+02    0.2387360933529209D+02   -0.2382232279376758D+02
   -0.1950649127247073D+02    0.2117908604776748D+02   -0.1236879985601056D+02
   -0.1923156404101395D+02    0.2201744895968590D+02   -0.1209506626056869D+02
   -0.2014583238417109D+02    0.2127911007767865D+02   -0.1306665510932135D+02
    0.1185772547284455D+02   -0.2496161792355038D+02   -0.1608224102333131D+02
    0.1236319706965968D+02   -0.2570135079511798D+02   -0.1646401229724105D+02
    0.1095692993889950D+02   -0.2527495079406716D+02   -0.1601326222596230D+02
   -0.2341304689751004D+02   -0.1917284413015034D+02    0.1341202122030456D+02
   -0.2373975391714170D+02   -0.1826708955331133D+02    0.1307579012938640D+02
   -0.2341216647872288D+02   -0.1978608129909313D+02    0.1267710614184075D+02
    0.8283120411583864D+01   -0.9165841971192730D+01    0.9340066115194322D+01
    0.8094783549986538D+01   -0.9170725617209641D+01    0.1023045977366377D+02
    0.7867833946844632D+01   -0.9994230792558531D+01    0.8942679737870362D+01
   -0.7673788488418361D+01    0.1711742648563390D+02   -0.1192578369359047D+02
   -0.8301866307449728D+01    0.1708695850394539D+02   -0.1263653614045560D+02
   -0.6898048956583223D+01    0.1757716371553028D+02   -0.1224446061110850D+02
    0.1525904790711654D+01   -0.2677150721732760D+02   -0.1040201825968316D+02
    0.2380076859623585D+01   -0.2632280878670739D+02   -0.1009561860613331D+02
    0.1386960924795689D+01   -0.2663759841653508D+02   -0.1136725238608520D+02
    0.2281088947922731D+02   -0.1148671249144244D+02    0.1807005311589995D+01
    0.2306062992638713D+02   -0.1111396946215057D+02    0.9827097146088560D+00
    0.2213477934232949D+02   -0.1216849786655610D+02    0.1630510523121550D+01
    0.2603761548957601D+02    0.2227831240419473D+02    0.1014857185873183D+02
    0.2564496580340357D+02    0.2237614559831671D+02    0.1103384464902520D+02
    0.2564902340076044D+02    0.2296055530651005D+02    0.9542983559172690D+01
    0.1945776927902129D+02    0.1906080916054999D+01   -0.1996559418568466D+02
    0.2024021799947257D+02    0.2409463474852818D+01   -0.1987657823502015D+02
    0.1956046424919275D+02    0.1547000732868862D+01   -0.2083255310504135D+02
   -0.2519303930072161D+02   -0.2727996183644372D+01    0.2138920739174439D+02
   -0.2510143993155849D+02   -0.3086610587420329D+01    0.2229551014732580D+02
   -0.2463396520056262D+02   -0.3298733191000686D+01    0.2086802355309287D+02
   -0.5457656834411805D+01   -0.2709110259597907D+02    0.1972199707382126D+02
   -0.4738225906367594D+01   -0.2777641190889503D+02    0.1981231069412774D+02
   -0.6350396654739863D+01   -0.2752244458704234D+02    0.1975943797047007D+02
   -0.2572461382026700D+01   -0.2171134156778795D+02   -0.1132253673260291D+02
   -0.2274865418809566D+01   -0.2264021026322484D+02   -0.1124469148510795D+02
   -0.1870617582698975D+01   -0.2123871520021113D+02   -0.1173043094167000D+02
    0.2614922486306855D+02    0.2084675645275938D+02    0.7082881670044129D+01
    0.2623912664370666D+02    0.2172057525142605D+02    0.7428831285603692D+01
    0.2698185779608506D+02    0.2054575614794387D+02    0.6711938526131717D+01
   -0.5549184376230368D-01    0.1586184041308441D+02   -0.4915149412222330D+01
   -0.4616607281854727D+00    0.1514055919488302D+02   -0.4390203692535465D+01
    0.4735943158281877D+00    0.1636208887866396D+02   -0.4219690420800156D+01
   -0.4518354602967513D+00   -0.2131524969120967D+02    0.3323117612955363D+01
   -0.6703041157195060D+00   -0.2178645360063689D+02    0.2487249351218887D+01
   -0.1012010670858059D+01   -0.2143280094884286D+02    0.4058667480145905D+01
    0.2067147750536952D+02   -0.2618891951979747D+01    0.7087357461445046D+01
    0.2125901475206329D+02   -0.3284934680975130D+01    0.6635568958456946D+01
    0.2125472518884653D+02   -0.1987232343383140D+01    0.7577820003297454D+01
    0.4265109568445355D+01    0.4554772623274080D+01   -0.2704540423283135D+02
    0.3973179070708260D+01    0.4570250034563557D+01   -0.2795279640267931D+02
    0.3555470014559612D+01    0.4169848464775442D+01   -0.2654320004928364D+02
    0.9774578076123374D+01   -0.2552976234533021D+02    0.4537842593505856D+01
    0.1067415737546241D+02   -0.2513670882532027D+02    0.4418835369473578D+01
    0.9911254173073983D+01   -0.2641221206355554D+02    0.4896550083270634D+01
    0.4206885073860660D+01    0.2364232161535060D+02    0.1584904656379324D+02
    0.3673142741993684D+01    0.2326309618934483D+02    0.1654776753830482D+02
    0.3624653984024786D+01    0.2386888242932307D+02    0.1508695525407024D+02
   -0.5305139984525985D+01    0.3016318235451942D+01    0.1430304525658106D+01
   -0.5982891126168635D+01    0.3110312625155957D+01    0.8122568165898038D+00
   -0.5702453813681016D+01    0.3359166394414210D+01    0.2269045522530609D+01
   -0.9025681850315954D+00    0.2614963235161906D+02   -0.1929010268814067D+02
   -0.4316655890226438D+00    0.2662079082858521D+02   -0.1856168941057989D+02
   -0.1339710319770220D+01    0.2694782511201850D+02   -0.1965983940570475D+02
    0.6660653255910356D+01   -0.5448756340593063D+01   -0.1683797926989115D+02
    0.7129440001395226D+01   -0.5396523732486016D+01   -0.1770764719215460D+02
    0.6843161503376273D+01   -0.6362127124481550D+01   -0.1659408332924092D+02
    0.1170996452623444D+02   -0.1652755923212064D+02   -0.1329979863664256D+02
    0.1180481939500909D+02   -0.1722531044972575D+02   -0.1270691709179278D+02
    0.1138455835929549D+02   -0.1697317930676826D+02   -0.1410533203113938D+02
   -0.1025774825703377D+02   -0.1652015909661790D+02   -0.7575683384606243D+01
   -0.1049084421622984D+02   -0.1558668744830343D+02   -0.7663126221681948D+01
   -0.9526877085090023D+01   -0.1668411874448174D+02   -0.8193039847081511D+01
   -0.1195994139444423D+02   -0.2665163461195347D+01    0.1062460090399462D+02
   -0.1164585660369981D+02   -0.2395658358861687D+01    0.1147617970192602D+02
   -0.1276542587001390D+02   -0.2141196247366988D+01    0.1049993568705249D+02
   -0.2693799511936004D+02    0.1619282177188613D+02   -0.1540115100587637D+02
   -0.2607659316577010D+02    0.1600163564329237D+02   -0.1582190808461018D+02
   -0.2688560777994236D+02    0.1716151815738355D+02   -0.1543580773228549D+02
    0.4598546859487016D+01   -0.2570121306593083D+02   -0.1962120247148436D+02
    0.4209595508061479D+01   -0.2483185080029713D+02   -0.1988200243529683D+02
    0.5538907647706770D+01   -0.2556326847394758D+02   -0.1983228260553848D+02
    0.1768062934641960D+02   -0.2359009595951727D+02    0.2247994068138962D+01
    0.1823449824322530D+02   -0.2413205420324112D+02    0.1619411817552730D+01
    0.1738124723230081D+02   -0.2284258969586256D+02    0.1753975840621229D+01
   -0.2679042034522341D+02    0.2279097204027930D+02   -0.2645619092858487D+02
   -0.2641902297226974D+02    0.2349192139345443D+02   -0.2704756888101553D+02
   -0.2598317719715341D+02    0.2236770642841106D+02   -0.2615199564800483D+02
   -0.2073288347640134D+02    0.2644978546088215D+02   -0.1355543980871423D+02
   -0.2118013041760193D+02    0.2586844668843637D+02   -0.1421235617660923D+02
   -0.2141506758329895D+02    0.2690301113536037D+02   -0.1303990936421292D+02
   -0.1447394247774205D+01   -0.7065927938570280D+01    0.5482281653130870D+01
   -0.2214291702605866D+01   -0.6561622759291095D+01    0.5522473072864725D+01
   -0.1024223261027064D+01   -0.7011167031265694D+01    0.4604755740571457D+01
   -0.2063245196305946D+02    0.5855306888105519D+00   -0.4123700962501458D+01
   -0.2150685965310366D+02    0.4380499991200547D+00   -0.4487724836298667D+01
   -0.2044950665493021D+02    0.1545417705916232D+01   -0.4139593081433729D+01
   -0.2126423735291350D+02    0.1664146461600127D+02    0.2058070054120096D+01
   -0.2109570397158748D+02    0.1602597227541737D+02    0.2742201954591336D+01
   -0.2109116463701103D+02    0.1758184058807215D+02    0.2322659470949232D+01
    0.1073963757802052D+02    0.9152864977130102D+01   -0.2796125338001504D+00
    0.9966649806699593D+01    0.9219822700355527D+01    0.2917966002253858D+00
    0.1125481893513542D+02    0.8505828900255585D+01    0.1386999210142963D+00
    0.2198898145799888D+02   -0.1180326835395663D+02   -0.2106720124789096D+02
    0.2185389601042350D+02   -0.1098663148682217D+02   -0.2062453085599063D+02
    0.2127422901026257D+02   -0.1207686616559186D+02   -0.2175345231744626D+02
    0.1586630655170835D+02    0.1578361928580832D+02   -0.4871889078868324D+00
    0.1590820225150515D+02    0.1621698283492788D+02   -0.1376806124661690D+01
    0.1527074987105036D+02    0.1503495254975176D+02   -0.4971256566803114D+00
    0.2475617677636312D+02    0.2649433556461292D+02   -0.3133044965761130D+01
    0.2448206105831856D+02    0.2707810767392965D+02   -0.3840781035798489D+01
    0.2472835839488373D+02    0.2560901123672744D+02   -0.3518342125828717D+01
   -0.3021392576264026D+01    0.1760718179808838D+02    0.1777473713517828D+01
   -0.3080534764838756D+01    0.1779673269949696D+02    0.8404522647729615D+00
   -0.3576097714318201D+01    0.1824408127211745D+02    0.2181393005823274D+01
   -0.2672336480925642D+02    0.1230685571512854D+02    0.2630761347503687D+02
   -0.2763112202502688D+02    0.1250157790358070D+02    0.2615224327753657D+02
   -0.2630546563146110D+02    0.1307670789569718D+02    0.2679087140746521D+02
    0.2092363468032734D+02   -0.2036988803517557D+02    0.9108451680913733D+01
    0.2179108957297691D+02   -0.2023309139975207D+02    0.8799740010120390D+01
    0.2094893574000881D+02   -0.2032446047489479D+02    0.1009879551955373D+02
   -0.1927271314003881D+02   -0.1682852486344420D+02   -0.1340444161443294D+02
   -0.2025632619936863D+02   -0.1685230907573029D+02   -0.1332319554417907D+02
   -0.1896235482935150D+02   -0.1768563435847613D+02   -0.1304160419291983D+02
   -0.1584521846791782D+02   -0.1894500161555252D+02    0.1253834895862430D+02
   -0.1518344370984851D+02   -0.1843884401404037D+02    0.1210089176674915D+02
   -0.1553108128449705D+02   -0.1933722749430331D+02    0.1334219321095837D+02
    0.1469042808602957D+00   -0.1580312345906731D+02   -0.1785022256963486D+01
   -0.8239965765810184D+00   -0.1575249436129390D+02   -0.1836471984787137D+01
    0.4363726587992579D+00   -0.1491951806760450D+02   -0.1758860374824544D+01
   -0.1436620207585008D+02   -0.1569833998409877D+02    0.2501354196209284D+02
   -0.1389176509671692D+02   -0.1527859870782433D+02    0.2429245212575902D+02
   -0.1518298377354440D+02   -0.1523420832182622D+02    0.2504388977736258D+02
   -0.6978407120101426D+01   -0.1653811939479895D+02    0.2003946119230678D+02
   -0.6183832326585946D+01   -0.1656035367403918D+02    0.1945399739344500D+02
   -0.6932499093890775D+01   -0.1566794105906248D+02    0.2041287441892463D+02
   -0.1661427420022929D+02    0.3954664285629938D+01    0.2023350327500069D+02
   -0.1640299036639943D+02    0.4428758106439810D+01    0.1941418635243423D+02
   -0.1581900108692741D+02    0.3528908564117889D+01    0.2053523914456072D+02
   -0.1989905882572222D+02   -0.4872904226246694D+00   -0.1615825951500986D+01
   -0.1935259218875087D+02    0.9220369639719839D-01   -0.1082404481827733D+01
   -0.2024950218306768D+02    0.1300681388752136D+00   -0.2335925027604657D+01
   -0.1639608847792272D+02   -0.1247337888463310D+02   -0.6071438914699635D+01
   -0.1569592525640367D+02   -0.1315519992373142D+02   -0.6097277797435326D+01
   -0.1594172205367396D+02   -0.1167037166755314D+02   -0.6044430531587300D+01
   -0.8165863408287636D+01    0.1058140689456289D+02    0.2691198982611305D+02
   -0.7311926077702568D+01    0.1094350594504840D+02    0.2682131194002891D+02
   -0.8626146005415096D+01    0.1119012275598799D+02    0.2748135300664670D+02
   -0.1417445215143272D+02   -0.2533810504989243D+02    0.2527998284204400D+02
   -0.1365397276543359D+02   -0.2456051837957712D+02    0.2541958018776542D+02
   -0.1503653276608583D+02   -0.2501487364666933D+02    0.2516306122568941D+02
    0.9218092228574617D+01   -0.2383402465469337D+02   -0.1877936907006242D+02
    0.9637204277379531D+01   -0.2321684973475550D+02   -0.1941005549346167D+02
    0.9136441678669000D+01   -0.2353398405481405D+02   -0.1788510827644371D+02
    0.1885147682595262D+02   -0.1379663764697172D+02   -0.1576149393883849D+01
    0.1915959788675505D+02   -0.1306513530050840D+02   -0.1038859904419371D+01
    0.1922387461341382D+02   -0.1464924344679809D+02   -0.1321760308916846D+01
    0.2111589202230644D+02   -0.1763002982378829D+02   -0.1811098809881915D+02
    0.2153125717944012D+02   -0.1730223102399146D+02   -0.1897289602605263D+02
    0.2172036201106159D+02   -0.1748819520059643D+02   -0.1739348897968383D+02
    0.1919382162580221D+02    0.1765781962942502D+02    0.1928035693613253D+02
    0.1907502470439291D+02    0.1861308516972483D+02    0.1949453856649928D+02
    0.1930759668227378D+02    0.1719249907503655D+02    0.2011010610025907D+02
    0.2125670780418047D+02   -0.1521809808008482D+02   -0.2257933220639892D+00
    0.2175297810374588D+02   -0.1450158423173830D+02   -0.6437772853659637D+00
    0.2125832724791915D+02   -0.1495863843381930D+02    0.7211117026666283D+00
    0.1736316171071261D+02   -0.1391324387006430D+02   -0.1103637137789160D+02
    0.1714048384368041D+02   -0.1423756493799941D+02   -0.1012267049932547D+02
    0.1807444215856740D+02   -0.1436157108461081D+02   -0.1150746473379741D+02
   -0.1267786633443486D+02   -0.1263918245098256D+02    0.1978964927855989D+01
   -0.1337406307922424D+02   -0.1295264462016781D+02    0.2629361028457414D+01
   -0.1228888296419292D+02   -0.1177768057473675D+02    0.2152516542770224D+01
    0.9235782188389772D+01   -0.8916537759126339D+01   -0.5436228055423538D+01
    0.9654491998519367D+01   -0.9072558393914422D+01   -0.6313852596287671D+01
    0.8635600893741405D+01   -0.9684740748752805D+01   -0.5480683943432070D+01
   -0.2365549843662019D+02    0.7530441762085187D+01    0.2113693075044856D+02
   -0.2451625261451679D+02    0.7214993239435719D+01    0.2130678810460979D+02
   -0.2335015719700663D+02    0.7649943790775430D+01    0.2204946852434940D+02
   -0.1663248313315186D+02    0.1744526835129595D+02   -0.1881605229079812D+02
   -0.1685668836583378D+02    0.1819259293155286D+02   -0.1829031652072495D+02
   -0.1660051582838992D+02    0.1787894419306356D+02   -0.1965998429788063D+02
   -0.2017380522152186D+02   -0.1454135814952695D+02   -0.2420349166181471D+02
   -0.1968518309101662D+02   -0.1523666746708730D+02   -0.2466216017198349D+02
   -0.1981572891730645D+02   -0.1378870542585357D+02   -0.2469491437814141D+02
   -0.8414541487977694D+01    0.2261996414064106D+01    0.1125120367982111D+02
   -0.8791997440803192D+01    0.2689582282028939D+01    0.1045375416609832D+02
   -0.8888517097781364D+01    0.2466995225418143D+01    0.1204704885264874D+02
   -0.1559096305710274D+02    0.6723493065840414D+01    0.9530310751030211D+01
   -0.1477929995807341D+02    0.6766556650542362D+01    0.8992859816745174D+01
   -0.1525961905023443D+02    0.6437895406870515D+01    0.1041875575314368D+02
   -0.2458868571161367D+02    0.1326524786783536D+02   -0.2177702691194897D+02
   -0.2405302501625707D+02    0.1411470472390250D+02   -0.2169493380903217D+02
   -0.2546457811306874D+02    0.1347187165323962D+02   -0.2201654225703802D+02
    0.6045281179004900D+01    0.2399552332658808D+02    0.1062457488417566D+02
    0.6838623357262182D+01    0.2441462596842618D+02    0.1084535065193735D+02
    0.6128479415291490D+01    0.2401381350504726D+02    0.9680314875530099D+01
    0.2647356966406403D+01   -0.2717248236619325D+02   -0.4714369738656621D+01
    0.2810795058945624D+01   -0.2627582833417593D+02   -0.4355801289472508D+01
    0.2646973666681442D+01   -0.2731205487953796D+02   -0.5703021159301219D+01
    0.9333055602210514D+01   -0.1100923511963786D+02   -0.2248371113787125D+02
    0.1028668768778585D+02   -0.1106771471115383D+02   -0.2259109448767246D+02
    0.9012400817039341D+01   -0.1169346193996997D+02   -0.2311073275437910D+02
   -0.2065860286121116D+02    0.1656516446789698D+02    0.1171843496000378D+02
   -0.1990079612339651D+02    0.1709514988709798D+02    0.1201484887402445D+02
   -0.2113634955462722D+02    0.1628983113021608D+02    0.1252761896927762D+02
   -0.1626081583730698D+02   -0.1408430081456856D+02   -0.2497080017694910D+02
   -0.1635749431030325D+02   -0.1437160913653172D+02   -0.2407116953373215D+02
   -0.1710658167455410D+02   -0.1402276272408403D+02   -0.2546085401470296D+02
   -0.9820470093630285D-02   -0.2354142574976458D+02    0.1343068535741135D+02
   -0.3862307809385660D+00   -0.2420915298320222D+02    0.1399792046872255D+02
    0.5494838406972870D-02   -0.2374353715878650D+02    0.1247535167258946D+02
    0.2114264368904537D+02    0.1701163446672894D+02    0.8907149728912549D+01
    0.2093196000794489D+02    0.1643563138419908D+02    0.8155524426604847D+01
    0.2044823581370498D+02    0.1700459288181221D+02    0.9527966246966930D+01
    0.7819839027070247D+01   -0.2723701807823440D+02   -0.1011312197425165D+02
    0.8596249077163918D+01   -0.2669753200986528D+02   -0.9865969634733229D+01
    0.7233939123187699D+01   -0.2658181737483866D+02   -0.1039300895783100D+02
   -0.1927193161437077D+01    0.2409477311346260D+02   -0.2439416475866044D+02
   -0.1299210862617623D+01    0.2337143779358849D+02   -0.2435887275393349D+02
   -0.2831765242241244D+01    0.2377628438492610D+02   -0.2457539495136308D+02
    0.1474063044881490D+02   -0.4234036314951623D+01   -0.1974417623863078D+02
    0.1487038398269733D+02   -0.4090430420239957D+01   -0.1880359427991475D+02
    0.1423486018799776D+02   -0.5034105279944568D+01   -0.1997108730066468D+02
    0.1957591632752668D+02   -0.1682903209090339D+01   -0.6891027514948663D+00
    0.2015225246259121D+02   -0.1159940663441148D+01   -0.7230322250769650D-01
    0.1869057062402008D+02   -0.1401145151742639D+01   -0.8317305257869877D+00
   -0.8640051078544850D+01    0.8070777258327384D+00    0.3574500077346861D+01
   -0.8609784964554287D+01    0.5018506334598924D+00    0.2675876504048665D+01
   -0.9553223146516491D+01    0.1071869946023393D+01    0.3679296868559209D+01
    0.4517886781804450D+01    0.9673155800053161D+01   -0.7974095849220628D+01
    0.4061552722216311D+01    0.1047121764092794D+02   -0.7760622230830835D+01
    0.3943663197343072D+01    0.8903550993648972D+01   -0.7718134109483712D+01
    0.1658600103305955D+02   -0.1092514853085745D+02   -0.1176272518544589D+01
    0.1632199912610380D+02   -0.1002613633219234D+02   -0.9562282442294603D+00
    0.1581230593402649D+02   -0.1145180370820993D+02   -0.1430269475711655D+01
   -0.1829518640351868D+02    0.1518473683297626D+02    0.1016957031370867D+02
   -0.1819960481336769D+02    0.1449757110995348D+02    0.9567138519917272D+01
   -0.1886872508173818D+02    0.1488934814727890D+02    0.1090514889987897D+02
    0.1285104823104410D+02    0.2300587930465793D+02   -0.9954145946449232D+01
    0.1217870239101147D+02    0.2360633420830786D+02   -0.1032269289663983D+02
    0.1271393269247549D+02    0.2203202192510105D+02   -0.1027059304297463D+02
   -0.1590614158760817D+01   -0.1079373599515248D+01    0.4763612895629187D+01
   -0.2281148090729360D+01   -0.1286406244811379D+01    0.5443689005320467D+01
   -0.1464796687014012D+01   -0.1356395240263417D+00    0.4856388677055372D+01
    0.8499557741691088D+01    0.5513939069956581D+01    0.1104019169573401D+02
    0.7954939410686801D+01    0.5808416568297701D+01    0.1180818924424895D+02
    0.8440757402909016D+01    0.4561719844415964D+01    0.1093436257495255D+02
    0.2122254876713787D+02   -0.2348082171851233D+02    0.1031099852307197D+02
    0.2194539311702530D+02   -0.2402389415128929D+02    0.1069864046664651D+02
    0.2142122206265212D+02   -0.2256030456731046D+02    0.1052647115003047D+02
   -0.1076922450533405D+02   -0.6360580573228140D+01   -0.7784369639425277D+01
   -0.1161975105101415D+02   -0.6433230213094289D+01   -0.7367196323991795D+01
   -0.1073817725181503D+02   -0.6868764489289759D+01   -0.8561584522580484D+01
   -0.2683927302002707D+02   -0.1634561730842687D+02    0.1143753822973899D+02
   -0.2764804832979010D+02   -0.1666527256457321D+02    0.1098767872023054D+02
   -0.2608714741837709D+02   -0.1683176377446925D+02    0.1121075980293076D+02
   -0.1291438384595335D+02    0.9766446211216870D+01    0.9458253030836534D+01
   -0.1373489745454831D+02    0.9440455365863013D+01    0.9898454354300622D+01
   -0.1238631671888607D+02    0.9987262545524983D+01    0.1017869879069011D+02
   -0.1454591103781782D+02   -0.2266163676538121D+02   -0.3186326689971014D+01
   -0.1380007545343399D+02   -0.2206764656717115D+02   -0.3104154897375603D+01
   -0.1536194906234642D+02   -0.2214234233703869D+02   -0.3174701052754362D+01
   -0.1420840962370636D+02    0.2623271179687935D+02   -0.9067771932580145D+01
   -0.1404944147539641D+02    0.2543333480009034D+02   -0.9620156310016093D+01
   -0.1479925870288594D+02    0.2683346690348450D+02   -0.9574731863075280D+01
   -0.3811494930432775D+01    0.2338873191594883D+02    0.1621113827207611D+02
   -0.3145536067101062D+01    0.2328658866827389D+02    0.1554192546191443D+02
   -0.3738831381146768D+01    0.2261215844551796D+02    0.1682124635976335D+02
    0.8553445594924565D+01   -0.6233352693680821D+01   -0.5886907138823640D+01
    0.8677604161359284D+01   -0.7196349382452588D+01   -0.5860909564487624D+01
    0.7788319881712161D+01   -0.6024371908818586D+01   -0.6422145046281146D+01
   -0.9431550853566694D+01    0.1321282428779472D+02    0.2187619601283880D+02
   -0.8874529439882995D+01    0.1276092461372233D+02    0.2249922235227930D+02
   -0.1026950099870891D+02    0.1284197641910382D+02    0.2208749523894630D+02
   -0.1537568280224620D+02   -0.6211192828553237D+01   -0.2667434659808270D+02
   -0.1575581103701551D+02   -0.5459671803741282D+01   -0.2705584032239385D+02
   -0.1584208338281406D+02   -0.6432628601806762D+01   -0.2581051580198599D+02
    0.1069469960899703D+02    0.1554842462403191D+02   -0.2066442645399134D+02
    0.1019750021270819D+02    0.1541058855823332D+02   -0.1989437665213942D+02
    0.1011060066310392D+02    0.1615304751139619D+02   -0.2119520253028891D+02
   -0.1132510540418199D+02    0.1504019480784355D+01    0.3038356428425109D+01
   -0.1145848524994312D+02    0.1814578053685384D+01    0.2145125974122500D+01
   -0.1179609877761678D+02    0.2143034393592932D+01    0.3594582797398522D+01
    0.7424037366362001D+01   -0.1168666427654150D+02    0.9006813207392788D+01
    0.7985699035265117D+01   -0.1212674062952114D+02    0.8403466490196385D+01
    0.7558678278455607D+01   -0.1209843824929879D+02    0.9909180383924076D+01
    0.3359499794403449D+01   -0.1595113336710226D+01   -0.9160840236124200D+01
    0.3709652380275492D+01   -0.1486975228629436D+01   -0.1005000621956053D+02
    0.2673480970458075D+01   -0.2319585461425929D+01   -0.9219503571925772D+01
   -0.1837385860936077D+01    0.1408722626050695D+02   -0.1779930336846418D+02
   -0.1022503288414581D+01    0.1372129358884914D+02   -0.1815389798904707D+02
   -0.2538565434415409D+01    0.1346830827473500D+02   -0.1796044503481438D+02
   -0.2635844650837506D+02    0.2359411000628925D+01    0.1020785243168675D+02
   -0.2582046372408683D+02    0.1562980074319066D+01    0.1018116791426788D+02
   -0.2615622557729771D+02    0.2780111717425557D+01    0.1101692432670074D+02
   -0.8117245186894044D+01    0.3493023327007424D+01   -0.2013148145698801D+02
   -0.7975510163152538D+01    0.4360244669296611D+01   -0.2045955472021339D+02
   -0.7380629320719121D+01    0.3020145702912052D+01   -0.2048760543069561D+02
   -0.5895311914909304D+01    0.5988524720276338D+01    0.6673444425734018D+01
   -0.5855674286157746D+01    0.5080886939471617D+01    0.6948644837866286D+01
   -0.5057713134119473D+01    0.6383619124736867D+01    0.6270302635420568D+01
    0.1639860692102375D+02   -0.1530585247337808D+02   -0.1875363165468036D+02
    0.1546751729307175D+02   -0.1516232273360830D+02   -0.1895377468996850D+02
    0.1638062563466540D+02   -0.1579800023097804D+02   -0.1793587865717543D+02
   -0.6271272058345759D+01    0.2503173809803885D+02    0.1529219986090208D+02
   -0.6104739167547807D+01    0.2595399432967277D+02    0.1551953596107277D+02
   -0.5391966926718927D+01    0.2458736347216990D+02    0.1548821718148334D+02
    0.3155654430219577D+01   -0.1377295023982993D+02   -0.2596227301509305D+02
    0.3846815783800825D+01   -0.1321694020265567D+02   -0.2637856314992158D+02
    0.3009795641260583D+01   -0.1339094136652071D+02   -0.2509444223074490D+02
    0.1441261719630037D+02   -0.5124963552708001D+01   -0.2629118792352395D+02
    0.1356593913635547D+02   -0.5346202907896565D+01   -0.2669389235139438D+02
    0.1505754674085604D+02   -0.5198474075272298D+01   -0.2704622455873369D+02
   -0.1132423274725317D+02   -0.2207460918426763D+02    0.1858455172415513D+02
   -0.1147630808771496D+02   -0.2222687318622873D+02    0.1767255899392103D+02
   -0.1205309558976943D+02   -0.2253911222977324D+02    0.1900389373288639D+02
   -0.2693625724561839D+02   -0.5232033634699178D+01    0.1377776287133468D+02
   -0.2641134112121298D+02   -0.4500336696024094D+01    0.1421067706473619D+02
   -0.2767736581407468D+02   -0.4783418455869766D+01    0.1336155702868839D+02
    0.1751639534184207D+02    0.1144808099710364D+02   -0.1395212452706207D+01
    0.1684502552760501D+02    0.1106773789422289D+02   -0.1951271936233102D+01
    0.1747231493847395D+02    0.1107905996525185D+02   -0.5243368525734141D+00
   -0.2480373671644710D+02    0.9591794334665355D+01   -0.4704443845428828D+00
   -0.2579233056789726D+02    0.9412445383290896D+01   -0.4094328691985766D+00
   -0.2477773216043985D+02    0.1036744601249025D+02   -0.1062007887812396D+01
   -0.1792312254667454D+02    0.1835436805755512D+02    0.2143539887008535D+02
   -0.1828644058821433D+02    0.1861814951598412D+02    0.2057628272649832D+02
   -0.1699256429660068D+02    0.1859951508920463D+02    0.2145516399006966D+02
    0.2183226067048308D+01   -0.1092632424678048D+02    0.1160541201043518D+02
    0.2102642110003744D+01   -0.1076359455590788D+02    0.1069567698520550D+02
    0.1635611377082239D+01   -0.1028426801887524D+02    0.1199036518968630D+02
   -0.1215844109713476D+02    0.9523419875759187D+01   -0.2054092579688304D+02
   -0.1216253525887404D+02    0.1027800507702465D+02   -0.2111312798728981D+02
   -0.1220443637084439D+02    0.9955785351172143D+01   -0.1973626302161244D+02
   -0.2343112653475375D+02   -0.1764654741176905D+02    0.1835927208655680D+02
   -0.2320339930771533D+02   -0.1826789564897105D+02    0.1909217240142313D+02
   -0.2351621043137566D+02   -0.1821767808085811D+02    0.1760871652512748D+02
   -0.1823800015931628D+02   -0.2248676422041662D+02    0.1993696425427088D+02
   -0.1760397489893855D+02   -0.2184729173738693D+02    0.2025057903264143D+02
   -0.1801337711119758D+02   -0.2250192626726608D+02    0.1901459767890276D+02
    0.6557089619072579D+01    0.1997084567461264D+02   -0.1594442684923407D+02
    0.5925815685068388D+01    0.1971416492327454D+02   -0.1520440350519714D+02
    0.7473962408999690D+01    0.1982943976639971D+02   -0.1564813841722822D+02
    0.1620697380217746D+02    0.1597600588196127D+02    0.5901461451130732D+01
    0.1568255397657901D+02    0.1579061174181105D+02    0.6717064089027742D+01
    0.1552511445212156D+02    0.1596512392496329D+02    0.5173678710961228D+01
    0.2557685205486855D+01    0.8850858984683814D+01   -0.2215536182090288D+01
    0.2333390845104525D+01    0.9176631808073440D+01   -0.3109505887460882D+01
    0.2175241214884748D+01    0.9420514848678735D+01   -0.1529133286911803D+01
   -0.1356380817090529D+02   -0.8045169399215387D+01   -0.1826129788877918D+02
   -0.1293500222238957D+02   -0.8578002396466859D+01   -0.1877311386354067D+02
   -0.1392317763517111D+02   -0.7341446879466671D+01   -0.1882764429077849D+02
   -0.2316335997195894D+01    0.5212262227922637D+01    0.2401617742691068D+02
   -0.1981866897257787D+01    0.4406091573950697D+01    0.2451830006759700D+02
   -0.3181958503405075D+01    0.5502808945157518D+01    0.2431448460659269D+02
   -0.2387587269045934D+02   -0.1896945547995372D+02   -0.5555342315564584D+01
   -0.2410274453679947D+02   -0.1824104367599525D+02   -0.6203780973020351D+01
   -0.2465742769128884D+02   -0.1918011890769977D+02   -0.5019120480035910D+01
   -0.7119654748457120D+01   -0.2024166775551935D+02   -0.6205234570879378D+01
   -0.7476634376413483D+01   -0.2086792139434212D+02   -0.6827924028622747D+01
   -0.7911505306402489D+01   -0.1999048814140913D+02   -0.5765633903845266D+01
   -0.1725498817169291D+02    0.2212576512868196D+02   -0.2228681541844804D+02
   -0.1740269639613479D+02    0.2294412824748084D+02   -0.2277600189566366D+02
   -0.1787718690762897D+02    0.2211705005671541D+02   -0.2158895737588454D+02
    0.2407284863983420D+02    0.2080244297890655D+02    0.2678610534424655D+02
    0.2447741201778819D+02    0.2045140031000124D+02    0.2587570561566376D+02
    0.2459341478218758D+02    0.2031925279160820D+02    0.2748641177966954D+02
    0.2064373196204551D+02   -0.1687015394864274D+02    0.1255910883056830D+02
    0.1992736722501263D+02   -0.1705078077258187D+02    0.1316058906997559D+02
    0.2072800554607629D+02   -0.1771585541652885D+02    0.1206037991118629D+02
   -0.1309193709585194D+02   -0.4792137561924027D+01   -0.2055762293003015D+02
   -0.1354712653397239D+02   -0.4565554268873063D+01   -0.2138495496242420D+02
   -0.1226056532077747D+02   -0.5106777722840970D+01   -0.2094373069820170D+02
   -0.1122580885529926D+02    0.2539564408581613D+02   -0.4749935415712931D+01
   -0.1131751876117698D+02    0.2551904202080565D+02   -0.3807896905137937D+01
   -0.1078896892233766D+02    0.2623129341862362D+02   -0.5052335747445535D+01
    0.1045967546970327D+02   -0.7291549414054413D+01   -0.4188132607903687D+00
    0.1075712178259510D+02   -0.8121257097069378D+01   -0.8023669098343983D-01
    0.1118954376764187D+02   -0.6728339870067312D+01   -0.3179634381659033D+00
   -0.1904805467381357D+02    0.5588021430683353D+01   -0.2718265893663761D+02
   -0.1833312477490803D+02    0.6203930513123145D+01   -0.2687638589197708D+02
   -0.1933542664408947D+02    0.4981123948600959D+01   -0.2644709149032929D+02
    0.1864780061218577D+02   -0.7801236415494086D+01   -0.2132477611154617D+02
    0.1890404276077809D+02   -0.8719198965624663D+01   -0.2152126681984318D+02
    0.1835106771998908D+02   -0.7878022572627680D+01   -0.2039595379832297D+02
   -0.1270529946348282D+02   -0.5654076288907252D+01   -0.5231985312884952D+00
   -0.1221928708714424D+02   -0.4865060236029548D+01   -0.2384078326192067D+00
   -0.1363549995026207D+02   -0.5386913770008519D+01   -0.5347886439305354D+00
   -0.2633008249987067D+02    0.6027337774054563D+01    0.2219861840368359D+02
   -0.2599072346125632D+02    0.5157088230197949D+01    0.2245902138198035D+02
   -0.2660774562275927D+02    0.6525056692100369D+01    0.2295803526773631D+02
   -0.6675309733113788D+01   -0.6615755177458824D+01    0.9329198985656925D+01
   -0.7249130845464652D+01   -0.5855402632678764D+01    0.9456071263918714D+01
   -0.5995402856595870D+01   -0.6358458947405274D+01    0.8752749671768479D+01
    0.2269756119054707D+02   -0.2354834242171933D+02   -0.6328900008381783D+01
    0.2331457230911952D+02   -0.2348277328226510D+02   -0.7026482203173085D+01
    0.2326826069013773D+02   -0.2387294630524234D+02   -0.5601579835733872D+01
    0.6357484700385009D+01    0.1320315608192505D+02    0.1056768849183095D+02
    0.7230113453778888D+01    0.1318936692962139D+02    0.1098848565935189D+02
    0.6420779788174757D+01    0.1396563506055736D+02    0.9989208378515084D+01
    0.1563203848377028D+02    0.5372466402734707D+01    0.2579141877085099D+02
    0.1502836720425698D+02    0.4748269217469189D+01    0.2531172876232942D+02
    0.1578287411726826D+02    0.5985326149264591D+01    0.2507060682162961D+02
    0.1698066012910622D+02   -0.2692893053720719D+02    0.6211452019873552D+01
    0.1790247619688429D+02   -0.2668589688114757D+02    0.6332055838812123D+01
    0.1693852128973621D+02   -0.2769703962263920D+02    0.6778535071826088D+01
    0.6807174753947493D+01   -0.1559225522045049D+02    0.1198660848432387D+02
    0.6174601146583319D+01   -0.1624555107729655D+02    0.1162723013832391D+02
    0.6562963719117489D+01   -0.1542038872437440D+02    0.1287246448811733D+02
    0.1221741239181337D+02   -0.1955984082726184D+02    0.2375839744455580D+02
    0.1287635148700625D+02   -0.2008132663006292D+02    0.2417844804969043D+02
    0.1264705205211330D+02   -0.1901078968390715D+02    0.2311158537745844D+02
    0.1865194719386507D+02    0.1007511258338682D+02    0.2439426266978469D+02
    0.1881405350202605D+02    0.9978335908082007D+01    0.2530515623674970D+02
    0.1842089272886573D+02    0.1098872905296389D+02    0.2415325123922869D+02
    0.6025783835795683D+01    0.1564379003317505D+02    0.1805070158435930D+02
    0.5023234702893533D+01    0.1561257278282589D+02    0.1809199215487686D+02
    0.6238696937966392D+01    0.1494406715782211D+02    0.1744570978678023D+02
   -0.1416871411153913D+02    0.1783431011611441D+02    0.1368556509315312D+02
   -0.1488655805316899D+02    0.1722588143919330D+02    0.1352435987972482D+02
   -0.1359186901664348D+02    0.1759805826530918D+02    0.1441472193731331D+02
   -0.6144536793261745D+01   -0.2327136015717521D+02    0.1451251809966431D+02
   -0.5511938100178921D+01   -0.2392695829840340D+02    0.1469974609381802D+02
   -0.6869488617434524D+01   -0.2338172804695666D+02    0.1516218758969544D+02
   -0.1517377512205232D+02    0.7492595491973756D+01    0.2081818908572626D+02
   -0.1480959352097820D+02    0.7896197531390292D+01    0.2004080202696063D+02
   -0.1484442612526304D+02    0.6580744003139295D+01    0.2066981998198544D+02
    0.1795545552348733D+01   -0.1633132217384929D+02    0.2367221230129910D+02
    0.1127706327748334D+01   -0.1605030558555784D+02    0.2302963234580073D+02
    0.1358404484295526D+01   -0.1628829213420576D+02    0.2452930097439434D+02
    0.7081082104205010D+01    0.2798269344582847D+01    0.1693501638710453D+02
    0.6171557782839449D+01    0.3075038443482281D+01    0.1709104050919364D+02
    0.7152159511165287D+01    0.2844745024458078D+01    0.1598089688601122D+02
    0.1170868002499904D+02    0.8813897695300890D+01    0.2078112000316901D+02
    0.1130301520994382D+02    0.9227904801999211D+01    0.2161998955683158D+02
    0.1199653045188708D+02    0.7929022812916256D+01    0.2098389556337394D+02
   -0.4834935201942679D+01    0.2528893471119142D+02   -0.2692806831334841D+01
   -0.5009695713496650D+01    0.2453251015057671D+02   -0.2175340328121875D+01
   -0.4016954028474282D+01    0.2566679177766958D+02   -0.2353097122405962D+01
   -0.1006650750669696D+02   -0.4595141873029047D+01   -0.1311815486977750D+02
   -0.1046192322494950D+02   -0.5360212730479074D+01   -0.1355206723027467D+02
   -0.1076931946052015D+02   -0.4064256197879163D+01   -0.1263977820481361D+02
   -0.2413257851534594D+00   -0.1020963333398332D+02   -0.1323244515450627D+02
    0.1869749478803621D+00   -0.9381085279953011D+01   -0.1351810149236900D+02
    0.4456136405812399D+00   -0.1086144815062303D+02   -0.1350945271760745D+02
    0.2095887416787609D+01   -0.2142698819618661D+01    0.2687718493842749D+02
    0.2524682040560668D+01   -0.2540167152016633D+01    0.2760579713439608D+02
    0.2219318081950509D+01   -0.2649878035239136D+01    0.2609596805793976D+02
   -0.1190692236866848D+02    0.6347992769950163D+01   -0.1744587680187930D+02
   -0.1191277171609563D+02    0.5489139200394285D+01   -0.1794039582856129D+02
   -0.1094608266549356D+02    0.6568237594895273D+01   -0.1737164475780510D+02
    0.1492990248913767D+02   -0.9455629771292148D+01    0.1719504599083398D+02
    0.1442686273559478D+02   -0.9395295186934225D+01    0.1635880280097149D+02
    0.1584801967935354D+02   -0.9642361793171894D+01    0.1698814054395532D+02
    0.1861662064464225D+02    0.2487028859889697D+02   -0.2514084297797712D+02
    0.1796590444359356D+02    0.2415483101874705D+02   -0.2483341885385892D+02
    0.1942012688776314D+02    0.2458814299070773D+02   -0.2469361047239358D+02
   -0.1369914655041485D+02    0.1555701470322572D+02   -0.1311490539089805D+01
   -0.1278252798391264D+02    0.1588724105681897D+02   -0.1464949910900521D+01
   -0.1428563827818937D+02    0.1597998264974195D+02   -0.1921519872746649D+01
   -0.2105579667706610D+02   -0.1443562536701146D+02    0.1149208532289130D+02
   -0.2064753286443357D+02   -0.1457895332426378D+02    0.1062275373342585D+02
   -0.2076982043455416D+02   -0.1355991691792089D+02    0.1184852314562034D+02
    0.6664146477353059D+01   -0.1942578719799305D+02    0.6999713639996851D+01
    0.5762235217121318D+01   -0.1951601423623773D+02    0.7267881345561551D+01
    0.7263898072378390D+01   -0.1900909794653516D+02    0.7605437054873909D+01
    0.3806573345319606D+01   -0.2331118988151696D+02   -0.1622105768851752D+02
    0.4530309976745337D+01   -0.2293351367819553D+02   -0.1569587146741303D+02
    0.3822335674461836D+01   -0.2289992990289889D+02   -0.1714280953619432D+02
   -0.1076649920669357D+02    0.2346280239234123D+02   -0.6550091445541276D+01
   -0.1076193150038076D+02    0.2415387616218936D+02   -0.5821698823696344D+01
   -0.9805517659500804D+01    0.2352062481389364D+02   -0.6675628936723590D+01
    0.1223076848641623D+02   -0.7001129844916846D+01   -0.1335157830209789D+02
    0.1278110805433104D+02   -0.6490318249813005D+01   -0.1273131279009931D+02
    0.1280039795753712D+02   -0.7554027105339046D+01   -0.1389830518726902D+02
   -0.2004193900273142D+02   -0.5667398248487642D+01   -0.5127645567285933D+01
   -0.1949217258474062D+02   -0.6043485424362377D+01   -0.4421742185799090D+01
   -0.2079294748193723D+02   -0.5358922135276734D+01   -0.4588352837262614D+01
   -0.1470547755544224D+02    0.5324430536045154D+01   -0.1974917156475827D+02
   -0.1386974543418630D+02    0.5073168401562877D+01   -0.2014727391967861D+02
   -0.1529469041734919D+02    0.4563028648512296D+01   -0.1978042829303915D+02
    0.1618366378326349D+02   -0.1230397017332739D+02    0.1214357085259144D+02
    0.1673335136904973D+02   -0.1275054680229520D+02    0.1151894273153600D+02
    0.1534975352332070D+02   -0.1231549100459349D+02    0.1170566860050296D+02
    0.1675777971069562D+02   -0.6101486138311638D+01    0.2465815482046699D+02
    0.1620753854113421D+02   -0.6051282276145095D+01    0.2379775052300134D+02
    0.1644861661494426D+02   -0.5406518644077020D+01    0.2520983395264568D+02
   -0.2074184358193899D+02    0.1631675825533863D+02   -0.5958674402337659D+01
   -0.2098657576504329D+02    0.1689753596266585D+02   -0.6682549365359127D+01
   -0.2109925827688026D+02    0.1653740138570219D+02   -0.5118525423003824D+01
    0.5172743291726668D+01   -0.7307074609300544D+01    0.2357826120014980D+02
    0.4779236144454217D+01   -0.6667608288783923D+01    0.2412843077142383D+02
    0.4905674983147134D+01   -0.8189611253496876D+01    0.2375920907540500D+02
    0.1842359118921182D+02   -0.2254735330812739D+02   -0.2526998478151508D+02
    0.1865916011912638D+02   -0.2164875763259926D+02   -0.2499287273604037D+02
    0.1756653581701465D+02   -0.2240145420471551D+02   -0.2577350178727760D+02
    0.2178575429844790D+02    0.2266650952638087D+02   -0.2027406832360066D+02
    0.2216895175537967D+02    0.2354539028466578D+02   -0.2015976354789638D+02
    0.2258482859779120D+02    0.2213849048281222D+02   -0.2050735760468456D+02
    0.1880844212585641D+02    0.1953941910094822D+02    0.1456152497135244D+02
    0.1890968349147033D+02    0.2048887263021600D+02    0.1443786484877005D+02
    0.1824280112990757D+02    0.1933162914431631D+02    0.1535813047869891D+02
   -0.8573687685601319D-01   -0.8933005843169733D+01   -0.6336081522456476D+01
    0.6155597328986918D+00   -0.8665971403594124D+01   -0.6987450589456194D+01
    0.4757587423430428D+00   -0.9138498622288067D+01   -0.5559261410035181D+01
   -0.1271696861610134D+02    0.2093171031127669D+02    0.1090836647070481D+02
   -0.1340919577447131D+02    0.2130130376284126D+02    0.1144502782225227D+02
   -0.1280610620928694D+02    0.1995529331863883D+02    0.1099370557877166D+02
   -0.1789730968538945D+02   -0.1848590577683524D+01    0.2468539542486753D+02
   -0.1707706973233305D+02   -0.1288311905267277D+01    0.2469997790783448D+02
   -0.1778412598741282D+02   -0.2744297637493940D+01    0.2514141177429832D+02
   -0.2646810065990743D+02    0.6796910242554827D+01   -0.1396056046540275D+02
   -0.2562991373933663D+02    0.6316544206162732D+01   -0.1421834419071080D+02
   -0.2615962636849856D+02    0.7264377542938788D+01   -0.1321336807541113D+02
    0.5011916280023309D+01    0.9913887632641666D+01    0.1471998295918256D+01
    0.4111855575383306D+01    0.9779821512198803D+01    0.1680162598708298D+01
    0.5166555199236192D+01    0.1070714710126069D+02    0.9145297065407724D+00
   -0.1786074848326324D+02    0.1689442553677256D+02   -0.2392095427641540D+02
   -0.1702869596683515D+02    0.1735603948846984D+02   -0.2387495492705740D+02
   -0.1854642133891685D+02    0.1726964137199012D+02   -0.2450207798984030D+02
   -0.2701038259351623D+02    0.1900628755548274D+02    0.2547319217105840D+02
   -0.2758478391067531D+02    0.1954622502242619D+02    0.2481903573622098D+02
   -0.2759102536545693D+02    0.1869896764579695D+02    0.2619925948035264D+02
   -0.4140878251892089D+01   -0.3241159709215321D+01    0.7734222757055411D+00
   -0.5025330788952149D+01   -0.3010182512088814D+01    0.4752226179518865D+00
   -0.3648624472351437D+01   -0.2682931623066425D+01    0.1753406447065124D+00
    0.2585074054358925D+01   -0.1875716003316298D+02    0.1433612301466542D+02
    0.3450086541557183D+01   -0.1874929386545515D+02    0.1477131044913323D+02
    0.2041286467199895D+01   -0.1807530553329041D+02    0.1483758109477184D+02
   -0.1552593815703440D+02   -0.3488277211043434D+01   -0.6706024033885162D+01
   -0.1457968843520961D+02   -0.3334509460541692D+01   -0.6556277224634038D+01
   -0.1598873516941187D+02   -0.2654414152519294D+01   -0.6668398072728523D+01
   -0.1429908743511993D+02   -0.1309224753978898D+02   -0.1934184766625805D+02
   -0.1478990191148602D+02   -0.1228166772766647D+02   -0.1918161679565465D+02
   -0.1417119898437184D+02   -0.1320099584348033D+02   -0.2027705019349128D+02
    0.2401134106024980D+02    0.1744326515856315D+02   -0.2034706839036783D+02
    0.2364251635158660D+02    0.1658871880488003D+02   -0.2059346365841732D+02
    0.2374776656537741D+02    0.1809862385356614D+02   -0.2096806584167834D+02
   -0.2156850611471920D+02    0.1889526583621194D+02   -0.1823221077314736D+02
   -0.2214883475848239D+02    0.1963355833800571D+02   -0.1798516861244991D+02
   -0.2151936013283986D+02    0.1825447337156599D+02   -0.1743981740051413D+02
   -0.1154827796133072D+02   -0.1356488004133527D+02   -0.3282721426593802D+00
   -0.1190537481122195D+02   -0.1334404148144355D+02    0.5131797420101589D+00
   -0.1083490049918160D+02   -0.1298089381639036D+02   -0.3235656629662479D+00
   -0.7734747459633063D+01   -0.1519304701299977D+02    0.6826288798061887D+01
   -0.7136477150429572D+01   -0.1547417641684078D+02    0.7472129747301064D+01
   -0.8493937005354494D+01   -0.1578021550606417D+02    0.6867928710502028D+01
    0.1539176978184166D+02    0.9622961035904360D+01    0.2310290192544831D+02
    0.1561888348105446D+02    0.1057965243216208D+02    0.2285534802723434D+02
    0.1502512340107895D+02    0.9701468359164071D+01    0.2398502846755253D+02
    0.1826723134326133D+02   -0.2318710742431461D+02   -0.1180313196002576D+02
    0.1836577401423392D+02   -0.2356528007263049D+02   -0.1090071306159819D+02
    0.1749289787423807D+02   -0.2260451322743318D+02   -0.1177825324077684D+02
    0.2257190353491001D+02    0.2709872359282361D+02    0.4998430424604090D+01
    0.2263501509661107D+02    0.2798691523514810D+02    0.4607345493736428D+01
    0.2216218668562346D+02    0.2659858759263680D+02    0.4313851497610709D+01
   -0.2191401167681661D+02    0.2152541682380605D+02    0.6541186973036584D+01
   -0.2119807390552129D+02    0.2207244610833761D+02    0.6859334441384417D+01
   -0.2228125864850272D+02    0.2122026664475496D+02    0.7444085246378916D+01
    0.4012434593780550D+00   -0.1432906719232904D+02   -0.5733624687725450D+01
    0.1088933434174853D+00   -0.1346357010265283D+02   -0.5415272128103146D+01
   -0.3834375455477604D+00   -0.1486094985476793D+02   -0.5697015060987260D+01
    0.1837823181977043D+02    0.9889400265932233D+01   -0.8218993012981269D+01
    0.1913576815038454D+02    0.9730402893469392D+01   -0.8739829804459621D+01
    0.1766686093791276D+02    0.9929170483526553D+01   -0.8895291924053685D+01
    0.2467415958148944D+02   -0.5409069583460425D+01   -0.2217897776207563D+02
    0.2474045880413074D+02   -0.5240990446557364D+01   -0.2314289031932881D+02
    0.2498047122597736D+02   -0.6317242465903739D+01   -0.2211701223304670D+02
    0.6513910043337902D+01   -0.2101845519845504D+02    0.2916173140140499D+01
    0.6767806473792606D+01   -0.2066948015103835D+02    0.2042636759024182D+01
    0.7329467667896211D+01   -0.2112151003847218D+02    0.3511110464977054D+01
    0.2539595173167537D+02   -0.2375404683255702D+02    0.2325315104219459D+02
    0.2453680452582269D+02   -0.2332681243536217D+02    0.2332397465142344D+02
    0.2593492040398987D+02   -0.2369894836582872D+02    0.2402261715897361D+02
    0.2295086846272476D+02   -0.2264386346375372D+02   -0.1405973360830497D+02
    0.2361198195873033D+02   -0.2245957910023596D+02   -0.1471473519428413D+02
    0.2238511508742232D+02   -0.2181602565962802D+02   -0.1389097325830049D+02
    0.1152133333632196D+02   -0.1344007284778600D+02   -0.8585196126171473D+01
    0.1179087354592055D+02   -0.1374774412215825D+02   -0.9469688009813799D+01
    0.1219942796439090D+02   -0.1382853509805508D+02   -0.7973628369351000D+01
   -0.2616010970742897D+02    0.1642185124792598D+02    0.1033403475952908D+02
   -0.2584953904581156D+02    0.1695104377096642D+02    0.1106930079722171D+02
   -0.2701779011337854D+02    0.1606437228083290D+02    0.1043180396733127D+02
    0.1990607964637254D+02   -0.6798501378165241D+01    0.5523198412861873D+01
    0.1937963771973189D+02   -0.6481808033091254D+01    0.4787963609939530D+01
    0.2059226811201061D+02   -0.7325729725665587D+01    0.5129482310401066D+01
    0.5285645191992103D+01   -0.9146403295748463D+01    0.5566666545283894D+01
    0.5205102434075500D+01   -0.9870865429088932D+01    0.6227397905885460D+01
    0.4925667201922774D+01   -0.8358364084551846D+01    0.5955874651236221D+01
    0.8762663911289781D+01   -0.4373576156080412D+00   -0.1246380102414597D+02
    0.9073970297003138D+01   -0.1158667944440707D+01   -0.1305941671317661D+02
    0.9638741813271910D+01   -0.8468587847025910D-01   -0.1207046019278248D+02
    0.4852394988768465D+00   -0.2452919674537082D+02    0.2489285893470089D+02
    0.9841021677477898D+00   -0.2541270853321530D+02    0.2491285751536982D+02
    0.6128936115330814D+00   -0.2429105234375171D+02    0.2390448619009222D+02
    0.1745267801027741D+02   -0.2678834821000688D+02    0.2119408738601105D+02
    0.1683910262404314D+02   -0.2690972540898886D+02    0.2044906758278163D+02
    0.1702067221490043D+02   -0.2701518944167423D+02    0.2203110141157295D+02
   -0.1853143142167893D+02   -0.1909723052331407D+02    0.1349006098289705D+02
   -0.1849731446184962D+02   -0.1881670857090015D+02    0.1445296014591599D+02
   -0.1770432733851384D+02   -0.1894162982422306D+02    0.1303596515089957D+02
    0.4496095237678218D+01   -0.1627569571686940D+02   -0.1716126165959788D+02
    0.3949236325393639D+01   -0.1658907454820796D+02   -0.1786736476636490D+02
    0.4620089423213550D+01   -0.1532279571317295D+02   -0.1743482096012048D+02
   -0.2549928659887259D+02   -0.2026700373866317D+01   -0.1888076573004963D+02
   -0.2571686625792007D+02   -0.1855636781418456D+01   -0.1979964798797706D+02
   -0.2520867313207301D+02   -0.2959753249096345D+01   -0.1874154892085110D+02
    0.1888872858541496D+02   -0.2606279468309694D+02   -0.1247021904699955D+02
    0.1853915097247203D+02   -0.2569609032961329D+02   -0.1161231687685991D+02
    0.1846073208363565D+02   -0.2692491188375433D+02   -0.1256177764798871D+02
    0.2092476501745345D+00    0.3515986415329713D+01   -0.1165029336450514D+02
    0.2120326509766025D+00    0.4320728680073597D+01   -0.1116340637154924D+02
    0.5323587354556278D+00    0.3769920487674965D+01   -0.1252977170448097D+02
   -0.3839804885988048D+01   -0.1471280321810604D+02    0.2392745988398256D+02
   -0.4249307013722265D+01   -0.1414724844940618D+02    0.2326542329550812D+02
   -0.4344493888799324D+01   -0.1472564975559781D+02    0.2472990560387377D+02
   -0.2088165205256757D+02    0.1623170927024919D+02   -0.6194700078647523D+00
   -0.1994967251999368D+02    0.1582346150835165D+02   -0.7832091969501708D+00
   -0.2103490354363910D+02    0.1628489193589712D+02    0.3150736985961080D+00
   -0.2141696925172414D+02   -0.4114915747884440D+01   -0.1898608963369588D+02
   -0.2126469471285846D+02   -0.4817474630994135D+01   -0.1957530350362460D+02
   -0.2127202762951939D+02   -0.4602002029398878D+01   -0.1812784471734409D+02
   -0.1865086986309495D+02   -0.1016233733696925D+02    0.2679457301033092D+01
   -0.1916497300789784D+02   -0.1097219399078959D+02    0.2551097400196611D+01
   -0.1783388350589884D+02   -0.1032163042360309D+02    0.2194892421427804D+01
   -0.9619733842852325D+01   -0.1822018182654869D+01   -0.7628499610056831D+01
   -0.8865397193102167D+01   -0.2024016739064566D+01   -0.7058782041556868D+01
   -0.9410662151664937D+01   -0.2352837325722890D+01   -0.8398098138764482D+01
   -0.1714278491637687D+02    0.2508137861726350D+02   -0.8158450970936906D+01
   -0.1631054955606637D+02    0.2465136022837998D+02   -0.8297676070456033D+01
   -0.1768327598987441D+02    0.2437144034652226D+02   -0.7837135119559046D+01
   -0.1583584965788880D+02    0.2107490082151178D+02   -0.1555599441680171D+02
   -0.1602343247312510D+02    0.2050231789146110D+02   -0.1480017961834406D+02
   -0.1603467467356932D+02    0.2198724693315260D+02   -0.1522853310041869D+02
    0.6317034622535124D+01    0.1291709290224979D+02   -0.2372772347975573D+02
    0.6796216687183120D+01    0.1371775089053834D+02   -0.2340677322282329D+02
    0.6319490043492539D+01    0.1296055019116049D+02   -0.2468227702354410D+02
   -0.1741339345245269D+02    0.1872051317542770D+02   -0.3642703169111324D+01
   -0.1754135113681428D+02    0.1963108847365942D+02   -0.4032863546014682D+01
   -0.1816058407072623D+02    0.1864046834380479D+02   -0.3051720774831431D+01
    0.2174826285057343D+02    0.1166032283107734D+02   -0.9381420014953983D+01
    0.2233406122327085D+02    0.1242598047955572D+02   -0.9145155796645899D+01
    0.2215457719998269D+02    0.1109923962568418D+02   -0.9959140032114558D+01
    0.1711976900036846D+02    0.1810143911054427D+02   -0.1947334618851243D+02
    0.1624503973894206D+02    0.1763487590237704D+02   -0.1932966610395327D+02
    0.1706711542189652D+02    0.1900715456628639D+02   -0.1976978489470790D+02
    0.1958129855897809D+02   -0.1762425677163528D+02    0.8842348657287246D+01
    0.1855103460925658D+02   -0.1756683099044059D+02    0.8643320064571851D+01
    0.1968477917319001D+02   -0.1854619402785328D+02    0.8893815263340869D+01
    0.1748190055376064D+02   -0.3958639873367550D+01   -0.8227879700879768D+00
    0.1676580547367723D+02   -0.3544302544806348D+01   -0.3424729545580629D+00
    0.1720005816270816D+02   -0.3922895632295951D+01   -0.1782071368677773D+01
   -0.9534203136846436D+01    0.7673442883623514D+01   -0.5588530308181688D+00
   -0.1014281725207663D+02    0.8095435844718692D+01   -0.1141132014221729D+01
   -0.9099884281399772D+01    0.8472531897027212D+01   -0.2033602695252386D+00
   -0.1463058446397875D+02    0.2053026468849789D+02    0.1288022923089216D+02
   -0.1420353263434500D+02    0.1972503587198496D+02    0.1307871329667169D+02
   -0.1473573239661689D+02    0.2092470582119016D+02    0.1369633781273914D+02
   -0.2368766340372176D+02    0.2161467836491038D+02   -0.1299069990877961D+02
   -0.2277939961645791D+02    0.2189644015768719D+02   -0.1292874387131933D+02
   -0.2413305555363133D+02    0.2211034675856651D+02   -0.1225866038939358D+02
    0.2632395087317136D+02    0.2507582955204240D+02   -0.1649876656784285D+02
    0.2575568502798062D+02    0.2509116513109370D+02   -0.1729501277481993D+02
    0.2691632686304515D+02    0.2430180761964892D+02   -0.1661644899380830D+02
    0.2485395580070031D+02   -0.1674601843076356D+02    0.5012077369836517D+00
    0.2407561238341704D+02   -0.1733992487254044D+02    0.3566949658906835D+00
    0.2525428461440795D+02   -0.1696801848880340D+02    0.1384840076914329D+01
   -0.8274523499000695D+01   -0.9326307132330472D+01   -0.2676250269030895D+02
   -0.8475870697041284D+01   -0.1026406421009464D+02   -0.2644358418452548D+02
   -0.9106027525753319D+01   -0.8884766693512173D+01   -0.2684070948050018D+02
    0.2117220027899073D+02   -0.2628525522923189D+02    0.1770377413313878D+02
    0.2066206512673434D+02   -0.2544561583019842D+02    0.1777205775563472D+02
    0.2205045579573632D+02   -0.2598374306370244D+02    0.1795781359351558D+02
   -0.1966279823268853D+02    0.1765423233510305D+02    0.1648752044886054D+02
   -0.1869204016064489D+02    0.1785553120279664D+02    0.1652808512120807D+02
   -0.2021504095078284D+02    0.1825709403414677D+02    0.1592824474509966D+02
    0.2308863376301534D+02   -0.1951941045548361D+02   -0.5394646821628982D+01
    0.2394292208656346D+02   -0.1938222520294128D+02   -0.5715828253888177D+01
    0.2307475224145182D+02   -0.1963851018802271D+02   -0.4427319395616923D+01
   -0.1379369583624678D+02    0.1863426755239668D+02    0.2434089427293035D+02
   -0.1398090682708325D+02    0.1861823574053184D+02    0.2341716423971007D+02
   -0.1289281289921914D+02    0.1899608579625399D+02    0.2447750612152332D+02
   -0.1155898755439547D+02    0.5055206415306909D+01    0.6038051642964416D+01
   -0.1156649929307766D+02    0.5054361300830546D+01    0.6991170638502126D+01
   -0.1066584113668309D+02    0.4904024361521713D+01    0.5642328891624970D+01
    0.2467710994545886D+02   -0.2148121593115403D+02   -0.6310909682603669D+00
    0.2443055820736301D+02   -0.2103383746608354D+02    0.1897016690439159D+00
    0.2427607488879386D+02   -0.2235103249899372D+02   -0.6634845863214578D+00
    0.1085240064631837D+02   -0.9783172294861226D+01    0.8390927291706273D+01
    0.9888193767374011D+01   -0.9702468263733023D+01    0.8649452633798187D+01
    0.1078033780040931D+02   -0.9519565494523878D+01    0.7524046408875508D+01
    0.1826600591596892D+02    0.2528938516417171D+02   -0.1215923208861268D+02
    0.1893003024347241D+02    0.2464839693160830D+02   -0.1219193340538209D+02
    0.1754235041320161D+02    0.2481617021233273D+02   -0.1171747914511527D+02
   -0.1939421052994676D+02    0.1959713268432141D+02   -0.1004587310532771D+02
   -0.1854541394458280D+02    0.1911540565307019D+02   -0.1019337308837656D+02
   -0.1953468079035084D+02    0.2013896084648232D+02   -0.1083483270894828D+02
   -0.2686929826675641D+02    0.7575587589647251D+01   -0.2550419370516948D+02
   -0.2635903168970200D+02    0.7994874059936437D+01   -0.2620687249257220D+02
   -0.2736982972804847D+02    0.8272946685515340D+01   -0.2512157584618643D+02
    0.2596540577965058D+02   -0.1805829732730976D+02   -0.2070239975546695D+02
    0.2684670944413596D+02   -0.1808773557703973D+02   -0.2120667980167134D+02
    0.2598881742698496D+02   -0.1719335281243347D+02   -0.2027821722320026D+02
    0.1419710464831367D+02    0.9464856437126533D+01    0.1684990397149659D+02
    0.1506492907717127D+02    0.9770394615346811D+01    0.1665576763787771D+02
    0.1443025089734691D+02    0.8847526615800822D+01    0.1752360721539835D+02
    0.2012323681189214D+02   -0.2373385968712411D+02    0.4538193316375120D+01
    0.2059102596163987D+02   -0.2330132424736989D+02    0.5299235407573648D+01
    0.2084715865688478D+02   -0.2409619494156292D+02    0.4038863142451627D+01
    0.1430544657558481D+02   -0.8042861963135075D+00   -0.1828851762437329D+02
    0.1432182881127892D+02   -0.1097958170071356D+01   -0.1924674544787599D+02
    0.1519901754112368D+02   -0.5151573369904539D+00   -0.1815591550419716D+02
    0.1975619211761835D+02   -0.1572101829083888D+02   -0.2633505203763655D+02
    0.2034594350341333D+02   -0.1652183953134201D+02   -0.2621112759013695D+02
    0.2020080592923104D+02   -0.1527985868221071D+02   -0.2710542560797974D+02
   -0.9341745079314540D+01   -0.1873893961607354D+02    0.1014084729501937D+02
   -0.8468059168606228D+01   -0.1916660762940900D+02    0.1025986984102755D+02
   -0.9985784102221889D+01   -0.1935784718555425D+02    0.9797726100643191D+01
   -0.9748131263769240D+01    0.1268467014406238D+02   -0.2026496640528848D+02
   -0.9782732988285396D+01    0.1176935444665099D+02   -0.2055326971544634D+02
   -0.9417326629823100D+01    0.1267823002319645D+02   -0.1936127949223967D+02
    0.1662300621151890D+02   -0.2478681486885147D+02   -0.6778392907103098D+01
    0.1749985500633487D+02   -0.2513107610698754D+02   -0.7070259454625877D+01
    0.1624991381734554D+02   -0.2542582718641660D+02   -0.6139668876548864D+01
   -0.6405568704696221D+01   -0.9699379801908915D+01   -0.1687824368733678D+01
   -0.6511474277916541D+01   -0.8867976141635539D+01   -0.2169374550945401D+01
   -0.6710997193920820D+01   -0.9639458320836791D+01   -0.7604401446028305D+00
    0.1583136951530664D+02   -0.2055049076231684D+01    0.5288226513776989D+01
    0.1673984011176541D+02   -0.1999897132474159D+01    0.5442194225057999D+01
    0.1553515504161027D+02   -0.2573511762510689D+01    0.5987673011292289D+01
   -0.1337161395833244D+02    0.4069230973653070D+01    0.8776216532685142D+01
   -0.1289420545490575D+02    0.4032096408039211D+01    0.9631240794793440D+01
   -0.1429380037549533D+02    0.3759800868827094D+01    0.8879709004677197D+01
   -0.1452535437196727D+02   -0.2327898451048819D+02    0.1663955955450700D+02
   -0.1483259230443694D+02   -0.2410115440074603D+02    0.1624378091666471D+02
   -0.1516417740943646D+02   -0.2310341818527927D+02    0.1734525364935306D+02
   -0.7615383592030127D+01   -0.9103242054973736D+01    0.7836626549713006D+00
   -0.7096577194401538D+01   -0.8923571884628766D+01    0.1603177596581543D+01
   -0.8518031984623747D+01   -0.9337984089936970D+01    0.1057654338813320D+01
   -0.8426578733244936D+01    0.2395668488255949D+02   -0.3235334604469228D+01
   -0.8407800022427567D+01    0.2405852527601575D+02   -0.4206501359691347D+01
   -0.9336493489860301D+01    0.2385479664989859D+02   -0.2991303794146193D+01
   -0.8565867578597553D+01    0.2652209221551727D+02   -0.2284381251321329D+02
   -0.8281224503687074D+01    0.2561556343017903D+02   -0.2287256508036796D+02
   -0.9223895069136256D+01    0.2662974817743832D+02   -0.2355478728568874D+02
   -0.9533905046827716D+01    0.2328154341765011D+02   -0.2191785351895589D+02
   -0.8960427057920437D+01    0.2249536384298290D+02   -0.2225397878903297D+02
   -0.9401641422969707D+01    0.2339044461453111D+02   -0.2095264836226551D+02
   -0.2915077278100999D+01   -0.1179172572061560D+02    0.6054133603389277D+01
   -0.3642954744449177D+01   -0.1118148347480097D+02    0.5908489926357808D+01
   -0.2086162353119029D+01   -0.1129358828410375D+02    0.5978923036637358D+01
    0.1374330553916705D+01   -0.7867019544549548D+00   -0.2412363026412434D+02
    0.9782005826956448D+00   -0.1631930199446541D+01   -0.2413469573266347D+02
    0.9715614097979746D+00   -0.2496949056558729D+00   -0.2337649638975818D+02
    0.2439033489330551D+01    0.2563994350459809D+02   -0.2519633856788293D+02
    0.2409752585702920D+01    0.2530948630787100D+02   -0.2605481633771976D+02
    0.2580836130317917D+01    0.2483222074402899D+02   -0.2466244607136205D+02
   -0.1870882457506264D+02   -0.1956783710391921D+02   -0.2026377238753851D+02
   -0.1865166767257141D+02   -0.1892474879123786D+02   -0.2106508346057571D+02
   -0.1914607507857851D+02   -0.1892887486058493D+02   -0.1962933029637563D+02
    0.5865541505076429D+01    0.1169636351555232D+02    0.4469201211154754D+01
    0.4904569349923193D+01    0.1155600133671016D+02    0.4304512441994734D+01
    0.5911635850406269D+01    0.1219404267650218D+02    0.5281947643753964D+01
    0.1564606398394980D+02    0.2700442977929532D+02    0.1916687242813165D+02
    0.1485758066149030D+02    0.2747672573276220D+02    0.1897988053094084D+02
    0.1607110846297460D+02    0.2700403168795487D+02    0.1829691511452594D+02
   -0.2362446367672923D+02    0.4511809039693282D+01   -0.2395206236940934D+02
   -0.2413311521385157D+02    0.5246999531976913D+01   -0.2360768697943435D+02
   -0.2406983709491762D+02    0.4199351458037739D+01   -0.2479831308381758D+02
    0.1336512799571556D+02   -0.1400511206193385D+02   -0.6526530935868888D+01
    0.1312962841290554D+02   -0.1439203181766577D+02   -0.5692092449545800D+01
    0.1427025274706912D+02   -0.1437346320604058D+02   -0.6622856609522937D+01
   -0.6745631736766452D+01   -0.2502109710519515D+02   -0.1170649013850001D+02
   -0.7670229926674762D+01   -0.2481534478510066D+02   -0.1194780324117112D+02
   -0.6772307860772283D+01   -0.2517027700476078D+02   -0.1073083182012015D+02
   -0.1128724868210993D+02   -0.3644399750002479D+01   -0.1543815090987561D+02
   -0.1173184905731388D+02   -0.4285263789330438D+01   -0.1601552497101406D+02
   -0.1203880834098644D+02   -0.3179274730178534D+01   -0.1500319071815192D+02
   -0.2309670220905006D+02   -0.1348202787508363D+02   -0.1001119438130034D+02
   -0.2291315887714392D+02   -0.1285126408414478D+02   -0.9234978735753865D+01
   -0.2307852895349329D+02   -0.1442902802475304D+02   -0.9771038276251526D+01
   -0.5760797048180323D+01    0.1900506841994996D+02   -0.1290567878856814D+02
   -0.4895422498973196D+01    0.1883374834873484D+02   -0.1322323483945605D+02
   -0.6377195255172336D+01    0.1901135954615356D+02   -0.1363741293426870D+02
    0.1749110976207438D+01   -0.2405148555978161D+02    0.1564432971055817D+02
    0.7865042678030562D+00   -0.2402247066127941D+02    0.1573496016754879D+02
    0.1961234234077689D+01   -0.2469336319119583D+02    0.1633921183736765D+02
   -0.9273208691427204D+01    0.2280536432997567D+02   -0.1848381824374049D+02
   -0.9840512451145587D+01    0.2211181656139282D+02   -0.1879338051270901D+02
   -0.8397968258922383D+01    0.2238676449028344D+02   -0.1826514557846825D+02
    0.1880492165712517D+02   -0.2201785124084413D+02    0.9152297004850270D+01
    0.1969360248469826D+02   -0.2175725881199126D+02    0.8944042139650877D+01
    0.1838345991301533D+02   -0.2201151780006690D+02    0.8299741991288307D+01
   -0.2099876727818501D+01    0.4823669297131247D+01    0.8902855036095449D+00
   -0.1705960948780571D+01    0.3960168619399243D+01    0.9774835152379622D+00
   -0.2658685755373358D+01    0.4865480353745401D+01    0.1297204347357823D+00
   -0.2131924105814177D+02    0.1679380797887677D+01   -0.1126122253872796D+02
   -0.2104491292395942D+02    0.1274848135451594D+01   -0.1206271535283866D+02
   -0.2113319957348935D+02    0.2607114327532534D+01   -0.1144578942399910D+02
    0.6669736418139537D+01    0.3721058020879032D+01   -0.1753967588094209D+02
    0.5714141542676319D+01    0.3625370839687682D+01   -0.1743868996841218D+02
    0.7017963092731303D+01    0.2914884719045728D+01   -0.1716555802295199D+02
    0.6510200821693973D+01   -0.1506381236797745D+02    0.7855479867582604D+00
    0.7498339543417060D+01   -0.1506632216754232D+02    0.5963958585503953D+00
    0.6341950667839273D+01   -0.1477231402126618D+02    0.1685698080180938D+01
   -0.2424597357719416D+02    0.1248446482415953D+00   -0.2086738249027614D+02
   -0.2423734609351306D+02   -0.7860882762640689D+00   -0.2116311524091943D+02
   -0.2366619948203502D+02    0.5670521426002947D+00   -0.2147273322859705D+02
    0.1911873925799081D+02   -0.1034023752144104D+02   -0.2257627939754547D+02
    0.1921058703306437D+02   -0.1123732407644024D+02   -0.2247672652119414D+02
    0.1952240421075350D+02   -0.1009779010552440D+02   -0.2339740835310958D+02
    0.2353055534700819D+02   -0.2339456654459229D+02   -0.2219965143715672D+02
    0.2257784638239109D+02   -0.2337441805097898D+02   -0.2214051074637253D+02
    0.2366100815767161D+02   -0.2256946460175681D+02   -0.2265931249296723D+02
    0.2826316025549862D+01    0.2052507629243879D+02    0.2384329394500518D+02
    0.3435361047127439D+01    0.2000031031545979D+02    0.2439567335677517D+02
    0.3306953346764232D+01    0.2054833928442103D+02    0.2300055127453652D+02
    0.1634990098200837D+02    0.4551392329940612D+01    0.2306813652842222D+02
    0.1621215244710700D+02    0.3887933935471629D+01    0.2236550529944775D+02
    0.1652132504421686D+02    0.4006467034065752D+01    0.2385044263020362D+02
   -0.2393937911086698D+02    0.1053830375511968D+02    0.2127781262671185D+02
   -0.2378855394455374D+02    0.1044207369610072D+02    0.2219290805082872D+02
   -0.2362455422931007D+02    0.9707329914523905D+01    0.2086009555966891D+02
    0.4132663751049639D+01    0.2645103608055175D+02    0.1510149036385821D+02
    0.3579889789636817D+01    0.2619009517468306D+02    0.1584201889037613D+02
    0.3618858987102799D+01    0.2720441439893913D+02    0.1465483281823949D+02
   -0.7521963526007172D+00    0.1307981716564086D+02    0.7923528455078460D+01
   -0.1330497582210205D+01    0.1237470504613509D+02    0.8162891692907651D+01
   -0.8754608212888937D+00    0.1329026004450017D+02    0.6987442102250911D+01
   -0.2308287567136469D+02   -0.3927241051934571D+01   -0.1143745090084864D+01
   -0.2250847248968366D+02   -0.4261995125330941D+01   -0.4206771261056557D+00
   -0.2290771943031052D+02   -0.3005581136496784D+01   -0.1239186192813233D+01
   -0.1894321437410671D+02    0.2146156632755021D+02    0.2187881858511093D+02
   -0.1848719112905701D+02    0.2133116140871752D+02    0.2107866942406239D+02
   -0.1829656019697095D+02    0.2132567602555052D+02    0.2258872098033134D+02
    0.1801544733190665D+02   -0.1588872225098325D+00    0.2660071261594910D+02
    0.1727043157111844D+02    0.1680417047236011D+00    0.2712932257118642D+02
    0.1887777364341795D+02   -0.1913223161237346D-01    0.2712947353077058D+02
   -0.1618335902491031D+02   -0.3979622180142238D+01   -0.2501640258215277D+02
   -0.1604058801563204D+02   -0.3286461032828556D+01   -0.2572283544509474D+02
   -0.1702471657108029D+02   -0.3876126763014270D+01   -0.2456282478302438D+02
    0.2388426689527561D+02    0.2072231176697183D+02   -0.1775328547314552D+02
    0.2391767528236150D+02    0.2100824320221251D+02   -0.1869976877682819D+02
    0.2469733494277902D+02    0.2018860093856001D+02   -0.1758409454881762D+02
    0.1782770906345746D+02   -0.2023580772333027D+01   -0.4561927732289308D+01
    0.1757151777333712D+02   -0.1488297419388747D+01   -0.3853940685725013D+01
    0.1763066470741366D+02   -0.2934773576221761D+01   -0.4225617814176211D+01
   -0.1445524363071362D+02   -0.1712135990596996D+02   -0.1481854738412447D+02
   -0.1501346617685376D+02   -0.1642924806755145D+02   -0.1514900546529606D+02
   -0.1499880387601436D+02   -0.1793522328400596D+02   -0.1495366211713452D+02
    0.1468797997452943D+02   -0.5171872531016999D+01   -0.9431977304259606D+01
    0.1385218254371086D+02   -0.4700092363252958D+01   -0.9483518849164748D+01
    0.1481230562531410D+02   -0.5661231289238287D+01   -0.1030827982713289D+02
   -0.2485628862078129D+02   -0.2193320250467205D+02    0.5010616097308505D+00
   -0.2413527701002699D+02   -0.2217714789352663D+02    0.3235258311539130D-01
   -0.2566540377804189D+02   -0.2216069848034530D+02   -0.3231420534717017D-01
    0.1562904619411464D+02   -0.1887233046830364D+02   -0.2470339283385999D+02
    0.1636386283323547D+02   -0.1826310694473729D+02   -0.2460785378473886D+02
    0.1498925069511352D+02   -0.1839491426485677D+02   -0.2529063255861801D+02
    0.7736247288371725D+01   -0.2352488525650750D+02   -0.2303088903099891D+02
    0.8584618835638079D+01   -0.2307273336264682D+02   -0.2293491805269633D+02
    0.7863139522753897D+01   -0.2435451259180996D+02   -0.2355877217537183D+02
   -0.3411386908652950D+01    0.2212591879588785D+02   -0.1076057717762799D+02
   -0.2743058440095001D+01    0.2259765040043589D+02   -0.1029739527266189D+02
   -0.3505935242059429D+01    0.2268963408361208D+02   -0.1154563384902639D+02
   -0.1584216285761235D+02   -0.1962090222516968D+02   -0.1631945645689709D+02
   -0.1561182865832908D+02   -0.1905718144739020D+02   -0.1710056800386316D+02
   -0.1661051470746056D+02   -0.2020903883583991D+02   -0.1651386196001280D+02
    0.1708062809134277D+02    0.2253157638415530D+01   -0.4663231084754538D+01
    0.1794617275224880D+02    0.1902151466628664D+01   -0.4838424532587307D+01
    0.1694599868863469D+02    0.2173588960029088D+01   -0.3713194525170628D+01
   -0.1937929184005019D+02    0.1407467761705595D+02    0.1243523190345317D+02
   -0.1940991038328103D+02    0.1481508211594626D+02    0.1309190850334928D+02
   -0.2030558324093206D+02    0.1380318557450024D+02    0.1228758794268214D+02
    0.4711810638583837D+01   -0.2467043152807871D+02   -0.2629713731320588D+02
    0.3961252918835962D+01   -0.2532987320528586D+02   -0.2618349488134082D+02
    0.4688499027864849D+01   -0.2395645388643762D+02   -0.2557200383632485D+02
   -0.2851959059860225D+01    0.3115638586874867D+01    0.2205838057322452D+02
   -0.2969005441149502D+01    0.3929711208791254D+01    0.2258483218179782D+02
   -0.2977024355038191D+01    0.2280681419653260D+01    0.2270170389410848D+02
    0.1286542782408434D+02   -0.2095005206798018D+01   -0.3923400305330381D+01
    0.1365305911685295D+02   -0.2540146444986970D+01   -0.3441926193543372D+01
    0.1305732704506233D+02   -0.2098625875971962D+01   -0.4906870770383982D+01
   -0.1686046353478552D+02   -0.2446832036969472D+01   -0.2182360600917752D+02
   -0.1608286891581336D+02   -0.2524597962265660D+01   -0.2234385547906994D+02
   -0.1726795274371106D+02   -0.3329997064811316D+01   -0.2177238252329486D+02
   -0.3989425091764380D+01    0.1610558295864342D+02   -0.5964587146282616D+01
   -0.3192564764501038D+01    0.1662650940066389D+02   -0.6112502735980743D+01
   -0.4668159378519927D+01    0.1624705142882269D+02   -0.6581109356232721D+01
    0.1949169097988218D+02   -0.2542218034873002D+02    0.1316584796825393D+02
    0.2026767402357211D+02   -0.2594868952563298D+02    0.1299061557200429D+02
    0.1939467276530890D+02   -0.2551968407511099D+02    0.1411683688626999D+02
   -0.2413702462917655D+02    0.8750562773430655D+01   -0.2440636137837588D+02
   -0.2372018938500082D+02    0.7972019237247300D+01   -0.2482695994609702D+02
   -0.2466777878873853D+02    0.9239027299656607D+01   -0.2506866079627083D+02
   -0.2068837185143621D+02   -0.8450963449650498D+01    0.3153849936693754D+01
   -0.2066521754498967D+02   -0.7601821158576376D+01    0.3640734919382136D+01
   -0.1978589330350836D+02   -0.8854851922722643D+01    0.3095582297739530D+01
   -0.1787374990601318D+02   -0.1758516132101712D+02   -0.7912000181455289D+01
   -0.1722686977487312D+02   -0.1696693504776882D+02   -0.7534096971065719D+01
   -0.1750974489211904D+02   -0.1771071627718186D+02   -0.8781737695648843D+01
    0.7189020042831805D+01    0.1040967191598705D+02   -0.6333644807065864D+01
    0.6548672569750631D+01    0.1107517610136072D+02   -0.6111039522432582D+01
    0.6744541093827116D+01    0.9568326448202782D+01   -0.6409252964753260D+01
    0.5663358720146635D+01    0.1597226791697481D+02   -0.1513929604988761D+00
    0.5766668724376609D+01    0.1666929151734314D+02    0.4826062177657263D+00
    0.6606868205615876D+01    0.1570934945514636D+02   -0.2880606744367962D+00
   -0.2596840909601838D+02    0.2335582461393746D+02   -0.1656436031023633D+02
   -0.2580925274732946D+02    0.2247305029423459D+02   -0.1619840132696330D+02
   -0.2522370441334803D+02    0.2388114187906329D+02   -0.1638229153264228D+02
   -0.1859073457279813D+02    0.5821721289586077D+01    0.5365253252465513D+01
   -0.1930796188064653D+02    0.5121003843846441D+01    0.5065444651208745D+01
   -0.1814768415738532D+02    0.5578333841006840D+01    0.6223885140291571D+01
    0.3502830355673675D-01    0.2651368615976942D+02    0.2697361238477283D+02
    0.4015518168625360D+00    0.2651219057014983D+02    0.2792410398704754D+02
    0.7666540669003297D+00    0.2695187402626020D+02    0.2649226459517362D+02
   -0.2375902964801053D+02    0.4417265270691474D+01   -0.2701152131849521D+02
   -0.2419069592683602D+02    0.3513510317625697D+01   -0.2690259956052451D+02
   -0.2416945655641941D+02    0.4843536400586717D+01   -0.2777088895792102D+02
    0.2097729838877050D+00   -0.1252520771864779D+02   -0.1439064773770066D+02
    0.8465943747395093D+00   -0.1271381187432187D+02   -0.1365624959021109D+02
   -0.6738473199262565D+00   -0.1252528730980405D+02   -0.1403061790222984D+02
    0.2042007716177750D+02   -0.7676610986126057D+01   -0.1383625912850450D+02
    0.2055068425302588D+02   -0.8616691475263725D+01   -0.1397935255479717D+02
    0.2127343133774126D+02   -0.7289061702989383D+01   -0.1387358416564200D+02
   -0.1563146794663565D+02    0.1080824996895309D+02    0.4622725032946022D+01
   -0.1643940010311336D+02    0.1083485370058010D+02    0.5080035764054345D+01
   -0.1517964182121694D+02    0.1164915934735534D+02    0.4875934995638485D+01
    0.2118025016673795D+00   -0.2092145940437211D+02   -0.1617183262067575D+02
   -0.3144185622509708D+00   -0.2030175752309761D+02   -0.1562548307034923D+02
   -0.1817286046969497D+00   -0.2082038674902131D+02   -0.1701370261455791D+02
   -0.2028402149255335D+02    0.1590065381569185D+01   -0.2454348975413885D+02
   -0.2069184255911220D+02    0.2010142587322174D+01   -0.2527667574040263D+02
   -0.2024017930040593D+02    0.6445286660165968D+00   -0.2474928744737123D+02
    0.1123890719411413D+02   -0.8223824850888631D+01   -0.1835954298754164D+02
    0.1142614467226027D+02   -0.7271839216048342D+01   -0.1866081550802230D+02
    0.1160850686088083D+02   -0.8196293384194693D+01   -0.1749859615078991D+02
   -0.1267782004595492D+02    0.1546582303417392D+02    0.4712541522176441D+01
   -0.1269648180954517D+02    0.1632229694832029D+02    0.4195587510516048D+01
   -0.1344461698592833D+02    0.1495578102414308D+02    0.4464378325987015D+01
   -0.1808128088897946D+01    0.1431704502046705D+02   -0.3759937567192107D+01
   -0.1654043494266035D+01    0.1367302977013444D+02   -0.3035814143733861D+01
   -0.2332462844233499D+01    0.1381031480737564D+02   -0.4387373538748866D+01
   -0.1772381434703282D+02   -0.1982760417987317D+02    0.2705991690464938D+02
   -0.1798182632256837D+02   -0.1909557548119988D+02    0.2642819516935444D+02
   -0.1858745744071086D+02   -0.2032393340662052D+02    0.2724069373424349D+02
    0.6964756498919574D+01    0.2496936538142633D+02   -0.6065117732325431D+01
    0.7935560191698428D+01    0.2497979158785345D+02   -0.5788851048705780D+01
    0.6491214305159269D+01    0.2464394445237836D+02   -0.5315636548576667D+01
    0.1900992642983627D+02    0.6536645003596337D+01   -0.2468977207280137D+02
    0.1977225302028862D+02    0.6887586073521910D+01   -0.2419674500819282D+02
    0.1839495390440005D+02    0.7259139734065334D+01   -0.2485128951601401D+02
   -0.5638291637898693D+01    0.3297461858433819D+00    0.1930487406810683D+01
   -0.5589272497447074D+01    0.1215753464700232D+01    0.1602478419708757D+01
   -0.6363788888731660D+01    0.2847669366706941D+00    0.2579989227871850D+01
    0.2118847396315536D+02   -0.2113525671790697D+02    0.2792779441184655D+01
    0.2146869320491389D+02   -0.2201316352751217D+02    0.2631650011554145D+01
    0.2022549611853645D+02   -0.2110301003973458D+02    0.2829663821872100D+01
   -0.1646970856270841D+02   -0.1419342756775418D+02    0.2007968999882344D+02
   -0.1551146752348378D+02   -0.1428752945504114D+02    0.1985293694551338D+02
   -0.1693836243526988D+02   -0.1480712024675834D+02    0.1948511701494666D+02
   -0.1604334982519512D+02    0.1568690966458299D+02    0.1974668144204707D+02
   -0.1585339359410385D+02    0.1592594687796481D+02    0.1882282809359490D+02
   -0.1518894685204926D+02    0.1560854569015907D+02    0.2017728201679360D+02
   -0.1052551677777754D+02   -0.2134156063565275D+02    0.1414388586655621D+02
   -0.1030111849986169D+02   -0.2193680441096542D+02    0.1349332770679372D+02
   -0.1061334926158488D+02   -0.2186759819584531D+02    0.1497349901856373D+02
   -0.3294242897230669D+01    0.2509842504879782D+02    0.6467995532669045D+00
   -0.2883894103171667D+01    0.2486006592502201D+02    0.1476779580128756D+01
   -0.4207599529078964D+01    0.2536864709090922D+02    0.7282502938038533D+00
    0.4182581400289621D+01    0.1625290890838133D+02   -0.2858456429539537D+01
    0.4748288584174904D+01    0.1633623195329121D+02   -0.3689070626974071D+01
    0.4917910510667934D+01    0.1626991557896357D+02   -0.2200676785998647D+01
    0.2174509211848576D+02    0.1131324120721723D+02   -0.6467927840111281D+01
    0.2151633949235002D+02    0.1108169167612786D+02   -0.7383833672413315D+01
    0.2097746887822590D+02    0.1182269746920507D+02   -0.6070986171993390D+01
    0.2550047546542111D+02   -0.7954251436652230D+01    0.1297236222787014D+02
    0.2479267411195699D+02   -0.7405114041139733D+01    0.1263524142566456D+02
    0.2570015941415637D+02   -0.7655528751686322D+01    0.1386348559723560D+02
   -0.1853307473850615D+02    0.1193778949438793D+02   -0.4691641988077776D+00
   -0.1861957301213330D+02    0.1282381045454846D+02   -0.7169207683152423D+00
   -0.1765588281734308D+02    0.1175819899709368D+02   -0.7201714090283808D+00
   -0.6171623719074322D+01   -0.2618246052558779D+02    0.3744721976562655D+01
   -0.6400670712377258D+01   -0.2627614329628312D+02    0.4695686592674127D+01
   -0.6034006266826793D+01   -0.2713120604741469D+02    0.3468820293982081D+01
    0.2803661937126661D+01    0.1802747731073394D+02   -0.1773484021521519D+02
    0.1996924500012891D+01    0.1819386462340889D+02   -0.1821217084127854D+02
    0.2682940363252724D+01    0.1716478820005498D+02   -0.1737055815480527D+02
    0.2578753598486713D+02   -0.2163091646531480D+02   -0.8543298958735681D+01
    0.2581866976613801D+02   -0.2153624611468052D+02   -0.9486970471327536D+01
    0.2560901492770537D+02   -0.2070773760324425D+02   -0.8316151016881442D+01
    0.2319546405304841D+02   -0.9145174361296961D+01    0.2318232849125040D+02
    0.2281157444892748D+02   -0.8280225653030211D+01    0.2339792557607141D+02
    0.2409507995850736D+02   -0.9095546841723159D+01    0.2349611781060940D+02
    0.1811769395644421D+02   -0.1058529491580270D+02   -0.8960373173746804D+01
    0.1763328156247270D+02   -0.9817340862809052D+01   -0.8547259096325540D+01
    0.1895690156514555D+02   -0.1031874561614758D+02   -0.9297005911220989D+01
    0.1673483940769911D+02    0.1461274339898837D+02   -0.1930280195000656D+02
    0.1748457393798998D+02    0.1505051618002789D+02   -0.1980179955131333D+02
    0.1615944481098391D+02    0.1535691991901470D+02   -0.1904392172359080D+02
    0.2072497768366873D+02   -0.6466012701610228D+01    0.1290463017302441D+02
    0.2079222320483205D+02   -0.5578000937051934D+01    0.1265576074068185D+02
    0.2141312551097677D+02   -0.6935527601563709D+01    0.1239894654947332D+02
    0.1888932035799963D+02   -0.2642010659696752D+02   -0.6027246503803056D+01
    0.1884420382548911D+02   -0.2599847933053585D+02   -0.5161083395701028D+01
    0.1825718725965249D+02   -0.2715289504180843D+02   -0.6035940919990321D+01
    0.2507966359717307D+02    0.1484579122171211D+02   -0.1635424383243814D+01
    0.2582171360952263D+02    0.1537373185059625D+02   -0.1302163591820908D+01
    0.2548781145034648D+02    0.1414147702034503D+02   -0.2201523773548445D+01
   -0.5640876757460190D+01    0.2555894482237944D+02    0.2648614323865854D+01
   -0.6165658908028618D+01    0.2533262201675604D+02    0.1874512361358845D+01
   -0.5704803311501938D+01    0.2476444892839410D+02    0.3208227176902902D+01
   -0.1101767820085333D+02   -0.7389934258386658D+01   -0.1699179366321750D+02
   -0.1134629389422263D+02   -0.8271200456700353D+01   -0.1731313441772501D+02
   -0.1168045152209889D+02   -0.6784180750322835D+01   -0.1735998832881238D+02
    0.1830269623925916D+02   -0.5370290521457106D+01   -0.9977199219473322D+01
    0.1846424773266438D+02   -0.5373114907174387D+01   -0.1096640565600372D+02
    0.1754333654173767D+02   -0.5946244312591120D+01   -0.9944028077372943D+01
   -0.6921680406850246D+01   -0.2039438487751304D+02   -0.1599964876541964D+02
   -0.7094479240034321D+01   -0.1965919199822001D+02   -0.1541600121858818D+02
   -0.6720706207099405D+01   -0.2109347757405838D+02   -0.1539191134771471D+02
   -0.4482602003476573D+01   -0.1072497379984150D+02   -0.5275316715864735D+01
   -0.4081514094545335D+01   -0.9955992178275125D+01   -0.4768664897769885D+01
   -0.3881798692681669D+01   -0.1149182321665066D+02   -0.5132954400849052D+01
   -0.2525250200355925D+02   -0.1085582074807639D+02   -0.4202850620349715D+01
   -0.2605322639289350D+02   -0.1105834788195822D+02   -0.3760237030718987D+01
   -0.2455194835441269D+02   -0.1110332643847891D+02   -0.3596679539868071D+01
   -0.2471595785341934D+02   -0.1693690063666724D+02   -0.1514369671609247D+02
   -0.2510010085067229D+02   -0.1782125014510251D+02   -0.1520632419146354D+02
   -0.2481166607898998D+02   -0.1666359055422402D+02   -0.1609260005621072D+02
   -0.1223713374646441D+02    0.1389196752470155D+02   -0.2374479159997114D+02
   -0.1213838444097783D+02    0.1378721066746144D+02   -0.2468561147900066D+02
   -0.1315094208153709D+02    0.1404256724861485D+02   -0.2349399169015503D+02
    0.7554455409516367D+01    0.5995251268744702D+01    0.1645148139573872D+02
    0.7823734193630877D+01    0.6911260348975589D+01    0.1632722099185559D+02
    0.8013246936727741D+01    0.5597291433079880D+01    0.1715309196152774D+02
    0.2141879370735396D+02   -0.2594862955845297D+02    0.2081635292446592D+02
    0.2154817649670815D+02   -0.2513112653066338D+02    0.2032574782366020D+02
    0.2220725238273666D+02   -0.2648326031055542D+02    0.2098707597377018D+02
    0.2713321575337218D+02    0.1235745915022659D+02    0.1958681767254782D+02
    0.2713711221864858D+02    0.1245070057724629D+02    0.2054413177514937D+02
    0.2661025723279980D+02    0.1158890894570713D+02    0.1937046841143242D+02
   -0.2419077257633000D+02    0.8775528765776075D+01   -0.4014840366120667D+01
   -0.2418393315336376D+02    0.7919984076637524D+01   -0.3574400702337463D+01
   -0.2503399203544269D+02    0.8773113642124420D+01   -0.4431743077959506D+01
   -0.1990605335687307D+01   -0.1645095458549584D+02    0.1764803026808667D+02
   -0.1465363640891323D+01   -0.1725446256778594D+02    0.1757128546707772D+02
   -0.2922688921105076D+01   -0.1670861194958044D+02    0.1759283221424395D+02
    0.2397300998345287D+02    0.2426551342543222D+02   -0.4908682239453123D+01
    0.2489510891405950D+02    0.2420870173983250D+02   -0.5241669708800718D+01
    0.2355842390095496D+02    0.2497096425107603D+02   -0.5399697700892910D+01
    0.2438341182525745D+02   -0.5913404240834317D+01    0.8683244011222380D+01
    0.2472686860782193D+02   -0.6805313738881468D+01    0.8624294627163691D+01
    0.2436476988428924D+02   -0.5472470432708158D+01    0.7823818521367857D+01
   -0.2119654661387868D+02    0.1790806696960538D+02   -0.8216500075548028D+01
   -0.2046479200765110D+02    0.1785782921847755D+02   -0.8853617541678961D+01
   -0.2173298417673338D+02    0.1868484830192131D+02   -0.8368335415548646D+01
   -0.2248809645917962D+02   -0.1516657873424144D+02   -0.2722475661453450D+02
   -0.2272635399233787D+02   -0.1576718991836727D+02   -0.2650200722525940D+02
   -0.2336072656643917D+02   -0.1469607943732623D+02   -0.2733346895227897D+02
    0.1929802847044802D+02   -0.3622430206848942D+01    0.2273816003027945D+02
    0.1952067648417197D+02   -0.4423720406392648D+01    0.2326531647406917D+02
    0.2018999534624286D+02   -0.3391608943455845D+01    0.2236585068597136D+02
   -0.1638111903199932D+02    0.1900990040045040D+02    0.1136743068461988D+02
   -0.1580828846307718D+02    0.1970950353589674D+02    0.1169485330803957D+02
   -0.1579595398643626D+02    0.1828488467711776D+02    0.1116821936268907D+02
    0.9166665928739237D+01   -0.2316780794331550D+02    0.1071532964077079D+02
    0.8624408496290064D+01   -0.2261213060044575D+02    0.1009867714996930D+02
    0.9231012773563545D+01   -0.2409180498430178D+02    0.1025891159537976D+02
   -0.2507121667042070D+02    0.1436896649063290D+02   -0.3886436217485006D+01
   -0.2474556555306438D+02    0.1516988894091526D+02   -0.3422316948589673D+01
   -0.2567915593392806D+02    0.1456230486204341D+02   -0.4584864065504417D+01
   -0.1827403476407083D+02    0.1787580191618580D+02    0.9498185339697415D+01
   -0.1821859882419323D+02    0.1694522920065204D+02    0.9884007887890652D+01
   -0.1772269478349065D+02    0.1844391250397477D+02    0.1002933246949707D+02
   -0.1351636410162067D+02   -0.2717430647239712D+02    0.6471804238661758D+01
   -0.1430347530507534D+02   -0.2763406280463819D+02    0.6746623205835401D+01
   -0.1355940539744022D+02   -0.2719349206682385D+02    0.5462333366211828D+01
    0.1957406273338553D+02    0.8941232608900117D+01   -0.1683758092779950D+01
    0.1865254682428694D+02    0.9147321084214312D+01   -0.1532923573915199D+01
    0.1972456607566000D+02    0.8976197590745674D+01   -0.2650958282289976D+01
   -0.1199590974720533D+02   -0.1736879937511216D+02   -0.1668276217788307D+02
   -0.1275079961872699D+02   -0.1720493053016505D+02   -0.1608679406864972D+02
   -0.1218096212946409D+02   -0.1809080343441633D+02   -0.1731349194091984D+02
    0.4632395747810702D+01   -0.1053214049094363D+02   -0.2481930713415922D+02
    0.4726522344078183D+01   -0.1092309283860930D+02   -0.2574404254852093D+02
    0.5507129748572201D+01   -0.1032466541824030D+02   -0.2452261267600049D+02
    0.1174609803060719D+02   -0.1020978996986757D+01   -0.2185927504242448D+02
    0.1124265094346438D+02   -0.1395022853149135D+01   -0.2258783929466439D+02
    0.1148751136370277D+02   -0.6669658299357240D-01   -0.2171135602122065D+02
   -0.1168938007493587D+02    0.2469932039254133D+01    0.7517503784533925D+01
   -0.1167417056117220D+02    0.1862105794880975D+01    0.8227377157265860D+01
   -0.1242030966641175D+02    0.3045131074163644D+01    0.7707655932128509D+01
    0.1839724193550981D+02    0.6713147809647179D+00    0.1501025730311307D+02
    0.1790955635115465D+02    0.6039983313639058D+00    0.1416132802082863D+02
    0.1907638626376852D+02    0.3706897629240291D-01    0.1503872037369990D+02
    0.1595277844569261D+02    0.1400838801088932D+02   -0.3136135273585301D+01
    0.1560078548415405D+02    0.1372983911031124D+02   -0.2270491382982678D+01
    0.1564165453284238D+02    0.1500502447637377D+02   -0.3361346018136328D+01
   -0.2071224596533906D+02   -0.1557845252168905D+01   -0.9682632259343119D+01
   -0.2089058181694279D+02   -0.1331610623376853D+01   -0.1057863263550725D+02
   -0.2007511649194974D+02   -0.8826836127206928D+00   -0.9380984044914566D+01
    0.6711250267911415D+01    0.3582921086408544D+01   -0.1159441520856691D+02
    0.5787422168383404D+01    0.3366469136052230D+01   -0.1179855849836679D+02
    0.6853244248799932D+01    0.4522600908783843D+01   -0.1182511458851546D+02
   -0.3302761932388964D+01   -0.9305947655991396D+01   -0.3373606416295032D+01
   -0.3533567672475406D+01   -0.8406153954835405D+01   -0.3016127990472041D+01
   -0.2416536687322650D+01   -0.9559941559486031D+01   -0.3115410562605226D+01
    0.1436195472794560D+02   -0.8087388253439904D+01    0.1407340587589027D+02
    0.1383108624792657D+02   -0.8870064886353772D+01    0.1412901676568312D+02
    0.1514157689467841D+02   -0.8392492734972162D+01    0.1356785185427201D+02
    0.1016812008357759D+01    0.2293553307779293D+02   -0.1038215430833682D+02
    0.1028788479030798D+01    0.2389149366438306D+02   -0.1012147824526504D+02
    0.1905212597739837D+01    0.2262428338080824D+02   -0.1032659917312533D+02
   -0.2268040074739459D+02    0.1064189565423727D+02    0.1532099255592693D+02
   -0.2266031986454792D+02    0.1155321052870650D+02    0.1566944088258260D+02
   -0.2178432844090426D+02    0.1035726566794563D+02    0.1509286428844680D+02
   -0.4547868403086459D+01    0.1501539367619157D+02   -0.2274816602646149D+02
   -0.3879028346327519D+01    0.1569679830420210D+02   -0.2273667205757687D+02
   -0.5227228145409796D+01    0.1539267871137741D+02   -0.2208161022580757D+02
   -0.4879594190070436D+01   -0.1761984644895143D+02    0.1845518610935660D+02
   -0.4888478169556896D+01   -0.1851059826371705D+02    0.1890932893883211D+02
   -0.5377142004009484D+01   -0.1777144825648127D+02    0.1762555622855642D+02
   -0.1683306327156955D+02    0.2199972319488557D+02   -0.2708469302132995D+01
   -0.1689717961633906D+02    0.2269506057251435D+02   -0.3376884528676526D+01
   -0.1622164378136564D+02    0.2249751821999972D+02   -0.2080986475345079D+01
   -0.1383889660457613D+02    0.1080870435250653D+02    0.1417548894359836D+02
   -0.1468275512885045D+02    0.1044818930872905D+02    0.1404365323826330D+02
   -0.1378942567343227D+02    0.1142116073930341D+02    0.1495820477769694D+02
   -0.1808454463716659D+02    0.1488666930109085D+02   -0.7964004853432675D+00
   -0.1730041218621220D+02    0.1477183306884266D+02   -0.1317866382823604D+01
   -0.1780107676165786D+02    0.1557703931721847D+02   -0.2509067290124780D+00
    0.4564962665432771D+01   -0.1563599958528698D+02    0.2165804672875489D+02
    0.4636305730747064D+01   -0.1473502783941518D+02    0.2133415450385126D+02
    0.3799401093845136D+01   -0.1618069430483623D+02    0.2135076591840289D+02
   -0.6669370374197312D+01    0.3408654908130994D+01   -0.1371589562913992D+02
   -0.6678431354922969D+01    0.3819237512230394D+01   -0.1455333876641088D+02
   -0.6902712691896762D+01    0.2530001026531447D+01   -0.1391755371340598D+02
    0.1305758896613497D+01   -0.9610176538369183D+01    0.2303792453254674D+02
    0.1940092598074583D+01   -0.1034368972826975D+02    0.2295784174287202D+02
    0.1200881281674819D+01   -0.9173326994789162D+01    0.2213521187386511D+02
   -0.1701744504489910D+02    0.1891242910139569D+02   -0.2128254574406231D+02
   -0.1618926004148426D+02    0.1931758915980164D+02   -0.2148129519927361D+02
   -0.1764959061175839D+02    0.1943867072386496D+02   -0.2074495515916468D+02
   -0.1474104051669735D+02    0.2336328086469041D+02   -0.7920988627293666D+01
   -0.1462492526028720D+02    0.2358278782476464D+02   -0.8827989466764887D+01
   -0.1486071207064715D+02    0.2244533274065174D+02   -0.7847734656161401D+01
    0.8411435550620407D+00   -0.2461212856600843D+02   -0.2380106828764747D+02
    0.9904882718005835D+00   -0.2519716518767912D+02   -0.2305202293263979D+02
    0.1108642938182857D+01   -0.2368033325635811D+02   -0.2351915843684296D+02
   -0.1100006610904194D+02    0.2541706505998463D+01    0.1873442386492646D+00
   -0.1178860535628025D+02    0.2294839733111278D+01   -0.3385342513909042D+00
   -0.1031296234249892D+02    0.2213843110803451D+01   -0.4408318482171998D+00
    0.2693619620327879D+02   -0.2527733142617212D+02    0.4983723105791819D+01
    0.2628046828656239D+02   -0.2598929634481716D+02    0.4840243923198683D+01
    0.2655524525850465D+02   -0.2481461373739247D+02    0.5778926851946794D+01
    0.1042605883654348D+02    0.2674891461688496D+02   -0.2494710158082507D+02
    0.1037850379560225D+02    0.2736987375704164D+02   -0.2563844098583190D+02
    0.1100106125597827D+02    0.2606507856676435D+02   -0.2528128206935339D+02
   -0.2354258750650858D+02    0.2515036534970913D+02    0.1473326344211747D+02
   -0.2412655225991639D+02    0.2587996472083262D+02    0.1448759231385355D+02
   -0.2266484384101178D+02    0.2536947652866964D+02    0.1435779077008703D+02
   -0.2299507584219341D+02    0.2006425139195434D+02   -0.7069552212964999D+01
   -0.2264637344589322D+02    0.1949268440019964D+02   -0.6348972960767651D+01
   -0.2356866517947838D+02    0.2074548182345056D+02   -0.6783905142861825D+01
    0.2513541861896680D+02    0.1192101310800158D+02    0.4325744301991530D+01
    0.2457604964221475D+02    0.1264312210488725D+02    0.4681424771919756D+01
    0.2590818822049834D+02    0.1189920545091847D+02    0.4857920719585008D+01
    0.1519993210794288D+02    0.1982393718596769D+02   -0.1614106753081614D+02
    0.1584045088976295D+02    0.1910821263214456D+02   -0.1633332163756251D+02
    0.1488167941619063D+02    0.2023261658356880D+02   -0.1696366540502251D+02
   -0.5038175605094696D+01   -0.9671810245224048D+01    0.1447495354517063D+02
   -0.5405519671293230D+01   -0.1035553822108037D+02    0.1505844190927319D+02
   -0.5603336309258214D+01   -0.9214256547640668D+01    0.1379716602812097D+02
   -0.1730463383758196D+01    0.3571819751693746D+01    0.1791811025282506D+02
   -0.2261222088219330D+01    0.3006407633483661D+01    0.1848702811471975D+02
   -0.1909143757737446D+01    0.4465820630196691D+01    0.1825433293227356D+02
    0.2667463850435331D+02   -0.7204656512965307D+01   -0.9379148323337482D-02
    0.2758137896101906D+02   -0.6986422722596825D+01   -0.3068065015719441D-01
    0.2617138276179285D+02   -0.6607436567924410D+01    0.6010243554109084D+00
   -0.2546420726839303D+02   -0.2899474906389948D+01    0.1453309760298755D+02
   -0.2628928870372240D+02   -0.2611428905895052D+01    0.1497507306448662D+02
   -0.2481711863059340D+02   -0.3128172939802023D+01    0.1518800061655411D+02
   -0.2087775765143954D+02    0.8147043666973910D+00   -0.1858936320519888D+02
   -0.2143942683376603D+02    0.1404553828904886D+01   -0.1909222925754894D+02
   -0.2127113613541689D+02   -0.6314238165921526D-01   -0.1870870496113722D+02
    0.1386397277535370D+02   -0.1923553022330967D+02    0.2138873993307628D+02
    0.1467709959677137D+02   -0.1948036787237387D+02    0.2188877029500610D+02
    0.1397393436041858D+02   -0.1838369406195210D+02    0.2109657805619820D+02
   -0.5967193833947916D+01    0.1809025102020900D+02    0.2582880503460003D+02
   -0.5997310640256602D+01    0.1793493703844066D+02    0.2676273641708067D+02
   -0.6675335633151843D+01    0.1867697350435975D+02    0.2567329069724215D+02
    0.2329040604220043D+02    0.9328101362462828D+01   -0.1055805759083018D+02
    0.2349291253710218D+02    0.9287355022730464D+01   -0.1153566395745116D+02
    0.2393022220075355D+02    0.9895866625063881D+01   -0.1012818123932606D+02
   -0.1471294443424665D+02    0.3014640867914789D+01   -0.1143255866413718D+02
   -0.1559939084750451D+02    0.3110143135058676D+01   -0.1106270857808040D+02
   -0.1455441858899994D+02    0.3905575266725009D+01   -0.1186207310038820D+02
    0.8195923218853213D+01   -0.2707144672581806D+02   -0.2146391511108835D+02
    0.7864750810089080D+01   -0.2633049473523464D+02   -0.2097784579217730D+02
    0.7826187212132780D+01   -0.2782372503317924D+02   -0.2094252319227244D+02
   -0.7374328697189577D+01    0.2111417668358461D+01   -0.4312574360424320D+01
   -0.7472762786664252D+01    0.2298161492473948D+01   -0.5285659864616060D+01
   -0.6673722786759789D+01    0.1413189592281411D+01   -0.4224818404834295D+01
    0.1401327206725662D+02   -0.1672559453342864D+02    0.2043564420384435D+02
    0.1491210664070976D+02   -0.1638488757170219D+02    0.2026054516696374D+02
    0.1357890900427687D+02   -0.1671975256901650D+02    0.1959381091308270D+02
   -0.1236064444915244D+02   -0.1020172109116427D+02    0.2792828977350386D+01
   -0.1316898221051373D+02   -0.9676247562370826D+01    0.2645016815215750D+01
   -0.1200857597120544D+02   -0.9893414254778477D+01    0.3626378180842860D+01
   -0.6887988943462168D+01   -0.9121643405417959D+01   -0.2422668697374901D+02
   -0.6811032092097157D+01   -0.9211921833677616D+01   -0.2516088707438698D+02
   -0.7581729978414233D+01   -0.8441355376248350D+01   -0.2418852544220260D+02
    0.2388128605063494D+02    0.2485565734782219D+02    0.1203181511127320D+02
    0.2458149287578884D+02    0.2501078909752252D+02    0.1138453071594848D+02
    0.2349977721506340D+02    0.2568215355055871D+02    0.1220155240190371D+02
   -0.1545607221098358D+02   -0.1173120553691847D+01    0.1318497078307790D+02
   -0.1484375672987469D+02   -0.8835908291723161D+00    0.1388191700217027D+02
   -0.1631054109085659D+02   -0.6962572873795997D+00    0.1328590409409883D+02
    0.9339710347872959D+01    0.2035829683668279D+02   -0.1530285105602863D+02
    0.1022193506411434D+02    0.2059629647830346D+02   -0.1557299665142301D+02
    0.9339166080995044D+01    0.2049481816966703D+02   -0.1435781820886434D+02
   -0.1453668962251181D+02   -0.1099768351366695D+02    0.2674303012480305D+02
   -0.1425934796286323D+02   -0.1013576426748394D+02    0.2705517989238303D+02
   -0.1379113823983931D+02   -0.1151622376437152D+02    0.2646053805250112D+02
   -0.2258037327458807D+02    0.6796996659963763D+01   -0.2581464210337141D+02
   -0.2306614638553151D+02    0.6041055468314332D+01   -0.2620909542336414D+02
   -0.2188845529119988D+02    0.7058972282906251D+01   -0.2645555506021609D+02
   -0.1490822414813412D+02    0.1458966542546129D+02   -0.2291302214352893D+02
   -0.1515397325471831D+02    0.1394914876318274D+02   -0.2220008504546203D+02
   -0.1554557108665623D+02    0.1446720217708444D+02   -0.2359550638910757D+02
   -0.2491766054109870D+02    0.4350655331401417D+00    0.6776760088126047D+01
   -0.2429584619329810D+02    0.1674157574863452D+00    0.7483487727351270D+01
   -0.2448224627941407D+02    0.4506147179520757D+00    0.5924056906121534D+01
   -0.1155165347362599D+02   -0.9503050958960101D+01   -0.1923157237280422D+02
   -0.1177706532288410D+02   -0.1042770884301249D+02   -0.1942610127029933D+02
   -0.1115671456276203D+02   -0.9166366055596548D+01   -0.2001868040397321D+02
   -0.6038897448856520D+01   -0.1174490777415404D+02    0.2699297188507956D+02
   -0.6424666675211347D+01   -0.1232457172634154D+02    0.2625962319243832D+02
   -0.5723343972125170D+01   -0.1229364580531812D+02    0.2770116078163574D+02
   -0.1397552511001921D+02   -0.8716832100671718D+01    0.6895023912112456D+01
   -0.1413605532650053D+02   -0.7750162851376674D+01    0.7027306568988487D+01
   -0.1330983132126958D+02   -0.8703173641968622D+01    0.6194675509235131D+01
    0.7249920563857829D+01   -0.1366947363001804D+02    0.1654049167599313D+02
    0.7862528729242730D+01   -0.1437619575565444D+02    0.1621128931525693D+02
    0.6289328820316039D+01   -0.1387428889802715D+02    0.1644054076064614D+02
    0.2738002084008025D+01    0.2425045137339230D+02    0.2641035481664512D+02
    0.3414160513913261D+01    0.2358419275830218D+02    0.2644218922503805D+02
    0.2348278016113107D+01    0.2405376676890764D+02    0.2555366375584578D+02
    0.1020946613523820D+01    0.3758406840307524D+01    0.1775841248552593D+02
    0.1568022092419474D+01    0.2976239377708171D+01    0.1800251978302602D+02
    0.9291501564306015D-01    0.3521556168713821D+01    0.1773805921930009D+02
   -0.1364875345575345D+02    0.6375821297947562D+01    0.4771295312049989D+01
   -0.1440503486809495D+02    0.6594926771460660D+01    0.5325765033472304D+01
   -0.1290628655752848D+02    0.6057060822716179D+01    0.5278287477731147D+01
    0.2679624395451944D+02    0.8512776824295242D+01    0.2776759339178148D+01
    0.2653793372387230D+02    0.8191998772914946D+01    0.3658496850843934D+01
    0.2756695104993975D+02    0.7977203323359255D+01    0.2557323965547228D+01
    0.3596760056664864D+01    0.4562028663402101D+00    0.2555189930703013D+02
    0.3312434215914540D+01    0.1361720005828825D+01    0.2525041348458172D+02
    0.4308567130591495D+01    0.6325001520849614D+00    0.2623562699932450D+02
    0.6107101242808920D+01   -0.2206496763355345D+02   -0.1931909332890906D+02
    0.5142341200827643D+01   -0.2207919176348141D+02   -0.1928706317412648D+02
    0.6319296756391645D+01   -0.2299188808328248D+02   -0.1959020567834772D+02
   -0.8809557495975918D+01   -0.2138510019585902D+02    0.1065746511761243D+01
   -0.8016652076389754D+01   -0.2084898091994411D+02    0.1324784584634473D+01
   -0.9245322631468570D+01   -0.2156165499847802D+02    0.1898230086549922D+01
   -0.9405925022662405D+01    0.1372267508601756D+02    0.8600640917860080D+01
   -0.8985531134675018D+01    0.1305267865043059D+02    0.8056549439392541D+01
   -0.9180538415660168D+01    0.1463302927614912D+02    0.8336414402286628D+01
   -0.1635205537044576D+02    0.3574693295486584D+01    0.1274455498985825D+02
   -0.1691493797146547D+02    0.3098193857477204D+01    0.1210459813026427D+02
   -0.1630220845367955D+02    0.2930752642124788D+01    0.1342591139057625D+02
    0.1400471606538534D+02    0.6943087300594281D+01    0.1514266781852193D+02
    0.1372295517962835D+02    0.7807773871426029D+01    0.1543764244986066D+02
    0.1331812489419467D+02    0.6864994713006427D+01    0.1453953543939300D+02
   -0.1076157905098222D+02   -0.2455966223030860D+02   -0.6878147469114417D+01
   -0.1120896610358928D+02   -0.2386085123003393D+02   -0.6426485581426013D+01
   -0.1027107124991409D+02   -0.2411230166761257D+02   -0.7631169538391373D+01
   -0.2599029528184166D+02    0.2661742660026422D+02   -0.1782386847530179D+02
   -0.2665480380925296D+02    0.2645700282365929D+02   -0.1717864585116016D+02
   -0.2511834036596694D+02    0.2684153485906650D+02   -0.1741837374726996D+02
    0.1518978795358935D+02   -0.5393250082274515D+01    0.9924789227170535D+01
    0.1416928814937058D+02   -0.5442009829406806D+01    0.9978435801036609D+01
    0.1538234883779683D+02   -0.6038131343072292D+01    0.9207664912971570D+01
    0.3375935620335291D+01    0.2044902814340841D+02   -0.1665493864743176D+02
    0.3275770007452735D+01    0.2087980695567945D+02   -0.1750109614306620D+02
    0.3488684322683146D+01    0.1949510965518079D+02   -0.1681318878900361D+02
   -0.1243230147191013D+02   -0.2490163905512976D+02   -0.1959631893357042D+02
   -0.1178211124641705D+02   -0.2454212977923854D+02   -0.1892162192817919D+02
   -0.1189822541665012D+02   -0.2550354542034347D+02   -0.2009922031293576D+02
    0.1569822749199349D+02    0.4392728138361229D+01    0.1078246031784588D+02
    0.1634229099756789D+02    0.3694496383788607D+01    0.1082528252559365D+02
    0.1498009675322438D+02    0.4131951931345341D+01    0.1014958156713312D+02
    0.2692194761585234D+01    0.5820017485415267D+01    0.1691284022578722D+02
    0.3545463551570840D+01    0.5951343280197205D+01    0.1729437431106344D+02
    0.2443808865853048D+01    0.4916362759100155D+01    0.1708933606218109D+02
   -0.2396917215684534D+02    0.2653103447805763D+02    0.1278114225832253D+02
   -0.2369659014277769D+02    0.2720784396081536D+02    0.1216656560077572D+02
   -0.2460088434629952D+02    0.2595994290061957D+02    0.1229840801215194D+02
    0.1014677645026918D+02   -0.2550944495050639D+02   -0.9162556530781638D+01
    0.1065883637728970D+02   -0.2626719416565485D+02   -0.9532833950030229D+01
    0.1053127068203411D+02   -0.2470517998784855D+02   -0.9451349112842900D+01
   -0.7121415560314728D+01    0.1194784428342798D+02   -0.7418199256396197D+00
   -0.7517763832607906D+01    0.1278589273744802D+02   -0.1039898788950257D+01
   -0.6185819273603019D+01    0.1215397860439381D+02   -0.5262096179212046D+00
    0.1355731986759687D+02   -0.8411237325944002D+01   -0.1549634768287891D+02
    0.1268749489738884D+02   -0.8833975194037521D+01   -0.1567148533388102D+02
    0.1423893061488655D+02   -0.9090094039628351D+01   -0.1545081403130333D+02
    0.1341326981788237D+02    0.1260754202450448D+01    0.1366942104055526D+02
    0.1306928075800547D+02    0.1760980416953312D+01    0.1295937900408388D+02
    0.1274709571159299D+02    0.1063030074251374D+01    0.1433405343963018D+02
   -0.1412051990486759D+02   -0.2789846493873311D+00    0.1578726280368741D+02
   -0.1331815754369797D+02   -0.6863368224236794D+00    0.1606921831286027D+02
   -0.1488576371298783D+02   -0.5060710413721314D+00    0.1637920434726615D+02
   -0.1558785599874708D+02   -0.1755200277163397D+02   -0.1816840148366049D+02
   -0.1600110693365484D+02   -0.1676824771663801D+02   -0.1842783880537549D+02
   -0.1461035467507976D+02   -0.1745458899540217D+02   -0.1819245087671582D+02
    0.1021219074636882D+02   -0.2852993923754583D+01    0.1178153090758947D+02
    0.1092981783278586D+02   -0.3026223387437473D+01    0.1234325626521470D+02
    0.1036102700843453D+02   -0.1949490120100155D+01    0.1153148035837926D+02
    0.2509041475132013D+02    0.2091579298499358D+02   -0.3242267738534543D+00
    0.2422625510628448D+02    0.2054170045090051D+02   -0.4825944423813899D-01
    0.2481207748205448D+02    0.2155696598259567D+02   -0.9766175251303539D+00
   -0.1989957998247160D+02   -0.2426129087314566D+02   -0.2273480619862549D+02
   -0.1995749341501011D+02   -0.2513575314735946D+02   -0.2232010951849685D+02
   -0.2049202720195296D+02   -0.2417410199123354D+02   -0.2342718923707692D+02
    0.6237257394500456D+01    0.8828602686095874D+01   -0.7577390188330216D+00
    0.5433658049705882D+01    0.8518209843418362D+01   -0.1257030820974566D+01
    0.5959719044730500D+01    0.9018982527397734D+01    0.1561606634849714D+00
    0.1607622596061499D+02    0.1419826106884635D+01   -0.8109962495022296D+01
    0.1694666475124559D+02    0.1662055450300111D+01   -0.8455483384424259D+01
    0.1624018973756553D+02    0.6359650270389547D+00   -0.7519009517686146D+01
    0.1021230905361908D+02    0.7249135654922872D+00    0.1301852142807679D+02
    0.1067147102221310D+02    0.4069433078527198D+00    0.1376121438149420D+02
    0.1088934050930049D+02    0.9675225711906958D+00    0.1234347635868253D+02
    0.5345965848980311D+01    0.1227765747577116D+02   -0.1613849191191118D+02
    0.4451129998788369D+01    0.1258024848105073D+02   -0.1590558779389345D+02
    0.5234605967655860D+01    0.1188431039356304D+02   -0.1701089663402050D+02
   -0.1092969286311820D+02   -0.5702477918720264D+01   -0.2186579001353457D+02
   -0.1110540767809931D+02   -0.5025084000570379D+01   -0.2259289603572153D+02
   -0.1010837840065434D+02   -0.5507655507988621D+01   -0.2145920141864638D+02
   -0.5306897166227446D+01    0.2001034791083825D+02   -0.2253867457552365D+02
   -0.4848866148889184D+01    0.2060073508978892D+02   -0.2196351121057096D+02
   -0.4659617225919424D+01    0.1948364766522266D+02   -0.2301832307889844D+02
    0.1976953664697064D+01    0.1720865372420720D+02    0.2651859539039941D+02
    0.2364515902128961D+01    0.1728334084158437D+02    0.2742435844195088D+02
    0.1796943783156303D+01    0.1625514202331111D+02    0.2649796238760830D+02
    0.2305881649468030D+02   -0.1588696460258279D+02    0.8708218195841907D+01
    0.2225250452400078D+02   -0.1551240489746816D+02    0.9197264012389656D+01
    0.2353325888938436D+02   -0.1511962283556448D+02    0.8331372518120014D+01
    0.2560239212292938D+02    0.4475537514007209D+01    0.6123864400461901D+01
    0.2601359514334633D+02    0.4396811206946637D+01    0.6968982624168334D+01
    0.2629148295679819D+02    0.4925414896880917D+01    0.5593050566377310D+01
   -0.8144247375652533D+01   -0.4843737511180976D+01    0.2268860425656004D+02
   -0.8916824799723793D+01   -0.4391134607416842D+01    0.2302957888841879D+02
   -0.8548365490664038D+01   -0.5312334368752486D+01    0.2190778701121346D+02
   -0.1469578965605787D+02    0.1022245457359975D+02    0.2030257752352539D+02
   -0.1408851728337076D+02    0.9617586761485118D+01    0.1984943723248655D+02
   -0.1443643750529841D+02    0.1020157634162234D+02    0.2125654041886361D+02
    0.1606297970082626D+02    0.2678233087933500D+02   -0.2138789409097454D+02
    0.1547182130826971D+02    0.2632486776508719D+02   -0.2192814556309377D+02
    0.1687489520604178D+02    0.2682984881445544D+02   -0.2184595856544117D+02
   -0.2273516398496956D+02   -0.1482715250200796D+02   -0.2317577881713661D+02
   -0.2214247942362613D+02   -0.1541770800614119D+02   -0.2365993675116652D+02
   -0.2317119172183049D+02   -0.1524999655259246D+02   -0.2244546601736154D+02
    0.1362513428640114D+02    0.7430786289315511D+01    0.2262521981214541D+02
    0.1439715059095028D+02    0.6823853659176865D+01    0.2275485601631318D+02
    0.1389907223024915D+02    0.8394812768616841D+01    0.2266986350902188D+02
   -0.1229443066068909D+02    0.2632717226194454D+01   -0.1361551119469507D+02
   -0.1138117070651040D+02    0.2745342987125700D+01   -0.1327643473313251D+02
   -0.1217932649532093D+02    0.2134395253793382D+01   -0.1446485506842262D+02
   -0.3688732528549921D+00   -0.1551840142561295D+00   -0.8064815075712504D+01
   -0.6510886984295934D+00    0.7942621774414398D+00   -0.8133073688173715D+01
   -0.6157851358623685D+00   -0.5348648457573799D+00   -0.7188018960350557D+01
   -0.1997389147745988D+02   -0.2014563232047668D+02   -0.1502130050439380D+02
   -0.1951542742392220D+02   -0.1933039432375962D+02   -0.1522679338735923D+02
   -0.2069584586049578D+02   -0.2011535495487838D+02   -0.1566640519064343D+02
   -0.2872014589989166D+01    0.3929560027294419D+01   -0.7067631175216873D+01
   -0.2367112817620207D+01    0.3410868040671568D+01   -0.7619782452046994D+01
   -0.2853875755162635D+01    0.3409192363887910D+01   -0.6255965804027619D+01
   -0.1935060915156618D+02    0.2092554308076832D+02    0.1703922243653541D+02
   -0.2029906413586164D+02    0.2098173571719244D+02    0.1721917541874239D+02
   -0.1902762980421217D+02    0.2088328495902647D+02    0.1797187010841977D+02
   -0.1690862086125184D+02    0.2683845315627979D+02    0.1014860319617379D+02
   -0.1775039548855332D+02    0.2687398101991613D+02    0.9649534507488262D+01
   -0.1717794184401787D+02    0.2638390661646557D+02    0.1101765534625855D+02
   -0.2142517436443237D+02   -0.9837741532710028D+01   -0.2656444968109923D+02
   -0.2062421080626019D+02   -0.9773727826440629D+01   -0.2600318216532105D+02
   -0.2175610436170730D+02   -0.1070209297689873D+02   -0.2623116268514645D+02
   -0.1385525535857054D+02   -0.8418528786522799D+01    0.2501368709601252D+02
   -0.1435059524674309D+02   -0.7689259105629626D+01    0.2471983462076075D+02
   -0.1294864355456122D+02   -0.8436804649471387D+01    0.2474030255119944D+02
    0.1103039809146699D+00   -0.2635434777552127D+02    0.1230988658291621D+02
    0.7542383147932766D+00   -0.2659831833201624D+02    0.1163719981193370D+02
   -0.6296452476109229D+00   -0.2704618696046881D+02    0.1235508738211460D+02
   -0.2439484785304271D+02   -0.9095971063405763D+01    0.4502885106550190D+01
   -0.2359639269072361D+02   -0.9459627789330350D+01    0.4904187230550194D+01
   -0.2504559794656164D+02   -0.9857810274083736D+01    0.4477538927012755D+01
   -0.4725400543367761D+01   -0.1867291811397514D+02   -0.1572532057605280D+02
   -0.5285825991933265D+01   -0.1939343577143455D+02   -0.1598341752683377D+02
   -0.3987302640962753D+01   -0.1859380123778022D+02   -0.1638099726448864D+02
   -0.1513929699274006D+02    0.4506185584834928D+01   -0.1403856035504918D+01
   -0.1497434598207704D+02    0.4530196873197572D+01   -0.2333643152067936D+01
   -0.1448991763787094D+02    0.3925688083375256D+01   -0.9742722448369557D+00
    0.8100583796111804D+01    0.1116850736865335D+02   -0.8819191809842643D+01
    0.8917899312131782D+01    0.1141736791824185D+02   -0.8424011585284397D+01
    0.7662964552805970D+01    0.1062650614534853D+02   -0.8167025921995174D+01
    0.2175265444850989D+02   -0.1080996985683327D+02    0.1833603536821080D+02
    0.2191658101637992D+02   -0.1148964274376022D+02    0.1768990622066532D+02
    0.2192484124715891D+02   -0.1000145602648561D+02    0.1782733239722330D+02
   -0.1902241452452432D+02    0.2654430102215190D+02   -0.9679446117445751D+01
   -0.1920402285102354D+02    0.2577302834864047D+02   -0.1022442398965918D+02
   -0.1830108293127022D+02    0.2624835658620857D+02   -0.9142547189674305D+01
    0.2081789840149806D+02    0.2392794287399516D+02   -0.4611084444132135D+01
    0.2152199620349885D+02    0.2359128767841799D+02   -0.4066944569857474D+01
    0.2122768049256655D+02    0.2457921958842297D+02   -0.5175741151617218D+01
    0.9150946075086010D+01   -0.2361264263759858D+02    0.2278750956028948D+01
    0.8262635966861641D+01   -0.2384053579350465D+02    0.1964340526105278D+01
    0.9418777218250369D+01   -0.2442624672115705D+02    0.2668474212435310D+01
   -0.1386552169606243D+02   -0.1222976911135606D+02   -0.4433989710638374D+01
   -0.1300915845043847D+02   -0.1244700593788293D+02   -0.4007448414404784D+01
   -0.1368507984695593D+02   -0.1223149381045479D+02   -0.5405306259228155D+01
   -0.6486864915001066D+01   -0.2590019270090533D+02    0.2685523497971386D+02
   -0.6231019683518250D+01   -0.2565932404832427D+02    0.2775123713996743D+02
   -0.5662876795020268D+01   -0.2582015045229752D+02    0.2629941058707124D+02
   -0.2037519528756859D+01    0.2705249287914392D+02    0.1487121780345839D+02
   -0.2657223959655487D+01    0.2705743093442456D+02    0.1415972100906318D+02
   -0.2603158741791491D+01    0.2684936289268409D+02    0.1565407804363924D+02
    0.9216400377577761D+01   -0.1555006607237547D+02    0.1569669584695969D+02
    0.9171653797893903D+01   -0.1652314869999666D+02    0.1565581423574614D+02
    0.1011627648738198D+02   -0.1534188728983152D+02    0.1584091763493582D+02
   -0.1924354949922868D+02    0.4446671931851355D+01   -0.6304601994495097D+01
   -0.1999144280292517D+02    0.4666800641680970D+01   -0.6836358710054466D+01
   -0.1943010975633253D+02    0.3922800325384322D+01   -0.5520540702825257D+01
   -0.2574938501165403D+02    0.2191833281017773D+01    0.2517335821692057D+02
   -0.2551332374091518D+02    0.2612651046224634D+01    0.2603391655186011D+02
   -0.2664890823233150D+02    0.2143443759315444D+01    0.2506599390576337D+02
   -0.1793546445247123D+02    0.9428340203859711D+00    0.1724517921972429D+02
   -0.1725849122704047D+02    0.1111911524300178D+01    0.1662831914315674D+02
   -0.1829798314115055D+02    0.1762527695004752D+01    0.1761047248836174D+02
   -0.9406745265955893D+01    0.1003835838647116D+02   -0.1104743610392614D+02
   -0.1033940570851331D+02    0.9998971838349686D+01   -0.1092716679566058D+02
   -0.9111182250719960D+01    0.9118943449670210D+01   -0.1114087783467890D+02
    0.1685114755242336D+02    0.2334386652761254D+02   -0.2356928370686518D+02
    0.1609038343117099D+02    0.2391142959091976D+02   -0.2339979750701943D+02
    0.1742383959341063D+02    0.2367575575409305D+02   -0.2289934345229948D+02
    0.2444984633982941D+02    0.2349546482831514D+02    0.1445423150871365D+02
    0.2527444819507115D+02    0.2381737145479581D+02    0.1482248712646265D+02
    0.2418082532176047D+02    0.2391275766755321D+02    0.1361208058575892D+02
    0.1297156248095363D+01    0.2504497145162867D+02    0.2245951435122667D+02
    0.6285519843152022D+00    0.2563646378683862D+02    0.2206280719670169D+02
    0.1717214277027310D+01    0.2453394369771988D+02    0.2172785131035410D+02
    0.8800558127077242D+01    0.1724251504110562D+02   -0.2202765725108248D+02
    0.8627196291957619D+01    0.1795904560847546D+02   -0.2141713879171332D+02
    0.9068066992262965D+01    0.1774962408558187D+02   -0.2281698424362629D+02
    0.4027581760570698D+01    0.1968899872193395D+02   -0.2077403459807515D+02
    0.4199766263071220D+01    0.2030397403630343D+02   -0.2150052240212009D+02
    0.4793226290948115D+01    0.1974613525743117D+02   -0.2018645761560032D+02
    0.7598072737384634D+01   -0.1126469230097972D+02   -0.5212002136840099D+01
    0.8062763242542115D+01   -0.1156345553341192D+02   -0.6054071786921587D+01
    0.7625340650696373D+01   -0.1195436913806196D+02   -0.4526739890582830D+01
   -0.1256755503339467D+02   -0.1961984642953851D+02    0.1253202979263201D+02
   -0.1173687309043887D+02   -0.1985537558184891D+02    0.1298158006225659D+02
   -0.1272452145398840D+02   -0.1867107671469959D+02    0.1261731214865146D+02
   -0.1988018696582622D+02   -0.2092201911840439D+02    0.8737690033417657D+01
   -0.2013754597436180D+02   -0.2168723395311783D+02    0.8226874234782651D+01
   -0.2056943520640097D+02   -0.2070677811960759D+02    0.9321573563979570D+01
    0.2261390060676731D-01    0.6788824979795604D+01    0.1746145526781478D+02
    0.2354681592060263D+00    0.7669560160739720D+01    0.1719751556493888D+02
    0.7829679275666132D+00    0.6240410828074682D+01    0.1772149412259084D+02
    0.8973801887753861D+01    0.1754314071876206D+02    0.2228352595986782D+02
    0.8379774705715427D+01    0.1691802049582202D+02    0.2183094525727848D+02
    0.9742674734320106D+01    0.1769859054452160D+02    0.2180355008646224D+02
    0.6788598654913260D+01   -0.7024854339154526D+01    0.8007230922928295D+01
    0.6026914086182718D+01   -0.7218574841975005D+01    0.7425872953149223D+01
    0.7197299712967160D+01   -0.7872583411154418D+01    0.8362699665749529D+01
    0.1425060243678116D+02   -0.3072773142955157D+01    0.2338571282824051D+02
    0.1443686227381606D+02   -0.3814772969937118D+01    0.2278158643374844D+02
    0.1330206666532581D+02   -0.3085025449328570D+01    0.2359117761504645D+02
   -0.2100121604653381D+02    0.2076222641988198D+02   -0.1465419269348294D+02
   -0.2170694433180196D+02    0.2118954089005202D+02   -0.1507050850620826D+02
   -0.2121445240830747D+02    0.1990204847410720D+02   -0.1438303033224987D+02
    0.1349909250606583D+02    0.2552536741919705D+02   -0.1689236260478986D+02
    0.1288648230223222D+02    0.2589794592703524D+02   -0.1626526852253421D+02
    0.1362076428465678D+02    0.2609873603481094D+02   -0.1762773060726369D+02
   -0.2482595430587414D+02    0.1616110368911050D+02   -0.1699445311968175D+02
   -0.2397280643558295D+02    0.1608271574725311D+02   -0.1658111296238008D+02
   -0.2484252775726318D+02    0.1567178597652247D+02   -0.1779887383997605D+02
   -0.1510765715955805D+02    0.1022421871840740D+02   -0.1682856455380882D+02
   -0.1503483765692495D+02    0.9637240809901261D+01   -0.1757418221823112D+02
   -0.1461578285062263D+02    0.1102196191609033D+02   -0.1701227564860936D+02
    0.1107604228686543D+02    0.1008724195247360D+02    0.2321090317355509D+02
    0.1026750679076870D+02    0.9814095850094237D+01    0.2369410852770301D+02
    0.1189347082893757D+02    0.9672729628528129D+01    0.2364538633664296D+02
    0.1126122921783957D+02    0.6597434640030592D+00   -0.1155634762341094D+02
    0.1202050285808791D+02    0.6116761054287569D+00   -0.1217459440969116D+02
    0.1079457701754421D+02    0.1499782884721748D+01   -0.1176532647058844D+02
   -0.7875780952176226D+00    0.1467920710614789D+02   -0.7979032152632930D+01
   -0.2204951915549235D+00    0.1383785914544579D+02   -0.7953885133985263D+01
   -0.1184758692531833D+01    0.1479308276758240D+02   -0.7103520316457946D+01
   -0.4045317486018860D+01   -0.2520871025477391D+02    0.1619808979103418D+02
   -0.3703410377970738D+01   -0.2432450744166641D+02    0.1606544321875050D+02
   -0.3637488152498991D+01   -0.2559208887171132D+02    0.1697195964519506D+02
   -0.1905562167758507D+02   -0.1351699112872951D+02    0.1658954275897431D+02
   -0.2000991463578200D+02   -0.1377155656708922D+02    0.1658572163856970D+02
   -0.1853896541210492D+02   -0.1421452738291402D+02    0.1617781237315021D+02
    0.1936807213630149D+02    0.2291390711476227D+01    0.1889353085337678D+02
    0.1868632934353424D+02    0.1703167323354882D+01    0.1861628972644164D+02
    0.2014378184759705D+02    0.2038337503080184D+01    0.1834133496374474D+02
    0.2621274645938090D+02    0.1430789148281931D+02    0.1753926184806437D+02
    0.2651810383209994D+02    0.1386812807344517D+02    0.1835266732888289D+02
    0.2565558736294944D+02    0.1512191760959583D+02    0.1765920449116475D+02
   -0.2679196734678671D+01   -0.1302186311391124D+02    0.8591193375175983D+01
   -0.1732508931435711D+01   -0.1307191846344850D+02    0.8638850186226144D+01
   -0.2845670367239113D+01   -0.1244268690653676D+02    0.7849720333465594D+01
   -0.1027638241880760D+02   -0.2503581071763935D+02   -0.1785569555626917D+01
   -0.1020665081374049D+02   -0.2447137416641029D+02   -0.2543315804672643D+01
   -0.9367932808380564D+01   -0.2493059292229753D+02   -0.1376301692122478D+01
   -0.1786714789333658D+02    0.2634887129381282D+02   -0.2384057067656315D+01
   -0.1767178075569440D+02    0.2724427258445120D+02   -0.2553053219286763D+01
   -0.1877496221215940D+02    0.2639821750905971D+02   -0.2061220631330451D+01
    0.1509825532032236D+02   -0.5644404614932122D+01    0.2235148323336795D+02
    0.1440703629401597D+02   -0.6246694557507525D+01    0.2220037720763500D+02
    0.1563506922713345D+02   -0.5674297854240768D+01    0.2161245680716497D+02
   -0.4206562651647729D+01   -0.1764022588970762D+02    0.2313215480329097D+02
   -0.4487139305299704D+01   -0.1667768865634007D+02    0.2313315521011918D+02
   -0.3551088384315022D+01   -0.1778258760779729D+02    0.2381136326852135D+02
    0.1396781750970958D+02   -0.1438913883115115D+02   -0.2706865097607755D+02
    0.1377123488346748D+02   -0.1359124170614696D+02   -0.2659276589753811D+02
    0.1333255694386076D+02   -0.1446961115827045D+02   -0.2779677064838713D+02
    0.1036007861558955D+02    0.2614907798977312D+02   -0.7565313822268800D+01
    0.1113263367892368D+02    0.2577778087609896D+02   -0.7159210213086332D+01
    0.1058242530178841D+02    0.2616151304465043D+02   -0.8518044766054109D+01
    0.2163854702873320D+02    0.2251254157047643D+02   -0.9988423510688454D+01
    0.2131066650485713D+02    0.2318223720563828D+02   -0.1054312289114391D+02
    0.2082170941877539D+02    0.2207539856856427D+02   -0.9656216484992697D+01
    0.2372055813693266D+02    0.1783218840882350D+02    0.1020348442072454D+02
    0.2354547367418715D+02    0.1713648568961222D+02    0.9590111241730266D+01
    0.2290423814432643D+02    0.1790607686176954D+02    0.1073571370989306D+02
   -0.9680373116397220D+01   -0.1757082906957348D+02    0.1290026504092858D+02
   -0.9555332124662613D+01   -0.1777542276065030D+02    0.1196700223581809D+02
   -0.1008775628063543D+02   -0.1670136248379853D+02    0.1281878930666478D+02
    0.1405677109696381D+02   -0.2401811878867040D+02    0.7123512533445092D+01
    0.1321855960146846D+02   -0.2362936719336771D+02    0.6998546429075032D+01
    0.1458009802560902D+02   -0.2351070491342996D+02    0.7773502753933966D+01
    0.7582487585169787D+01    0.1343931370373276D+01   -0.1956352937022035D+02
    0.6772242996265345D+01    0.1220592604702805D+01   -0.1912754033720374D+02
    0.8270408303936588D+01    0.1234300519282145D+01   -0.1890479169177360D+02
   -0.2567285476909015D+02    0.1376723695461565D+02   -0.2579544030405151D+02
   -0.2599396624762209D+02    0.1317010114996820D+02   -0.2510300764494300D+02
   -0.2467423160291206D+02    0.1366801629011509D+02   -0.2587136131130063D+02
   -0.1574600328015615D+02    0.5868777108091014D+01   -0.2233115065026417D+02
   -0.1540768281582730D+02    0.5016394963906852D+01   -0.2269029600628497D+02
   -0.1545054134695313D+02    0.5939838660829776D+01   -0.2143692905885060D+02
    0.1139512164299405D+02   -0.7445369996717027D+01   -0.9571975821338485D+01
    0.1074187428845476D+02   -0.7576623869844187D+01   -0.8847068922442398D+01
    0.1103932607182598D+02   -0.6700668703520333D+01   -0.9975193804845635D+01
   -0.1151616464382842D+02   -0.2054744843919316D+02   -0.2367078088447899D+02
   -0.1214245829930787D+02   -0.2132112253017243D+02   -0.2372929502862381D+02
   -0.1188843532756308D+02   -0.1988001563439546D+02   -0.2309610332767441D+02
    0.2418045179694984D+02    0.1325042601337636D+02   -0.2687575991347619D+02
    0.2437915291379645D+02    0.1326353144404653D+02   -0.2787648596191943D+02
    0.2442375195329022D+02    0.1406393375628577D+02   -0.2653270740967523D+02
   -0.2653927738720371D+02   -0.4539553438514607D+01   -0.1470550739753107D+02
   -0.2729932314940921D+02   -0.5085050950784440D+01   -0.1425542068610267D+02
   -0.2629386034874203D+02   -0.5109586137224293D+01   -0.1549955055097381D+02
    0.1089684998130607D+02   -0.5957643909383100D+01    0.4956385133428880D+01
    0.1124467969926870D+02   -0.5460934999332678D+01    0.5673000712054415D+01
    0.1123975985716166D+02   -0.5440396355647687D+01    0.4193411442933488D+01
   -0.2615606010020007D+01    0.5803820562533008D+01   -0.9663993524670257D+01
   -0.2792265450911273D+01    0.6624376725014643D+01   -0.1011941909295041D+02
   -0.2896991049419899D+01    0.5937070798300279D+01   -0.8760243067295191D+01
   -0.1958998829507698D+02   -0.1191831984004093D+02   -0.1400206367651622D+02
   -0.2045453065023701D+02   -0.1186084740986484D+02   -0.1447383181383226D+02
   -0.1980403651443976D+02   -0.1222031819267429D+02   -0.1311899501612878D+02
   -0.2169035962858176D+02    0.2204578566405865D+02    0.1397111087358062D+02
   -0.2263254405039601D+02    0.2223436049042397D+02    0.1382673267282707D+02
   -0.2132164048772394D+02    0.2211005917923344D+02    0.1306300217131832D+02
   -0.2513798820604445D+00   -0.2495989479557632D+02   -0.9264345034790306D+01
   -0.5666852153336657D+00   -0.2538737252626639D+02   -0.8456809798962720D+01
    0.3439038817328720D+00   -0.2557506829423653D+02   -0.9752342858012069D+01
    0.5742524433920583D+01    0.2509720706229878D+02   -0.2651489626698091D+02
    0.5582014979447065D+01    0.2428095597878835D+02   -0.2699589270751950D+02
    0.6355730042797585D+01    0.2482412265223687D+02   -0.2582556729789228D+02
    0.2082360760622831D+02   -0.2433906146694262D+02   -0.2429620518526098D+02
    0.2093633642860520D+02   -0.2516993222849183D+02   -0.2384034463843609D+02
    0.2011581138457042D+02   -0.2449561308408182D+02   -0.2491593130377437D+02
   -0.1125131741468962D+02    0.8791758632969092D+01    0.1509164851762173D+02
   -0.1114705117067776D+02    0.9079569490012934D+01    0.1602899621772578D+02
   -0.1136970309536270D+02    0.9501928608090335D+01    0.1446384758046552D+02
   -0.9408781047120597D+01   -0.2557582525941759D+02    0.2733773808279647D+01
   -0.8800377198417314D+01   -0.2612010089758482D+02    0.3241110683890876D+01
   -0.9276204324857218D+01   -0.2581607596939992D+02    0.1786671718567511D+01
    0.2430670941719571D+02    0.1962765918259593D+02    0.5103527360191878D+01
    0.2487303122834607D+02    0.2020671772376824D+02    0.5687190813197030D+01
    0.2481314072826758D+02    0.1885321044648504D+02    0.5138063955103849D+01
    0.1333802293731211D+02   -0.1099740227019777D+02   -0.9227186456316145D+01
    0.1392295198786925D+02   -0.1023736471569969D+02   -0.9535340858975806D+01
    0.1245516562120955D+02   -0.1108678310232843D+02   -0.9619264808234551D+01
    0.2009806722246366D+02    0.1534144823405435D+02   -0.1380926609879995D+02
    0.2073546616056408D+02    0.1561605016832113D+02   -0.1313233517901842D+02
    0.2013002962421670D+02    0.1443079263435576D+02   -0.1411199175590947D+02
   -0.1684765321256841D+02   -0.2521408353387392D+02    0.1166642614335879D+02
   -0.1680741017631368D+02   -0.2611515139383884D+02    0.1117438088195839D+02
   -0.1592139030375035D+02   -0.2502324103418078D+02    0.1171747750098679D+02
   -0.1518770213651434D+02    0.4410439319116977D+01   -0.1596481873661430D+02
   -0.1614203876844788D+02    0.4125183590211368D+01   -0.1596392290516382D+02
   -0.1491530225542016D+02    0.4534760957221339D+01   -0.1689080257475754D+02
    0.1789472603829893D+02   -0.2598859704752638D+02   -0.9587955489641685D+01
    0.1814683180281284D+02   -0.2510123522025931D+02   -0.9113386322883477D+01
    0.1861561746160588D+02   -0.2657848391218705D+02   -0.9443160402069161D+01
   -0.1367848876327734D+02   -0.2700879470584920D+02    0.2283969575052577D+02
   -0.1397063779826467D+02   -0.2630652143517736D+02    0.2342807918349981D+02
   -0.1299171975977612D+02   -0.2652864257241336D+02    0.2235190445735599D+02
   -0.9245717344792716D+01   -0.1200253999576034D+02   -0.2564881171840992D+02
   -0.8857225484125260D+01   -0.1175412937704548D+02   -0.2477375960461101D+02
   -0.8797967953552082D+01   -0.1281071820428682D+02   -0.2591923295099948D+02
    0.1395903520991111D+01   -0.1610375784106364D+02   -0.1678649062961375D+02
    0.1333881696908747D+01   -0.1706048474595557D+02   -0.1688111893323620D+02
    0.9512266514861438D+00   -0.1567217938378926D+02   -0.1758090281213741D+02
   -0.2510116091307868D+02   -0.1103724142924809D+02   -0.1521198170648250D+02
   -0.2595314205227143D+02   -0.1057087485614418D+02   -0.1524676358122385D+02
   -0.2495715496218617D+02   -0.1155262497129823D+02   -0.1608974347610960D+02
   -0.1854776773310033D+02    0.1390325853397315D+02    0.2485724453043634D+01
   -0.1770556646191528D+02    0.1333200369437920D+02    0.2368916535505543D+01
   -0.1827897347685051D+02    0.1474442805762100D+02    0.2115673727923098D+01
    0.1725303960548564D+02   -0.2599650216456980D+02    0.3299844136708781D+01
    0.1799490521864124D+02   -0.2618602226115054D+02    0.3914283821533111D+01
    0.1687806442813370D+02   -0.2688951428303394D+02    0.3029216211138498D+01
   -0.2375480895850929D+02    0.3458695534804751D+01    0.1376352748458334D+02
   -0.2438617224325954D+02    0.3949659333840833D+01    0.1319705028728793D+02
   -0.2344076072926525D+02    0.4060988686590033D+01    0.1445592239028631D+02
    0.5878584624776792D+01    0.8304515990952535D+01    0.4089699782355655D+01
    0.6436930698566092D+01    0.7662452014154812D+01    0.3687321381750466D+01
    0.5758545007559302D+01    0.9019646076620583D+01    0.3491590052019221D+01
    0.1343880551391488D+02    0.3634400453640948D+01    0.2454454971057742D+02
    0.1288381461171486D+02    0.3178871163286305D+01    0.2523562724363911D+02
    0.1277914757113222D+02    0.4101954404780606D+01    0.2405905056045604D+02
   -0.2650886808969934D+02   -0.1072456406563014D+02   -0.9648470590303724D+01
   -0.2669960273903387D+02   -0.9831942369404588D+01   -0.9346969078277393D+01
   -0.2640147985836649D+02   -0.1123102705079135D+02   -0.8834876691070662D+01
   -0.1876503902612975D+02   -0.2201072682378992D+02    0.2570153988411293D+02
   -0.1819620715692565D+02   -0.2140200407562347D+02    0.2521677171312772D+02
   -0.1910676516738605D+02   -0.2270516418419826D+02    0.2514221639695493D+02
   -0.1115464907539613D+02   -0.2135177376456706D+02   -0.6775277324686850D+01
   -0.1175177060312905D+02   -0.2069850333045264D+02   -0.7143178327184867D+01
   -0.1057113748843806D+02   -0.2160068580602984D+02   -0.7505637722677267D+01
   -0.2101580718655810D+02    0.2597423186731077D+02    0.1410360735837146D+02
   -0.2080142629135554D+02    0.2602162144437007D+02    0.1317149358063069D+02
   -0.2044607779531366D+02    0.2528735106648274D+02    0.1445832419124269D+02
   -0.9060327104568469D+01    0.2696597626348098D+02   -0.1714160803724453D+01
   -0.9636489810770028D+01    0.2737652904074327D+02   -0.2366628226936522D+01
   -0.8184859029294648D+01    0.2690819996348371D+02   -0.2192641360452425D+01
   -0.1195800550432647D+02    0.7444888099607354D+01   -0.9007317402828285D+01
   -0.1133536181642524D+02    0.7388948799197494D+01   -0.8234013750083509D+01
   -0.1180719687994347D+02    0.8206867178661222D+01   -0.9629390847902611D+01
    0.2082980543880133D+02   -0.2249580789702016D+02   -0.1033695108578106D+02
    0.2049425983441975D+02   -0.2174643487269614D+02   -0.1091105421276142D+02
    0.2017036643998658D+02   -0.2263946176131317D+02   -0.9696547167326811D+01
    0.1969896958888366D+02    0.1947597915394984D+02   -0.7645655757842444D+01
    0.2037864589198125D+02    0.1927760129592818D+02   -0.8234273078568325D+01
    0.1931530494042521D+02    0.1871661826480178D+02   -0.7140601847890242D+01
   -0.1106529421638940D+02    0.6660064544702831D+01    0.1877475343770950D+02
   -0.1031723260904226D+02    0.6503315982683724D+01    0.1937192257050657D+02
   -0.1096451091914369D+02    0.5976873605915135D+01    0.1805510096149494D+02
    0.5493686842859214D+01   -0.2312436446395035D+02    0.2374452630806462D+02
    0.6093188732930621D+01   -0.2355099021059860D+02    0.2313591421281363D+02
    0.4968017616248853D+01   -0.2378052076989168D+02    0.2416101887428488D+02
    0.9092915974556702D+01   -0.1864923699922040D+02   -0.2016088010099588D+02
    0.9959376584738740D+01   -0.1814055663006823D+02   -0.2010260922962688D+02
    0.8368648860666152D+01   -0.1809548267028074D+02   -0.2007377990690922D+02
    0.7718898105361083D+01    0.1413534358344715D+02    0.3260584370969660D+01
    0.8089443351746525D+01    0.1325299388647740D+02    0.3263668532899314D+01
    0.8413579859570852D+01    0.1468607132341454D+02    0.2877824862407217D+01
    0.1417275399173702D+02    0.9158196108281569D+01   -0.8467113182599654D+01
    0.1505660187642709D+02    0.9567513153477828D+01   -0.8767682934187439D+01
    0.1443669526452512D+02    0.8572381669956870D+01   -0.7729209565774987D+01
   -0.6404708156607611D+01    0.1254049060924637D+02   -0.7865431456595393D+01
   -0.6568734928225489D+01    0.1193133090811195D+02   -0.8583735759534132D+01
   -0.5953956770958071D+01    0.1205671098771223D+02   -0.7195220774627917D+01
    0.2131453055930566D+02   -0.7221761604269387D+01    0.2673057249032816D+01
    0.2037957178211846D+02   -0.7211196615432821D+01    0.2762238486185683D+01
    0.2155599668102827D+02   -0.7934968329898799D+01    0.3249083911849109D+01
    0.1820291949323911D+02    0.2409312776128247D+02   -0.2138203053567176D+02
    0.1765839504365472D+02    0.2429161253336380D+02   -0.2059572792725388D+02
    0.1883488609170529D+02    0.2482522199837925D+02   -0.2134061646801097D+02
    0.2371363963584519D+02   -0.1470415442549293D+02    0.3928930334855081D+01
    0.2430217592646201D+02   -0.1416448610833258D+02    0.4466336943316566D+01
    0.2397579979762008D+02   -0.1561696401407638D+02    0.4203548738615339D+01
   -0.2124252732094096D+02   -0.1598660042233952D+02    0.1754361048169372D+02
   -0.2200731670748755D+02   -0.1651927774359946D+02    0.1781843557203127D+02
   -0.2135823901820857D+02   -0.1580625656449054D+02    0.1662822488917010D+02
   -0.1269676913571264D+02    0.1295671906173922D+02   -0.6698606645534284D+01
   -0.1247055192111699D+02    0.1388028309934680D+02   -0.6953305731667343D+01
   -0.1307445092630277D+02    0.1259486063708195D+02   -0.7552581167097792D+01
   -0.1545938131352656D+02    0.1167246709476691D+02   -0.3874184922536214D+00
   -0.1497132210760783D+02    0.1092389114296536D+02   -0.8366170795190230D+00
   -0.1539127527058389D+02    0.1239531463264076D+02   -0.1067489240034851D+01
    0.9463724016909230D+00    0.1426746513796721D+02   -0.1371396952690473D+02
    0.3887316689718786D+00    0.1416594045680302D+02   -0.1454710013996430D+02
    0.1785330263069176D+01    0.1449180740458700D+02   -0.1414077678112817D+02
   -0.2598518547930289D+02   -0.6144264866353045D+01   -0.2068870332693260D+02
   -0.2644101028361746D+02   -0.5710001219169103D+01   -0.2138323491860956D+02
   -0.2543683438582067D+02   -0.5465282336651085D+01   -0.2033273228152562D+02
    0.8346083371544067D+01   -0.6041057372738587D+01   -0.1933410592575561D+02
    0.8799252653799279D+01   -0.5447164449832615D+01   -0.1991279305249222D+02
    0.8459866914737793D+01   -0.6896999938735641D+01   -0.1972345376684704D+02
   -0.2065855038905087D+02    0.2205252209054465D+02    0.1154037618052984D+02
   -0.2130249566645479D+02    0.2236298586107363D+02    0.1088043396190835D+02
   -0.2053269630306968D+02    0.2113304795804452D+02    0.1121236418168406D+02
   -0.1881374763405528D+02   -0.4409796939902868D+01    0.1451488737360395D+02
   -0.1801298248438566D+02   -0.4121727690140312D+01    0.1418343807367837D+02
   -0.1917572083798841D+02   -0.4968308858454170D+01    0.1384774847394844D+02
    0.2103575152349668D+02   -0.2693411750850579D+02   -0.2317611646239390D+02
    0.2012682680448917D+02   -0.2716498072716419D+02   -0.2323159883060112D+02
    0.2163770894703773D+02   -0.2763482734211367D+02   -0.2358236681046973D+02
   -0.8283386972395419D+01   -0.7275996585439105D+01   -0.2315257264490678D+02
   -0.7652011686820193D+01   -0.6705637966937283D+01   -0.2272644493147893D+02
   -0.8972038508837679D+01   -0.6686423376618643D+01   -0.2352018371512204D+02
   -0.1539774378931969D+02    0.8806670428902724D+01   -0.2287215115029370D+02
   -0.1498354539813507D+02    0.8421647267713803D+01   -0.2208077216525230D+02
   -0.1633917619661039D+02    0.8784732721827591D+01   -0.2270939631189032D+02
   -0.1472859741265985D+02   -0.2007950449307610D+02   -0.2075390140112675D+02
   -0.1417008202122395D+02   -0.1979734683317654D+02   -0.1995831830684094D+02
   -0.1476387725810835D+02   -0.2102755464092134D+02   -0.2067543753522016D+02
    0.2182447697853483D+02   -0.8043903835313493D+01    0.1987719534151697D+02
    0.2231674665762751D+02   -0.8211704856548165D+01    0.1908827439291552D+02
    0.2214675483168156D+02   -0.8699583968987616D+01    0.2047679879361081D+02
    0.1003050865997863D+02   -0.2106323771602461D+02    0.2243306165399738D+02
    0.9777525140570354D+01   -0.2183721162656913D+02    0.2188580964649260D+02
    0.9812095150586240D+01   -0.2133840899048862D+02    0.2331897172671033D+02
    0.1701182961890968D+02    0.2676607826398766D+02   -0.1446816090315249D+02
    0.1771608166327886D+02    0.2622483729672182D+02   -0.1482813808127187D+02
    0.1662264848995158D+02    0.2617473051414554D+02   -0.1381665328197073D+02
   -0.2298009873821303D+02   -0.1633469410917332D+02   -0.1354192048429216D+01
   -0.2321842159507128D+02   -0.1721578258102393D+02   -0.1605092985213213D+01
   -0.2372295643425354D+02   -0.1582559192782126D+02   -0.1731594337483271D+01
   -0.7333968222809775D+01   -0.1987397989984330D+01    0.8629752037180177D+01
   -0.8044939780566022D+01   -0.2614341536934860D+01    0.8777064155478971D+01
   -0.7419493555597586D+01   -0.1352652799020037D+01    0.9304568684916806D+01
    0.2182793810046752D+02    0.1915540450512626D+02   -0.2627785109536310D+02
    0.2227751418347361D+02    0.1906441800198235D+02   -0.2708084434055361D+02
    0.2226902434540678D+02    0.1859409774587462D+02   -0.2567150314505625D+02
   -0.1296099909320628D+02   -0.5868097254662940D+01    0.1228651559927014D+02
   -0.1348435868933757D+02   -0.6179444969158944D+01    0.1300936320819760D+02
   -0.1233564329638629D+02   -0.6522952816564628D+01    0.1201558744424709D+02
    0.2353608190744852D+02   -0.1532609671565740D+02    0.1423953360322024D+02
    0.2385817914216639D+02   -0.1513598334137598D+02    0.1510578643774382D+02
    0.2335159157908287D+02   -0.1626371394581443D+02    0.1418611719376684D+02
    0.1714913975841517D+02    0.2585834963521469D+02   -0.6323681740527500D+01
    0.1747068343589639D+02    0.2546414714272466D+02   -0.7179593383775334D+01
    0.1624746958738582D+02    0.2618366111824735D+02   -0.6483399498516075D+01
    0.1181533275269940D+02    0.1601232272418570D+02    0.2391721500506911D+02
    0.1092361861012658D+02    0.1588454187122153D+02    0.2352206213977478D+02
    0.1164367462593041D+02    0.1623158764746173D+02    0.2487310228347925D+02
   -0.9424491194416259D+01    0.6763814167104338D+01    0.1470704722215281D+02
   -0.1015715448943796D+02    0.6431701940307500D+01    0.1419281098022438D+02
   -0.9733122149393274D+01    0.7625859382172321D+01    0.1500015571131727D+02
    0.1791640959178972D+00   -0.2243295964681312D+01   -0.1369942259139525D+01
   -0.1271035584461494D+00   -0.1686280742109561D+01   -0.2081744904402131D+01
    0.9349819197298670D+00   -0.1770406879696382D+01   -0.1095916580276280D+01
   -0.2617865155587248D+02   -0.1705732369272192D+02   -0.2160018210791835D+02
   -0.2614211393301863D+02   -0.1618801996961978D+02   -0.2207495633775778D+02
   -0.2531839650732765D+02   -0.1714426866887434D+02   -0.2122893533511133D+02
   -0.1220273276010289D+02    0.5571516572297380D+01   -0.2382554230691142D+02
   -0.1145738355392549D+02    0.6144541722913993D+01   -0.2368722694538354D+02
   -0.1297080169237837D+02    0.6206971814513545D+01   -0.2398236599623636D+02
   -0.1128688434210158D+02   -0.9418171990562950D+01   -0.3418982231625848D+01
   -0.1139172267865515D+02   -0.8854542362469054D+01   -0.4226291018590851D+01
   -0.1042980110005153D+02   -0.9785750973390025D+01   -0.3455254415581031D+01
   -0.2828460420357277D+01    0.2561957623776176D+01   -0.4407225437613707D+01
   -0.1939291042421675D+01    0.2249330432520122D+01   -0.4243215090944044D+01
   -0.2771497264582687D+01    0.3443773159740283D+01   -0.3969187803971706D+01
   -0.1386791110481624D+02   -0.4684824757840722D+01    0.1971254788972866D+02
   -0.1321790710244972D+02   -0.4204732090438664D+01    0.1914690577099639D+02
   -0.1426638733617017D+02   -0.5456497413647921D+01    0.1919925551764921D+02
   -0.1251937427395201D+01   -0.2068253818143734D+01   -0.2206828173289043D+02
   -0.1902118002413185D+01   -0.2662236213475791D+01   -0.2162437780280473D+02
   -0.1824231961667869D+01   -0.1477235317917170D+01   -0.2266911688663594D+02
    0.1388294315798118D+02   -0.2121309151558375D+02    0.2531429978824294D+02
    0.1376022265358606D+02   -0.2103856236227824D+02    0.2623860767360071D+02
    0.1363587190689683D+02   -0.2212323960463235D+02    0.2522883137045832D+02
    0.5755979515018813D+01    0.3071858709447560D+00   -0.2701730252774376D+02
    0.5758816081241688D+01   -0.5377474798707350D+00   -0.2663261562274105D+02
    0.6726298175142037D+01    0.5094145829103504D+00   -0.2698312141788242D+02
    0.1615795924679639D+02   -0.7520802999459876D+01   -0.2243347656583471D+02
    0.1593986317719947D+02   -0.8444945070470528D+01   -0.2252123499146238D+02
    0.1707436235368558D+02   -0.7563442228097927D+01   -0.2204670979223879D+02
    0.5406493265507883D+01   -0.1301646343503710D+02    0.1359737457635940D+02
    0.6326419536980172D+01   -0.1275528218000671D+02    0.1362409133223804D+02
    0.5099888792107013D+01   -0.1312145047317869D+02    0.1450656859874119D+02
    0.2156033272157470D+02    0.1464268947732347D+02   -0.2650063613978029D+02
    0.2092541547971163D+02    0.1442889470419342D+02   -0.2580438214341339D+02
    0.2184947755766502D+02    0.1554984131401769D+02   -0.2633865444415073D+02
   -0.2582653817531815D+02    0.1119695208605740D+02    0.2419196132376355D+02
   -0.2482319300329568D+02    0.1129370905071708D+02    0.2403709716771191D+02
   -0.2604197209683058D+02    0.1194666837610909D+02    0.2473585502725703D+02
    0.1080959664339036D+02   -0.2416108143690366D+01   -0.1978288735929377D+02
    0.1155744226312266D+02   -0.2409145920564661D+01   -0.1918349557916756D+02
    0.1104247838248396D+02   -0.1936143412918941D+01   -0.2058841749508469D+02
   -0.1772433035063961D+02    0.1987943304371567D+02   -0.2625120241703544D+02
   -0.1747269237977538D+02    0.2026624459338949D+02   -0.2711129372463940D+02
   -0.1818567617656534D+02    0.1907383241130908D+02   -0.2639725892862286D+02
   -0.1992254115286031D+02   -0.1436877076576476D+02    0.8968308313533308D+01
   -0.1964314598221440D+02   -0.1526673048568410D+02    0.8913794216729103D+01
   -0.2048152493593716D+02   -0.1421264073953638D+02    0.8230655097269878D+01
   -0.2367704512997394D+01   -0.4041975108116370D+01   -0.1426645137676926D+02
   -0.2022087703191421D+01   -0.3171350963914745D+01   -0.1452617517917809D+02
   -0.2409277497643215D+01   -0.4497120969407705D+01   -0.1506901138835445D+02
    0.1590849822601804D+02   -0.1779654820560968D+02    0.2548729581632298D+02
    0.1528486505921381D+02   -0.1713749915279532D+02    0.2518476096188557D+02
    0.1585357899421064D+02   -0.1771050424859224D+02    0.2646734133172545D+02
   -0.1219008084880159D+02   -0.1478659663963734D+02   -0.2606007979430008D+02
   -0.1147874326445254D+02   -0.1488945458585450D+02   -0.2540900004417786D+02
   -0.1200027226590756D+02   -0.1400336430853196D+02   -0.2665073069464361D+02
    0.2586434659677509D+01   -0.1718331041761614D+02   -0.1393320442207052D+02
    0.3247973971960825D+01   -0.1765514754239567D+02   -0.1340630891941018D+02
    0.2626034746978687D+01   -0.1750577468890577D+02   -0.1484622029921066D+02
    0.2511245682413434D+02    0.1675884766000839D+02    0.1775660247225813D+02
    0.2439763465305194D+02    0.1720173075839840D+02    0.1827181183597398D+02
    0.2571782013468144D+02    0.1743146652663735D+02    0.1785308565611028D+02
    0.2669053729652115D+02   -0.1138628600012410D+02   -0.2693840531319957D+01
    0.2581378287770531D+02   -0.1096281469532718D+02   -0.2819573867771617D+01
    0.2690297818946358D+02   -0.1112568737425793D+02   -0.1770714117665985D+01
   -0.1917059667833624D+02   -0.2218749981178527D+02   -0.1184071887916563D+01
   -0.1957915598891129D+02   -0.2284465755944799D+02   -0.6565856938551154D+00
   -0.1823246586113952D+02   -0.2212777854385466D+02   -0.9355534004708781D+00
   -0.2598038896033840D+01   -0.3490333828067661D+01    0.1794396609454071D+02
   -0.2788622593032709D+01   -0.4170486753503892D+01    0.1733601109686548D+02
   -0.1663284032213493D+01   -0.3478369047467718D+01    0.1809959995452345D+02
    0.2291657937285744D+02    0.6487198672499148D+01    0.9872112035653076D+01
    0.2248609522959497D+02    0.6179992599839028D+01    0.9047108626573191D+01
    0.2388061026948694D+02    0.6524344268784492D+01    0.9656110393034837D+01
   -0.3253370020842867D+01   -0.2115674209690690D+01   -0.6247881461797005D+01
   -0.3728805165653174D+01   -0.2947532396912173D+01   -0.6111940693917355D+01
   -0.3883697811607916D+01   -0.1436787696746531D+01   -0.6357553717757718D+01
    0.1456205675357777D+01   -0.7794395247871249D+01    0.6214955918667275D+01
    0.1629707341116678D+01   -0.7142268991827850D+01    0.5497640939346201D+01
    0.1559739808004814D+01   -0.8680888901977138D+01    0.5840079026323223D+01
   -0.2167889168746996D+02    0.1714822630299702D+01    0.2522101364702282D+02
   -0.2130975693448123D+02    0.2502514347253403D+01    0.2572764535275191D+02
   -0.2164523570266325D+02    0.9258063807957042D+00    0.2579723192013034D+02
   -0.5416830926156093D+01   -0.1383033782865350D+02    0.1672002859671734D+02
   -0.6383607925820786D+01   -0.1386208853633840D+02    0.1637432113206040D+02
   -0.5381580891102504D+01   -0.1386217610555230D+02    0.1772177580198700D+02
   -0.2622431792545700D+02   -0.1884354532867903D+02    0.1686975038484807D+02
   -0.2621499047678076D+02   -0.1789360386457810D+02    0.1668286428454801D+02
   -0.2542296317540164D+02   -0.1912616479535204D+02    0.1651490166015473D+02
    0.5251023325930969D+01    0.7472959238357354D+01   -0.1298529359907188D+02
    0.5065853620338570D+01    0.8408067169632577D+01   -0.1309310484713515D+02
    0.4376328023167106D+01    0.7061743468922680D+01   -0.1295192768157785D+02
    0.1144187670399484D+02    0.3701007021109131D+01    0.8463731173766980D+01
    0.1200902691947302D+02    0.3431100070671701D+01    0.7782975367339106D+01
    0.1108068743569705D+02    0.4568962444928039D+01    0.8185366912929700D+01
    0.1652663469954614D+02    0.2388281931829312D+02    0.2015925011028311D+02
    0.1696238605905843D+02    0.2434687093487133D+02    0.2089680192637563D+02
    0.1631539777299297D+02    0.2295409305896854D+02    0.2039446384794132D+02
   -0.1378152846416460D+02    0.1823007008499128D+02    0.1058929854904015D+02
   -0.1375270332943248D+02    0.1842976001638284D+02    0.9670997931279494D+01
   -0.1341791551546682D+02    0.1735585721481408D+02    0.1067652104529124D+02
   -0.1454041278058991D+02    0.2276259567645683D+02    0.1912875842334229D+02
   -0.1362617834066314D+02    0.2303468103286436D+02    0.1893137649465310D+02
   -0.1448186947510770D+02    0.2219824310780634D+02    0.1993003187213439D+02
   -0.1359734264390981D+02    0.1107799087267205D+02   -0.1260374874223461D+02
   -0.1345167161617027D+02    0.1034596996051265D+02   -0.1325653585044259D+02
   -0.1457386216586051D+02    0.1103378569251580D+02   -0.1249436946464563D+02
    0.1272022639731141D+02    0.7648602983622026D+01   -0.2520190947488155D+02
    0.1174506338416784D+02    0.7824591887188462D+01   -0.2541060992723804D+02
    0.1307929520303900D+02    0.7315212399086710D+01   -0.2602654287912470D+02
    0.1391867822715522D+02   -0.4461371934551861D+01   -0.1417829741710528D+02
    0.1330658475491289D+02   -0.4518822045326913D+01   -0.1492065468348344D+02
    0.1345742089590202D+02   -0.4480747400402151D+01   -0.1333481628962295D+02
   -0.1807414974328675D+02   -0.1595322177443293D+02    0.1871728195526961D+02
   -0.1873011477185901D+02   -0.1633287280249377D+02    0.1932363256715595D+02
   -0.1859114322880592D+02   -0.1588565584459991D+02    0.1785279382720553D+02
   -0.1981611637476619D+02    0.1611669873792463D+02    0.6974430569141740D+01
   -0.1940443118772103D+02    0.1549314170426494D+02    0.7564211487733070D+01
   -0.1927153294222425D+02    0.1685896713227822D+02    0.7043299921058054D+01
   -0.1934889006399797D+02    0.3652329355817075D+01   -0.2082756261965571D+02
   -0.2028440264802107D+02    0.3477929471658124D+01   -0.2046285791588860D+02
   -0.1957174767710968D+02    0.3686433734814645D+01   -0.2179794281095806D+02
   -0.1057332170609561D+02    0.1336402032421141D+02    0.1131930930539294D+02
   -0.1018061234028430D+02    0.1368670371035755D+02    0.1045036140388827D+02
   -0.9878069218949072D+01    0.1332403602691142D+02    0.1192641460542138D+02
   -0.2100167571442863D+02    0.2496401602318555D+02   -0.2305150939851018D+02
   -0.2147592938426127D+02    0.2486317963194467D+02   -0.2223468276972049D+02
   -0.2144771589132984D+02    0.2574414604293984D+02   -0.2342495546933004D+02
    0.1778134931084874D+02   -0.2017772023079836D+02    0.1317953511271248D+01
    0.1691158347930527D+02   -0.2062785388631530D+02    0.1521065230671638D+01
    0.1794104330525623D+02   -0.1954356543917426D+02    0.1988963957362452D+01
   -0.2357010786117100D+01    0.2680446254163412D+02   -0.1201652534599195D+02
   -0.1609723884554081D+01    0.2689120467027364D+02   -0.1258180950321159D+02
   -0.3015143795683271D+01    0.2754499122897980D+02   -0.1223219701385844D+02
   -0.3473166996931781D+01    0.1062491114695377D+02   -0.2399381976174918D+02
   -0.2648071975764710D+01    0.1093576775136651D+02   -0.2371237315812012D+02
   -0.3387397068236662D+01    0.9720202772769554D+01   -0.2379753201537256D+02
   -0.2176772642620636D+02    0.2329831714283454D+02   -0.9954776375755614D+01
   -0.2252087401806287D+02    0.2302774362903813D+02   -0.1044471115571722D+02
   -0.2151928704109833D+02    0.2264891528813905D+02   -0.9347236341748870D+01
    0.1340420520369888D+02    0.2492746535026141D+02    0.4745695920049944D+01
    0.1344341133185930D+02    0.2393058745054049D+02    0.4577850195233880D+01
    0.1412748671149150D+02    0.2530918979816391D+02    0.4192321867829815D+01
    0.2698375785817496D+02    0.1783819994598579D+00    0.1677950714648166D+02
    0.2774703481542232D+02    0.5314082777231379D+00    0.1636971794865018D+02
    0.2677315118128865D+02   -0.6562635815508377D+00    0.1631597240358698D+02
   -0.2307476071296046D+02    0.1050810888084670D+02   -0.1293714659359073D+02
   -0.2309184784000281D+02    0.9994562632095599D+01   -0.1370866239635516D+02
   -0.2312180836578300D+02    0.1139446672261847D+02   -0.1320670099753136D+02
    0.9653742344727551D+01   -0.4690301236489258D+01   -0.2127772488595635D+02
    0.9841343270981222D+01   -0.3774527545822888D+01   -0.2120133474373287D+02
    0.9473732314618442D+01   -0.4959347454842598D+01   -0.2222777746357490D+02
    0.1110437453774678D+02   -0.1291406282048101D+02   -0.1797607533947696D+02
    0.1117093314166427D+02   -0.1341083576136777D+02   -0.1882465802460025D+02
    0.1094229419498711D+02   -0.1352393272418313D+02   -0.1717975228692984D+02
    0.2060543629095548D+02   -0.1092781436715323D+02    0.1481009514743710D+02
    0.2098766708558161D+02   -0.1014516463121324D+02    0.1439891547742399D+02
    0.2122469895063497D+02   -0.1151145245464120D+02    0.1520654638165708D+02
    0.3147856871264850D+01   -0.2255651619395600D+02    0.1373071369891053D+02
    0.3774618601050308D+01   -0.2195394759403200D+02    0.1423448768591597D+02
    0.2675170745669830D+01   -0.2311298182781412D+02    0.1441966146460770D+02
    0.1797618734260888D+02    0.2443774508651319D+02    0.2256667198583183D+02
    0.1764651666636350D+02    0.2437482729629374D+02    0.2347077477235249D+02
    0.1856332649016318D+02    0.2369457135625675D+02    0.2260001359766988D+02
   -0.4620016424436144D+01   -0.2512284249056050D+02   -0.2169686650909221D+01
   -0.3988766246048678D+01   -0.2576933444868956D+02   -0.1811640742852301D+01
   -0.4275677710525580D+01   -0.2475135231239963D+02   -0.2990468881217279D+01
    0.2012451283223855D+02    0.4169136384601947D+01   -0.8216388028840724D+01
    0.1986734932080286D+02    0.4961119113140405D+01   -0.8770177775894131D+01
    0.1951273718120425D+02    0.3500723926964666D+01   -0.8526042605019112D+01
   -0.2371803700378222D+02   -0.1338948760759628D+02   -0.1427622722964850D+02
   -0.2335260950533306D+02   -0.1279496014613555D+02   -0.1495072817078828D+02
   -0.2464425466913821D+02   -0.1324568661109444D+02   -0.1403739163324145D+02
   -0.2373714145531418D+02   -0.2041349339296449D+01   -0.1222951876873233D+02
   -0.2339146702581407D+02   -0.2938298757122616D+01   -0.1201276767728251D+02
   -0.2417904524041389D+02   -0.2074371624590112D+01   -0.1302945945496774D+02
    0.1642476468646610D+02    0.1019525793417399D+02   -0.1009494616261783D+02
    0.1639768300884192D+02    0.1111719908312780D+02   -0.1053728561135070D+02
    0.1585141320144989D+02    0.9636977636256814D+01   -0.1062744396370681D+02
   -0.2591615921440540D+02    0.1834128495237109D+02    0.5360600175194283D+01
   -0.2541758094518537D+02    0.1855599610918591D+02    0.4517769146951300D+01
   -0.2530918691490955D+02    0.1782555321377079D+02    0.5968868170117878D+01
    0.1055159932047054D+02   -0.1938170172218873D+02    0.1285416572844494D+02
    0.1082491298760845D+02   -0.1879147924226609D+02    0.1204808994610434D+02
    0.9792929880653237D+01   -0.1994296820632143D+02    0.1271198798499729D+02
    0.2532631421528811D+01   -0.9812783817530933D+01   -0.1418977075075202D+02
    0.3250271213617348D+01   -0.1039138664633897D+02   -0.1439755242287351D+02
    0.2432855638773330D+01   -0.9857982201969909D+01   -0.1321617976883373D+02
   -0.1465092235989899D+02   -0.1859070891410594D+02   -0.5171471823633587D+01
   -0.1385137093191205D+02   -0.1891547267127370D+02   -0.4713618622218663D+01
   -0.1460102197220976D+02   -0.1881182810592585D+02   -0.6086606076203867D+01
   -0.1423181092053027D+02   -0.1481404587424365D+02    0.1859288046572153D+02
   -0.1342406772751902D+02   -0.1538957067293696D+02    0.1855922104005141D+02
   -0.1388840703695650D+02   -0.1395210818651123D+02    0.1880753814621782D+02
   -0.2551238439754404D+02   -0.1552658897758238D+02   -0.1264446142525508D+02
   -0.2479922556909517D+02   -0.1568308595224623D+02   -0.1326515851613484D+02
   -0.2588722530332987D+02   -0.1641368183631154D+02   -0.1253029111044811D+02
    0.1071548933341040D+02   -0.5115400171727718D+01   -0.1705491779486438D+02
    0.1098675931082775D+02   -0.4969201269179448D+01   -0.1606286730825394D+02
    0.9973481878623787D+01   -0.5793830009384733D+01   -0.1713324184351531D+02
    0.1123521722041450D+00   -0.1861570132889194D+02   -0.2382116142300967D+02
   -0.4560697226537092D-01   -0.1802393784385171D+02   -0.2454175783183920D+02
    0.8497028381339643D+00   -0.1824919237611126D+02   -0.2330296703344297D+02
   -0.1883799164724502D+02    0.2100628437493325D+02   -0.5079323923042695D+01
   -0.1842256829334957D+02    0.2179482772520501D+02   -0.4687348314801563D+01
   -0.1830181737276166D+02    0.2077953187581537D+02   -0.5795437466380396D+01
    0.5807795507827125D+01   -0.7202545655955653D+01   -0.6723182121220455D+00
    0.4928895671875706D+01   -0.7087876693373062D+01   -0.4078696130021705D+00
    0.5987233696541817D+01   -0.8048882509011731D+01   -0.2401901443497946D+00
   -0.5540795604723855D+01    0.2346897272178682D+02    0.1895383385195328D+02
   -0.4773059594962281D+01    0.2395728405836572D+02    0.1924954033062963D+02
   -0.6167637391135245D+01    0.2416439108496909D+02    0.1868247311110483D+02
   -0.2535294434628779D+02    0.1479366767448859D+02    0.2127258315400298D+02
   -0.2583739258775771D+02    0.1424691191014054D+02    0.2185131523871670D+02
   -0.2443098675347872D+02    0.1450178691787593D+02    0.2109405707605539D+02
   -0.2346584019628204D+02    0.1134699461147431D+02   -0.2351046777018493D+02
   -0.2406716449210988D+02    0.1088937875375000D+02   -0.2416109992493601D+02
   -0.2400483867731147D+02    0.1191645925740125D+02   -0.2300433310329271D+02
    0.6877199171434940D+01   -0.1944886512453012D+02    0.4180086346530195D+00
    0.6541740794526520D+01   -0.2025188279160764D+02    0.1235018984602643D-01
    0.6217043636604512D+01   -0.1878252439535036D+02    0.8100726178342860D-01
    0.2025452959735924D+02    0.1309745121449496D+02   -0.4709186625774921D+01
    0.1931158014722289D+02    0.1299127162292490D+02   -0.4812189249343095D+01
    0.2034427729738744D+02    0.1258687390281369D+02   -0.3884645056048833D+01
    0.1633521343222709D+02   -0.1025057446771463D+02   -0.2226651637282973D+02
    0.1608516302789707D+02   -0.1055891360222783D+02   -0.2134532613092470D+02
    0.1728025679439495D+02   -0.1037774510842219D+02   -0.2233227181647973D+02
    0.2331056648393991D+02   -0.6873294916723020D+01   -0.3164422096422720D+01
    0.2313182209018869D+02   -0.7320996825462773D+01   -0.3968061790881996D+01
    0.2334336813244071D+02   -0.6001177091063381D+01   -0.3385001660712886D+01
    0.2032995213975778D+02   -0.1324380975492899D+01    0.1529376542975517D+02
    0.2095291184933295D+02   -0.1492168384399903D+01    0.1599621792105060D+02
    0.1953130866971021D+02   -0.1622215986754665D+01    0.1566700985143600D+02
    0.1490421814852490D+02    0.1598965544046015D+02    0.1694001330484415D+02
    0.1556071614177118D+02    0.1561258789723430D+02    0.1757760913121285D+02
    0.1540229544974291D+02    0.1673494791783486D+02    0.1655598760196332D+02
    0.2329733424271799D+02   -0.1868871838797068D+02    0.4132757679627260D+01
    0.2314275938024270D+02   -0.1842519255688467D+02    0.5036938076454269D+01
    0.2381974879626412D+02   -0.1950967398474499D+02    0.4141247250086023D+01
   -0.2245060986915726D+01   -0.8097390648949645D+01    0.1488728395608458D+02
   -0.3115182065478084D+01   -0.8344323154833042D+01    0.1500853769372743D+02
   -0.2259858839097565D+01   -0.7474455327556030D+01    0.1415203969217321D+02
   -0.1844210362386896D+02   -0.2513927872174420D+02    0.1728914578378873D+02
   -0.1836635318503073D+02   -0.2570274002338030D+02    0.1649966596672127D+02
   -0.1818230915221883D+02   -0.2568810079531080D+02    0.1803886495496310D+02
   -0.1762009137816460D+02    0.2235954485387867D+02    0.2638234505573007D+02
   -0.1745853188555091D+02    0.2332211522486507D+02    0.2651789505120189D+02
   -0.1852012767187447D+02    0.2226408569295465D+02    0.2608515329110398D+02
    0.1987472496527207D+02    0.2908990012842474D+01    0.2356893923569977D+01
    0.2018473780990096D+02    0.3798784253066458D+01    0.2371122346106064D+01
    0.2024394543231394D+02    0.2488931195214259D+01    0.3149495810148246D+01
   -0.2247098888851500D+02    0.4938649709773999D+01    0.1550769156469423D+02
   -0.2317599365218162D+02    0.5273134193167314D+01    0.1613274536302296D+02
   -0.2190343728370052D+02    0.4429424422281325D+01    0.1607174113639408D+02
   -0.1807803955654849D+02    0.8010810294503973D+01    0.1795557839258863D+02
   -0.1856268344375536D+02    0.8847142457040839D+01    0.1797075647931950D+02
   -0.1763997694586475D+02    0.7997091810035082D+01    0.1710330264135328D+02
   -0.1788838863265715D+02   -0.1720152480159501D+02   -0.4320979732765873D+01
   -0.1791399613941975D+02   -0.1777464238502948D+02   -0.5073657793887829D+01
   -0.1865438854481058D+02   -0.1664660506570355D+02   -0.4213496306815977D+01
   -0.2259766814562647D+02   -0.7681164075812603D+01   -0.1176695359425938D+01
   -0.2182159016144041D+02   -0.7073034570123592D+01   -0.1002362396705838D+01
   -0.2264219773946201D+02   -0.7903257351432769D+01   -0.2126472766977731D+01
    0.2537396175178572D+01   -0.1933890910361905D+02   -0.3229078641735177D+00
    0.2415290351036380D+01   -0.2032945903397384D+02   -0.4457520491278154D+00
    0.1908033349944335D+01   -0.1900093553301062D+02   -0.9333304131064823D+00
   -0.1815126442184827D+02    0.1042849723655279D+02    0.9182709299741768D+01
   -0.1807278768911949D+02    0.1128786953690414D+02    0.9637824127967805D+01
   -0.1865213212082411D+02    0.1052493411332207D+02    0.8350721074065138D+01
   -0.1305356902470217D+02   -0.5950440529713053D+01    0.7178855472030652D+01
   -0.1282613537482618D+02   -0.5284982096331102D+01    0.6480632779638609D+01
   -0.1349736013584907D+02   -0.5538114473704780D+01    0.7972417729917332D+01
    0.1171794029565713D+02    0.1950229970771880D+02    0.2467718983230823D+02
    0.1166424314502920D+02    0.1855039787222625D+02    0.2483755871874922D+02
    0.1263992684424041D+02    0.1978612923120205D+02    0.2454948711636457D+02
    0.2436171092801934D+02    0.2123399757907053D+02   -0.2046628499088041D+02
    0.2517019979419366D+02    0.2184746246629683D+02   -0.2044960805069208D+02
    0.2444914342987893D+02    0.2057966585594496D+02   -0.2116359859008729D+02
    0.5954032202924981D+01   -0.1796897949690718D+02    0.3390235829477195D+01
    0.6747232021656664D+01   -0.1762315790284530D+02    0.2987255089334512D+01
    0.6109453058973606D+01   -0.1895870917140365D+02    0.3356142525212281D+01
    0.1299733006447614D+02    0.1399475272279529D+02    0.2569558608476304D+02
    0.1330351105937716D+02    0.1412787194758722D+02    0.2478678011549093D+02
    0.1276678468683422D+02    0.1486790050710463D+02    0.2602718792014297D+02
    0.4365800971155660D+01   -0.7360539148330106D+01   -0.1695119595846223D+02
    0.3923492892179290D+01   -0.7403985201914704D+01   -0.1605172752843004D+02
    0.5292656631918466D+01   -0.7594744461320889D+01   -0.1671016945347797D+02
   -0.2200807696587378D+02   -0.9820420432773849D+01   -0.1715729090311612D+02
   -0.2282796380357835D+02   -0.9544603031048744D+01   -0.1689833417044364D+02
   -0.2206281257090724D+02   -0.1013021320974087D+02   -0.1807128608472757D+02
    0.7726746963862280D+01    0.6182260018135085D+01   -0.1269213834352295D+02
    0.8230560678112681D+01    0.6597913329962226D+01   -0.1346872916966698D+02
    0.6924814390567235D+01    0.6720156978582711D+01   -0.1261497273051218D+02
   -0.2210237783753904D+02   -0.1621098570852046D+02   -0.1350405800271589D+02
   -0.2224561415098389D+02   -0.1530111576986894D+02   -0.1364661172562530D+02
   -0.2255270745631013D+02   -0.1651799433603034D+02   -0.1425344288200089D+02
   -0.9701818821651804D+01   -0.1735641888100329D+02    0.1940086693417159D+02
   -0.9735511593051523D+01   -0.1807611978278529D+02    0.1877878247565168D+02
   -0.8821420990774255D+01   -0.1693624762313669D+02    0.1937110097378295D+02
    0.6763505206761832D+01    0.2059330571632474D+02    0.9877759622222358D+01
    0.6192078186595175D+01    0.2111443044756264D+02    0.1048922711973704D+02
    0.7580487535596457D+01    0.2042556054696938D+02    0.1046685538162260D+02
    0.4611701962279180D+01    0.1617752772648647D+02    0.2552482139975602D+02
    0.5514291871987518D+01    0.1600539908262160D+02    0.2515852347556855D+02
    0.4590291873641888D+01    0.1590508649658348D+02    0.2642425725316068D+02
   -0.2467930956358164D+02    0.9197048695241751D+01    0.1679708202410027D+02
   -0.2518817572691428D+02    0.9542336337036467D+01    0.1755102520944715D+02
   -0.2415023862560274D+02    0.9953083972320087D+01    0.1648095404047214D+02
    0.1708722802201840D+02   -0.8022671978739086D-01    0.1251654111475224D+02
    0.1771295463151625D+02   -0.8008901648268475D+00    0.1252846355432995D+02
    0.1628572707400843D+02   -0.5451971165005357D+00    0.1289564911378374D+02
    0.1690862135822164D+02    0.1547132170432638D+02   -0.6371892266577745D+01
    0.1715639709759255D+02    0.1611148295707274D+02   -0.7086097755942854D+01
    0.1600962393690616D+02    0.1565903597043080D+02   -0.6195252097374266D+01
   -0.4001862410577413D+01    0.2659598792225454D+02   -0.2166623500005446D+02
   -0.3959244575406524D+01    0.2672714271681299D+02   -0.2258199000776363D+02
   -0.3365579488955356D+01    0.2723777063069453D+02   -0.2130330105345181D+02
   -0.1867206557012438D+02   -0.9717994670244543D+01   -0.9539908525005638D+01
   -0.1932573841263156D+02   -0.1043714950391379D+02   -0.9635058943859898D+01
   -0.1914728184103853D+02   -0.8969258217881228D+01   -0.9959100621742728D+01
   -0.1246911621749839D+02   -0.1580027643529048D+02   -0.3462500234077454D+01
   -0.1207586249836326D+02   -0.1525524920353514D+02   -0.4194785822327910D+01
   -0.1246222936172010D+02   -0.1669357916985417D+02   -0.3870728345824099D+01
   -0.8693453989577041D+01   -0.9093600093045698D+01    0.1888868805806652D+02
   -0.8460824601975425D+01   -0.9092504713805422D+01    0.1792219369143584D+02
   -0.9549840177877938D+01   -0.9518252527754038D+01    0.1872931291420760D+02
    0.7774504475627703D+01   -0.2373071357963759D+02   -0.9945511011385102D+01
    0.8609457869094914D+01   -0.2386261362089090D+02   -0.1043988216966871D+02
    0.7101437308250979D+01   -0.2418270434106991D+02   -0.1041108580369320D+02
    0.2059146884861243D+01   -0.1878376511498299D+02    0.1864965887566690D+02
    0.1892469041510916D+01   -0.1950810094000284D+02    0.1920350267955801D+02
    0.2955490549748645D+01   -0.1901012005525635D+02    0.1832785793733906D+02
    0.1522963086871281D+02    0.1598324041994731D+02   -0.1134273086035599D+02
    0.1595887882711891D+02    0.1561145483990131D+02   -0.1180495561626570D+02
    0.1453719989156096D+02    0.1590916117787385D+02   -0.1206239862225473D+02
    0.1092700039066159D+02    0.1850099804892566D+02   -0.1728237993296835D+02
    0.1136288647526230D+02    0.1880601751168456D+02   -0.1646393123603307D+02
    0.1134941129979654D+02    0.1889809830696582D+02   -0.1812927195722603D+02
    0.1816828530962048D+01    0.1181286941053367D+02    0.1080409089114361D+02
    0.1333076081190935D+01    0.1147868031972115D+02    0.1001629913072216D+02
    0.1803329206733755D+01    0.1279270963344083D+02    0.1081003235577410D+02
    0.2178176812124432D+02    0.2049185138451610D+02   -0.1589486387634385D+02
    0.2256213858554648D+02    0.2073882548278140D+02   -0.1648368117342902D+02
    0.2211424396596594D+02    0.1981874086466365D+02   -0.1529340635314026D+02
   -0.4778554162254474D+01   -0.1645989888038076D+02   -0.5386257140886868D+01
   -0.5711793468504315D+01   -0.1635455735513015D+02   -0.5320497288713445D+01
   -0.4613283786309357D+01   -0.1637038573050983D+02   -0.4439584821469569D+01
    0.1511122134681790D+02   -0.2117596851373490D+02   -0.2291187017817779D+02
    0.1537016973253439D+02   -0.2059720404527217D+02   -0.2360269027775587D+02
    0.1525692850404158D+02   -0.2066561274686013D+02   -0.2203447263723222D+02
   -0.1554496719915484D+02    0.9860202492681450D+01   -0.8978238756842309D+01
   -0.1549613021751314D+02    0.8945481489841104D+01   -0.8788442014466739D+01
   -0.1615423383374304D+02    0.9953637183382900D+01   -0.9680102091504480D+01
   -0.7361767661879338D+01    0.1853282954640181D+02   -0.9399146899601263D+01
   -0.7685668698762490D+01    0.1824651729946697D+02   -0.1028870578743863D+02
   -0.6821218090274135D+01    0.1928021370741179D+02   -0.9630348351748083D+01
   -0.1220444000991817D+02   -0.3718723316734939D+01   -0.5871574212138150D+01
   -0.1256718333276076D+02   -0.4520819852576691D+01   -0.6293675608357515D+01
   -0.1136385434679035D+02   -0.3898216198064995D+01   -0.5402504603226046D+01
    0.2324961734064749D+01    0.1117369973349783D+02    0.1331012559179741D+02
    0.1828048207911059D+01    0.1133362964025751D+02    0.1250394813174193D+02
    0.2013809902807659D+01    0.1036919688978951D+02    0.1372493404815192D+02
    0.1076779506242460D+02   -0.2582503913817200D+02   -0.5819553593404343D+01
    0.1062944281044702D+02   -0.2643267017987202D+02   -0.6604000933484688D+01
    0.1168542647261784D+02   -0.2602180868724943D+02   -0.5514003105703498D+01
    0.2026037351226856D+02   -0.2016676664878534D+02    0.5540853626409131D+01
    0.2041865780975013D+02   -0.2026079718093886D+02    0.4634988773792085D+01
    0.1990010338293476D+02   -0.1924785742602763D+02    0.5541467028606490D+01
   -0.3597042495976014D+01    0.6374297888031384D+01   -0.3861666961534396D+01
   -0.2662662814387458D+01    0.6367513216680835D+01   -0.4168630508909939D+01
   -0.4057110683688444D+01    0.6852114399331892D+01   -0.4573235783081400D+01
    0.1622978474242800D+02    0.6991136967989535D+01   -0.2191330399658658D+02
    0.1594592768518078D+02    0.7160581821711066D+01   -0.2098546335316130D+02
    0.1666481033738459D+02    0.7811215211857360D+01   -0.2226588689910876D+02
   -0.5577749910491159D+01    0.1607610206736908D+02   -0.1540586625909013D+02
   -0.6494121306741737D+01    0.1595001824697409D+02   -0.1517303552929905D+02
   -0.5551969809546491D+01    0.1605872693866359D+02   -0.1636139989356178D+02
   -0.1936762223843074D+02   -0.1522126667347933D+02   -0.2163996731355446D+02
   -0.1953782777615605D+02   -0.1498902092024175D+02   -0.2256670735263404D+02
   -0.1841847269698653D+02   -0.1546895224876423D+02   -0.2160603081665193D+02
    0.2295790584918538D+02   -0.2250524407926076D+02   -0.8710271918558339D+01
    0.2390044437454543D+02   -0.2251051106663868D+02   -0.9151596798872157D+01
    0.2239804004166313D+02   -0.2246196331123512D+02   -0.9479948953933874D+01
    0.1824005965517918D+02    0.2437853555007496D+02    0.1807702684764397D+02
    0.1757790471109869D+02    0.2429262808973256D+02    0.1879013314965971D+02
    0.1792074764125936D+02    0.2501973045915310D+02    0.1749484966955395D+02
   -0.2352666602079170D+02    0.1398642301227735D+00   -0.1065433256823503D+02
   -0.2352477060994324D+02   -0.6649357389619243D+00   -0.1124275942914666D+02
   -0.2290322738037757D+02    0.7844106154359567D+00   -0.1085866457049359D+02
    0.2684172322837421D+02    0.4238479939912363D+01   -0.2047891233045972D+02
    0.2725298309248017D+02    0.3505391821947912D+01   -0.2083890876435334D+02
    0.2724034179018997D+02    0.4471557070015986D+01   -0.1960900220173746D+02
    0.1634437449550331D+02    0.1717935998623960D+02    0.1016119464157630D+02
    0.1591158998870093D+02    0.1629258773144949D+02    0.1032096023404021D+02
    0.1575847536906455D+02    0.1778458247970848D+02    0.9729059657821935D+01
   -0.1275996490932699D+02   -0.1858380017487907D+02   -0.2217203191455711D+02
   -0.1353549859725321D+02   -0.1901674633588426D+02   -0.2186436079753464D+02
   -0.1305124015817021D+02   -0.1774613223296656D+02   -0.2246411904430509D+02
    0.2641733693703092D+02   -0.1992743825130985D+02    0.2376310763708582D+02
    0.2639017338127381D+02   -0.1995384180871697D+02    0.2284311843698227D+02
    0.2560254757663942D+02   -0.2033110658812791D+02    0.2413442704875071D+02
   -0.4839006772375127D+01   -0.2229186316599449D+02   -0.7487064180572541D+01
   -0.4771363702625239D+01   -0.2158842671973306D+02   -0.8152167318751550D+01
   -0.4575635678858690D+01   -0.2307551325319588D+02   -0.7884623298387556D+01
   -0.1779559951668042D+02    0.1266595699442582D+02   -0.2214103177213158D+02
   -0.1814601589071895D+02    0.1228140892214014D+02   -0.2292016249807656D+02
   -0.1811864058106232D+02    0.1355492331048472D+02   -0.2204217507221143D+02
   -0.2598216298687991D+02   -0.1022866087041987D+02    0.2139498147271120D+02
   -0.2560799173598890D+02   -0.1011764779077717D+02    0.2227953184098831D+02
   -0.2567764380781852D+02   -0.1109741713571294D+02    0.2121364885857756D+02
    0.2684941427370276D+02    0.2374821313266828D+02    0.1050629390920121D+01
    0.2631969574471165D+02    0.2371957956892971D+02    0.1850601721130247D+01
    0.2703857511208615D+02    0.2467946599954470D+02    0.9251589776667382D+00
    0.1386681778661001D+02    0.1529191584670806D+02   -0.6710275160969974D+01
    0.1370815291049347D+02    0.1589009392599936D+02   -0.7482789363722620D+01
    0.1311843865314667D+02    0.1550506163791361D+02   -0.6116991111526675D+01
   -0.1860059918324496D+02   -0.1790604341362635D+02   -0.1589424706115800D+02
   -0.1889236621848389D+02   -0.1717621175848548D+02   -0.1524003275633951D+02
   -0.1767043602505312D+02   -0.1792779279783915D+02   -0.1613489303835559D+02
   -0.6217027560937993D+01    0.5017416625559419D+01    0.1088024063494792D+02
   -0.5451219299672228D+01    0.4456955465326907D+01    0.1089261815888688D+02
   -0.6836802247449256D+01    0.4926168644706025D+01    0.1167681406520682D+02
    0.1033976092158899D+02   -0.1286538069314600D+02    0.2300945185903923D+02
    0.1005357107665249D+02   -0.1375336707893400D+02    0.2295602696129648D+02
    0.9667737774289671D+01   -0.1244222955166609D+02    0.2248754504358562D+02
    0.7499889898199183D+01    0.1642094508679397D+01    0.1192757193284626D+02
    0.8023110507297705D+01    0.1368582756414670D+01    0.1272639320297141D+02
    0.8038927013587539D+01    0.2247459541975650D+01    0.1137152957102950D+02
    0.1131732446790403D+01    0.1765491869235501D+02    0.1213717992240688D+02
    0.8208223666852946D+00    0.1788076973368766D+02    0.1127061126613851D+02
    0.7648795838236635D+00    0.1682427273452353D+02    0.1237169681461427D+02
    0.3929268602402858D+01   -0.1446610500112776D+02   -0.1479001053267782D+02
    0.4321391336889331D+01   -0.1441704522166110D+02   -0.1569342438845899D+02
    0.3500236497114078D+01   -0.1532104313539740D+02   -0.1460722976685092D+02
    0.4916220625383833D+01   -0.9591770636526407D+01    0.1044437309062102D+02
    0.5227779629531667D+01   -0.9790626361971661D+01    0.9517201175139482D+01
    0.5001053919143565D+01   -0.8615970916424482D+01    0.1050635828433949D+02
    0.1564907445036027D+02    0.2055754589039360D+00    0.2771857602965463D+00
    0.1631841367902737D+02    0.7285927894073776D+00    0.7733360520249770D+00
    0.1487148001955032D+02    0.7315930229710916D+00    0.8704967348345111D-01
    0.9763000314160134D+01    0.2317805025078242D+02   -0.7182532776304346D+01
    0.9899368181046796D+01    0.2414843861108867D+02   -0.7153768689033190D+01
    0.1064123239822510D+02    0.2286744174076133D+02   -0.7488866599474522D+01
   -0.1194475150237625D+02   -0.1873931138872759D+02    0.4531036526877104D+00
   -0.1273966280465334D+02   -0.1878129826154745D+02    0.1140646279992418D+01
   -0.1116978159470531D+02   -0.1856491829497802D+02    0.9814711293876738D+00
    0.1298125066092775D+02   -0.1204863702252620D+02    0.6433383396669489D+01
    0.1328924514935252D+02   -0.1128860363288234D+02    0.5981643864109588D+01
    0.1257778116259906D+02   -0.1272320280742732D+02    0.5843927389932842D+01
    0.1696120393504150D+02    0.2015993991644888D+02    0.4224631379246477D+01
    0.1621019328617851D+02    0.1964602067129233D+02    0.3937625307521591D+01
    0.1682125577123939D+02    0.2026954113955727D+02    0.5155257070115741D+01
   -0.2623008181176661D+02   -0.1946671393945417D+02   -0.8656946936127691D+01
   -0.2699534130836042D+02   -0.1917645043962397D+02   -0.9201456415132563D+01
   -0.2644214747617375D+02   -0.1908011884821482D+02   -0.7798149629386939D+01
    0.1957193588361050D+02    0.3497957713864319D+01   -0.3122280966709934D+01
    0.1872147623483308D+02    0.3239472793552689D+01   -0.2776771932174718D+01
    0.1974394869424956D+02    0.4182151938058935D+01   -0.2497546743501667D+01
    0.6574853590372304D+01   -0.2270630667935348D+01    0.2226144768662077D+02
    0.6922921076750995D+01   -0.3152592952298682D+01    0.2240459741275372D+02
    0.6655201909312336D+01   -0.2001790113326821D+01    0.2134078682220283D+02
    0.1791206175807343D+02   -0.4533017411601229D+01   -0.2373183046504350D+02
    0.1773199027893176D+02   -0.4269524892909627D+01   -0.2285201613712783D+02
    0.1884786960017262D+02   -0.4749499724830653D+01   -0.2373839964516996D+02
   -0.2205026763419718D+02   -0.6328832883068061D+00    0.1253482938632403D+02
   -0.2295696947497579D+02   -0.8754160832129932D+00    0.1281223725641889D+02
   -0.2193537026781246D+02    0.2954713605193645D+00    0.1260563575602091D+02
    0.3042573999857425D+01   -0.6425369284743306D+01   -0.2599745273625112D+02
    0.3874985005564083D+01   -0.6201706115676688D+01   -0.2648016439883001D+02
    0.2878584755194053D+01   -0.7341516001569129D+01   -0.2629997539287606D+02
    0.2546096300008958D+02   -0.1009683134684191D+02   -0.2043368901615316D+02
    0.2497941512071792D+02   -0.9783377973358823D+01   -0.1967819981838826D+02
    0.2634761451732937D+02   -0.1039784484824209D+02   -0.2017190785583185D+02
   -0.2493834044413591D+02   -0.2539573055786593D+02    0.2997900294677787D+01
   -0.2570183529233315D+02   -0.2502966351571193D+02    0.3436358643171606D+01
   -0.2532579436841681D+02   -0.2597163932896198D+02    0.2360742620292918D+01
    0.1550570713044555D+02   -0.1934214118912715D+02   -0.4430518258752353D+01
    0.1504368800059049D+02   -0.1852535726342624D+02   -0.4133971004328021D+01
    0.1497278779854516D+02   -0.2005257589355093D+02   -0.4091962863493910D+01
    0.2462459985861816D+02   -0.3927902658219170D+01   -0.1034146677478110D+02
    0.2422856476748614D+02   -0.4252810178385506D+01   -0.1115764710061043D+02
    0.2381666201318231D+02   -0.3802064968977557D+01   -0.9792191059910309D+01
    0.9070583544195422D+01    0.9949153588345958D+01   -0.2701520545423939D+02
    0.9531480682131059D+01    0.1080443462852381D+02   -0.2687069164023053D+02
    0.8214944139540943D+01    0.1004540878790782D+02   -0.2653328228376642D+02
   -0.2857669781241745D+01    0.2062265669783395D+02    0.1524890835390071D+02
   -0.2694842981213118D+01    0.2147067451704417D+02    0.1483127058692450D+02
   -0.2440811819895586D+01    0.1994686747026608D+02    0.1468645034326758D+02
   -0.2311896122078884D+02    0.1119935415885850D+02    0.2377578192067985D+02
   -0.2242974313043905D+02    0.1065775979972064D+02    0.2417334033249542D+02
   -0.2274486626443598D+02    0.1212524172180716D+02    0.2378664038747917D+02
    0.1636923804636242D+02    0.2270184419658548D+02   -0.2073401894128351D+01
    0.1659348204611308D+02    0.2308150977948859D+02   -0.1222735597269042D+01
    0.1549718716721984D+02    0.2235494745753600D+02   -0.1870343153644268D+01
    0.2080605448789852D+00    0.1775958862741280D+02   -0.1452909993529867D+01
    0.7037376906957862D-01    0.1868057565296174D+02   -0.1135153918108868D+01
   -0.6749331238603340D+00    0.1735569982351546D+02   -0.1691297873891615D+01
    0.1651661405749448D+02   -0.1466825137600989D+02   -0.1426269090103239D+02
    0.1639573009040134D+02   -0.1376494321740959D+02   -0.1456597690492283D+02
    0.1681091547808331D+02   -0.1515955297741398D+02   -0.1503873148093846D+02
    0.1225902800531381D+02    0.2318093754666763D+02    0.2200767320135477D+02
    0.1213953796968336D+02    0.2298277179364692D+02    0.2101412217173380D+02
    0.1195952163813799D+02    0.2406516698359145D+02    0.2219058392106795D+02
   -0.1691690775086899D+02   -0.4855123576086661D+01    0.1104911122741297D+02
   -0.1730116869596968D+02   -0.3967837652083348D+01    0.1116971008003773D+02
   -0.1766709728678843D+02   -0.5406884877506068D+01    0.1090588533000212D+02
   -0.2557973349935528D+02   -0.2223168229224931D+02    0.1752611156002596D+02
   -0.2459640246375879D+02   -0.2213021088738401D+02    0.1764814937139955D+02
   -0.2579443370702974D+02   -0.2314242352235262D+02    0.1724808755456137D+02
   -0.2379059810113482D+02   -0.2592412969875348D+02   -0.1706917298489138D+02
   -0.2339775539705586D+02   -0.2556489340379924D+02   -0.1627180096657466D+02
   -0.2418350565217296D+02   -0.2519492970951442D+02   -0.1749150266976779D+02
   -0.1681429249321739D+02   -0.2463394738249233D+02    0.2558442838123561D+02
   -0.1712773743505518D+02   -0.2408432472746451D+02    0.2628839474934939D+02
   -0.1762885503160591D+02   -0.2515937262379465D+02    0.2536758344528779D+02
   -0.2787533157997037D+01   -0.1961065163781525D+02    0.1284954220354986D+01
   -0.3566596939142513D+01   -0.1902831676231089D+02    0.1045702085107586D+01
   -0.2607204054594236D+01   -0.2013865091242757D+02    0.4814882135865182D+00
    0.1810962364694092D+02   -0.1068384432513741D+02   -0.4174781251679399D+01
    0.1777422794046820D+02   -0.1016757982054805D+02   -0.3435434564874878D+01
    0.1749736151675469D+02   -0.1044705091127947D+02   -0.4895316706082684D+01
    0.4078403006911331D+01   -0.4117915137975529D+01   -0.8551869440070709D+01
    0.4269525444801967D+01   -0.4480249061299057D+01   -0.9367433586418631D+01
    0.3937327752931570D+01   -0.4800075548144587D+01   -0.7893518301938836D+01
   -0.1615040329556984D+02   -0.9573778727639921D+01   -0.8707851880969853D+01
   -0.1559017300051014D+02   -0.1009177170924307D+02   -0.9307603534760464D+01
   -0.1714248118268760D+02   -0.9596771093124287D+01   -0.8916552072379973D+01
   -0.2092424889299376D+02   -0.1294197073213770D+02   -0.1167484065806988D+02
   -0.2185450183928337D+02   -0.1300120167081850D+02   -0.1144877028557745D+02
   -0.2037833650994435D+02   -0.1321913413039671D+02   -0.1091215210168265D+02
    0.1172938550418460D+02   -0.2017113840119823D+02   -0.3785302564659830D+01
    0.1222843744831427D+02   -0.2040608474046843D+02   -0.2958879821352043D+01
    0.1206644794741146D+02   -0.2066058192818842D+02   -0.4550879964955077D+01
   -0.2670247019150167D+02    0.2553615891733410D+02    0.2300294395933848D+02
   -0.2577033938837469D+02    0.2533554515724907D+02    0.2321684341706523D+02
   -0.2721119398434237D+02    0.2462463077365981D+02    0.2295994232173272D+02
    0.2594112257876717D+01    0.1003444034188723D+02   -0.5053058484670677D+01
    0.2329489380569688D+01    0.1090095921379425D+02   -0.5275315278573587D+01
    0.3470309917799252D+01    0.9919734372403605D+01   -0.5369098920974962D+01
    0.1763524484255588D+02    0.9360007604970859D+01   -0.2287974903757317D+02
    0.1747958699778258D+02    0.8971411871108049D+01   -0.2370606067897900D+02
    0.1848017459911102D+02    0.9741423672041170D+01   -0.2288453183921152D+02
    0.1570179445607964D+02   -0.2084592631945402D+02    0.1773604495152021D+02
    0.1478499085264168D+02   -0.2112849677200095D+02    0.1773460314148361D+02
    0.1595796545537818D+02   -0.2080256705848898D+02    0.1681235031525056D+02
    0.1185908577968511D+02   -0.1056742535917082D+02   -0.1988319331216204D+02
    0.1168433807491652D+02   -0.9643603854307262D+01   -0.1965108115847407D+02
    0.1113247406790515D+02   -0.1107983231147649D+02   -0.1946785376110882D+02
   -0.1113279009805030D+02    0.2576646180096030D+02    0.7243843444823455D+01
   -0.1177376873997723D+02    0.2638614679113274D+02    0.6914568963967191D+01
   -0.1143617650815936D+02    0.2556147907183949D+02    0.8146790312816464D+01
   -0.7804241633630423D+01   -0.1974691478914036D+02    0.1356694396587934D+02
   -0.8392314900179439D+01   -0.1896333461955653D+02    0.1356734229110661D+02
   -0.7946678173054716D+01   -0.2032316688987472D+02    0.1432961332363196D+02
   -0.1108773158690214D+02    0.2464976627469568D+02   -0.1409218692724913D+02
   -0.1195803193316078D+02    0.2503002765542948D+02   -0.1399049506190349D+02
   -0.1100506421972604D+02    0.2420691037695684D+02   -0.1495661992433664D+02
    0.8571026442016615D+01    0.1170523595650130D+02    0.4140748876984171D+01
    0.9101997184674344D+01    0.1207368727064093D+02    0.4826317966112383D+01
    0.7692729582267757D+01    0.1144545922031011D+02    0.4475725493181279D+01
    0.1622246309015297D+01    0.2144188586972717D+02    0.1335411013489382D+02
    0.8895887802917662D+00    0.2120609366661663D+02    0.1274415074095905D+02
    0.1742542634155965D+01    0.2075148774071479D+02    0.1396334721061022D+02
    0.2671833703745877D+02   -0.2681373497876934D+02   -0.2475456642639146D+02
    0.2624257386245529D+02   -0.2598862382063190D+02   -0.2508912301263035D+02
    0.2612507702168962D+02   -0.2737957841275531D+02   -0.2426200794908680D+02
    0.1820296636141856D+02    0.1444700009661364D+02   -0.1489755479592775D+01
    0.1824199366258264D+02    0.1484556636533950D+02   -0.2381343669910000D+01
    0.1822866401342505D+02    0.1344337392523131D+02   -0.1605405413269585D+01
    0.6722219997195821D+01   -0.2488936675298597D+02   -0.1664915098124883D+02
    0.7619467869625690D+01   -0.2532441335065039D+02   -0.1640385080524013D+02
    0.6768961507477185D+01   -0.2388410667114539D+02   -0.1648841237986070D+02
    0.2298006050391598D+02    0.2480917939027021D+02    0.1902492827013111D+02
    0.2264321794781700D+02    0.2465232068502891D+02    0.1811634298243177D+02
    0.2386161478386476D+02    0.2436809226443668D+02    0.1914854871149423D+02
   -0.2014071452433301D+01    0.1857012309001326D+02   -0.5365931294682246D+01
   -0.2715214138527453D+01    0.1886113657877910D+02   -0.6035096378539432D+01
   -0.1278026176553487D+01    0.1846669969367834D+02   -0.5984514494110127D+01
   -0.2691601940643455D+02    0.2238385305774970D+02    0.4632590394515481D+01
   -0.2639090534947688D+02    0.2171434272073912D+02    0.5144410007871948D+01
   -0.2770566776291375D+02    0.2182668114048002D+02    0.4414066724223280D+01
   -0.1659583663611224D+02    0.9967878605443792D+01    0.2491969751906061D+02
   -0.1670993233658488D+02    0.9132603224922871D+01    0.2440890429843778D+02
   -0.1696493590196861D+02    0.9700181407988540D+01    0.2581586158491024D+02
   -0.5346410905340243D+01   -0.1564306541928785D+02   -0.8054436207415847D+01
   -0.4907347387931112D+01   -0.1600215758212556D+02   -0.7292683265616827D+01
   -0.4545695712125632D+01   -0.1543650162726846D+02   -0.8575810066627890D+01
    0.1736718554056488D+02    0.3234791785086802D+01   -0.1130560586458882D+02
    0.1651833153222185D+02    0.2878658960535844D+01   -0.1139482164869968D+02
    0.1738426907935249D+02    0.3983741470451281D+01   -0.1192042777429890D+02
   -0.6993173191525097D+01   -0.2513248775990064D+02   -0.2220078373173204D+02
   -0.7546937820297095D+01   -0.2436786441339211D+02   -0.2207195575163120D+02
   -0.6156418971509947D+01   -0.2485769531151544D+02   -0.2173015075982626D+02
   -0.7147526081133929D+01    0.1812302185007749D+02   -0.2127186487400925D+02
   -0.7994661140709178D+01    0.1854310442616913D+02   -0.2123691620192924D+02
   -0.6469101838687401D+01    0.1875024055906584D+02   -0.2135024958976082D+02
   -0.1876976983585631D+02   -0.1255466350210932D+02   -0.2600928028987385D+02
   -0.1805164314639234D+02   -0.1239851254965336D+02   -0.2661488174425062D+02
   -0.1941669913932324D+02   -0.1246956059492761D+02   -0.2668154687721745D+02
   -0.2299044761722114D+02   -0.2339914845960760D+01   -0.1641518240223604D+02
   -0.2267267442661100D+02   -0.2011071180465583D+01   -0.1726897284124768D+02
   -0.2320032839696027D+02   -0.3329491259830605D+01   -0.1641534468492640D+02
   -0.3245573428619365D+01    0.1301251966090934D+02    0.2252836757437515D+02
   -0.3455851351079667D+01    0.1391309425636186D+02    0.2219509272523673D+02
   -0.3308708855187693D+01    0.1234035645876097D+02    0.2185787371533923D+02
    0.7300651489118929D+01    0.2462874444393276D+02   -0.2014522186738694D+02
    0.8136556191810380D+01    0.2418896857231495D+02   -0.2039390171725412D+02
    0.6564885235743428D+01    0.2409718311972963D+02   -0.1980482828388334D+02
    0.8969626233723020D+00    0.2353011720486020D+02    0.9738545340905009D+01
    0.7670106513946893D+00    0.2410413893593412D+02    0.1043559673021068D+02
    0.6625942700054485D+00    0.2400114030311785D+02    0.8916896610266352D+01
    0.2266255468200917D+02    0.1704691059008644D+02    0.1962736598714178D+02
    0.2210926852010090D+02    0.1625776768509074D+02    0.1959961114653614D+02
    0.2203091016108737D+02    0.1777887783523581D+02    0.1975264390575021D+02
   -0.2698205714605440D+02    0.1912060787345949D+01    0.2100755932723953D+02
   -0.2630010687986398D+02    0.1705033526898387D+01    0.2166063043728719D+02
   -0.2746563177396213D+02    0.2633893963664001D+01    0.2139942482497324D+02
    0.1700894541355518D+02   -0.7405904267657024D+01   -0.7412427527947528D+01
    0.1621098854006877D+02   -0.6957071042895013D+01   -0.7186402100457183D+01
    0.1770200308614206D+02   -0.6794464567238779D+01   -0.7174639563026809D+01
    0.1292563345185392D+02    0.1377296872314255D+02   -0.9772882570548068D+01
    0.1306046963087206D+02    0.1462312491719763D+02   -0.1011279446205247D+02
    0.1379704398091122D+02    0.1337478189715475D+02   -0.9592022944521743D+01
   -0.1813852478604174D+02   -0.1792815471615537D+02    0.8182889715483949D-02
   -0.1829419061832058D+02   -0.1704192795586706D+02    0.3075456380287737D+00
   -0.1826228987270283D+02   -0.1853759988717008D+02    0.7267367966507741D+00
    0.1786375734239801D+01   -0.2717534545996740D+02    0.2497839569930996D+02
    0.1682935788561424D+01   -0.2752127871822042D+02    0.2402083719116262D+02
    0.2671831996373529D+01   -0.2680226629560925D+02    0.2506754191041060D+02
    0.3678145313299286D+01   -0.1430926301896552D+02    0.1153955985677772D+02
    0.4290909279818383D+01   -0.1405776990306040D+02    0.1231900817574823D+02
    0.2874310102712169D+01   -0.1376451753146852D+02    0.1151296048321849D+02
   -0.2110359905558880D+02   -0.1805545121793928D+02   -0.4821865121844963D+01
   -0.2080095576660788D+02   -0.1778630827519874D+02   -0.5686159106115420D+01
   -0.2204015051990197D+02   -0.1824149172021146D+02   -0.4803860162486955D+01
   -0.8762638855012188D+01   -0.8208694772979142D+01   -0.4696344015294900D+01
   -0.8527248213784169D+01   -0.7954092623606814D+01   -0.5549851463606762D+01
   -0.8363656404346596D+01   -0.9111862368435238D+01   -0.4674767768110277D+01
    0.1849854957351234D+02    0.1599585505202899D+02   -0.4066833746398082D+01
    0.1829774634010918D+02    0.1566385351024833D+02   -0.4950065167189613D+01
    0.1778999489111249D+02    0.1656669851023485D+02   -0.3750861108671523D+01
    0.7720044115504309D+01   -0.1400531375167417D+02   -0.1658106310854992D+02
    0.6854776126067971D+01   -0.1378976704068042D+02   -0.1629038162491428D+02
    0.7636465651677087D+01   -0.1433695823823692D+02   -0.1752171586622252D+02
    0.1402120606017554D+02   -0.6805333671501785D+01   -0.2052086948970281D+02
    0.1426707193272915D+02   -0.7226044842300617D+01   -0.1964958706898382D+02
    0.1478025530923916D+02   -0.6920002323113224D+01   -0.2105578912434694D+02
   -0.1589587035916501D+02    0.6964122845198729D+01    0.6224247762626700D+01
   -0.1626404874975158D+02    0.6191660031084696D+01    0.6663861792327364D+01
   -0.1652555254036061D+02    0.7290801438854118D+01    0.5642034969075697D+01
   -0.1712227020036870D+02   -0.5618470794658349D+01   -0.9825598374968587D+01
   -0.1751500533022563D+02   -0.5620464928920157D+01   -0.1074500731078160D+02
   -0.1775799253541270D+02   -0.5687464324833173D+01   -0.9100727675371484D+01
    0.7224681895295058D+01    0.2311427919669027D+02   -0.1322725925739122D+02
    0.7826943703742942D+01    0.2387126662363872D+02   -0.1318173511425087D+02
    0.7785829182556614D+01    0.2233189450712228D+02   -0.1297802695676378D+02
    0.1195834473825640D+02   -0.1423013828197588D+02    0.2544524153836489D+02
    0.1132549755694006D+02   -0.1480526898428296D+02    0.2588090345997856D+02
    0.1166354677941510D+02   -0.1335030170897667D+02    0.2563595413629464D+02
    0.1580525644023397D+02   -0.3664690960072149D+01    0.2574512150963833D+02
    0.1522324864726459D+02   -0.3246432446721305D+01    0.2510336858033463D+02
    0.1555849913353619D+02   -0.3381804998304780D+01    0.2661125211698589D+02
    0.7000798712001095D+01    0.3707898988486281D+01   -0.2063887004128112D+02
    0.7799991081258336D+01    0.3951534340811880D+01   -0.2113483535724178D+02
    0.7199239383785784D+01    0.2886530991488159D+01   -0.2016151627656782D+02
   -0.2611823828530169D+02   -0.2065344922927202D+02    0.1015524531089994D+02
   -0.2669380618255489D+02   -0.2101562825083930D+02    0.1081217044553422D+02
   -0.2656417147828749D+02   -0.1992675797839286D+02    0.9670810549019745D+01
   -0.1175426940693194D+02   -0.2008535182210942D+02    0.4308580365261754D+01
   -0.1115209801459553D+02   -0.2078273037076537D+02    0.3960903403737960D+01
   -0.1173869908643575D+02   -0.1937560418894554D+02    0.3653239969707965D+01
   -0.2386737816806299D+02   -0.7044086823894298D+00   -0.2466568826346797D+01
   -0.2335944499332378D+02   -0.9535615974761346D+00   -0.1736693190963045D+01
   -0.2474972213251879D+02   -0.1118350915033334D+01   -0.2468391034886041D+01
    0.1120800257942369D+02   -0.1049741130509975D+02    0.2051531021676068D+02
    0.1123028963088545D+02   -0.1141949842358198D+02    0.2033902319927961D+02
    0.1209386988157314D+02   -0.1015275953917747D+02    0.2054900521995429D+02
   -0.3051961726483069D+00    0.2191998522428575D+02   -0.1965227783501835D+02
   -0.1152577126400827D+01    0.2167026005708933D+02   -0.2001807367744317D+02
   -0.5826754665299028D-01    0.2281338362938136D+02   -0.1999633199724563D+02
    0.1180225609090446D+02    0.2289031850972338D+02   -0.1547914676902710D+02
    0.1141214020168360D+02    0.2247660029142455D+02   -0.1628273638325642D+02
    0.1202093827845606D+02    0.2375920677987617D+02   -0.1572665769509541D+02
    0.1455563837571222D+02    0.3892320549719099D+01   -0.2615675195954812D+02
    0.1456388844822273D+02    0.3845376405122690D+01   -0.2516420012437419D+02
    0.1544200323544115D+02    0.4069509497506941D+01   -0.2645943821976957D+02
   -0.2197631077855097D+02   -0.9631106806022109D+01    0.7195115612206554D+00
   -0.2193439430760928D+02   -0.8919340079932123D+01    0.4374913985335505D-01
   -0.2148046841537878D+02   -0.9339328178663090D+01    0.1520368062406773D+01
    0.2554311262533318D+01    0.2667081527990097D+02   -0.1736603912371686D+02
    0.2148064764786968D+01    0.2650646018034427D+02   -0.1644755933996657D+02
    0.3223472867793759D+01    0.2597533695378989D+02   -0.1756174002547863D+02
    0.2658623491073691D+02   -0.4550751927992563D+01    0.2297303283722863D+02
    0.2562902526940209D+02   -0.4819954780976351D+01    0.2306860980184407D+02
    0.2708015514538334D+02   -0.5305385958361413D+01    0.2320434209544802D+02
   -0.1145532485740826D+02    0.2339313510085350D+02   -0.1648423706887877D+02
   -0.1077777606261859D+02    0.2310517757616967D+02   -0.1716685210726651D+02
   -0.1211495206142548D+02    0.2266548987077346D+02   -0.1654840714298250D+02
    0.1140339617634003D+01   -0.5240316784526229D+01   -0.1794173116037552D+00
    0.1551696566473612D+01   -0.4751775781631794D+01    0.5833559898535930D+00
    0.7942959468787655D+00   -0.4563822097536983D+01   -0.7261120917392248D+00
    0.6105457516954787D+01    0.1675918009706164D+02    0.2244890899971765D+02
    0.6512169426658772D+01    0.1649705705369548D+02    0.2331855563770412D+02
    0.5158896432560970D+01    0.1638955034616475D+02    0.2255875270771349D+02
    0.1839726400536514D+02   -0.2506965092342424D+02   -0.3590212974452009D+01
    0.1851189423622273D+02   -0.2529954129438249D+02   -0.2651749128615776D+01
    0.1822402361437030D+02   -0.2413053814546332D+02   -0.3714790756195244D+01
    0.2678700931389227D+02   -0.2153680243848518D+02    0.1522402781067460D+02
    0.2762998190870235D+02   -0.2131380862179476D+02    0.1483000486720237D+02
    0.2609523401660620D+02   -0.2177199449430741D+02    0.1454418456850789D+02
    0.6364028501879910D+01    0.6234915234391567D+01   -0.3475241394445818D+01
    0.5582684936134369D+01    0.6328182409855101D+01   -0.2945422252979131D+01
    0.6628172371545968D+01    0.5326235747168123D+01   -0.3677201298805318D+01
    0.2324486179881399D+02   -0.1089035989055925D+02   -0.8613952421452776D+01
    0.2388621915357460D+02   -0.1036385847734651D+02   -0.8103894591339111D+01
    0.2258158710827616D+02   -0.1122241416104065D+02   -0.8000240019793583D+01
    0.2478630346976491D+02   -0.4176095678625666D+01   -0.1780080996558968D+02
    0.2543065018518833D+02   -0.4855288592147283D+01   -0.1813756260984645D+02
    0.2420403548911212D+02   -0.4664875948728415D+01   -0.1726577444200476D+02
    0.2314671913436337D+02   -0.1801901719568655D+02    0.1102216870533032D+02
    0.2326765631434962D+02   -0.1899629758092306D+02    0.1091687300688894D+02
    0.2233946382516213D+02   -0.1778972145399950D+02    0.1062071004063594D+02
    0.3097004065642849D+01   -0.8443989662642927D+01    0.1485209224106257D+02
    0.3320367315141618D+01   -0.8983109057532745D+01    0.1557493933542046D+02
    0.2352614127305536D+01   -0.8883462569050002D+01    0.1442394916013266D+02
    0.2665927325375265D+02   -0.2659379566438430D+01    0.2009902622991173D+02
    0.2760344109144617D+02   -0.2522701476677545D+01    0.2038449099685043D+02
    0.2641566456561437D+02   -0.1796275858292405D+01    0.1983110397957620D+02
    0.1081808443454143D+02   -0.1709166906192612D+02   -0.9723119192529424D+01
    0.9934707839240835D+01   -0.1739544091251271D+02   -0.9497502964755132D+01
    0.1118333853907335D+02   -0.1760685467186265D+02   -0.1044656061579229D+02
    0.2254449730544857D+02    0.9446704462168752D+01    0.1067745485196236D+02
    0.2178090852076110D+02    0.9840806200089744D+01    0.1116301617258492D+02
    0.2243877819282108D+02    0.8506110270098835D+01    0.1085450754082374D+02
    0.2700567552267554D+02    0.8176760868020787D+01   -0.8586515325566902D+01
    0.2646114164338758D+02    0.8731006588569459D+01   -0.9171848798272762D+01
    0.2793499284879386D+02    0.8569083611695300D+01   -0.8569835699193249D+01
   -0.2404713633886965D+02   -0.2342961491051561D+02    0.1097758637422180D+02
   -0.2484871219193182D+02   -0.2368158260632517D+02    0.1047315180943784D+02
   -0.2443098581618064D+02   -0.2284526098206574D+02    0.1170929414250244D+02
   -0.2680264838085039D+02   -0.1504653475957115D+02   -0.4750547813999819D+01
   -0.2740538639757090D+02   -0.1476330069600115D+02   -0.4025064949090268D+01
   -0.2710918399527782D+02   -0.1581737321557694D+02   -0.5232202229736861D+01
    0.1276760641911866D+02   -0.4551961725484816D+01   -0.1149938106095705D+02
    0.1295210153331462D+02   -0.3657384391004054D+01   -0.1119449117065648D+02
    0.1190169216987285D+02   -0.4675280882022628D+01   -0.1103294159404712D+02
    0.3506920223719701D+01    0.2246309338279858D+02    0.9888256628216066D+01
    0.3953132940711551D+01    0.2313134921030601D+02    0.1042553623775811D+02
    0.2613188515331737D+01    0.2281826797087056D+02    0.9754856422937594D+01
   -0.2692978623167981D+02   -0.1781108201400866D+01   -0.8137883236774421D+01
   -0.2748851518289551D+02   -0.2544559967253077D+01   -0.7960224106755631D+01
   -0.2609232000900536D+02   -0.2098815889086970D+01   -0.8342908196536072D+01
   -0.2336841163252489D+02    0.2989073845796392D+01    0.2502481931716654D+01
   -0.2370489902885752D+02    0.3770259775240854D+01    0.2016584167366052D+01
   -0.2332468357207397D+02    0.3196679821527453D+01    0.3407711899709641D+01
    0.2405456602096142D+01    0.1402810635429920D+02   -0.2551270074909469D+01
    0.2769721424322577D+01    0.1486874355360365D+02   -0.2690761115455842D+01
    0.1727325333289349D+01    0.1405090743171350D+02   -0.1892768470435456D+01
    0.1072885179059513D+02    0.5712505317777363D+01    0.2604048616215213D+02
    0.1043425386012504D+02    0.6277049184511894D+01    0.2675420690229749D+02
    0.9988123431692975D+01    0.5874858697422600D+01    0.2545843896583406D+02
   -0.2169064024037528D+02   -0.2539393128390230D+02    0.1861539657620533D+01
   -0.2252190124715312D+02   -0.2491440887574290D+02    0.1879289726189592D+01
   -0.2114952825527687D+02   -0.2478998181210826D+02    0.1358834281151257D+01
   -0.2320499351301160D+01   -0.1438587549387391D+01    0.2099855825550396D+00
   -0.1418685991727632D+01   -0.1583302113935986D+01    0.2336422818750772D-01
   -0.2539189387529624D+01   -0.7540829078366694D+00   -0.4054823546956902D+00
   -0.1942052464135929D+02   -0.2320008448573445D+02   -0.1841339735939927D+02
   -0.2002370845888979D+02   -0.2340717592759244D+02   -0.1765565570822211D+02
   -0.1997038935750969D+02   -0.2289971799399914D+02   -0.1911942935903166D+02
   -0.1193699736330772D+02    0.2443445728547113D+02   -0.2106263849788646D+02
   -0.1261732678675673D+02    0.2374855414700366D+02   -0.2115530034140660D+02
   -0.1121831111105650D+02    0.2403224348240006D+02   -0.2161220489105904D+02
    0.2569398624007010D+02   -0.2324860561279754D+02    0.6757649130786317D+01
    0.2626099392337592D+02   -0.2259701467243070D+02    0.7226581785652635D+01
    0.2511519832647314D+02   -0.2283098759486813D+02    0.6120797981637088D+01
   -0.1580407643647230D+02   -0.7445054928495288D+01   -0.1966403467163190D+02
   -0.1568458195240038D+02   -0.8424619573389261D+01   -0.1975653917442535D+02
   -0.1591988589564813D+02   -0.7139716957218107D+01   -0.2055838846092061D+02
    0.1428155563017476D+02    0.1968808855338189D+02    0.4022223644726306D+01
    0.1403720210038175D+02    0.1909133078356443D+02    0.3269242951386351D+01
    0.1424947320230176D+02    0.2057785194322294D+02    0.3705104147113631D+01
    0.1350638110164495D+02   -0.1826102646617068D+02   -0.1820013825293255D+02
    0.1288634238963028D+02   -0.1825632172093417D+02   -0.1741950824536933D+02
    0.1313002082688993D+02   -0.1884012433885370D+02   -0.1888775939734386D+02
   -0.1740648208033526D+02    0.2105689992736366D+02    0.1942367383328029D+02
   -0.1697801493151899D+02    0.2023212564599079D+02    0.1910087192939157D+02
   -0.1667867325803994D+02    0.2170023076809147D+02    0.1971982106260658D+02
   -0.1946831330189471D+02   -0.1666781222314664D+02   -0.1052057175247097D+02
   -0.1871437741051431D+02   -0.1721087887186862D+02   -0.1080262476213266D+02
   -0.2021403425195393D+02   -0.1703446155316966D+02   -0.1084961740218170D+02
    0.5944437088004729D+01   -0.5246014107485833D+01    0.1653016444239184D+02
    0.6674715615832190D+01   -0.4705280496228204D+01    0.1675861243337156D+02
    0.5171735628780936D+01   -0.4650500328182162D+01    0.1653438972079730D+02
   -0.6206393839834579D+01    0.7578940655247195D-01    0.1460795683660746D+02
   -0.5429921953301172D+01    0.1149497378131246D+00    0.1406559747314330D+02
   -0.6334641814533948D+01    0.1015785280438370D+01    0.1481363472845126D+02
    0.2405131776939654D+01    0.3807394651297569D+01   -0.3629569574293164D+01
    0.2015227545660141D+01    0.3688482765158611D+01   -0.2680731660999761D+01
    0.2215001756975392D+01    0.4685330250636703D+01   -0.3912054071883750D+01
   -0.1704594971427418D+01   -0.1236882373561904D+01    0.2356334860212271D+02
   -0.8301014038386718D+00   -0.9416014447838525D+00    0.2395603410996246D+02
   -0.1565857023779920D+01   -0.1337276790033021D+01    0.2259357910471990D+02
   -0.4885065797016557D+01   -0.5653881004372368D+01    0.2567493034880015D+02
   -0.5087311960316201D+01   -0.4828350256069837D+01    0.2526063169071193D+02
   -0.5236020322922297D+01   -0.5628581996753558D+01    0.2656455529043225D+02
    0.1013000220238491D+02    0.5475581419453521D+01    0.2053618591815352D+02
    0.1020657242524625D+02    0.6247710159057938D+01    0.1993702140316773D+02
    0.9630437245052521D+01    0.4777982504015698D+01    0.2008567296637405D+02
    0.1179964514278858D+02    0.1193283263107453D+02    0.5758888475480355D+00
    0.1139882691814269D+02    0.1104968299929605D+02    0.4810635936437668D+00
    0.1259169676797438D+02    0.1177696821640782D+02    0.1136706194896845D+01
    0.1480806925299552D+02    0.1040504057769116D+01    0.2353048285219773D+02
    0.1452304508665910D+02    0.1322903107506723D+01    0.2440508758121811D+02
    0.1543057624657351D+02    0.3672564947630097D+00    0.2361055124168442D+02
   -0.8249420860934531D+01    0.4871182941094308D+01    0.1289554613424663D+02
   -0.8315438558009829D+01    0.5722499247346389D+01    0.1334097691416774D+02
   -0.9109309836062017D+01    0.4399268637679823D+01    0.1286151633118382D+02
   -0.2470269293551855D+02   -0.1277533164580860D+02   -0.6799530448076124D+00
   -0.2543946518754838D+02   -0.1225171973659966D+02   -0.2608982876028048D+00
   -0.2427532240718338D+02   -0.1206474564065248D+02   -0.1190953987071056D+01
    0.3895897564169606D+01    0.3260640274344941D+01   -0.1713507734438500D+02
    0.3841100838010238D+01    0.2743912795350115D+01   -0.1627242730963376D+02
    0.2980284083635024D+01    0.3229557944028909D+01   -0.1752481013661182D+02
    0.6249248523611919D+01   -0.9615053979533414D+01    0.1479374139587476D+02
    0.5710194934738857D+01   -0.1016168912219900D+02    0.1539854866522718D+02
    0.7127599819767455D+01   -0.9744274138698135D+01    0.1504063965256858D+02
    0.1257094231268217D+02    0.1898794785346918D+02   -0.1530473634459099D+02
    0.1262541307550688D+02    0.1941927081827879D+02   -0.1441284536586794D+02
    0.1344023663414169D+02    0.1906104505777875D+02   -0.1564765313365504D+02
    0.1567829195303586D+02    0.2106921678387575D+02   -0.1304236227622022D+02
    0.1594791942075921D+02    0.2021629912729818D+02   -0.1283289891988912D+02
    0.1473046606324207D+02    0.2107436119856121D+02   -0.1315392794927736D+02
   -0.2683640948506948D+02   -0.8137910905584500D+01    0.1480318663936522D+02
   -0.2699124232587000D+02   -0.7264378336535461D+01    0.1438656420509611D+02
   -0.2706881908642442D+02   -0.7982310134022977D+01    0.1576415765826397D+02
    0.2569200723332491D+02   -0.1648922106943110D+02   -0.8592464797378312D+01
    0.2547548113989223D+02   -0.1577853440939621D+02   -0.9196322375396765D+01
    0.2573049320227711D+02   -0.1731084911494221D+02   -0.9145620673679010D+01
   -0.8214783959874279D+00   -0.9963658105526067D+01    0.5699692801315530D+01
    0.7983862746956538D-01   -0.1010394264103451D+02    0.5387146479356343D+01
   -0.9565605142048140D+00   -0.9031923594371820D+01    0.5730723410170205D+01
    0.2706000111656532D+01    0.2347391541805350D+02   -0.1580466103455005D+02
    0.1950049156534876D+01    0.2289066760377817D+02   -0.1612995107383445D+02
    0.2412225243602503D+01    0.2393497855944051D+02   -0.1498374946249911D+02
    0.1470723169918071D+02   -0.7144476346955956D+01    0.1875407550003733D+02
    0.1381321076631870D+02   -0.7328848714527846D+01    0.1921211198897564D+02
    0.1502221987255585D+02   -0.8012735974444951D+01    0.1844808162360308D+02
   -0.2381849074948356D+02   -0.1254578133578308D+02    0.1837352593691861D+02
   -0.2292174765594363D+02   -0.1282471468417032D+02    0.1859676716444010D+02
   -0.2426397662394929D+02   -0.1321811947366790D+02    0.1786165034047058D+02
    0.2492215416256998D+02   -0.4068847227050585D+01   -0.2350570184672452D+01
    0.2441671426412256D+02   -0.4503241413740045D+01   -0.1636130342806723D+01
    0.2547280670920429D+02   -0.3471819511877089D+01   -0.1807116269903129D+01
    0.2107157329174860D+02    0.1415520381356201D+02   -0.2280325913998797D+02
    0.2069622314453802D+02    0.1404512476939476D+02   -0.2371840203536448D+02
    0.2142582692762731D+02    0.1329681422750350D+02   -0.2262455981310583D+02
    0.1701250268451188D+02    0.1434507032900734D+02   -0.9193904352307417D+01
    0.1623435266239383D+02    0.1391784629238807D+02   -0.8708575313370744D+01
    0.1692313049094830D+02    0.1528049651284170D+02   -0.9058890433456801D+01
    0.2151369626669351D+01    0.8648158288735143D+01    0.1159845142653112D+02
    0.1535671973649148D+01    0.7923978144543744D+01    0.1134123097788728D+02
    0.2136574987544475D+01    0.9237392405177612D+01    0.1084581559689680D+02
    0.1938120367043972D+01    0.2357685724315091D+02   -0.2336286488848255D+02
    0.1656502962125283D+01    0.2403422636100485D+02   -0.2255189095002994D+02
    0.1149272126078021D+01    0.2312990553563813D+02   -0.2370554714403626D+02
    0.6946341371569466D+01   -0.2699138028388566D+02   -0.7018939885493828D+01
    0.7501826797504219D+01   -0.2735758517697792D+02   -0.7728222169536400D+01
    0.6623782439255551D+01   -0.2780730275933761D+02   -0.6611221435184221D+01
    0.6405411802500820D+01    0.4565535660116198D+00    0.1798939937456568D+02
    0.6780448698102207D+01    0.1277578990907124D+01    0.1758048019986813D+02
    0.6140036324822512D+01   -0.1003974885046163D+00    0.1723817298519630D+02
   -0.8837066333282268D+01    0.7320646469146741D+01   -0.1141500753145521D+02
   -0.9598096752899858D+01    0.7172694281810800D+01   -0.1202724655467587D+02
   -0.8094104303781883D+01    0.7153264527822262D+01   -0.1202258281750651D+02
   -0.1499026721450190D+02   -0.4844359026258809D+01    0.3488932816207387D+01
   -0.1588222292125828D+02   -0.5100510726003161D+01    0.3680563705794320D+01
   -0.1485789276552628D+02   -0.3953667064364133D+01    0.3854963537549110D+01
   -0.2456419754492053D+02    0.2302974218151254D+02   -0.1075803157743019D+02
   -0.2501966171408250D+02    0.2383590628442028D+02   -0.1095020185523797D+02
   -0.2522766792424616D+02    0.2246676134202643D+02   -0.1029419248897607D+02
   -0.2500821048225362D+01   -0.1519650980567922D+02   -0.1168640786494743D+02
   -0.1761155316662188D+01   -0.1574150464444967D+02   -0.1177978256427075D+02
   -0.2579532831510892D+01   -0.1494272584998489D+02   -0.1078929624801159D+02
    0.2566700143855828D+02   -0.5988025896735263D+01    0.2562723448836516D+02
    0.2503333790020011D+02   -0.5348955250667482D+01    0.2527109430974226D+02
    0.2585711092502594D+02   -0.5594202799324913D+01    0.2646331435004370D+02
   -0.8350525809166571D+01    0.2587993427847050D+02    0.7120650872671765D+01
   -0.9335936647273222D+01    0.2582913953388096D+02    0.7208395560294191D+01
   -0.8083126127808830D+01    0.2633952653570811D+02    0.7908937913982954D+01
    0.4657264786843865D+01   -0.1983175147691685D+02   -0.1009348258562071D+02
    0.5314488394705667D+01   -0.2016258656727179D+02   -0.1070817193254654D+02
    0.4640661567924074D+01   -0.2058456673630450D+02   -0.9461333814784393D+01
    0.1521891294412023D+02   -0.8368338943403735D+01    0.2995863020279807D-01
    0.1488928820950830D+02   -0.8831042549840976D+01    0.8734742403666012D+00
    0.1613692479079996D+02   -0.8129896394089482D+01    0.2207886049110908D+00
    0.1153007117040779D+02    0.7401596507299799D+01   -0.1731853716415876D+02
    0.1098476521116743D+02    0.7933991768430556D+01   -0.1673355293162851D+02
    0.1102290126524277D+02    0.6624315708012295D+01   -0.1755183631861241D+02
    0.8198325076578254D+01   -0.1689010562935584D+02   -0.1429921214336107D+02
    0.7333407301686533D+01   -0.1731359021393281D+02   -0.1436535597035543D+02
    0.8540839640560748D+01   -0.1701682865141025D+02   -0.1521174977353963D+02
   -0.8561789759636286D+01   -0.2692774307728292D+02   -0.1873776221694600D+02
   -0.7874018864175392D+01   -0.2720608516773883D+02   -0.1940043140420677D+02
   -0.9337041170948311D+01   -0.2752160690229187D+02   -0.1878530307445434D+02
    0.1382552956713878D+02    0.2134726507722062D+02   -0.2097398013343703D+02
    0.1374726920378187D+02    0.2229594461374602D+02   -0.2084303908293129D+02
    0.1309584954441289D+02    0.2081587151750990D+02   -0.2057295364308056D+02
   -0.1027287590763292D+02   -0.3589554419321301D+01   -0.8216469267035212D-01
   -0.1075404109142151D+02   -0.2745186260684119D+01   -0.3044415142558832D+00
   -0.9538966733761198D+01   -0.3721806247986455D+01   -0.7705297440690391D+00
    0.2807571117184342D+01    0.2680880360637720D+02   -0.7630050275052207D+01
    0.3354184194111676D+01    0.2598862616366459D+02   -0.7337676662689923D+01
    0.3512612084506813D+01    0.2746161030866447D+02   -0.7824201909005605D+01
   -0.2057205469031457D+02    0.1234617773211723D+02    0.9472929120635953D+01
   -0.2111305113758468D+02    0.1310652328928974D+02    0.9718814042690909D+01
   -0.2044202237995190D+02    0.1183449008112887D+02    0.1031717857308885D+02
   -0.1537608767081261D+02   -0.2083929968883808D+02   -0.6994753947073814D+01
   -0.1482997785160544D+02   -0.2154395331360575D+02   -0.6531648213754573D+01
   -0.1573184866166932D+02   -0.2129448576985626D+02   -0.7801126161566881D+01
   -0.2728989360801694D+00    0.1087788860679646D+02    0.2675800276264885D+02
    0.5107539287702149D+00    0.1059958051387389D+02    0.2622968174586160D+02
   -0.6157735192114603D+00    0.1158152402832809D+02    0.2619520736449151D+02
   -0.1368728545454748D+02    0.1092664447891915D+02   -0.2358441933106638D+02
   -0.1374212045582476D+02    0.1159493292794623D+02   -0.2288898927334425D+02
   -0.1418220423600321D+02    0.1011749811758948D+02   -0.2333012355294471D+02
    0.9766779839594159D+01   -0.2224068374241905D+02   -0.1987498583895686D+01
    0.1069086389688086D+02   -0.2214946456886877D+02   -0.1681652953106185D+01
    0.9832295565776237D+01   -0.2191763270684888D+02   -0.2880713921446225D+01
    0.1881320833696427D+02   -0.1323116772143353D+02    0.4465359901951459D+01
    0.1878224263220102D+02   -0.1411756988854882D+02    0.4899503592428499D+01
    0.1802431815803072D+02   -0.1281690258709467D+02    0.4882452334561533D+01
   -0.2058787590086138D+02    0.1929812962562758D+02    0.2446647838348989D+01
   -0.2123927799757309D+02    0.1969295766517094D+02    0.1813709532406242D+01
   -0.2099367889520597D+02    0.1924176345909460D+02    0.3289429776639240D+01
    0.2544117243138673D+02   -0.1143772259693196D+02    0.2410450018245011D+02
    0.2600273666908758D+02   -0.1214736768588196D+02    0.2369668860712697D+02
    0.2591329318486254D+02   -0.1060624937963908D+02    0.2404526452827240D+02
   -0.9833576026239356D+01   -0.2449798917999901D+02   -0.1773133687177556D+02
   -0.9481346172191225D+01   -0.2536342516933274D+02   -0.1801872126742990D+02
   -0.9299321206065098D+01   -0.2390111688712733D+02   -0.1830267666996946D+02
   -0.2704807403211587D+02    0.2338718991139476D+02    0.2539489043833977D+02
   -0.2727372703893106D+02    0.2245472702271891D+02    0.2556922591770148D+02
   -0.2626225034885918D+02    0.2339456785901847D+02    0.2484524842467910D+02
    0.2129403189128855D+02   -0.1209920432417040D+02   -0.6730509581650831D+01
    0.2117022957642317D+02   -0.1234520761942807D+02   -0.5853020406203384D+01
    0.2034557664524139D+02   -0.1198836007428445D+02   -0.7078048401778684D+01
   -0.1781900043049496D+02    0.1192684999449311D+02    0.2342670377141903D+02
   -0.1736025376039736D+02    0.1131017598715059D+02    0.2395029645905649D+02
   -0.1792633858732883D+02    0.1281777647792330D+02    0.2384023700557718D+02
    0.2184762846368920D+02    0.1970618549634652D+02    0.1966610511992664D+02
    0.2124513470609578D+02    0.1978301928532836D+02    0.1888160487250308D+02
    0.2142946135119974D+02    0.2015829705772772D+02    0.2040119116932614D+02
    0.3664553445591290D+01    0.4799151227647941D+01    0.2124133657010904D+02
    0.4250337958672400D+01    0.4364911452391026D+01    0.2063569090820129D+02
    0.2809957364848504D+01    0.4882159670045032D+01    0.2081073167367776D+02
   -0.1431858941168034D+02   -0.8294241528280518D+01    0.2668429651053311D+01
   -0.1461323616143995D+02   -0.8154854330861170D+01    0.1787108386654794D+01
   -0.1491368158752279D+02   -0.7842013088271395D+01    0.3276402434251417D+01
   -0.1032129099042393D+02   -0.2390493613814521D+02   -0.2515345957037150D+02
   -0.1051542958922197D+02   -0.2340271461545734D+02   -0.2436973231713850D+02
   -0.1021697147515841D+02   -0.2481032590832904D+02   -0.2494751956829304D+02
   -0.5712590312788152D+01    0.2013462525375472D+02    0.1505252258661766D+02
   -0.6070090991789190D+01    0.2063397349233720D+02    0.1424894882507253D+02
   -0.4771874951165753D+01    0.2045813957182396D+02    0.1529497742156270D+02
   -0.1971421396542042D+02   -0.1831521425753821D+02    0.2557952871317152D+02
   -0.2026320225101006D+02   -0.1834150858659372D+02    0.2636186359074592D+02
   -0.2038664713357794D+02   -0.1848999374080353D+02    0.2487588767217906D+02
   -0.1679908421557433D+02   -0.1291657287652354D+02    0.1397426623305173D+02
   -0.1694433800477585D+02   -0.1205413938457437D+02    0.1438739918716865D+02
   -0.1644201038823581D+02   -0.1344386921423977D+02    0.1475812631989986D+02
   -0.3175101244424404D+01   -0.2504676552992850D+02   -0.1501100544763122D+02
   -0.2800709052686156D+01   -0.2424313980680936D+02   -0.1537399576537124D+02
   -0.3283750508740667D+01   -0.2485324006847276D+02   -0.1404284489213127D+02
    0.3964352139645822D+01    0.1717219253457968D+02   -0.6812726779528566D+01
    0.4571732625112480D+01    0.1690471585831698D+02   -0.6121201523459514D+01
    0.3980557223551770D+01    0.1811652788853602D+02   -0.6766861851830656D+01
   -0.1758300517646947D+02   -0.7426756336675808D+01   -0.7194702123836286D+01
   -0.1690089905297747D+02   -0.7416289806899668D+01   -0.7806126022383170D+01
   -0.1835298413611142D+02   -0.7031451397395873D+01   -0.7717941498343981D+01
   -0.1230952320292442D+02    0.5333531779543825D+01   -0.1081488782696751D+02
   -0.1191028917648624D+02    0.4500857202889485D+01   -0.1051553130935996D+02
   -0.1204011945681335D+02    0.5940721887169510D+01   -0.1008954570404713D+02
    0.2162696620259871D+01    0.7875335535110548D+01    0.2121145735663724D+02
    0.1821972545263962D+01    0.7092695593034950D+01    0.2074758962388758D+02
    0.1484665658213705D+01    0.8556852610801474D+01    0.2123195151553905D+02
   -0.1872750709591755D+02    0.1663326687857528D+02    0.2696717263550976D+02
   -0.1785909223043117D+02    0.1623547243634728D+02    0.2673298574666334D+02
   -0.1928111116478187D+02    0.1650270192714951D+02    0.2617727100512257D+02
   -0.7596812079602385D+01    0.1631521027672381D+02    0.2423645579320269D+02
   -0.6916702094133269D+01    0.1665032803077075D+02    0.2486528771733088D+02
   -0.7543978930597392D+01    0.1534554679386718D+02    0.2418413370883685D+02
    0.1180412439848552D+02   -0.2367705600353102D+02   -0.7387837175651771D+01
    0.1137527292068396D+02   -0.2427855266906284D+02   -0.6796831447899147D+01
    0.1270569874460820D+02   -0.2397602573214986D+02   -0.7603824043142406D+01
    0.1299231112563439D+02    0.1845415428986631D+02   -0.2645421553440810D+02
    0.1367042488646692D+02    0.1880554912169115D+02   -0.2703329859634711D+02
    0.1258401985477371D+02    0.1924750523377659D+02   -0.2607965860138418D+02
   -0.1732228563512256D+02   -0.6616135843992731D+01    0.1725898470352388D+01
   -0.1794987920619934D+02   -0.5946730678915394D+01    0.2149946000360822D+01
   -0.1662559392900172D+02   -0.6182841379835519D+01    0.1283950705053401D+01
   -0.1182089258128477D+02    0.5176405900435841D+00    0.9559663124001263D+01
   -0.1236265098051672D+02    0.2740895113524560D+00    0.1032028790599601D+02
   -0.1132130451980264D+02   -0.2264894645476546D+00    0.9203689029280508D+01
    0.1298681999784635D+02   -0.2404721234446389D+02   -0.1974019636435002D+02
    0.1241698171595963D+02   -0.2487031611782798D+02   -0.1968030035467961D+02
    0.1323025521105248D+02   -0.2407316341987038D+02   -0.2070830414966326D+02
    0.2223581617011443D+01   -0.2676800428393926D+02    0.1059355613882004D+02
    0.2042185658042646D+01   -0.2665289901458184D+02    0.9655310898426066D+01
    0.2936672300896650D+01   -0.2739645114655982D+02    0.1063586092811375D+02
   -0.1655746358948864D+02    0.5293908342514134D+01    0.3315887235778352D+01
   -0.1736425171082342D+02    0.5542869703021807D+01    0.3859932745914247D+01
   -0.1573631149906390D+02    0.5729051623325179D+01    0.3661617914961221D+01
   -0.2550512925031625D+02    0.1792351909944107D+02   -0.2935309185203101D+01
   -0.2494056498881718D+02    0.1822406253676796D+02   -0.2190026285925993D+01
   -0.2626851283261360D+02    0.1852045510782646D+02   -0.2955058228232577D+01
   -0.1169461550623186D+02   -0.1368449762818687D+01   -0.5242225435846422D+00
   -0.1132830156581410D+02   -0.5659309441008039D+00   -0.8664259038433356D+00
   -0.1261037452251910D+02   -0.1423979884526119D+01   -0.8448861730084893D+00
   -0.2043162738725698D+02   -0.1740553518633601D+02   -0.7193228219859903D+01
   -0.1958511749108551D+02   -0.1721866586123024D+02   -0.7513886577337626D+01
   -0.2089496693863846D+02   -0.1786783611325997D+02   -0.7880777032803116D+01
   -0.2479148311201304D+02    0.2322065705538891D+02    0.7614067522193280D+01
   -0.2461710016918978D+02    0.2297853550899937D+02    0.8549889832721975D+01
   -0.2565988028991689D+02    0.2368522799165981D+02    0.7520079489192431D+01
    0.2581920090899493D+02   -0.1740472083868070D+02    0.2978884850767079D+01
    0.2669935633621202D+02   -0.1723842500199005D+02    0.3252532942451139D+01
    0.2545447362103235D+02   -0.1815146813674352D+02    0.3311042437794071D+01
   -0.2193185612207104D+02   -0.2555424887668738D+02    0.2017010472410167D+02
   -0.2226004158720168D+02   -0.2624360157052410D+02    0.1958849670870041D+02
   -0.2261470666824518D+02   -0.2491703832330393D+02    0.2051475482967254D+02
   -0.1653709565618852D+02   -0.2114227524780019D+02    0.2407329348752218D+02
   -0.1690567260810601D+02   -0.2104363091799907D+02    0.2320477376494294D+02
   -0.1614395314770501D+02   -0.2197163497466345D+02    0.2399611387102873D+02
   -0.1149441872008285D+02    0.1699197888816858D+02   -0.2345744469001485D+01
   -0.1123703918250024D+02    0.1753523908119163D+02   -0.1560665897788232D+01
   -0.1070626297369241D+02    0.1691662410932033D+02   -0.2890276081641245D+01
    0.5328221846488052D+01   -0.1468663796901492D+02   -0.3036484519931951D+01
    0.4977638738946366D+01   -0.1447490064459798D+02   -0.2139555854871277D+01
    0.5609202958127390D+01   -0.1562071223188380D+02   -0.3049557375261786D+01
   -0.2537017796861902D+02   -0.6735737486734514D+01    0.1175884988944724D+02
   -0.2589052932758379D+02   -0.6219697060699938D+01    0.1244773918780985D+02
   -0.2442498224790469D+02   -0.6498261204287090D+01    0.1176328322806644D+02
    0.1164932439013666D-02   -0.2311180222589501D+02   -0.2686157374323123D+01
    0.6970626138407807D+00   -0.2278954403701545D+02   -0.3269151092528972D+01
    0.3037742367549507D+00   -0.2391055625293927D+02   -0.2330308290469405D+01
   -0.9381546519445161D+01    0.1916070851955041D+02   -0.2339333187676534D+01
   -0.9346009615594996D+01    0.1888024962498059D+02   -0.3278417182937118D+01
   -0.8702421128867725D+01    0.1981719419325695D+02   -0.2195828915769769D+01
    0.1365955557603458D+02   -0.1540218913021937D+02   -0.1890948494862822D+02
    0.1348405673622348D+02   -0.1638505779870966D+02   -0.1895666366953305D+02
    0.1288464589076352D+02   -0.1491296330192163D+02   -0.1918392343190661D+02
    0.1752844706384540D+02    0.1895273569998923D+02   -0.2565854223018914D+02
    0.1817125673141422D+02    0.1835648858390883D+02   -0.2531018416276689D+02
    0.1724973916804541D+02    0.1946310326501369D+02   -0.2484479273016118D+02
    0.1978635322960199D+02   -0.1934501992134258D+01   -0.2412430938071190D+02
    0.2036271389517947D+02   -0.2027138881724643D+01   -0.2335848903662544D+02
    0.1884234585483456D+02   -0.1971037249815022D+01   -0.2383591701687998D+02
   -0.1671990094240499D+02   -0.1079958386665052D+00   -0.1909636672736813D+01
   -0.1594693928751243D+02    0.5942156694437434D-01   -0.1355236249544398D+01
   -0.1670902812300744D+02   -0.1031025913923032D+01   -0.2059256413881600D+01
    0.1288793725513006D+02    0.7645074353457968D+01   -0.1057697303784161D+02
    0.1332459747467037D+02    0.8138506174254612D+01   -0.9889779851748910D+01
    0.1344817419103150D+02    0.7847568867438356D+01   -0.1144576339603006D+02
   -0.1023784001505746D+01   -0.1456973824877836D+02    0.2435660260169577D+02
   -0.9516889101412135D+00   -0.1493915762696259D+02    0.2346427156758613D+02
   -0.1953032741318834D+01   -0.1455711127937855D+02    0.2465608555967586D+02
   -0.2199588094083339D+02    0.2684907614625909D+02   -0.9117135122119848D+01
   -0.2202471129930417D+02    0.2715238106589516D+02   -0.1002447437322997D+02
   -0.2110738669959315D+02    0.2693386641809756D+02   -0.8884352085222279D+01
    0.5174111491958107D+01   -0.2148115269857077D+02   -0.8702914260114929D+00
    0.5330654347320527D+01   -0.2184680518186397D+02   -0.1712502880256968D+01
    0.4315088309840940D+01   -0.2104725085918338D+02   -0.9223262051165075D+00
   -0.2502693508280202D+02    0.1855040004468903D+02    0.2501071918538345D+01
   -0.2453531984725139D+02    0.1938919088057277D+02    0.2440109297652015D+01
   -0.2555744513325731D+02    0.1837212081249456D+02    0.1736197629209672D+01
   -0.1762230146549141D+02   -0.6407865467674495D+01   -0.1455578925580422D+02
   -0.1769029569907797D+02   -0.7211262713609854D+01   -0.1502539627118557D+02
   -0.1787527192893617D+02   -0.5744301981690852D+01   -0.1525717032471199D+02
   -0.2232731783164802D+02    0.1471421448562702D+02   -0.1749925019623094D+02
   -0.2207123120903964D+02    0.1512830437733654D+02   -0.1663659403041988D+02
   -0.2226993742155909D+02    0.1538816228012503D+02   -0.1819675557465977D+02
    0.9080295930946939D+01   -0.1900206543019574D+02   -0.2298892006159175D+02
    0.8330404067927423D+01   -0.1858728217403630D+02   -0.2256239337309497D+02
    0.9928793463795946D+01   -0.1856207695405649D+02   -0.2288052015836217D+02
   -0.2230672308369351D+01    0.1288220602946926D+02   -0.1105969426906404D+02
   -0.2548040511374269D+01    0.1236478060544177D+02   -0.1029030654276291D+02
   -0.2553867148717310D+01    0.1374244713764613D+02   -0.1089075794075087D+02
   -0.2495101880113236D+02   -0.1621108361694324D+02   -0.1834417813635126D+02
   -0.2554812021043268D+02   -0.1559461827416533D+02   -0.1795125678544939D+02
   -0.2467728291564200D+02   -0.1579055749943598D+02   -0.1916874860325044D+02
   -0.1617248896655668D+02   -0.1950070119451665D+02    0.3813805681174698D+01
   -0.1707695957298447D+02   -0.1953144398927179D+02    0.3443650064663612D+01
   -0.1607041584170377D+02   -0.2041301567840219D+02    0.3974495795036422D+01
    0.6257686149219269D+01    0.2463720908619916D+02    0.2314121214569980D+02
    0.5844093558031918D+01    0.2384177521578474D+02    0.2276911481877935D+02
    0.6719238482976344D+01    0.2508713108156590D+02    0.2240971679268110D+02
    0.7289317940218210D+00   -0.2676905764654011D+02   -0.2210990424804642D+02
   -0.1033284530925118D+00   -0.2683427251930632D+02   -0.2166291693174654D+02
    0.1329193436752534D+01   -0.2731924675396992D+02   -0.2161819298219256D+02
    0.2439439067681621D+02    0.6864512068294176D+01   -0.1609379407770286D+02
    0.2352426987085095D+02    0.7089233544781771D+01   -0.1638490952602251D+02
    0.2482915555780812D+02    0.7741504179081990D+01   -0.1598592634774817D+02
    0.1528694074641612D+01   -0.1094655964693672D+02   -0.2262799763577531D+02
    0.1652273032458301D+01   -0.1022561492775785D+02   -0.2326823367577100D+02
    0.2293600181474906D+01   -0.1105192795294062D+02   -0.2199264792165043D+02
   -0.2229987970411739D+01    0.6197489064509217D+01    0.1899369291593505D+02
   -0.2936769671855005D+01    0.6597158550796164D+01    0.1857753588975850D+02
   -0.1459081621002065D+01    0.6409135546004372D+01    0.1844181500453644D+02
   -0.2635850786943465D+02    0.4930687150560956D+01    0.4042601866554002D+01
   -0.2573436711403896D+02    0.4319603492131082D+01    0.4453311163359381D+01
   -0.2655461748603347D+02    0.4482396994683929D+01    0.3229276243857226D+01
    0.2166441173972081D+02    0.1316347613506131D+02    0.1096541385492749D+02
    0.2258776438140166D+02    0.1324503131161195D+02    0.1107754507762477D+02
    0.2154454010801244D+02    0.1306964935174503D+02    0.1000772906097774D+02
   -0.2008387366559505D+02    0.1114928679232690D+02   -0.1347530846604575D+02
   -0.1993768903052471D+02    0.1127058593783097D+02   -0.1253218261458060D+02
   -0.2099758923487958D+02    0.1136460955484745D+02   -0.1371369754243239D+02
   -0.1157716868082976D+02    0.2377017428975222D+02    0.1835671482002942D+02
   -0.1190163025978134D+02    0.2473652002724589D+02    0.1821471191440283D+02
   -0.1156634710547159D+02    0.2363310736387374D+02    0.1928095978831610D+02
   -0.7314651569895927D+01    0.1022542952716379D+02   -0.9123084897559966D+01
   -0.8091147975096533D+01    0.1025602888448463D+02   -0.9750123944281594D+01
   -0.7675900852653554D+01    0.9571240322389814D+01   -0.8491344949487013D+01
   -0.5223578679146326D+01   -0.2603723809984955D+02   -0.1646169257720857D+02
   -0.4454505329586642D+01   -0.2552436999517613D+02   -0.1612346951302185D+02
   -0.4927066554750976D+01   -0.2640415636498325D+02   -0.1733529212543256D+02
   -0.3284246953811557D+00   -0.1152206575454061D+02    0.2792071433270332D+01
    0.3667247863348008D+00   -0.1109435512932919D+02    0.2277024420689306D+01
    0.9108233017314438D-01   -0.1184256524101912D+02    0.3632803925540536D+01
    0.5504587342183670D+01    0.9222976471850595D+01   -0.2241569320711159D+02
    0.6235661484322794D+01    0.8658522444343602D+01   -0.2211325840035879D+02
    0.4781825854480574D+01    0.8627159887348395D+01   -0.2254574963915902D+02
    0.2336174032892604D+02    0.1336695211142382D+02   -0.5835952346375752D+01
    0.2271277054453257D+02    0.1263136119962619D+02   -0.5864871669191762D+01
    0.2340141307327175D+02    0.1367082385979303D+02   -0.6821117503006673D+01
    0.9365320900641734D+00    0.2423862576160748D+02    0.1429213328777159D+01
    0.1697871784266690D+01    0.2470020286299651D+02    0.1808466168744818D+01
    0.2170485349492056D+00    0.2457744465552841D+02    0.1853388826407268D+01
   -0.1495581557932311D+02   -0.1877921786059341D+02    0.2503689431200430D+02
   -0.1563342711994193D+02   -0.1813012168904229D+02    0.2475785965208630D+02
   -0.1538498421357699D+02   -0.1957634065591405D+02    0.2477901466942657D+02
    0.1244175675015791D+02    0.3437136737880654D+01    0.1815918413569090D+02
    0.1340639238732043D+02    0.3207520458986740D+01    0.1817829736413741D+02
    0.1224182994631998D+02    0.4098135306169391D+01    0.1751604359440273D+02
   -0.2545274766226572D+02   -0.1896109814853979D+02    0.2431213249999362D+02
   -0.2508489327995662D+02   -0.1924016202751985D+02    0.2512697334938390D+02
   -0.2636237585352088D+02   -0.1936121906717138D+02    0.2413322481065573D+02
   -0.2256791825240050D+02   -0.2373516570150841D+02   -0.1955098870662185D+02
   -0.2196925059804679D+02   -0.2307929615391007D+02   -0.1997084691659492D+02
   -0.2335086915413847D+02   -0.2334637742508178D+02   -0.1920587721749721D+02
   -0.1849017381161526D+02    0.3563782851852732D+01   -0.2412250158800438D+02
   -0.1892673633020844D+02    0.2752704117674925D+01   -0.2426520181540362D+02
   -0.1922618037697137D+02    0.4181979509129203D+01   -0.2399175981867347D+02
    0.4136059985258074D+01   -0.4533373253146171D+01    0.5412234938252289D+01
    0.4454092744021399D+01   -0.4714233284444588D+01    0.4583970104729930D+01
    0.4754396536864718D+01   -0.3893619625617545D+01    0.5769409230472704D+01
    0.2057857165797531D+02    0.7415573173221595D+01   -0.1854157033259924D+02
    0.2013830032923481D+02    0.7724457725647191D+01   -0.1934560340345842D+02
    0.1985805131818404D+02    0.7362121853878633D+01   -0.1791929507368727D+02
    0.1965650647318707D+02    0.1001582614835270D+02    0.8883241416901114D+01
    0.1952470548031916D+02    0.1039837151930278D+02    0.9770353420044252D+01
    0.1878615121451585D+02    0.9680995007826288D+01    0.8561326498668585D+01
    0.1373979262800936D+02   -0.2340542756029170D-01    0.5018139002622236D+01
    0.1425600087667533D+02   -0.8538361939339090D+00    0.5179038206140292D+01
    0.1365032825241972D+02    0.4163665212311898D+00    0.5887988755841247D+01
   -0.1951032297650019D+02    0.4754503230956573D+01    0.9209719339028568D+00
   -0.2005534650328067D+02    0.4775340888063472D+01    0.1714027399978016D+01
   -0.2016210102890807D+02    0.4554188896857389D+01    0.3060919646709145D+00
    0.5875876854956880D+01   -0.3214667978238273D+01   -0.6602644012142618D+01
    0.5965276170882273D+01   -0.4088751902808896D+01   -0.6392244660458980D+01
    0.6779016571068329D+01   -0.2925169803179697D+01   -0.6746431996550751D+01
    0.2407700837588066D+02    0.7962360191882564D+01    0.2547083528474278D+02
    0.2444295572004260D+02    0.7482151657438923D+01    0.2618984183979218D+02
    0.2384821615589849D+02    0.8876137142035791D+01    0.2571906068454519D+02
   -0.2651680440493515D+02    0.2008031251894392D+02    0.2028882169754312D+02
   -0.2568973753969560D+02    0.2042788533750018D+02    0.2072234693502852D+02
   -0.2723711894037495D+02    0.2028689419187551D+02    0.2090202279063596D+02
    0.2605442214437121D+02    0.1714464412885638D+02    0.2034620929416718D+02
    0.2549669122269161D+02    0.1786101138730798D+02    0.2010928183315093D+02
    0.2552355436293280D+02    0.1640939004211714D+02    0.2012981764702183D+02
   -0.3202418743747141D+01    0.2105599659417791D+02   -0.1538793371963596D+02
   -0.2556033309434637D+01    0.2152192852906746D+02   -0.1489980701176291D+02
   -0.3129734179043818D+01    0.2013504274923346D+02   -0.1515784582870383D+02
   -0.2305117562723995D+02    0.1409520719394850D+02   -0.5750161079235695D+01
   -0.2219256790156136D+02    0.1450856441819296D+02   -0.5560079247331694D+01
   -0.2363816881269233D+02    0.1432096403870040D+02   -0.5035446919887667D+01
    0.9157052263307559D+01   -0.5325000820928652D+01    0.1937925014992097D+02
    0.1001122972434500D+02   -0.4995254849492164D+01    0.1973413664721667D+02
    0.8882479770959543D+01   -0.4840619592489817D+01    0.1859473315328428D+02
   -0.1326268564583348D+02   -0.2573663289680140D+02   -0.2622287124781440D+02
   -0.1414870554402738D+02   -0.2610085824681736D+02   -0.2636167557110945D+02
   -0.1307884794475606D+02   -0.2546603420445672D+02   -0.2714824352964064D+02
    0.6692455192975109D+01   -0.2724110187046267D+01   -0.1985555954370290D+02
    0.6269766856280137D+01   -0.1851466448032482D+01   -0.2009852751583259D+02
    0.7296113340738788D+01   -0.2641652231625192D+01   -0.1914726846682301D+02
   -0.9412575447765594D+01    0.1764665826873220D+02    0.2281511201644625D+02
   -0.9944585794727750D+01    0.1811032199804942D+02    0.2351186377702546D+02
   -0.8751421519552629D+01    0.1709819617117749D+02    0.2331031433924923D+02
    0.2444798699172359D+02   -0.2637937346739347D+02   -0.5697681322772517D+01
    0.2350342296563193D+02   -0.2646255490197773D+02   -0.5756123646607443D+01
    0.2466662704677321D+02   -0.2597791468698661D+02   -0.6504027853785376D+01
   -0.1052040678346055D+02    0.1295594772057990D+02   -0.1195526667993153D+02
   -0.1118732021455869D+02    0.1320642464283210D+02   -0.1247462334188219D+02
   -0.9720629009162106D+01    0.1271377220382390D+02   -0.1250483622272487D+02
   -0.2047847358947175D+02   -0.6733596625619012D+01    0.1891701482329191D+02
   -0.2040527738557182D+02   -0.6341752756132605D+01    0.1801975365964910D+02
   -0.2095532187372708D+02   -0.7525626700810605D+01    0.1881268541016169D+02
   -0.2057235814070655D+02    0.2189347293445775D+02   -0.2159972378267631D+02
   -0.2126767634510750D+02    0.2177968822879172D+02   -0.2222309584350300D+02
   -0.1991999838075859D+02    0.2247869003833295D+02   -0.2205987719198406D+02
   -0.1213995268401051D+02    0.5634564700296470D+01   -0.1453985783053067D+02
   -0.1200247453427529D+02    0.4766153109101082D+01   -0.1424727235604565D+02
   -0.1185416624522746D+02    0.5657107187734471D+01   -0.1543986264565732D+02
    0.1048784806232257D+01   -0.2178960531023305D+01   -0.1717520084213271D+02
    0.1369348203700607D+01   -0.1373925297361438D+01   -0.1668669511316658D+02
    0.3282330020725385D+00   -0.2611469671403877D+01   -0.1665632803482210D+02
   -0.3144477546505585D+01    0.6681498409203075D+01    0.1474007588066211D+02
   -0.2733416108319171D+01    0.5791140406949628D+01    0.1477888448048504D+02
   -0.3955948887017338D+01    0.6600884868435228D+01    0.1425556434069522D+02
   -0.1900458911666091D+01   -0.9457291243364400D+01    0.2292482575664970D+01
   -0.1427346496263697D+01   -0.1026509086192256D+02    0.2692494484324823D+01
   -0.1189758223880222D+01   -0.8897366338613068D+01    0.1871332862038666D+01
   -0.2566536126067361D+02    0.2485043780693596D+02   -0.1997187533494954D+02
   -0.2599647159200997D+02    0.2546143566327963D+02   -0.1935607868304232D+02
   -0.2520260009620011D+02    0.2536954153992142D+02   -0.2056962372631912D+02
   -0.2638179842319307D+02    0.5573021471991810D+01    0.1075915850003387D+02
   -0.2572341472515926D+02    0.5393517608912004D+01    0.1011710243157187D+02
   -0.2585419962287712D+02    0.6108785931861363D+01    0.1141986717111562D+02
   -0.1301899391477107D+02   -0.1690311422087209D+02    0.1287484270744898D+02
   -0.1376484243463525D+02   -0.1645783998507458D+02    0.1247538695469391D+02
   -0.1295369152597973D+02   -0.1662864177652045D+02    0.1377107335293224D+02
   -0.2375278459021190D+02    0.1397202252575774D+02    0.6696061422061858D+01
   -0.2336683148436554D+02    0.1354478264812007D+02    0.5976709252169833D+01
   -0.2333334716893502D+02    0.1479825277729761D+02    0.6828702206611537D+01
    0.2000850551612840D+02   -0.1984029364778176D+02    0.1195190844212398D+02
    0.2004442689798511D+02   -0.1993114314900502D+02    0.1292560225878185D+02
    0.1914189172482608D+02   -0.1930827485854446D+02    0.1183944280788852D+02
    0.9625299156497251D+01   -0.1672248787789468D+01   -0.1502123520956526D+02
    0.8764510991751983D+01   -0.2075211170125701D+01   -0.1521931382260385D+02
    0.9887841580936486D+01   -0.1055303705867632D+01   -0.1561463225591418D+02
   -0.1784058617277004D+02    0.2527092305551988D+02    0.1227196129112094D+02
   -0.1829031547702747D+02    0.2578255605942915D+02    0.1290112749940237D+02
   -0.1723145355580775D+02    0.2460695970686634D+02    0.1271839480596426D+02
    0.1390926303786220D+02    0.6875653068894023D+01    0.1879843804215783D+02
    0.1437116396915122D+02    0.6100918056157173D+01    0.1842940553901987D+02
    0.1312623074396075D+02    0.6600538387561278D+01    0.1928980343655967D+02
    0.1020356623106261D+02    0.5223730451108228D+01    0.7278344600193501D-01
    0.1020406155487946D+02    0.5721875018093597D+01    0.8822309926276692D+00
    0.1106018696239746D+02    0.4794618181636445D+01    0.1581942709285650D+00
    0.1490559293696507D+02   -0.1676499710076162D+02   -0.3462438228793422D+01
    0.1460433319185892D+02   -0.1674289611510302D+02   -0.2535319655064760D+01
    0.1549515728186566D+02   -0.1599050469442365D+02   -0.3441781336964213D+01
    0.2143815701718587D+02    0.1004081356311479D+02   -0.2381601403771162D+02
    0.2193543958073329D+02    0.1051628242168696D+02   -0.2452966569798106D+02
    0.2046499098829023D+02    0.1006976974109964D+02   -0.2405793610368491D+02
   -0.2252377633356170D+02   -0.2580190557704051D+02    0.1114898421881068D+02
   -0.2187066286355705D+02   -0.2562064160760077D+02    0.1179401583499016D+02
   -0.2300772570081287D+02   -0.2489812906546464D+02    0.1100481360017961D+02
   -0.1942231896778264D+02    0.2894637141704121D+01   -0.3948428919676366D+01
   -0.1856130422425104D+02    0.2798293168643839D+01   -0.3484585579027503D+01
   -0.1992890329486718D+02    0.3379435577913072D+01   -0.3227544107728632D+01
   -0.2525033526465473D+02    0.2163449193242796D+02   -0.5747130258333128D+01
   -0.2618530158747762D+02    0.2197001247721622D+02   -0.5687823294513903D+01
   -0.2475508464939325D+02    0.2247384912884939D+02   -0.5627218231075299D+01
    0.8123120232940765D+01    0.2363512087067839D+02   -0.2362447030093362D+01
    0.7792541908247772D+01    0.2350731131349857D+02   -0.1473524847630014D+01
    0.7581815617628221D+01    0.2315039104452688D+02   -0.3033035916370809D+01
    0.6729653857661446D+00   -0.9409268601046856D+01    0.1356116477465799D+02
    0.2495095737317889D+00   -0.8596945588754147D+01    0.1316538398260579D+02
    0.3752314442265969D-01   -0.9767310140783133D+01    0.1410146585173176D+02
    0.1069719476551131D+02   -0.2240257058874734D+02   -0.2051264518812673D+02
    0.1148049850395245D+02   -0.2258976724809294D+02   -0.2104482592168120D+02
    0.1003604107675568D+02   -0.2207803149113126D+02   -0.2115397167385875D+02
   -0.1504116689999598D+02    0.2031171437884189D+02   -0.2701670577845491D+02
   -0.1505099929983705D+02    0.2105028993172979D+02   -0.2761418302569392D+02
   -0.1537001699386439D+02    0.2057534367410841D+02   -0.2617869987356547D+02
    0.1147144626681563D+02    0.2204720671413513D+02    0.6710407454854344D+01
    0.1107965992515884D+02    0.2237682573012302D+02    0.7563189657578326D+01
    0.1092972648226560D+02    0.2127174808044131D+02    0.6394127222075708D+01
   -0.1718287851862627D+01    0.1257259629307413D+02    0.1924574329206825D+02
   -0.2441561763579476D+01    0.1192047187389519D+02    0.1953587831071184D+02
   -0.2131576298165802D+01    0.1342764126268874D+02    0.1916546784733382D+02
   -0.1863282922635491D+02    0.1349228495939508D+02    0.7925138624209993D+01
   -0.1940448806805260D+02    0.1293384867288776D+02    0.8215807691836654D+01
   -0.1809725463743738D+02    0.1288224714727183D+02    0.7445149067915332D+01
    0.2090091657159853D+02    0.2352744040695040D+02   -0.9330435669850757D+00
    0.2047410307333707D+02    0.2420791082558576D+02   -0.1555476921204540D+01
    0.2093260806772978D+02    0.2268036091891716D+02   -0.1398859023007974D+01
    0.1723750034553673D+02    0.1985948322738855D+02    0.1230186159943050D+02
    0.1771144643046392D+02    0.1987001225027716D+02    0.1144818172299292D+02
    0.1784242436732460D+02    0.1951330304531726D+02    0.1298033597567297D+02
   -0.1376738438520543D+02   -0.7234490870370112D+00    0.2647624739177600D+02
   -0.1292077115045991D+02   -0.1137406851487115D+01    0.2656637921449589D+02
   -0.1351530944309845D+02    0.2563113638374371D+00    0.2656109249803175D+02
   -0.1437657021487228D+02    0.2628389368565893D+02    0.1534218105262899D+02
   -0.1495351910213731D+02    0.2580889583297679D+02    0.1592687809571687D+02
   -0.1496426675561728D+02    0.2695498958104710D+02    0.1492020462432563D+02
   -0.2214205830741205D+02   -0.1536904747252607D+01   -0.1905671797546000D+02
   -0.2282403326659451D+02   -0.1637761088417570D+01   -0.1972830565738502D+02
   -0.2167559325695728D+02   -0.2381750314374711D+01   -0.1885276556440940D+02
    0.4539343751540434D+01    0.8850767338658654D+01    0.1883659519548752D+02
    0.4032021749784077D+01    0.8282168790486347D+01    0.1943657652339536D+02
    0.3961276435677856D+01    0.9189778220669497D+01    0.1807637290448385D+02
    0.2666594133942822D+02   -0.7443667220707990D+01   -0.2491344673983737D+02
    0.2621688600218765D+02   -0.7927363519053406D+01   -0.2428536619761760D+02
    0.2610658366276179D+02   -0.6666983321234068D+01   -0.2506728997466546D+02
   -0.1683772199746508D+02   -0.1766063262199816D+02    0.8096295249364413D+01
   -0.1618223132383284D+02   -0.1695517177985705D+02    0.8391620940776574D+01
   -0.1690151904946528D+02   -0.1835775202586769D+02    0.8756097649699022D+01
   -0.1381814695977550D+02    0.1602541338300935D+02   -0.1998365357755754D+02
   -0.1434331135301522D+02    0.1645275955703925D+02   -0.2067000359387784D+02
   -0.1442663548084856D+02    0.1567642086039893D+02   -0.1931864596912917D+02
    0.9197280418340169D+01   -0.5849661298120485D+01    0.2121782504436957D+01
    0.9914617641504705D+01   -0.5241474960983910D+01    0.2214642613016491D+01
    0.8694676403557898D+01   -0.5710494840751341D+01    0.2902928851918570D+01
    0.1283281847751012D+02    0.2144315723726238D+02   -0.1319424863932642D+02
    0.1199065224699066D+02    0.2144654700176406D+02   -0.1275215883134673D+02
    0.1266918973360375D+02    0.2186965956766336D+02   -0.1404311676469358D+02
    0.1907019536464362D+02    0.2144442957274073D+02   -0.1008926144284282D+02
    0.1839273899868955D+02    0.2087832374195526D+02   -0.9781202027091634D+01
    0.1864413559933735D+02    0.2194083742361847D+02   -0.1077828404227337D+02
   -0.1964033408530963D+01   -0.1361471772782129D+02   -0.1782169768955402D+02
   -0.2754707743315305D+01   -0.1298770200931069D+02   -0.1794707709183831D+02
   -0.1266875497896406D+01   -0.1358683605374033D+02   -0.1848329964413831D+02
   -0.2236925895449005D+02   -0.1296428484302597D+01    0.2039150910176476D+02
   -0.2311466644257885D+02   -0.1935705458445912D+01    0.2055275206831667D+02
   -0.2186166465229697D+02   -0.1189434522375937D+01    0.2123242273572566D+02
   -0.1733356613895152D+02    0.1630340760942997D+02    0.1746297580978184D+01
   -0.1638358248179269D+02    0.1610274142406446D+02    0.1823034366966303D+01
   -0.1739582744312597D+02    0.1728830380782754D+02    0.1586570548407434D+01
   -0.1039801786637822D+02    0.1292257698357536D+02    0.1713974438131907D+02
   -0.9505738255064093D+01    0.1268572961226689D+02    0.1687666656154228D+02
   -0.1029689908057006D+02    0.1386243778894790D+02    0.1723591914846624D+02
   -0.2065665912231492D+02    0.2663592308819677D+02   -0.2132212586231356D+00
   -0.2113143294670656D+02    0.2740822675832853D+02    0.2247360654723137D+00
   -0.2090894409071583D+02    0.2584021135245483D+02    0.2842453883050380D+00
    0.2576957353178125D+02    0.9442148433566006D+01   -0.1569392850038007D+02
    0.2542850319931878D+02    0.1024811546293173D+02   -0.1544326745710321D+02
    0.2675561371398992D+02    0.9540847212704861D+01   -0.1574694293679451D+02
    0.2031023037855478D+02   -0.1994823672360064D+02   -0.1155834809873947D+02
    0.1947975614563142D+02   -0.2012158751491782D+02   -0.1200519381467537D+02
    0.2090537578479527D+02   -0.1986815995293031D+02   -0.1231518840604931D+02
    0.1121727567933734D+02    0.1682050518905918D+02    0.1870075238073010D+02
    0.1131400965437380D+02    0.1735931563568304D+02    0.1951211238684180D+02
    0.1166922143743240D+02    0.1728785579380616D+02    0.1799422214751068D+02
   -0.2711070826347933D+02   -0.8053990254509710D+01   -0.9227223610733597D+01
   -0.2719036598541773D+02   -0.7583814013298581D+01   -0.8342334184792696D+01
   -0.2780256694234480D+02   -0.7740143989674774D+01   -0.9721494278370731D+01
    0.1766067989119234D+02    0.2326498968436908D+02    0.7020119594230735D+01
    0.1765570548027127D+02    0.2415517412823898D+02    0.7332134937567562D+01
    0.1769852372964145D+02    0.2263341193072263D+02    0.7749387510511228D+01
    0.1669093373787707D+00    0.2447170689739551D+02   -0.2105069792837849D+02
   -0.1341548096096830D-01    0.2516919973781278D+02   -0.2039598482659652D+02
   -0.7030930159406177D+00    0.2434941755572287D+02   -0.2149948522493836D+02
    0.2384037201883662D+02   -0.2007857630408445D+02    0.1592120122392245D+01
    0.2432672095899609D+02   -0.2037917714927175D+02    0.2308121521310530D+01
    0.2298380659016488D+02   -0.2034307925387427D+02    0.1875490911364371D+01
   -0.2342658917836621D+02   -0.5359489860713033D+01    0.8861016015197352D+01
   -0.2275476176633376D+02   -0.5246472101736742D+01    0.8210991988898520D+01
   -0.2368540773190445D+02   -0.4490288379942946D+01    0.9140520250402972D+01
    0.1704344789670743D+02    0.2436042428935477D+02    0.2525310772581998D+02
    0.1757194415247534D+02    0.2490227642544869D+02    0.2583994989667127D+02
    0.1716230566670362D+02    0.2346000561715554D+02    0.2561850021453907D+02
    0.2575672520787695D+02    0.1873000137699218D+02   -0.1756948920604480D+02
    0.2645781807470913D+02    0.1852312787079966D+02   -0.1817996555139573D+02
    0.2611111072168560D+02    0.1864027261982888D+02   -0.1672902473343923D+02
   -0.1818433681650052D+02   -0.1225243156294572D+02   -0.8029948284342524D+01
   -0.1755149689747946D+02   -0.1280410042954740D+02   -0.7579659392171547D+01
   -0.1892563552569712D+02   -0.1200860129587765D+02   -0.7446758788537381D+01
   -0.1128098120105782D+02   -0.1230893127379357D+02    0.2316172322998350D+02
   -0.1083234970374766D+02   -0.1256320244891274D+02    0.2232943025626564D+02
   -0.1145008107243303D+02   -0.1132254178028938D+02    0.2308326132350505D+02
    0.2660176584726476D+02   -0.2578588658819184D+02    0.1942668105191463D+02
    0.2661314613782689D+02   -0.2584613077754146D+02    0.1847065399999744D+02
    0.2611156617263614D+02   -0.2494884617544082D+02    0.1979721153904856D+02
    0.1836423287364349D+02    0.2938978614155689D+01    0.6771446872989215D+01
    0.1748914320863724D+02    0.3174850126484182D+01    0.6460560404578773D+01
    0.1814516707266884D+02    0.2222465014152904D+01    0.7482198150130419D+01
   -0.4535142311047452D+01    0.3598114857699297D+01    0.2511992319678777D+02
   -0.4858811164162215D+01    0.2725326079402650D+01    0.2492452465741909D+02
   -0.3776461992247446D+01    0.3436405678407322D+01    0.2566289990562840D+02
   -0.7675763370259157D+01   -0.1816867793808997D+02   -0.1479235762768460D+02
   -0.6869242741278777D+01   -0.1776126275265326D+02   -0.1457061425509495D+02
   -0.8021083836744948D+01   -0.1855817289719017D+02   -0.1394536384097287D+02
    0.9562804854213168D+01    0.2511280962915720D+02   -0.4951017894873180D+01
    0.1001125116993846D+02    0.2590429512229067D+02   -0.4973285064868128D+01
    0.1012069657578135D+02    0.2458538974906710D+02   -0.4371336082132514D+01
    0.1015754742920450D+02    0.1982255684273136D+02    0.1770618705262885D+02
    0.9875875827422277D+01    0.1898310576351044D+02    0.1733634582458396D+02
    0.1076779952377453D+02    0.2022241295527485D+02    0.1711882668542774D+02
    0.1265230796053520D+02   -0.7187282669134996D+01    0.2197886208218090D+02
    0.1232204325731163D+02   -0.7289088563562808D+01    0.2106617611340555D+02
    0.1190723613114410D+02   -0.7316166523110820D+01    0.2260194317093923D+02
   -0.5779138524896911D+00   -0.1385297558393640D+02    0.1784311341462747D+02
   -0.7984258025278332D+00   -0.1478530205169938D+02    0.1773280935837228D+02
    0.1374534014493332D+00   -0.1385495670633313D+02    0.1855220543065325D+02
    0.3690922319094618D+01   -0.1151008134168716D+02    0.1460469225734472D+01
    0.3522803827826862D+01   -0.1205080930663931D+02    0.2320754870644618D+01
    0.2916796057656716D+01   -0.1099010756690788D+02    0.1336623351516456D+01
    0.4824869744460395D+01    0.1644551380639947D+02   -0.1899580626350410D+02
    0.4625933380199758D+01    0.1628898331283770D+02   -0.1991143762797317D+02
    0.4414979551114761D+01    0.1730095098747833D+02   -0.1878784944577297D+02
    0.2629075841142672D+02    0.2650742623273604D+02    0.2510773175533705D+02
    0.2687032568987675D+02    0.2621903568780863D+02    0.2434297020067384D+02
    0.2662512591103173D+02    0.2621581641479670D+02    0.2597049324815782D+02
   -0.1841235486250942D+02    0.6808217994098943D+00   -0.2025117445344993D+02
   -0.1889037101516712D+02    0.7678796755869655D+00   -0.2109361959591898D+02
   -0.1911132263670845D+02    0.7628310346312722D+00   -0.1960361070368531D+02
   -0.1785814012621471D+02   -0.1372361588704311D+02    0.2244152131705282D+01
   -0.1738960772995433D+02   -0.1445203903335440D+02    0.1905213192954129D+01
   -0.1871745544990709D+02   -0.1397667596606787D+02    0.2499507252376346D+01
   -0.6950093142894136D+01   -0.9709110752523882D+01   -0.1559800087990291D+02
   -0.7246574548725357D+01   -0.9953475046117005D+01   -0.1645091476845224D+02
   -0.7666651648327425D+01   -0.9322076219613228D+01   -0.1519255910227553D+02
   -0.2122195769104428D+02    0.3263902395509848D+01   -0.2640463619905097D+02
   -0.2112608611009615D+02    0.3903535813490088D+01   -0.2566848403300637D+02
   -0.2216572918787472D+02    0.3348946857344265D+01   -0.2684538091386820D+02
    0.1475291126871713D+02    0.2403044597906339D+02   -0.4620811417915548D+01
    0.1440639617182140D+02    0.2454202423829246D+02   -0.3883339412089114D+01
    0.1426922801552247D+02    0.2323543762875309D+02   -0.4640529503615719D+01
    0.2360098754713519D+02   -0.2507379127799467D+02    0.1081866691331542D+02
    0.2328697673625994D+02   -0.2599973454340715D+02    0.1072401583183392D+02
    0.2373332964470249D+02   -0.2485386599359683D+02    0.1186242080658229D+02
    0.7786956368731854D+01    0.1194732392947170D+02    0.2141786616431769D+02
    0.7040420071841822D+01    0.1258950071188526D+02    0.2111627281020431D+02
    0.7440466774481568D+01    0.1107978677571230D+02    0.2113909344166749D+02
    0.1891003201264263D+02   -0.1603835506249131D+02    0.1682637078789868D+01
    0.1983025092679662D+02   -0.1635726771319722D+02    0.1718093930984079D+01
    0.1840733930821932D+02   -0.1667066298065606D+02    0.1293860436480428D+01
   -0.1786263905478863D+02   -0.4044915866565069D-01    0.1305079010519070D+02
   -0.1822247169725298D+02    0.8651267627812858D+00    0.1297904519108092D+02
   -0.1862500239605443D+02   -0.4760910016303088D+00    0.1338128719857235D+02
   -0.1468107558791260D+02   -0.4561208332205543D+01    0.2413465629474494D+02
   -0.1393536877510474D+02   -0.5047657187654459D+01    0.2460087414411060D+02
   -0.1531381342725878D+02   -0.4218271428972042D+01    0.2473401376360176D+02
    0.1791294483385253D+02    0.2479799605691741D+02   -0.8755703260561061D+01
    0.1875133133539605D+02    0.2526169831563890D+02   -0.8982254653763315D+01
    0.1823793336341063D+02    0.2397931844271524D+02   -0.8356920349316349D+01
    0.1372049088724867D+02   -0.2709725872348687D+02   -0.2569084964836410D+02
    0.1321785923325794D+02   -0.2656777478300900D+02   -0.2630809286787508D+02
    0.1350309375333466D+02   -0.2677167438423576D+02   -0.2484526018335202D+02
    0.2481773039316277D+02    0.2122492143291105D+02    0.3093408832343395D+01
    0.2447391044951058D+02    0.2059486457339175D+02    0.3676234343751544D+01
    0.2519415756253307D+02    0.2061936500003967D+02    0.2385843856662516D+01
   -0.1021984190838886D+02    0.2637096968431457D+01    0.2686562160311228D+02
   -0.1106469271508323D+02    0.2388010503351832D+01    0.2647542998929269D+02
   -0.1005239524312827D+02    0.3564603316224720D+01    0.2663094455878445D+02
    0.6783297309175451D+01   -0.8537570455150471D+01    0.3383134002346746D+01
    0.7735352858131188D+01   -0.8505052878357294D+01    0.3285988882629453D+01
    0.6586012121329897D+01   -0.8967630225058548D+01    0.4191722625126509D+01
   -0.1279162575218265D+02    0.2070068652266398D+02   -0.1363878513165410D+02
   -0.1331277346591565D+02    0.2021112330588501D+02   -0.1298187116245110D+02
   -0.1266653283200426D+02    0.2003251311900977D+02   -0.1439095852972501D+02
   -0.7505946201853719D+01    0.2153500314917508D+02   -0.2270127743867413D+01
   -0.7618700284028662D+01    0.2240498585784886D+02   -0.2655741015197238D+01
   -0.6559485885515541D+01    0.2141422368461507D+02   -0.2139953440202649D+01
    0.7008960024497360D+01    0.1249117073345777D+02   -0.2662262995733439D+02
    0.7931922459359479D+01    0.1264682533431580D+02   -0.2640186255593247D+02
    0.6834837798592073D+01    0.1164461961453493D+02   -0.2616016919743433D+02
   -0.1633975782914693D+02   -0.1810749472562368D+02    0.1981397151016929D+02
   -0.1591540015702669D+02   -0.1874062685883278D+02    0.1915510012098732D+02
   -0.1684318413063000D+02   -0.1741618035310537D+02    0.1935832187336090D+02
   -0.1587770131587667D+00    0.2211938138204621D+02   -0.2389341020423817D+02
   -0.1678661593023302D+00    0.2136279500709267D+02   -0.2328691799936411D+02
   -0.3458193819208283D-01    0.2174240484014060D+02   -0.2477696928775296D+02
    0.3264040248563197D+00    0.1735465133365641D+02    0.6846475965294222D+01
    0.1820434568872877D+00    0.1716003655490324D+02    0.7752987460265524D+01
   -0.2564563616202866D+00    0.1688570166809555D+02    0.6225809092172341D+01
   -0.2476299401760158D+01    0.1764268791605202D+02    0.2100485490321959D+02
   -0.2034600154094300D+01    0.1833760958869223D+02    0.2147922380040953D+02
   -0.1858366471479371D+01    0.1690013647160607D+02    0.2104393197180433D+02
   -0.2162398598480647D+02   -0.1208826256575882D+02   -0.1578885666118989D+02
   -0.2157512536001343D+02   -0.1123614202884448D+02   -0.1626829605398583D+02
   -0.2146674874743941D+02   -0.1284124246536820D+02   -0.1635345698960350D+02
    0.1003917830323728D+02    0.1256963255901486D+02   -0.2337087517438621D+02
    0.9762928289004121D+01    0.1188306115263583D+02   -0.2274499651128247D+02
    0.1085612695491301D+02    0.1291860091486640D+02   -0.2308372051073468D+02
    0.3368680932459597D+01    0.1536054087467231D+02    0.1888592283105939D+02
    0.2694695687977733D+01    0.1531250558870169D+02    0.1826007792970928D+02
    0.3234964592975682D+01    0.1618417405351271D+02    0.1938987129458638D+02
   -0.3015675445866155D+01   -0.2114496120022369D+02   -0.1494537982341766D+02
   -0.2540463264959801D+01   -0.2036180120488658D+02   -0.1479784655129918D+02
   -0.2747667941595068D+01   -0.2141505743559241D+02   -0.1588425477356238D+02
    0.7561740305107141D+01   -0.1801977268113770D+02    0.9080057803033419D+01
    0.6905934974199212D+01   -0.1836685882047393D+02    0.9751016108522526D+01
    0.7183320031227076D+01   -0.1723851388605302D+02    0.8774039951327310D+01
    0.1140132539832748D+02   -0.1014856159251957D+02   -0.1621966796511138D+02
    0.1145421707594546D+02   -0.1076158659246511D+02   -0.1702057404560634D+02
    0.1109972737729977D+02   -0.1075124106751022D+02   -0.1548176745741853D+02
    0.8083508960473717D+01    0.2545126061278225D+02    0.1112854736197986D+02
    0.7567720917186698D+01    0.2616032328034914D+02    0.1155638000920777D+02
    0.8868593615168633D+01    0.2518880649325758D+02    0.1163268858846745D+02
   -0.2122672316099774D+01   -0.5657717589685046D+01    0.2666832363029124D+02
   -0.2230400754268983D+01   -0.5177224744054196D+01    0.2746663412599178D+02
   -0.2227581391389047D+01   -0.6610970211997932D+01    0.2672826314278646D+02
   -0.2433423853834988D+02   -0.3755803984173023D+01    0.2392522010789894D+02
   -0.2420508514026639D+02   -0.4540310760023127D+01    0.2452515869711632D+02
   -0.2375055318620413D+02   -0.2999666445827785D+01    0.2419209460587744D+02
   -0.2117991623413744D+02    0.6833710897439991D+01    0.1395242959359408D+02
   -0.2190400490146220D+02    0.7061539450651411D+01    0.1337510534058906D+02
   -0.2147453375930933D+02    0.6130743445811838D+01    0.1459314696114509D+02
    0.5543769039185869D+01    0.2243207605989048D+02    0.2167984467537173D+02
    0.6072103394353460D+01    0.2163463910751138D+02    0.2181806453829279D+02
    0.5382105186191930D+01    0.2239111997800130D+02    0.2074013726754310D+02
   -0.2214663081841013D+02   -0.1210548673425250D+02   -0.2341553741834815D+02
   -0.2147558830896423D+02   -0.1269855786621404D+02   -0.2373897092624578D+02
   -0.2282824586545460D+02   -0.1275613881422620D+02   -0.2322882571270342D+02
   -0.2517501938297238D+02   -0.2664594841729814D+02   -0.1183273178630815D+02
   -0.2538439261790979D+02   -0.2748783272107402D+02   -0.1138747505435157D+02
   -0.2603098689620558D+02   -0.2629870997664431D+02   -0.1208590055546842D+02
    0.1441613353931401D+02    0.2557173953307146D+02   -0.2068962926434707D+01
    0.1385627124838869D+02    0.2479280859402979D+02   -0.1768064128236235D+01
    0.1382043064009589D+02    0.2631706098041505D+02   -0.2051035568440230D+01
    0.2283917390958656D+02   -0.7621894209722048D+01   -0.1111735717232315D+02
    0.2209304077153853D+02   -0.7409361244939753D+01   -0.1053203433860889D+02
    0.2264649489833401D+02   -0.7006313597654575D+01   -0.1185432314608453D+02
    0.2038498105037640D+02    0.3139258358089081D+01    0.1521437276417993D+02
    0.1984240297618269D+02    0.2611008997984588D+01    0.1461664985681480D+02
    0.2087667864833427D+02    0.2468961254334964D+01    0.1565498174309037D+02
    0.7590560573471170D+01    0.6861918683611189D+01    0.8445892159479765D+01
    0.7478461639438189D+01    0.7808627007170560D+01    0.8524102335109857D+01
    0.7927597610570048D+01    0.6578346710541060D+01    0.9350944819531097D+01
    0.2328108098816908D+02   -0.1207192705343046D+02   -0.1582666884551505D+02
    0.2324088357187361D+02   -0.1277985903310585D+02   -0.1505886845537499D+02
    0.2313341281316213D+02   -0.1120330529841307D+02   -0.1540781453206530D+02
    0.8544762495399381D+01   -0.2287292445633515D+02    0.2461937397831574D+02
    0.8917737474191116D+01   -0.2261682998747935D+02    0.2549315571571179D+02
    0.7548114401690649D+01   -0.2269088481024849D+02    0.2464905751198116D+02
    0.2261666828818167D+02    0.1174278845925855D+01   -0.6669190164016100D+01
    0.2167875920685459D+02    0.1325797175601765D+01   -0.6379209713697809D+01
    0.2282692961622898D+02    0.2923215916227857D+00   -0.6203113630239161D+01
    0.2416166405159262D+01    0.1258665586639577D+02    0.1736342258405024D+02
    0.2214791311039801D+01    0.1327396306868980D+02    0.1677695299298093D+02
    0.1832535437976407D+01    0.1272353266781827D+02    0.1814336440624502D+02
   -0.1994601135942888D+02   -0.1789369635000919D+02   -0.2231945014368736D+02
   -0.2017373711280277D+02   -0.1875177056657854D+02   -0.2273809087996004D+02
   -0.1954214325132405D+02   -0.1735978764011180D+02   -0.2299749359374032D+02
    0.6935041040318340D+01    0.9814306003475174D+01    0.1980432829880168D+02
    0.7157251718947970D+01    0.8867073163636405D+01    0.1993887022613085D+02
    0.7380220853344594D+01    0.1016329236044720D+02    0.1904509983773987D+02
   -0.2489838830863001D+02    0.6323380929035083D+01   -0.2905436959642155D+01
   -0.2555082282003725D+02    0.6347733040079640D+01   -0.2095485704652801D+01
   -0.2418937284064395D+02    0.5751055511507294D+01   -0.2635105846315439D+01
    0.1441324110583069D+02   -0.1844088804091039D+02    0.8626384520411616D+01
    0.1389048467150353D+02   -0.1921474119175467D+02    0.8956153649837502D+01
    0.1388384888019154D+02   -0.1806494957053188D+02    0.7914251808310300D+01
   -0.2881931743948616D+01    0.8450927505973620D+01    0.2502302002508092D+02
   -0.3481000210509993D+01    0.8083679283754201D+01    0.2568315651455404D+02
   -0.2820293893529754D+01    0.9416635344322513D+01    0.2513109040687279D+02
    0.4047930632773935D+01   -0.1930665093871291D+02   -0.2623504990201952D+02
    0.4840703710117172D+01   -0.1874554105341300D+02   -0.2639634574188801D+02
    0.4456330215252412D+01   -0.1978254541273698D+02   -0.2549377556808677D+02
    0.3105910251227396D+01    0.2245735963772884D+02    0.6779920507019926D+01
    0.2853232442359818D+01    0.2305037000059424D+02    0.6048097729632654D+01
    0.2268776204198077D+01    0.2202516989471975D+02    0.6882173419545713D+01
    0.2632619278377943D+02   -0.8915447170560840D+01    0.2696313338569551D+02
    0.2636469187609019D+02   -0.8144321124686233D+01    0.2758551811717084D+02
    0.2723776018114408D+02   -0.9180494331739650D+01    0.2689679848480594D+02
    0.1364833320245234D+02    0.5479420676111300D+01   -0.9086352571740042D+01
    0.1319249557848677D+02    0.6034449803084080D+01   -0.9787043383149513D+01
    0.1381718419942474D+02    0.4730225532751805D+01   -0.9678403517541025D+01
    0.1633756855938728D+02    0.2545105091069856D+02    0.2604034664743961D+01
    0.1680938817533908D+02    0.2551563848361253D+02    0.1759320406414766D+01
    0.1671346513272501D+02    0.2466315076115681D+02    0.3037459800785953D+01
   -0.2099522229752265D+02    0.1059757834465552D+02    0.1204733158335542D+02
   -0.2079465413061044D+02    0.1048805653370929D+02    0.1300872721424512D+02
   -0.2195329653447515D+02    0.1072200513501936D+02    0.1196901976272457D+02
    0.2630100454061825D+02   -0.1235835384433858D+01    0.8959102717025520D+01
    0.2616455351171538D+02   -0.3562188404850870D+00    0.8641432969528223D+01
    0.2647184056871226D+02   -0.1816244199100883D+01    0.8232881795350860D+01
    0.1646863166563819D+02    0.2420415787748995D+02   -0.1922921239937811D+02
    0.1572699797452976D+02    0.2450881263021523D+02   -0.1979368061657749D+02
    0.1663215735372079D+02    0.2497101372410512D+02   -0.1863569692116087D+02
    0.7619003988514973D+01    0.1020765758687527D+02   -0.1178450398485143D+02
    0.8487193333806392D+01    0.1003748516261227D+02   -0.1211078867777284D+02
    0.7832512351129937D+01    0.1064090230877219D+02   -0.1092327211694672D+02
   -0.2035686599964629D+02    0.2533664468706232D+02    0.1098483700797711D+02
   -0.1971910801692589D+02    0.2474978088308966D+02    0.1148334975975862D+02
   -0.2129632050770689D+02    0.2501744920717278D+02    0.1117578438754735D+02
    0.2547420758384200D+02    0.2561002392603689D+02    0.1011197771988098D+02
    0.2547342851538741D+02    0.2654041418552373D+02    0.9843425352912407D+01
    0.2494948592386498D+02    0.2511803901213757D+02    0.9497669300956394D+01
   -0.1692247820995692D+02   -0.2199026476631222D+02   -0.1956987858879401D+02
   -0.1731349248986552D+02   -0.2107126155083316D+02   -0.1967554165976783D+02
   -0.1763576926329328D+02   -0.2255340049435836D+02   -0.1924315144285241D+02
    0.8278492309115650D+00    0.1296208622461264D+02    0.2022921952350088D+02
    0.7968845485837414D+00    0.1264453008899827D+02    0.2111349408220540D+02
    0.5057904920027989D-01    0.1256598541170100D+02    0.1986470681632834D+02
    0.2370847410922652D+02   -0.1776420929714948D+02   -0.2226173667957416D+02
    0.2343216051553331D+02   -0.1773670945858318D+02   -0.2320121077534498D+02
    0.2468625277937704D+02   -0.1766098395420774D+02   -0.2230155530938660D+02
   -0.2088482389798682D+02   -0.8060587501511204D+01   -0.6502593244026420D+01
   -0.2004274537855331D+02   -0.8469803070541667D+01   -0.6700669936060388D+01
   -0.2060498396626074D+02   -0.7248290318301622D+01   -0.6050032989931306D+01
   -0.7790244848804250D+01   -0.2291092349538264D+02   -0.1881514182518111D+02
   -0.7020365159784347D+01   -0.2350422993093531D+02   -0.1890149663066765D+02
   -0.7899066624668238D+01   -0.2262832121600510D+02   -0.1783358896935530D+02
    0.2057908059022483D+02   -0.3717194819780231D+01    0.1109741890979013D+02
    0.1981244938444899D+02   -0.4312057017005438D+01    0.1091091434628731D+02
    0.2132580856603430D+02   -0.4103338327852419D+01    0.1061554933604273D+02
   -0.2271066777126748D+02   -0.1645425680494938D+01    0.2503227385719717D+02
   -0.2355155195325296D+02   -0.1181501544144711D+01    0.2524854237764414D+02
   -0.2257335789145920D+02   -0.2360330031810195D+01    0.2573455292445548D+02
    0.2145277683745732D+02   -0.1283194570078613D+02    0.8973740704234064D+01
    0.2129916532256475D+02   -0.1359431221029607D+02    0.9553191436475313D+01
    0.2104653038573211D+02   -0.1294314543191427D+02    0.8134048162881660D+01
    0.2524315519145182D+02   -0.1441151778414455D+02    0.2186897508892624D+02
    0.2501205946765796D+02   -0.1446798999064201D+02    0.2089162512898724D+02
    0.2621177753046943D+02   -0.1449367405300929D+02    0.2193851259931362D+02
    0.2377927555946222D+01   -0.7224215716842467D+01   -0.2204264278474686D+02
    0.1929170257535411D+01   -0.6341623692053217D+01   -0.2197208606842551D+02
    0.2675072740790852D+01   -0.7599011412482487D+01   -0.2117240080588217D+02
   -0.7057640451620966D+01    0.7673771435169553D+01   -0.2425377206176262D+02
   -0.6456349695928193D+01    0.6880061998603201D+01   -0.2423383628994538D+02
   -0.6831481327443695D+01    0.8023682189785397D+01   -0.2509066620797580D+02
   -0.2501138772859098D+02   -0.9559868575485730D+01    0.1208226565429760D+02
   -0.2539023046372991D+02   -0.9772423253115733D+01    0.1122933359782591D+02
   -0.2466074842219149D+02   -0.8679798240019311D+01    0.1204274934822998D+02
   -0.2402023698081030D+02   -0.2379494111839167D+02   -0.2230146618541936D+02
   -0.2449315056511424D+02   -0.2294574596585666D+02   -0.2219897490549092D+02
   -0.2340639985750479D+02   -0.2388560106856750D+02   -0.2152242484790320D+02
    0.1062552238986797D+00    0.2335213871206953D+02   -0.1346949622711007D+01
    0.3414397637876813D+00    0.2404476215759941D+02   -0.1992357221135876D+01
    0.5247060916246911D+00    0.2371549956410466D+02   -0.5892413390184148D+00
   -0.2066673773613891D+02   -0.1549134223420053D+02    0.2531303603076642D+02
   -0.2124417706686040D+02   -0.1524384607328765D+02    0.2606464320969297D+02
   -0.2034607556096316D+02   -0.1636775050182496D+02    0.2553299774404666D+02
    0.1129954621195232D+02    0.1766873910474168D+02    0.5001604267490912D+01
    0.1057742652454865D+02    0.1738415232551197D+02    0.4436739151200822D+01
    0.1107669628117715D+02    0.1860307656472876D+02    0.5116261161525955D+01
    0.2454353549371127D+02    0.4466055647265974D+01   -0.3655014419201017D+01
    0.2475298818293803D+02    0.3859268023084213D+01   -0.4353048008987379D+01
    0.2361317096636489D+02    0.4730746075695215D+01   -0.3937409306588260D+01
    0.1053848559450666D+02   -0.1876612648684807D+02    0.2574846922739511D+02
    0.1060476536591791D+02   -0.1782325057359691D+02    0.2605727949193138D+02
    0.1128405590048641D+02   -0.1888411788926850D+02    0.2514668722686913D+02
   -0.1071452914981813D+01    0.5970029738475070D+01   -0.5289346753149284D+01
   -0.8453733001746004D+00    0.5432357482573744D+01   -0.4496321884270798D+01
   -0.1224072849345272D+01    0.5400407543836204D+01   -0.6044072495065818D+01
   -0.1554415275904762D+02    0.1422758464987495D+02   -0.1619950671874087D+02
   -0.1547662444500385D+02    0.1442121715926860D+02   -0.1716548870773592D+02
   -0.1486505116016418D+02    0.1357824662294040D+02   -0.1605960539874398D+02
   -0.4928031899109349D+00    0.2554410902338647D+02    0.1694823639077516D+02
   -0.1067386957051521D+01    0.2573429170470583D+02    0.1622013379923083D+02
   -0.9072360344649996D+00    0.2572977306122875D+02    0.1776631313061112D+02
    0.1962702896851317D+02   -0.4353336389513212D+01   -0.6954997194910367D+01
    0.1885780187567248D+02   -0.4606627077851722D+01   -0.6490743795826927D+01
    0.2032506971262179D+02   -0.4971954553584092D+01   -0.6702558535435173D+01
    0.7329204789369329D+01    0.1636642676744215D+02   -0.1827505581859661D+02
    0.6414312681788859D+01    0.1612718839615083D+02   -0.1847621579015752D+02
    0.7543514699619871D+01    0.1714249757616480D+02   -0.1876435318450209D+02
    0.4437137016975141D+01   -0.2566835427835312D+02    0.2502579706004904D+02
    0.4925183496489153D+01   -0.2593810863325016D+02    0.2576706710803795D+02
    0.4858405813188030D+01   -0.2603235861329790D+02    0.2424182097223591D+02
    0.1435371499577903D+01    0.1373565057442388D+02    0.1319121842635585D+01
    0.6994165330941869D+00    0.1311323326965627D+02    0.1185859382264964D+01
    0.1248212968910214D+01    0.1455306799125611D+02    0.8245128506159807D+00
    0.5237157240535728D+01   -0.9716047402050531D+01   -0.8482534427639091D+01
    0.4731309116972192D+01   -0.1036923802008678D+02   -0.7980463349183275D+01
    0.4886621105646393D+01   -0.9542215566789285D+01   -0.9411618185076188D+01
    0.1240121206024081D+02   -0.2127697818346544D+02   -0.1856425163794714D+02
    0.1279870733548747D+02   -0.2220370753896418D+02   -0.1862025891967665D+02
    0.1165498118217128D+02   -0.2128169450213358D+02   -0.1913575828978001D+02
    0.2143182093405280D+02    0.2556020523077547D+02    0.3013314816202223D+01
    0.2063651456691917D+02    0.2585940889648038D+02    0.2594158992365330D+01
    0.2189192629400039D+02    0.2509080708061925D+02    0.2311740868482785D+01
   -0.3430486663526799D+01   -0.3806956273871822D+01    0.1479064378254587D+02
   -0.4207141204417551D+01   -0.4017233616457164D+01    0.1531953634150750D+02
   -0.3863464058753243D+01   -0.3645550837538904D+01    0.1394832726386078D+02
   -0.3234432232837369D+01    0.2309977468790636D+02   -0.1374316457033999D+01
   -0.3297990461994226D+01    0.2376448508756713D+02   -0.6771726578062770D+00
   -0.2392268135945566D+01    0.2265942814565445D+02   -0.1165341946998852D+01
   -0.1430058872608921D+02   -0.6205414221090523D+01   -0.1326789089120508D+02
   -0.1435267239044878D+02   -0.5393132001124934D+01   -0.1280504047157270D+02
   -0.1498996072812081D+02   -0.6797255850919405D+01   -0.1282445335024452D+02
   -0.1752600460592763D+01   -0.2074354560137227D+02    0.1985907991442564D+02
   -0.1395789543447947D+01   -0.2005244570637462D+02    0.1928604163100223D+02
   -0.2710164703142646D+01   -0.2059428454657439D+02    0.1986510917774968D+02
   -0.2708975241350283D+02    0.2474912120028881D+02    0.7531866088627956D+01
   -0.2694457886684375D+02    0.2555572427740820D+02    0.7999794712238175D+01
   -0.2777083970966491D+02    0.2422943407023435D+02    0.7935804436122683D+01
   -0.1030178053215516D+02    0.7828826674165827D+01    0.6121554687634531D+01
   -0.1008258527893376D+02    0.8065589100077810D+01    0.7034401257333085D+01
   -0.1074090098159623D+02    0.6958961363632468D+01    0.6128785310673221D+01
    0.1024234987055708D+02    0.3129852376310863D+01   -0.1187087072859212D+02
    0.1010151250111335D+02    0.3920742200447681D+01   -0.1138997294458802D+02
    0.1080830439162138D+02    0.3312047753051009D+01   -0.1263483959772391D+02
    0.2439158193452194D+01   -0.3764110081755482D+01   -0.2528341179433437D+02
    0.2438054462529879D+01   -0.4712122813053434D+01   -0.2556646333322766D+02
    0.1625616170084191D+01   -0.3772608166061866D+01   -0.2479858930771466D+02
   -0.2544675683875460D+02   -0.1413949786336749D+02    0.1661134121742815D+02
   -0.2617827577643633D+02   -0.1355021813027594D+02    0.1639677781454829D+02
   -0.2520643324991518D+02   -0.1453168751977874D+02    0.1577152329487451D+02
   -0.2095008600849251D+02    0.1324209518816822D+02   -0.1576179062807273D+02
   -0.2133671897018026D+02    0.1384421750505442D+02   -0.1514337245149107D+02
   -0.2002328581237874D+02    0.1331243097712562D+02   -0.1549916758225831D+02
    0.2089393650619070D+02    0.1759683747544081D+01    0.6615655149433669D-01
    0.2049637647165773D+02    0.2182837078982576D+01    0.8688532095690509D+00
    0.2141148813792323D+02    0.9713222397226379D+00    0.3966556585712754D+00
   -0.2594195714687891D+02   -0.3325918021972591D+01   -0.2721868857457699D+02
   -0.2675178747078381D+02   -0.3319490997461598D+01   -0.2665461674963751D+02
   -0.2529895725609636D+02   -0.2815767058787455D+01   -0.2677701445172024D+02
   -0.1966913293656998D+02   -0.1031835187936114D+02   -0.2018396086307435D+02
   -0.1916596220488735D+02   -0.9884771100763691D+01   -0.2089803266986248D+02
   -0.1969683248212421D+02   -0.9649200967346903D+01   -0.1945566132192824D+02
    0.5212420232226711D+01   -0.2234418169356307D+02   -0.6513678628790598D+01
    0.5972339211548893D+01   -0.2297402153511459D+02   -0.6596681523186147D+01
    0.4699027488507577D+01   -0.2239474995090662D+02   -0.7388663283747659D+01
   -0.2018578835493304D+01   -0.1773572556766899D+02   -0.3613573360815331D+01
   -0.1418443306297750D+01   -0.1836135759692228D+02   -0.3995617154992724D+01
   -0.2140338523680419D+01   -0.1811659328765365D+02   -0.2757701708506267D+01
    0.5387481347441181D+01   -0.4662899963243930D+01   -0.2757351591682446D+01
    0.4632665450574689D+01   -0.4536155587401000D+01   -0.3296999455366965D+01
    0.6028363351550686D+01   -0.4101667696956137D+01   -0.3154324936719769D+01
    0.7910781861811401D+01   -0.9750646593305946D+01   -0.2441198489477711D+02
    0.7410812211032601D+01   -0.8929656231001202D+01   -0.2426464125928218D+02
    0.8217463299319778D+01   -0.9944758152846422D+01   -0.2353998642504638D+02
   -0.8136249638555256D+01    0.2610686415039733D+02    0.1057851212434471D+02
   -0.8910162062142016D+01    0.2654992945362839D+02    0.1098691119130276D+02
   -0.8222768688308911D+01    0.2523681678342662D+02    0.1091445185404948D+02
    0.3240157133824200D+01    0.1881442640714439D+02    0.1768391388713043D+02
    0.3590224476246225D+01    0.1969727100800193D+02    0.1749325912912824D+02
    0.2342043625463272D+01    0.1871015363980242D+02    0.1757428969333310D+02
   -0.1193879286678234D+02    0.1338775153220260D+02   -0.3078566139326409D+00
   -0.1254976354521168D+02    0.1394746308640944D+02   -0.7811673264349852D+00
   -0.1155444685241666D+02    0.1387046447816162D+02    0.3860514086841908D+00
    0.6730350742602764D+01    0.1554521509590500D+02    0.8665455807148378D+01
    0.6689242728498495D+01    0.1528655548517348D+02    0.7743127990451725D+01
    0.6345540401528888D+01    0.1643260295126780D+02    0.8780703823564417D+01
   -0.2085479220930628D+02    0.2398681955591917D+02    0.5406388551697877D+00
   -0.2171931953786032D+02    0.2347587226698867D+02    0.5487442088693290D+00
   -0.2032240436849939D+02    0.2356151617301608D+02    0.1280908739254501D+01
    0.2520780382044935D+02   -0.8143324919300742D+00   -0.1367855171564199D+02
    0.2540604799776821D+02   -0.1326229007455094D+01   -0.1448981879875235D+02
    0.2425024193846976D+02   -0.9538910018765497D+00   -0.1351754195075969D+02
   -0.2287870553881952D+02   -0.1996554059126667D+02    0.2019601199676057D+02
   -0.2336086398398938D+02   -0.2035080535318809D+02    0.1941168815001310D+02
   -0.2216599961230220D+02   -0.2057197576325073D+02    0.2045253835314539D+02
    0.2134619882183199D+02    0.1281468507047706D+02    0.2512740028742034D+00
    0.2226464788536986D+02    0.1316841968367627D+02    0.1151091893954809D+00
    0.2138783848062419D+02    0.1192971530770212D+02    0.6336715299564846D+00
   -0.1614186610519877D+02   -0.2671098507814756D+02   -0.2666062108924942D+02
   -0.1660525936171407D+02   -0.2658284009808549D+02   -0.2585851628385087D+02
   -0.1642379207930368D+02   -0.2586616457150896D+02   -0.2709422213991633D+02
    0.2348768482746773D+02   -0.2176763512512622D+02   -0.2718543295532452D+02
    0.2283630646302202D+02   -0.2121221034716259D+02   -0.2665828221724496D+02
    0.2353896146712174D+02   -0.2266342690540967D+02   -0.2670256138229314D+02
   -0.1451568409595225D+02    0.1648017363926853D+02    0.7722809003948452D+01
   -0.1384119560267492D+02    0.1723668257564342D+02    0.7782066893887056D+01
   -0.1488395886557890D+02    0.1623254695153453D+02    0.8600100386668261D+01
   -0.2078526425876230D+01    0.1641172804323933D+02   -0.1276250027620845D+02
   -0.2679732176885909D+01    0.1574688694989044D+02   -0.1318898977151049D+02
   -0.2089077437309034D+01    0.1627761489988172D+02   -0.1181342738363359D+02
    0.8709345615051598D+01    0.3287497256439587D+01    0.2365672769550816D+02
    0.8274696873993541D+01    0.3044967903932272D+01    0.2446256955011799D+02
    0.9641438577691106D+01    0.2921321787265680D+01    0.2365554781808217D+02
   -0.7345852730576598D+01   -0.2507307974790591D+01   -0.5971394248521182D+01
   -0.6976482216069713D+01   -0.2607848296028736D+01   -0.5070143734084394D+01
   -0.6888225297666340D+01   -0.1784728898240553D+01   -0.6433751318170875D+01
   -0.2026843722795724D+02    0.7233904932063536D+01   -0.1103140827337150D+02
   -0.1956060817001404D+02    0.7764098061878137D+01   -0.1067093993404393D+02
   -0.2100620891899657D+02    0.7906661989999547D+01   -0.1092662580040646D+02
    0.2327051037421700D+02   -0.8831107626874715D+01    0.6598226685751053D+01
    0.2381264451791833D+02   -0.8155214471220130D+01    0.6070520971577661D+01
    0.2357710808290980D+02   -0.9651936915659849D+01    0.6165580898369387D+01
   -0.1976094403252283D+02    0.1100493500729187D+01   -0.9037676767937119D+01
   -0.1908268042426298D+02    0.1680299603760404D+01   -0.9382897713257751D+01
   -0.2042377509056789D+02    0.1219890365666054D+01   -0.9692875901396853D+01
   -0.1199070870973074D+02   -0.1657062697637411D+02    0.9696288237923476D+01
   -0.1207855382510326D+02   -0.1567980282277427D+02    0.9250685626690208D+01
   -0.1204064509858109D+02   -0.1644012758903628D+02    0.1069551103326010D+02
   -0.1057990403383597D+02    0.2128375609232825D+02   -0.1207850579848209D+02
   -0.9864107637991530D+01    0.2128776011457572D+02   -0.1272148441485769D+02
   -0.1141933718225688D+02    0.2116919749325594D+02   -0.1262263502995748D+02
   -0.2385410214473837D+02    0.1474234652240065D+02    0.1799123159625297D+02
   -0.2335286129628503D+02    0.1413881528347469D+02    0.1860202314006933D+02
   -0.2442263498098830D+02    0.1529044995694745D+02    0.1844474921879337D+02
   -0.7110603627983966D+01   -0.2153114743126751D+02   -0.2918469781013068D+01
   -0.6621293204802415D+01   -0.2104005587979250D+02   -0.2276768147169657D+01
   -0.7153623166359966D+01   -0.2112686551255019D+02   -0.3775707951742958D+01
   -0.1625509664919680D+02    0.2163142835260089D+02    0.1656083140247587D+02
   -0.1580457942114433D+02    0.2129265053655849D+02    0.1737012662307997D+02
   -0.1558705031511759D+02    0.2177419807165137D+02    0.1588597825193092D+02
   -0.1061377879724469D+02    0.2212291718778550D+02    0.7228504787080766D+00
   -0.1043582120676852D+02    0.2198912961590210D+02    0.1666978496451611D+01
   -0.1053521646395188D+02    0.2307712709311687D+02    0.5616610131520147D+00
    0.4181407928159401D+01   -0.1152371450038438D+02   -0.2210025090664262D+02
    0.4424715014057481D+01   -0.1134655931561057D+02   -0.2301378721448114D+02
    0.4580256246679036D+01   -0.1240709738393234D+02   -0.2202396113984625D+02
   -0.1307510765753623D+02    0.6140159311861410D+01   -0.1551425881304338D+00
   -0.1395659157752756D+02    0.6400091257072330D+01   -0.4040221632711901D+00
   -0.1264573564315469D+02    0.5677137755919126D+01   -0.9324007066198640D+00
    0.2197642926480281D+02    0.1626029286042649D+02   -0.1153407337031579D+02
    0.2281363056010492D+02    0.1599598684170843D+02   -0.1108190574575497D+02
    0.2216085746659898D+02    0.1721679575280491D+02   -0.1159203877099066D+02
   -0.2027988876299310D+02   -0.1083524167429011D+01    0.1676324755568377D+02
   -0.1934933506121406D+02   -0.1013668602611209D+01    0.1711793546450518D+02
   -0.2020065713350066D+02   -0.1347472010798296D+01    0.1581080158944743D+02
   -0.2201058583610362D+02    0.4439494176968592D+01   -0.8104227449382572D+01
   -0.2247790382308926D+02    0.5192612635965864D+01   -0.7749674538762756D+01
   -0.2192650340888629D+02    0.3711764987704050D+01   -0.7434838583165102D+01
   -0.3019864245264040D+01   -0.6854058452002389D+01    0.9703713872087754D+01
   -0.3537250947830343D+01   -0.6406527882572035D+01    0.1035717303717544D+02
   -0.3672683542599103D+01   -0.7354691804934395D+01    0.9153187062954871D+01
   -0.7679030473012786D+01    0.2261905766358035D+02    0.2646342152958647D+01
   -0.7357382111171226D+01    0.2212531198810757D+02    0.1868245919147930D+01
   -0.6981003008123779D+01    0.2258215103292508D+02    0.3339839754998553D+01
    0.1012095733554300D+02    0.7336949317743530D+01   -0.8320210372463849D+01
    0.9169522840614299D+01    0.7340798023776728D+01   -0.8197177055112892D+01
    0.1049426607747780D+02    0.8213829358792335D+01   -0.8221618982087145D+01
    0.9429506725512644D+01    0.3395266343972601D+01   -0.1574955293237257D+02
    0.1021466258787414D+02    0.3483191354039694D+01   -0.1524707450487358D+02
    0.9017969035722027D+01    0.2858149472010806D+01   -0.1515744365116868D+02
    0.2517146442312057D+02   -0.8328996946495359D+01   -0.2265156541107901D+02
    0.2561272343348074D+02   -0.8878759695174262D+01   -0.2199686532441318D+02
    0.2422483290632958D+02   -0.8586053441518526D+01   -0.2268170672807798D+02
    0.3312721003976594D+01    0.1705252339028001D+02   -0.1446690117212416D+02
    0.3435003527826960D+01    0.1624636271510191D+02   -0.1389126253107722D+02
    0.3665394579348971D+01    0.1681658815151060D+02   -0.1535198557060098D+02
   -0.1090021288214993D+02    0.1014715364826445D+02   -0.1384036465532445D+02
   -0.1026813843714678D+02    0.9621645895641576D+01   -0.1424605984588080D+02
   -0.1050263327946270D+02    0.1046818141558540D+02   -0.1300003587003208D+02
   -0.1467505323368553D+02   -0.2673444921497973D+02   -0.1932001036802216D+02
   -0.1391896628379285D+02   -0.2617107709960399D+02   -0.1941096724038856D+02
   -0.1506069042109590D+02   -0.2684502939462112D+02   -0.2021760948241036D+02
    0.1765833251283264D+02    0.1254843599207177D+00    0.2152984438213799D+02
    0.1855975511197159D+02    0.4579916907680834D+00    0.2161863965708167D+02
    0.1777647105497769D+02   -0.6611264406957702D+00    0.2091726243908267D+02
    0.4567376071303612D+01   -0.2560937151028178D+02   -0.7958288667359104D+01
    0.4836439239246905D+01   -0.2558176774297604D+02   -0.8858863914535455D+01
    0.5361927352290474D+01   -0.2603486060817891D+02   -0.7626109895819880D+01
   -0.3260950927321384D+01    0.9416019018142908D+01   -0.1461935429817547D+02
   -0.3279283003893243D+01    0.8732130382426650D+01   -0.1387536908181463D+02
   -0.2501601910634254D+01    0.9967494970874091D+01   -0.1447092077072559D+02
   -0.1711256106722221D+02    0.1075381234716107D+02    0.1920445539562206D+02
   -0.1699233280449520D+02    0.9844659234687009D+01    0.1956193123576324D+02
   -0.1779752493517909D+02    0.1107901913590466D+02    0.1976298083015515D+02
    0.3769700596110635D+01    0.1763263124578657D+02    0.9933748221439792D+01
    0.3653409925371005D+01    0.1852571320829125D+02    0.9580732084260385D+01
    0.4342576505599872D+01    0.1714514364105704D+02    0.9383935308996344D+01
    0.1429791855255981D+02    0.1352221549285601D+02   -0.2512131025534535D+02
    0.1394177076780658D+02    0.1313361133728106D+02   -0.2427513181618023D+02
    0.1378763079463203D+02    0.1431919683372962D+02   -0.2524400805663514D+02
   -0.8976863348601555D+01    0.5270901460304945D+01   -0.9569144941942398D+01
   -0.8329192582814667D+01    0.5518920038279700D+01   -0.8879049627156023D+01
   -0.8623800200214779D+01    0.5822051583067849D+01   -0.1029998828568028D+02
   -0.4611396327186545D+01   -0.2735286988586822D+01    0.4117191115347766D+01
   -0.3997896933625903D+01   -0.2975152810699279D+01    0.4748058267653082D+01
   -0.5274193066440146D+01   -0.2247343466050292D+01    0.4620888116675102D+01
   -0.2543862880771271D+02   -0.2439973498401475D+02   -0.2789054804198644D+01
   -0.2493112363053918D+02   -0.2424876606752765D+02   -0.1931724723648311D+01
   -0.2539693105621216D+02   -0.2356119873025392D+02   -0.3290827313329147D+01
    0.8294988841069840D+01   -0.3885407728853710D+00    0.8618400535756230D+01
    0.8403938219642644D+01    0.4185041391711079D+00    0.9130065030681065D+01
    0.7923461660407754D+01   -0.1068519883494434D+01    0.9160696665194873D+01
   -0.1331455580824412D+02    0.1359070382615890D+01   -0.2102812041397311D+02
   -0.1275826763001536D+02    0.4875036478880277D+00   -0.2114963272559279D+02
   -0.1388696971873578D+02    0.1491493231355808D+01   -0.2173373787324537D+02
   -0.2214599206688057D+02    0.1838319414238392D+02   -0.4357177249212687D+01
   -0.2245838243890957D+02    0.1918358295174449D+02   -0.3861182977574984D+01
   -0.2269328890687867D+02    0.1763000389467078D+02   -0.4112344380712186D+01
    0.7608342968447394D+01   -0.4639392523404386D+01   -0.2587578593275096D+02
    0.8137524224939019D+01   -0.4973856471985457D+01   -0.2657867989819715D+02
    0.7997347288620044D+01   -0.4960355737069565D+01   -0.2506863749904426D+02
    0.2288038112882274D+02    0.5704145475005443D+01   -0.7498008588268197D+00
    0.2361238848946875D+02    0.5643655757848135D+01   -0.8734225144402241D-01
    0.2309863454984738D+02    0.4980115782512722D+01   -0.1406028076149448D+01
    0.7880522632207989D+01    0.1538980527732182D+02    0.1992773228705067D+02
    0.7218599168572136D+01    0.1471316872730890D+02    0.1997359631242033D+02
    0.7429715846774101D+01    0.1608004921904290D+02    0.1937809189191180D+02
    0.2031131688674742D+02   -0.1294313917347067D+02   -0.1447792679165669D+02
    0.2103452932058743D+02   -0.1337514964513193D+02   -0.1397685688139342D+02
    0.2020016810616890D+02   -0.1206519920534808D+02   -0.1411831534125693D+02
    0.1826468374494539D+02    0.2712036841550478D+02   -0.2334807901431983D+02
    0.1839984494281291D+02    0.2635048830418001D+02   -0.2397391194148866D+02
    0.1807207929258675D+02    0.2791762494248119D+02   -0.2390059514341823D+02
    0.3349991722301452D+00    0.2049695623040518D+02   -0.1770713130203651D+01
    0.7877097677296097D+00    0.2133217042631200D+02   -0.1804220291334156D+01
   -0.4974961413406136D+00    0.2062935234004713D+02   -0.2350796853282767D+01
   -0.1939544068036457D+02   -0.1325015798697992D+02    0.2339134305777723D+02
   -0.1963868687259394D+02   -0.1402298003789448D+02    0.2393520396743582D+02
   -0.1997538427364727D+02   -0.1259246601176120D+02    0.2377882110828520D+02
    0.1918917500213115D+02    0.1522212366965310D+02   -0.2080849941898616D+02
    0.1970417616960367D+02    0.1604270177017637D+02   -0.2072870286088129D+02
    0.1965674568567234D+02    0.1479601928968944D+02   -0.2149375359929619D+02
    0.1101661646338536D+02    0.1936797141640065D+02    0.1274843050868571D+01
    0.1053541402402269D+02    0.1946413470175760D+02    0.2083616773744160D+01
    0.1165483467421124D+02    0.2001738973467839D+02    0.1114413307423460D+01
    0.2939513120687756D+01   -0.2582796646687600D+02    0.1729457031339354D+02
    0.3868693399825218D+01   -0.2560623640501220D+02    0.1706553783367313D+02
    0.3056089413184203D+01   -0.2679814482219189D+02    0.1745276009197858D+02
   -0.5393943023704854D+01    0.1341286067202145D+02   -0.2915829513444145D+01
   -0.6276426259899435D+01    0.1340304184219035D+02   -0.3160426037151002D+01
   -0.5252598913581746D+01    0.1397301675763659D+02   -0.2107065141713644D+01
   -0.1064718474421251D+02    0.5314995445339495D+01    0.2540879768041928D+02
   -0.1056351938610348D+02    0.6062012692376695D+01    0.2481265469308351D+02
   -0.1080157775950860D+02    0.4592556043044547D+01    0.2480551723390826D+02
    0.8226602012773505D+00   -0.1793088417020386D+02   -0.1964551057565714D+02
    0.8155624115908100D-01   -0.1739356456540909D+02   -0.1989845012569122D+02
    0.5526127740772246D+00   -0.1881659623829806D+02   -0.2003811067389486D+02
    0.2661663366187424D+02    0.7790178030333677D+01    0.2397722211817819D+02
    0.2668713194242016D+02    0.8403666640765902D+01    0.2469718343840427D+02
    0.2565643957493199D+02    0.7687732986523259D+01    0.2386304946169863D+02
    0.7854733854681198D+01    0.4100653720994339D+01   -0.4318599812205336D+01
    0.8716650278291942D+01    0.4315265356095954D+01   -0.4639598081222488D+01
    0.7407750468940035D+01    0.3474338483274012D+01   -0.4891090942241047D+01
    0.2137677333014608D+02    0.1482680347636240D+01   -0.1536468828146146D+02
    0.2087580756030274D+02    0.1168577981205863D+01   -0.1457889335077565D+02
    0.2195773530176552D+02    0.2238079289425018D+01   -0.1509586926923203D+02
   -0.2167039593709099D+02   -0.1004318877765059D+02   -0.4101969303321111D+01
   -0.2078874949362114D+02   -0.1042464705994020D+02   -0.3802794475520614D+01
   -0.2163229034629821D+02   -0.9436036491120300D+01   -0.4865142040318895D+01
    0.1499350975406202D+02    0.2225756847541176D+02    0.2255304935567961D+02
    0.1421286816108449D+02    0.2254056563905184D+02    0.2210957164451820D+02
    0.1562901081828627D+02    0.2300741624553610D+02    0.2248844852164827D+02
    0.5717771290757781D-01   -0.2342865507998328D+02    0.1386635827027638D+01
    0.7120207245267742D+00   -0.2413201729045005D+02    0.1416391311525960D+01
   -0.7765615124739198D+00   -0.2383152516031952D+02    0.1167653303890807D+01
   -0.1652117748926874D+02   -0.1532884857864454D+02   -0.1466573411731922D+02
   -0.1720512182800919D+02   -0.1597314480215742D+02   -0.1492853677852734D+02
   -0.1696942161255554D+02   -0.1498127984630111D+02   -0.1389164018926678D+02
    0.2060325260945865D+02    0.1733197589325395D+02   -0.5272125449005280D+01
    0.2098351139194950D+02    0.1810725352335328D+02   -0.4834285359766024D+01
    0.2006540153209585D+02    0.1697554975614573D+02   -0.4579644322177987D+01
    0.2654076868579486D+01    0.1934010370264171D+02   -0.8474160413101213D+01
    0.2672874850776916D+01    0.1895479356523946D+02   -0.9343283233913629D+01
    0.2913950821602726D+01    0.2021425624392954D+02   -0.8559819051322338D+01
   -0.1115931232026767D+02   -0.1601075977617979D+02    0.2424758508114175D+02
   -0.1020888222174644D+02   -0.1604794721914439D+02    0.2391661281873496D+02
   -0.1164128608851148D+02   -0.1555421990103924D+02    0.2352478869144457D+02
   -0.1338746343751807D+02    0.7181656199484253D+01    0.8188898082174104D+01
   -0.1326824728175369D+02    0.8138488877325624D+01    0.8281933387883276D+01
   -0.1250239449924736D+02    0.6741888915956871D+01    0.8310979673361215D+01
   -0.2682748723957063D+02    0.9469783701935070D+01    0.2604301490484976D+02
   -0.2631916207701082D+02    0.9993706922370409D+01    0.2546267809673736D+02
   -0.2752902800238519D+02    0.1006856246813974D+02    0.2648978303439298D+02
    0.4102638669072829D+01   -0.2254006864200159D+02   -0.9079806123168400D+01
    0.4434546223151655D+01   -0.2306941273438504D+02   -0.9754204932804923D+01
    0.3168800293762136D+01   -0.2281961054064444D+02   -0.8898455174436993D+01
   -0.2922445166576350D+00   -0.1909213694021905D+02    0.1172052519337256D+02
    0.3344634022310130D+00   -0.1979482741663032D+02    0.1204698463533492D+02
   -0.7951062834737821D+00   -0.1943472293865181D+02    0.1100317093474880D+02
   -0.1375565976835038D+02   -0.2314952301018102D+01   -0.1427878661737151D+02
   -0.1337118822986093D+02   -0.2865831860664654D+01   -0.1360686850219599D+02
   -0.1468508544090520D+02   -0.2581365437063816D+01   -0.1442615375130724D+02
   -0.2180322335128448D+01   -0.3674928140900121D+01   -0.2559021845732197D+02
   -0.1887521774727334D+01   -0.2894013393382005D+01   -0.2616593317029875D+02
   -0.3098776072570172D+01   -0.3478927271951597D+01   -0.2528409996919114D+02
   -0.2442526233633287D+02    0.2258489856296231D+02    0.1400093182714558D+02
   -0.2422316854633942D+02    0.2352984936422560D+02    0.1430994604503397D+02
   -0.2490862546362290D+02    0.2216518799512324D+02    0.1471602137899715D+02
    0.1677502078167418D+02    0.2309000529435245D+02    0.4294646694467883D+01
    0.1740006306331009D+02    0.2238505221630133D+02    0.3959545781499404D+01
    0.1686897389986435D+02    0.2318748184385808D+02    0.5253738853370604D+01
   -0.8647684603253774D+01   -0.9108878404112700D+01    0.1024081782644116D+02
   -0.7735547388392474D+01   -0.8778236939839481D+01    0.1003150299924802D+02
   -0.9285480896586606D+01   -0.8350230572549801D+01    0.1024555026809473D+02
    0.1087616472542498D+01    0.2125635256228985D+02   -0.2643105909608620D+02
    0.1276581331297939D+01    0.2215964463735259D+02   -0.2669336783730426D+02
    0.3983242924322804D+00    0.2091005449871490D+02   -0.2707082626077357D+02
   -0.1439858663845203D+02    0.2548067845084625D+02   -0.1788066888026804D+02
   -0.1421731969456003D+02    0.2485767865965721D+02   -0.1862556535392600D+02
   -0.1446477387170953D+02    0.2633202025885513D+02   -0.1826768746019646D+02
   -0.2029742503665478D+02   -0.1350160946177828D+02    0.3268916193801085D+01
   -0.2088428960475985D+02   -0.1405081780037023D+02    0.3760139473431831D+01
   -0.2075808334971000D+02   -0.1305101945558164D+02    0.2601823040629473D+01
   -0.1534719775020892D+02    0.4567743680031689D+01    0.1561183339691168D+02
   -0.1564864968319308D+02    0.4951968865005288D+01    0.1648421474764526D+02
   -0.1438171529868860D+02    0.4645406254917957D+01    0.1541552930894948D+02
   -0.2717408349252684D+02    0.2077834617972499D+02    0.1410792599742741D+02
   -0.2628515422570234D+02    0.2046296482992577D+02    0.1422242694798151D+02
   -0.2772510737872787D+02    0.2029383643242810D+02    0.1471391284495723D+02
   -0.2663256838652934D+01    0.7917768216590776D+01    0.2135894948431516D+02
   -0.2860506207895951D+01    0.7917138469141043D+01    0.2231838934304361D+02
   -0.2417664925727118D+01    0.7031454731956176D+01    0.2113715353888822D+02
    0.1436677858520976D+02    0.1503789182142813D+02    0.1100663864225912D+02
    0.1359853052110912D+02    0.1536497092244862D+02    0.1152426277641785D+02
    0.1442756049997293D+02    0.1409827414728557D+02    0.1103869862737281D+02
   -0.7620745553995183D+01   -0.1355072430542012D+02    0.2180415972782840D+02
   -0.7488339313226641D+01   -0.1319344459751844D+02    0.2093814947491346D+02
   -0.8185236179410161D+01   -0.1288034937001152D+02    0.2218996410017764D+02
    0.2247710954250642D+02    0.1116882680369013D+02   -0.1536083214248738D+02
    0.2276562577810611D+02    0.1085038325770533D+02   -0.1620529620048175D+02
    0.2304300078263003D+02    0.1190828970589645D+02   -0.1522483711706595D+02
    0.4228669621150268D+01    0.1229582303646035D+02   -0.7451147244468513D+01
    0.3400077351260845D+01    0.1282468963927413D+02   -0.7263999509974609D+01
    0.4580099649336633D+01    0.1270971243051608D+02   -0.8241416609513886D+01
   -0.2350004819145259D+02    0.2245813095967794D+02    0.2855636946378852D+00
   -0.2407308066457401D+02    0.2267260405004668D+02    0.1068760265723285D+01
   -0.2378945059650352D+02    0.2293857637354773D+02   -0.4744493134160711D+00
   -0.9404178065819352D+00    0.2630217417375091D+02   -0.3358958963787981D+01
   -0.7279200797055685D-02    0.2596978620791381D+02   -0.3262442114652971D+01
   -0.9656482114880903D+00    0.2705353918264794D+02   -0.3961121247948210D+01
   -0.2001098033823076D+02    0.1888664547208425D+02   -0.1906513211365987D+01
   -0.2066154515961710D+02    0.1905246790246293D+02   -0.2571818715353636D+01
   -0.2033795447769257D+02    0.1812807323939642D+02   -0.1504041691123472D+01
    0.1886040009061214D+02   -0.1624264037593030D+02   -0.1751650971642709D+02
    0.1864301601915005D+02   -0.1654158670669700D+02   -0.1658804611789351D+02
    0.1966167218835475D+02   -0.1673148654938541D+02   -0.1770945080251997D+02
   -0.6384978082877649D+01    0.8877849208807907D+01    0.2400088258426477D+02
   -0.6144109097848810D+01    0.7953707481310280D+01    0.2382399969782333D+02
   -0.6480053991618565D+01    0.8992191102136438D+01    0.2493749971695666D+02
    0.1662262831726602D+02    0.8125967675620938D+01   -0.4499280607608450D+01
    0.1714086680477503D+02    0.8513884969759593D+01   -0.5192213987550701D+01
    0.1600652547296475D+02    0.7702680135414419D+01   -0.5065103319760481D+01
   -0.4184061531599620D+01   -0.1162409184501943D+02   -0.1791318600424736D+02
   -0.3869617287017806D+01   -0.1098797576055088D+02   -0.1855265487836736D+02
   -0.4541055341753069D+01   -0.1234250015820659D+02   -0.1846008148489501D+02
    0.2615741277524418D+02   -0.1822526324850835D+02   -0.1703488608121598D+02
    0.2583938976932302D+02   -0.1728819943860299D+02   -0.1720145424755224D+02
    0.2574653230618722D+02   -0.1876706632966582D+02   -0.1772485386359260D+02
    0.1321662913424292D+02    0.3554913686818677D+01   -0.2168183974432290D+02
    0.1256367376160465D+02    0.4128988029027534D+01   -0.2131555484084728D+02
    0.1365242095882417D+02    0.4072012351826319D+01   -0.2237637560463146D+02
   -0.2125215604421909D+01    0.2473751698755995D+02    0.1132900685157302D+02
   -0.2841406182387717D+01    0.2439107984474804D+02    0.1068237738668549D+02
   -0.2517448726575513D+01    0.2548405006603620D+02    0.1177364584292250D+02
   -0.2314373862728361D+02   -0.9354938017635941D+01    0.9447290111358182D+01
   -0.2229865593208940D+02   -0.9157716228070004D+01    0.9785621231346179D+01
   -0.2313389427955745D+02   -0.1028551514732142D+02    0.9261202606542204D+01
   -0.2598119484870384D+02    0.1948593721475670D+02   -0.1217028624208818D+02
   -0.2659629353496315D+02    0.1876774470261841D+02   -0.1237058905519994D+02
   -0.2544094792587557D+02    0.1966613147698297D+02   -0.1293833174453154D+02
   -0.1400908073677724D+02    0.1341523980877519D+02    0.1225677086895030D+02
   -0.1387916609214318D+02    0.1258881672385162D+02    0.1264954872485737D+02
   -0.1318990415799551D+02    0.1389306087925218D+02    0.1226960731652116D+02
   -0.1664328051111135D+02   -0.8226440471377412D+01   -0.1178204635663995D+02
[truncated: 4,626,099 more chars]
