# Supplementary material for: Measuring Zn Transference with Precision: Insights for Dendrite‐Free Zinc Metal Anodes
Source: Adv Mater. 2025 Aug 23;37(46):e02245. doi: 10.1002/adma.202502245 (PMC12631524; doi:10.1002/adma.202502245)
Supplement: Supplementary file 2 — Supporting Information [file ADMA-37-e02245-s002.gz › restarts/100Zn_r2.dyn]

 Number of Atoms and Title :
 16800  Built with Packmol
 Periodic Box Dimensions :
    0.5573928833007812D+02    0.5573928833007812D+02    0.5573928833007812D+02
    0.9000000000000000D+02    0.9000000000000000D+02    0.9000000000000000D+02
 Current Atomic Positions :
    0.6080231559998520D+01    0.6187073059552821D+01    0.1340961514612905D+01
    0.5487015516268486D+01    0.5663493260466823D+01    0.7394121271003778D+00
    0.6866746215202040D+01    0.6327683567758575D+01    0.8446881675405910D+00
    0.1379218261091727D+02    0.2705188116669592D+02    0.8426912944559096D+01
    0.1449085336510698D+02    0.2704684895578315D+02    0.7712817628308669D+01
    0.1290379065836084D+02    0.2732179902901463D+02    0.8199247349059812D+01
   -0.1426609566577665D+02    0.2258595998778060D+02   -0.6069439912629962D+01
   -0.1436597399787247D+02    0.2176479658986172D+02   -0.5596942362655371D+01
   -0.1467348118154407D+02    0.2252021671074280D+02   -0.6980281845513331D+01
    0.5525141332140425D+01   -0.2456284046294929D+02   -0.6712749065849164D+01
    0.5544234949190559D+01   -0.2367647557450270D+02   -0.6378035629904050D+01
    0.4627354171927665D+01   -0.2467388846206327D+02   -0.7051738519896730D+01
    0.2267426688884551D+02   -0.8500183579752076D+01    0.2452263773537889D+01
    0.2196539817943954D+02   -0.8753280550430025D+01    0.1945917102960975D+01
    0.2271968702123463D+02   -0.7553384331136980D+01    0.2465000696022465D+01
   -0.9438997799697850D+01    0.1520574209860984D+02    0.1865305963276556D+01
   -0.9783534355860398D+01    0.1449491692148715D+02    0.2396823661529477D+01
   -0.9998917099438017D+01    0.1591596700043068D+02    0.2126649136932378D+01
   -0.2548241265671384D+02   -0.1821999307978680D+02   -0.6072963103376678D+01
   -0.2536743267966356D+02   -0.1794734494441683D+02   -0.5152575755344134D+01
   -0.2638587596740097D+02   -0.1790271497284952D+02   -0.6305333470992592D+01
    0.1036759539011044D+02    0.5004547481109582D+00    0.2659800820433274D+02
    0.1044394910548956D+02    0.1225832638194511D+00    0.2747560748158764D+02
    0.1095513703120709D+02    0.1295490586702172D+01    0.2667195576907491D+02
   -0.5135964375772692D+01   -0.9883272387221124D+01   -0.1509005699006947D+02
   -0.6062189765532537D+01   -0.9868896050411458D+01   -0.1527382340604004D+02
   -0.4708790216762992D+01   -0.1047212468591301D+02   -0.1567847886848113D+02
   -0.1548425921317554D+02    0.2589951139565576D+02   -0.1176212938797921D+02
   -0.1494030072015538D+02    0.2582892320307153D+02   -0.1254140341976343D+02
   -0.1531087896693919D+02    0.2504106108019404D+02   -0.1128493592427888D+02
   -0.9164451963204892D+01   -0.4208430537618683D+01   -0.1714304052909545D+01
   -0.9523701134035743D+01   -0.3562703956950152D+01   -0.2303889075485134D+01
   -0.9769779829516388D+01   -0.4962426800003551D+01   -0.1757914013142087D+01
    0.8842295389001873D+01   -0.2558552798715084D+02    0.2468369368138065D+02
    0.8445657453761832D+01   -0.2515356239744085D+02    0.2542153868324824D+02
    0.8133362896520920D+01   -0.2587441303737931D+02    0.2407646627508801D+02
   -0.2509697484461101D+02    0.1796056413159228D+02    0.3808460417733044D+01
   -0.2586347451631196D+02    0.1803819835019894D+02    0.3306540649164746D+01
   -0.2497126743832874D+02    0.1882163783922449D+02    0.4186161623698304D+01
    0.8983159241733645D+01    0.1491492817917266D+02    0.1731634526066980D+02
    0.9025699851595359D+01    0.1584240442767886D+02    0.1759683941282989D+02
    0.8755319194563416D+01    0.1445577524532078D+02    0.1812302179127087D+02
    0.1241909118703231D+02    0.3962973509189310D+01    0.2057635409190821D+02
    0.1334625214276684D+02    0.4218585482629521D+01    0.2081235859933177D+02
    0.1214902213066011D+02    0.3276132567669498D+01    0.2126170070816172D+02
    0.2025863340505541D+02    0.2283131812473280D+02    0.1469010098738564D+02
    0.1954970051660458D+02    0.2225413432879700D+02    0.1482132423392207D+02
    0.1994561176775600D+02    0.2349761873256258D+02    0.1405430861648523D+02
   -0.2052001687217571D+02   -0.2617961968610420D+02   -0.7956497355210582D+01
   -0.2123073807700219D+02   -0.2548978506885578D+02   -0.7937309963710306D+01
   -0.2093747957624448D+02   -0.2702549422310462D+02   -0.7879889758985660D+01
    0.9700127331274341D+01    0.1034284947407444D+02   -0.1390526515670068D+02
    0.9798236871206944D+01    0.9861061995664313D+01   -0.1473031683735309D+02
    0.9206278563135209D+01    0.1112879396705989D+02   -0.1412815279301664D+02
    0.7913881619556562D+01    0.1638192059762075D+02    0.7015697617195335D+01
    0.7373573095343734D+01    0.1608105547936172D+02    0.7738388226573909D+01
    0.8815294105056687D+01    0.1605170187094921D+02    0.7301398711449852D+01
   -0.1346393663782893D+02    0.1058888868113156D+02    0.1153262958248719D+01
   -0.1249838391959452D+02    0.1050627934375436D+02    0.1196665052916505D+01
   -0.1371141387521488D+02    0.1087914202069429D+02    0.2401047525402240D+00
    0.2175130319336352D+02    0.1304203436387282D+02   -0.7428619006151097D+00
    0.2261749753299102D+02    0.1314029061948387D+02   -0.3771890516051872D+00
    0.2127985610095092D+02    0.1226739341908016D+02   -0.4725079341322645D+00
   -0.2688469304677052D+02    0.1051366009131779D+02    0.7851636332953261D+01
   -0.2654252445131511D+02    0.9768100794758753D+01    0.7355241502017036D+01
   -0.2695087862024160D+02    0.1019638751060687D+02    0.8764293123112562D+01
    0.1307518236874380D+02    0.2350625547416237D+02    0.2768138579195578D+02
    0.1379794470153085D+02    0.2376719693202954D+02    0.2707089518326048D+02
    0.1355521976727517D+02    0.2293416928012649D+02    0.2834990225082699D+02
    0.1403904484403938D+02   -0.1497153875592758D+02    0.3541933543151563D+01
    0.1424178625219959D+02   -0.1584151175420243D+02    0.3218341653018717D+01
    0.1339677454367614D+02   -0.1455072738266786D+02    0.2878252605353673D+01
    0.2296243467545813D+01   -0.1710051830827492D+02   -0.2461011340276371D+02
    0.2239366031343070D+01   -0.1632139049529379D+02   -0.2404032689360327D+02
    0.1759240005327585D+01   -0.1675769389685378D+02   -0.2534447055904270D+02
   -0.8323633673468448D+01   -0.2120583847904365D+02   -0.1152072244879847D+02
   -0.8590663704366674D+01   -0.2031464183016606D+02   -0.1177804381882851D+02
   -0.7369751474322395D+01   -0.2125696017414462D+02   -0.1165897367000254D+02
    0.5899217116610920D+01   -0.1280793991605852D+01   -0.1142375519708619D+02
    0.6522674012080160D+01   -0.9528171006546458D+00   -0.1074005006140281D+02
    0.5075732810031461D+01   -0.1624742496217072D+01   -0.1099255523034424D+02
    0.2256591871623198D+02   -0.1720083648280933D+01   -0.2631659251561643D+01
    0.2219225252657597D+02   -0.2333485035454268D+01   -0.3314733749267281D+01
    0.2207463971476979D+02   -0.1690918826969713D+01   -0.1802281267009224D+01
    0.1918113284391228D+02   -0.3291480167971014D+01   -0.7157189992517222D+01
    0.1877992788371073D+02   -0.3787253001856800D+01   -0.7898205303737594D+01
    0.1872678575523269D+02   -0.2405329120795567D+01   -0.7075751175482724D+01
    0.1283083277475294D+02    0.1630456967742870D+01   -0.9924854528334071D+01
    0.1331420541868107D+02    0.8076082672005402D+00   -0.9787022119885497D+01
    0.1318858141694845D+02    0.1982070151553932D+01   -0.1078367484698083D+02
   -0.1108174956431191D+02   -0.1521484959545836D+01   -0.1150890244996354D+02
   -0.1022277565332583D+02   -0.1913710722946028D+01   -0.1162323619249040D+02
   -0.1111122472106418D+02   -0.8556687739954141D+00   -0.1080811133046225D+02
    0.1223613275282875D+02    0.2752961675872419D+02   -0.1562693676131213D+02
    0.1289789209306718D+02    0.2731239793373386D+02   -0.1626282837182538D+02
    0.1151524121007226D+02    0.2799839441852663D+02   -0.1608532516193331D+02
   -0.1670497460829909D+02    0.2623392624639155D+01   -0.6772744325951772D+00
   -0.1653486158007803D+02    0.1937341429991483D+01   -0.3995193985818102D-01
   -0.1627013199386499D+02    0.2445478258608583D+01   -0.1470517376242077D+01
   -0.7105550011521949D+01    0.1198388519070878D+02   -0.2490184825133604D+02
   -0.7817032518596887D+01    0.1238140449878156D+02   -0.2440172879511588D+02
   -0.6275983146917404D+01    0.1204169311289004D+02   -0.2437531601041165D+02
   -0.7989065788231627D+01   -0.2324641260391306D+02   -0.1416023580417341D+02
   -0.8022874614984850D+01   -0.2246874709402786D+02   -0.1366903433709005D+02
   -0.7776075626088449D+01   -0.2398113070617661D+02   -0.1357579492359038D+02
    0.1469706681153205D+02   -0.1718066699547464D+02    0.2075229797361868D+01
    0.1493084718344597D+02   -0.1673887826692891D+02    0.1225704226972961D+01
    0.1430696670193655D+02   -0.1803539216562296D+02    0.1701399276925731D+01
   -0.1946671878797804D+02    0.2482944081007884D+02   -0.1439582675107762D+02
   -0.1941495532805913D+02    0.2494116088958603D+02   -0.1345821042883022D+02
   -0.1991623502096850D+02    0.2395721654286501D+02   -0.1451633602613423D+02
   -0.2483513278197712D+02   -0.1171901709689755D+02   -0.1676083341507149D+00
   -0.2415713573052407D+02   -0.1112461894324814D+02   -0.3763289529292548D+00
   -0.2488631595811470D+02   -0.1157086567416474D+02    0.7936443735807551D+00
   -0.2694793094621629D+02   -0.1563017245036615D+02   -0.2263172223937893D+02
   -0.2696143082781872D+02   -0.1566568529178165D+02   -0.2362797840533261D+02
   -0.2764648341413498D+02   -0.1622708146062638D+02   -0.2234136450366899D+02
    0.1519256895165943D+02   -0.2071922838090403D+02    0.8854965900538380D+01
    0.1547530109824769D+02   -0.2119761836437601D+02    0.8033274144921185D+01
    0.1506818928040213D+02   -0.1979012880940303D+02    0.8540994145672055D+01
   -0.1171587098536476D+02    0.8649737788783197D+00   -0.2098028293395376D+02
   -0.1198628596689080D+02   -0.3044238753997308D-01   -0.2078219629255641D+02
   -0.1194725663577162D+02    0.1426957041662147D+01   -0.2023438507412341D+02
   -0.9775151141755559D+01    0.1029929414823333D+02    0.1025624387983423D+02
   -0.9127690994818733D+01    0.1079576679179852D+02    0.9730376083771796D+01
   -0.9741955302305366D+01    0.1057091906307666D+02    0.1119484180891257D+02
   -0.3498917896719606D+00    0.1472145238171943D+01   -0.1761299898327631D+02
   -0.2911014110449517D-01    0.6262481030215155D+00   -0.1791365316017830D+02
   -0.2093938208175986D+00    0.2002974955617713D+01   -0.1839631235751522D+02
    0.5084943793591918D+01    0.1897620483963316D+01   -0.1238584896760532D+02
    0.5966562349047261D+01    0.1774052800743745D+01   -0.1202795704509393D+02
    0.4829223788255002D+01    0.1258948940271861D+01   -0.1305406245800742D+02
    0.1222908641379400D+02   -0.2338031764072364D+02   -0.1026594261658920D+01
    0.1289210176369364D+02   -0.2361819926356047D+02   -0.1661683056899653D+01
    0.1227054259770570D+02   -0.2398007012780347D+02   -0.2174753037749487D+00
    0.1668935078428999D+02    0.7526684861232686D+01   -0.6596882160083303D+01
    0.1616893575045995D+02    0.7744133169380362D+01   -0.5822262945371127D+01
    0.1760011341682995D+02    0.7834135818595470D+01   -0.6343224443186075D+01
   -0.8236518527352576D+01   -0.5478886713360668D+01   -0.2362837611557348D+02
   -0.8493631913940556D+01   -0.6012737131763389D+01   -0.2442474240224788D+02
   -0.7316492070703407D+01   -0.5442926517562637D+01   -0.2358662078651041D+02
   -0.1823160923468534D+01   -0.1237071195990105D+02   -0.6680848595649174D+01
   -0.1376222606896906D+01   -0.1200154343211454D+02   -0.7439494549351909D+01
   -0.1462835403597400D+01   -0.1190470675074602D+02   -0.5958933071398019D+01
    0.1374757631463624D+02    0.2711539259347375D+02   -0.1816551955793762D+02
    0.1346659519003967D+02    0.2670128162614717D+02   -0.1900071665679021D+02
    0.1466241281717286D+02    0.2701287720783640D+02   -0.1795948741982152D+02
   -0.4740444250117017D+00    0.1545703290782546D+02   -0.4828671541882870D+01
   -0.7758088562849575D+00    0.1479511156311505D+02   -0.5450545360701614D+01
    0.4431042457663124D+00    0.1551917403214679D+02   -0.4804203733727428D+01
    0.1819391685466311D+02    0.1192226683523529D+02    0.2649264829437718D+02
    0.1749697990919736D+02    0.1252285258666825D+02    0.2616388520663011D+02
    0.1771025780379464D+02    0.1103787702478744D+02    0.2663333449657891D+02
    0.1123245194542032D+01    0.1217499303697203D+02    0.8794410652233939D+01
    0.2391898431988539D+00    0.1233339495183938D+02    0.9312899131127757D+01
    0.1255819604858153D+01    0.1124665049251844D+02    0.8528290053222610D+01
   -0.2769333708200703D+02   -0.3304210368283345D+00   -0.1709967618197443D+02
   -0.2761179677497503D+02   -0.4511539904670434D+00   -0.1614373686919697D+02
   -0.2767978184851550D+02    0.6450388515151586D+00   -0.1712579328636779D+02
    0.2319952337067517D+02   -0.2767451893648920D+02    0.2554303756120547D+01
    0.2389508416068979D+02   -0.2726593033765519D+02    0.1991047140557590D+01
    0.2264049942833448D+02   -0.2703290722027383D+02    0.3001028275302641D+01
    0.1473642486840089D+02   -0.2373957530694419D+02   -0.1557440750873609D+02
    0.1457326847816192D+02   -0.2466538187619880D+02   -0.1559935469297013D+02
    0.1518211902132251D+02   -0.2360384392338102D+02   -0.1471716190372575D+02
   -0.8892794976798381D+01    0.1915600321346203D+02   -0.9996895275057494D+01
   -0.8965563920159303D+01    0.1970825242648580D+02   -0.9198657451812625D+01
   -0.7967118083575789D+01    0.1914731886732729D+02   -0.1027924704703007D+02
    0.5108770465695004D+01   -0.1314992930685841D+02    0.2640926654198513D+02
    0.5816421426745427D+01   -0.1329281130287820D+02    0.2576539518118328D+02
    0.5438659414725392D+01   -0.1316495517369854D+02    0.2730470268240575D+02
    0.5351384719344822D+01   -0.5590596895755351D+01    0.2707839025628172D+02
    0.5594903992644720D+01   -0.5861930985845540D+01    0.2618114932685356D+02
    0.5373650191309470D+01   -0.4623613958376287D+01    0.2707460557423500D+02
    0.1799211561000436D+02    0.1196009029015886D+02    0.9327259665636806D+01
    0.1730957276388843D+02    0.1228664608073308D+02    0.9919539076937347D+01
    0.1849442965458645D+02    0.1140058268188085D+02    0.9971618562164322D+01
    0.9370659332584516D+01   -0.1843610070805518D+01    0.2056685345164723D+02
    0.8745160524999253D+01   -0.1568294908875484D+01    0.2128771891439261D+02
    0.1024311510533800D+02   -0.1701991151581285D+01    0.2105416398051073D+02
   -0.1376229605307088D+02    0.3258337076029749D+01    0.1516097498490314D+01
   -0.1291827002314831D+02    0.3170145387528005D+01    0.9334307668498335D+00
   -0.1356244409969681D+02    0.2698834280738850D+01    0.2313653976971798D+01
   -0.6458700465979177D+01   -0.1646002281725222D+02   -0.2756239910312247D+02
   -0.6949677683982203D+01   -0.1724873580871871D+02   -0.2727881136750360D+02
   -0.7122573734738685D+01   -0.1617967521378089D+02   -0.2809749830900535D+02
   -0.1318551308647426D+02    0.1940760650749701D+02    0.9714584179334844D+01
   -0.1377034274493250D+02    0.1900589099586792D+02    0.1032757894494264D+02
   -0.1311229184962663D+02    0.2030028046935783D+02    0.9993669515647939D+01
    0.1157700104213755D+02    0.7175051914076430D+01    0.1029728782810917D+02
    0.1100797814696487D+02    0.6531320204471171D+01    0.1076792007471053D+02
    0.1238921560094260D+02    0.7486476603826095D+01    0.1075387175055532D+02
    0.6991405960654186D+01    0.5748610464985835D+00   -0.2130747598660733D+02
    0.6100885643771523D+01    0.1006088142784086D+01   -0.2144906440378544D+02
    0.7028897153932356D+01   -0.2331665574539661D+00   -0.2183714031043757D+02
    0.2239614820407335D+02    0.1854682766760760D+02    0.1528812900040018D+02
    0.2158527712486966D+02    0.1823450686582034D+02    0.1581223693868338D+02
    0.2243159166677252D+02    0.1949951687891133D+02    0.1534291168971388D+02
    0.7028498338378276D+01   -0.7890719433845240D+01   -0.6200196655719811D+00
    0.6181529056348394D+01   -0.8449576958687992D+01   -0.7326791829657809D+00
    0.6934976110733687D+01   -0.6970146981667460D+01   -0.1006616764768398D+01
    0.1168329262602047D+02   -0.2701407109221037D+02   -0.2155836498179537D+02
    0.1208627323857460D+02   -0.2697994921236288D+02   -0.2246848599697272D+02
    0.1207244342612799D+02   -0.2617312880789824D+02   -0.2122134149645530D+02
    0.3471993323916864D+01    0.1859104784052521D+02   -0.1625548009388543D+02
    0.4111469752788414D+01    0.1795920979073142D+02   -0.1601924104044607D+02
    0.2654550130298243D+01    0.1837713154878594D+02   -0.1571488066692757D+02
    0.2188023072314886D+02   -0.1268853392460886D+02   -0.2535174194471123D+02
    0.2159110285521850D+02   -0.1202086471065231D+02   -0.2470283138711233D+02
    0.2224234544501936D+02   -0.1205611048665926D+02   -0.2600828380864528D+02
    0.2526524060638872D+01   -0.6925596507439938D+01   -0.2108659719505080D+02
    0.3392127317289631D+01   -0.6506954626010516D+01   -0.2134104543685985D+02
    0.2406532271018539D+01   -0.6759887397948234D+01   -0.2016461644272935D+02
    0.3623133412377358D+01   -0.1590056929663344D+02   -0.1438335592366590D+02
    0.4267289798775080D+01   -0.1626231558250340D+02   -0.1504358040069358D+02
    0.2876373238552540D+01   -0.1532617105882658D+02   -0.1479561725471434D+02
   -0.8153460008032583D+01    0.3209715294603452D+01   -0.8545110528520805D+01
   -0.8956037313467924D+01    0.3669128144224672D+01   -0.8283180948174268D+01
   -0.8090969055436460D+01    0.2413007916813646D+01   -0.8022950592816779D+01
    0.1559502834207933D+01   -0.8668811134444113D+01   -0.1546406445060214D+02
    0.1222918927882818D+01   -0.7771009765793481D+01   -0.1558217758032418D+02
    0.9653112686108932D+00   -0.9050354220451405D+01   -0.1483259770754749D+02
    0.1703125268677044D+02   -0.1800265336893818D+01    0.3213136874037445D+01
    0.1736438838046556D+02   -0.2673049675386651D+01    0.3355631954660693D+01
    0.1614667877492434D+02   -0.1680236059937751D+01    0.2856356357026598D+01
   -0.1263597700202172D+02   -0.2565229458558025D+01    0.1605223554492176D+02
   -0.1338732190925854D+02   -0.2550832188093739D+01    0.1665635823443423D+02
   -0.1185847146186028D+02   -0.2447780861665682D+01    0.1660431567893841D+02
    0.3274325947499278D+01   -0.1938542153325016D+02    0.1331276092679171D+02
    0.3623717512580922D+01   -0.1936275031613985D+02    0.1415561471344729D+02
    0.2996642464196630D+01   -0.1850209770387927D+02    0.1306371746107251D+02
   -0.5947573666816632D+01   -0.5343149914796033D+01    0.2287123737670728D+02
   -0.5181903386654229D+01   -0.5559893117475187D+01    0.2347911158169774D+02
   -0.5870242895742016D+01   -0.4462239241767104D+01    0.2252369467756937D+02
   -0.2473474446504187D+02   -0.2094991235749724D+02   -0.5927056931714123D+01
   -0.2514111241007534D+02   -0.2006308096274743D+02   -0.6061260915766012D+01
   -0.2525306168345215D+02   -0.2166042259443174D+02   -0.6403566439721978D+01
    0.7941123888087903D+01   -0.3345369247171030D+01    0.1060554285939650D+02
    0.8116119010184061D+01   -0.2600264293244901D+01    0.1116635047600335D+02
    0.8662330889814669D+01   -0.3454271769539560D+01    0.1003961106381199D+02
    0.2382256271459931D+02   -0.1949924291658355D+02    0.3000114619496656D+01
    0.2432907932112047D+02   -0.2019624074165435D+02    0.3369933310860126D+01
    0.2329734401435805D+02   -0.1910164086793524D+02    0.3714682408962587D+01
    0.1815250442579205D+02   -0.1544197149885887D+01   -0.1439982492128070D+02
    0.1896288133803165D+02   -0.1866582732052322D+01   -0.1401563460935636D+02
    0.1760218846602256D+02   -0.1044505983543816D+01   -0.1371719298081205D+02
   -0.2404235193704292D+02    0.3136850128319407D+01   -0.9877063348912104D+01
   -0.2352279254397689D+02    0.2343089690595838D+01   -0.9657583380046022D+01
   -0.2341961061010901D+02    0.3677101765623997D+01   -0.1040774056834961D+02
   -0.2190541677642999D+01   -0.1598098600324453D+02   -0.1061864244188659D+02
   -0.2274811546916816D+01   -0.1610869125346317D+02   -0.9634750612208787D+01
   -0.2731733157635788D+01   -0.1664629603413998D+02   -0.1105992634218458D+02
    0.1036624520329695D+02    0.1961227818646270D+02    0.2723297309845414D+02
    0.1072544814565082D+02    0.2007806066066116D+02    0.2795971665926906D+02
    0.1071750491297666D+02    0.2012815003460297D+02    0.2643544411327018D+02
    0.2062421762279339D+02   -0.8362939454421310D+00   -0.2699428043844441D+02
    0.2122697709391961D+02   -0.7312340291706573D+00   -0.2615966125557640D+02
    0.2078013314933934D+02   -0.1014615180849170D+00   -0.2753869290603106D+02
   -0.2163347505542026D+02    0.7676751737629314D+01    0.1513275822857641D+02
   -0.2120319878375969D+02    0.8405482148043026D+01    0.1473294833352222D+02
   -0.2110307444984794D+02    0.7446115766168158D+01    0.1593197427555881D+02
   -0.6932642282027605D+01    0.1416739562386271D+01   -0.1587370844614649D+02
   -0.7020739691523936D+01    0.2381923083912936D+01   -0.1583758643603033D+02
   -0.7779890428304582D+01    0.1061226595671125D+01   -0.1559157364944532D+02
    0.8482870802632537D+01   -0.2306253236602949D+02    0.2292894207615214D+02
    0.8475514043763079D+01   -0.2387772455639457D+02    0.2347910473033604D+02
    0.8212100212488552D+01   -0.2336406061965494D+02    0.2200323892136307D+02
    0.1345770003624276D+02    0.1887514801898336D+02   -0.1249835229491869D+02
    0.1317630671250737D+02    0.1864541622666059D+02   -0.1155977029666511D+02
    0.1406854597428523D+02    0.1958986038686799D+02   -0.1240053854021635D+02
    0.4576139720331746D+01    0.2244514775830253D+02   -0.2397819620427919D+02
    0.4032602996515927D+01    0.2315634141685976D+02   -0.2364930680338109D+02
    0.5208707212266050D+01    0.2216338248379311D+02   -0.2331600331203890D+02
   -0.1196033366506207D+02    0.1047802869139212D+02    0.2175006239033715D+02
   -0.1218068014515843D+02    0.1120576010804406D+02    0.2237087457693895D+02
   -0.1243044617303506D+02    0.1073767370689643D+02    0.2096696819872224D+02
    0.5527652867705586D-01    0.2526115808832481D+02    0.1502162513952041D+02
    0.3654326303567648D+00    0.2617172020037440D+02    0.1508862837243926D+02
   -0.8973423085858714D+00    0.2528290341418063D+02    0.1528912988382159D+02
    0.1134593788596140D+02   -0.1339524162605523D+02   -0.2685015404650906D+02
    0.1059681940682420D+02   -0.1284483593382410D+02   -0.2657653557809684D+02
    0.1214922469010915D+02   -0.1283336039505115D+02   -0.2659127779687179D+02
    0.2580374561161411D+02    0.6566747060394232D+01   -0.2526223616524868D+02
    0.2579607050680571D+02    0.5637950830078707D+01   -0.2540882107765103D+02
    0.2492521647188779D+02    0.6870089681556774D+01   -0.2481825447960097D+02
   -0.2122684880872765D+02    0.7526039660379010D+00    0.1391900766832013D+02
   -0.2075886315337854D+02   -0.7189791024323489D-01    0.1398248798252864D+02
   -0.2113682892613879D+02    0.1112988301802429D+01    0.1481703708431335D+02
   -0.8396544108566275D+01    0.9203046975770416D+01   -0.2134707347575619D+02
   -0.9146262824602628D+01    0.9338942356041743D+01   -0.2079556553898859D+02
   -0.8255647649993024D+01    0.8329797365166904D+01   -0.2169040141398650D+02
    0.2279097252537453D+02    0.2480017604373413D+02   -0.2719582620286066D+02
    0.2215119311632436D+02    0.2451969259071809D+02   -0.2652310665906693D+02
    0.2258530046148123D+02    0.2440502168242371D+02   -0.2803968738997404D+02
   -0.4247317360889594D+01    0.6018558635963736D+01   -0.6564588826419202D+01
   -0.4701710708462370D+01    0.5689249285973517D+01   -0.7384261784260298D+01
   -0.4085547827208852D+01    0.5180562056822509D+01   -0.6039699639379737D+01
    0.1788176893250082D+02    0.5299200847525645D+01    0.2394868732499905D+02
    0.1779893371182598D+02    0.5153582677012356D+01    0.2300010745413635D+02
    0.1820668316313863D+02    0.6148237248559515D+01    0.2414512922518992D+02
   -0.4575458707596662D+01    0.2404200396444416D+02   -0.2552169198168215D+02
   -0.3962343208123530D+01    0.2412059410066317D+02   -0.2475200162647600D+02
   -0.3992946446209779D+01    0.2375691345672256D+02   -0.2623334831469014D+02
    0.3465239204659003D+00   -0.2218077977334808D+02    0.1836064982370489D+02
    0.4834369227821467D-01   -0.2292304886047629D+02    0.1772582776651405D+02
    0.1154948770468468D+01   -0.2254021191766160D+02    0.1887450701885739D+02
   -0.2736934518922920D+02    0.1908635674964381D+02   -0.1606271463285449D+02
   -0.2689770166069843D+02    0.1829225138144221D+02   -0.1580027116296712D+02
   -0.2669597387914190D+02    0.1974942872582917D+02   -0.1618871537226976D+02
   -0.2621565449456859D+02    0.4817146639675664D+01    0.1695944269711214D+02
   -0.2712677140600732D+02    0.4649526304496262D+01    0.1727164846207373D+02
   -0.2626124633534776D+02    0.4897821288680150D+01    0.1598810793069181D+02
   -0.2742760026123521D+02    0.2237011073001701D+02    0.2316233170838634D+02
   -0.2823760905871602D+02    0.2204987098130551D+02    0.2280507598697660D+02
   -0.2683967143661922D+02    0.2152542016290952D+02    0.2312378997597963D+02
    0.2008725167193359D+02    0.7798917056747153D+01    0.1409658365277227D+02
    0.2086037317826884D+02    0.8085452789160296D+01    0.1465640439528413D+02
    0.1927868617390083D+02    0.8265055856846555D+01    0.1432037328966181D+02
    0.4192543147330546D+01    0.1778409352655572D+02    0.6389862334194376D+01
    0.3947778239847302D+01    0.1691408333556116D+02    0.6035628763835046D+01
    0.5076325937188576D+01    0.1795774048717314D+02    0.6047261795345781D+01
    0.5468062537939724D+01    0.2489974814433856D+02   -0.3312440573466902D+01
    0.5589102219436634D+01    0.2585090378648180D+02   -0.3208996445108296D+01
    0.6355925783994842D+01    0.2453453516700852D+02   -0.3350736430749484D+01
    0.8418372704707158D+01    0.1116652361512354D+02    0.2125384800032253D+02
    0.8575602852492576D+01    0.1064380714102218D+02    0.2206400885797736D+02
    0.7953947130802460D+01    0.1054446100135133D+02    0.2059308085228169D+02
   -0.3593475219756329D-01   -0.1008496720527942D+02   -0.1104506185525742D+02
    0.2853669775029682D+00   -0.1096548251675967D+02   -0.1138667139171863D+02
    0.8049770374014361D+00   -0.9531241124692666D+01   -0.1102810797228938D+02
    0.1598558910128879D+02   -0.2320689101877742D+02   -0.3748271147067205D+01
    0.1683387384078258D+02   -0.2322024121414574D+02   -0.3283617327159393D+01
    0.1614849182024383D+02   -0.2360906941145252D+02   -0.4633412975776992D+01
   -0.3864728137305888D+00    0.7126740958284931D+01    0.4728979531470554D+01
   -0.8064816556321464D-01    0.8007847422055846D+01    0.4510542342695415D+01
   -0.4025277306334423D+00    0.7017449117903694D+01    0.5715006811307737D+01
    0.7360112430049835D+01   -0.2433550779824299D+02    0.2061375153063739D+02
    0.6902453635264882D+01   -0.2511760603457134D+02    0.2089217172566642D+02
    0.7235005526495710D+01   -0.2439899340706120D+02    0.1969112044998877D+02
    0.1249936578754207D+02   -0.9185835149085577D+01   -0.2546642654008249D+02
    0.1329617631812078D+02   -0.8800389876825570D+01   -0.2503406437584386D+02
    0.1283329916030209D+02   -0.9770902877175065D+01   -0.2617917542005465D+02
    0.1020285136335317D+02    0.7818681168810061D+01    0.1379283743318825D+02
    0.1032989838638261D+02    0.7416459786334627D+01    0.1471560339229263D+02
    0.9256317787551252D+01    0.7992018439047403D+01    0.1385741567897309D+02
    0.1358950089081273D+02   -0.1993656359229469D+01   -0.1173938165226540D+00
    0.1436523225070031D+02   -0.1690227163065103D+01   -0.6358701297674798D+00
    0.1346718880901490D+02   -0.2940903056610408D+01   -0.1241602523233370D+00
    0.2200462614466011D+01   -0.1843280725842024D+02    0.1942025424018904D+02
    0.3028151802167731D+01   -0.1884976343886144D+02    0.1978750332234483D+02
    0.2314722562657863D+01   -0.1833271038493076D+02    0.1846493551615925D+02
    0.1206886125250021D+02    0.1076672973710100D+02   -0.1553969026584720D+02
    0.1161778474700106D+02    0.9977750803448124D+01   -0.1592761840489408D+02
    0.1163651281700682D+02    0.1087758287678546D+02   -0.1469211248782201D+02
    0.8889285241716728D+01    0.2587251037217126D+02   -0.7237116021529871D+01
    0.9863616465243652D+01    0.2589708383762764D+02   -0.7270429474687643D+01
    0.8519899155663817D+01    0.2625210848710005D+02   -0.8060790734513215D+01
   -0.1080017395956870D+02   -0.1948691568535940D+02    0.1189641387649889D+02
   -0.1078875444322239D+02   -0.1970198434805773D+02    0.1282667791173504D+02
   -0.9941563013906558D+01   -0.1977473879066612D+02    0.1157856007516032D+02
    0.7422046922022474D+01    0.2238382028827087D+02    0.1397717886245872D+02
    0.6744611434466012D+01    0.2204902261019032D+02    0.1343109151915576D+02
    0.7217752696046405D+01    0.2332111644011391D+02    0.1392604945184091D+02
   -0.3107028507677820D+01   -0.1453256906855758D+02    0.2261303836541908D+02
   -0.3835503821586814D+01   -0.1403559575625125D+02    0.2223094913023045D+02
   -0.3551228272193829D+01   -0.1536911914467469D+02    0.2282773527527663D+02
   -0.2781013036817462D+02    0.7901092617113141D+01   -0.8302680318680202D+00
   -0.2733022988805200D+02    0.7919255304859929D+01   -0.1483419191979440D-01
   -0.2746846214467067D+02    0.8638410312026979D+01   -0.1361370410904297D+01
    0.1363598672532679D+02   -0.1790017721830966D+02    0.8755410659203926D+01
    0.1280918088678871D+02   -0.1839254823647360D+02    0.8572111376727555D+01
    0.1348663155648123D+02   -0.1751587195281805D+02    0.9654496716350881D+01
   -0.2102478474432193D+02    0.2763006399359759D+01    0.9175832453895918D+00
   -0.2094147037605029D+02    0.2350481754889278D+01    0.1796486260986236D+01
   -0.2069070214078626D+02    0.3636076007459319D+01    0.1035625117135142D+01
    0.4315635650934873D+01   -0.9775690384575096D+01   -0.3645128344219874D+01
    0.5268024614322874D+01   -0.9931353966241526D+01   -0.3580431758089700D+01
    0.4190042858459169D+01   -0.9208071948636430D+01   -0.4446590685072531D+01
   -0.1517685241002423D+02   -0.3185566261239856D+00   -0.1842250174316499D+02
   -0.1576704057048768D+02   -0.2457666261514363D+00   -0.1913696981858942D+02
   -0.1431510665488700D+02   -0.4457591713241056D+00   -0.1874692678250057D+02
   -0.1870989406140658D+02   -0.1051138020530944D+02    0.2744937525981867D+01
   -0.1824352530712354D+02   -0.9719572509968494D+01    0.2982489952767131D+01
   -0.1964627065096519D+02   -0.1026161608386000D+02    0.2555747851126144D+01
    0.2492118520968760D+02    0.6847624345944022D+01   -0.1663355605034228D+02
    0.2568426695814584D+02    0.6387803158822524D+01   -0.1712833773367045D+02
    0.2511456384866398D+02    0.7784002454719166D+01   -0.1670226883442189D+02
   -0.1776013939879768D+02    0.1903716824053007D+01    0.8299543662641048D+01
   -0.1842259572466078D+02    0.1587619451681143D+01    0.7626230170578756D+01
   -0.1777639963650879D+02    0.2881731706471541D+01    0.8287508063992277D+01
   -0.3307450996834331D+01    0.1191618747526212D+02    0.6935137845878915D+01
   -0.4231473462268596D+01    0.1184701489392345D+02    0.7155304914745897D+01
   -0.2928786704765673D+01    0.1136336848442247D+02    0.7600281081586828D+01
   -0.1791618795628583D+02    0.2088770717088740D+02   -0.4256098426118715D+01
   -0.1823739167509712D+02    0.2126449798415757D+02   -0.5120996672384773D+01
   -0.1690807754605046D+02    0.2074357728854382D+02   -0.4338851396683780D+01
   -0.2636643628358235D+02    0.1042525360950206D+02    0.2191258061102056D+02
   -0.2621584729646335D+02    0.9768040142975410D+01    0.2255512034276861D+02
   -0.2703916933278226D+02    0.1005240225943321D+02    0.2131908071858796D+02
   -0.2419437689341497D+02   -0.2611554048184294D+02    0.3516612362939000D+01
   -0.2472071545048474D+02   -0.2545891706533617D+02    0.3974167225632525D+01
   -0.2416399736337617D+02   -0.2691245713895353D+02    0.4105049823778293D+01
    0.6400975521442620D+01   -0.1792471277847942D+01    0.5351919284441936D+01
    0.5653632964600272D+01   -0.1343105392044782D+01    0.5780871812266692D+01
    0.6239144354946850D+01   -0.2727296512379495D+01    0.5430706254527217D+01
   -0.1154637364417312D+02    0.1638371614588338D+02    0.2059926600410223D+02
   -0.1158553820922013D+02    0.1682643039269619D+02    0.1972316757944371D+02
   -0.1251709784749443D+02    0.1634438782975649D+02    0.2098671748367814D+02
   -0.5397627920922145D+01   -0.8317987310537513D+01    0.2735680501429352D+02
   -0.5227794473448078D+01   -0.7765675300620797D+01    0.2811700935577742D+02
   -0.4866847585306933D+01   -0.9078022995816127D+01    0.2765345449421735D+02
    0.1553626928252085D+02   -0.5420376164836734D+00    0.1611829103595220D+02
    0.1558055123169645D+02   -0.1387454146865436D+01    0.1648916520022557D+02
    0.1644605531715659D+02   -0.4675403067373659D+00    0.1567763441192631D+02
    0.2319491520187463D+02   -0.3280615138586146D+01   -0.6355331176822480D+01
    0.2373741235970711D+02   -0.3596092775554767D+01   -0.7140432799942452D+01
    0.2361994269704735D+02   -0.2467747175004948D+01   -0.6066311293456184D+01
   -0.2122443938848679D+02   -0.9073780493994516D+01   -0.3088300901258805D+01
   -0.2048017764097609D+02   -0.9570691744908403D+01   -0.3342619042068609D+01
   -0.2083300299792604D+02   -0.8319535829242948D+01   -0.2624289771509712D+01
    0.1630648914265264D+02    0.4370742018001762D+01    0.1047010288520942D+01
    0.1702371197780326D+02    0.4094098551572650D+01    0.1582933085137359D+01
    0.1591352357044517D+02    0.5146041363424289D+01    0.1543121074982940D+01
    0.9205807446246085D+01   -0.4719450029456824D+01   -0.2121617836739400D+02
    0.8893044905524873D+01   -0.4876768465218459D+01   -0.2211436264644586D+02
    0.8464665443339378D+01   -0.4276126522507522D+01   -0.2079346210726843D+02
    0.1519564884714725D+02    0.1068481496255389D+02   -0.6045429556582203D+01
    0.1540185610121852D+02    0.1011861083446516D+02   -0.5240674043793947D+01
    0.1596747529524714D+02    0.1121953654357112D+02   -0.6239420593537357D+01
    0.1935102132638622D+02    0.1918884518574755D+02   -0.2782553089071668D+00
    0.1872072376914561D+02    0.1995485513078629D+02   -0.2039910470227185D+00
    0.1893384212082549D+02    0.1848815874995922D+02   -0.8276252101667572D+00
    0.9151819976848120D+01   -0.1125851553265439D+02    0.7907992855011897D+00
    0.9554695697080385D+01   -0.1210632673293917D+02    0.5797736390707082D+00
    0.9850296972479551D+01   -0.1066642507827196D+02    0.5499102473705894D+00
    0.2033809352682784D+02   -0.2375818582122055D+02   -0.2557746643816848D+02
    0.1997492795928385D+02   -0.2295180637143672D+02   -0.2593201669608888D+02
    0.1981562741189216D+02   -0.2411416518711500D+02   -0.2485618413015507D+02
    0.1223329881017820D+02    0.2399643645461783D+02    0.7990140530729356D+01
    0.1314488205608476D+02    0.2397160440191085D+02    0.7688608441590176D+01
    0.1172607293218593D+02    0.2480922328627759D+02    0.7807019110760864D+01
    0.1736605666244038D+02   -0.2404346195363878D+02   -0.1157169635165367D+02
    0.1725638511847484D+02   -0.2497989676822347D+02   -0.1160628957781303D+02
    0.1827995853850501D+02   -0.2374301971549248D+02   -0.1176465811267256D+02
   -0.1253193663090254D+02    0.1444712057071485D+02   -0.2668459374353532D+01
   -0.1286817213763904D+02    0.1521560068592268D+02   -0.3080007985307907D+01
   -0.1169866974942557D+02    0.1470751878296636D+02   -0.2273436333880254D+01
   -0.2119565976894377D+02    0.1601334790546126D+02   -0.1610097297545274D+02
   -0.2059559543975089D+02    0.1657030112620646D+02   -0.1554878866709326D+02
   -0.2126818796576661D+02    0.1522123346829481D+02   -0.1557924588849737D+02
    0.2583487583698394D+02    0.2088787363901005D+02   -0.1842756340280444D+01
    0.2507957539235026D+02    0.2087744714833910D+02   -0.1250189388802404D+01
    0.2631819995640374D+02    0.2006439888040407D+02   -0.1688982232549387D+01
    0.8661613076886749D+01   -0.3242128628920953D+01   -0.2709142167101374D+02
    0.9181593807275082D+01   -0.3685163217863855D+01   -0.2650174034359010D+02
    0.8751171003535857D+01   -0.3760086011006567D+01   -0.2785643802899355D+02
    0.6927760048048966D+01    0.1875372165205024D+02    0.2371942035015299D+02
    0.7040106899692385D+01    0.1935442403855955D+02    0.2297948039585226D+02
    0.7777305731509755D+01    0.1832511893990450D+02    0.2391323702922633D+02
   -0.7728691848715945D+00   -0.1935534588539087D+02   -0.2398068744747733D+00
    0.1048193597453575D+00   -0.1898449621704647D+02    0.3835562874384887D-01
   -0.6322160117009977D+00   -0.2023329516232369D+02   -0.6088237810456308D+00
   -0.2463303269793813D+02    0.7221883157305587D+01   -0.1927192564923121D+02
   -0.2431545415491727D+02    0.7123353575840956D+01   -0.2016685858767704D+02
   -0.2516220251804920D+02    0.8029274909700479D+01   -0.1927657243632153D+02
    0.1689684416935551D+02   -0.5734163960286630D+01   -0.1877827148284665D+02
    0.1598727251831855D+02   -0.5727166240304915D+01   -0.1892945414946080D+02
    0.1706384579002567D+02   -0.4924842278886586D+01   -0.1830491119234772D+02
   -0.1936960652742910D+02    0.5248761515019368D+01    0.7748429921077514D+00
   -0.1892160558257368D+02    0.5248155187603389D+01   -0.8663309366014826D-01
   -0.1865834637640674D+02    0.4963186910432772D+01    0.1343050896675574D+01
   -0.2295984784601430D+02    0.1807290235191972D+02   -0.1610714682904153D+02
   -0.2337529843680704D+02    0.1844367046157213D+02   -0.1690943174638663D+02
   -0.2257075153666404D+02    0.1725834237367469D+02   -0.1628141467732095D+02
   -0.2749406637755186D+02   -0.2684088119758568D+02   -0.1070745494506144D+02
   -0.2656028102562427D+02   -0.2696785917515366D+02   -0.1038324969954782D+02
   -0.2801278147771777D+02   -0.2638502800210502D+02   -0.1005021907447806D+02
    0.2037627850598552D+02   -0.2093920307764455D+02    0.3815170432071641D+01
    0.1984565215361246D+02   -0.2018370419562494D+02    0.3526940055063707D+01
    0.1991722757942113D+02   -0.2174350869504957D+02    0.3583319587211518D+01
    0.1544605689192155D+02   -0.1267152330619064D+02   -0.1295909305056269D+02
    0.1633987859347302D+02   -0.1301548032491022D+02   -0.1292770726142699D+02
    0.1487374227991488D+02   -0.1325900264729261D+02   -0.1350719280230699D+02
   -0.1058150970048100D+01    0.2414717567286144D+02   -0.7905253015905116D+01
   -0.1955217504975546D+01    0.2388631129019636D+02   -0.8235100475074200D+01
   -0.1033261185009439D+01    0.2401071332129380D+02   -0.6991262406075788D+01
    0.6477282711127164D+01   -0.1411156347512660D+02    0.3649739550054504D+01
    0.5616347604883004D+01   -0.1398322699019230D+02    0.4068780720813512D+01
    0.6575132547624113D+01   -0.1342754117433911D+02    0.2968890297623251D+01
    0.1673925347717089D+02    0.2307917566581131D+02    0.2262391258512839D+02
    0.1599031878193827D+02    0.2351310216558760D+02    0.2222905707133197D+02
    0.1726118652298044D+02    0.2378289911476428D+02    0.2298336238462474D+02
   -0.1567668097899232D+02    0.1880028523099172D+02    0.2570780832103301D+02
   -0.1473916150964893D+02    0.1864205758080598D+02    0.2594634173443290D+02
   -0.1579344672648750D+02    0.1814000077499663D+02    0.2500508304167659D+02
   -0.2993362652621236D+00   -0.2543792992910248D+02   -0.1365165667198373D+02
   -0.9442372616868835D+00   -0.2568726943460268D+02   -0.1299037309610446D+02
    0.4975170549363826D+00   -0.2528781930427179D+02   -0.1316540267138478D+02
   -0.6347001635213057D+01    0.2101877030509679D+02   -0.2388062212630365D+02
   -0.6916608283553424D+01    0.2019395953324860D+02   -0.2404545923757442D+02
   -0.5495154927642536D+01    0.2073861793812714D+02   -0.2421337511760394D+02
    0.4757934011455498D+01    0.1001247605004504D+02    0.4354179796460839D+01
    0.3932693159809254D+01    0.9549845161226475D+01    0.4368578795666504D+01
    0.4719343593283834D+01    0.1075422566911940D+02    0.3719898198174080D+01
    0.6629329450763880D+01    0.2631754244563255D+02    0.1435918788429896D+02
    0.6585698347619043D+01    0.2716743763520563D+02    0.1485193366638153D+02
    0.7545735050540529D+01    0.2609910326054391D+02    0.1418591724670047D+02
    0.1519512765856565D+02    0.1005488263066174D+02   -0.2465988435240854D+02
    0.1563022692517138D+02    0.9192122889318634D+01   -0.2470538420084725D+02
    0.1573132275272314D+02    0.1058062586367126D+02   -0.2410949908150322D+02
    0.1746081397637874D+02    0.1546939843886842D+02    0.2378575538937352D+02
    0.1696368273048392D+02    0.1495425629292523D+02    0.2446105603636166D+02
    0.1720424438979238D+02    0.1638250094949777D+02    0.2389733783384465D+02
   -0.1695880585636092D+02    0.2589430828403951D+02   -0.1462553255041526D+02
   -0.1631084531309379D+02    0.2522085513936137D+02   -0.1480376423040417D+02
   -0.1780905511200730D+02    0.2543335073646686D+02   -0.1462860257288449D+02
    0.1363066028068664D+02    0.1036195757525020D+02    0.1031582658057523D+02
    0.1402537802496462D+02    0.1101944422900816D+02    0.9750861220250608D+01
    0.1429957738023275D+02    0.9647913696682455D+01    0.1041749717005303D+02
   -0.1855351934827769D+00   -0.7045140316946284D+01   -0.2272640054659229D+02
   -0.3341462510633121D+00   -0.7533160073142680D+01   -0.2352521201497422D+02
    0.6980487607201283D+00   -0.7315975590204559D+01   -0.2242536742789089D+02
    0.1184846724320914D+02    0.1206063732731202D+02   -0.1493022112788764D+01
    0.1244645449915192D+02    0.1165797209550907D+02   -0.8121275168195005D+00
    0.1242932172144200D+02    0.1260397290450197D+02   -0.2108234340383047D+01
    0.4506085012969253D+00   -0.1060454312516660D+02   -0.2322062683801905D+02
    0.1437700721056785D+00   -0.9778539952880985D+01   -0.2362483610185613D+02
    0.1123772863664490D+01   -0.1093231481949092D+02   -0.2380230137443857D+02
   -0.1518248721510035D+01    0.1068353503044003D+02    0.8675430958283471D+01
   -0.1984487894496961D+01    0.1007625502695723D+02    0.9291235792311936D+01
   -0.1107698606708317D+01    0.1131796998656512D+02    0.9267567511775409D+01
    0.1973715343699907D+02    0.1499490974695776D+02   -0.2754267700547532D+00
    0.2044734769157554D+02    0.1436371121407928D+02   -0.2098905359450149D+00
    0.1899660354178118D+02    0.1470278813004871D+02    0.2167940648424249D+00
   -0.1098719619771629D+02   -0.1250609274499113D+02   -0.1669511585236159D+02
   -0.1007809572576989D+02   -0.1208621642907523D+02   -0.1663603796801882D+02
   -0.1126888556192915D+02   -0.1249159963606007D+02   -0.1758620710918396D+02
    0.1200516417115206D+02   -0.1522089953821066D+02   -0.2486480197017016D+02
    0.1286939019680720D+02   -0.1515009051727104D+02   -0.2455023286411823D+02
    0.1189197213563012D+02   -0.1451310369340058D+02   -0.2559579200087244D+02
   -0.1649545265679396D+02   -0.2362238389494150D+02    0.1264624678677071D+02
   -0.1671621278056748D+02   -0.2269402758066186D+02    0.1283384515284003D+02
   -0.1654355847945476D+02   -0.2383912315632118D+02    0.1172361703930486D+02
    0.6469459376288197D+01    0.8444988272896792D+01   -0.9018675385532461D+01
    0.6077991169618453D+01    0.7568212601648478D+01   -0.8900467436124904D+01
    0.6682944402750692D+01    0.8556858307310252D+01   -0.9950855095427567D+01
    0.2582141175371094D+02   -0.1051754170543826D+01   -0.9546818859559259D+01
    0.2605340615193484D+02   -0.1865364774139989D+01   -0.9157366652740313D+01
    0.2489235551760637D+02   -0.1117094356994948D+01   -0.9421293731281763D+01
    0.2755563462037762D+02    0.8880363870882519D+01    0.4145014453943163D+01
    0.2722257419187340D+02    0.9011311483767630D+01    0.3212724350096832D+01
    0.2831710319766998D+02    0.8320453379582702D+01    0.4077274179308791D+01
    0.1745841960966320D+02    0.4171093928184203D+01   -0.2665079454188982D+02
    0.1665231810208976D+02    0.4749913047549919D+01   -0.2669874952978364D+02
    0.1828773341101446D+02    0.4710161685623496D+01   -0.2658144481025361D+02
   -0.7266245940676940D+01   -0.4544047444023673D+01   -0.1602388180316700D+02
   -0.7295646032314013D+01   -0.5001924211589998D+01   -0.1515217702173311D+02
   -0.6337695316668275D+01   -0.4530205382507311D+01   -0.1623766233155008D+02
    0.2393974229683722D+02   -0.1113744308233972D+02   -0.1641500323120862D+00
    0.2417975365486389D+02   -0.1096137763366646D+02    0.7554058241601853D+00
    0.2383763440674184D+02   -0.1207797894568670D+02   -0.3790018662078947D+00
   -0.1345425745506540D+02    0.1659501795744567D+02    0.1687457820698240D+02
   -0.1358022117196282D+02    0.1684434555367726D+02    0.1597200467642985D+02
   -0.1254548824922099D+02    0.1657233409904756D+02    0.1699487019091993D+02
   -0.2767776129724641D+02    0.1463380834913639D+02   -0.4553704338477875D+01
   -0.2811635335035109D+02    0.1459671769412989D+02   -0.3659429303351628D+01
   -0.2813384953326981D+02    0.1403866577469187D+02   -0.5158343927728691D+01
    0.2985403086219764D+01    0.2299497462483836D+02   -0.3012401525247124D+01
    0.2195848479727599D+01    0.2353036509732266D+02   -0.2774122239022407D+01
    0.3667880219792943D+01    0.2361006870150606D+02   -0.3158970879179939D+01
   -0.1628065836861637D+01   -0.2580647453309461D+01   -0.1855135332347121D+02
   -0.1545131936372019D+01   -0.3571643127336674D+01   -0.1851579495865432D+02
   -0.2421746405940767D+01   -0.2267830657009062D+01   -0.1808896221890874D+02
    0.2071282828207617D+02   -0.5930663452230494D+01    0.1594542040718502D+01
    0.2129802469023396D+02   -0.5884508366149040D+01    0.2349300858957176D+01
    0.2042255477106319D+02   -0.6815672569733127D+01    0.1392334050387251D+01
    0.1419388784464538D+02   -0.1121515438674730D+02    0.2524889599327990D+01
    0.1433816259646501D+02   -0.1030504521302323D+02    0.2183572914757487D+01
    0.1507187567447862D+02   -0.1161494515133165D+02    0.2638579554706630D+01
    0.2573906618811781D+02   -0.2591717630930317D+02   -0.9274016864169216D+01
    0.2480071514581992D+02   -0.2622108233231661D+02   -0.9176874247445552D+01
    0.2629409440809399D+02   -0.2642195095273588D+02   -0.8691787928920544D+01
    0.9174796944906157D+01   -0.1394187566529078D+02    0.2063691349750195D+02
    0.9010245902492121D+01   -0.1339820905405338D+02    0.2144269739586411D+02
    0.9893807475779377D+01   -0.1360622471537039D+02    0.2015131340580321D+02
   -0.4588063656442136D+01    0.2340196096827559D+02    0.1553447796458272D+02
   -0.4661081030582499D+01    0.2245801852427090D+02    0.1584647463647077D+02
   -0.4828836071072804D+01    0.2400348487243757D+02    0.1623403190191500D+02
    0.1217151308248365D+02    0.1572049421218539D+02   -0.2122819950730886D+02
    0.1200852553256845D+02    0.1635085390091785D+02   -0.2047867036848741D+02
    0.1141477566074448D+02    0.1582982115070234D+02   -0.2180019376867256D+02
    0.8962778497323614D+01   -0.2476466616669455D+02   -0.3341192653910591D+01
    0.9810819995045250D+01   -0.2500761508582638D+02   -0.3723627252261840D+01
    0.9015718868945127D+01   -0.2376436784174728D+02   -0.3242203462308412D+01
    0.2290930620636060D+02    0.8471625811542525D+01   -0.1091132600577759D+02
    0.2360274083580749D+02    0.8066041388879789D+01   -0.1041275049459930D+02
    0.2324884358079278D+02    0.8654638163060863D+01   -0.1183438272496571D+02
   -0.4653242226725166D+01   -0.1604262706303742D+02   -0.5485994585153356D+01
   -0.4645071785285482D+01   -0.1510453553755733D+02   -0.5262186227411132D+01
   -0.4894752029720217D+01   -0.1649350702107477D+02   -0.4652669101729989D+01
   -0.2493075904398984D+02   -0.8288127166336283D+01    0.3398736432036258D+01
   -0.2566424600387950D+02   -0.8904701236648137D+01    0.3682641887615799D+01
   -0.2490346332760029D+02   -0.7619116129492201D+01    0.4062954385389370D+01
   -0.2067151169504719D+02   -0.2441624105740880D+02    0.8716059115007944D+01
   -0.2037539704523258D+02   -0.2496758918317160D+02    0.7983619087090186D+01
   -0.2096426860126650D+02   -0.2361613202284557D+02    0.8251376729113881D+01
   -0.2009513264144259D+02   -0.2638065122320771D+02    0.6245928940276478D+01
   -0.2047565724586230D+02   -0.2655585580170265D+02    0.5403605248633050D+01
   -0.2061018167078979D+02   -0.2703521177003682D+02    0.6679324753080715D+01
    0.2478080295009389D+02   -0.2431523204734305D+02   -0.2434084003914188D+02
    0.2460305374867486D+02   -0.2350581025895519D+02   -0.2381866813365841D+02
    0.2487626052464527D+02   -0.2403999136111169D+02   -0.2523618296812294D+02
   -0.5160461925048323D+01    0.1677751179047918D+02   -0.2377832111789582D+02
   -0.4944649965956088D+01    0.1585201395530876D+02   -0.2401900721874429D+02
   -0.5276749578110825D+01    0.1681742147729199D+02   -0.2278842654721486D+02
   -0.1439334416646548D+02   -0.3288940919612848D+01   -0.1839979336861382D+02
   -0.1360703721638614D+02   -0.3540247260753299D+01   -0.1785118975133510D+02
   -0.1456203797192148D+02   -0.3757553178450457D+01   -0.1916978921606539D+02
   -0.2074827230940706D+02    0.2908077145376686D+01   -0.1885425269076224D+02
   -0.2012945881912271D+02    0.3274760681907630D+01   -0.1821879865406511D+02
   -0.2160997175430336D+02    0.3169015317596689D+01   -0.1848693808413986D+02
    0.7610294353115061D+00   -0.2065797926677583D+02    0.1246599450267592D+02
    0.2775113895537141D+00   -0.2032279589150736D+02    0.1324515506360150D+02
    0.1067767922226837D+01   -0.2002071895787396D+02    0.1184112280546003D+02
   -0.1277562465626101D+02    0.5565424266455971D+01   -0.2701798039799929D+01
   -0.1363365779763228D+02    0.5468788362996973D+01   -0.3167695777005394D+01
   -0.1264994296318069D+02    0.6508710898837093D+01   -0.2726617118291566D+01
    0.1668109537879338D+02   -0.2482761967951911D+02    0.2430162276549983D+02
    0.1727318076709266D+02   -0.2401153675237845D+02    0.2415385890315918D+02
    0.1625456903502876D+02   -0.2490064077014703D+02    0.2337035369626300D+02
    0.8405287142222178D+01   -0.2233115429020068D+02    0.1389218913864952D+02
    0.9306782302776449D+01   -0.2199753459664303D+02    0.1386900152266360D+02
    0.8089699539279733D+01   -0.2219775985183628D+02    0.1298011756308565D+02
    0.1873387598544995D+02    0.2248091898398730D+02   -0.1622633881775153D+02
    0.1931840874663958D+02    0.2267522044025134D+02   -0.1551622215317395D+02
    0.1925139525253070D+02    0.2179582086226606D+02   -0.1666780735849230D+02
    0.1119503796813897D+02   -0.1834417212326904D+02    0.2379099126646937D+02
    0.1057347592793508D+02   -0.1860611060229212D+02    0.2447929196021039D+02
    0.1081760983110083D+02   -0.1807428215488751D+02    0.2289550672805473D+02
    0.2147031129009921D+02   -0.1251704689986551D+02   -0.6029132419461345D+01
    0.2248151666170431D+02   -0.1245798946226336D+02   -0.5876454181825763D+01
    0.2118254985775234D+02   -0.1265597276008985D+02   -0.6982559228842542D+01
   -0.1711055732152035D+02   -0.2183006134653813D+01   -0.9775278795040762D+01
   -0.1724442651206662D+02   -0.2689061064252000D+01   -0.8977728858808973D+01
   -0.1620292612364391D+02   -0.2175301919736530D+01   -0.1008720152821711D+02
    0.2689988162328579D+02   -0.1253359021730365D+02   -0.1794875606974797D+02
    0.2779461512623089D+02   -0.1275674640990657D+02   -0.1811344726117835D+02
    0.2684550318231780D+02   -0.1153944717209106D+02   -0.1794341142481295D+02
    0.2656644096704102D+02    0.2764928138601211D+02   -0.1383536124960893D+02
    0.2676539219904407D+02    0.2864334316080434D+02   -0.1361609994018180D+02
    0.2693407302346708D+02    0.2754978660621285D+02   -0.1471330266368421D+02
   -0.1083545347478374D+02   -0.9071544526507257D+01    0.7967621644048592D+01
   -0.1100622220974851D+02   -0.9998747311529288D+01    0.8200004839538538D+01
   -0.1162135369477643D+02   -0.8818185745643760D+01    0.7414721664328291D+01
    0.1659472397674593D+02   -0.2175262422291067D+02   -0.6854663342250539D+01
    0.1563124733636917D+02   -0.2151944002817996D+02   -0.6716521305755965D+01
    0.1669941541388033D+02   -0.2269922301515372D+02   -0.6703495601399164D+01
   -0.1580714745926397D+02   -0.1283614213692492D+02   -0.9557456521977965D+01
   -0.1556228814245437D+02   -0.1355177137639726D+02   -0.8900195872597497D+01
   -0.1643186152953571D+02   -0.1315104962477285D+02   -0.1019671357738938D+02
   -0.8878255664544362D+01    0.8192415289287839D+01   -0.1760174319576047D+02
   -0.8302659826918788D+01    0.8072423433931272D+01   -0.1835691481386960D+02
   -0.9567598751099966D+01    0.7555322477488465D+01   -0.1777544761577427D+02
    0.1895964655358458D+02    0.6026423897230930D+01   -0.5100272820899404D+01
    0.1900047338535089D+02    0.6919341323146583D+01   -0.4740078362441228D+01
    0.1878545641806097D+02    0.6189665222148473D+01   -0.6028562554255026D+01
    0.2146754049402043D+01    0.1962390903336368D+02   -0.9091880037572858D+01
    0.2756711986234945D+01    0.2012257721745697D+02   -0.8606231847633749D+01
    0.1451104264673779D+01    0.1955492853976441D+02   -0.8479294120671367D+01
    0.2744709475166095D+01    0.1726718748533936D+02    0.1554061428311701D+02
    0.2956530943246957D+01    0.1630998526976297D+02    0.1532574986945118D+02
    0.2310286530034930D+01    0.1728467845041332D+02    0.1634467857622236D+02
   -0.2355427589651685D+02    0.1535166699906209D+02    0.2782099277908684D+02
   -0.2286805393375424D+02    0.1491285001435415D+02    0.2732426353548947D+02
   -0.2372710067198592D+02    0.1626833547387318D+02    0.2750044639599135D+02
    0.2081627327226711D+02    0.1825146701223774D+02    0.2567141567855459D+02
    0.2050304284324195D+02    0.1733750641869959D+02    0.2577281850853797D+02
    0.2067584709453881D+02    0.1868509080357370D+02    0.2656822770834331D+02
   -0.1002774078963819D+02    0.1314635729249554D+02    0.3776133598688883D+01
   -0.9642084662061666D+01    0.1299899653427091D+02    0.4637270274241706D+01
   -0.1082433536953579D+02    0.1351550198557810D+02    0.4089196428805360D+01
   -0.2661413303729361D+01   -0.1619038024229333D+02   -0.7763274106590663D+01
   -0.3482087853962568D+01   -0.1622800862922537D+02   -0.7248193541785729D+01
   -0.2159335105481283D+01   -0.1551060237039409D+02   -0.7316950686363650D+01
    0.1384644065463888D+02    0.1254096571532285D+02   -0.2338461132925563D+02
    0.1290233210394645D+02    0.1261209008791790D+02   -0.2328265466866080D+02
    0.1425372239160906D+02    0.1240908130570698D+02   -0.2252566158867698D+02
   -0.5257528229261232D+01   -0.1213875050448167D+02    0.1126739366672899D+02
   -0.5713562361158526D+01   -0.1183189403652118D+02    0.1046919963183843D+02
   -0.5110972963007631D+01   -0.1305283061401981D+02    0.1111667133155639D+02
    0.2029456800797146D+01    0.1681337781806161D+02   -0.4536766134024749D+01
    0.2916118858524081D+01    0.1657431458944008D+02   -0.4251265273028512D+01
    0.1715026195936513D+01    0.1744044098605265D+02   -0.3849025515904517D+01
   -0.1923327777479765D+02    0.1566503319024534D+02    0.2093726870936564D+02
   -0.1968901819730049D+02    0.1486949390319064D+02    0.2112445379159582D+02
   -0.1943714243342549D+02    0.1568541165642601D+02    0.1996620444575397D+02
   -0.8149072642897861D+01   -0.7866650095348086D+01    0.2720327022803235D+02
   -0.8179968908290242D+01   -0.7132234903547670D+01    0.2650035219431096D+02
   -0.7236459916344266D+01   -0.8129474991734334D+01    0.2706081388150259D+02
   -0.7856257522683515D+01    0.1219103012876920D+02    0.2201013287828992D+02
   -0.7496194828566269D+01    0.1285265172147820D+02    0.2263499365636451D+02
   -0.8573014913841968D+01    0.1269548332749853D+02    0.2146449089675802D+02
   -0.3948059662934452D+01    0.5265765554917329D+01    0.3474494074921682D+01
   -0.3212361896039980D+01    0.5263184858245905D+01    0.2851822831639735D+01
   -0.3821882470169791D+01    0.5903116680021549D+01    0.4131150519076549D+01
    0.1550417942535465D+02   -0.2674932510763418D+02   -0.1190596473904469D+02
    0.1552802217195685D+02   -0.2735808576579187D+02   -0.1263299977795853D+02
    0.1636228419419042D+02   -0.2685512710520946D+02   -0.1147059357913776D+02
   -0.1396701040713858D+02    0.3749573413756312D+01   -0.1488660847475532D+02
   -0.1450065742066465D+02    0.4296269813094016D+01   -0.1553022544443423D+02
   -0.1308490780737320D+02    0.4132716363766216D+01   -0.1492647189413881D+02
    0.2441614077551531D+02    0.1260597870545774D+02   -0.1694300561477768D+02
    0.2475930404303086D+02    0.1172129946475196D+02   -0.1697021555159722D+02
    0.2371211103856215D+02    0.1252972568004690D+02   -0.1635174357396290D+02
   -0.7714075960696441D+01    0.1978721898905096D+02   -0.1933818812058874D+02
   -0.7980938261217740D+01    0.2040866717917857D+02   -0.2007651641878846D+02
   -0.8228785775787234D+01    0.1898454819334952D+02   -0.1949624896938088D+02
   -0.2061951034256083D+02    0.1046370705634188D+02   -0.2209422237933951D+02
   -0.2061360562711292D+02    0.9494486287067124D+01   -0.2232225192675606D+02
   -0.2120162145853025D+02    0.1088853964153583D+02   -0.2278147322126257D+02
   -0.2441459937502610D+02   -0.2295324136271994D+02    0.3694023882591182D+01
   -0.2362694199581009D+02   -0.2333272010544552D+02    0.3200083085260319D+01
   -0.2445965805285827D+02   -0.2194419122855158D+02    0.3551998546448069D+01
    0.7994638368299555D+01    0.8247071808593194D+01   -0.2123891503740699D+01
    0.7117482135210284D+01    0.8144452508725601D+01   -0.2358475813949513D+01
    0.8376928419129879D+01    0.8991010360590410D+01   -0.2610650470376002D+01
    0.7155551443119563D+01   -0.2087986801567228D+02    0.2388676988607310D+02
    0.6873371431377747D+01   -0.2028405801768346D+02    0.2316047226093417D+02
    0.7258313905735722D+01   -0.2177428407582664D+02    0.2350392048962845D+02
   -0.1994980886541609D+01    0.6678122376167690D+01   -0.2138753675352847D+02
   -0.1550392825290580D+01    0.5933098197905207D+01   -0.2179820976101079D+02
   -0.2911643725237293D+01    0.6692094458824659D+01   -0.2150021006347634D+02
    0.8652818696686765D+01    0.2735073273934214D+02   -0.4925111881966671D+01
    0.8695541267420497D+01    0.2688126543944605D+02   -0.5722583256478590D+01
    0.9098641387876294D+01    0.2820643675109849D+02   -0.5101142660711617D+01
   -0.1783878704467773D+02   -0.4367420638884737D+01    0.2694795149246796D+02
   -0.1842335755779658D+02   -0.3960167879808440D+01    0.2766626536736310D+02
   -0.1815053722039147D+02   -0.5190252988769937D+01    0.2661680726439665D+02
   -0.5920186051072966D+01   -0.1055492486036096D+01    0.2008064241933273D+01
   -0.4939982438668738D+01   -0.1023254539668492D+01    0.1865316623995773D+01
   -0.6338459875556093D+01   -0.2081977982234370D+00    0.1718418865482379D+01
    0.1885076930203398D+02   -0.2009620563051320D+02    0.2681949431461420D+02
    0.1903768815421841D+02   -0.1960611561738560D+02    0.2601481866299576D+02
    0.1790272352791511D+02   -0.1987880063729371D+02    0.2704817235372699D+02
    0.1955330398599250D+02    0.6912363804362689D+01   -0.1727003682495647D+02
    0.2013783752899593D+02    0.6322088014009379D+01   -0.1679208367076748D+02
    0.1861611653882559D+02    0.6734168013503748D+01   -0.1703795224318818D+02
    0.1285850293870176D+02   -0.1622304624785066D+02   -0.3377832814306226D+01
    0.1288940904195866D+02   -0.1527831375322827D+02   -0.3459512695720846D+01
    0.1197168652241906D+02   -0.1638421534872240D+02   -0.2981854359591215D+01
   -0.4901416646144712D+01   -0.3185266476704725D+01    0.3732168564147230D+01
   -0.4020148333973605D+01   -0.3345472773513347D+01    0.3290999908542290D+01
   -0.5339605296433986D+01   -0.4053664473352024D+01    0.3779218221281463D+01
    0.2179998652334575D+02   -0.2252424408853565D+02    0.5681038099962458D+00
    0.2169512371609209D+02   -0.2168350295076873D+02    0.9555696715444886D+00
    0.2238312523515644D+02   -0.2302667092741006D+02    0.1159344357167131D+01
    0.1321726795297971D+02   -0.5506106978579831D+01   -0.1101620123174702D+02
    0.1290208246168192D+02   -0.6118184995794972D+01   -0.1035971840325269D+02
    0.1402021581719001D+02   -0.5892264872470300D+01   -0.1135956464735646D+02
   -0.6779050673643047D+00    0.1422745135166339D+02    0.6765365720218222D+00
   -0.9346223517694418D+00    0.1402111403022461D+02   -0.2149368895429564D+00
   -0.1313742227580875D+01    0.1381128878074442D+02    0.1219185177642264D+01
   -0.2143065387724279D+02   -0.5720292347322975D+01   -0.1616174627957042D+02
   -0.2130495492712279D+02   -0.4804404352251148D+01   -0.1647935871266286D+02
   -0.2089131536545844D+02   -0.5894360142384937D+01   -0.1531105741713147D+02
   -0.2677812391677671D+02    0.2203729599961543D+02   -0.1627806723037346D+02
   -0.2755157632330011D+02    0.2177731206242780D+02   -0.1677364654860529D+02
   -0.2712994404203630D+02    0.2226627186140262D+02   -0.1543001559390564D+02
    0.1051022415329786D+02   -0.1435082994093588D+02    0.1151980303241262D+02
    0.9814804356765416D+01   -0.1419666593615201D+02    0.1222209582587223D+02
    0.1114658562831302D+02   -0.1361404401519983D+02    0.1171393282276256D+02
    0.9558724094250939D+01    0.2767731691006070D+02   -0.1998765550240570D+02
    0.1027220383898553D+02    0.2801314615714183D+02   -0.2058205998270131D+02
    0.1015050320659124D+02    0.2733780258980095D+02   -0.1919057607876225D+02
    0.2399706956616222D+02    0.3467396468307614D+01   -0.1687898150555181D+02
    0.2416596498131627D+02    0.3222444863253709D+01   -0.1591764650459726D+02
    0.2487752950961490D+02    0.3670493348223061D+01   -0.1723206430947372D+02
   -0.2424868909690758D+02   -0.1460010216271254D+02   -0.2237930619489255D+02
   -0.2504634954896511D+02   -0.1516800403803701D+02   -0.2225623670548834D+02
   -0.2397025666783363D+02   -0.1475503769330107D+02   -0.2325188717959514D+02
    0.1482679358949689D+02   -0.2255784690782852D+02    0.6457787503544808D+01
    0.1472379609689928D+02   -0.2351136018029434D+02    0.6280622487551871D+01
    0.1428914520034599D+02   -0.2239369377286986D+02    0.7235666077121222D+01
   -0.1677300827565287D+02   -0.1761818760617655D+02    0.4684023957378708D+01
   -0.1740307527723831D+02   -0.1840510735484919D+02    0.4598270116406484D+01
   -0.1599717976631802D+02   -0.1795799523646264D+02    0.4204327543900681D+01
    0.5374587300317621D+01   -0.1296865767341079D+02   -0.2591006881727405D+02
    0.4946034603304494D+01   -0.1330353748559873D+02   -0.2510855419388635D+02
    0.5658327168267235D+01   -0.1208933688212324D+02   -0.2562341814603271D+02
   -0.2530869122587752D+02    0.2502899290640699D+02    0.1087719936335294D+02
   -0.2610705971047153D+02    0.2552915363156993D+02    0.1071204436167994D+02
   -0.2554429081535650D+02    0.2409053394937053D+02    0.1100264705111283D+02
   -0.2006638823488038D+01   -0.2301315762264341D+02    0.2010135862893208D+02
   -0.2985105288496853D+01   -0.2290805819547990D+02    0.1989698319315924D+02
   -0.2025791754623625D+01   -0.2296880049372005D+02    0.2107567939013805D+02
   -0.2247735112497094D+02   -0.1030733368753243D+02   -0.6840782953062287D+00
   -0.2228090226892049D+02   -0.9902721616243843D+01   -0.1482413928052163D+01
   -0.2179484511238223D+02   -0.1018206503617321D+02    0.3259520973845365D-01
    0.1479900864906675D+02   -0.8331688020062632D+01   -0.1354793172643052D+02
    0.1425025635962472D+02   -0.7858697052157734D+01   -0.1421214788509693D+02
    0.1424265803908037D+02   -0.9150697776399792D+01   -0.1331108544601575D+02
   -0.7994437344212384D+01    0.7909539365630635D+01    0.2462931045027990D+02
   -0.7596991462727122D+01    0.7767462337252634D+01    0.2548327564524106D+02
   -0.8089458140555806D+01    0.8874626523551658D+01    0.2467245200403372D+02
    0.1467811302451424D+02    0.2447054108896838D+02   -0.8337010776072646D+01
    0.1465651828280891D+02    0.2478888190730735D+02   -0.7393966929067061D+01
    0.1457447783066290D+02    0.2354631357916898D+02   -0.8283649817168630D+01
    0.1168060526082551D+02   -0.1865366134361821D+02   -0.5944202224181637D+01
    0.1265343248549661D+02   -0.1856937552191365D+02   -0.5941785160798823D+01
    0.1152253738397319D+02   -0.1790822746822574D+02   -0.6500782102230462D+01
    0.6057983619967214D+01   -0.1676132905588488D+02    0.1237419972609480D+02
    0.6478884192138643D+01   -0.1591741901342021D+02    0.1256016522863124D+02
    0.5933401484894731D+01   -0.1678544062407469D+02    0.1142996018380507D+02
    0.1186254990898103D+02    0.1044964166709744D+02    0.2324169404879129D+02
    0.1213750357921893D+02    0.1129774155270055D+02    0.2359853403919328D+02
    0.1214539133197156D+02    0.1050495981628394D+02    0.2234879025797801D+02
    0.1072781555412891D+02    0.1995399404407674D+02   -0.1296425004594703D+02
    0.1110076060764520D+02    0.1913471450265607D+02   -0.1266423381844081D+02
    0.1039885285039784D+02    0.2034516557683365D+02   -0.1211851946786189D+02
    0.1784674765817131D+02    0.2185003205715224D+01   -0.1460288482599494D+02
    0.1850072034145475D+02    0.1509576729228505D+01   -0.1475440854373375D+02
    0.1837906529251032D+02    0.2869965071976660D+01   -0.1414086016800435D+02
   -0.3795140057818024D+00    0.2523906456567679D+02   -0.1059685154746600D+02
   -0.1177956144335550D+01    0.2477175218160878D+02   -0.1098856628148223D+02
   -0.1156151265381524D+00    0.2471419891517976D+02   -0.9768816238434587D+01
   -0.3356327203674200D+01   -0.4580839360313265D+01    0.2157374767203481D+02
   -0.2607674122084462D+01   -0.4358103257036154D+01    0.2104935949334261D+02
   -0.3661337564446448D+01   -0.5453761735692088D+01    0.2128548300969941D+02
    0.1640871125424143D+01   -0.2603985479823936D+02   -0.2299445390042911D+02
    0.1857881585987003D+01   -0.2699428044031461D+02   -0.2297653745417760D+02
    0.2422617156599204D+01   -0.2546970875432310D+02   -0.2267615671334922D+02
    0.2581382900340491D+02    0.2152581127943666D+02    0.4095042238261299D+01
    0.2585444413078502D+02    0.2143384222437609D+02    0.3089025894822939D+01
    0.2496213688629322D+02    0.2192387384315715D+02    0.4178036173746209D+01
   -0.1727206902478236D+02    0.8719085008482809D+01    0.1403030318459720D+02
   -0.1662597561474463D+02    0.8170284994264769D+01    0.1436595691478816D+02
   -0.1797533181291676D+02    0.8452007424755715D+01    0.1460395097212325D+02
   -0.1474644800920718D+02    0.2104909187474784D+00    0.2452860438019109D+02
   -0.1533485182954917D+02    0.5911732607122843D+00    0.2376877323184929D+02
   -0.1524602565532841D+02   -0.5493513878104017D+00    0.2476581162751492D+02
   -0.1056326783176078D+02   -0.1684739368253453D+00   -0.8847216824105484D+01
   -0.1052093561435890D+02    0.5629661387802192D+00   -0.9472534969921584D+01
   -0.1149237534160022D+02   -0.2300163265261742D+00   -0.8540514419042497D+01
   -0.2165085539367522D+02    0.1380152648482314D+02   -0.1431332484428839D+02
   -0.2202170339798531D+02    0.1438312417018758D+02   -0.1363556334047458D+02
   -0.2081836258487888D+02    0.1349053847526794D+02   -0.1394791441658480D+02
    0.1228255410127282D+02    0.1769817547702159D+02    0.5475756225665787D+01
    0.1195579324860881D+02    0.1828995693321478D+02    0.4828868157573468D+01
    0.1271899574537289D+02    0.1819336020388155D+02    0.6160021180394561D+01
    0.8665366875454019D+01   -0.1695794396085131D+02   -0.1517220749292539D+02
    0.8865755596270537D+01   -0.1652178631804998D+02   -0.1596221923867508D+02
    0.9159204692604913D+01   -0.1783631378035512D+02   -0.1516055185376320D+02
   -0.1990919003532389D+02    0.4746198817100777D+00   -0.1160494488132339D+02
   -0.2016315252592478D+02   -0.3399597879656955D+00   -0.1115630908854301D+02
   -0.1997349188154419D+02    0.3323152732708822D+00   -0.1258916286803796D+02
    0.1854080683085504D+02    0.2413899704716573D+02   -0.2146398272346641D+00
    0.1924001894858316D+02    0.2454005523572522D+02   -0.7118553687223604D+00
    0.1891825126455420D+02    0.2403456000926983D+02    0.6895796808635238D+00
    0.1101330396184854D+02   -0.2145265379392361D+02    0.1702151535075575D+02
    0.1159859103539010D+02   -0.2189416767945355D+02    0.1638592525759115D+02
    0.1118564225322984D+02   -0.2053653494029518D+02    0.1689140816231582D+02
    0.1221388152816468D+02    0.1449255488321826D+02    0.1760382159525190D+02
    0.1301168221121612D+02    0.1404185621602634D+02    0.1717306067698933D+02
    0.1249498716323995D+02    0.1532009600417375D+02    0.1799421687404818D+02
    0.9624618403802526D+01    0.1127569422338321D+02   -0.2207297054488429D+02
    0.8692540801540046D+01    0.1128657747573365D+02   -0.2212414240902500D+02
    0.9928950445370990D+01    0.1216221573312796D+02   -0.2170462470958878D+02
    0.2289972349598581D+01   -0.6075361302698169D+01    0.2370422734137966D+02
    0.2357508149751963D+01   -0.5505972360553963D+01    0.2445282133340151D+02
    0.1657498504084228D+01   -0.5701994424894086D+01    0.2312136925861817D+02
   -0.2183372220333208D+02   -0.1441949122331869D+01   -0.8272540450326609D+01
   -0.2173610719613691D+02   -0.1005602133922083D+01   -0.7400237541402661D+01
   -0.2246372589436433D+02   -0.2160547594756721D+01   -0.8186967302838829D+01
   -0.2161279662554487D+02    0.1423173774237445D+02   -0.2134666077366137D+02
   -0.2241108063387931D+02    0.1389359955644393D+02   -0.2097271704135944D+02
   -0.2175524255329658D+02    0.1498109880526909D+02   -0.2194495431778709D+02
   -0.5113639253712100D+01    0.9400045250226441D+01    0.6710481695304695D+00
   -0.5171628905653925D+01    0.8431328609105190D+01    0.9005426786531183D+00
   -0.5834810862822964D+01    0.9874135523728372D+01    0.1088272573945444D+01
   -0.1751482398819260D+02    0.3183786112193309D+01    0.5187554555837151D+01
   -0.1832965179749548D+02    0.3684768416833759D+01    0.5351807494908921D+01
   -0.1745804988352672D+02    0.3222871478535859D+01    0.4231188018660594D+01
    0.8971463352048188D+01   -0.1266877805317602D+02   -0.2713990352723480D+01
    0.8035868526922043D+01   -0.1266733241010768D+02   -0.2390384634465524D+01
    0.9395232900631811D+01   -0.1178989397025356D+02   -0.2615705399565652D+01
    0.1329929247234461D+02   -0.2187159115412492D+02   -0.1125877034658065D+02
    0.1383493780664694D+02   -0.2237602954939131D+02   -0.1191167400636819D+02
    0.1314402248586074D+02   -0.2243030482447180D+02   -0.1049896646031456D+02
   -0.2609207636299818D+02    0.1513235101586636D+02    0.4975761072851643D+01
   -0.2700627311400519D+02    0.1493608512678722D+02    0.5227186172315982D+01
   -0.2579124431697305D+02    0.1469139299070590D+02    0.4206589414037310D+01
   -0.5658072563181271D+01    0.5355265702810235D+01   -0.2731940220560331D+02
   -0.6157384945972233D+01    0.4667231948051978D+01   -0.2787451725386268D+02
   -0.4804499109670832D+01    0.4872356286683721D+01   -0.2714848662816754D+02
   -0.1856319571838302D+02   -0.1237332392176030D+02   -0.1773976342979491D+02
   -0.1928116149650651D+02   -0.1202818855110622D+02   -0.1723321699719660D+02
   -0.1832362776998601D+02   -0.1322376391841606D+02   -0.1729675283346851D+02
   -0.1032945953902252D+02    0.2681877350031689D+02   -0.3805925577764859D+01
   -0.1093998161054118D+02    0.2735932228482283D+02   -0.3297553268885184D+01
   -0.1051243011144789D+02    0.2591113832961318D+02   -0.3639868683333397D+01
   -0.2393131093884090D+01    0.2581755609955156D+02   -0.1514765272294925D+02
   -0.3305656600033501D+01    0.2549595395468249D+02   -0.1507983399965593D+02
   -0.2317070230655086D+01    0.2641780635566187D+02   -0.1587314031185508D+02
    0.8255033553806776D+01    0.2176030705610233D+02    0.2277533921601006D+02
    0.7440301544196627D+01    0.2127006864514413D+02    0.2252160837473201D+02
    0.8168247106331764D+01    0.2207895416159241D+02    0.2367424851265156D+02
    0.1073518406754714D+02    0.2389011917641426D+02   -0.1354369769608865D+02
    0.1157148450611673D+02    0.2435035027781333D+02   -0.1354390117934948D+02
    0.1082498387671789D+02    0.2288804715732910D+02   -0.1359138845637991D+02
    0.1541027948466050D+02    0.1241494746843893D+02    0.5470779024853641D+01
    0.1612837706793657D+02    0.1305993647654233D+02    0.5348244371905134D+01
    0.1462665816176403D+02    0.1247060544689194D+02    0.4885372700346851D+01
   -0.1830498507313881D+02    0.2714698945277660D+02   -0.2093753759844592D+02
   -0.1859946485762891D+02    0.2658134638380009D+02   -0.2018819180088211D+02
   -0.1814062458471748D+02    0.2806622546858435D+02   -0.2058247690619692D+02
   -0.9660499379270563D+01    0.1068738784546029D+01   -0.1568615108021973D+02
   -0.9930069151599540D+01    0.5234556576195604D+00   -0.1491813748505888D+02
   -0.1023551877421438D+02    0.1879616976452527D+01   -0.1583821632777926D+02
   -0.1594494370174876D+00   -0.2357068652196297D+02    0.2684737415439214D+02
   -0.8906685186585246D+00   -0.2298654096097172D+02    0.2698165429602897D+02
   -0.2390297765170931D+00   -0.2419954259963398D+02    0.2754278306521926D+02
    0.1844085421867576D+02   -0.1731589884537699D+02   -0.1538290528744557D+02
    0.1834258929204928D+02   -0.1827428569635773D+02   -0.1507088796415239D+02
    0.1775023558381604D+02   -0.1709631237829245D+02   -0.1608205629361502D+02
    0.9689234449191277D+01   -0.6634218826772667D+01   -0.2588818853924449D+01
    0.1010450168161184D+02   -0.7340197863186656D+01   -0.3121119756184143D+01
    0.1044620900574720D+02   -0.6039885478895217D+01   -0.2334469729059942D+01
    0.2300281074395997D+02   -0.7427893817584164D+01   -0.7408954588034803D+01
    0.2329316114318501D+02   -0.6550763879246106D+01   -0.7464364646657396D+01
    0.2244425822540773D+02   -0.7526696076503146D+01   -0.6567484326737577D+01
   -0.2384983123282895D+02    0.7083406717761594D+00   -0.1293176758458653D+02
   -0.2362062723659317D+02    0.1662930679310875D+01   -0.1297123165417223D+02
   -0.2470181350350046D+02    0.6180057308182046D+00   -0.1246365246564442D+02
   -0.6386189469434589D+01   -0.1023307962113771D+02    0.1290817486727639D+02
   -0.6046149339945258D+01   -0.1092635784961642D+02    0.1241162341461711D+02
   -0.6259265427467659D+01   -0.9351289657440480D+01    0.1241682534057603D+02
   -0.7199757446484456D+01   -0.1318741936619561D+02   -0.5016978361191028D+00
   -0.6405008071602747D+01   -0.1361888645283214D+02   -0.1475413697539191D+00
   -0.7731066009737602D+01   -0.1386550708610432D+02   -0.8781451914187548D+00
   -0.6838671423238475D+01   -0.1746239607424455D+02    0.9689106102922436D+01
   -0.6001866547914473D+01   -0.1716486701835808D+02    0.9324889280475054D+01
   -0.7099245986150772D+01   -0.1710977908973263D+02    0.1052407634823685D+02
   -0.2753076697596814D+02    0.4276868199973649D+01    0.1368700432690786D+02
   -0.2781399544820694D+02    0.5180086751405113D+01    0.1360362439236433D+02
   -0.2794817601712053D+02    0.3754562683194669D+01    0.1299536987479069D+02
    0.1599766925632778D+02    0.5793670221774779D+01   -0.9680884236702614D+01
    0.1613993567810473D+02    0.4821694982416338D+01   -0.9741221165877201D+01
    0.1619501547687290D+02    0.6169489575533387D+01   -0.1054636638047145D+02
   -0.2146489827893316D+01   -0.1975861699381459D+02   -0.2002836100333005D+02
   -0.1181254592152868D+01   -0.1978569184429168D+02   -0.2003673460365180D+02
   -0.2420528214154574D+01   -0.1886781040747578D+02   -0.2033948176109910D+02
   -0.1147586274740497D+02   -0.1032583546043346D+02    0.2381156301100239D+01
   -0.1093659334418183D+02   -0.9493082329063716D+01    0.2240201195376358D+01
   -0.1205387743959906D+02   -0.1032384802464141D+02    0.3176350945627938D+01
   -0.1986935870083052D+02   -0.5940997522253059D+01   -0.1370246639892459D+02
   -0.1892864786067928D+02   -0.5664000860411300D+01   -0.1388618477555677D+02
   -0.2010124958507551D+02   -0.5596765679640248D+01   -0.1287802559858426D+02
    0.5234767027099990D+01   -0.2917619098598446D+01    0.2728075515805946D+02
    0.4313965454820408D+01   -0.2626802332442499D+01    0.2753564299958218D+02
    0.5328056079184119D+01   -0.2368679139873959D+01    0.2642872182967557D+02
    0.2544518228704022D+02   -0.2158607321394031D+02   -0.1825501704936027D+02
    0.2637532903407527D+02   -0.2150981789197022D+02   -0.1858743691388907D+02
    0.2523240749882219D+02   -0.2094632375155498D+02   -0.1755843294383454D+02
   -0.1367464837095436D+01   -0.2729968379274249D+02   -0.2540380845182085D+02
   -0.2082299721471947D+01   -0.2734085426957229D+02   -0.2472644111753373D+02
   -0.1652006663709464D+01   -0.2777842611755618D+02   -0.2621235459513391D+02
   -0.6752916531498482D+01    0.1486253621548142D+02    0.9748644106820364D+00
   -0.7617003515278666D+01    0.1509832300794896D+02    0.1307769219155574D+01
   -0.6038738144714389D+01    0.1516894170818333D+02    0.1678612147595206D+01
    0.2501319224486183D+02    0.1767748543103141D+02    0.8659699073100132D+01
    0.2470716000120539D+02    0.1853300239066997D+02    0.9002499265910119D+01
    0.2587993453071009D+02    0.1792374413981519D+02    0.8316053420837607D+01
   -0.2135549027011011D+01   -0.8634265102548612D+01    0.2457825774457850D+02
   -0.1424537217843847D+01   -0.8121523139413364D+01    0.2417563158136996D+02
   -0.2778451474876084D+01   -0.8079650642084351D+01    0.2507485790852750D+02
    0.2411023234815618D+02    0.1694862318976440D+02    0.5716335709794134D+01
    0.2323596607742389D+02    0.1736207474723652D+02    0.5487233801214813D+01
    0.2484331977674350D+02    0.1748732410440680D+02    0.5402790222121882D+01
   -0.9783487069981776D+01   -0.3584847233714972D+01   -0.2626722288919650D+02
   -0.1020079192740022D+02   -0.2884176917572406D+01   -0.2570038197316234D+02
   -0.1039296733724123D+02   -0.4322004713464874D+01   -0.2616616036365303D+02
    0.2286982065124689D+02   -0.2259417452957004D+02    0.6221838154769378D+01
    0.2340386255817611D+02   -0.2240565293912309D+02    0.5392344270987239D+01
    0.2200132765616477D+02   -0.2292513345317078D+02    0.5895936861996161D+01
   -0.1078668179754569D+02   -0.2718446216717140D+02   -0.2566892570818847D+02
   -0.1047603362612036D+02   -0.2801836079842665D+02   -0.2603595069417084D+02
   -0.1028884154704187D+02   -0.2636517387007222D+02   -0.2598485157756057D+02
   -0.1091537980593678D+02   -0.1919278108398874D+02   -0.2104030242059418D+02
   -0.1141119704836118D+02   -0.1966975379947426D+02   -0.2030199996996103D+02
   -0.1112151588164213D+02   -0.1975135425459634D+02   -0.2185054646906175D+02
   -0.1718140700006886D+02   -0.2443173103859106D+01   -0.1808535038457198D+02
   -0.1734926259006577D+02   -0.2023951527149570D+01   -0.1895783919728198D+02
   -0.1619594005220208D+02   -0.2610800010877428D+01   -0.1804435411000525D+02
   -0.1261605538849895D+02   -0.2210228388434844D+02   -0.1332377312038454D+02
   -0.1205154602799701D+02   -0.2279639573234450D+02   -0.1302867894714651D+02
   -0.1346646878585797D+02   -0.2209260568926114D+02   -0.1289445453106733D+02
    0.3281076304011204D+01    0.7877824647977764D+01   -0.7213538825915276D+01
    0.3511429261443638D+01    0.8571190784948740D+01   -0.7885935475239982D+01
    0.2274169070724107D+01    0.7787900753850916D+01   -0.7231714401805521D+01
    0.1073242460196119D+02   -0.1443872757037184D+02   -0.3894966028963768D+01
    0.1005319272415395D+02   -0.1410758449359052D+02   -0.3230280622400711D+01
    0.1153593382442418D+02   -0.1384422078078312D+02   -0.3898016431852717D+01
    0.1704376394778333D+02    0.9018715195601091D+01   -0.1441750565448666D+02
    0.1660463066731046D+02    0.8672275527428010D+01   -0.1516606659995113D+02
    0.1635227592397719D+02    0.9381320917537280D+01   -0.1380096602513913D+02
    0.2614284942847080D+02    0.9290161840039879D+01   -0.5453801791582094D+01
    0.2699501147984543D+02    0.8926089406601863D+01   -0.5199784859320459D+01
    0.2568018646536370D+02    0.8523495113830274D+01   -0.5874120734287897D+01
   -0.2565458527385034D+02    0.2421085598277651D+02   -0.2409376854295632D+02
   -0.2549468567676531D+02    0.2476618049446449D+02   -0.2336015634569605D+02
   -0.2661874626345938D+02    0.2424607139229054D+02   -0.2434883027539139D+02
   -0.1269622373494805D+02   -0.6381337842444307D+01   -0.1078752318465695D+02
   -0.1251301753015190D+02   -0.7256703847707926D+01   -0.1111621991623281D+02
   -0.1194622613540826D+02   -0.6088013988279738D+01   -0.1020559198927698D+02
   -0.1202320566923125D+02    0.2713132215593469D+02    0.2335309156070366D+02
   -0.1231242779157398D+02    0.2652954035516381D+02    0.2266213083308779D+02
   -0.1111315566128457D+02    0.2723141587034776D+02    0.2304945503581141D+02
   -0.1335815374292269D+02   -0.1819547308033081D+02   -0.2769912097786122D+02
   -0.1319519462502519D+02   -0.1843741364693404D+02   -0.2676967112283504D+02
   -0.1298203564877531D+02   -0.1732514771501467D+02   -0.2776855549268040D+02
   -0.2812960161946998D+01    0.3346219789834926D+01   -0.1924166134821072D+00
   -0.2866733401569504D+01    0.3804113092198345D+01   -0.1037595184565277D+01
   -0.1973879923814519D+01    0.2750555405771440D+01   -0.2104364668813895D+00
    0.2302068968644007D+01   -0.2155181151031019D+02    0.2589803529793290D+02
    0.2739413153520551D+01   -0.2079117231029685D+02    0.2547609576372059D+02
    0.2333503237135539D+01   -0.2135314444413017D+02    0.2686570322133895D+02
   -0.1126513188596522D+02   -0.1734566521339394D+00   -0.1383983713157796D+02
   -0.1142889884031682D+02   -0.6306365209250009D+00   -0.1310166865085633D+02
   -0.1201724843156657D+02   -0.3238739423607794D+00   -0.1445396820353917D+02
   -0.1335065315259698D+02    0.2297519373457698D+00   -0.5395115232740227D+01
   -0.1387316264554387D+02   -0.1021616716342571D+00   -0.4663783959773481D+01
   -0.1252844762218633D+02    0.6297906869274777D+00   -0.5029700903513812D+01
   -0.1820729839800982D+02   -0.2244150102340467D+01    0.9469151008447799D+01
   -0.1766641221840902D+02   -0.2546578950087104D+01    0.8647670196436241D+01
   -0.1784334221677478D+02   -0.2797171220969182D+01    0.1013906702900984D+02
    0.1154426529502756D+02    0.1484224725884461D+02   -0.1035205230396213D+02
    0.1191635006777488D+02    0.1424565047953613D+02   -0.1104858712309928D+02
    0.1227503718220289D+02    0.1485706650307879D+02   -0.9698329605368009D+01
    0.5929617587117285D+01    0.1115604244801675D+02    0.9349421786963170D+01
    0.5043951829157181D+01    0.1106942044155723D+02    0.9664785826297877D+01
    0.6567411803644458D+01    0.1163340946746848D+02    0.9898234702494845D+01
   -0.2587138620961651D+02   -0.5394312141065829D+01   -0.8972814978801242D+01
   -0.2548640092043731D+02   -0.4606390811355760D+01   -0.8579218209569852D+01
   -0.2613762329776358D+02   -0.6008494814648358D+01   -0.8317437127457460D+01
   -0.6117071238687084D+01    0.1095657159874801D+02   -0.8257653643044629D+01
   -0.6695121853392006D+01    0.1167747664940678D+02   -0.8486564540405340D+01
   -0.5438770952047252D+01    0.1080707876481097D+02   -0.8949406154448287D+01
    0.9894451015282046D+01   -0.1708213556760097D+02    0.2120470151428258D+02
    0.8999853321286935D+01   -0.1751677513138626D+02    0.2127899972593047D+02
    0.9744412063361427D+01   -0.1608970911903118D+02    0.2104722795115488D+02
   -0.3196090195131379D+01   -0.2497841124610135D+02   -0.1610732362084540D+01
   -0.4027346078689919D+01   -0.2512343626522944D+02   -0.1096822621777453D+01
   -0.2955162090269461D+01   -0.2404038917676926D+02   -0.1530315905342445D+01
   -0.7070076173089472D+00    0.1587651884732275D+02   -0.2707356617499570D+02
    0.5093133883898793D-01    0.1602477047642162D+02   -0.2764220803049424D+02
   -0.4064086331615920D+00    0.1520743663408309D+02   -0.2640861718921924D+02
   -0.1357629011005725D+02    0.1026988326733825D+02   -0.1004499841384275D+02
   -0.1287907585374595D+02    0.1003807460378656D+02   -0.9457399347799127D+01
   -0.1442673116226143D+02    0.1023684950764129D+02   -0.9548522938093264D+01
    0.1212358041521385D+02   -0.5379535206733939D+01   -0.1657269292801441D+01
    0.1235099167045207D+02   -0.4520259151246293D+01   -0.2031218459720828D+01
    0.1206526935810537D+02   -0.5256284125465495D+01   -0.7142752047016866D+00
   -0.1612882556647100D+02   -0.1518046158203701D+02    0.6078243899276329D+01
   -0.1637515966547341D+02   -0.1601132641121442D+02    0.5662938458284806D+01
   -0.1653995081283270D+02   -0.1512403291188842D+02    0.6945480826207838D+01
   -0.1940193959250054D+02    0.1544713598790369D+02   -0.2437020854571764D+02
   -0.2012283503372492D+02    0.1546565792464747D+02   -0.2378439076199569D+02
   -0.1883205175915161D+02    0.1466036779171661D+02   -0.2429445697784216D+02
    0.2400523394998560D+01    0.1448102879408673D+02    0.2105219524069581D+02
    0.2133344684240084D+01    0.1372289128802448D+02    0.2050873865383374D+02
    0.2926540609623043D+01    0.1409010016895287D+02    0.2180878043953788D+02
   -0.2532137502433613D+02   -0.1468178570921583D+01   -0.9366033324802208D+01
   -0.2505581119482054D+02   -0.1129473039036397D+01   -0.8446796260880609D+01
   -0.2454867068618027D+02   -0.1301473950172717D+01   -0.9903690920609874D+01
   -0.4432774242656778D+01    0.1335911207126286D+02    0.1290837893019530D+02
   -0.5403678122875856D+01    0.1311942697364024D+02    0.1308904901917728D+02
   -0.3850190228156145D+01    0.1282812720568736D+02    0.1351280096347613D+02
    0.4726130930065976D+01    0.6343403637022894D+01    0.8671066574196674D+01
    0.4641053937499050D+01    0.6319084339899287D+01    0.7728322771806234D+01
    0.4781890653974773D+01    0.7273955151960192D+01    0.8877374304517145D+01
    0.1496704709897911D+02   -0.2774933329410840D+01   -0.6440797855214056D+01
    0.1538652387258741D+02   -0.2341208876706302D+01   -0.5663193755891679D+01
    0.1491657168872426D+02   -0.2120161553191092D+01   -0.7124006298110707D+01
   -0.1850368955978811D+00    0.1947616303596407D+02    0.2168137839565530D+01
    0.1771939848977615D+00    0.1943667033308437D+02    0.1216362889918849D+01
   -0.1223734133568442D+01    0.1933078322016933D+02    0.2063902839046833D+01
    0.1313414125426882D+02    0.1392939978728762D+02    0.2668734137831184D+02
    0.1344221281395764D+02    0.1344228679266293D+02    0.2754242754109129D+02
    0.1351941758258288D+02    0.1479568835804181D+02    0.2677186324043133D+02
   -0.2319174027035057D+01   -0.2427238781665637D+02    0.5602902569212703D+01
   -0.1718830540489425D+01   -0.2351716503036860D+02    0.5488222333725055D+01
   -0.2170979919669216D+01   -0.2491576950060842D+02    0.4888228326187307D+01
   -0.1763921081543300D+02    0.1160502020726626D+02   -0.2704401101519753D+02
   -0.1710613619243319D+02    0.1224145289670726D+02   -0.2760308993754127D+02
   -0.1723549258946861D+02    0.1166833627257533D+02   -0.2617689628894467D+02
   -0.4082132353699144D+00    0.1129844936914710D+02   -0.1041165624154281D+02
   -0.3230574251438201D-01    0.1119207796579344D+02   -0.1129390876940958D+02
   -0.9557739854151768D+00    0.1056563946856736D+02   -0.1016903109580459D+02
    0.1124524653610744D+02    0.1046240951661580D+02   -0.1133551259981433D+02
    0.1064712509349735D+02    0.1020230652485602D+02   -0.1209022567776926D+02
    0.1162033369130317D+02    0.9642386810313399D+01   -0.1111374428571009D+02
   -0.3265013983210391D-01   -0.5980040001982446D+01    0.1330914171561371D+02
   -0.5981786823318092D+00   -0.6722371025152586D+01    0.1324600105852998D+02
   -0.6193056192252804D-01   -0.5681277931488434D+01    0.1419918734124678D+02
   -0.2648385002549833D+01    0.2307456708421862D+02    0.1934609069391904D+02
   -0.3502426416269065D+01    0.2305699928069631D+02    0.1984112736566732D+02
   -0.2229289681383914D+01    0.2396798521514075D+02    0.1950123718634206D+02
    0.1279409400094394D+02    0.3199976440824301D+01   -0.1478607964779870D+02
    0.1359606762148525D+02    0.2791191451242283D+01   -0.1511304924580417D+02
    0.1219940017284892D+02    0.2591276319960099D+01   -0.1429321836683962D+02
   -0.2601556787749610D+01   -0.1726792008628896D+02   -0.2088218661578533D+02
   -0.2064108712230522D+01   -0.1714648756306618D+02   -0.2167947659330130D+02
   -0.2057294604624902D+01   -0.1677960663823884D+02   -0.2017603308638023D+02
   -0.2148810471715313D+02   -0.2694682023081214D+02    0.3882961715434939D+01
   -0.2157099403158518D+02   -0.2761598125014062D+02    0.3175006833304607D+01
   -0.2226365672349719D+02   -0.2635964062739590D+02    0.3876366078167665D+01
    0.9143170532412292D+01    0.2525841061718588D+02   -0.2761422592605175D+02
    0.1009233471150999D+02    0.2543669392326910D+02   -0.2734504546237856D+02
    0.8537825462031964D+01    0.2593638271113403D+02   -0.2731039944978717D+02
   -0.3757073414483853D+00   -0.1589734262629859D+02    0.2297043645032293D+02
    0.3576234943621508D+00   -0.1560275445653212D+02    0.2242057942698935D+02
   -0.6706691689065619D-01   -0.1577459766318036D+02    0.2390706800405466D+02
   -0.2164526612038977D+01    0.2680505441583519D+02    0.2121795815791675D+02
   -0.2660117163262041D+01    0.2636266332021325D+02    0.2192255439429110D+02
   -0.1934408571896348D+01    0.2616360131463328D+02    0.2054349440659318D+02
   -0.2718127567129412D+02    0.3121499295889104D+01   -0.5659948939936209D+01
   -0.2645761760239573D+02    0.3516804029383438D+01   -0.5178669826915701D+01
   -0.2797794602599863D+02    0.3418729698533984D+01   -0.5123561919445103D+01
    0.2159203015402542D+02   -0.2753453145797716D+02   -0.1967017540740662D-02
    0.2147979929780336D+02   -0.2846782942362336D+02    0.3054845023333289D+00
    0.2231483883492039D+02   -0.2710758859360203D+02    0.4562054748285788D+00
   -0.1231455368325836D+02   -0.3806515800099296D+01    0.7284927941350711D+01
   -0.1306406826436190D+02   -0.4388629260649557D+01    0.7116087442764198D+01
   -0.1183002534713746D+02   -0.3593165432640038D+01    0.6462412855543746D+01
    0.3985795950400294D+01    0.4571226810824477D+01   -0.2081645996372860D+02
    0.4100284448219151D+01    0.3637334494645227D+01   -0.2061036098267181D+02
    0.3479670542176719D+01    0.4937042633343303D+01   -0.2011185134592463D+02
    0.2473833518959993D+02    0.1215785782577485D+02    0.2673560763331818D+02
    0.2558533706730648D+02    0.1227332970081058D+02    0.2723981960589050D+02
    0.2460503993581821D+02    0.1119994855423827D+02    0.2657710069644060D+02
    0.2011264669484108D+00   -0.3769634754604670D+01   -0.2387176537618014D+02
    0.8229647877923701D+00   -0.4535996144700722D+01   -0.2370885666718497D+02
   -0.4557825914567699D+00   -0.4149714756418376D+01   -0.2445818956352475D+02
    0.2404177171817200D+01   -0.2562533507065362D+02   -0.1283192354487735D+02
    0.2532845022502051D+01   -0.2655387960077796D+02   -0.1307052420230284D+02
    0.3283226442224143D+01   -0.2521704219909755D+02   -0.1284113897934840D+02
    0.1952258356714276D+02    0.4300512831683308D+01   -0.2337731555772631D+02
    0.2040215610228277D+02    0.4255930576080086D+01   -0.2290918421147402D+02
    0.1910993949375812D+02    0.5206447725514337D+01   -0.2332544428429535D+02
    0.1537419223688445D+02   -0.2574905903803006D+02   -0.2150498356300540D+02
    0.1562252766083447D+02   -0.2571202209212354D+02   -0.2248889916774727D+02
    0.1442265453627964D+02   -0.2595395441412734D+02   -0.2151452383544907D+02
   -0.2655755375064537D+02   -0.2141463426423975D+02   -0.1135154985712951D+02
   -0.2665404404674770D+02   -0.2075467404253254D+02   -0.1209887104338493D+02
   -0.2620383183325587D+02   -0.2093225434281221D+02   -0.1053780993892097D+02
   -0.5457884095788487D+01   -0.2457863733489270D+02    0.2688287175067355D+02
   -0.5835800899436004D+01   -0.2374411945208072D+02    0.2727322404359463D+02
   -0.5938240225184119D+01   -0.2530533741956434D+02    0.2732616309624038D+02
   -0.8988808532657872D+01   -0.1289150150447956D+00   -0.2117485394059746D+02
   -0.8970680148229214D+01    0.1396619050611294D+00   -0.2025326140447726D+02
   -0.9903531413295024D+01   -0.3568890903225616D+00   -0.2142114520192949D+02
    0.2191042734659745D+01    0.2279154018485954D+02    0.6077160672499805D+00
    0.3011030571677773D+01    0.2224886821104041D+02    0.5559307106856238D+00
    0.2428319358538123D+01    0.2371175647445138D+02    0.8404772159681643D+00
    0.1558008253516565D+02    0.2509461153880698D+02    0.2754071377437771D+02
    0.1581655840512716D+02    0.2483972132953527D+02    0.2840921711096651D+02
    0.1529572980672216D+02    0.2602713695630754D+02    0.2758026299329377D+02
    0.2564566281174078D+02   -0.2446434167103011D+02   -0.6602341439697566D+01
    0.2497737309908593D+02   -0.2389308982388031D+02   -0.6928399465729983D+01
    0.2563775010937260D+02   -0.2514217156397038D+02   -0.7321522514940830D+01
   -0.8056379292387698D+01    0.3809875461571286D+01   -0.2098604454005440D+02
   -0.8304501823153410D+01    0.3837058614824485D+01   -0.2000341339309499D+02
   -0.7196851056155969D+01    0.3315954553265233D+01   -0.2091206359427145D+02
    0.2010878115388059D+02   -0.1627736747554250D+02   -0.1878027614539336D+02
    0.2044851071498157D+02   -0.1593279522838674D+02   -0.1962291235288895D+02
    0.1915305634822920D+02   -0.1608307621490658D+02   -0.1883435467916419D+02
    0.2267275588601594D+00    0.2210874347413557D+02    0.7719274189930042D+01
    0.2717098894441172D+00    0.2117549612176080D+02    0.7851188593020495D+01
    0.9363429712025566D+00    0.2239401962007839D+02    0.7077894641319506D+01
   -0.7710972191973291D+00    0.7695171174409736D+01   -0.1088440269940777D+02
   -0.6794297336156344D+00    0.7015784677741232D+01   -0.1023731707154243D+02
   -0.6211145503516780D-01    0.8288038767311235D+01   -0.1058691956200576D+02
    0.9740546441423528D+00   -0.2486432834243520D+02   -0.1837778083920246D+02
    0.1811748638595608D+01   -0.2479714939790546D+02   -0.1886346757034858D+02
    0.1223224189731387D+01   -0.2522633940544207D+02   -0.1749836214726987D+02
    0.1074672970979638D+02   -0.1796393435581593D+02   -0.1738151880722667D+02
    0.1045352101381124D+02   -0.1849533550932202D+02   -0.1815346305753952D+02
    0.1166172463818854D+02   -0.1790331542148642D+02   -0.1746030389691634D+02
    0.6331618975155778D+01    0.2359018383593794D+02    0.2107307837924590D+02
    0.6207121375885711D+01    0.2300070637644701D+02    0.2178447005009814D+02
    0.6082760094871488D+01    0.2322743868911643D+02    0.2020719529962254D+02
   -0.1606514182947147D+02    0.2270526328636871D+02    0.1777435035014086D+02
   -0.1668768714282328D+02    0.2194889119621806D+02    0.1788692881686658D+02
   -0.1655505312224799D+02    0.2350801643422276D+02    0.1747904540123608D+02
    0.1451239207169604D+02   -0.8545493992343326D+01   -0.2182262220254421D+02
    0.1386238978250708D+02   -0.8564733937416250D+01   -0.2110449397927779D+02
    0.1434783317569904D+02   -0.7871124014505113D+01   -0.2249668592230444D+02
    0.2610270999667977D+02    0.2521734838116162D+02   -0.8202139471840466D+01
    0.2521920130479373D+02    0.2493309543197623D+02   -0.8358076193299901D+01
    0.2644268001198500D+02    0.2527915213410479D+02   -0.9047259383272902D+01
    0.1945209958827096D+02   -0.2392917616156185D+02   -0.5676669921708490D+01
    0.1958524485174632D+02   -0.2310690570790524D+02   -0.5180626350009407D+01
    0.1967116418778546D+02   -0.2460279000835838D+02   -0.5057504898272376D+01
    0.7265930407604878D+00   -0.2761959405192524D+02    0.1194421470942408D+02
    0.2368344030626272D+00   -0.2712827366993614D+02    0.1264647756257345D+02
    0.5019140837254323D+00   -0.2719463244557114D+02    0.1111825826861026D+02
    0.1730519640926614D+02   -0.1478155026263416D+02    0.3483809371326773D+01
    0.1692349321978656D+02   -0.1395923575921724D+02    0.3183531914890013D+01
    0.1792918496891182D+02   -0.1516594853756005D+02    0.2817835118492500D+01
   -0.1032598035046562D+02   -0.1402060372339264D+02   -0.1937496163471506D+02
   -0.1105812162156267D+02   -0.1416995282366188D+02   -0.1871266853729796D+02
   -0.1053550048043913D+02   -0.1317652869077568D+02   -0.1978332399789188D+02
    0.2552614479646527D+02    0.6766700037053568D+01   -0.2161748059225664D+02
    0.2497695133954870D+02    0.6039095378618996D+01   -0.2132581305946228D+02
    0.2496146789696044D+02    0.7459614755991840D+01   -0.2200932246718540D+02
   -0.6730840081963507D+01    0.7942631198058987D+01    0.2765671853610541D+02
   -0.6040732317359320D+01    0.7349224753767936D+01    0.2796884767441355D+02
   -0.7479509075897857D+01    0.7380041178834846D+01    0.2762491442725412D+02
   -0.8810111498941141D+00   -0.9472196620823643D+01    0.8318676499814948D+01
   -0.3288001581125434D+00   -0.1010833550306227D+02    0.7851072571956060D+01
   -0.3957877136775100D+00   -0.9514124834030691D+01    0.9133263149650244D+01
   -0.1749540429889634D+02   -0.2045608208389763D+02   -0.2296400931226868D+02
   -0.1675793983699154D+02   -0.2075266419364470D+02   -0.2347148151129794D+02
   -0.1819689568516255D+02   -0.2098413613482501D+02   -0.2336882347003973D+02
   -0.2706235793992916D+01   -0.2462452508569631D+01   -0.7323080475898526D+01
   -0.3294886139867408D+01   -0.2953638153987757D+01   -0.6805651387159229D+01
   -0.2688330823267609D+01   -0.2908486203201291D+01   -0.8197121701561933D+01
    0.1748951641288229D+02   -0.1323333012875154D+02   -0.1512284805738358D+02
    0.1707917554668765D+02   -0.1232841244361150D+02   -0.1498934958122380D+02
    0.1801029273694622D+02   -0.1346421216571978D+02   -0.1433188397110951D+02
   -0.3773017502163146D+01    0.1877709407749168D+02   -0.3566869877588978D+00
   -0.3194073797888727D+01    0.1833900459498284D+02    0.3247120786164286D+00
   -0.4043431982134672D+01    0.1956208670494311D+02    0.1060247108123363D+00
   -0.2595722666700909D+02    0.2077078922711155D+02   -0.9068726604273095D+01
   -0.2640883734541121D+02    0.2070749699329393D+02   -0.9958455949260678D+01
   -0.2579780765057363D+02    0.2162633495058467D+02   -0.8740201530766120D+01
    0.1053742496550398D+02   -0.1232076427118695D+02   -0.1050029671891024D+02
    0.1048055566931317D+02   -0.1219333819783547D+02   -0.9530493764136070D+01
    0.9763478471090522D+01   -0.1274076018476247D+02   -0.1088224095385866D+02
    0.1334623777217536D+02    0.3562448450102230D+01    0.1821134599772039D+02
    0.1299008985698809D+02    0.3382235773661233D+01    0.1906325654762195D+02
    0.1342616883854072D+02    0.4495536831473848D+01    0.1816727644976502D+02
   -0.1469664834420625D+02    0.9669292039870570D+01    0.1311620408760025D+02
   -0.1481596160513011D+02    0.1026142762736860D+02    0.1233812900255240D+02
   -0.1528696610224709D+02    0.8939256585948831D+01    0.1288517242357680D+02
   -0.2041569982289511D+02   -0.2014319939055759D+02   -0.2600022513953740D+02
   -0.2013407792847048D+02   -0.1936397365633047D+02   -0.2561549906038295D+02
   -0.2133250153945285D+02   -0.1992956414656217D+02   -0.2606551235502536D+02
   -0.5179409626564877D+01    0.1741129631429897D+01    0.8357780925097629D+01
   -0.5364622839821501D+01    0.2579578470970727D+01    0.7908182214060371D+01
   -0.4843114872134743D+01    0.2079213881750385D+01    0.9170568338970263D+01
   -0.1894947224322182D+02    0.2244674127416527D+02    0.5592558453874119D+01
   -0.1822272677767189D+02    0.2184383696681244D+02    0.5804783624748219D+01
   -0.1975845751425993D+02    0.2196840106803533D+02    0.5857792878091983D+01
   -0.4005769573578093D+01   -0.6120325945214673D+01   -0.2572093498885813D+02
   -0.4422266130247211D+01   -0.5783967099865130D+01   -0.2655315196962614D+02
   -0.4062272089536163D+01   -0.7061924099758571D+01   -0.2585399804121310D+02
    0.1769368666332243D+02    0.1129559630335891D+02    0.1354730473452430D+02
    0.1756479075088924D+02    0.1056886140777084D+02    0.1413746480202407D+02
    0.1694283953397804D+02    0.1126146128331120D+02    0.1295635043015981D+02
    0.8192060325787889D+01   -0.8731000465465293D+00    0.1540132933172661D+02
    0.7292531022676210D+01   -0.1116312017527963D+01    0.1519969217733112D+02
    0.8286079926865700D+01   -0.9318837526310330D+00    0.1631453036701900D+02
   -0.1705571291557779D+00    0.1296486122956746D+02    0.2708568955347162D+02
   -0.7785051637743878D+00    0.1307511487804563D+02    0.2785391455828639D+02
   -0.2754383132643665D+00    0.1373715349183755D+02    0.2658721243024294D+02
   -0.1176859444376010D+02    0.8095975905992429D+01   -0.1434453107554205D+02
   -0.1221309587160335D+02    0.8780255972931496D+01   -0.1483656776126328D+02
   -0.1095612998110778D+02    0.8540905236212149D+01   -0.1404491323058090D+02
    0.2177194825960251D+02    0.4550415635040879D+01   -0.1356085898731555D+02
    0.2190159275766974D+02    0.4772795073050326D+01   -0.1264357568742315D+02
    0.2177439308377465D+02    0.3563853040399702D+01   -0.1349257746807889D+02
   -0.8972982669591524D+01   -0.1297906430868651D+02   -0.1273132290863729D+02
   -0.9285316987563959D+01   -0.1221332038012589D+02   -0.1217749354195882D+02
   -0.8517999254019331D+01   -0.1261871094268489D+02   -0.1355453138720049D+02
   -0.1275990662765528D+02    0.1031671553660283D+02    0.9519461801713543D+01
   -0.1176715888025745D+02    0.1031261868895080D+02    0.9538867301571782D+01
   -0.1302638202916127D+02    0.9509211414759672D+01    0.9145700109027507D+01
   -0.1762290411603671D+02    0.2112248481252297D+02   -0.1969277421029081D+02
   -0.1705259563564541D+02    0.2186892287294812D+02   -0.1954627347383412D+02
   -0.1730942896252808D+02    0.2064714719848849D+02   -0.2051992592418136D+02
   -0.1433673365139573D+01    0.2042522032718922D+02   -0.1676658836857553D+02
   -0.9389363682064006D+00    0.1984880496940622D+02   -0.1616592555709671D+02
   -0.2050815435544759D+01    0.1978928899816854D+02   -0.1708734430465674D+02
   -0.2559629377304748D+02    0.1780266976898051D+02   -0.2753939895139980D+02
   -0.2541613554328355D+02    0.1719437266025674D+02   -0.2679005356181981D+02
   -0.2639441290492363D+02    0.1753880559619271D+02   -0.2804508850583814D+02
    0.1217309856247175D+02    0.1017409694932150D+02   -0.2115302210997593D+02
    0.1215326840263006D+02    0.9256183419462095D+01   -0.2138487220688211D+02
    0.1135933403931767D+02    0.1048294083199615D+02   -0.2156193331067605D+02
    0.2732486884812424D+01   -0.1763713614743511D+02   -0.2764669406068929D+02
    0.1876320995250872D+01   -0.1732993520146442D+02   -0.2751455665466883D+02
    0.2735791137716111D+01   -0.1860346168994595D+02   -0.2769322316273787D+02
   -0.7241106378495042D+01   -0.6157467652194065D+01    0.1077464019226084D+01
   -0.7048367913633458D+01   -0.5573955756824869D+01    0.4107566258046509D+00
   -0.7271103756718451D+01   -0.7040116986689015D+01    0.6528840565690401D+00
    0.2569385669814858D+02   -0.9917906648077029D+01   -0.1561284692462935D+02
    0.2666476229219411D+02   -0.1007188226395161D+02   -0.1534671898896632D+02
    0.2576170289889017D+02   -0.9654755814532464D+01   -0.1655057459803138D+02
    0.1440405722824331D+02   -0.2650223148483865D+02   -0.1529516269315675D+02
    0.1508073290386138D+02   -0.2712967005660137D+02   -0.1516399618964624D+02
    0.1360928009888379D+02   -0.2700197707256009D+02   -0.1506237355304648D+02
    0.4453123666383802D+01   -0.1166796094685740D+02   -0.9424397991638708D+01
    0.4574548551810460D+01   -0.1077406627945648D+02   -0.9382052622558266D+01
    0.5386585692123493D+01   -0.1199954567207808D+02   -0.9416311749972932D+01
   -0.1867817495168977D+01    0.1702703300712580D+02    0.1074208870982688D+02
   -0.1216136243907834D+01    0.1774813407432289D+02    0.1091747841134044D+02
   -0.2258445986933701D+01    0.1678019495855737D+02    0.1161289861158447D+02
   -0.4276190936311294D+01    0.2511052467599640D+02   -0.7940091074925260D+01
   -0.4585572723019186D+01    0.2576008405264889D+02   -0.8574729842879311D+01
   -0.4034413371822065D+01    0.2430454342737707D+02   -0.8420349425661007D+01
    0.6203645390827204D+01    0.1600454560948852D+02    0.2318052275416990D+02
    0.6180188464039427D+01    0.1685923948213715D+02    0.2356967369380432D+02
    0.6730879028898086D+01    0.1542456843874694D+02    0.2369406790681707D+02
   -0.1558194946839326D+02   -0.2512859234074783D+01    0.2511079055577565D+02
   -0.1470094541798962D+02   -0.2809680796699593D+01    0.2531521289100484D+02
   -0.1594436170842456D+02   -0.3188342445299024D+01    0.2455127691541713D+02
    0.5873078852481312D-01   -0.1125317957023661D+02   -0.4301427509370087D+00
    0.2897802975529603D+00   -0.1132785692153810D+02    0.4806905712413101D+00
    0.1084672642516166D-01   -0.1223104746086707D+02   -0.7101340065085253D+00
   -0.1163568882041339D+02    0.1341237941511769D+02    0.2567116723883904D+02
   -0.1099923955907847D+02    0.1282426811608187D+02    0.2608898869896061D+02
   -0.1205296497920452D+02    0.1277786313749808D+02    0.2506754069465849D+02
    0.1092587687778110D+02   -0.7204785338359202D+01   -0.1523620103786105D+02
    0.1109798115858300D+02   -0.7756166989109018D+01   -0.1442183917570218D+02
    0.1019590241809947D+02   -0.6639141105889522D+01   -0.1500202621078995D+02
    0.1924920775464677D-01    0.7269349339332511D+01   -0.1557682517098911D+02
   -0.6221571083362643D+00    0.7392706989950536D+01   -0.1627142719580995D+02
    0.6433914402740550D+00    0.8008167205948148D+01   -0.1579173190121754D+02
   -0.1618088547026117D+02    0.1801848040785324D+02    0.2064445116969799D+01
   -0.1570624050847540D+02    0.1718878645941042D+02    0.1697233561868631D+01
   -0.1663766941644536D+02    0.1833116957135848D+02    0.1253526524241334D+01
    0.2749340502297126D+02   -0.2667243592513747D+02   -0.7384656172324873D+01
    0.2840515579668736D+02   -0.2647844855853784D+02   -0.7205636362830118D+01
    0.2731410341000597D+02   -0.2750355737885684D+02   -0.6892624815963437D+01
   -0.1033235101026125D+02   -0.2326534345464346D+02   -0.1096601771341743D+02
   -0.1038609395695358D+02   -0.2238460974830209D+02   -0.1137767915547954D+02
   -0.9470926663829035D+01   -0.2348050363981992D+02   -0.1060148992954527D+02
    0.1060066197558189D+02    0.4307796253253851D+01   -0.1633378702211141D+02
    0.1158328535974386D+02    0.4184870190447336D+01   -0.1616826767778055D+02
    0.1043064421956562D+02    0.5007225437876397D+01   -0.1570040468493923D+02
   -0.1238548252827140D+02    0.2435338303039382D+02   -0.2719509799718285D+02
   -0.1228994041199491D+02    0.2494361657045969D+02   -0.2797879136715243D+02
   -0.1331530561210141D+02    0.2442361530299467D+02   -0.2676026948462156D+02
    0.2978189273169946D+01    0.1184535697029844D+02    0.9879082487667722D+00
    0.2773467655952123D+01    0.1277278688909428D+02    0.6975273179580328D+00
    0.3763375350735690D+01    0.1152377755968429D+02    0.4833098465134422D+00
    0.1048999609468026D+02    0.1989927205399109D+02    0.1126694589457181D+02
    0.9584125452995407D+01    0.1962553622827343D+02    0.1127130542166039D+02
    0.1042035788739446D+02    0.2052480340059546D+02    0.1198023784642529D+02
    0.1104151257482768D+02   -0.9407470428305279D+01    0.2895095517653538D+01
    0.1078112816959880D+02   -0.9667232298203890D+01    0.2045996328850942D+01
    0.1150389123556202D+02   -0.1016167981733684D+02    0.3440022225312775D+01
    0.2144586316711831D+02    0.2249881605991176D+02    0.2363861668848249D+02
    0.2096466764054355D+02    0.2169752919332023D+02    0.2343032902952835D+02
    0.2098463749446208D+02    0.2321744809164828D+02    0.2312657428429414D+02
    0.1428876343323660D+02    0.2171554103489614D+01    0.3113041371484975D+01
    0.1382048248541203D+02    0.2724092607262239D+01    0.3721586844970893D+01
    0.1517733660591252D+02    0.2414865769427799D+01    0.3280895350730098D+01
   -0.1430160312085459D+02    0.1410931245714896D+02    0.2274315707736534D+02
   -0.1438152021826708D+02    0.1504088326169455D+02    0.2312857368769273D+02
   -0.1520206943880368D+02    0.1386585613502941D+02    0.2254697859010956D+02
   -0.2033204902919387D+02   -0.1223995524429564D+01   -0.2541713273749029D+02
   -0.2004062193503166D+02   -0.1275428437622014D+01   -0.2450164528596228D+02
   -0.1971992000152322D+02   -0.1616727447972269D+01   -0.2608684143027493D+02
    0.4763942210635077D+01    0.6541812769983837D+01    0.1476675615417233D+02
    0.5025012480641452D+01    0.5670890975071591D+01    0.1503223869324644D+02
    0.3760699022098961D+01    0.6455446537790847D+01    0.1468372244480816D+02
    0.6446108406502492D+01    0.2579447822375371D+02   -0.1178195671504437D+02
    0.6237889200294156D+01    0.2602847285673851D+02   -0.1090949221976789D+02
    0.7412219601205258D+01    0.2565293069199548D+02   -0.1179351013021454D+02
    0.1665308561245532D+02    0.2868486263188020D+01    0.3838953800225294D+01
    0.1675832594989697D+02    0.3299211569562600D+01    0.4685270081592041D+01
    0.1725409950195005D+02    0.2084245298958473D+01    0.3925324676089300D+01
    0.2044563658516339D+02    0.1149408839361239D+02   -0.1910864027802414D+02
    0.1948695720163246D+02    0.1176607700098263D+02   -0.1901158568469736D+02
    0.2052258532446032D+02    0.1071700414247696D+02   -0.1855874964409907D+02
   -0.6672102298810097D+01   -0.2556934724711549D+02    0.4459936114936134D+01
   -0.7346436561698715D+01   -0.2497965423596582D+02    0.4085264002050297D+01
   -0.6023825388422165D+01   -0.2497187864585505D+02    0.4804140644291391D+01
    0.1143451146094787D+02    0.2748454026243853D+02    0.1503436508644958D+02
    0.1234500772569208D+02    0.2755267506523331D+02    0.1479266826425386D+02
    0.1120829781474317D+02    0.2837411681351928D+02    0.1546322572666505D+02
    0.1741436892633881D+02    0.5294882029795695D+01    0.2086626389817963D+02
    0.1682410463372861D+02    0.5714367428472406D+01    0.2019208186367810D+02
    0.1759704084296281D+02    0.4351889144042427D+01    0.2060132855948801D+02
   -0.2678141985428137D+02   -0.2767528577760454D+02    0.2978156741770777D+01
   -0.2584980145161121D+02   -0.2780614740166078D+02    0.3192672211486418D+01
   -0.2698350689938948D+02   -0.2851343034497505D+02    0.2539979870487320D+01
    0.1768628723453876D+02    0.2094559565411985D+02    0.1206687798382287D+02
    0.1822562736684094D+02    0.2158880446027026D+02    0.1162402418834376D+02
    0.1767171484739971D+02    0.2143135977659420D+02    0.1297388161022292D+02
    0.2522454418249954D+02   -0.1524873916998781D+02   -0.1761380191259090D+02
    0.2591058090138520D+02   -0.1510821789541729D+02   -0.1695493425172513D+02
    0.2526667992783017D+02   -0.1622220892250059D+02   -0.1778555617444145D+02
    0.1967007014906417D+01   -0.6099506547969942D+01   -0.1360939223488102D+02
    0.1562793642869003D+01   -0.5893226274804433D+01   -0.1450699926021122D+02
    0.1190666346103624D+01   -0.6179089114571525D+01   -0.1305831563729461D+02
    0.1163847529377444D+02   -0.1666851061378181D+02   -0.8220624629932207D+01
    0.1173703729214776D+02   -0.1741283014880410D+02   -0.8829538627821680D+01
    0.1243758177894892D+02   -0.1645138089696143D+02   -0.7772457084571266D+01
   -0.1260491799052592D+02    0.1222179536196714D+02   -0.2696843658009937D+02
   -0.1269461376727787D+02    0.1314564804028977D+02   -0.2666169198223390D+02
   -0.1172101639173574D+02    0.1213134495240883D+02   -0.2717312073095450D+02
   -0.4670159377688146D+01    0.2060342689129962D+02    0.1003607710209099D+02
   -0.4597586710642235D+01    0.2004252016960999D+02    0.1082871265399780D+02
   -0.4396583120443031D+01    0.2155542641862397D+02    0.1024731009631402D+02
   -0.6091696111470283D+01   -0.6146698268543927D+01    0.3650403196943841D+01
   -0.6530943106853197D+01   -0.6220151002849273D+01    0.2826533568154727D+01
   -0.6081594870115559D+01   -0.7011735535617221D+01    0.4094696904773112D+01
    0.1198492059729529D+02    0.7473315156917895D+01   -0.6475956979052667D+01
    0.1241819777019111D+02    0.7251672980573383D+01   -0.7284826027931346D+01
    0.1132793658365566D+02    0.6754623611416646D+01   -0.6190386084896824D+01
   -0.1238796865283722D+02    0.3128253472842609D+01    0.1881396707192856D+02
   -0.1140964824841864D+02    0.2960679677744345D+01    0.1863001833735851D+02
   -0.1271385634125593D+02    0.2316081882645687D+01    0.1924342679794828D+02
    0.1993957421642982D+01   -0.4437427492527187D+01    0.9296648238981065D+01
    0.2604942601348183D+01   -0.3707730659701030D+01    0.9339995068540167D+01
    0.1817412323926110D+01   -0.4629886592744415D+01    0.8364304848486229D+01
   -0.5029570579597534D+00    0.6269361612772405D+01    0.7381001229609436D+01
    0.3550846346926985D+00    0.5954683041358937D+01    0.7649156634408177D+01
   -0.9278392925144419D+00    0.5483362153359032D+01    0.7057946299452396D+01
   -0.1307928093044974D+02    0.2657697624774188D+02    0.4348283905327918D+01
   -0.1271359187106491D+02    0.2724955440961212D+02    0.4890816046387431D+01
   -0.1330022825446980D+02    0.2692553080383211D+02    0.3470421650051642D+01
    0.2285631309595366D+02    0.4739580341000408D+01    0.1687508073173058D+01
    0.2244149784538191D+02    0.4226957294791835D+01    0.1021446166597763D+01
    0.2304508254195424D+02    0.4291212015244996D+01    0.2567221922900342D+01
   -0.8398997264766384D+01    0.2163457627131647D+02   -0.2138471054360682D+02
   -0.7906759521146726D+01    0.2144226649417717D+02   -0.2217091416270613D+02
   -0.8452907977185118D+01    0.2258546169716299D+02   -0.2110845097157638D+02
    0.1104948586734576D+02    0.1826019302282452D+02    0.1397354863036915D+02
    0.1142566714426953D+02    0.1750821271759809D+02    0.1437569259327264D+02
    0.1061312346493984D+02    0.1811203351033948D+02    0.1304825486726126D+02
   -0.2734127354472850D+02   -0.6028151998990572D+01   -0.1889162271392853D+02
   -0.2641035173574383D+02   -0.6098804270514386D+01   -0.1928234318004587D+02
   -0.2731072595359209D+02   -0.5795625164965684D+01   -0.1797339949739414D+02
    0.2414454121074691D+02    0.5889905505345475D+01   -0.3978765535980236D+00
    0.2506242262425445D+02    0.5739286934913003D+01   -0.5848480974600654D+00
    0.2399844174540717D+02    0.5429176609332446D+01    0.4513679408738201D+00
   -0.2121247827415054D+02   -0.8050263325858299D+00    0.7862130593393208D+00
   -0.2190973530870620D+02   -0.5676258083944800D+00    0.8134054676681091D-01
   -0.2114466254617745D+02   -0.8397604830721928D-01    0.1441617225290345D+01
   -0.2102668168901576D+02    0.2685867458358245D+02   -0.2734359216218131D+02
   -0.2171824053657129D+02    0.2623761870910841D+02   -0.2713461544514502D+02
   -0.2110804079623898D+02    0.2706623789583097D+02   -0.2828802003599719D+02
   -0.2515639450461157D+02    0.1661506678975193D+02    0.6847847509443144D+01
   -0.2463319523329283D+02    0.1595811025352269D+02    0.7304302760972429D+01
   -0.2542774616819925D+02    0.1630610596825257D+02    0.5904243146423394D+01
   -0.2165227791156262D+02   -0.1998833325453461D+02    0.2688812263054772D+02
   -0.2114457081166936D+02   -0.2052615638348373D+02    0.2748148180859662D+02
   -0.2205530703750642D+02   -0.1924329096526177D+02    0.2739791747512091D+02
   -0.2686630672767120D+02    0.1674376586369812D+02   -0.5308467762386273D+00
   -0.2739312939427063D+02    0.1644062993145536D+02    0.2061823693469564D+00
   -0.2588572724822479D+02    0.1662690879778998D+02   -0.3391579328954263D+00
   -0.1001562971559569D+02   -0.1337086474690337D+02   -0.2478304645836915D+02
   -0.9582451294837654D+01   -0.1405255636355541D+02   -0.2535817684651981D+02
   -0.1071053113410268D+02   -0.1392531315067254D+02   -0.2432788454005166D+02
   -0.2020314428511415D+02   -0.2779260705097385D+01    0.2460364231705596D+01
   -0.2056447344863470D+02   -0.2258982557735617D+01    0.1690563819685328D+01
   -0.1925974857922701D+02   -0.3022645419806282D+01    0.2202823621367271D+01
    0.1794170497953057D+02    0.2689826289213741D+02    0.2167577242268221D+02
    0.1817247065685759D+02    0.2697812710345513D+02    0.2261203429428074D+02
    0.1837446766441419D+02    0.2759337626932190D+02    0.2115313425480340D+02
    0.2009821081421966D+02   -0.1690476120062880D+02    0.2587650357592150D+02
    0.2050058420919954D+02   -0.1617765604734636D+02    0.2537833801002327D+02
    0.1992599226119685D+02   -0.1759153398312507D+02    0.2522242729683245D+02
   -0.5847945258106500D+01    0.8230328580687276D+01   -0.1823706991799686D+01
   -0.6674247696391911D+01    0.7713969182836931D+01   -0.1726936572785935D+01
   -0.5339119954425712D+01    0.8177200591265134D+01   -0.1035414454562368D+01
   -0.1268470828667584D+02    0.7906440568809436D+01    0.3637883047224629D+01
   -0.1176908834328163D+02    0.7889429519481153D+01    0.3250601599847404D+01
   -0.1323720483037921D+02    0.7303775349447307D+01    0.3143693268533703D+01
   -0.1421129026771846D+02   -0.8811252229283891D+01   -0.2230381874943759D+02
   -0.1455444150197258D+02   -0.7910825258684349D+01   -0.2203730144217393D+02
   -0.1414109228955086D+02   -0.8877511633207602D+01   -0.2327650252871615D+02
   -0.2449835879835603D+02   -0.1798012085358494D+02   -0.1208292873954258D+02
   -0.2459412396638065D+02   -0.1778480261543941D+02   -0.1109310648963342D+02
   -0.2395162065694085D+02   -0.1877336289819907D+02   -0.1218375677740635D+02
   -0.2188010647292458D+02   -0.2169038753813268D+02   -0.1857473196729462D+02
   -0.2218895816233558D+02   -0.2262815106641402D+02   -0.1856455990803834D+02
   -0.2099037589855553D+02   -0.2174277136475191D+02   -0.1900896656270790D+02
   -0.1357917141567670D+02    0.2288012033021901D+02    0.1958320571083312D+02
   -0.1422191025449738D+02    0.2243191069696153D+02    0.2010023834227334D+02
   -0.1408411000573639D+02    0.2328053096239188D+02    0.1890457114561109D+02
   -0.1967968399110356D+02    0.1044818620342124D+02   -0.4330173785519714D+01
   -0.2015724479649485D+02    0.1115954941018239D+02   -0.4753831371902709D+01
   -0.1883002560709166D+02    0.1058718031897811D+02   -0.4779102414688873D+01
   -0.8422145183141325D+01    0.7348240304743613D+01    0.2719795335309388D+01
   -0.9039596878955692D+01    0.7846285339621718D+01    0.3240727206918290D+01
   -0.8652273050350596D+01    0.6442464620622470D+01    0.3029043921065930D+01
   -0.2336197287038470D+02   -0.3518696682503445D+01   -0.7585747948295150D+01
   -0.2314893910877685D+02   -0.4222635923867348D+01   -0.8233546711111364D+01
   -0.2405472421742089D+02   -0.3810701237190206D+01   -0.7001454304266618D+01
    0.1222710371899419D+01   -0.2451260585966345D+02    0.5500496820976181D+01
    0.9524896594295365D+00   -0.2533821796467702D+02    0.5900925556026375D+01
    0.1677522309791235D+01   -0.2471009026644416D+02    0.4639784643838731D+01
   -0.7774742704822301D+01    0.2735489558622336D+02   -0.1435688609230305D+02
   -0.8024351639239837D+01    0.2823813635061757D+02   -0.1399755461224189D+02
   -0.8075448627964839D+01    0.2738206733122146D+02   -0.1529791923014374D+02
   -0.2034434053353074D+02   -0.2627551502593987D+02    0.1082139978853741D+02
   -0.2108814505478094D+02   -0.2632192196314375D+02    0.1147377189726784D+02
   -0.2051315992618584D+02   -0.2556957253501481D+02    0.1017441063286739D+02
   -0.1538596796858273D+02    0.5544046043873444D+01   -0.1724211662796638D+02
   -0.1485894334992735D+02    0.5204720596163422D+01   -0.1796091710976479D+02
   -0.1603768078732038D+02    0.4887252741805012D+01   -0.1706179516807418D+02
    0.9388580795952187D+01    0.2590245097172456D+02    0.1880413319347355D+02
    0.8588129697776003D+01    0.2618726025494622D+02    0.1833001540288766D+02
    0.9340825175367408D+01    0.2498182647394248D+02    0.1914419886159019D+02
   -0.1064014701621369D+01    0.2182757372539881D+02   -0.1936624546626658D+02
   -0.2892906814801988D+00    0.2239044877800161D+02   -0.1942700368209182D+02
   -0.1126182922766148D+01    0.2127362870149042D+02   -0.1855690311155465D+02
   -0.1696488752444521D+02   -0.2720218543496210D+02    0.2661783486482664D+02
   -0.1667414841763383D+02   -0.2681390228996706D+02    0.2744954551088275D+02
   -0.1755696908652170D+02   -0.2658299808719304D+02    0.2620734675142549D+02
    0.2096858748019971D+02   -0.1113945696721163D+02   -0.2324900383476909D+02
    0.2026581374528914D+02   -0.1050057519152683D+02   -0.2310601978377679D+02
    0.2051688756699732D+02   -0.1194134240722194D+02   -0.2303295810191982D+02
   -0.5575746295689298D+01    0.1801169622677016D+02    0.1528972137404195D+02
   -0.5478726041030985D+01    0.1875053436533757D+02    0.1585303876004992D+02
   -0.6501730598591442D+01    0.1811927763030262D+02    0.1501656836616998D+02
    0.2092554041791668D+02    0.4264261651373227D+01   -0.1700977964513848D+02
    0.2182725167767643D+02    0.4265184009881247D+01   -0.1670606435395238D+02
    0.2072341091104466D+02    0.3354453261380565D+01   -0.1738133748515842D+02
    0.2714322867987284D+01    0.8269699701602498D+01    0.3807399638145947D+01
    0.2752684692395088D+01    0.7342815362491420D+01    0.3415847391978787D+01
    0.2086902118884379D+01    0.8789241765244375D+01    0.3324381490565262D+01
    0.8037152454004029D-01   -0.7415234345553420D+01   -0.9020127182957349D+01
   -0.7437883522753708D-01   -0.8279542884338984D+01   -0.9378007674500422D+01
   -0.6235115502106405D+00   -0.6938502973235519D+01   -0.8498082414466882D+01
   -0.6009669178078815D+01    0.2616943467006788D+02   -0.1767776958419217D+02
   -0.6505004871883120D+01    0.2535586800174771D+02   -0.1780031111449399D+02
   -0.6587031494267029D+01    0.2691730876863803D+02   -0.1785045272108693D+02
    0.1118399178477891D+02   -0.1947367512926356D+02   -0.1978945920457828D+02
    0.1109315482969513D+02   -0.1858177987881806D+02   -0.2023322443984677D+02
    0.1036485307683574D+02   -0.2004612646483420D+02   -0.1981017904890707D+02
   -0.2737321444346006D+02    0.9058518413415074D+01    0.1571243688082752D+02
   -0.2764496412237601D+02    0.8216861175502608D+01    0.1541756928373938D+02
   -0.2725680916225242D+02    0.9544663688324571D+01    0.1483371792687671D+02
   -0.1458896933336118D+02   -0.2538507300966669D+02    0.1643496239117853D+01
   -0.1483846689655408D+02   -0.2519896112890444D+02    0.6878324137862576D+00
   -0.1520820175818471D+02   -0.2602693951793423D+02    0.1984555219929364D+01
    0.1918667597295612D+02    0.6270348474438231D+01    0.2629619365449520D+02
    0.1980779781488049D+02    0.6551540394836374D+01    0.2560661706286802D+02
    0.1863337548449083D+02    0.6993334577163623D+01    0.2638916260517918D+02
    0.5288590274486824D+01    0.1380435141105493D+02    0.4859804372651173D+01
    0.5305750760571930D+01    0.1310497180612593D+02    0.4114400061599363D+01
    0.5259828140640968D+01    0.1342759166051449D+02    0.5750924940783378D+01
   -0.1497171198133960D+02    0.1076436216468871D+02    0.1565677101376190D+02
   -0.1471707973956804D+02    0.1176779736461078D+02    0.1558659763675201D+02
   -0.1480023668186354D+02    0.1045397628336364D+02    0.1477237505194393D+02
   -0.1008743358369368D+02    0.2637816804034806D+02   -0.2150546111438923D+02
   -0.1031708167358789D+02    0.2695924119636889D+02   -0.2075314798619255D+02
   -0.9816722490178766D+01    0.2556562054662639D+02   -0.2111449934969491D+02
    0.6434367569319496D+01    0.8605770417356853D+01   -0.5875710924966405D+01
    0.5959009371768559D+01    0.7998787484868563D+01   -0.5244361024287693D+01
    0.5782323665064469D+01    0.8949679638450375D+01   -0.6498370970834259D+01
   -0.1602982896734871D+02   -0.2043434693404507D+02   -0.1479832645527999D+02
   -0.1555730630981592D+02   -0.2114782414404210D+02   -0.1444931266353795D+02
   -0.1693279078095636D+02   -0.2082733475876353D+02   -0.1481507198845903D+02
   -0.2092869666614386D+01    0.2141189013378134D+02   -0.2208820529027543D+02
   -0.1217812505677939D+01    0.2128291778209815D+02   -0.2265378965693873D+02
   -0.1711269829432908D+01    0.2131643980379565D+02   -0.2120004878157466D+02
   -0.2332360043133673D+02   -0.1158059491640863D+02   -0.3805944153032424D+01
   -0.2256277795031918D+02   -0.1101385938076451D+02   -0.3572379153175867D+01
   -0.2317498783303609D+02   -0.1249212578499974D+02   -0.3474427973093601D+01
    0.7587385679053486D+01   -0.8124200304446479D+01    0.2333255779395184D+01
    0.8511803686418592D+01   -0.8066638515014546D+01    0.2583260249052507D+01
    0.7454404228787194D+01   -0.7944621388332958D+01    0.1361849762520676D+01
    0.1929410674878855D+02   -0.9314950474934701D+01   -0.1612605502080138D+02
    0.1911177727650182D+02   -0.9963815251302364D+01   -0.1690766642673889D+02
    0.1847154761464512D+02   -0.8983844641642674D+01   -0.1567420301791725D+02
    0.3389066597927636D+01   -0.1701366995355367D+02    0.2177506390567058D+00
    0.3917174284484338D+01   -0.1621082948563839D+02    0.3850300681795576D+00
    0.3741394919866780D+01   -0.1733338392708377D+02   -0.6633988538583224D+00
   -0.4644977634802799D+01    0.9900675074297203D+01    0.2340242014622343D+02
   -0.5044283196790118D+01    0.1050224257107996D+02    0.2277150141088796D+02
   -0.4952622068637935D+01    0.9003538930956225D+01    0.2317805003198703D+02
   -0.3155972441965682D+01   -0.2741920542045214D+02   -0.8652145941531410D+01
   -0.3663692252414871D+01   -0.2761942025885651D+02   -0.7868249257915097D+01
   -0.2274815026242116D+01   -0.2738406440315626D+02   -0.8330491743182018D+01
    0.1018659732494901D+02    0.1464815415380402D+02   -0.2564456815980457D+02
    0.1090326753427456D+02    0.1501307701811314D+02   -0.2618143080270689D+02
    0.9383269039797074D+01    0.1451038043883006D+02   -0.2615563826001597D+02
    0.5008985266408572D+01   -0.2580723022430792D+02   -0.2222302911217624D+02
    0.4486972989459601D+01   -0.2647115700667432D+02   -0.2271388616933822D+02
    0.5851300169464743D+01   -0.2618142885952717D+02   -0.2231510430902848D+02
   -0.7314905020185576D+01    0.7164957433317369D+01    0.2068716919591859D+02
   -0.7833766957311730D+01    0.6312154378047352D+01    0.2079764063629167D+02
   -0.7860937001587954D+01    0.7748448586301769D+01    0.2016028164558803D+02
   -0.2692895243764106D+02    0.1825475178346520D+02   -0.2308090124709026D+02
   -0.2651548819320832D+02    0.1883024692967323D+02   -0.2232922812126593D+02
   -0.2747094776712008D+02    0.1886957982124246D+02   -0.2363134359584085D+02
    0.2061934377142316D+00   -0.7386075689219437D-01    0.1051177187312888D+02
    0.5479738276452186D+00    0.5932860113894669D+00    0.9986303385022000D+01
    0.8741232153077694D+00   -0.2903016273863673D+00    0.1112735454770458D+02
    0.1875205177110890D+02   -0.3747988000125643D+01    0.3750293116208247D+01
    0.1957031531706831D+02   -0.3216668649363460D+01    0.3972051971333579D+01
    0.1907570276617212D+02   -0.4534519749520145D+01    0.3365350251158102D+01
    0.1266704880908608D+02   -0.4031834428586285D+01   -0.8688292431712366D+01
    0.1271314652522899D+02   -0.3221002467338092D+01   -0.8170496366840155D+01
    0.1171484353977066D+02   -0.4263056277711458D+01   -0.8798315262111529D+01
    0.2553732436562870D+02   -0.2271417905438618D+02   -0.3237497317487341D+01
    0.2648764038424237D+02   -0.2257541402478434D+02   -0.3049334870872421D+01
    0.2533195199415669D+02   -0.2224925690021227D+02   -0.4093175616366330D+01
   -0.1026106005067416D+02   -0.2365743637296194D+00    0.2635044154540847D+02
   -0.1093485753948287D+02   -0.3618926386724875D+00    0.2707960818476363D+02
   -0.1072687894922562D+02   -0.9824160820675609D-01    0.2551956824128180D+02
    0.4157433385358699D+01    0.1083341733946758D+02   -0.1655048121514521D+02
    0.3491257097307609D+01    0.1131784556474465D+02   -0.1703287595367218D+02
    0.4998752159060325D+01    0.1130998703313529D+02   -0.1649345697016367D+02
   -0.1820763281708665D+01   -0.4288889954261717D+01   -0.2562359402704049D+02
   -0.2547197532386874D+01   -0.3585141803750408D+01   -0.2559305113009572D+02
   -0.2319351427239483D+01   -0.5121580859270364D+01   -0.2584063062160624D+02
   -0.7644806220977049D+01    0.3667058953563461D+01    0.5549720209001750D+01
   -0.7880075452600736D+01    0.2758591299097462D+01    0.5493223707785957D+01
   -0.6888754099035647D+01    0.3734152837211685D+01    0.6187471456135618D+01
   -0.2586955479122047D+02    0.2767420826914062D+02   -0.2375255123799559D+02
   -0.2557212346147105D+02    0.2773709974463030D+02   -0.2463798003716146D+02
   -0.2581687114834940D+02    0.2850854665329699D+02   -0.2323070859627589D+02
    0.1035609536119843D+02   -0.6391830851636100D+01    0.2000061109216718D+01
    0.1060673613837062D+02   -0.6011631942379380D+01    0.2848919416749830D+01
    0.1115677243960373D+02   -0.6668834912261637D+01    0.1534761718635764D+01
    0.2387419022394232D+02   -0.4741678289966831D+01   -0.4094954473182336D+01
    0.2379978232263730D+02   -0.4465832482883758D+01   -0.3181014455623243D+01
    0.2341348331044678D+02   -0.4126528184398636D+01   -0.4775033648082142D+01
    0.1025752989387201D+02   -0.7967254879399518D+01   -0.1275883673190844D+02
    0.9260270811521776D+01   -0.7931847965012470D+01   -0.1289243101097790D+02
    0.1049292260134814D+02   -0.7087345993677260D+01   -0.1236653678784071D+02
   -0.2433624337401990D+02   -0.2358326742164932D+02   -0.2062420300568207D+02
   -0.2343229163242719D+02   -0.2365419244359925D+02   -0.2097227898953871D+02
   -0.2455301527309980D+02   -0.2264689560789954D+02   -0.2068863378463540D+02
    0.2290985229015446D+02    0.2592464757575607D+02   -0.3898537638801479D+01
    0.2379616474992375D+02    0.2592412676695727D+02   -0.4226526552252138D+01
    0.2304774271642622D+02    0.2656003468374107D+02   -0.3227727542283548D+01
    0.1496613789071620D+02   -0.1966640965111648D+02    0.2498926155194003D+02
    0.1560932325305434D+02   -0.1998445400125905D+02    0.2435955503993580D+02
    0.1438324104640649D+02   -0.1898351248202907D+02    0.2461492051810707D+02
    0.1524469892746433D+02   -0.2428873569182393D+02   -0.1815030685931026D+02
    0.1530956334493596D+02   -0.2388489025699373D+02   -0.1729179764811261D+02
    0.1607674379816509D+02   -0.2445665269649036D+02   -0.1852786766644893D+02
   -0.2260558739248982D+02    0.2350260639285874D+02   -0.9593758418693440D+01
   -0.2170654525727101D+02    0.2318900504610287D+02   -0.9624310742226587D+01
   -0.2270907890462141D+02    0.2419206574471127D+02   -0.1028784803073767D+02
   -0.5005408800950110D+01    0.5544419708023864D+01   -0.1552904730851149D+02
   -0.5195112689255548D+01    0.6357186202457432D+01   -0.1511145193557002D+02
   -0.4030802210870717D+01    0.5517007847685728D+01   -0.1566600059521219D+02
    0.2234932201964580D+02    0.1016023399987214D+02    0.1140364466191182D+02
    0.2139430487537470D+02    0.1009163788560922D+02    0.1140937782966929D+02
    0.2245473191307043D+02    0.9987513371302409D+01    0.1046064177214448D+02
   -0.1689120579040518D+02    0.9956787037458460D+01   -0.2232759237312671D+02
   -0.1785005564646789D+02    0.9788077782370941D+01   -0.2225491149743527D+02
   -0.1677821961829479D+02    0.1051241475803992D+02   -0.2155774089139648D+02
    0.2050011661204870D+02   -0.2687514306223918D+02   -0.2299104427333771D+02
    0.2133020825714516D+02   -0.2639244157907322D+02   -0.2314701652005163D+02
    0.1987181155339310D+02   -0.2619644527414676D+02   -0.2295549177779481D+02
    0.3632965167305971D+01    0.2041512495487505D+02   -0.1740257660113627D+00
    0.3913033881732446D+01    0.2080185639320627D+02   -0.1039971938854158D+01
    0.2783672143213237D+01    0.2008329627918524D+02   -0.2909443314827907D+00
    0.1070967242966097D+02   -0.1529012966678207D+02   -0.1157720580413966D+02
    0.1141997205869372D+02   -0.1576553388276368D+02   -0.1197593845300347D+02
    0.1116608031054610D+02   -0.1491398513800621D+02   -0.1082370841962064D+02
    0.2171366389703349D+02    0.1989597964626704D+02   -0.1618233664374649D+02
    0.2144642879004339D+02    0.1983320826117916D+02   -0.1714379671879372D+02
    0.2087585504203724D+02    0.1995202430995911D+02   -0.1558905233445742D+02
    0.1735199215358558D+02   -0.1512128996741310D+02   -0.1872181067506879D+02
    0.1680427527512872D+02   -0.1533016185210575D+02   -0.1796447270977821D+02
    0.1740890521162203D+02   -0.1420484070951432D+02   -0.1857063877241931D+02
   -0.1298078465388899D+02   -0.2662514277223251D+02    0.7641069738115226D+01
   -0.1362963221292113D+02   -0.2655700800336688D+02    0.6940053520912898D+01
   -0.1228450967712162D+02   -0.2594821219976216D+02    0.7271437727321979D+01
   -0.1566638121522747D+02    0.1429429353043107D+02   -0.2228222309089227D+02
   -0.1544318468799753D+02    0.1485854254074200D+02   -0.2301428153771087D+02
   -0.1485510595687892D+02    0.1380898999050823D+02   -0.2227471231071097D+02
   -0.2486294886366237D+02    0.1726497964818630D+02   -0.1423331251533192D+02
   -0.2527231008896127D+02    0.1794024972147200D+02   -0.1366793128574604D+02
   -0.2433281502296703D+02    0.1767886968737037D+02   -0.1500222479037239D+02
   -0.2097449543263556D+02   -0.2766364301660603D+02   -0.1240496321919561D+02
   -0.2107546445072578D+02   -0.2681036263482046D+02   -0.1202580505086798D+02
   -0.2169063424372878D+02   -0.2828977374193877D+02   -0.1219260615544418D+02
   -0.2109574327892174D+02    0.2656656111850112D+01   -0.3515572811603913D+01
   -0.2054950996826126D+02    0.2406316942927025D+01   -0.2751035409882116D+01
   -0.2068512756607684D+02    0.2210484047883629D+01   -0.4221405908726680D+01
   -0.8657134954235454D+01    0.2332161073399601D+02   -0.9860137042344890D+01
   -0.8082805545892668D+01    0.2346937362111679D+02   -0.9119973057457111D+01
   -0.8080937996739316D+01    0.2372674958371568D+02   -0.1051942672580904D+02
    0.1079080684538859D+02   -0.1637856815411282D+02    0.7084932654788462D+01
    0.1058780182133416D+02   -0.1656190852891846D+02    0.8055398395729963D+01
    0.1020751970378404D+02   -0.1562915767292331D+02    0.6945687172196332D+01
   -0.8491345862885266D+00    0.8357009377901733D+01    0.2391327249842220D+02
   -0.5401135792481249D-01    0.8041839248963914D+01    0.2338429381051928D+02
   -0.8657380435319774D+00    0.9283049493426400D+01    0.2391060006848912D+02
   -0.4697943164760283D+01   -0.1278444031923361D+01   -0.2749514136070879D+02
   -0.5400677333132647D+01   -0.1915501463514319D+01   -0.2779756564665134D+02
   -0.4904599808041794D+01   -0.3887686830192674D+00   -0.2784976830040172D+02
    0.1864445831577604D+02    0.8926305989092530D+01    0.2721912788655781D+01
    0.1807692699884774D+02    0.8389655069527409D+01    0.2100489317117449D+01
    0.1793114614643940D+02    0.9463413097770280D+01    0.3190558429990275D+01
   -0.2120377198974911D+01   -0.1310901082844575D+02   -0.1316751441353436D+02
   -0.2883404453125095D+01   -0.1339815305021726D+02   -0.1271324192277307D+02
   -0.1636591277689285D+01   -0.1241105227420459D+02   -0.1266179412761953D+02
    0.2451951573729927D+02    0.2522912398473351D+02   -0.2016364530725173D+02
    0.2513197006041303D+02    0.2595950955447174D+02   -0.1989328639867042D+02
    0.2503380504243665D+02    0.2449546818580676D+02   -0.2051115348921630D+02
   -0.2564634571435226D+02    0.1728618187951260D+02    0.1269241833884384D+02
   -0.2522310752254667D+02    0.1819923546494874D+02    0.1257791428911121D+02
   -0.2584457342165448D+02    0.1722051797809526D+02    0.1365450289709983D+02
    0.1767246415916583D+02    0.2647096705784222D+02   -0.3390501616997100D+01
    0.1681592036334079D+02    0.2605363323678943D+02   -0.3332704083408692D+01
    0.1769836499512157D+02    0.2733443731955682D+02   -0.2911250511860128D+01
   -0.7387200220761557D+01    0.1623781028557946D+02    0.9778914683768564D+01
   -0.6529119835087308D+01    0.1596690907904461D+02    0.1002106391363262D+02
   -0.7286254611517721D+01    0.1679979130095698D+02    0.9013010470493144D+01
    0.2305182796115696D+02    0.2314926938138864D+02   -0.2183504903608522D+02
    0.2267804824192586D+02    0.2226089374454917D+02   -0.2209609811948404D+02
    0.2361960208262605D+02    0.2355430883195060D+02   -0.2251986679738182D+02
   -0.2200672976841939D+02    0.2192605404510195D+02   -0.1227872336479942D+01
   -0.2128483734029244D+02    0.2218070732867961D+02   -0.6336367859750963D+00
   -0.2227745158449074D+02    0.2273089801608786D+02   -0.1683560180559306D+01
    0.7344139500368710D+01    0.2344112629805836D+01    0.1557859739674931D+02
    0.8187175774940705D+01    0.2523413449004009D+01    0.1586654274664554D+02
    0.7088023824538928D+01    0.3225626306113317D+01    0.1529778607487225D+02
   -0.2896587011175034D+01    0.5544937130598946D+01   -0.1180435153901701D+02
   -0.3412753967353859D+01    0.6348037163345534D+01   -0.1165246051818463D+02
   -0.2134969416143946D+01    0.5426337713362305D+01   -0.1121746488955054D+02
   -0.2409268680266522D+01    0.7800999170058817D+01   -0.7287742323122941D+01
   -0.3035779179043168D+01    0.7209460247998226D+01   -0.6817229281903360D+01
   -0.2155411506938651D+01    0.8383600353924212D+01   -0.6577103267588872D+01
    0.2396464945797103D+02   -0.7010427579868699D+01   -0.1920057609885562D+02
    0.2470046917055929D+02   -0.6760379967386350D+01   -0.1978333212113122D+02
    0.2320408261996507D+02   -0.6391537011214635D+01   -0.1922044565671392D+02
    0.2154030538488012D+01   -0.2301089507609301D+02   -0.2501940818580912D+01
    0.2256021348705024D+01   -0.2221032763521561D+02   -0.2983825678176354D+01
    0.2550916387302824D+01   -0.2281197505538467D+02   -0.1714470525257297D+01
    0.1235338469689645D+02   -0.1088081597540875D+02   -0.2265367931458091D+02
    0.1223241094030397D+02   -0.1034192588314600D+02   -0.2341826445315786D+02
    0.1229709306238196D+02   -0.1177802122749355D+02   -0.2290233731740682D+02
    0.1957700900342836D+02    0.1024584277646150D+02   -0.1393491529015682D+02
    0.1874799507781225D+02    0.9893627396788375D+01   -0.1383871954139751D+02
    0.1969343495775382D+02    0.1065064734816281D+02   -0.1307174634055263D+02
    0.2259433397077147D+02    0.2660224351134311D+02    0.2316805570477457D+02
    0.2342375127962823D+02    0.2611952234769089D+02    0.2289877473254821D+02
    0.2273518591150060D+02    0.2722905592945320D+02    0.2392272673901132D+02
   -0.1656608175164533D+02    0.4122945864241559D+01    0.1419415532807996D+02
   -0.1685838576938859D+02    0.3480067559975743D+01    0.1482136780765462D+02
   -0.1579511999840530D+02    0.3781634347667898D+01    0.1378988768893254D+02
   -0.1186782608018975D+02   -0.5637536088198956D+01   -0.2645800816410866D+02
   -0.1195620878669996D+02   -0.5284932402275090D+01   -0.2733590240686208D+02
   -0.1144917498772301D+02   -0.6566467769864974D+01   -0.2659046144242682D+02
   -0.8637072998106536D+01   -0.2585652485604193D+02   -0.1636526703260834D+02
   -0.8948438369236312D+01   -0.2584002866277422D+02   -0.1543078221144459D+02
   -0.7827748043317018D+01   -0.2528687871221033D+02   -0.1626942265432782D+02
    0.6646349615883138D+01   -0.1343980006052112D+02   -0.1489664071266152D+01
    0.6048994089168287D+01   -0.1352415037853698D+02   -0.2205063537974167D+01
    0.6813740830131560D+01   -0.1433564581320597D+02   -0.1048798955139074D+01
    0.1016262168806913D+02    0.1106081238455638D+02    0.2715447276384950D+02
    0.1041264382397579D+02    0.1107180527891191D+02    0.2807076925264522D+02
    0.9345290301643979D+01    0.1162671210404405D+02    0.2699997280473126D+02
    0.1091271394219931D+02   -0.1553262366025786D+02    0.2540558740941551D+02
    0.1046579958057677D+02   -0.1595226444456240D+02    0.2612362958036491D+02
    0.1175051698901648D+02   -0.1604642718247000D+02    0.2531075653057725D+02
   -0.8124241693474563D+01   -0.4421595719725656D+01    0.5151994849973713D+01
   -0.8350120126286553D+01   -0.3750402182775049D+01    0.4422922915313217D+01
   -0.7348798782700585D+01   -0.4854708011940437D+01    0.4829080927432720D+01
    0.1367886023244456D+02   -0.1971077036073087D+02   -0.2306805160424944D+02
    0.1338536163981681D+02   -0.1980574867648941D+02   -0.2400664617955214D+02
    0.1448233177040839D+02   -0.2024013620457664D+02   -0.2287263112616017D+02
    0.2319813342914974D+02    0.1917237156632737D+02    0.3234334212612493D+01
    0.2413335733561598D+02    0.1891591849452050D+02    0.3256361950534317D+01
    0.2279559018324653D+02    0.1904935939575396D+02    0.4185312506617318D+01
    0.2647423693177242D+01   -0.2300242517620923D+02    0.1599664214178776D+00
    0.1894489571233514D+01   -0.2334222168412456D+02    0.6669786532490581D+00
    0.3398484293204685D+01   -0.2324109623886081D+02    0.7270725988334186D+00
   -0.4229225025615376D+00   -0.1956216783889161D+02    0.1944468647404129D+02
    0.5428825245063293D+00   -0.1933076990523770D+02    0.1951930323965339D+02
   -0.8795928285941661D+00   -0.1895682364981670D+02    0.2008866682451735D+02
   -0.4847297197776751D+01    0.1363104663394206D+02   -0.1967697463102614D+02
   -0.5539603143675249D+01    0.1342325860248940D+02   -0.2029429001739114D+02
   -0.5077834455746254D+01    0.1328713167583615D+02   -0.1880686033400041D+02
    0.1744658380471718D+02    0.1843213330331940D+02   -0.2620237098924609D+02
    0.1723901451231802D+02    0.1874370592786384D+02   -0.2532460814901029D+02
    0.1667489683546500D+02    0.1792019035887943D+02   -0.2655799564778286D+02
   -0.4109157179888300D+01   -0.2686262240710550D+00   -0.8417234520755214D+01
   -0.3538309929587970D+01   -0.1042855251685145D+01   -0.8182254006009160D+01
   -0.4870428158034385D+01   -0.3383117480221605D+00   -0.7823611345688095D+01
    0.2592272723154813D+02    0.7344305748792789D+01   -0.1206572540885565D+02
    0.2582897204305117D+02    0.6584550905428153D+01   -0.1262175221792083D+02
    0.2620488635212302D+02    0.7125107899614717D+01   -0.1121242899656696D+02
    0.1344429620617568D+02    0.1630886255702187D+02   -0.3564197138114451D+01
    0.1326198169124014D+02    0.1699568532206797D+02   -0.2956438064981151D+01
    0.1323554697502104D+02    0.1663048738877337D+02   -0.4466313377244512D+01
   -0.1950393525564541D+02   -0.6585327503725232D+01   -0.2073855419851007D+02
   -0.2043612241872236D+02   -0.6853546675488793D+01   -0.2065632647059830D+02
   -0.1927877739000886D+02   -0.6198935984009784D+01   -0.1987422349548523D+02
   -0.5335805530685655D+01    0.5421018285593844D+01   -0.9045750108728191D+01
   -0.5385505940841579D+01    0.4683978885554015D+01   -0.9669265901803934D+01
   -0.4824583434537835D+01    0.6165015756461053D+01   -0.9358931977243421D+01
   -0.1948905383220815D+02    0.3416005959920636D+01   -0.2548016579330708D+02
   -0.1955571210273553D+02    0.2502379352576434D+01   -0.2556314555148894D+02
   -0.2037334496553287D+02    0.3750192046390695D+01   -0.2559914216771368D+02
   -0.8492871943628234D+01   -0.2551307564712350D+02   -0.4804417725221851D+01
   -0.8592448824847311D+01   -0.2602160745895397D+02   -0.5611091058544092D+01
   -0.9456325713557206D+01   -0.2536936298110635D+02   -0.4590787574110719D+01
    0.1559152705316849D+02   -0.2769437110723269D+02   -0.2785191975629423D+02
    0.1490654590091666D+02   -0.2757936850619830D+02   -0.2723431875949220D+02
    0.1564543631030340D+02   -0.2680933136613326D+02   -0.2821942682612761D+02
   -0.9150271762845534D+01    0.1321983451046534D+02   -0.1431334446221854D+01
   -0.8653439869443439D+01    0.1347975236278293D+02   -0.2237496850559364D+01
   -0.9239459261441826D+01    0.1395971924687287D+02   -0.8169317429352032D+00
    0.2039025447955187D+02   -0.9277452437568614D+01    0.8234302648744801D+00
    0.2098541271947515D+02   -0.9975120373141991D+01    0.1204289800232193D+01
    0.2034492758364721D+02   -0.9537484320449352D+01   -0.1220250948460134D+00
    0.8025391266780980D+01    0.1781039032425287D+02    0.2766731119211526D+02
    0.7293690475522221D+01    0.1722715150408125D+02    0.2765627393901055D+02
    0.7697591065634762D+01    0.1873287019696968D+02    0.2796373095444343D+02
   -0.1235819312641847D+02   -0.8658158144868132D+01   -0.4562019351283097D+01
   -0.1179469682332290D+02   -0.8819360956293854D+01   -0.3817813765330960D+01
   -0.1220806331255917D+02   -0.9400349951531226D+01   -0.5150519088118812D+01
   -0.2452057389954480D+02   -0.2754202807844196D+02   -0.6957529860054370D+01
   -0.2370617542631595D+02   -0.2800605551782505D+02   -0.6620212028595015D+01
   -0.2460893100330345D+02   -0.2663874186983375D+02   -0.6683478492488876D+01
   -0.9624641587761804D+01   -0.1479356752898619D+02   -0.1601537686050107D+02
   -0.9968893827248637D+01   -0.1572121266049807D+02   -0.1594378317970047D+02
   -0.1032456513351243D+02   -0.1414097226702110D+02   -0.1631163322210018D+02
    0.3232257646251491D+01    0.7624738409029438D+01    0.6219925478609027D+01
    0.2746566597426759D+01    0.7976603233180544D+01    0.5458384937277458D+01
    0.4036520725356638D+01    0.7340341233257743D+01    0.5841442669974147D+01
    0.2184486182373323D+02    0.2625587550964488D+02   -0.1960642953294291D+02
    0.2123012414532523D+02    0.2629349095578220D+02   -0.2030926462600440D+02
    0.2267526447884355D+02    0.2597177343249312D+02   -0.1993263372363969D+02
    0.1448264731649983D+02   -0.1444484741913654D+02   -0.1969885590255313D+02
    0.1530153717200490D+02   -0.1400054076542689D+02   -0.1983717870361458D+02
    0.1440721930815978D+02   -0.1484917193729076D+02   -0.2054397128435697D+02
    0.1975704624059951D+02   -0.2378853677717494D+02    0.2146655410765614D+01
    0.1992645221797817D+02   -0.2373360132233597D+02    0.3142060707453592D+01
    0.2031269642915219D+02   -0.2318836211685093D+02    0.1650674310961104D+01
    0.1645556074066315D+01   -0.1440721197318563D+02   -0.1585151299219915D+02
    0.8235214300636683D+00   -0.1407409161179848D+02   -0.1550232158727951D+02
    0.1999781401668455D+01   -0.1370588861681904D+02   -0.1640121618614912D+02
    0.2851872721776922D+01   -0.8060600768087095D+01   -0.2458420336808329D+02
    0.3171682995819065D+01   -0.7219757065677908D+01   -0.2416449963926610D+02
    0.2378268728483342D+01   -0.7765205221339251D+01   -0.2539389782213070D+02
    0.1658823052839109D+02   -0.5598737146367763D+00   -0.1655098240008125D+02
    0.1597326896104757D+02    0.8450414699013797D-01   -0.1616478392303084D+02
    0.1715172330876095D+02   -0.8994151591452761D+00   -0.1580119024347986D+02
   -0.5941552875757349D+01   -0.1659536601157138D+02   -0.2191617982792344D+02
   -0.5467087848391603D+01   -0.1613908446739712D+02   -0.2259031736009322D+02
   -0.5440814019822182D+01   -0.1738757143493868D+02   -0.2162558244133316D+02
    0.2441133201861112D+02    0.1294728698426900D+02    0.2391364610243992D+02
    0.2435258789199319D+02    0.1391139855365559D+02    0.2383458532428760D+02
    0.2477266285098995D+02    0.1278977152177083D+02    0.2479671322405974D+02
   -0.1519679936891564D+02   -0.4692017536709343D+01    0.3931661043433008D+01
   -0.1613273347231420D+02   -0.4711891811403076D+01    0.3922582714135604D+01
   -0.1489050294007663D+02   -0.4648934696746461D+01    0.4822044210345513D+01
   -0.2311181478617512D+02   -0.1800730755899774D+02   -0.1525376392437929D+02
   -0.2344320809063824D+02   -0.1878703001163837D+02   -0.1476277282828221D+02
   -0.2325103551061234D+02   -0.1828083735153936D+02   -0.1618511467608800D+02
    0.1763377139524750D+02   -0.4254265194405879D+01   -0.4833850745494953D+01
    0.1718852237076299D+02   -0.3465464594423252D+01   -0.4473767233439601D+01
    0.1831922952236758D+02   -0.3883798796024181D+01   -0.5479088789216068D+01
   -0.1519831147947442D+01   -0.2258146788880243D+01    0.1004640915519422D+02
   -0.9750927687910454D+00   -0.1890662115976390D+01    0.9416003186258925D+01
   -0.1100052598622958D+01   -0.3097775265917712D+01    0.1031735794777884D+02
   -0.1657858463838959D+02    0.4148584429700571D+01    0.1902480781641838D+02
   -0.1575196705102945D+02    0.4359655972603058D+01    0.1948779797030770D+02
   -0.1657857758087256D+02    0.4564024144140735D+01    0.1814912052892083D+02
    0.4625427266389399D+01    0.2691774237075787D+02   -0.1726787999053611D+02
    0.3673806206828484D+01    0.2707949213991629D+02   -0.1703419801310659D+02
    0.5249993376631101D+01    0.2761140531023178D+02   -0.1689358892878354D+02
    0.7012833445208620D+01    0.1032004839298222D+02   -0.3506181291870266D+01
    0.7095716165782821D+01    0.9847164538964293D+01   -0.4341358556759685D+01
    0.6086833162230283D+01    0.1050264955415139D+02   -0.3235599549301158D+01
   -0.1935350515584229D+02    0.4603156188070014D+01   -0.1708316933448281D+02
   -0.2015067357158547D+02    0.5122365448846494D+01   -0.1684919943373810D+02
   -0.1888250485100918D+02    0.4402428484015306D+01   -0.1628484828609429D+02
   -0.1633595741878701D+01    0.1232357530395777D+02   -0.1439189007616936D+02
   -0.9667659021719633D+00    0.1212618059039871D+02   -0.1374965948864091D+02
   -0.1162375328982649D+01    0.1278423766338305D+02   -0.1511166208882929D+02
    0.1724727214959097D+02   -0.1982370910057172D+02    0.1845716140059756D+02
    0.1639438308340561D+02   -0.1971620848868072D+02    0.1791885506171961D+02
    0.1795120097207842D+02   -0.2001222624667778D+02    0.1779837820979983D+02
   -0.1718287333849134D+02    0.7918198801009212D+01    0.1778501430631015D+02
   -0.1690003827179593D+02    0.7341306746360704D+01    0.1702701827785627D+02
   -0.1636400844494959D+02    0.8440225741013993D+01    0.1787681683688648D+02
   -0.2529613241825067D+01    0.1698907795245903D+02   -0.8567346907619013D+01
   -0.2968158876959091D+01    0.1669244606469830D+02   -0.9347089877354337D+01
   -0.3225432496219514D+01    0.1735521037847046D+02   -0.8032007060864782D+01
   -0.2219249425621256D+02   -0.2201610646517529D+02   -0.1580250288359151D+02
   -0.2175440499123181D+02   -0.2192566771569176D+02   -0.1663246602632808D+02
   -0.2148327921422517D+02   -0.2227066290640393D+02   -0.1519935875666472D+02
    0.1729783298671144D+02    0.8816086295194614D+01    0.7855999226716292D+01
    0.1823543650124729D+02    0.8756824873543469D+01    0.7699139843232406D+01
    0.1681979762313550D+02    0.8278093471040837D+01    0.7160080855738792D+01
    0.6992633467024434D+01   -0.2222135979852001D+02    0.1167180001451696D+02
    0.6063749473232866D+01   -0.2184430611032541D+02    0.1151384113938752D+02
    0.7033297827383815D+01   -0.2300249754667450D+02    0.1108679522317449D+02
    0.1769212831970078D+02    0.1378819313831170D+02    0.5020452780205207D+01
    0.1800769766804684D+02    0.1398796892157345D+02    0.4132194791239369D+01
    0.1804342886351223D+02    0.1299757188081805D+02    0.5377278258845001D+01
    0.2602661985342190D+00   -0.1820039232253368D+02   -0.1908395196966107D+02
    0.9325711877955027D+00   -0.1764849035904259D+02   -0.1851369689009451D+02
   -0.5287933528372430D+00   -0.1806443542419309D+02   -0.1866051831453942D+02
   -0.1096011125786885D+01   -0.6677675085984924D+01    0.2315727351287318D+02
   -0.1898177158645126D+01   -0.6371403997592080D+01    0.2276345662554494D+02
   -0.5164134288870427D+00   -0.5942743777796037D+01    0.2290616201470667D+02
    0.7554107182019310D+01    0.1264164636102621D+02    0.1707623015561451D+02
    0.8573739252150762D+01    0.1247752275003379D+02    0.1722719268932033D+02
    0.7161430686077832D+01    0.1178306237858632D+02    0.1717062908060223D+02
    0.1179552273497195D+02    0.5374662316678064D+01   -0.3540939594007607D+01
    0.1083022844278352D+02    0.5154416326962343D+01   -0.3367125001499262D+01
    0.1199606434232138D+02    0.6305890976060032D+01   -0.3356281097885192D+01
   -0.3996714834647770D+01    0.1836956966860146D+02    0.2537313795712222D+02
   -0.3272530276115783D+01    0.1900832673604332D+02    0.2560605244654344D+02
   -0.4797584952834585D+01    0.1860532305065697D+02    0.2593189039732368D+02
    0.1060144979937323D+02   -0.5275184807502753D+01   -0.1203599429883318D+02
    0.1024945468894646D+02   -0.4414950006357098D+01   -0.1237679232790407D+02
    0.1150993315697353D+02   -0.5268899877603693D+01   -0.1172679312204189D+02
    0.4535170583058703D+01    0.3208119613870763D+01   -0.2546803503542108D+02
    0.4635766775159624D+01    0.2663626357068925D+01   -0.2464286893214499D+02
    0.4069025254475382D+01    0.2690018052673495D+01   -0.2611982786640231D+02
   -0.2616350742183734D+02   -0.4500950515340976D+00   -0.1481140614221851D+02
   -0.2611900287965664D+02   -0.3712068343937886D+00   -0.1381041587388615D+02
   -0.2557384065784779D+02    0.2624179435349651D+00   -0.1521213448411812D+02
   -0.1725917322728311D+02   -0.1635338034419024D+02   -0.6343762476173390D+01
   -0.1776304477822081D+02   -0.1677924130363600D+02   -0.7089176902480904D+01
   -0.1781884123946498D+02   -0.1628573817210527D+02   -0.5592109897006009D+01
    0.6680386997600504D+01    0.3351161625149481D+01   -0.1848570876494015D+02
    0.7431462952881087D+01    0.2800180327333157D+01   -0.1842710420359568D+02
    0.6613471196935619D+01    0.3973867235163252D+01   -0.1926487025301310D+02
   -0.1644729919367555D+02   -0.1782497784482823D+02   -0.2332786863360272D+02
   -0.1695930584445527D+02   -0.1867613844350811D+02   -0.2352073519302298D+02
   -0.1664142237318802D+02   -0.1722451475787645D+02   -0.2401729490753090D+02
   -0.2773367517246794D+02    0.2006012842523447D+02    0.7383214297961926D+01
   -0.2774843472381971D+02    0.1913433126050929D+02    0.7171441439868638D+01
   -0.2713129469334183D+02    0.2004834712130026D+02    0.8087046163041641D+01
    0.6796352874825037D+01   -0.1163576225765693D+01    0.2541827891613623D+02
    0.7217191601622684D+01   -0.3657734973773823D+00    0.2574905009439876D+02
    0.6092389263642918D+01   -0.7118051685884496D+00    0.2490733661963993D+02
   -0.2456630627390929D+02    0.1252840360744280D+02   -0.9274960405737774D+01
   -0.2374050942760148D+02    0.1299009666151082D+02   -0.9465830774957581D+01
   -0.2475337848913184D+02    0.1195732301922301D+02   -0.9988795948836895D+01
   -0.1614588903883357D+02   -0.2293076455021871D+02   -0.9325608555230490D+01
   -0.1544822312439986D+02   -0.2245632553850058D+02   -0.8929672464690407D+01
   -0.1693111239274623D+02   -0.2248537861426796D+02   -0.9110610215268705D+01
   -0.4572259652128761D-01    0.2077688547552299D+02    0.1413033021356454D+02
    0.8449810855108068D-02    0.1995441850419886D+02    0.1373555104017022D+02
    0.6538641369679593D+00    0.2138277928890824D+02    0.1389209382830560D+02
   -0.1464453592576329D+02    0.6028381048490518D+01    0.1198307437850381D+02
   -0.1385309764355752D+02    0.6685572562450202D+01    0.1202903069418840D+02
   -0.1531636995721922D+02    0.6134634654554007D+01    0.1267867468507573D+02
    0.1830565403885934D+02    0.1624716187939915D+02    0.3061446499243258D+01
    0.1757732457022660D+02    0.1607034998870634D+02    0.2464832299239769D+01
    0.1879750684535056D+02    0.1699369909668058D+02    0.2694864673909946D+01
   -0.1014815014693392D+01   -0.1521102463623776D+02   -0.5664038909242108D+01
   -0.2808462205969811D+00   -0.1525610486101288D+02   -0.5046274976615506D+01
   -0.1201758364141887D+01   -0.1423749706984992D+02   -0.5829557162938261D+01
    0.5447432209675360D+01    0.6338763438758559D+01    0.2199893164017346D+02
    0.4624654432105631D+01    0.5864025302446080D+01    0.2210264530738845D+02
    0.5927057820971670D+01    0.5912977456574100D+01    0.2122253923681647D+02
   -0.1721730973878812D+02    0.3701112562004025D+01    0.2331438665127729D+01
   -0.1634412600085998D+02    0.4107117870959334D+01    0.2182402534203943D+01
   -0.1722740580045036D+02    0.2762187782484214D+01    0.2224906341174269D+01
   -0.1343460914611325D+01    0.3854778582462236D+01    0.9108142827586027D+01
   -0.1580785723319134D+01    0.3547123377791318D+01    0.9972540149199522D+01
   -0.1394698823244071D+01    0.4848394582533496D+01    0.9205722332041827D+01
   -0.2066630732874428D+02    0.1048511477091314D+02    0.2338561232965723D+02
   -0.2123787785821892D+02    0.9979675870026558D+01    0.2402073697270860D+02
   -0.1984779084436253D+02    0.9962176234192547D+01    0.2321865587009169D+02
    0.1249296818588613D+02   -0.2203990530716982D+02    0.8179491627748879D+01
    0.1202295906568458D+02   -0.2165232849032318D+02    0.7418254122477035D+01
    0.1272266454681633D+02   -0.2134195079665404D+02    0.8803356782332695D+01
    0.1470879908153784D+02    0.1147632647320796D+02   -0.2089699473054468D+02
    0.1551104697591314D+02    0.1095502953833229D+02   -0.2087091773408839D+02
    0.1401295587032662D+02    0.1082428746507273D+02   -0.2085656091628754D+02
   -0.2642042528790888D+02    0.1943507978247521D+02   -0.1331526472274637D+02
   -0.2640536165196885D+02    0.2041961950270675D+02   -0.1332059188843544D+02
   -0.2675100949515654D+02    0.1929341802718410D+02   -0.1242206909706243D+02
    0.1045930864266248D+02    0.1666497434395121D+02    0.2196567425069585D+02
    0.1096502056507751D+02    0.1747731313744086D+02    0.2210896987434712D+02
    0.9558687307723185D+01    0.1677045814816178D+02    0.2162030031579823D+02
    0.5262372843695803D+01    0.7411676397749144D+01   -0.2764219739853766D+01
    0.4441922818583176D+01    0.7577281389738648D+01   -0.3278467555872475D+01
    0.4884380438409159D+01    0.7038179839416284D+01   -0.1936268792612001D+01
   -0.2244617464156329D+02   -0.4088073218036746D+01    0.5951890597385981D+01
   -0.2260471521685776D+02   -0.3254657802795402D+01    0.6435211117442466D+01
   -0.2144989820201915D+02   -0.4215799090682524D+01    0.6117189971054134D+01
   -0.1903859442242968D+02   -0.1240529068148973D+02   -0.2250804681096973D+02
   -0.1876082343912317D+02   -0.1160220877269751D+02   -0.2294316433908586D+02
   -0.1853054855582973D+02   -0.1311490512263154D+02   -0.2306147672900356D+02
    0.2746610961848962D+02    0.1390644839034671D+02    0.2068556489010286D+02
    0.2702514341645180D+02    0.1475181423976658D+02    0.2071868498057808D+02
    0.2696404214170710D+02    0.1317854090173466D+02    0.2109813586530878D+02
   -0.2402152760145347D+02    0.4463029945980190D+01   -0.7228738072298019D+01
   -0.2407060967310183D+02    0.4012594693809437D+01   -0.8101393637155731D+01
   -0.2350466654001079D+02    0.3915736750629243D+01   -0.6622656739843274D+01
    0.1067422171713000D+02   -0.7954674568876406D+00   -0.2651996563964948D+02
    0.1011186846076095D+02   -0.1567222919227854D+01   -0.2630718504499455D+02
    0.1160747918685237D+02   -0.1185764621730783D+01   -0.2647537813849780D+02
   -0.8275339650770428D+01   -0.8547618592169854D+01    0.9257008762310633D+01
   -0.8952118530488432D+01   -0.8281340274405798D+01    0.8568130153915478D+01
   -0.7484483598774358D+01   -0.8167341484212725D+01    0.8866993709684646D+01
   -0.2043374685880910D+01    0.5689523220453837D+01   -0.1437756682275858D+02
   -0.2322456837751425D+01    0.5529326257776301D+01   -0.1348660200715739D+02
   -0.2379811300366716D+01    0.6593998126924779D+01   -0.1444850937993010D+02
   -0.5744177356779990D+01   -0.2218335979805341D+02   -0.2768844288297109D+02
   -0.6463048656525181D+01   -0.2160154012183231D+02   -0.2796261555008067D+02
   -0.5014348866773309D+01   -0.2159003426602040D+02   -0.2771045314566265D+02
    0.6033321656716873D+01    0.2068926320017335D+02   -0.5714206783549085D+01
    0.5133701468612256D+01    0.2091974478956297D+02   -0.5446677813610704D+01
    0.6611207420267720D+01    0.2143360894362780D+02   -0.5685565148580424D+01
   -0.1973409278758672D+02    0.1724929961364372D+02   -0.1863354239593813D+02
   -0.1931729330059904D+02    0.1781625547661413D+02   -0.1802986429573313D+02
   -0.2002993884154824D+02    0.1654285876644392D+02   -0.1806059844277451D+02
   -0.2115493839862633D+01    0.2712138765213023D+02    0.4286063692947797D+01
   -0.1773675260564524D+01    0.2648348900561307D+02    0.4937221806922216D+01
   -0.3015530363005731D+01    0.2724221221802886D+02    0.4585370838177590D+01
   -0.2251324402618459D+02   -0.1406955450108282D+02   -0.3180423045325040D+01
   -0.2213422793374244D+02   -0.1436559797815419D+02   -0.2330619718809949D+01
   -0.2171982969694739D+02   -0.1430025787656144D+02   -0.3730674409526549D+01
    0.2685524751432161D+02    0.1553667281417271D+02    0.1149495697205614D+01
    0.2616485279912336D+02    0.1602746230460835D+02    0.1644872585910536D+01
    0.2699159343152575D+02    0.1469437193154862D+02    0.1572508635203904D+01
   -0.1975961043739870D+02   -0.2019762506241583D+02   -0.6028886135046140D+01
   -0.1891899620054527D+02   -0.2051933920914354D+02   -0.6293414410867823D+01
   -0.1994299245582193D+02   -0.1951426625602965D+02   -0.6703341615295597D+01
   -0.1175115544017379D+00    0.1698685563915779D+02   -0.1678623609694989D+01
    0.7329470342920467D+00    0.1661676993013832D+02   -0.1707150784540581D+01
   -0.6279766598845425D+00    0.1618744576667073D+02   -0.1414462148144548D+01
   -0.2074214493939736D+02   -0.1330025880349229D+02   -0.7705808806491619D+01
   -0.2046420973298277D+02   -0.1238757240010392D+02   -0.7958459669576039D+01
   -0.2169423942039083D+02   -0.1337590536790847D+02   -0.7702011584030292D+01
    0.2969112362870320D+01    0.1422884597368705D+02   -0.2554486993802592D+02
    0.3720182772064621D+01    0.1427443058250904D+02   -0.2492179656159439D+02
    0.2151159350186739D+01    0.1440949876027982D+02   -0.2506401198832929D+02
    0.2706242904058012D+01   -0.2334244418593862D+02    0.1122986369574744D+02
    0.2277627186426975D+01   -0.2392349770773200D+02    0.1184617503267857D+02
    0.2072338318707777D+01   -0.2266632697856170D+02    0.1093156613238807D+02
    0.3361566324220376D+01   -0.2293505451309632D+01    0.2229720048878619D+02
    0.2823962392773411D+01   -0.2566847766860952D+01    0.2152698406344757D+02
    0.2751317885039485D+01   -0.2290106761186399D+01    0.2301266130453349D+02
    0.8564684907868134D+01    0.3452761344191227D+01    0.9416702574153374D-01
    0.8501665768495176D+01    0.4415871551160469D+01    0.2217489752771433D+00
    0.8999897688742157D+01    0.3006821359811317D+01    0.8700058699813779D+00
   -0.3261031793102351D+01    0.6839361590368119D+01    0.2581069189252307D+02
   -0.2510083760262495D+01    0.6790985593074582D+01    0.2644810954167193D+02
   -0.3106271843265878D+01    0.7607035830917568D+01    0.2524296803885679D+02
    0.7240867244357526D+01   -0.1185772933799313D+02   -0.8764177409935316D+01
    0.8204552455234968D+01   -0.1199404968467280D+02   -0.8961594310039246D+01
    0.7195686687537824D+01   -0.1106892889988899D+02   -0.8192400470317340D+01
   -0.3881547850991078D+01    0.4151374844533694D+01   -0.2606261247377670D+01
   -0.3483281175588279D+01    0.4466093023545836D+01   -0.3441344120168115D+01
   -0.4831636378334085D+01    0.3956560282492488D+01   -0.2690221807140621D+01
    0.1093595231665996D+02    0.9830703651234970D+01    0.1172356149126089D+02
    0.1165560190691680D+02    0.9721120088202001D+01    0.1103868203442903D+02
    0.1081951018252919D+02    0.8904851583690764D+01    0.1206113882722200D+02
    0.1194402852225308D+02   -0.1613517439411281D+02    0.1949329123905886D+02
    0.1278767058226808D+02   -0.1612638045275943D+02    0.1892880474520334D+02
    0.1156411023465215D+02   -0.1525786178236723D+02    0.1932791836370638D+02
   -0.2995951748391641D+00   -0.3961250341162679D+01    0.2031306668405653D+01
   -0.4494172616578264D+00   -0.4394175863975491D+01    0.1211187159574418D+01
    0.4962818366426403D+00   -0.4296185909167935D+01    0.2418084027927468D+01
    0.2889267271679047D+01   -0.2325956511180154D+02    0.7839560206220689D+01
    0.2446267672652702D+01   -0.2367118479720051D+02    0.7079534984562725D+01
    0.2141821426498374D+01   -0.2289978635302253D+02    0.8425021421686374D+01
   -0.1617666524894203D+02   -0.1093537683973189D+02   -0.1744663685335756D+02
   -0.1623368661818551D+02   -0.1091291054541967D+02   -0.1649329601405946D+02
   -0.1702341159252984D+02   -0.1128601036579616D+02   -0.1767817275009200D+02
   -0.1199581446266538D+02    0.4229825379941619D+01    0.1478782547642456D+02
   -0.1226699783508118D+02    0.5176379157578739D+01    0.1504443692657843D+02
   -0.1232071553485324D+02    0.3631313411182645D+01    0.1544546243545968D+02
   -0.1216712875982410D+02    0.4493030911317769D+01    0.4570346032434276D+01
   -0.1264994536849756D+02    0.3964577044343339D+01    0.3923934584456592D+01
   -0.1122507239524892D+02    0.4429983718044346D+01    0.4295078678770532D+01
   -0.1591470890644821D+02    0.8032902763262470D+01    0.2396701995208853D+02
   -0.1558060465620911D+02    0.8733821927717312D+01    0.2458451738272551D+02
   -0.1511134197368797D+02    0.7748107047134547D+01    0.2349170830965594D+02
   -0.1376424516173910D+01    0.2270476632188990D+02    0.1273824027290965D+02
   -0.8288558526856583D+00    0.2267279006559371D+02    0.1196813044217976D+02
   -0.1161052456545241D+01    0.2197031988552147D+02    0.1325634047090680D+02
    0.1296554821260911D+02    0.6221037704901134D+01   -0.2570543473248041D+02
    0.1279227084824758D+02    0.6808684648347528D+01   -0.2496362532728836D+02
    0.1271377760125363D+02    0.6661137052051075D+01   -0.2656956064380154D+02
    0.1298199547867601D+02   -0.2726410593103390D+01   -0.1125047603150827D+02
    0.1284799392987157D+02   -0.3322501404264652D+01   -0.1046727247910947D+02
    0.1281418099007084D+02   -0.1870174567660309D+01   -0.1091763915961502D+02
   -0.2046785099773745D+02    0.1189550771526839D+02    0.1918591617146405D+02
   -0.2079086312579133D+02    0.1247065101039015D+02    0.1991844219838857D+02
   -0.2063472503144456D+02    0.1097354481623679D+02    0.1935429005342941D+02
   -0.1865861013424374D+02   -0.2204258090169344D+02   -0.7719742478060293D+01
   -0.1780726023996990D+02   -0.2175628640481109D+02   -0.7352870709893607D+01
   -0.1862531630653295D+02   -0.2300998814709159D+02   -0.7597528698040585D+01
    0.1270242962238078D+02   -0.1279428234240583D+02   -0.1184114393614677D+02
    0.1181265271069766D+02   -0.1266320910297238D+02   -0.1147819513548329D+02
    0.1247111044699719D+02   -0.1276666941428331D+02   -0.1277212546455650D+02
    0.5676801197652610D+01    0.1400028022548252D+02   -0.9337633455694995D+01
    0.5852221375876414D+01    0.1389520560147257D+02   -0.1030283543629637D+02
    0.5352321071193506D+01    0.1317870579267290D+02   -0.9056934786654004D+01
    0.2734086491095788D+02    0.2417689786654656D+02   -0.2500011290481568D+02
    0.2746307706815564D+02    0.2335756486915771D+02   -0.2459044444701447D+02
    0.2687497083539652D+02    0.2464924155107755D+02   -0.2434795920241626D+02
    0.1103739420978433D+02   -0.3965031890467162D+01   -0.1614442653344005D+02
    0.1111528618582774D+02   -0.4898731152731818D+01   -0.1612585517975662D+02
    0.1109797736523869D+02   -0.3650291407011235D+01   -0.1518760743840588D+02
    0.1030325253791705D+02    0.4420185464149921D+01   -0.1059140673904388D+02
    0.9766545302651178D+01    0.3736525559700159D+01   -0.1011766259968073D+02
    0.9719127990094968D+01    0.5098743615994692D+01   -0.1094247920382717D+02
    0.2027520942281096D+02   -0.2562724959520645D+02    0.2780186577681052D+02
    0.2007870174117838D+02   -0.2502332981288533D+02    0.2858524470359036D+02
    0.1963997985751892D+02   -0.2538943158741558D+02    0.2717254469581222D+02
   -0.2326826751437719D+02    0.2785845237325872D+02   -0.2382036691652188D+02
   -0.2335577651686247D+02    0.2855275595374757D+02   -0.2449422878583481D+02
   -0.2334528475641773D+02    0.2698610220914052D+02   -0.2433252634195632D+02
    0.1898554713954970D+02    0.4687911987514835D+01   -0.1451794831694226D+02
    0.1928065624209033D+02    0.4390637938991818D+01   -0.1363079604594640D+02
    0.1961097107054295D+02    0.4371837270088619D+01   -0.1516426697634856D+02
    0.1428918745774456D+02    0.1953986537359843D+02    0.1616859074063895D+02
    0.1374148524472690D+02    0.2027870223000366D+02    0.1648738267122198D+02
    0.1447704906410318D+02    0.1983391175223139D+02    0.1528405717789977D+02
    0.4827990299320794D+01    0.1837144786064255D+02   -0.1065735442177161D+02
    0.5174167449693882D+01    0.1821316053543518D+02   -0.1149724351639992D+02
    0.4330269346614509D+01    0.1920870084993838D+02   -0.1069345512498110D+02
   -0.2752540112547467D+02   -0.2233054351325494D+02    0.2775397180641503D+02
   -0.2686452440789104D+02   -0.2176062553271045D+02    0.2736672742905157D+02
   -0.2764056187435579D+02   -0.2308415607486603D+02    0.2719008185776367D+02
   -0.2624373006204007D+02    0.2613967750387611D+02   -0.2164936914367089D+01
   -0.2672336677989968D+02    0.2542845930199284D+02   -0.2623770272186345D+01
   -0.2537234534722575D+02    0.2626248580060908D+02   -0.2630891341080699D+01
   -0.1013362948124886D+02   -0.1240112664893044D+02    0.1447604144967354D+01
   -0.1057159595092385D+02   -0.1321367631575070D+02    0.1713859747910984D+01
   -0.1071585474719316D+02   -0.1175845558880499D+02    0.1847503696371877D+01
    0.5419390713679919D+01    0.1135038134098758D+02   -0.5080314160519862D+00
    0.6300580971395100D+01    0.1084516777781514D+02   -0.4160889143228437D+00
    0.4954238888555001D+01    0.1108914811198122D+02   -0.1295602006881635D+01
    0.1264462822433087D+02    0.1755699901168488D+02   -0.1923456526747868D+02
    0.1361459243492752D+02    0.1740604558812801D+02   -0.1908617510273632D+02
    0.1238429587139620D+02    0.1785709267217857D+02   -0.1838303864690885D+02
    0.1457808394089099D+02    0.2138753321041781D+02   -0.2214424134456960D+01
    0.1518421042909133D+02    0.2206386034627143D+02   -0.2494770347214669D+01
    0.1435439394608243D+02    0.2108268433516142D+02   -0.3122157832710362D+01
    0.3454283020133869D+01   -0.1010934864021643D+01   -0.5374962192640278D+01
    0.2967733331008846D+01   -0.4955929001134591D+00   -0.4759206235038508D+01
    0.4272602823598083D+01   -0.1269919726382303D+01   -0.4888119103806710D+01
   -0.1436971340407620D+02   -0.1924320296115302D+01    0.2228922033073865D+02
   -0.1381743540687193D+02   -0.1921216082742437D+01    0.2311323894112012D+02
   -0.1531159068510705D+02   -0.1699792373161044D+01    0.2262313313340605D+02
   -0.1912200691965222D+02    0.1333637938550359D+02   -0.1261626022920900D+02
   -0.1920476653689300D+02    0.1305404241766593D+02   -0.1167144703832825D+02
   -0.1907725523080183D+02    0.1428210652007756D+02   -0.1264003320735806D+02
    0.1722974121929896D+02    0.1159123655583837D+02    0.1942796274469945D+02
    0.1721828633843355D+02    0.1143523034654115D+02    0.2039656665576359D+02
    0.1774543359093028D+02    0.1239921401445446D+02    0.1929509273567315D+02
   -0.7336502074657048D+01   -0.1753849276568505D+02   -0.2432251503601601D+02
   -0.7099894800602153D+01   -0.1826969450672663D+02   -0.2377147441690802D+02
   -0.6496358003661819D+01   -0.1741374544495041D+02   -0.2480339174658019D+02
    0.9086913528636369D+01    0.2427323381673511D+02    0.2529804125459266D+02
    0.8759454888222583D+01    0.2421006146198432D+02    0.2436875014657130D+02
    0.9946005164368339D+01    0.2457850763288901D+02    0.2498334051995067D+02
    0.1692172048008736D+02    0.1565560550314541D+02   -0.1726267070298455D+02
    0.1712128011026318D+02    0.1512225539511286D+02   -0.1650224016702598D+02
    0.1598605416655433D+02    0.1563050737281622D+02   -0.1746291490667322D+02
   -0.9633386099608842D+01    0.1153884082992280D+02    0.2648554668455696D+02
   -0.8735627861749613D+01    0.1187457130846975D+02    0.2649089562702445D+02
   -0.9578361840712489D+01    0.1051998899981288D+02    0.2645149163794778D+02
    0.1523701012776610D+02   -0.5736605096772728D+01   -0.5032566012749413D+01
    0.1605808283690756D+02   -0.5205289139393135D+01   -0.5111325091046944D+01
    0.1484570872310191D+02   -0.5718628062735922D+01   -0.5950401724162819D+01
    0.4941449809297621D+01   -0.1873804738423375D+02    0.2685253329445694D+02
    0.5941767889337061D+01   -0.1876100424326156D+02    0.2698572965243728D+02
    0.4719674748703633D+01   -0.1906215428235045D+02    0.2599962340818589D+02
   -0.8143724779837356D+01    0.8328167422449756D+01   -0.1088307048017533D+02
   -0.7652343819398602D+01    0.7636072509969003D+01   -0.1140268872453069D+02
   -0.8699426849246130D+01    0.7753954906931052D+01   -0.1031550913440268D+02
   -0.2651315340343571D+02    0.7665732328303596D+01    0.6617356860395653D+01
   -0.2650068031765200D+02    0.7427821432654108D+01    0.5727065008491772D+01
   -0.2708195254108205D+02    0.6999851962136676D+01    0.6946135073243150D+01
    0.9458443064821791D+01   -0.1498892968558554D+02   -0.1716054591377516D+02
    0.9149899231704445D+01   -0.1410328127271377D+02   -0.1714456646656344D+02
    0.9189842052006055D+01   -0.1533780959471977D+02   -0.1803425609779369D+02
    0.1359264126001928D+02   -0.1314859522257266D+02   -0.1515873311285288D+02
    0.1284909183898707D+02   -0.1377027213976435D+02   -0.1525699802911249D+02
    0.1428811313084446D+02   -0.1332294963938045D+02   -0.1581423363503946D+02
    0.2745996647351249D+02    0.2202874503548195D+02   -0.2711829445866611D+02
    0.2755440739724644D+02    0.2294649613934966D+02   -0.2680642042447817D+02
    0.2830465419977843D+02    0.2169811162557110D+02   -0.2748512807456760D+02
   -0.7270141781647146D+01   -0.8676817237450670D+01   -0.1187322848815122D+02
   -0.6452646723281429D+01   -0.8334673116676196D+01   -0.1151556254629880D+02
   -0.7187309072310508D+01   -0.8538249025977718D+01   -0.1280011842502610D+02
    0.7968212676941797D+01    0.1047502533095825D+02   -0.1857226956230764D+02
    0.8457174474828690D+01    0.9705239217712720D+01   -0.1891298796961132D+02
    0.7335932094250443D+01    0.1006422223605160D+02   -0.1787915544299214D+02
   -0.7510700764900992D+01    0.1333086450495790D+02    0.2713524306813075D+02
   -0.7897195521691182D+01    0.1371178785973992D+02    0.2794922179833435D+02
   -0.7197887177820655D+01    0.1246283414376623D+02    0.2743872267543624D+02
    0.2357742105420880D+02    0.1002788409084531D+02    0.6516169656149547D+01
    0.2341969325255521D+02    0.9905662413635426D+01    0.5567572255892255D+01
    0.2450786095358141D+02    0.9772993776399250D+01    0.6640508499163788D+01
   -0.2501953354975169D+02   -0.2576280349860329D+02   -0.1591816684033514D+02
   -0.2532123523115704D+02   -0.2541917318754321D+02   -0.1678318955175799D+02
   -0.2546889336946543D+02   -0.2661809554717650D+02   -0.1575232980521907D+02
   -0.7929308593690847D+01   -0.7398111576584429D+01    0.2278136728724149D+02
   -0.7351329636470334D+01   -0.6610773647281809D+01    0.2280951572403485D+02
   -0.7352624716211379D+01   -0.7979913692237076D+01    0.2326148031024151D+02
   -0.1719888981930526D+02    0.1229311360345042D+02   -0.2409647093032469D+02
   -0.1756549251574215D+02    0.1285217316467676D+02   -0.2343498502244544D+02
   -0.1657673210524585D+02    0.1179241896609711D+02   -0.2358191840042953D+02
   -0.2039559428685833D+02    0.2671927946202744D+02   -0.1643864189162816D+02
   -0.2044185387412605D+02    0.2761798592293406D+02   -0.1603800762366551D+02
   -0.2001700315733526D+02    0.2609333408666430D+02   -0.1581049564836321D+02
   -0.1048048216654813D+02    0.1756238828127909D+02    0.2532567851811703D+02
   -0.1058279807952671D+02    0.1693187959489645D+02    0.2456449712688138D+02
   -0.9990498136287009D+01    0.1711849113557171D+02    0.2593648470200094D+02
   -0.1626315940242791D+01    0.2516920695796226D+01    0.3959519301759378D+01
   -0.2382820572094850D+01    0.2508059873797888D+01    0.3312721626301420D+01
   -0.1487111489878581D+01    0.1602982755534886D+01    0.4191012157914876D+01
   -0.2706124594870811D+02    0.2024985688708874D+02   -0.2121441679875631D+02
   -0.2673423185379359D+02    0.2044834717056420D+02   -0.2029898326189077D+02
   -0.2791792332088433D+02    0.1975183321418972D+02   -0.2109042050212125D+02
    0.2778135745774167D+02    0.1287505952743320D+02   -0.2103055504792711D+02
    0.2716312134634558D+02    0.1219600191620385D+02   -0.2119326526970774D+02
    0.2858712762665048D+02    0.1238052710650729D+02   -0.2112666508834480D+02
    0.5705399621837184D+01    0.6590397871379197D+01    0.1840960002090299D+02
    0.5477367019850945D+01    0.5673894156427194D+01    0.1836263416102715D+02
    0.4913133461494016D+01    0.7032660705457933D+01    0.1802604679229356D+02
    0.6929743097390386D+01    0.2644337485384856D+02   -0.2169726272597286D+00
    0.6492397710265373D+01    0.2725269868418866D+02   -0.3228996023177817D+00
    0.6349104064563122D+01    0.2564174930963479D+02   -0.5155799701419689D+00
   -0.9482681987430791D+01    0.9339912409565017D+01   -0.6341455241169811D+01
   -0.1031935169957124D+02    0.9802646396953591D+01   -0.6087451833312820D+01
   -0.8707583199750013D+01    0.9886578057779637D+01   -0.6698530840684910D+01
   -0.1674825387319308D+02   -0.3464724861471681D+01   -0.3813178940769703D+01
   -0.1596860630655810D+02   -0.3421130930952939D+01   -0.4323605163607830D+01
   -0.1751540998688981D+02   -0.3592790375957305D+01   -0.4336367885045535D+01
   -0.2333888587576797D+02   -0.1421498147422935D+02   -0.6709310677632788D+01
   -0.2383312201954383D+02   -0.1368578212587819D+02   -0.6010538435892623D+01
   -0.2323000608745881D+02   -0.1511902640648787D+02   -0.6411443952768296D+01
    0.2472570750382946D+02   -0.1167437947999083D+02   -0.1392390830976208D+02
    0.2534084775755253D+02   -0.1206052589858293D+02   -0.1460926005974362D+02
    0.2412833225380892D+02   -0.1238819948760735D+02   -0.1384950127876834D+02
    0.6318608728181389D+01    0.1626383384035971D+02   -0.2652980230134839D+02
    0.5437927386053068D+01    0.1659039719215332D+02   -0.2684498076267040D+02
    0.6595066975234330D+01    0.1699087543390275D+02   -0.2594886360876833D+02
    0.1971543180203443D+02   -0.2339634638815816D+02   -0.1735221354991248D+02
    0.1963963870571607D+02   -0.2427867013154203D+02   -0.1766118794204298D+02
    0.1876364986786438D+02   -0.2308188554337639D+02   -0.1715058157594654D+02
   -0.1377331008549010D+02    0.2757348873143720D+02    0.1906156236995658D+02
   -0.1333327690294954D+02    0.2826931725600926D+02    0.1956514818890202D+02
   -0.1304602445747521D+02    0.2712173668334119D+02    0.1864674250846813D+02
   -0.3839131264121521D+01    0.2749549346721013D+02    0.7252915155064942D+00
   -0.4376058792335082D+01    0.2809633951636218D+02    0.1245766437568474D+01
   -0.4381150658856139D+01    0.2676247330096938D+02    0.6491879137067570D+00
    0.2791142529363364D+02    0.6682291853674497D+01   -0.2329411623843244D+02
    0.2758744837585197D+02    0.6661847217513119D+01   -0.2417976379431393D+02
    0.2714716247526963D+02    0.6852710558650728D+01   -0.2276718025781433D+02
   -0.3826400190690750D+01   -0.8865013969615402D+01    0.8285041853717015D+01
   -0.4162652964657052D+01   -0.9755090522541391D+01    0.8308203038218196D+01
   -0.2870073589628737D+01   -0.8870134739670942D+01    0.8103865117221202D+01
    0.1812257236978565D+02    0.2025353809385570D+02   -0.3543055458906030D+01
    0.1757567781811117D+02    0.1989988885842212D+02   -0.4292790539944994D+01
    0.1763903205105834D+02    0.2062821574293483D+02   -0.2788034971299377D+01
    0.2524039034032334D+02   -0.2377144240520047D+02    0.7395593307571466D+01
    0.2430138517135940D+02   -0.2373667104491533D+02    0.7377128790332147D+01
    0.2539793490444515D+02   -0.2308741973708129D+02    0.8072799437973746D+01
    0.2328292106570609D+02   -0.1383838002560062D+02    0.4654329195251830D+01
    0.2385830410506263D+02   -0.1315036275176309D+02    0.5009802731313047D+01
    0.2319628399415938D+02   -0.1366372886470987D+02    0.3756924688386029D+01
   -0.2142319744990624D+02    0.2646162762580045D+02   -0.8855742242864448D+01
   -0.2202881481594059D+02    0.2611839639664317D+02   -0.9524837357805099D+01
   -0.2124320109409448D+02    0.2588400671184912D+02   -0.8114008086894012D+01
    0.1684189521490264D+02    0.2394143665138172D+02   -0.1496027469705098D+02
    0.1741226554259898D+02    0.2469247758500612D+02   -0.1513690309136711D+02
    0.1710808262197872D+02    0.2326973745714879D+02   -0.1559014691714639D+02
   -0.1567442799986912D+02   -0.1998318589069865D+01   -0.1999160517656655D+01
   -0.1622866949559147D+02   -0.2740424932942267D+01   -0.2368466073239408D+01
   -0.1483796471645951D+02   -0.2415171779501204D+01   -0.1734282403365494D+01
    0.1293997724369464D+02   -0.4372021808681363D+01    0.1006522816670950D+01
    0.1271885599516448D+02   -0.3737202926498244D+01    0.1725863702680598D+01
    0.1374707066937511D+02   -0.4840601602262650D+01    0.1163165783988973D+01
   -0.2216898472420072D+02    0.1624939175840961D+02   -0.2302096383423845D+02
   -0.2214937222076297D+02    0.1580203044911756D+02   -0.2391568394473990D+02
   -0.2309883367755118D+02    0.1632145375519410D+02   -0.2267582470647552D+02
   -0.8819830339716809D+01    0.4985290128542172D+01    0.2498460683917957D+02
   -0.9212158803966911D+01    0.5472032151107586D+01    0.2427416198402024D+02
   -0.8916807124766635D+01    0.4080709896513905D+01    0.2479881509669596D+02
   -0.2213773596200295D+02   -0.2744132420157383D+02    0.1316491078322986D+02
   -0.2126841301465361D+02   -0.2756137083312738D+02    0.1364832753017841D+02
   -0.2256870345162370D+02   -0.2694986764724214D+02    0.1387974295037126D+02
   -0.2144298989485205D+02   -0.1747232642525739D+02   -0.1190838439663826D+02
   -0.2122099020842449D+02   -0.1801850801159123D+02   -0.1261684579941466D+02
   -0.2202660920136553D+02   -0.1679333007761502D+02   -0.1224302695136301D+02
   -0.2921533011560806D+00   -0.4910724429990743D+01    0.1588843335810200D+02
   -0.4879864957309192D+00   -0.5543223716031742D+01    0.1660413907050243D+02
   -0.1913149769724135D+00   -0.3963911936298398D+01    0.1623246601192800D+02
   -0.1916863970645244D+01   -0.1072380105548971D+01    0.1260927648232866D+02
   -0.1174835377693378D+01   -0.4957292151574131D+00    0.1266005735276753D+02
   -0.1905756978707914D+01   -0.1399896758876996D+01    0.1170887113905160D+02
   -0.5113583034717487D+01    0.8364197669024273D+01    0.1917732286925037D+02
   -0.5543881870499943D+01    0.7762176563667941D+01    0.1978475193101713D+02
   -0.5795557021412582D+01    0.8923619117920515D+01    0.1880729074158995D+02
    0.5165478741765599D+01    0.2415088529777703D+02   -0.1837708928603338D+02
    0.4438130531553136D+01    0.2413947675863885D+02   -0.1773194682399933D+02
    0.5238078134533017D+01    0.2497602463143272D+02   -0.1873369208300196D+02
    0.7248614137687025D+00   -0.1375121727655962D+02    0.1127449677398524D+02
    0.1719437356075592D+00   -0.1443495631563422D+02    0.1158880997412443D+02
    0.9038269120706671D+00   -0.1387535219401686D+02    0.1037744381381024D+02
   -0.5385318620146451D+01    0.2716654993237235D+02    0.1147139149877805D+02
   -0.5846833133615427D+01    0.2746101144579150D+02    0.1068067851344123D+02
   -0.4494280071159201D+01    0.2759111669425792D+02    0.1150388224291852D+02
    0.1786391112808846D+02   -0.9222746541188057D+00   -0.7229483435956722D+01
    0.1719060891028799D+02   -0.3350926505059947D+00   -0.6791151999038859D+01
    0.1799286972671037D+02   -0.4059796247584899D+00   -0.8056813980961671D+01
    0.7558317801260028D+01   -0.1608654862641829D+02    0.7727024569902745D+01
    0.7831413976668181D+01   -0.1534275668532330D+02    0.7183678264854615D+01
    0.7694799911800358D+01   -0.1588217003439848D+02    0.8687363932342212D+01
   -0.9797472200126180D+01    0.7451140530656498D+01    0.1074913528335803D+02
   -0.9580561385614754D+01    0.7270229465200654D+01    0.1162962204306054D+02
   -0.9491156855433941D+01    0.8356620165782150D+01    0.1069191205912536D+02
   -0.8351024118396484D+01   -0.1102154370912444D+02   -0.1693729445733824D+02
   -0.7699020332862746D+01   -0.1124337049093574D+02   -0.1761116125127993D+02
   -0.8449618996773602D+01   -0.1007916391568439D+02   -0.1705558933494033D+02
   -0.1064630176808437D+02    0.1592148967469806D+02   -0.1100159933247249D+02
   -0.1017074332338267D+02    0.1623765135867402D+02   -0.1172906836707592D+02
   -0.1012088670939941D+02    0.1587129381199205D+02   -0.1018978041594917D+02
   -0.3289620449542446D+01   -0.2179745215235846D+02   -0.6705119603184279D+01
   -0.3982899076253139D+01   -0.2240850542285408D+02   -0.6309257931382557D+01
   -0.3730709816431549D+01   -0.2093128526023913D+02   -0.6671676452948510D+01
   -0.2749119657776877D+01    0.7787661999471710D+01    0.1331930178343563D+01
   -0.2208068349769908D+01    0.6958450099230618D+01    0.1518397592096209D+01
   -0.2221771162512624D+01    0.8584353008718878D+01    0.1455474597132244D+01
   -0.2446475393663600D+02    0.2092296986708948D+02   -0.2346281820147325D+01
   -0.2541806361499612D+02    0.2092379794092573D+02   -0.2109291770573652D+01
   -0.2431687434739851D+02    0.2176209166513872D+02   -0.2794745371552100D+01
    0.3868531827585020D+01    0.1894645029047843D+01    0.2763000633532338D+02
    0.3982250263719042D+01    0.2722972820731849D+01    0.2717813240988878D+02
    0.4710499685368719D+01    0.1433364467543714D+01    0.2762473106737777D+02
    0.2166310330420522D+02    0.1167674973647589D+02    0.2839330455939542D+01
    0.2137368628909353D+02    0.1263288821808758D+02    0.2914786697912985D+01
    0.2121460333894183D+02    0.1122971540738712D+02    0.2052854302025451D+01
    0.2495535656564777D+02    0.2480172900651953D+02   -0.2325154173015215D+02
    0.2434387582883798D+02    0.2522214872950091D+02   -0.2384030159831528D+02
    0.2496623526519420D+02    0.2532739055188448D+02   -0.2242270744969423D+02
    0.4408865403062775D+01    0.1416166514190791D+02   -0.1484480410787051D+02
    0.4167547653256729D+01    0.1500476727892382D+02   -0.1528054406230971D+02
    0.4685380775292121D+01    0.1353033672285510D+02   -0.1554211987794798D+02
   -0.7881958497317078D+01   -0.1218968508032462D+02   -0.2126076321247191D+02
   -0.7549651781247057D+01   -0.1190084385352523D+02   -0.2207803298348642D+02
   -0.8515213825437828D+01   -0.1149596144568344D+02   -0.2093152700713171D+02
   -0.1771392806265271D+02   -0.2247015957170806D+01    0.1545434866609374D+02
   -0.1722281956778358D+02   -0.2947476602613251D+01    0.1499602071282254D+02
   -0.1737660791614502D+02   -0.1378290740033832D+01    0.1519720348373259D+02
   -0.2484207583635018D+02    0.2190577248342986D+02    0.1796704284553988D+02
   -0.2561926641790583D+02    0.2207840487645618D+02    0.1854754924288539D+02
   -0.2522477605331865D+02    0.2155041199219597D+02    0.1713369377629137D+02
    0.1997152793481825D+02    0.5524423996147491D+01   -0.2688353741654990D+02
    0.1989809116571243D+02    0.5686629092584230D+01   -0.2781954446322153D+02
    0.2064320083173841D+02    0.5037824028963712D+01   -0.2643392663797054D+02
    0.1749087997619500D+02    0.4060021879078918D+00    0.4659803191140968D+01
    0.1777688162182862D+02   -0.2818300246380191D+00    0.4066766381569468D+01
    0.1826405325885116D+02    0.8551365645152268D+00    0.4995799072082372D+01
   -0.8710528652780987D+01    0.1322368877666959D+02   -0.1601596576272932D+02
   -0.9576930986613620D+01    0.1283448791990054D+02   -0.1595226892857056D+02
   -0.8082378886482429D+01    0.1276425373773120D+02   -0.1548414965647211D+02
    0.2253897843810847D+01   -0.2182290868129068D+02    0.3540717031478063D+01
    0.3063453590622242D+01   -0.2132536995752550D+02    0.3583315917109838D+01
    0.1499869032597048D+01   -0.2118521724198270D+02    0.3475034461707899D+01
   -0.1633486149883030D+02    0.2734575855242560D+02    0.1806793258773394D+02
   -0.1546221192048080D+02    0.2745806007971575D+02    0.1844924250490032D+02
   -0.1634462866267641D+02    0.2641173736264842D+02    0.1779676300804331D+02
   -0.7382506533639261D+01   -0.1877162917228921D+02   -0.3491212714454658D+01
   -0.8134855003441917D+01   -0.1817814676915350D+02   -0.3509515114264399D+01
   -0.6737279031227612D+01   -0.1826850262495525D+02   -0.2950725257581842D+01
    0.2036470166026244D+02    0.2381430511407751D+02   -0.1445197343302770D+02
    0.2022100775022980D+02    0.2470672424595324D+02   -0.1410190877193507D+02
    0.2138403880328631D+02    0.2382814397852134D+02   -0.1432909302401655D+02
    0.1809324633199768D+02    0.1714009638385993D+02    0.1586480298754589D+02
    0.1766074696787624D+02    0.1655015129233072D+02    0.1648791643147302D+02
    0.1781796184637044D+02    0.1673093928671362D+02    0.1502395435463443D+02
    0.2396066848972454D+02   -0.1236683891798764D+02   -0.8605994398239737D+01
    0.2303177384480338D+02   -0.1269033669776139D+02   -0.8707015666495746D+01
    0.2437692390329482D+02   -0.1320451041819934D+02   -0.8233807642369996D+01
    0.8555560500784276D+01    0.1752819513042697D+02   -0.1290944805119970D+02
    0.8885346146133561D+01    0.1695743220664774D+02   -0.1206881860472563D+02
    0.9358283663571845D+01    0.1763544917993886D+02   -0.1356366678237478D+02
   -0.2318079989747966D+02    0.2425671872298103D+01   -0.5659773784348409D+01
   -0.2252995959045240D+02    0.1740528339597159D+01   -0.5698449785714831D+01
   -0.2396959113563253D+02    0.1901672647302994D+01   -0.5795974674832312D+01
   -0.1140103245416532D+02    0.1059400507265046D+02   -0.5173408128291993D+01
   -0.1097822078128922D+02    0.1098474589224784D+02   -0.4394312986985372D+01
   -0.1190156484772177D+02    0.1137942938046185D+02   -0.5513347301955150D+01
   -0.2551543058678280D+02    0.1519067977404870D+02   -0.1241683570132778D+02
   -0.2461540647800581D+02    0.1495454385762954D+02   -0.1250090085074425D+02
   -0.2554506752648719D+02    0.1582690102697301D+02   -0.1315818741162651D+02
    0.7745534150348663D+01    0.5848623563926210D+01    0.2447852667607784D+02
    0.7309803021999561D+01    0.5042598259358765D+01    0.2462511308344017D+02
    0.7824020088764598D+01    0.5890326369212143D+01    0.2355620441590550D+02
   -0.1244479051119737D+02   -0.1195195007221191D+02    0.2716202424084560D+02
   -0.1194688281460356D+02   -0.1170195415795398D+02    0.2792645620309415D+02
   -0.1176503152053251D+02   -0.1234569802348949D+02    0.2661331010263753D+02
   -0.1177656050874913D+02    0.5292044509914594D+01   -0.1540479769615560D+02
   -0.1167328213319071D+02    0.5561882260472955D+01   -0.1628639489205151D+02
   -0.1200500483666599D+02    0.6098074335130348D+01   -0.1491928282543773D+02
   -0.1036167532305877D+02   -0.2784974136724951D+01    0.2407227186008777D+02
   -0.1050152592160352D+02   -0.1989846165621074D+01    0.2360578811944096D+02
   -0.9972898856384010D+01   -0.2611811610467791D+01    0.2493738734445819D+02
    0.1183005185512840D+02    0.6196566473033628D+01    0.1607881453822237D+02
    0.1232898039207712D+02    0.5910827401405264D+01    0.1530755199221712D+02
    0.1258419149870795D+02    0.6564995570035977D+01    0.1658065224505207D+02
   -0.1904482776730190D+02    0.2119401124164223D+02   -0.2673796965556265D+02
   -0.1889551784478633D+02    0.2030475300219224D+02   -0.2711575854071460D+02
   -0.1813396960403366D+02    0.2147558608007792D+02   -0.2668750340874092D+02
    0.1984883384506903D+02    0.2657913438209076D+02   -0.2156456234357118D+02
    0.1993769401710894D+02    0.2759188874102214D+02   -0.2174578122543909D+02
    0.1908202855543342D+02    0.2660896703323850D+02   -0.2101267380417332D+02
    0.2001723111760425D+01    0.2722811602233555D+02   -0.1673253700995728D+02
    0.1693222365787299D+01    0.2802425733748730D+02   -0.1631002527477722D+02
    0.2092104730752906D+01    0.2740294859895481D+02   -0.1769337368065053D+02
    0.7581511837881355D+01    0.2438128727698214D+02    0.1020628471073014D+02
    0.7742609233862976D+01    0.2519024627655527D+02    0.9735538470412164D+01
    0.7333247196414109D+01    0.2377407377706147D+02    0.9472601751977525D+01
    0.4338584335725989D+01   -0.1887623823339787D+02   -0.9754601059098666D+01
    0.3389062809712280D+01   -0.1884882785884720D+02   -0.1008058304787037D+02
    0.5018137859631835D+01   -0.1867366613627311D+02   -0.1046692647051233D+02
    0.1512160778106262D+02   -0.2408249990228245D+02   -0.1299218533883582D+02
    0.1514206409160830D+02   -0.2505681156675919D+02   -0.1285072808588409D+02
    0.1595676224755607D+02   -0.2378047230236730D+02   -0.1258634658955053D+02
   -0.1128881100882363D+02    0.1696766412954840D+01   -0.2276823961619677D+01
   -0.1145135946307744D+02    0.8143738310790685D+00   -0.1885415112374998D+01
   -0.1070924721189088D+02    0.2304325903451309D+01   -0.1750319046467206D+01
   -0.2013412860020733D+02    0.7840321436655246D+01    0.1858253546445101D+01
   -0.1960134788885598D+02    0.8649255811823956D+01    0.2120273099631401D+01
   -0.1953764772517644D+02    0.7301094360883467D+01    0.1275962373234208D+01
   -0.3677963356493275D+00    0.1983370511346113D+02   -0.2822736722749887D+01
   -0.1135254279678877D+01    0.2013239653646097D+02   -0.3342396864920906D+01
   -0.6292905523049688D+00    0.1895293094029731D+02   -0.2618194743366886D+01
   -0.2573696644941460D+02    0.1303150248080242D+02    0.2123027815277293D+02
   -0.2610786686352476D+02    0.1211268572222873D+02    0.2147636596303736D+02
   -0.2649636089892137D+02    0.1360312735139926D+02    0.2090045182116722D+02
   -0.1782206289924873D+02   -0.6284108309374862D+01    0.7717195300286364D+01
   -0.1852381757171801D+02   -0.5699645142361828D+01    0.7329318035360992D+01
   -0.1814358835229472D+02   -0.6584166140178462D+01    0.8576956472372368D+01
    0.2225718708552119D+02   -0.2577542350501712D+02   -0.2017657212020736D+02
    0.2282094558646001D+02   -0.2514955683379169D+02   -0.1968756798176662D+02
    0.2272058062973995D+02   -0.2594927089652779D+02   -0.2095384221022044D+02
   -0.2433367351682974D+02    0.2317277305490115D+02   -0.4099411505044873D+01
   -0.2366931266422300D+02    0.2387653224306224D+02   -0.3733916451880848D+01
   -0.2512730141963822D+02    0.2360022299124129D+02   -0.4373876933258346D+01
   -0.1328951279507903D+02    0.1160237376443402D+02   -0.1934524895789230D+02
   -0.1292040056846812D+02    0.1193108224805099D+02   -0.2014646149968573D+02
   -0.1283826775303394D+02    0.1204382451790903D+02   -0.1860910020075144D+02
   -0.6909189067626743D+01   -0.2599281617413173D+02   -0.1028599800355751D+02
   -0.6102516515001408D+01   -0.2632525728942839D+02   -0.1074912776497461D+02
   -0.6544198561447391D+01   -0.2541568968687893D+02   -0.9586729776775590D+01
   -0.1540966156252074D+02    0.2665851047477289D+02   -0.5994572026513131D+00
   -0.1515872687809123D+02    0.2577628197593753D+02   -0.8573396287663279D+00
   -0.1515650510941627D+02    0.2737854457987329D+02   -0.1184957045257486D+01
    0.1777050580966317D+02    0.2492902673354773D+02    0.1914764997415126D+02
    0.1862839093309983D+02    0.2510374873356283D+02    0.1878010824417700D+02
    0.1756046073328017D+02    0.2572128863909444D+02    0.1969990488069616D+02
    0.2010467804404398D+02    0.1687263281691141D+02   -0.4880045577070498D+01
    0.2045585656222637D+02    0.1754621479773536D+02   -0.4339081650655540D+01
    0.1964844800597379D+02    0.1630129559036265D+02   -0.4201823839624338D+01
   -0.2706673449955402D+02    0.2167729666352568D+02    0.1976884795699781D+02
   -0.2686509722248003D+02    0.2090532735550667D+02    0.2034161527022639D+02
   -0.2793447400905110D+02    0.2154870240996457D+02    0.1940196987530936D+02
   -0.2777100509964257D+02    0.5993670082810255D+00   -0.9851422342289688D+01
   -0.2767868428980225D+02    0.4496976828402808D+00   -0.8879097084910905D+01
   -0.2864125942908137D+02    0.4602066020374604D+00   -0.1016822350176848D+02
    0.3943783271090515D+01   -0.4890076846521189D+01    0.1205481847502840D+02
    0.4513412212119739D+01   -0.4927385921860732D+01    0.1128297310418612D+02
    0.4243274037221742D+01   -0.4069881268955435D+01    0.1265627208229435D+02
   -0.2177063546942047D+00   -0.2155937413350852D+02    0.2131749108803856D+02
   -0.7033198940121517D+00   -0.2136089878663523D+02    0.2216528598102121D+02
    0.5615819822358633D+00   -0.2207087492964406D+02    0.2153485954322485D+02
   -0.5456732596828720D+01    0.2188636386897501D+02   -0.1625708074427507D+02
   -0.5387556437900216D+01    0.2112447145414232D+02   -0.1567302979033957D+02
   -0.5379833471205335D+01    0.2159970015502860D+02   -0.1717378064264416D+02
    0.9032022875712347D+01   -0.8988983149363861D+01   -0.5454166823593837D+01
    0.9759706071927676D+01   -0.9587030739646337D+01   -0.5436599429319778D+01
    0.9189201533621414D+01   -0.8448344437018399D+01   -0.6192344356173917D+01
   -0.1739526554715592D+02   -0.7924866338625064D+01    0.3091803239227050D+01
   -0.1791505041528787D+02   -0.7706061086089782D+01    0.3906565280045836D+01
   -0.1794649854382240D+02   -0.7816188510831053D+01    0.2318241703136495D+01
    0.7924328018683897D+01   -0.2368354794393221D+02   -0.2599531134479036D+02
    0.8656455168808524D+01   -0.2438296174612240D+02   -0.2579995526964856D+02
    0.7474342721702132D+01   -0.2352707289161047D+02   -0.2511331814351866D+02
   -0.1608114385740672D+02   -0.5284256675961399D+01    0.6561296816592713D+00
   -0.1588213377885242D+02   -0.6003222504797900D+01    0.1269521687912033D+01
   -0.1628391129909338D+02   -0.5590039819549348D+01   -0.2581146650228174D+00
    0.8234704212358530D+01    0.4063669145782182D+01   -0.2219206547528487D+02
    0.7323610654732606D+01    0.3947722092093845D+01   -0.2244177814744525D+02
    0.8249849099344575D+01    0.4639006852919123D+01   -0.2142819143742296D+02
    0.1447842106543563D+02    0.1555578940510823D+02   -0.2277707867947335D+02
    0.1448005520679054D+02    0.1641188422511206D+02   -0.2231549845999157D+02
    0.1381110998847006D+02    0.1502629877518754D+02   -0.2230072548432790D+02
   -0.7940862731997912D+01   -0.1534843554084846D+02   -0.1166703429373421D+02
   -0.8545621995678204D+01   -0.1557555131252739D+02   -0.1091923426553205D+02
   -0.8300012554481940D+01   -0.1463416902830437D+02   -0.1223304575799329D+02
   -0.1118586639184374D+02   -0.2275449428919549D+02   -0.6128262387355518D+01
   -0.1116738791908806D+02   -0.2180971870750396D+02   -0.5776489926913037D+01
   -0.1135121461683084D+02   -0.2268682686123834D+02   -0.7030336846198955D+01
   -0.2597711210018068D+01   -0.2047073178018433D+02    0.2050721395328144D+02
   -0.3397875034911129D+01   -0.2107233790478993D+02    0.2054460641566652D+02
   -0.2455053888376237D+01   -0.2032427141670093D+02    0.2141401838199072D+02
    0.1529829119396197D+02    0.2007585511760733D+02    0.7437082978029891D+01
    0.1485729153260883D+02    0.1932856901931467D+02    0.7968983665005345D+01
    0.1627282304728936D+02    0.2011174499210352D+02    0.7726802427269506D+01
    0.1595541478808439D+02    0.2718612184399839D+02   -0.6060211379005585D+01
    0.1654802531930009D+02    0.2682121663800121D+02   -0.5312938137259937D+01
    0.1562454306512595D+02    0.2798165434082934D+02   -0.5798720559168417D+01
   -0.2473559967182454D+02    0.1038612166482899D+02    0.1888421298985114D+01
   -0.2426503174712987D+02    0.1077149502659827D+02    0.1200221638793490D+01
   -0.2401041251550149D+02    0.9877173526018462D+01    0.2262527620840360D+01
   -0.1027080100037675D+02    0.2117708509188552D+01    0.5806628852241595D+01
   -0.1009874580388600D+02    0.1163344512517330D+01    0.6067440448569688D+01
   -0.1116929414434660D+02    0.2217960110734851D+01    0.5944523680400958D+01
   -0.2783039352840594D+02   -0.1548044295997906D+02   -0.1222703457994658D+02
   -0.2792410774925979D+02   -0.1639652555358906D+02   -0.1207258878595325D+02
   -0.2760658126937722D+02   -0.1536239269066115D+02   -0.1315243472384564D+02
   -0.2098036330169525D+02    0.2676174962020868D+02    0.9411463116406956D+01
   -0.2145492120738906D+02    0.2653021258914865D+02    0.1024767670563985D+02
   -0.2040111948052465D+02    0.2745156233106681D+02    0.9703840069036382D+01
   -0.1887373839238163D+02    0.1964387704433079D+02    0.6458468333801572D+01
   -0.1807858657408969D+02    0.2002828168575317D+02    0.6763634012900740D+01
   -0.1848937544329441D+02    0.1889354861255997D+02    0.5895399475861858D+01
    0.9701126440206094D+01    0.4410939085686038D+01    0.1655531464965065D+02
    0.8902852672102860D+01    0.4951821017639785D+01    0.1659616111085788D+02
    0.1047097087520564D+02    0.4988781120683075D+01    0.1648295019928828D+02
   -0.4226911338811546D+01   -0.1684501469398946D+02    0.2306118059272918D+02
   -0.4043469681541046D+01   -0.1708526117864999D+02    0.2213560827137131D+02
   -0.5180374009192577D+01   -0.1688460193185039D+02    0.2323189291300179D+02
    0.5076422988710910D+01   -0.2163241165229321D+02    0.1424272187732957D+02
    0.5715191677534354D+01   -0.2182335619930525D+02    0.1351719511007286D+02
    0.4339266781769653D+01   -0.2222024859560903D+02    0.1395018691015128D+02
   -0.2811681261400408D+01   -0.7645971938166891D+01   -0.1814943978233724D+02
   -0.3219785358630617D+01   -0.6782783546062684D+01   -0.1839860520289994D+02
   -0.2639781525547095D+01   -0.7620914442555859D+01   -0.1718511029798955D+02
   -0.3847262919504905D+01    0.2108670675568724D+01    0.2033391278263322D+01
   -0.3936963591670191D+01    0.2591205158065275D+01    0.1188510905440066D+01
   -0.3602588112497197D+01    0.1248894288461446D+01    0.1642473870802444D+01
   -0.3855517398578428D+01    0.2313100076496809D+02   -0.4362250157987531D+01
   -0.3655529348000324D+01    0.2311203616188284D+02   -0.3367139438039129D+01
   -0.3530893878812471D+01    0.2232234740383039D+02   -0.4765554101040438D+01
   -0.1028751328436213D+02    0.2719852471934547D+02   -0.8809266239656150D+01
   -0.1009119378180189D+02    0.2810724727654402D+02   -0.9044002699756858D+01
   -0.1113002623281884D+02    0.2691435908123693D+02   -0.9128763054348278D+01
   -0.8110984803153597D+01   -0.2135503596145135D+02   -0.1953494755945821D+02
   -0.7359911157424760D+01   -0.2072126771957976D+02   -0.1967894370488534D+02
   -0.7705532887017052D+01   -0.2214993412477246D+02   -0.1928286182243582D+02
    0.1895131670176282D+02    0.3856921898667401D+01    0.1656787600866233D+02
    0.1900679855295834D+02    0.4170261943025473D+01    0.1568219220559990D+02
    0.1955942078768667D+02    0.4373151019682727D+01    0.1700977651282904D+02
    0.7320459802246900D+01   -0.8893517932874243D+01   -0.2332138031546697D+02
    0.8236485476142809D+01   -0.8865228714798649D+01   -0.2351709580706612D+02
    0.6795134979188925D+01   -0.8108874490552251D+01   -0.2334753495991867D+02
   -0.1266940482102827D+00    0.8875102715402438D+01   -0.2391360048530036D+02
   -0.6545617776172769D+00    0.9252879892451682D+01   -0.2315163500429905D+02
   -0.7794836927615704D+00    0.8746323513260924D+01   -0.2459657490560491D+02
   -0.2527961668768607D+02    0.2598525916033237D+02   -0.1073602034157393D+02
   -0.2506502110853687D+02    0.2686026258585354D+02   -0.1053315709969322D+02
   -0.2622596818466926D+02    0.2613698340960724D+02   -0.1103709937794734D+02
   -0.2711820624341287D+02   -0.1012026995191469D+02   -0.1669819244810244D+00
   -0.2640837560790168D+02   -0.1052663124834465D+02   -0.6067606321701026D+00
   -0.2740931857061822D+02   -0.9409003312035225D+01   -0.7813989950137095D+00
   -0.1011465654605109D+02    0.1230438985795471D+02    0.2023191198180432D+02
   -0.1099812007662423D+02    0.1256905770445816D+02    0.2055730301831278D+02
   -0.9904027739283528D+01    0.1305823983073333D+02    0.1961493851143580D+02
    0.8618042020131263D+01   -0.3255599930862966D+00    0.4234723178840985D+01
    0.7896217126052277D+01   -0.7253167245746659D+00    0.4663271321334626D+01
    0.8317771840670039D+01    0.3250958825982830D+00    0.3632447552762274D+01
    0.1345105678373487D+02    0.3903155057085998D+01    0.1452411465153859D+02
    0.1303024365693183D+02    0.3240967656221996D+01    0.1508562437668808D+02
    0.1313679682509456D+02    0.3704577537578446D+01    0.1364129215843639D+02
   -0.2137374737828333D+02   -0.2634070242133892D+02   -0.2584991376771359D+02
   -0.2209266178218241D+02   -0.2591502062365253D+02   -0.2631132837183457D+02
   -0.2116075060242742D+02   -0.2726371606814847D+02   -0.2620890163154289D+02
    0.1936049002244506D+01    0.5097021774522966D+01   -0.1502970474928538D+02
    0.2356478877908237D+01    0.5866385984254221D+01   -0.1543397119288338D+02
    0.1788229620081809D+01    0.4448563573305691D+01   -0.1575758450436205D+02
   -0.2281660558216577D+02    0.2595309108533442D+02    0.1170466776805256D+02
   -0.2371048377168020D+02    0.2585205091515500D+02    0.1133231065952419D+02
   -0.2287403628282066D+02    0.2658329344583569D+02    0.1242219825747830D+02
    0.2163362592049031D+02   -0.2211858454124035D+02    0.2660095435647056D+02
    0.2109493998568390D+02   -0.2194171000632782D+02    0.2581920800379226D+02
    0.2165205542118717D+02   -0.2130853733011779D+02    0.2711471948957637D+02
   -0.1561386462074981D+02    0.1400162654441829D+02    0.8258464112561162D+01
   -0.1516838850674129D+02    0.1324707438300742D+02    0.7849580239004077D+01
   -0.1625861503533486D+02    0.1367036096383245D+02    0.8907253928937656D+01
   -0.1590078272381804D+02   -0.2604747734406424D+02   -0.4613277228189062D+01
   -0.1549302491706025D+02   -0.2519422715849741D+02   -0.4734559007481462D+01
   -0.1686013274719657D+02   -0.2594971482630898D+02   -0.4817460467710783D+01
    0.1466480853932571D+02    0.2450059179635423D+02    0.2454697564166696D+02
    0.1491818942581791D+02    0.2362543953365840D+02    0.2480392992384932D+02
    0.1526127406430000D+02    0.2510544146993178D+02    0.2511522320324095D+02
    0.2350353096693502D+02   -0.1257989090312793D+02   -0.1799362582068179D+02
    0.2263795005605189D+02   -0.1304642626068768D+02   -0.1787854924196566D+02
    0.2431270016427997D+02   -0.1314237387480929D+02   -0.1795264406719295D+02
    0.8023871446397372D+01    0.1113532870571352D+02    0.1164549694361369D+02
    0.7926398291289671D+01    0.1201206712088171D+02    0.1142865145714400D+02
    0.8973120881340696D+01    0.1113876582205871D+02    0.1174972981242929D+02
    0.1133314178089496D+02    0.1575089753975130D+02    0.2449976195930458D+02
    0.1074805312740337D+02    0.1581112785159088D+02    0.2373172309179162D+02
    0.1215835430992200D+02    0.1608553986863719D+02    0.2420212743893969D+02
    0.1195379167282261D+02   -0.1866959676332748D+00    0.1917194627394129D+02
    0.1142239597767761D+02   -0.1021481193488621D+01    0.1929968370695894D+02
    0.1181366202885435D+02    0.4439313000129546D+00    0.1989273535781689D+02
   -0.2754478132181545D+01   -0.5153429218816512D+01   -0.2127793717581084D+02
   -0.2667243398424282D+01   -0.5778108143768339D+01   -0.2198816843117848D+02
   -0.2373174122039496D+01   -0.4302562447320052D+01   -0.2152069775997010D+02
    0.7753388960769596D+01   -0.7411185775319524D+01    0.2104425080263137D+02
    0.8224752700756325D+01   -0.6692796902662275D+01    0.2068865179657210D+02
    0.6902468039228545D+01   -0.7325016010250901D+01    0.2068950200981181D+02
   -0.2575610602206446D+01   -0.8861910883357265D+01   -0.4772028518695580D+01
   -0.1773595880391495D+01   -0.9289414799496196D+01   -0.5028768285411770D+01
   -0.2206279606088824D+01   -0.8058172926446399D+01   -0.4472337366145034D+01
    0.4527049774852710D+01    0.4113886410609604D+01    0.1896224843479689D+02
    0.4536928431760149D+01    0.3779200881579766D+01    0.1989290270038471D+02
    0.5064731610075696D+01    0.3432201938657742D+01    0.1847061012863190D+02
   -0.4052801115791615D+01    0.1396662591038905D+02   -0.1079078275902521D+02
   -0.3809266864641214D+01    0.1486089690129787D+02   -0.1102424627776770D+02
   -0.3312598813984262D+01    0.1367786973151957D+02   -0.1025415818974468D+02
   -0.2375144956106323D+02    0.2396468504207466D+02    0.5992424170202109D+01
   -0.2381413985840252D+02    0.2370436180166762D+02    0.6910344535905038D+01
   -0.2451627101455229D+02    0.2356576004810567D+02    0.5585667533244520D+01
    0.1815379246704447D+01    0.5777105257588159D+01    0.1538768307179690D+02
    0.1214700347868686D+01    0.5577628049947466D+01    0.1623111269914431D+02
    0.1205310620031350D+01    0.5827583351720107D+01    0.1458419311452340D+02
   -0.5454133465157247D+01   -0.1361210504196723D+02   -0.1260258023285905D+02
   -0.5426118897229940D+01   -0.1385541181115065D+02   -0.1171644688250415D+02
   -0.5202364066118433D+01   -0.1270743578280512D+02   -0.1260539235721113D+02
   -0.6720575809554045D+00    0.3080691633720452D+00    0.7220296610478893D+01
   -0.1185652782908830D-02    0.8888570709954540D+00    0.7630693724744222D+01
   -0.2337236141589163D+00   -0.5794467989374910D+00    0.7450951729103265D+01
    0.2937424888363686D+01   -0.2032251141289668D+02   -0.2697545977025307D+02
    0.3836010369697245D+01   -0.2061865190125658D+02   -0.2665424324237934D+02
    0.2215257866424492D+01   -0.2061010828255057D+02   -0.2634791120220360D+02
   -0.8514596937622365D+00   -0.1655145814532364D+02    0.1031682375892970D+02
   -0.1368852951206798D+01   -0.1654919368951483D+02    0.1113529065101988D+02
   -0.1125426541280084D+01   -0.1577290552861419D+02    0.9777702178777666D+01
    0.1576683319812842D+02    0.2617981686447235D+02    0.1591858670556773D+02
    0.1570639531402653D+02    0.2545489054216235D+02    0.1527381026086147D+02
    0.1526499403212122D+02    0.2591184464614314D+02    0.1670225913542683D+02
   -0.2649381244719505D+01    0.2304823098141651D+02   -0.1728609838412863D+01
   -0.1990398996558203D+01    0.2231268981044080D+02   -0.1690612459401624D+01
   -0.2634890771594870D+01    0.2340783149213352D+02   -0.8428749973012978D+00
    0.3057247188651571D+00   -0.4768985186371598D+01    0.2179435157090217D+02
    0.7361330765554033D+00   -0.4727992250955320D+01    0.2095272138866241D+02
    0.2297710724901691D+00   -0.3894787425407657D+01    0.2206704015003142D+02
    0.7549168327581230D+01   -0.2041935116483944D+02    0.1860797563281571D+02
    0.7551334691196235D+01   -0.2090916214160618D+02    0.1770934634906546D+02
    0.7019319448863906D+01   -0.1963866954839514D+02    0.1857561365860205D+02
    0.1358139638436377D+02    0.2769288944551882D+02   -0.9376309822215429D+01
    0.1423358420951505D+02    0.2838204320502689D+02   -0.9135577562091028D+01
    0.1385866700272766D+02    0.2728641317211095D+02   -0.1020511243479756D+02
   -0.1775916754339205D+02    0.2287187646347422D+02   -0.2350212377535987D+02
   -0.1723298625746983D+02    0.2267937193695472D+02   -0.2432679146615674D+02
   -0.1759377030754471D+02    0.2379832851850816D+02   -0.2318271921251237D+02
   -0.1620784230805674D+02   -0.1028810169899783D+02   -0.1120493944776981D+02
   -0.1649889795060505D+02   -0.1108823958320882D+02   -0.1162804762773476D+02
   -0.1694090126552311D+02   -0.1014944245806352D+02   -0.1066877588783283D+02
    0.1929489743996931D+02   -0.1818403197754176D+02    0.3494265162795370D+01
    0.1919723866959832D+02   -0.1800678713854471D+02    0.4446349199420105D+01
    0.1973052719148700D+02   -0.1745900089799195D+02    0.3183321138551746D+01
   -0.4643050442678777D+01    0.1038055180463190D+02   -0.1091675422233467D+02
   -0.4175898257835517D+01    0.1053720393803037D+02   -0.1173268811238425D+02
   -0.5476726635057267D+01    0.1083754682462359D+02   -0.1103133220224519D+02
    0.1071794274761255D+02   -0.1839210575177551D+02    0.1384825768399701D+02
    0.1047726589318012D+02   -0.1753017144936397D+02    0.1423338969608131D+02
    0.9911211065495257D+01   -0.1849457611060705D+02    0.1321879070575160D+02
   -0.1277083244729795D+02    0.7958417540936984D+01    0.1851001750525385D+00
   -0.1222330601943230D+02    0.8276185834213726D+01   -0.5258530922724609D+00
   -0.1326252794511894D+02    0.8684834339007072D+01    0.5214296512136662D+00
   -0.1290408302757328D+02   -0.2486885871175977D+02   -0.1741888108660243D+01
   -0.1249454237366924D+02   -0.2538235145090403D+02   -0.1042334561874884D+01
   -0.1226259867744597D+02   -0.2462797009364406D+02   -0.2408439858594418D+01
   -0.2621765258248600D+01    0.2042353564085177D+02   -0.4137189157151433D+01
   -0.2314054998283551D+01    0.1972480191247628D+02   -0.4701432896383194D+01
   -0.3434735450057193D+01    0.2020275218427562D+02   -0.3723321725013446D+01
   -0.2617945107275488D+02   -0.2566496053741146D+02   -0.2220287283952865D+02
   -0.2709373760585813D+02   -0.2531319180390042D+02   -0.2227539021735980D+02
   -0.2552642500549028D+02   -0.2489630087825597D+02   -0.2223192266009039D+02
   -0.8374575617861678D+01    0.2027815717175712D+02    0.2829351747340585D+01
   -0.9269559285519506D+01    0.2042043695508378D+02    0.3175764508167058D+01
   -0.7814911032730255D+01    0.1986921476062846D+02    0.3518766550652151D+01
    0.1176023279870821D+02   -0.1772935398659733D+01    0.2193610465673014D+02
    0.1247473886279114D+02   -0.2311997788410626D+01    0.2148024181771698D+02
    0.1209433828848812D+02   -0.1028045140498375D+01    0.2241894440348837D+02
   -0.1925569934897395D+01    0.4310039922822371D+01    0.6329841744665665D+01
   -0.2076360251263515D+01    0.3660017597444885D+01    0.6979844073024199D+01
   -0.2116409288916523D+01    0.3769695982705881D+01    0.5545176061910682D+01
    0.2969307803094826D+01    0.1810214704401589D+02    0.1019550253461736D+01
    0.2384534336331652D+01    0.1749962274773108D+02    0.6127376253615023D+00
    0.2711576199175807D+01    0.1816001309267541D+02    0.1933475109275845D+01
    0.5781095358595945D+01    0.2056371893612124D+02    0.2544871554884914D+02
    0.6088578845930774D+01    0.1967117018250174D+02    0.2510969671122478D+02
    0.5604347708022525D+01    0.2034588478414827D+02    0.2635077411106432D+02
   -0.1907510816071160D+02    0.1224939063094108D+02    0.1166488817527495D+02
   -0.1861511568083888D+02    0.1207771509613032D+02    0.1254350114270355D+02
   -0.1993465125275026D+02    0.1265104161591688D+02    0.1175713327596811D+02
   -0.8460274971509099D+01    0.5864810805757441D+01    0.1756362533181384D+02
   -0.8992014679922532D+01    0.6577417551819563D+01    0.1783286070723620D+02
   -0.9035621965448090D+01    0.5106086935447681D+01    0.1750657591188220D+02
   -0.1784188602684165D+01    0.9497503163558779D+01   -0.4907640588190598D+01
   -0.2731836705387763D+01    0.9378489090782097D+01   -0.4515154423540457D+01
   -0.1746420857183176D+01    0.1033577359026051D+02   -0.5368217472906515D+01
    0.6144653601498623D+01   -0.9725452607192057D+01    0.2651890582553036D+02
    0.5211732839308775D+01   -0.9776743301668347D+01    0.2625208080734670D+02
    0.6382844597529958D+01   -0.1065404436037313D+02    0.2664718983728917D+02
   -0.1207565263687988D+02   -0.8846439513970678D+01   -0.1881865328319706D+02
   -0.1262826047361422D+02   -0.9355083609741589D+01   -0.1818619284969748D+02
   -0.1256745298379746D+02   -0.8446100877958786D+01   -0.1958041240225360D+02
   -0.2634965815607655D+02    0.2394101962117330D+02    0.3470636988292448D+01
   -0.2640411585216535D+02    0.2320282563715365D+02    0.4111618196536170D+01
   -0.2587207006256243D+02    0.2358705627560832D+02    0.2752818474915094D+01
    0.2418342653502651D+02    0.1285028853812615D+02   -0.1967754074835703D+02
    0.2437781983348051D+02    0.1298193469532461D+02   -0.1872059633052733D+02
    0.2481912339949551D+02    0.1226446448713901D+02   -0.2010771874665188D+02
    0.2164842386414481D+02    0.1299055062261808D+02    0.1974926369317621D+02
    0.2223443164938354D+02    0.1376812259677088D+02    0.1980394851191062D+02
    0.2183744834321185D+02    0.1264344046140322D+02    0.2063295568219530D+02
    0.1389138435884201D+01   -0.7820702835965942D+01   -0.4246372684642432D+01
    0.2019842396990956D+01   -0.7111870199853533D+01   -0.4111613011881531D+01
    0.1385392484834281D+01   -0.8363089226764703D+01   -0.3404288584584123D+01
   -0.5430819478304174D+01   -0.2342678073968666D+02   -0.2474679234564390D+02
   -0.5852654940157035D+01   -0.2317186226744358D+02   -0.2554660239310367D+02
   -0.5606196200779155D+01   -0.2274758303894230D+02   -0.2405984824089790D+02
   -0.6317706002954872D+01    0.4064028871080772D+01    0.1421183841646572D+02
   -0.5638173269335342D+01    0.4320937626565104D+01    0.1352007318611685D+02
   -0.6074337660243708D+01    0.3216049209638740D+01    0.1460922078949906D+02
   -0.6803149063326558D+01    0.3112886305998038D+00   -0.2263016272849297D+02
   -0.6998030067432409D+01    0.9150233467431277D+00   -0.2333769381511868D+02
   -0.7655729987354396D+01    0.2591575615508045D+00   -0.2210889047816548D+02
   -0.2587461501873041D+01    0.2558644783361652D+02    0.9969319105539620D+01
   -0.2982517737815862D+01    0.2647454015805534D+02    0.9661210807450191D+01
   -0.2140470132654567D+01    0.2575820929489645D+02    0.1079245785520673D+02
   -0.1940332407518529D+02   -0.2265449153044261D+02   -0.1835456813108032D+02
   -0.1852643136184648D+02   -0.2297507140101909D+02   -0.1848023516673491D+02
   -0.1994592100129291D+02   -0.2341695751557151D+02   -0.1809691314806678D+02
   -0.2445426271856963D+01   -0.2605768502541682D+02    0.2109384612181035D+02
   -0.2280621846263589D+01   -0.2689290516197270D+02    0.2155645435801451D+02
   -0.3356007369729231D+01   -0.2583576026017412D+02    0.2144036628063884D+02
   -0.2450539884677344D+02   -0.1167787655915560D+02   -0.2272201727429191D+02
   -0.2539866597057682D+02   -0.1145824333763031D+02   -0.2261048113007951D+02
   -0.2446099282609395D+02   -0.1265619376106592D+02   -0.2251084435842770D+02
   -0.1846015922947592D+02    0.2518562815648933D+02    0.4623214846419443D+01
   -0.1867770251096771D+02    0.2431643075308177D+02    0.5016471153569043D+01
   -0.1812762925687704D+02    0.2568192863479078D+02    0.5432567362740641D+01
   -0.1833117500720323D+02    0.4186088592924988D+01    0.1226601945514214D+02
   -0.1777215326538660D+02    0.4384640850008694D+01    0.1300254201415206D+02
   -0.1816990022782901D+02    0.4884162587091322D+01    0.1159642071664068D+02
    0.1154024655566585D+02    0.3071166485917876D+01    0.2678477159141097D+02
    0.1123027995053652D+02    0.3398794982499333D+01    0.2764222308730131D+02
    0.1153240170701212D+02    0.3927149626745833D+01    0.2626477512650784D+02
   -0.5052018941910596D+01    0.1798360804860889D+02    0.2281000051639833D+02
   -0.4397913849436259D+01    0.1819391109298462D+02    0.2214374730721068D+02
   -0.4559391313277994D+01    0.1819096642045066D+02    0.2369336253079544D+02
   -0.8541280857414922D+01    0.6694838735227626D+00   -0.7097107237844233D+01
   -0.7831991851631526D+01    0.8622972817991426D-01   -0.7169027172745579D+01
   -0.9186462250727978D+01    0.1397413433748724D+00   -0.7591124498405813D+01
   -0.1219050835539264D+02    0.1367103633065647D+02   -0.2130627932753421D+02
   -0.1121734489303831D+02    0.1366537987282532D+02   -0.2118040982590260D+02
   -0.1242454022220986D+02    0.1430499286049360D+02   -0.2199827631169839D+02
    0.2109776898601881D+02    0.1829528032019634D+02   -0.1879088175898439D+02
    0.2201999198598308D+02    0.1818302718332552D+02   -0.1894529839086031D+02
    0.2065802158334446D+02    0.1769310403790260D+02   -0.1935465213237941D+02
   -0.2234643162867717D+01    0.1343853101796756D+02   -0.2069141740907633D+02
   -0.2361594826725956D+01    0.1268286570350635D+02   -0.2119996074864605D+02
   -0.3111421920766573D+01    0.1373705433639143D+02   -0.2039561033813137D+02
    0.2952224157948788D+01    0.2725742346085181D+01   -0.1074636709971454D+02
    0.2102424343735891D+01    0.2915004267132415D+01   -0.1117973657221807D+02
    0.3469075166840243D+01    0.2308702552021171D+01   -0.1139552346518844D+02
   -0.2489392377057059D+02   -0.6815278750439506D+01   -0.2203237969590456D+02
   -0.2463856584085083D+02   -0.7512456521672928D+01   -0.2272108465578392D+02
   -0.2570113180081421D+02   -0.6456900919973229D+01   -0.2239978905340924D+02
   -0.2735185929230122D+02   -0.1318393651808129D+02   -0.2604251549059249D+01
   -0.2723502693254081D+02   -0.1338773447369572D+02   -0.1668541607434318D+01
   -0.2819489479242735D+02   -0.1268414132363869D+02   -0.2586757936105278D+01
   -0.1611389661691016D+02    0.2155480048830755D+02    0.2648177093098298D+02
   -0.1565901027808386D+02    0.2148690845595306D+02    0.2732098537132456D+02
   -0.1595674188409623D+02    0.2073778132206356D+02    0.2594370238779106D+02
    0.6301521995123850D+01   -0.3456159932466524D+01   -0.2301945695523502D+02
    0.6296495046589635D+01   -0.3662300949930953D+01   -0.2393356095756607D+02
    0.5547288686511509D+01   -0.2918693902548017D+01   -0.2280410608624965D+02
    0.9463214050392263D+01   -0.1920086578219739D+02    0.1616235196800498D+02
    0.8817303453196603D+01   -0.1995336411465614D+02    0.1601329772495432D+02
    0.9925768639350357D+01   -0.1899643414600386D+02    0.1537564843798228D+02
   -0.1477305563005081D+02    0.1745254696074195D+02    0.1455911287622925D+02
   -0.1462495484615823D+02    0.1701199737820009D+02    0.1372705432981576D+02
   -0.1568632441052922D+02    0.1725078127379647D+02    0.1479780508897483D+02
   -0.2758490612028926D+02    0.1720137594808302D+02    0.7959550432189536D+01
   -0.2681571401731244D+02    0.1713739509687686D+02    0.7389978628947727D+01
   -0.2730866660980592D+02    0.1707089306724031D+02    0.8907092335544519D+01
    0.5138307295733637D+01    0.8884973710248483D+01    0.8152365857427091D+01
    0.5660979244903188D+01    0.9285757534349482D+01    0.8852034468957454D+01
    0.5788379668877536D+01    0.8522476160837551D+01    0.7527927105713450D+01
   -0.1309179715122956D+02   -0.2353321115963173D+02    0.3321228517874078D+01
   -0.1247996711660517D+02   -0.2417713808889841D+02    0.3758620074594676D+01
   -0.1378708566732802D+02   -0.2409290194007916D+02    0.2901098546124290D+01
    0.1438409134775528D+02    0.2495805882562026D+02    0.1018501016344054D+02
    0.1357620253486104D+02    0.2450398933012336D+02    0.9896655022784790D+01
    0.1457167948090444D+02    0.2569473342154539D+02    0.9576581437606251D+01
    0.2526357263514293D+01   -0.7065215836900760D+01    0.1288930127541481D+02
    0.1672117016995522D+01   -0.6569148048773997D+01    0.1296620927230086D+02
    0.3139258320059773D+01   -0.6410700691820882D+01    0.1248162434537990D+02
   -0.2329429085415532D+02    0.7283594463964838D+01   -0.1479305641019829D+02
   -0.2282783335757798D+02    0.6637129673212450D+01   -0.1429153087281517D+02
   -0.2295661075944318D+02    0.8153562482963238D+01   -0.1468927760049045D+02
    0.1255875896481181D+01   -0.2082614609827991D+02   -0.2217414308063659D+02
    0.7906578892063759D+00   -0.2166741935341702D+02   -0.2230993681345341D+02
    0.1343441128006628D+01   -0.2076335969917393D+02   -0.2119113508670349D+02
    0.7155575930473077D+01    0.4929166281351531D+00   -0.2449375756002864D+02
    0.8001453734365583D+01    0.9821039382326866D+00   -0.2442758783720053D+02
    0.7376844084653319D+01   -0.3871036610179406D+00   -0.2410794463864463D+02
   -0.2756980906606843D+02    0.2530904186962601D+02   -0.1832594146711425D+02
   -0.2835617817776549D+02    0.2582999481474303D+02   -0.1804011657490917D+02
   -0.2676080853251046D+02    0.2577455413688838D+02   -0.1797366826022746D+02
   -0.6874518809978402D+01   -0.6490283520726712D+01   -0.1361356219661591D+02
   -0.5994011612864615D+01   -0.6648442830602823D+01   -0.1327044069850838D+02
   -0.7477193439166663D+01   -0.6145208535150951D+01   -0.1289594862766089D+02
    0.1992194253825111D+01    0.2453464562601974D+02   -0.2470790349268081D+02
    0.1375135127591790D+01    0.2529245699001439D+02   -0.2484412617309090D+02
    0.2235777475124021D+01    0.2425477100919533D+02   -0.2559095329477652D+02
   -0.2653798592611705D+02   -0.5188017337682994D+01   -0.3557112857440215D+00
   -0.2630289285126697D+02   -0.6020400907209133D+01    0.2988111989174480D-01
   -0.2609444660461245D+02   -0.4453633113414251D+01    0.3498774807736005D-01
    0.6394142150160012D+01   -0.8249122907769726D+01   -0.1595370399533548D+02
    0.6433385366302985D+01   -0.9200205657906576D+01   -0.1583175338669820D+02
    0.5628854123136249D+01   -0.7882551574121683D+01   -0.1538875782723709D+02
   -0.1966116615704208D+02    0.2336053273300307D+02   -0.2532122206445203D+02
   -0.1905827103040470D+02    0.2311026617869652D+02   -0.2461279136318110D+02
   -0.1909334177197649D+02    0.2398469816772790D+02   -0.2589452744522644D+02
    0.7048217993663654D+01   -0.1396325680836591D+02   -0.6455430013673483D+01
    0.7161609518894574D+01   -0.1320042297219026D+02   -0.7012984324438351D+01
    0.7958723380059840D+01   -0.1422009630070297D+02   -0.6237548942354918D+01
    0.1813973415005738D+02    0.2069836829549008D+01    0.2038840266826469D+02
    0.1889763814551699D+02    0.2658682553636011D+01    0.2042975517695858D+02
    0.1837153321853653D+02    0.1423655190560273D+01    0.2101551210499796D+02
   -0.2526816463523351D+02    0.2737749700766874D+02   -0.2652887121065848D+02
   -0.2499966247398999D+02    0.2813081344948631D+02   -0.2699937534765296D+02
   -0.2611765600875813D+02    0.2696917344288427D+02   -0.2693547150475385D+02
   -0.2403943064116783D+02    0.1729020080591893D+02   -0.7115425768246744D+01
   -0.2459879856527878D+02    0.1656910644277994D+02   -0.7104456385461357D+01
   -0.2431599154302804D+02    0.1788653286252903D+02   -0.7882521390534588D+01
    0.2360939745064453D+02    0.1524009136972926D+02    0.1917151077260129D+02
    0.2342641337280723D+02    0.1521827725429763D+02    0.1825203460159830D+02
    0.2443637657823853D+02    0.1576048696895708D+02    0.1923552815711671D+02
    0.2294558361960833D+02    0.1512713188610380D+02    0.2200678824612195D+02
    0.2329520512990392D+02    0.1588339375207265D+02    0.2253483679026623D+02
    0.2371959493161032D+02    0.1488929670358758D+02    0.2141490685385650D+02
    0.2045544306382492D+01   -0.2099156242837982D+02   -0.4364586235497489D+01
    0.1697436043640336D+01   -0.2165634726884359D+02   -0.4919559051276110D+01
    0.1425670906534674D+01   -0.2025870898099797D+02   -0.4271936057720140D+01
    0.7967356781326217D+01    0.6712401500568109D+01    0.1679264805232238D+02
    0.8630467391500128D+01    0.7163591891577560D+01    0.1737591249674897D+02
    0.7203553227047397D+01    0.6556798797534355D+01    0.1735091838577442D+02
   -0.1751894957380840D+02   -0.1750241709532137D+02   -0.2091930571909099D+02
   -0.1829406356834679D+02   -0.1694025907752349D+02   -0.2128357542309983D+02
   -0.1700455109203164D+02   -0.1770044920269308D+02   -0.2173838447240473D+02
    0.1010639698030542D+02    0.5625255976890359D+01    0.1213429355834641D+02
    0.1022098750029225D+02    0.6415985632591659D+01    0.1267762687890027D+02
    0.1051747739660262D+02    0.4845868157384593D+01    0.1258262078799687D+02
   -0.1821743760760706D+02    0.1171853089334114D+01    0.1226417474079780D+02
   -0.1818014654538180D+02    0.2114629532818223D+01    0.1217220308611583D+02
   -0.1892277925280852D+02    0.7023302390025150D+00    0.1176163921842827D+02
    0.2298078382190754D+02   -0.4684250649817853D+00   -0.2499713506044936D+02
    0.2273457203156374D+02   -0.6078020492323941D+00   -0.2407815876200043D+02
    0.2390239874620898D+02   -0.8165680361304772D+00   -0.2511273092872970D+02
   -0.3833965353421575D+00   -0.4551217557298777D+01    0.1067399122607811D+02
   -0.4978314215356500D+00   -0.4884062659605923D+01    0.1158139655065730D+02
    0.5231718563177816D+00   -0.4585037208980082D+01    0.1031852099521207D+02
    0.1274481127014339D+02   -0.2123802748382705D+02    0.2531182660139277D+02
    0.1315565606326308D+02   -0.2205555049277428D+02    0.2534187108837073D+02
    0.1348576806820790D+02   -0.2063896278030542D+02    0.2544339424128858D+02
    0.2340483775121370D+02    0.2142544710666401D+02    0.6877971354878785D+00
    0.2293301998966033D+02    0.2185454487529199D+02    0.1424348353307643D+01
    0.2336348415467011D+02    0.2204920804871262D+02   -0.1375021260404841D-01
   -0.9247094888481332D+01    0.2002304618444792D+02   -0.7306454898432276D+01
   -0.9821352634711056D+01    0.2074985716863378D+02   -0.7044877489546291D+01
   -0.9455042216252291D+01    0.1926614754315398D+02   -0.6747571383066790D+01
    0.2655167916094805D+02    0.5754156645108757D+01   -0.4537176328370592D+01
    0.2712456916861472D+02    0.6005607010766787D+01   -0.5314814624774634D+01
    0.2568771469710494D+02    0.6148183544504637D+01   -0.4792935343867775D+01
   -0.6548138194792037D+01    0.1529766278100196D+02   -0.1012169342157681D+02
   -0.5682937766243038D+01    0.1495701917133908D+02   -0.1026607673954196D+02
   -0.7074806440933514D+01    0.1527790310357089D+02   -0.1093066747200395D+02
    0.2231840341720590D+02   -0.1783386210420387D+02   -0.1410376979170752D+02
    0.2305579566809882D+02   -0.1727722109098831D+02   -0.1425213696700499D+02
    0.2205776174375576D+02   -0.1811073896122382D+02   -0.1499178526356171D+02
   -0.1682398816286329D+02    0.1997399959450311D+02    0.1777395101458239D+02
   -0.1621174769867841D+02    0.1980652007935088D+02    0.1704728507529022D+02
   -0.1764697951734076D+02    0.1959979166926631D+02    0.1739885112800204D+02
    0.1613403503283173D+02   -0.1318518158999394D+02   -0.2169959440344620D+02
    0.1711401307016108D+02   -0.1329018864042685D+02   -0.2185824057421444D+02
    0.1577844926307910D+02   -0.1395471760273742D+02   -0.2214175701368767D+02
    0.6067089426698256D+01    0.1779574403077799D+02    0.1936094805116145D+02
    0.5197867323499025D+01    0.1747540844500362D+02    0.1971334224293810D+02
    0.5955175670141733D+01    0.1788593166657670D+02    0.1841194781616260D+02
    0.1600897521899139D+02    0.1711886710189242D+02   -0.1468016130548802D+02
    0.1504947192219730D+02    0.1707852680454537D+02   -0.1491016448499128D+02
    0.1627636606587123D+02    0.1625693701280886D+02   -0.1482688825281507D+02
   -0.1337300608944849D+02    0.7119319702331256D+01    0.1813280084261233D+02
   -0.1399947402611077D+02    0.7805912311590175D+01    0.1856554114541443D+02
   -0.1354381599971152D+02    0.6267312139567368D+01    0.1859321493224664D+02
    0.2242713254082878D+02    0.2026833524073677D+02   -0.2164705839186724D+02
    0.2159971584923746D+02    0.1984372508334000D+02   -0.2143566609699251D+02
    0.2290043581387524D+02    0.2025511360096744D+02   -0.2084550845538409D+02
   -0.1649111862342053D+02    0.7594551256010820D+01   -0.7279615381558764D+01
   -0.1582514468424841D+02    0.6914601874269872D+01   -0.7049295507710228D+01
   -0.1607088892188288D+02    0.8305050875658630D+01   -0.7777826270011466D+01
    0.2708158588129308D+02    0.1904847806250760D+02   -0.1877392528581754D+02
    0.2693147878414943D+02    0.1974727759852292D+02   -0.1816305684393137D+02
    0.2624776873894357D+02    0.1863334963882058D+02   -0.1908543849015259D+02
   -0.1908301729437139D+02   -0.1459203389550202D+02    0.4518802588073847D+00
   -0.1877376799222633D+02   -0.1466032290576725D+02    0.1374678372019474D+01
   -0.1830881086202040D+02   -0.1482338956070667D+02   -0.2717041118040020D-01
    0.2387678658467345D+02   -0.8044592663175386D+01   -0.1479195133708777D+02
    0.2469159782308768D+02   -0.7626169521212439D+01   -0.1519244865558261D+02
    0.2310288281848208D+02   -0.7841797891442139D+01   -0.1531999449900960D+02
    0.1061772385202928D+02    0.1880247274732580D+02   -0.5991665015667187D+01
    0.1063326073951063D+02    0.1876101491812501D+02   -0.6926848696154114D+01
    0.9764376380030571D+01    0.1882965653444185D+02   -0.5562874310432658D+01
    0.2105796749844593D+02   -0.1369173634220632D+02   -0.1735501821497074D+02
    0.2082194099427584D+02   -0.1419080302541178D+02   -0.1808816940083078D+02
    0.2088350449612922D+02   -0.1422224276730834D+02   -0.1658220435817427D+02
    0.2047562019439879D+02    0.5039806903661709D+01   -0.1993088830906976D+02
    0.2103734914971448D+02    0.4948604194313049D+01   -0.1915638252927262D+02
    0.1977811543035804D+02    0.4370823449469855D+01   -0.1992901834401718D+02
   -0.7616471846133118D+01    0.2755146512400303D+02    0.2027477755305504D+02
   -0.6707804531463438D+01    0.2779424162043514D+02    0.2044672626666018D+02
   -0.8076066059044116D+01    0.2745763633989457D+02    0.2106009957795836D+02
   -0.2036774250382672D+02   -0.4705718288220718D+01   -0.3389798496225806D+01
   -0.1973605199335001D+02   -0.4543819747996666D+01   -0.4086716659829609D+01
   -0.2098171171509837D+02   -0.5347228844871355D+01   -0.3820431428977879D+01
   -0.2318417002140395D+02    0.1096549538620474D+02   -0.1443778595104218D+02
   -0.2359855777179116D+02    0.1082691112049882D+02   -0.1527496569455145D+02
   -0.2277669613028006D+02    0.1187821579524560D+02   -0.1444911389053042D+02
   -0.2027442899983179D+02   -0.1642121835477004D+02   -0.2207951002045013D+02
   -0.2066463767544046D+02   -0.1561791709276558D+02   -0.2236549472064544D+02
   -0.2088994490853255D+02   -0.1698569193568951D+02   -0.2159094506796082D+02
   -0.2562577036404783D+02    0.2345093218901706D+02    0.2619233460953450D+02
   -0.2593961850763268D+02    0.2254033723455001D+02    0.2609168177076569D+02
   -0.2627722511528755D+02    0.2408815512539762D+02    0.2593736554700561D+02
    0.1199182331186119D+02    0.1393710284699471D+01    0.2144037168652840D+02
    0.1284574997465855D+02    0.1320720578256270D+01    0.2186554953023781D+02
    0.1143961023834374D+02    0.1158540453871809D+01    0.2217248310816111D+02
    0.9054728017376684D+01    0.6013235868507817D+01   -0.3235248081030931D+01
    0.8892529580375484D+01    0.6802815479826250D+01   -0.2692571383057781D+01
    0.8251227017998126D+01    0.5486676543701416D+01   -0.3090736251749656D+01
    0.9940416125976617D+01   -0.2633905087510695D+02    0.2504545632936522D+01
    0.9228052103143758D+01   -0.2576601883397799D+02    0.2870643343709188D+01
    0.1037105652898338D+02   -0.2665646792954636D+02    0.3278918234917739D+01
    0.1410171923631713D+02   -0.5545947638920499D+01   -0.1833743540888786D+02
    0.1401546058584937D+02   -0.4724024476938397D+01   -0.1883713380802635D+02
    0.1436086286499423D+02   -0.5393283040890941D+01   -0.1736168759129576D+02
    0.8580115892129196D+01   -0.1606122495454623D+02   -0.1938800372858931D+02
    0.8445611881683742D+01   -0.1692070268925461D+02   -0.1900995872581125D+02
    0.7743482629344848D+01   -0.1583852609665144D+02   -0.1977325000357720D+02
   -0.1750162045678925D+02    0.2206946050432614D+01   -0.1210833772618979D+02
   -0.1680326091981424D+02    0.2882502341874204D+01   -0.1220080675054859D+02
   -0.1824351504213782D+02    0.2798572292891648D+01   -0.1212681234553272D+02
    0.2613512423329014D+02    0.2280331165986209D+02   -0.2041580152797264D+02
    0.2707283897369700D+02    0.2300057234973541D+02   -0.2051745786856756D+02
    0.2584882582001869D+02    0.2197788860911104D+02   -0.2084751522387861D+02
   -0.4569479583236244D+01   -0.1640109586427000D+02   -0.2799567652117272D+01
   -0.3954159581766579D+01   -0.1577748053041710D+02   -0.2598085156411242D+01
   -0.5201045412167246D+01   -0.1635646714280567D+02   -0.2063374093289202D+01
   -0.2329687965830597D+02    0.2555844110990566D+02   -0.1462651145864426D+02
   -0.2365656844908688D+02    0.2636821452097496D+02   -0.1430118453582528D+02
   -0.2233613013237551D+02    0.2569723428689977D+02   -0.1471112908106214D+02
   -0.6497306334245335D+01    0.2328613481279530D+02   -0.7428020703951377D+01
   -0.6329359975619096D+01    0.2308405043927128D+02   -0.6505191374266277D+01
   -0.6115609339409768D+01    0.2413878231531519D+02   -0.7672701459231525D+01
   -0.2125840989444562D+02    0.8407995244184072D+01    0.8061237648999578D+01
   -0.2050705274438452D+02    0.8854463603704968D+01    0.7635481806278113D+01
   -0.2145673391858005D+02    0.9044216425188623D+01    0.8701235647980361D+01
   -0.3933715638977763D+01   -0.2742017010544789D+02   -0.2048106000679531D+02
   -0.3743081613656692D+01   -0.2701527568050420D+02   -0.2134068374276987D+02
   -0.4746379442253461D+01   -0.2790637595307667D+02   -0.2069000013886299D+02
    0.1174149145398819D+02    0.7427668145608846D+01   -0.2104616497866129D+02
    0.1229185913567869D+02    0.7189856713403031D+01   -0.2031389790435458D+02
    0.1221192084897747D+02    0.7126672721959288D+01   -0.2179224341386770D+02
    0.2066565926079750D+02    0.5926333135057376D+01   -0.2302440870726975D+01
    0.1998856832583244D+02    0.6593506883780493D+01   -0.2536749448936306D+01
    0.2153345975784135D+02    0.6317384632704753D+01   -0.2436518337176530D+01
    0.8710558535065774D+01    0.2555551763851187D+02   -0.2848204685513589D+01
    0.8210139841749289D+01    0.2582911695684477D+02   -0.2091366368598908D+01
    0.8716644326117805D+01    0.2627000958949376D+02   -0.3480174602106918D+01
    0.2278937268632465D+02    0.1384001920952896D+02    0.2744509084585067D+02
    0.2325771401126481D+02    0.1307569221708419D+02    0.2717508655426257D+02
    0.2229861903229228D+02    0.1354498477487108D+02    0.2820306850827151D+02
    0.6785127801607724D+01    0.1734567541834631D+02   -0.2674508013086610D+01
    0.7154089129499490D+01    0.1657575272576912D+02   -0.2271834470403770D+01
    0.6139914666671658D+01    0.1780674346586396D+02   -0.2076934113233379D+01
   -0.8511100027029910D+01    0.2731844446115958D+02   -0.1808995172326432D+02
   -0.8650918910484590D+01    0.2822444055822937D+02   -0.1776310835969860D+02
   -0.8940440611198728D+01    0.2686494994406696D+02   -0.1738951654192268D+02
   -0.7157924680471584D+01    0.6455960463052926D+01    0.5496065610357526D+01
   -0.6718364131789772D+01    0.6598959530469720D+01    0.4618700882034012D+01
   -0.6823377716340320D+01    0.5701211039568487D+01    0.5962869845760104D+01
   -0.9311432600716561D+01   -0.5179905462285308D+01   -0.1777421878968749D+02
   -0.8608698971042191D+01   -0.5137246092840323D+01   -0.1716856010666636D+02
   -0.8936166660911079D+01   -0.4863166892520159D+01   -0.1859858567875102D+02
   -0.2687168639961329D+02    0.1895530613418845D+02    0.2087259679520303D+02
   -0.2777818668632491D+02    0.1859690276453714D+02    0.2080068984016033D+02
   -0.2638575043068428D+02    0.1817464882370699D+02    0.2057418285402233D+02
   -0.5664536189025394D+01    0.1023121388116049D+02    0.6770116563902239D+01
   -0.4865568463985682D+01    0.9792696832643545D+01    0.6454465419324713D+01
   -0.5985443268659630D+01    0.1093603126040291D+02    0.6139958388917789D+01
   -0.1293274064481966D+02    0.2255912551979320D+02    0.2552434698141317D+02
   -0.1349723332264700D+02    0.2336114979495803D+02    0.2537408486541239D+02
   -0.1334062822678463D+02    0.2194823211134925D+02    0.2486482547867481D+02
    0.2441142083050504D+01    0.1583650029244292D+02   -0.1637882135855188D+01
    0.2568340982620110D+01    0.1512309889690711D+02   -0.1001336530335386D+01
    0.3163738952100045D+01    0.1570826172446504D+02   -0.2319854666029250D+01
    0.2536532334294989D+02    0.1856487656701821D+02   -0.1166068733870679D+02
    0.2472337740236638D+02    0.1910248844213365D+02   -0.1118588639907340D+02
    0.2620508525618261D+02    0.1857262244469433D+02   -0.1111286738236386D+02
   -0.4331852647031925D+01   -0.1996523607855290D+02   -0.2396768019644997D+02
   -0.3662798306989321D+01   -0.2031191763379416D+02   -0.2332481433024080D+02
   -0.5179826427026077D+01   -0.2003506413199129D+02   -0.2355860999950254D+02
    0.2493513164675321D+02   -0.1642070211116263D+02   -0.2888972471000989D+01
    0.2421717858872415D+02   -0.1644059554672160D+02   -0.2264923802263879D+01
    0.2527471150585295D+02   -0.1554217942056775D+02   -0.3005255001775537D+01
   -0.7240901608815941D+01   -0.5910177391965423D+01    0.2540257144029793D+02
   -0.6580293406224212D+01   -0.6434670144551500D+01    0.2501264067965182D+02
   -0.7892135166213159D+01   -0.5645750905387983D+01    0.2475814285678567D+02
   -0.1690560210611397D+02    0.1451815731741672D+02    0.1398957786579524D+02
   -0.1705011737988913D+02    0.1537127672548549D+02    0.1443431704719775D+02
   -0.1778124504813374D+02    0.1402374780721429D+02    0.1410310295100842D+02
    0.2742119278509726D+02   -0.1111004818598318D+02   -0.1143276709585801D+02
    0.2802622534929622D+02   -0.1032184975628905D+02   -0.1116132228963202D+02
    0.2695107435609816D+02   -0.1075143597551218D+02   -0.1216828434375203D+02
    0.2268129661934358D+02    0.1810871176632388D+02   -0.8155603832002141D+01
    0.2310391059341836D+02    0.1728411151515146D+02   -0.8362909749397081D+01
    0.2320715826085923D+02    0.1839861194968962D+02   -0.7353328080669487D+01
    0.2772068697759468D+00    0.1789361893489486D+02    0.1354788514965447D+02
    0.1051752679285954D+01    0.1773743224942740D+02    0.1406720516822096D+02
   -0.4498833189038514D+00    0.1740395471971924D+02    0.1398472703625652D+02
   -0.1970768473466209D+02    0.1409563389172131D+02    0.1467098973764537D+02
   -0.2018669401742707D+02    0.1372833350291151D+02    0.1543788531707433D+02
   -0.2022305859825663D+02    0.1386707903401344D+02    0.1388627451176267D+02
    0.1768410187531934D+02    0.2142679207258479D+02    0.2274895180735370D+00
    0.1670964451297248D+02    0.2145997930884971D+02    0.1777305105384522D+00
    0.1797277540756522D+02    0.2223192100384155D+02   -0.1283989141735122D+00
    0.1296398875629518D+01   -0.1364062761460160D+01    0.2937834985788115D-01
    0.1941873056781311D+01   -0.6718187473303366D+00    0.8332385227671110D-01
    0.7587174521522611D+00   -0.1323469700324311D+01    0.7995629525618846D+00
   -0.2200157253295988D+02   -0.6529238914298027D+01   -0.4678381683059707D+01
   -0.2210735080991279D+02   -0.7419625707935364D+01   -0.4416591707564407D+01
   -0.2236111524062373D+02   -0.6517949156288951D+01   -0.5592615113126241D+01
   -0.2711565269574020D+02    0.2559352984587635D+02    0.1525403492802653D+01
   -0.2708977425508362D+02    0.2497651645088662D+02    0.2337430559744791D+01
   -0.2799748884634062D+02    0.2545771699228670D+02    0.1201483322989295D+01
    0.1539021939008171D+02   -0.1416288596078622D+02   -0.1540807127736623D+01
    0.1473658616694825D+02   -0.1346543154618584D+02   -0.1729149872125692D+01
    0.1483510386133951D+02   -0.1495294916753067D+02   -0.1474624208497975D+01
   -0.5159634775043457D+01    0.1054407590500481D+02    0.1580623986316875D+02
   -0.5630490880794530D+01    0.1050881368865114D+02    0.1491327446405110D+02
   -0.5733320542543004D+01    0.1027835629009960D+02    0.1653594599997155D+02
    0.3160354690178115D+00   -0.1690441733837211D+02   -0.1436334252205886D+02
    0.2611628455132307D+00   -0.1775888317867121D+02   -0.1398688755490621D+02
    0.3686467083055026D+00   -0.1631781973545425D+02   -0.1353299880885341D+02
    0.6060190981949138D+01   -0.1437295216761120D+02    0.1366828657300817D+02
    0.5168444891200896D+01   -0.1419239841207604D+02    0.1329130118073770D+02
    0.6499894926741860D+01   -0.1352086864632215D+02    0.1358594606863284D+02
   -0.5664367857998071D+01   -0.1060021926995424D+01    0.8019077595995133D+01
   -0.5170638729755159D+01   -0.1266532663327560D+01    0.7195538728697792D+01
   -0.4956505096393053D+01   -0.1373914847472304D+01    0.8696115684933639D+01
   -0.1412123863245099D+02    0.2782923866335171D+02    0.2522280456485136D+02
   -0.1405553672477618D+02    0.2833486222788942D+02    0.2440233432821113D+02
   -0.1506998757889706D+02    0.2785496998851748D+02    0.2552597339171932D+02
    0.9943425292149135D+01    0.7940265088530681D+01    0.1848212281147292D+02
    0.1020243467307585D+02    0.7400759626533247D+01    0.1926642153498367D+02
    0.9354905490339110D+01    0.8620525086141821D+01    0.1870357003680347D+02
    0.1998922184256741D+01    0.9300541777456784D+01   -0.1742252286534775D+01
    0.1312710510051186D+01    0.8705393412703621D+01   -0.2088694736636082D+01
    0.2069214936287170D+01    0.9055570784176826D+01   -0.8269374034139814D+00
    0.1594680639555802D+02   -0.2200724687448940D+02   -0.1995594230878534D+02
    0.1634897145181613D+02   -0.2291872830939560D+02   -0.2008763471248772D+02
    0.1494839315384598D+02   -0.2203303509899649D+02   -0.1984108296013059D+02
    0.3519320267014436D+00   -0.7321030034288577D+01    0.9841311700991675D+01
    0.8665850302637301D+00   -0.6573959848489817D+01    0.1012081560185991D+02
    0.9414235964924993D+00   -0.8043180660532137D+01    0.1006237941996068D+02
   -0.1063843379319857D+02   -0.6435699870135743D+01   -0.2476411714668554D+01
   -0.1081927877732238D+02   -0.7112844964135308D+01   -0.1860253035738243D+01
   -0.1006884229832095D+02   -0.6824273776358809D+01   -0.3132940750108849D+01
   -0.5351077564086324D+01    0.2457783470364914D+02    0.1789768758459334D+02
   -0.5459994926880062D+01    0.2437600876016374D+02    0.1878254613148426D+02
   -0.5190553501993237D+01    0.2552112520573856D+02    0.1797806596182319D+02
    0.2542952189330792D+02    0.1923051583154096D+02    0.1831926847688094D+02
    0.2562626220451082D+02    0.2018108139765906D+02    0.1832058297732330D+02
    0.2546990853216157D+02    0.1881785531381564D+02    0.1918415936281906D+02
    0.1068071652554299D+02   -0.1436551310877533D+02    0.4330544737548276D+01
    0.9881717773154925D+01   -0.1426259926834821D+02    0.4874210565019819D+01
    0.1042647082917642D+02   -0.1444662773692585D+02    0.3345385401227378D+01
   -0.2014532139677696D+02   -0.1061521527826975D+01    0.4878042276387781D+01
   -0.2034813464774080D+02   -0.1654818421259188D+01    0.4111873135070392D+01
   -0.1999341556573225D+02   -0.1669608826246754D+01    0.5561641628160478D+01
   -0.1315792595127566D+01   -0.1272110644765217D+02   -0.2347161570356311D+02
   -0.9553798030212243D+00   -0.1330282662366712D+02   -0.2274662699162623D+02
   -0.6556566033892963D+00   -0.1201778810813579D+02   -0.2358439892184470D+02
    0.5148926347890545D+01   -0.2124674134233016D+02    0.3881214643766018D+01
    0.5217821800876570D+01   -0.2070715936255321D+02    0.3093057897350959D+01
    0.5248344909522877D+01   -0.2076351220684508D+02    0.4722438713918720D+01
    0.1741358823073593D+02    0.1026191063046911D+02   -0.2005529283377698D+02
    0.1776087592065739D+02    0.1119059074802708D+02   -0.2009888022034143D+02
    0.1753779399596925D+02    0.9808106321808827D+01   -0.1921297965620406D+02
    0.8818822096408597D+01    0.2808518230218107D+01   -0.5080661875406101D+01
    0.9293205131775135D+01    0.2069383930320715D+01   -0.5419263777741238D+01
    0.8929633854686900D+01    0.2869809418480557D+01   -0.4112427381193068D+01
   -0.2189848144878443D+02    0.1026568415454711D+02    0.1120432568054196D+02
   -0.2188809140213068D+02    0.1082857066145503D+02    0.1040473028327607D+02
   -0.2270209629899708D+02    0.1049914177461360D+02    0.1168335876579877D+02
    0.3690993028091011D+01    0.4321484260332210D+01    0.2208979067953575D+02
    0.3806254840408200D+01    0.3416422588093063D+01    0.2248369965925304D+02
    0.2749750018980761D+01    0.4616363604029930D+01    0.2227388287694468D+02
   -0.2404249805065477D+02    0.1331370920298579D+02    0.1397510018584892D+02
   -0.2497993961923378D+02    0.1361063377915880D+02    0.1417637373716300D+02
   -0.2370306154022005D+02    0.1385937762260959D+02    0.1324977499594095D+02
   -0.2238576378941166D+02    0.1537633530290808D+02    0.2258726669884302D+02
   -0.2207082951567199D+02    0.1629800394909496D+02    0.2252997463946093D+02
   -0.2200588554243357D+02    0.1504868887367797D+02    0.2340490118443595D+02
   -0.1896949792503315D+02    0.2300472339037035D+02   -0.1762090428660404D+02
   -0.1970674327882724D+02    0.2315556113380667D+02   -0.1700785205157240D+02
   -0.1888069999670788D+02    0.2201310275741902D+02   -0.1775752093713629D+02
    0.2627293454068620D+02   -0.5721067092443579D+01   -0.1082533074787123D+02
    0.2576148512279855D+02   -0.5426125916161729D+01   -0.1157366714211577D+02
    0.2687754997353231D+02   -0.5016208420561623D+01   -0.1047381170837220D+02
    0.8699255011037470D+01   -0.2065683324433095D+02   -0.2353968113369477D+02
    0.9625812859155619D+01   -0.2079027404836310D+02   -0.2341653617282869D+02
    0.8620111181145111D+01   -0.2017390299601989D+02   -0.2435785441897081D+02
   -0.3422062735542273D+01    0.2169945751312681D+01   -0.9222240376150369D+01
   -0.2635403810124574D+01    0.2544987861198855D+01   -0.8821889399078060D+01
   -0.3513437060081105D+01    0.1252497316162455D+01   -0.8888070261205392D+01
    0.1844870601380363D+02    0.1219972514351158D+02    0.2262995519714462D+02
    0.1912573557940637D+02    0.1287276713602567D+02    0.2271797531917900D+02
    0.1766786082046775D+02    0.1267565997614835D+02    0.2289436436730384D+02
   -0.1810619275035532D+02    0.5052791614272633D+01   -0.1265818711588086D+02
   -0.1827486893345172D+02    0.6005218728087874D+01   -0.1248815144344034D+02
   -0.1838695174266850D+02    0.4576887792131569D+01   -0.1180711291844438D+02
   -0.6236434091603031D+01    0.2000408245659396D+02   -0.7992121857854712D+01
   -0.6507646902087483D+01    0.2073100424390433D+02   -0.8531797592794192D+01
   -0.6615315519263855D+01    0.2015448479391075D+02   -0.7141176495848430D+01
    0.2744999652891522D+02    0.2718142310060533D+02   -0.5205468739743444D+01
    0.2830256161851463D+02    0.2695623685339720D+02   -0.4817035618676413D+01
    0.2716798244623108D+02    0.2799122970292899D+02   -0.4777933823311437D+01
   -0.2016255894009951D+02   -0.1096460399439286D+02   -0.4785660831274384D+01
   -0.2018160099821837D+02   -0.1061451610874794D+02   -0.5696598062654556D+01
   -0.2000342165888403D+02   -0.1188323148811233D+02   -0.4765120607237905D+01
    0.4365999006416557D+01   -0.2262659793649946D+02    0.1798815347008918D+02
    0.3698072502864780D+01   -0.2296280974613551D+02    0.1865156801701473D+02
    0.5020859444036138D+01   -0.2225420005177778D+02    0.1852396725240228D+02
    0.1937460741470780D+02    0.1538568675733777D+02   -0.2219481177877952D+02
    0.1893367338617631D+02    0.1470628306366484D+02   -0.2269821937975527D+02
    0.1886615198315924D+02    0.1541052328089620D+02   -0.2140981388075898D+02
    0.8100422543441056D+01    0.2190153391079688D+02    0.2618975533764920D+02
    0.7338224417670030D+01    0.2147089393700499D+02    0.2576425977660688D+02
    0.8732779181879630D+01    0.2141007485636656D+02    0.2561660560954157D+02
   -0.2144507128331629D+02   -0.1591143057582485D+02   -0.8784918176756577D+01
   -0.2084991922364944D+02   -0.1671564710983375D+02   -0.8729212819307826D+01
   -0.2141397394517011D+02   -0.1536601832803070D+02   -0.7994941074063891D+01
    0.1055055839008285D+02   -0.5135247806869303D+01    0.2192277810192843D+02
    0.1048316254255884D+02   -0.5591079304176109D+01    0.2278495617183465D+02
    0.1147671212387844D+02   -0.4960034285380417D+01    0.2162942296954500D+02
   -0.1049768970386201D+02    0.1971327687129946D+02   -0.2583790735022687D+02
   -0.9888343047740698D+01    0.1903947379344893D+02   -0.2618996065818704D+02
   -0.1128668414174635D+02    0.1920282967963736D+02   -0.2553159810089726D+02
    0.1913270828183138D+02    0.2458990137615378D+02   -0.1052950710911364D+02
    0.1830927031859242D+02    0.2454923128840993D+02   -0.1003912853544948D+02
    0.1913458677063451D+02    0.2399925497055260D+02   -0.1130578032369091D+02
    0.2529774317995329D+02    0.2591796511435673D+02   -0.2714683019974152D+02
    0.2558564416799000D+02    0.2624841685610405D+02   -0.2802834305202811D+02
    0.2464118620962665D+02    0.2526323315641104D+02   -0.2720013789132907D+02
   -0.1207360138739445D+02   -0.3983435133439670D+01   -0.1212469607140489D+02
   -0.1176294492649160D+02   -0.3109588688678261D+01   -0.1178762246851537D+02
   -0.1146299675425905D+02   -0.4691692774557103D+01   -0.1186223535551088D+02
   -0.2631680418721263D+02    0.1274162796166782D+02   -0.7051141044241375D+01
   -0.2723196606614056D+02    0.1252062050204609D+02   -0.7283592237736902D+01
   -0.2577170206970518D+02    0.1243954436079384D+02   -0.7763041922273618D+01
   -0.2233294961377088D+02   -0.2184474848259849D+02   -0.9925904901904543D+01
   -0.2256284660627712D+02   -0.2260655816399700D+02   -0.1049015761569120D+02
   -0.2237363607443754D+02   -0.2219984589366596D+02   -0.9022879691780091D+01
   -0.1713843395562417D+01   -0.2104161921037748D+02    0.2366275481603613D+02
   -0.1193624493992455D+01   -0.2042161179402517D+02    0.2421220837262795D+02
   -0.1654397067187020D+01   -0.2193677805877241D+02    0.2404014403564829D+02
   -0.1824266169057942D+02   -0.8972801506974495D+01   -0.2118257013532663D+02
   -0.1749414071764454D+02   -0.8588871630543750D+01   -0.2070112277400511D+02
   -0.1875338136622464D+02   -0.8145467042722679D+01   -0.2130339926367784D+02
    0.4237779266718125D+01   -0.2466696808115824D+02    0.1614869012225618D+02
    0.5002765080352385D+01   -0.2463619611722441D+02    0.1553319598776065D+02
    0.4414941177519139D+01   -0.2404777639183056D+02    0.1691899724623429D+02
   -0.3037636061849981D+00   -0.6365532330196331D+01   -0.1200398017436421D+02
   -0.3040626467208931D+00   -0.6391418292535040D+01   -0.1108567204065680D+02
   -0.5704285018154593D+00   -0.5472534589183550D+01   -0.1219406206426286D+02
   -0.1353246736712906D+02   -0.7095296970500345D+00    0.1370807695843608D+01
   -0.1442348217309329D+02   -0.6866786564880523D+00    0.1794940763467957D+01
   -0.1343533480844393D+02    0.1788730232765581D+00    0.9301233711978131D+00
    0.2562321328325275D+02   -0.2486110609182110D+02   -0.2085259375461538D+02
    0.2593906129767036D+02   -0.2404852927456216D+02   -0.2123937486805787D+02
    0.2498263682531730D+02   -0.2445442890822326D+02   -0.2018067126210635D+02
    0.2008062730419747D+02    0.2170768139635928D+02    0.2015141417593268D+02
    0.1922958043441214D+02    0.2171394786771970D+02    0.1964830303855851D+02
    0.2082047159085103D+02    0.2144077104670777D+02    0.1952994572383531D+02
    0.1404229005276522D+02    0.5150210358587343D+01   -0.1311269628922272D+02
    0.1364991300896138D+02    0.4963467182350347D+01   -0.1225080176718274D+02
    0.1353210456884799D+02    0.4704528542940323D+01   -0.1373981588406866D+02
    0.2942365961062986D+01   -0.1665698818889063D+02    0.1244339068014324D+02
    0.2643375273273798D+01   -0.1593963371273890D+02    0.1295719861194158D+02
    0.3233116298049114D+01   -0.1630070036263723D+02    0.1160779658416913D+02
    0.7421413722746148D+01   -0.1881210554834059D+02   -0.2179624237638105D+02
    0.8050163902586863D+01   -0.1929446622293574D+02   -0.2235330416817380D+02
    0.6853406852265197D+01   -0.1941977254429910D+02   -0.2136632433648477D+02
    0.5107121568526447D+01    0.2427632387293033D+02   -0.3027721239085359D+00
    0.4369215306298931D+01    0.2466666436973367D+02    0.2221418901297524D+00
    0.4932526178882559D+01    0.2448047565332960D+02   -0.1237786844300229D+01
   -0.5507703329654607D+01    0.1336111710776967D+02    0.1705929648034379D+02
   -0.5895099111070231D+01    0.1369854229323037D+02    0.1789429718405091D+02
   -0.5644015329267235D+01    0.1242892165333433D+02    0.1707742096033116D+02
   -0.1603273738020504D+02   -0.2359134120130653D+01   -0.2531035041464585D+02
   -0.1533825661009723D+02   -0.2739403955141458D+01   -0.2582091616654532D+02
   -0.1566229053233072D+02   -0.1928831065310475D+01   -0.2444551676947491D+02
    0.1883990585074912D+02    0.1238770550060791D+02   -0.2160187168976939D+01
    0.1790476781394051D+02    0.1223299345498502D+02   -0.1809984666619006D+01
    0.1880478392339169D+02    0.1329809234304393D+02   -0.2431566825330170D+01
    0.1724602064009922D+02   -0.2259421566867177D+02   -0.2466605312006164D+02
    0.1687125806918671D+02   -0.2193241346168132D+02   -0.2409530250251536D+02
    0.1790795771065769D+02   -0.2204812792419862D+02   -0.2522284233534284D+02
    0.2975907047643295D+00   -0.1623044231509873D+02   -0.2635616768068289D+02
   -0.5877554540354888D+00   -0.1630667202111189D+02   -0.2656168914699270D+02
    0.5339535915653311D+00   -0.1532434493480629D+02   -0.2634601533063331D+02
    0.2332241247120576D+02   -0.1975526058839941D+02   -0.2117541979879514D+02
    0.2265614258746892D+02   -0.1990860603789207D+02   -0.2053090366593779D+02
    0.2389966414904606D+02   -0.1908698902253369D+02   -0.2080206750757954D+02
   -0.2389627608423046D+02    0.1845836369879497D+02   -0.1010030246898700D+01
   -0.2405170383368892D+02    0.1771029797630267D+02   -0.1602622701310538D+01
   -0.2342203118014024D+02    0.1794092815881785D+02   -0.3207962349676385D+00
   -0.7098375141497862D+01    0.2175714454639202D+02    0.6803571564477783D+01
   -0.7129257856881515D+01    0.2103378400003646D+02    0.7450224166640603D+01
   -0.8027452722988397D+01    0.2191051368637994D+02    0.6499192982227892D+01
    0.2554485128266094D+02   -0.5249422629866102D+01   -0.1385444962058477D+02
    0.2631357599781798D+02   -0.5828680905275283D+01   -0.1388885117619805D+02
    0.2585079084994426D+02   -0.4477258150695492D+01   -0.1434677472770936D+02
   -0.5721336580445323D+01    0.2207854143980929D+01   -0.2088568433074342D+02
   -0.5843978176558275D+01    0.1703904792721007D+01   -0.2167008506387181D+02
   -0.5888896055876140D+01    0.1464169963686770D+01   -0.2026515454631403D+02
   -0.7656610157036406D+01   -0.2031505624359223D+02   -0.1427249610067757D+02
   -0.8552127727316627D+01   -0.2014910091802292D+02   -0.1454813045050462D+02
   -0.7271796477216845D+01   -0.1962622867293998D+02   -0.1373972573202802D+02
    0.2500028354396261D+02    0.1505206871113618D+02    0.9856291498306971D+01
    0.2459197192933071D+02    0.1589525623097436D+02    0.1010524498140013D+02
    0.2582101626817086D+02    0.1517445305718273D+02    0.9419149750756240D+01
   -0.1990589772617518D+02    0.1230283297729436D+02   -0.1825903527411652D+01
   -0.1994792536612139D+02    0.1172536782371382D+02   -0.2531687272141758D+01
   -0.1942568520147169D+02    0.1181240957551712D+02   -0.1085330002232850D+01
    0.5884116900313362D+01   -0.2693233141254546D+02   -0.1563549103149913D+02
    0.5544930487628410D+01   -0.2727573293264980D+02   -0.1480398491873209D+02
    0.6892505717904949D+01   -0.2717333836667603D+02   -0.1565941200675471D+02
   -0.1154554727998847D+02   -0.1495193031777642D+02   -0.6701511225243458D+01
   -0.1145071285319650D+02   -0.1443340799670101D+02   -0.7536329084386646D+01
   -0.1232944421649448D+02   -0.1462184056195355D+02   -0.6381901307617605D+01
   -0.1718300463652930D+02    0.2039524364155116D+01    0.1610386887198821D+02
   -0.1726738570387103D+02    0.1152239194488254D+01    0.1569591016406421D+02
   -0.1661130031103018D+02    0.1861263463805406D+01    0.1689369390620659D+02
   -0.2335063989076772D+02    0.1225844576806490D+01    0.4924369197236515D+01
   -0.2359217842342430D+02    0.3538407081444750D+00    0.5284302443432844D+01
   -0.2421977869864813D+02    0.1569661542300583D+01    0.4684274365331209D+01
   -0.2655600434950828D+02    0.8348941289098986D+01   -0.4816853123065949D+01
   -0.2634004243143901D+02    0.9291228662029221D+01   -0.4453674184952376D+01
   -0.2690854743945669D+02    0.8455851758447480D+01   -0.5749202461367491D+01
   -0.1241861680832374D+02   -0.1525430212785156D+02   -0.2722589091348531D+02
   -0.1175452880501728D+02   -0.1504173007778612D+02   -0.2652852479516683D+02
   -0.1185153355257314D+02   -0.1529853115763532D+02   -0.2802373024398409D+02
    0.7734321105897094D+01    0.1957542470029454D+02   -0.2456160596881611D+02
    0.7631224052378868D+01    0.2015142840556231D+02   -0.2534071692916390D+02
    0.8573048360633942D+01    0.1981189372875451D+02   -0.2416821015970283D+02
   -0.1016683978506433D+02    0.4238630963274426D+01   -0.2652717199812151D+01
   -0.1110193657993750D+02    0.4310942450075893D+01   -0.2925881269481405D+01
   -0.9621724111977002D+01    0.3856080247302466D+01   -0.3334831123538417D+01
    0.2574423971319515D+02    0.1884212601240307D+02    0.4464081327784117D+01
    0.2654547420125290D+02    0.1879065920805780D+02    0.3921782547442949D+01
    0.2555928659832005D+02    0.1978692870141636D+02    0.4570931415228221D+01
    0.1935070407175451D+02    0.1112937014743526D+02   -0.8485229514238089D+01
    0.2005500478965015D+02    0.1146011131763283D+02   -0.7932259489033931D+01
    0.1976925942399028D+02    0.1042215014753573D+02   -0.9030854773698438D+01
   -0.2492572905795980D+02    0.2434881681967616D+02   -0.5598616744874448D+00
   -0.2431578123453399D+02    0.2422091498712370D+02   -0.1296265201267953D+01
   -0.2549308851098478D+02    0.2509598132903718D+02   -0.6662266764197683D+00
   -0.1750633544299402D+02    0.7256426132701559D-01    0.5214699709272877D+01
   -0.1768048391045140D+02    0.1004687747701148D+01    0.5384137950692192D+01
   -0.1832122005994398D+02   -0.1585336023776852D+00    0.4803962861008286D+01
    0.1352928206532828D+02    0.1882277336684428D+02   -0.9617354256442351D+01
    0.1326430758019416D+02    0.1969419408272657D+02   -0.9937908241451579D+01
    0.1280044085877728D+02    0.1851940136382574D+02   -0.9097311853099876D+01
   -0.4559759641921502D+01   -0.7959884165186481D+01   -0.1135388599815907D+02
   -0.4172970991798093D+01   -0.8358955894509894D+01   -0.1055804323263365D+02
   -0.4385955868250326D+01   -0.7050105982213494D+01   -0.1142619117546081D+02
    0.6426423845907175D+01    0.1947481589200069D+02   -0.1312565320965571D+02
    0.5925002270933026D+01    0.1970293446088487D+02   -0.1389445062205081D+02
    0.6980861038463460D+01    0.1874767966073345D+02   -0.1309717289994763D+02
   -0.2668293579262253D+02    0.1013394773604083D+02   -0.1051678085896673D+02
   -0.2722851549273242D+02    0.1080461803676268D+02   -0.1090494663677902D+02
   -0.2709859834327691D+02    0.9228660009987522D+01   -0.1058544853403023D+02
   -0.8704301966019036D+01    0.1094956646800661D+02    0.2422240930989463D+00
   -0.9115731728694508D+01    0.1162170013173740D+02   -0.2561301346388314D+00
   -0.8089118911456341D+01    0.1061807518147706D+02   -0.4007211049848468D+00
    0.2719213968441742D+02   -0.2329816528375618D+02   -0.1561102004998825D+02
    0.2687074077865016D+02   -0.2315232345973215D+02   -0.1649493841131864D+02
    0.2667892040703990D+02   -0.2279475509327476D+02   -0.1502939739389310D+02
    0.2799637907981140D+01   -0.9068498735033321D+01   -0.1079426522840994D+02
    0.3178882941479627D+01   -0.9150650549571633D+01   -0.9954015097905403D+01
    0.3463227733012594D+01   -0.8665901764228401D+01   -0.1143927680402911D+02
    0.9876335906516566D+01   -0.8962228872582848D+01   -0.1232434725583572D+00
    0.1050173989001942D+02   -0.8262964764921056D+01   -0.5156509004522192D-03
    0.9005997985734826D+01   -0.8526794322975066D+01   -0.2581020112337232D+00
    0.2735531800605254D+02   -0.2401616632375497D+02    0.2555344212230357D+02
    0.2649549138813903D+02   -0.2399283243174299D+02    0.2592270177570130D+02
    0.2753789584845116D+02   -0.2492348960326353D+02    0.2521652280772841D+02
    0.9115002967212943D+01    0.1757268274606074D+02    0.2507514020687983D+02
    0.9079330331076108D+01    0.1780763991786398D+02    0.2597442028332064D+02
    0.9799513335167333D+01    0.1695893009086567D+02    0.2482488758525480D+02
    0.1609543756828192D+01    0.9369059446651095D+01   -0.1585822263258461D+02
    0.2464666643840729D+01    0.9428035317070144D+01   -0.1630673469241820D+02
    0.1679352398860980D+01    0.9610881125140354D+01   -0.1489762118258504D+02
   -0.4747490662985967D+01   -0.1937102055213483D+02   -0.1806495272534009D+02
   -0.3809700025193717D+01   -0.1928269142754460D+02   -0.1785389796841556D+02
   -0.5073453054751597D+01   -0.2017389661426337D+02   -0.1763829331650323D+02
    0.1052447922574842D+02    0.2596620087253046D+02   -0.1767989033904991D+02
    0.1028507629261270D+02    0.2500601876241464D+02   -0.1786054646287308D+02
    0.1116135872912562D+02    0.2606838576617918D+02   -0.1693130311333075D+02
   -0.4933215275414092D+01   -0.5190750845174867D+01   -0.1154570145747965D+02
   -0.4640119153204812D+01   -0.4581039971344993D+01   -0.1224956228463683D+02
   -0.5789780788706431D+01   -0.4829568862976416D+01   -0.1131643953044608D+02
   -0.6705707680905240D+01    0.1131259655935341D+02    0.2263399809518231D+01
   -0.7323722349873046D+01    0.1152823554266506D+02    0.1604692401595089D+01
   -0.5985235835962226D+01    0.1194121526331707D+02    0.2118354873746703D+01
    0.1036932203140572D+02   -0.2247077892551256D+02    0.2644507265719244D+02
    0.1083574454039516D+02   -0.2208710750093424D+02    0.2570052443498948D+02
    0.1109125263739441D+02   -0.2268906595996634D+02    0.2710335421968857D+02
   -0.2065933983550372D+02    0.9154967069403066D+01   -0.1519558717216321D+02
   -0.1984541832140503D+02    0.9480514016169169D+01   -0.1557280066661055D+02
   -0.2117475051284446D+02    0.9885258766155246D+01   -0.1485507824668394D+02
   -0.1072186596878439D+02   -0.2249017993927654D+02   -0.2060074891442302D+02
   -0.1142638224668616D+02   -0.2186376430498311D+02   -0.2048320595710873D+02
   -0.9928427751176599D+01   -0.2208107460157240D+02   -0.2028201073728791D+02
   -0.9009313899201882D+01    0.1027761623575967D+00    0.3697026082537130D+01
   -0.8090723690401147D+01    0.4764195695533950D+00    0.3902887361143671D+01
   -0.8885185120675766D+01   -0.7611139106468664D+00    0.3411138049675355D+01
    0.1449815784689329D+02   -0.7433242898257620D+00   -0.1892915188166154D+02
    0.1382415924310894D+02   -0.1432989143438706D+01   -0.1871506361048983D+02
    0.1430740588247442D+02    0.4038938522927016D-01   -0.1836974040441926D+02
    0.2187139252513818D+02    0.1244272613090117D+02    0.1669306306440260D+02
    0.2171071512457716D+02    0.1234749733119015D+02    0.1762488161765802D+02
    0.2103689411932052D+02    0.1244615888175654D+02    0.1622039050651010D+02
   -0.4549491368338029D+01   -0.1761923504996519D+02   -0.2551013261607181D+02
   -0.4986394349625067D+01   -0.1780056653560609D+02   -0.2643781992599379D+02
   -0.4299086676209392D+01   -0.1849643011181812D+02   -0.2515529236259506D+02
    0.2058340402835966D+02    0.4874135752448296D+00   -0.1512887536703898D+02
    0.2058184995411859D+02   -0.3429310973030104D+00   -0.1468510044118703D+02
    0.2115564709956906D+02    0.1031042502337985D+01   -0.1463025975693997D+02
   -0.1698971242198161D+02    0.1469399868936188D+02   -0.2606081583501956D+02
   -0.1695817879563676D+02    0.1381790815133718D+02   -0.2563405325584054D+02
   -0.1612515273252203D+02    0.1511052292410272D+02   -0.2597197241893927D+02
   -0.2638066603226400D+02    0.1448801298433325D+02   -0.2744812813208301D+02
   -0.2546393523239995D+02    0.1485893042159126D+02   -0.2734728271471085D+02
   -0.2655445202203033D+02    0.1390399454434275D+02   -0.2666539273183349D+02
    0.1349298230333789D+02   -0.1714362287305743D+02    0.2472619606629079D+02
    0.1386156817026961D+02   -0.1678261840928655D+02    0.2389930329024721D+02
    0.1260464305766699D+02   -0.1741929804472546D+02    0.2447246479862438D+02
   -0.2034950150110746D+02    0.1701995299883373D+02   -0.4733872358794404D+01
   -0.1997596583874951D+02    0.1714931058400903D+02   -0.3891698484597624D+01
   -0.2071215035030845D+02    0.1782736516093449D+02   -0.5128807350342550D+01
    0.1948731489213179D+01   -0.2257296294691074D+02   -0.1571595481406697D+02
    0.2759338299369510D+01   -0.2310620170277031D+02   -0.1555104166024292D+02
    0.2078207328808213D+01   -0.2205882305050607D+02   -0.1653642496885173D+02
    0.2250337695676036D+02    0.2357746514453935D+02   -0.1904981184951568D+02
    0.2306029633523296D+02    0.2352434457723262D+02   -0.1988220516583104D+02
    0.2206187163993902D+02    0.2439007057795215D+02   -0.1892483813383019D+02
    0.9662268393133058D+01    0.2021037051954097D+02    0.2467694005702658D+02
    0.1059888550046946D+02    0.2041819897727682D+02    0.2439893241425006D+02
    0.9608377586192709D+01    0.1921447090207117D+02    0.2470566341125078D+02
    0.9897861581887914D-02   -0.1604736448086798D+01   -0.2763252846275011D+02
    0.2768679426970654D+00   -0.1405315426530022D+01   -0.2670314557726932D+02
   -0.7994622192710461D+00   -0.1157820792269406D+01   -0.2774107700650165D+02
   -0.1826259078712517D+02    0.1218589279160049D+02   -0.7202125077572264D+01
   -0.1767883321478414D+02    0.1274800446871226D+02   -0.7759794165708329D+01
   -0.1797953532235523D+02    0.1185958963823699D+02   -0.6372185894479326D+01
   -0.3401991559880183D+01    0.1897727186454325D+02   -0.1784479931190272D+02
   -0.4226831214816377D+01    0.1852292705060965D+02   -0.1772441242609850D+02
   -0.2906222327523893D+01    0.1832519265383769D+02   -0.1836470837724743D+02
   -0.2035458650584738D+02    0.1899176616611239D+02    0.2803112128229525D+01
   -0.2078350444058803D+02    0.1943311762347485D+02    0.3574640639341433D+01
   -0.2007877742231901D+02    0.1973028207537062D+02    0.2216754604082284D+01
    0.2587298557927376D+02   -0.1012005799780101D+02    0.7862317885788270D+01
    0.2585867201547399D+02   -0.1053062192478701D+02    0.8736321295813468D+01
    0.2553675063076179D+02   -0.1073745161608265D+02    0.7216452824570223D+01
    0.1066823479593995D+02    0.5294041198585897D+01    0.2530433084131124D+02
    0.9699779567936167D+01    0.5244480369781140D+01    0.2543474473029917D+02
    0.1084682125698621D+02    0.5592176739124381D+01    0.2444690907427253D+02
    0.2478412031665291D+02    0.9406970633309200D+00    0.7747069956991152D-01
    0.2443812726855996D+02    0.1906544211705778D+00    0.5960768948970456D+00
    0.2410630206227670D+02    0.1605369028616846D+01   -0.2659428678333749D-01
    0.1275971681775161D+02    0.8786099676210283D+01    0.2689401146572915D+02
    0.1277931142683980D+02    0.8770974450615611D+01    0.2789058677046638D+02
    0.1229939477791716D+02    0.9569738357774316D+01    0.2656223017363592D+02
   -0.1329187773380303D+02    0.1762394067436101D+02    0.2699168788375895D+01
   -0.1318290772346655D+02    0.1852149502746587D+02    0.2503590819511301D+01
   -0.1388133347138062D+02    0.1723542768223239D+02    0.2046022613965670D+01
   -0.1719647262605356D+01    0.8883878719757579D+01    0.1997147947741601D+02
   -0.1200082936391845D+01    0.9208923390932849D+01    0.1924463896376255D+02
   -0.2083397623348330D+01    0.9664783754884697D+01    0.2032806713024032D+02
    0.1272500943260359D+02    0.1677223655458194D+02   -0.5987606287301963D+01
    0.1184216373650409D+02    0.1710563102971227D+02   -0.6171081633369352D+01
    0.1277474622120967D+02    0.1593239196932300D+02   -0.6363926277442817D+01
    0.1824441312947811D+02   -0.6557677837626907D+01   -0.2201638312395437D+02
    0.1874173614802528D+02   -0.6739544506975700D+01   -0.2280544542736398D+02
    0.1830223359123216D+02   -0.7361190763529953D+01   -0.2152656647044184D+02
   -0.1418808345267890D+02   -0.2224636013147282D+02   -0.2106041570734272D+01
   -0.1379907052149923D+02   -0.2304208744976480D+02   -0.1755607351384204D+01
   -0.1350436152336317D+02   -0.2162980615360007D+02   -0.1951279358811304D+01
    0.2547977383117989D+02   -0.1382789192979674D+02   -0.2883770638669986D+01
    0.2471923694513670D+02   -0.1363916385015293D+02   -0.2331411942293302D+01
    0.2523995403826805D+02   -0.1338915151060531D+02   -0.3701848513606243D+01
   -0.1637008767980981D+02   -0.1704754654516245D+02   -0.1848865878412153D+02
   -0.1594678219011683D+02   -0.1622349532437691D+02   -0.1876232575741173D+02
   -0.1690164922698006D+02   -0.1738131126020322D+02   -0.1920135502447284D+02
   -0.1504973021707843D+02   -0.2232878266184155D+02   -0.2252252783967803D+02
   -0.1500835782413517D+02   -0.2283291047158577D+02   -0.2171869447630995D+02
   -0.1434107505385652D+02   -0.2263700697646511D+02   -0.2316508915977232D+02
    0.1114483830226473D+02   -0.2118202024017514D+02    0.1304501179870802D+02
    0.1180471552970646D+02   -0.2134097056616791D+02    0.1239795394914201D+02
    0.1050207009321341D+02   -0.2075645634832599D+02    0.1255157405717911D+02
    0.8453656042524921D+01    0.1472052369015228D+02   -0.2127273879452183D+01
    0.8708456031271682D+01    0.1456499207118554D+02   -0.1232663718400823D+01
    0.8915062853900332D+01    0.1544321037701114D+02   -0.2587342010163620D+01
    0.1709485443301372D+02    0.2592305576609133D+02    0.7512223290879979D+01
    0.1745125512215017D+02    0.2517326821692284D+02    0.8003533687823410D+01
    0.1769277762599365D+02    0.2597664249120875D+02    0.6788976450721409D+01
    0.1342609174216649D+02    0.4691101932192256D+01    0.4275001786415499D+01
    0.1427024001578536D+02    0.5087834584532211D+01    0.4390198763586433D+01
    0.1315167629660038D+02    0.4321422475086775D+01    0.5140444184665684D+01
    0.1779891982436171D+02   -0.2263334338097026D+01    0.3189362184393507D+00
    0.1766963396807619D+02   -0.1960151219327027D+01    0.1220508891504403D+01
    0.1874981843876374D+02   -0.2338338103755091D+01    0.1440496948704795D+00
    0.1346515898096768D+02   -0.2658766393602519D+02    0.2538528563659269D+01
    0.1299995131130366D+02   -0.2683204713342919D+02    0.3398498486407573D+01
    0.1435708072158297D+02   -0.2704642681012984D+02    0.2512632575517763D+01
    0.1282119763052989D+02    0.7966209149029155D+01   -0.3772438559378776D+01
    0.1251948075234948D+02    0.8831956448002343D+01   -0.3736765487343511D+01
    0.1262405740247302D+02    0.7786781893125680D+01   -0.4707323707739203D+01
    0.1915280040443772D+02    0.2317684284835484D+02    0.2335176459040503D+01
    0.1882500150427357D+02    0.2326294056034686D+02    0.3227842995536952D+01
    0.1974252862256818D+02    0.2236143425592737D+02    0.2206000976196022D+01
   -0.6769875634706907D+01    0.1075159314658540D+02    0.1100179674246252D+02
   -0.5936420702883287D+01    0.1032728578157223D+02    0.1086613394182867D+02
   -0.6906661295045648D+01    0.1134455633586363D+02    0.1020864324381871D+02
    0.2688801934704299D+02   -0.1058086671882208D+01    0.1748802143187563D+01
    0.2750709447470223D+02   -0.6960960090365059D+00    0.2433456277923629D+01
    0.2744708070933101D+02   -0.1324563608864670D+01    0.9990569189939326D+00
   -0.2378231098030004D+02    0.1890534582205681D+02    0.8114200193388578D+01
   -0.2411764425011502D+02    0.1815460980752754D+02    0.7589332995142150D+01
   -0.2313928911631121D+02    0.1937900815838154D+02    0.7526274393471534D+01
   -0.1752713324965195D+01   -0.7634889378061073D+01    0.1171640832717257D+02
   -0.2220721713949901D+01   -0.8481721743814015D+01    0.1170565286943230D+02
   -0.1251457128028806D+01   -0.7585019081235596D+01    0.1086610728899056D+02
    0.1388268164341919D+01   -0.2771292977342541D+02   -0.1949247672658779D+02
    0.1817827671014745D+01   -0.2688026157841370D+02   -0.1949983627888129D+02
    0.4561039270625641D+00   -0.2743540416018912D+02   -0.1933773086645503D+02
    0.2273445953339739D+02   -0.1652272388840625D+02   -0.1002023938789914D+01
    0.2198655748883766D+02   -0.1684109469717172D+02   -0.1519806415231999D+01
    0.2295096578548101D+02   -0.1726164058804657D+02   -0.4251988712118354D+00
    0.1915179747595012D+02   -0.5452986585229476D+01   -0.8936620528268520D+01
    0.1868169926111087D+02   -0.6340785064507139D+01   -0.8817850120797820D+01
    0.1941463121288055D+02   -0.5287929468865999D+01   -0.9826706619403076D+01
   -0.2288616302625665D+02    0.8130878834638159D+01   -0.7026513979813592D+01
   -0.2271599021932628D+02    0.8656845607816459D+01   -0.7841780713774543D+01
   -0.2214315809728954D+02    0.8207978619554332D+01   -0.6377928309597238D+01
    0.2453669422641687D+02    0.1594488573093679D+02   -0.1296177610566668D+01
    0.2426408397049682D+02    0.1628149920928804D+02   -0.2178074890455838D+01
    0.2387442755748523D+02    0.1576333051055118D+02   -0.6222490108152442D+00
    0.1592685877851959D+02    0.1383601226592826D+02    0.2569152577322360D+02
    0.1585581477841011D+02    0.1392127396061017D+02    0.2663694850445818D+02
    0.1502166587289418D+02    0.1375536171616442D+02    0.2537922998967219D+02
    0.2076080718235353D+02    0.2253546238722443D+02   -0.2736456511546371D+02
    0.2158522930624072D+02    0.2214911055582624D+02   -0.2764438065338145D+02
    0.2004527002081307D+02    0.2204292623439786D+02   -0.2769683342911791D+02
    0.1551706804635796D+02    0.8676237267745273D+01   -0.4343830778366543D+01
    0.1569100464035416D+02    0.8563304529515337D+01   -0.3407414226883092D+01
    0.1457270270250640D+02    0.8415728822975140D+01   -0.4292195839821888D+01
   -0.1151155101511117D+02   -0.1986105259258193D+02   -0.8639816611867102D+01
   -0.1186006717398927D+02   -0.1982124076199839D+02   -0.9516173389213884D+01
   -0.1110743034135488D+02   -0.1897899950707748D+02   -0.8431110195739890D+01
    0.6990397998352914D+01   -0.2190338105975349D+02    0.1612898029528714D+02
    0.6216555715263793D+01   -0.2166210353410057D+02    0.1552937232206244D+02
    0.7751194708715510D+01   -0.2182583961063094D+02    0.1554654244350971D+02
    0.2271474934263865D+01   -0.2100643472267622D+02   -0.1344064680623857D+02
    0.3058013713499975D+01   -0.2044660977400303D+02   -0.1356588839819362D+02
    0.2077016900290157D+01   -0.2158242588150286D+02   -0.1421011216336237D+02
   -0.1750807811620110D+02    0.1660153845448388D+02   -0.9004449366360125D+01
   -0.1828602701513145D+02    0.1697534803659806D+02   -0.9271955133932579D+01
   -0.1685434420552421D+02    0.1706524649459553D+02   -0.9547729883379729D+01
   -0.4199269618456388D+01   -0.9955481406806987D+01   -0.2606020693838150D+01
   -0.3536407152674362D+01   -0.9901111375792130D+01   -0.3324657635250344D+01
   -0.4748808267345469D+01   -0.1076443244095354D+02   -0.2808297165429981D+01
   -0.1062883001891830D+02   -0.2182442398599365D+02   -0.2893945856323023D+01
   -0.1079078770433433D+02   -0.2110347079680059D+02   -0.3535202046671003D+01
   -0.9693684380896718D+01   -0.2198292430360300D+02   -0.2975182945108096D+01
    0.1528617509528510D+02   -0.8831108869631331D+01    0.7471281532148395D+00
    0.1610504664594043D+02   -0.9139816587549932D+01    0.1163781019978813D+01
    0.1530157413209883D+02   -0.9122495724188076D+01   -0.2172218706582045D+00
   -0.6686367489297241D+00    0.2323032549706504D+02   -0.4985862362882717D+01
   -0.4088163902737585D-01    0.2342632315197805D+02   -0.4236943130511420D+01
   -0.1481601703226102D+01    0.2367477429590779D+02   -0.4707879728885027D+01
    0.1015971626928085D+02   -0.4809115848756653D+01   -0.9315597642181730D+01
    0.9361072317837252D+01   -0.4424591295270606D+01   -0.8911281610542025D+01
    0.9872046753444698D+01   -0.5251671840956767D+01   -0.1014670323978193D+02
    0.2488721536460621D+02    0.1027862287202675D+02    0.4857130856878835D+00
    0.2499236430281939D+02    0.9959832686168156D+01   -0.4419549908555023D+00
    0.2475847006492284D+02    0.9485256094657053D+01    0.9575350372730189D+00
   -0.2010681421703422D+02   -0.1793108799553859D+01   -0.4222733618889543D+01
   -0.1991583549757546D+02   -0.2512719182451161D+01   -0.4885491999256605D+01
   -0.1921922978085275D+02   -0.1500011259084306D+01   -0.3896706551959451D+01
    0.9518847098750738D+01   -0.1273038350968562D+02    0.8681991164513747D+01
    0.1016153950652200D+02   -0.1284821096151579D+02    0.9384828334270050D+01
    0.9982008920941194D+01   -0.1223583547162788D+02    0.7993781949999686D+01
   -0.2384427842997209D+01    0.2737249177186712D-01    0.1654530652402777D+02
   -0.2063366972995486D+01    0.7720950801605581D+00    0.1595196442982795D+02
   -0.3090428197335540D+01    0.4595964374787659D+00    0.1701852581656417D+02
    0.5877396205485577D+01   -0.1075763188177791D+02    0.1971601156357739D+02
    0.5304025301807854D+01   -0.1078465154761007D+02    0.2050506624242642D+02
    0.5884030338372969D+01   -0.9759440753696147D+01    0.1949282213159077D+02
    0.2294922861738277D+02   -0.2578192287710756D+02   -0.2302443169747482D+02
    0.2318386695309765D+02   -0.2495792792097584D+02   -0.2347715674226115D+02
    0.2369365217621023D+02   -0.2645992394454175D+02   -0.2326220554173722D+02
    0.2185958619217408D+02   -0.1285651535645965D+02   -0.1422800862289428D+02
    0.2115431563103514D+02   -0.1221692074785697D+02   -0.1403887738902668D+02
    0.2141655398935349D+02   -0.1370675461667478D+02   -0.1436626824352116D+02
    0.1458049029735594D+02    0.1114740112615385D+02    0.1855929546192008D+02
    0.1552698345139815D+02    0.1125100048736689D+02    0.1875434882649737D+02
    0.1434956739270099D+02    0.1174108624605189D+02    0.1787951699972558D+02
   -0.3119822086535172D+01   -0.2183536461822687D+02    0.3141429966709286D+01
   -0.2732690713858255D+01   -0.2198576454606039D+02    0.2265214674400913D+01
   -0.2431858180100341D+01   -0.2210556561482597D+02    0.3838831639597670D+01
   -0.2114691828530086D+02    0.1969004711368657D+02   -0.5773590550163705D+01
   -0.2194394806010881D+02    0.2015756070640467D+02   -0.5871559994971030D+01
   -0.2087403147823499D+02    0.1952460970711522D+02   -0.6748862417288525D+01
   -0.1987005814972479D+02    0.1748614637705525D+02   -0.2154889495961424D+02
   -0.2067550225053197D+02    0.1697507422588011D+02   -0.2178419899976782D+02
   -0.1996727151202985D+02    0.1799610369235342D+02   -0.2072586939378671D+02
    0.7523105168423260D+01    0.9721767643231562D+01   -0.1144989719690351D+02
    0.7822955488495328D+01    0.1045095300227485D+02   -0.1083176537991564D+02
    0.7536293356166091D+01    0.1012550311671234D+02   -0.1230629673840555D+02
   -0.5081587526925905D+01   -0.1119991479041273D+02    0.7610075555589205D+01
   -0.5877867222390099D+01   -0.1121932003757223D+02    0.8081709293556990D+01
   -0.5192879237714129D+01   -0.1125888044339161D+02    0.6658985795534175D+01
   -0.2191524673662327D+02   -0.1844444178232634D+02   -0.2088336365340973D+02
   -0.2168636078922135D+02   -0.1921494313375279D+02   -0.2141905895659415D+02
   -0.2177081772132604D+02   -0.1873314902357491D+02   -0.1995966184710846D+02
   -0.2388024102391142D+02    0.2946630696152327D+01    0.3257435981352625D+00
   -0.2420785579027050D+02    0.3860398874909823D+01    0.1965073121053329D+00
   -0.2301245518142508D+02    0.3019637158488079D+01    0.7076889947811263D+00
    0.1092694657888612D+02    0.2625091230293982D+02    0.1067505156877374D+02
    0.1168032835144323D+02    0.2613982555716774D+02    0.1131948718421575D+02
    0.1041932118691297D+02    0.2545779580199127D+02    0.1083290977561972D+02
   -0.2324360723367936D+02   -0.1552652335732948D+01   -0.1128886667753539D+02
   -0.2229582654311673D+02   -0.1739450437735992D+01   -0.1127881687780695D+02
   -0.2338744847803909D+02   -0.8333578777452599D+00   -0.1196415867423033D+02
   -0.8364187846483611D+01   -0.3202886173748592D+00    0.1934053055942305D+02
   -0.7465352927996409D+01   -0.7996088196382789D-01    0.1959245461144906D+02
   -0.8430678208692482D+01   -0.1377738078659173D+01    0.1929189442516321D+02
   -0.2082121391205451D+02    0.2469406873178595D+02   -0.2194306927884161D+02
   -0.2151297487425315D+02    0.2403437470037762D+02   -0.2223664168307238D+02
   -0.2061051442734099D+02    0.2507958740596152D+02   -0.2277613692547184D+02
   -0.5876842381752247D+01   -0.1748718411649242D+02   -0.7619409444650134D+01
   -0.6717257187592842D+01   -0.1787294140072303D+02   -0.7393164899806929D+01
   -0.5812377025830640D+01   -0.1662205624417270D+02   -0.7139130917664618D+01
    0.2535211601352785D+02    0.1336872707970665D+02   -0.1050339328996978D+02
    0.2525447142863599D+02    0.1426293388592510D+02   -0.1081657252709695D+02
    0.2617955597636617D+02    0.1333174364801179D+02   -0.1003804203710086D+02
    0.2750509796531711D+02   -0.1359653206209067D+02   -0.1015991870846920D+02
    0.2733065896728964D+02   -0.1286245093768573D+02   -0.1079756396122677D+02
    0.2770220731647404D+02   -0.1443862821575841D+02   -0.1073506745983355D+02
   -0.1539389273244524D+02   -0.1827471161359240D+02   -0.5223104581031362D+01
   -0.1601622731948158D+02   -0.1758909320713716D+02   -0.5470770091457422D+01
   -0.1541681546246272D+02   -0.1839070659811468D+02   -0.4249895075784516D+01
   -0.3601236596311366D+01   -0.1125283625698061D+02   -0.2341652872068725D+02
   -0.2842020234748765D+01   -0.1175922568947879D+02   -0.2310501802266502D+02
   -0.4339037294478816D+01   -0.1178985829286750D+02   -0.2318087486593161D+02
   -0.1832293603803700D+01   -0.2757094367317687D+02   -0.1181641150292870D+02
   -0.1093401917203294D+01   -0.2738665157288126D+02   -0.1125162745306031D+02
   -0.2297597254555551D+01   -0.2831296782293061D+02   -0.1138558999577697D+02
    0.6801575504111491D+01    0.2070541016720545D+02   -0.1833206526349334D+02
    0.5927634815248410D+01    0.2031521897784637D+02   -0.1860060647729934D+02
    0.6565181193867785D+01    0.2137812670232945D+02   -0.1769273269437896D+02
   -0.9370409200266357D+01    0.1742974917731924D+02   -0.1344449084572082D+02
   -0.8807599917193814D+01    0.1812401867793502D+02   -0.1299468367999769D+02
   -0.9837295235938843D+01    0.1781289264924119D+02   -0.1426858094625202D+02
   -0.7214686669585223D+01   -0.2578223643487240D+02   -0.1298807220304203D+02
   -0.6277861101539139D+01   -0.2568091003343623D+02   -0.1277498332528461D+02
   -0.7689868387937138D+01   -0.2575599311104017D+02   -0.1212990866042695D+02
   -0.1671585457816547D+02   -0.2546032818006783D+02    0.3246401565711789D+01
   -0.1668696494035911D+02   -0.2595281209756046D+02    0.4029684088285053D+01
   -0.1651119097668354D+02   -0.2448548293712414D+02    0.3379750856017226D+01
    0.8580441125512080D+00   -0.1823014080646233D+01    0.8485278920073885D+01
    0.1355249650656749D+01   -0.1958443200339159D+01    0.9308921296825828D+01
    0.9085636137906876D+00   -0.2632735097794425D+01    0.8051862458781430D+01
   -0.3314997155227785D+01   -0.1876444585331905D+02   -0.1216994923526328D+02
   -0.2593663860558116D+01   -0.1940480246594445D+02   -0.1228997463662321D+02
   -0.3807058129267610D+01   -0.1896500148536954D+02   -0.1138937871917028D+02
    0.3961453652462205D+00    0.2767202808187568D+02   -0.3015368424886356D+01
   -0.1687631095816755D+00    0.2757264666269431D+02   -0.2264254847700284D+01
    0.7604986439897574D+00    0.2856111660035705D+02   -0.2910075236074195D+01
    0.1883783167194641D+02    0.1881469663989630D+02    0.1026704170686135D+02
    0.1938414308541493D+02    0.1803745356522500D+02    0.1010842291817404D+02
    0.1936979359798829D+02    0.1950780586573691D+02    0.1003691105936877D+02
   -0.1457334412755912D+02   -0.5920796297056784D+01   -0.2135987127477642D+02
   -0.1396722963787703D+02   -0.5335906968489405D+01   -0.2179992337666593D+02
   -0.1537404370972458D+02   -0.5422162487860901D+01   -0.2113605414547800D+02
    0.2041823574524179D+02    0.9491594883587052D+01   -0.2119874001579945D+02
    0.1974316382068490D+02    0.8824658189769783D+01   -0.2092826917126951D+02
    0.2027210185884620D+02    0.1037190011783669D+02   -0.2075218869430090D+02
   -0.4963042033123583D+01   -0.4700060444490978D+01   -0.7637347078941134D+01
   -0.5853603118840303D+01   -0.4401691303589319D+01   -0.7553355559782732D+01
   -0.4774383697839498D+01   -0.4726303049862153D+01   -0.6714599884273893D+01
    0.2493128433256966D+02   -0.8103464965287161D+01   -0.1042603048717351D+02
    0.2560244482404773D+02   -0.7371056536886032D+01   -0.1049690411345335D+02
    0.2520176431089485D+02   -0.8661893927186643D+01   -0.9698945866062086D+01
   -0.6829266586298083D+00    0.2561071357022567D+02    0.1234373222140510D+02
   -0.2438222775042861D+00    0.2538209878591694D+02    0.1316444909652107D+02
   -0.8726693010089515D-01    0.2637126547824942D+02    0.1206385151098208D+02
   -0.1739010287546202D+02   -0.2724052683210670D+02    0.7360778851811341D+01
   -0.1736306506204235D+02   -0.2818280085317193D+02    0.7417490580520556D+01
   -0.1815044446572073D+02   -0.2702361323639777D+02    0.6795830714203182D+01
    0.4575504378365635D+01   -0.2107848338580622D+02    0.1152713897172029D+02
    0.3948010135826876D+01   -0.2182053325521069D+02    0.1169370870384212D+02
    0.4105874233789836D+01   -0.2033766391584493D+02    0.1207681973167846D+02
   -0.1301613098433796D+02    0.1570881132106427D+02    0.1293468508018019D+02
   -0.1325015075341914D+02    0.1490936523959046D+02    0.1345005413425951D+02
   -0.1220024334367870D+02    0.1611216333931010D+02    0.1327763038396493D+02
   -0.1749174895531568D+02    0.8211075448005024D+01   -0.3405515331644815D+01
   -0.1719866432606101D+02    0.9073683146081336D+01   -0.3124484505590541D+01
   -0.1833158623239220D+02    0.8313142475773153D+01   -0.3824135645279511D+01
    0.2200887941973834D+02    0.9605494088662940D+01    0.8798736768232109D+01
    0.2250409722914316D+02    0.9748924069899509D+01    0.7969287450717794D+01
    0.2178670274892702D+02    0.8623739525120582D+01    0.8859528476158925D+01
   -0.5341264085961778D+01   -0.2424570620745801D+02   -0.8419217124756278D+01
   -0.6184682977806457D+01   -0.2391972731366095D+02   -0.7991610471877489D+01
   -0.4940521148165264D+01   -0.2347034233292564D+02   -0.8879898741554964D+01
    0.6206486500567910D+01    0.2406171129575654D+02    0.1609712456849631D+02
    0.7009059116492295D+01    0.2379242652169474D+02    0.1655658613517267D+02
    0.6527947165966086D+01    0.2474366143061918D+02    0.1549608376641811D+02
   -0.1264310161845740D+02   -0.1653904000264552D+01    0.8678523264427223D+01
   -0.1248754971673617D+02   -0.2461384205716348D+01    0.8225632066908510D+01
   -0.1330710347831572D+02   -0.1104357943288955D+01    0.8272443146535084D+01
    0.1979677573118822D+00   -0.2568836960578184D+02   -0.2699486320552729D+02
    0.9869396596121307D+00   -0.2612064810207103D+02   -0.2681147917994804D+02
   -0.4827133490896508D+00   -0.2615571960124743D+02   -0.2652353004944261D+02
   -0.3653188189165296D+01   -0.9455049615677256D+01    0.2221271807420405D+02
   -0.3139220461575940D+01   -0.9494183291124786D+01    0.2299775984772763D+02
   -0.3380192705017217D+01   -0.1018949289360772D+02    0.2167245914347577D+02
    0.2719246337431661D+02    0.8344410908010390D+01   -0.2700173038735668D+02
    0.2673152397870532D+02    0.7681421616394157D+01   -0.2645443575497416D+02
    0.2650981975924628D+02    0.8262483028154696D+01   -0.2765892744835323D+02
   -0.9775923542760846D+00   -0.8562258742264573D+01    0.1611696762553992D+02
   -0.1072668163666641D+01   -0.9560320096739227D+01    0.1608454587223439D+02
    0.1230833973676426D-01   -0.8565144551982074D+01    0.1607578471712650D+02
   -0.7843058635869250D+01   -0.2512690855339684D+02   -0.2474790814603827D+02
   -0.7176595170672959D+01   -0.2474313594275044D+02   -0.2423096043651475D+02
   -0.8099463296572392D+01   -0.2588002530290041D+02   -0.2425759431972654D+02
    0.2404457395767762D+02   -0.2577155941296777D+01   -0.1734299543367185D+02
    0.2326531499019131D+02   -0.1989957013094724D+01   -0.1729840194997919D+02
    0.2468588854526227D+02   -0.2176756378194304D+01   -0.1792420893442699D+02
    0.2584053261908880D+02   -0.1775949740548951D+02    0.1591581811908791D+01
    0.2534379251572723D+02   -0.1697416162843324D+02    0.1417638579172797D+01
    0.2522879518832526D+02   -0.1832033139059908D+02    0.2192448773094400D+01
    0.1262726969492384D+02   -0.4842650857951154D+01    0.8103262497739104D+01
    0.1273345019014195D+02   -0.4426720056016104D+01    0.8980399488507445D+01
    0.1199043793341084D+02   -0.4251892100880534D+01    0.7740426183278637D+01
   -0.2185826878516588D+02    0.3484379326419366D+01    0.1506596359056818D+02
   -0.2233540800027519D+02    0.4309051639839727D+01    0.1523182984578802D+02
   -0.2165394401733061D+02    0.3355232025948535D+01    0.1418089695583804D+02
    0.3387899378940699D+01   -0.1012849593541742D+02    0.2556442198169038D+02
    0.2936867539383160D+01   -0.1096629866307806D+02    0.2580470452147012D+02
    0.2932898521073138D+01   -0.9319836322767980D+01    0.2599431176380529D+02
   -0.2750693513653988D+02    0.1842102817738288D+02    0.1797479241334516D+02
   -0.2684755842903667D+02    0.1902216671363227D+02    0.1757702636625517D+02
   -0.2706005489794589D+02    0.1761049764722756D+02    0.1800022898096939D+02
    0.2138386537973260D+02    0.1204971163934123D+02   -0.1175957704710175D+02
    0.2230589872996063D+02    0.1204823949146495D+02   -0.1213832981271840D+02
    0.2149225889711692D+02    0.1259837472252562D+02   -0.1090454327792012D+02
   -0.2590696957327755D+02    0.1122391402049727D+02   -0.4584974871898220D+01
   -0.2663585265878291D+02    0.1129611110524269D+02   -0.3927347790754750D+01
   -0.2600122650851781D+02    0.1186725866108795D+02   -0.5298543380378589D+01
   -0.5071735786658392D+01   -0.1309280519557752D+02    0.2114883812828647D+02
   -0.5474678265042883D+01   -0.1220795615631270D+02    0.2129548140230475D+02
   -0.5668966820397269D+01   -0.1368603835894877D+02    0.2059247622470052D+02
   -0.1380361517704725D+02    0.2019156826617568D+02   -0.1766202600741522D+02
   -0.1392430881640000D+02    0.1923253958314718D+02   -0.1759703728821420D+02
   -0.1359235933559498D+02    0.2044482350700516D+02   -0.1680195476289053D+02
    0.2275379011778411D+01    0.3607535971597634D+00   -0.2046037126966839D+02
    0.2341511216256321D+01   -0.4284350724936448D-01   -0.2139047721337473D+02
    0.2029849491254067D+01   -0.2053603992981948D+00   -0.1972342972446436D+02
    0.1416787609421051D+02   -0.4948048109918225D+01   -0.2582484461155722D+02
    0.1376096350289923D+02   -0.5617905730310826D+01   -0.2636301874219652D+02
    0.1496446906466959D+02   -0.4641208728122134D+01   -0.2627735528325566D+02
    0.2770777789223857D+02    0.1531358553192876D+02    0.1284805392573000D+02
    0.2694692483192670D+02    0.1481898139136787D+02    0.1252198621515242D+02
    0.2731614547368225D+02    0.1610593045645614D+02    0.1329355725415742D+02
    0.8377783171262191D+01    0.2242239231478193D+02   -0.2148947650808099D+02
    0.8944958773936069D+01    0.2318729148584296D+02   -0.2144097407508096D+02
    0.7557501661713793D+01    0.2271299619378284D+02   -0.2191492210795776D+02
    0.1693586458979049D+02    0.2470606559516240D+02   -0.2127699406479057D+02
    0.1715038959373717D+02    0.2479569178920994D+02   -0.2032234804185030D+02
    0.1647910911704094D+02    0.2549150276270019D+02   -0.2150733629790485D+02
    0.1378118229805359D+02    0.1266355393435409D+02    0.1617586169596201D+02
    0.1452368848835824D+02    0.1264354120386386D+02    0.1556126828304231D+02
    0.1307139333506772D+02    0.1213681601349237D+02    0.1577583520158790D+02
    0.1842449445602736D+02   -0.1867776790861307D+00   -0.2188907922992262D+01
    0.1840463270492171D+02    0.7316807697136485D+00   -0.2335305230392418D+01
    0.1756591654351640D+02   -0.4609565845609229D+00   -0.1914839290453029D+01
    0.1990664722017187D+02   -0.2311562493698597D+02   -0.1265907275487482D+02
    0.2062889260865524D+02   -0.2363909049904980D+02   -0.1287861674313418D+02
    0.2038563235446885D+02   -0.2229559783714611D+02   -0.1293095630561188D+02
    0.1416191590803953D+02    0.2439366117585556D+02   -0.7602389718846012D-01
    0.1472810716429134D+02    0.2370218510521768D+02    0.2310272616750148D+00
    0.1330370262991185D+02    0.2402775797359818D+02   -0.1921126025795590D-02
    0.4761158634031878D+01    0.1047168934882926D+01   -0.2372866647886487D+02
    0.5697005796185262D+01    0.9067498427366736D+00   -0.2361659258983950D+02
    0.4460341026690980D+01    0.3999963786746863D+00   -0.2431575283173330D+02
   -0.2358146873526050D+02   -0.7509450446043214D+01   -0.1657876076421711D+02
   -0.2293440955905098D+02   -0.6931118568494478D+01   -0.1620861755323000D+02
   -0.2339474301943392D+02   -0.8375431017498105D+01   -0.1623135975738203D+02
   -0.2684422264457042D+02   -0.1474039417313870D+02   -0.1811771278013935D+02
   -0.2725391754025406D+02   -0.1530778308695900D+02   -0.1873295061491005D+02
   -0.2590417202746178D+02   -0.1500947023294890D+02   -0.1809389630787951D+02
    0.8436422386426548D+01    0.2257782973567690D+02   -0.3369853663211647D+01
    0.8610939694218688D+01    0.2348937993904743D+02   -0.3150759240342719D+01
    0.9272104833311685D+01    0.2216494034193050D+02   -0.3614352203938229D+01
    0.1140704200503873D+02    0.3953630623909352D+01   -0.2624618852163417D+02
    0.1184974484568892D+02    0.3122942702921871D+01   -0.2605057012181974D+02
    0.1210204407625340D+02    0.4662762630395685D+01   -0.2608086981254297D+02
    0.8305353573045043D+01   -0.2145279988289312D+02   -0.2765020023737538D+02
    0.7970951442024930D+01   -0.2215909497597540D+02   -0.2714101903291962D+02
    0.8900976293130215D+01   -0.2188191586303415D+02   -0.2826662692122236D+02
   -0.2159916735410351D+02    0.1382342933886052D+02    0.2658328887627569D+02
   -0.2124815877727697D+02    0.1411601783119552D+02    0.2573706157710854D+02
   -0.2105227949680599D+02    0.1310798153039138D+02    0.2702605768516779D+02
    0.1070295163750187D+00   -0.1178415932619712D+02    0.2478242264535851D+01
   -0.4305642548091037D-01   -0.1257716240865308D+02    0.2985316616095103D+01
   -0.6870430171085919D+00   -0.1126091025292900D+02    0.2694424759035950D+01
    0.4544027514215936D+01   -0.4400320831381566D+01   -0.1781474392220136D+02
    0.5062919851892136D+01   -0.4393255769894818D+01   -0.1698413909534675D+02
    0.4523160351589857D+01   -0.5288952200206207D+01   -0.1811892389875058D+02
    0.1963917608098862D+02    0.2031837084564360D+02   -0.2149762700724834D+02
    0.1926900969113066D+02    0.1947404024686808D+02   -0.2108083252275007D+02
    0.1896653202599751D+02    0.2067994911043118D+02   -0.2211761458234430D+02
   -0.1212218642793813D+02    0.1108736253803423D+02   -0.1222317626632179D+02
   -0.1284588426913610D+02    0.1083532887396920D+02   -0.1160601193004263D+02
   -0.1257396711248454D+02    0.1146574562652618D+02   -0.1302800077497780D+02
   -0.2396753775838635D+02    0.2333913310417043D+02    0.1883292764278902D+01
   -0.2323049603690487D+02    0.2378984552098674D+02    0.2375893346509416D+01
   -0.2424140910351684D+02    0.2379917673580328D+02    0.1045481684809285D+01
   -0.1404076739587440D+02    0.1533101092773664D+02    0.1033590295341425D+02
   -0.1330948341855428D+02    0.1582562065911063D+02    0.1070857591467460D+02
   -0.1441966274432476D+02    0.1468521765230306D+02    0.1097902348260589D+02
    0.1385708352076117D+02   -0.1043788376057209D+02    0.2789847882991861D+02
    0.1286969724953249D+02   -0.1029301333570356D+02    0.2773629297801731D+02
    0.1426553887106867D+02   -0.1070054696617591D+02    0.2705962617324727D+02
   -0.2526451722701511D+02    0.1224225536000795D+02    0.9644461482115174D+01
   -0.2623055691712750D+02    0.1205191767683197D+02    0.9750457890419018D+01
   -0.2490936540913228D+02    0.1158393203533817D+02    0.9062668333093033D+01
   -0.1290662151994807D+02   -0.1095709254912788D+02    0.4832050780922959D+01
   -0.1273919007332320D+02   -0.1022167427248381D+02    0.5464841418711611D+01
   -0.1385515387789589D+02   -0.1094297122402356D+02    0.4600423365807196D+01
    0.2815100578816592D+01    0.8191604737234703D+01    0.2535956956107645D+02
    0.2626249530955431D+01    0.8086392335686313D+01    0.2631759854417957D+02
    0.3733623402218202D+01    0.7979660772342537D+01    0.2521490824232541D+02
    0.1781156857970306D+01    0.1199948874902472D+02    0.1989420012358832D+02
    0.1236572631943276D+01    0.1181472639752454D+02    0.1902714999714134D+02
    0.1204208513155747D+01    0.1182367968959293D+02    0.2066294832569301D+02
   -0.1097632396295073D+02    0.2274209241728879D+02    0.1884065955628854D+02
   -0.1182827562362283D+02    0.2233965975116328D+02    0.1920176052947761D+02
   -0.1024733726480642D+02    0.2208662373956698D+02    0.1897227161073342D+02
   -0.5817538332561805D+01   -0.2700263475426840D+02   -0.7080328621955536D+01
   -0.6219683550969938D+01   -0.2653043132224530D+02   -0.6324472367015827D+01
   -0.5504257036928903D+01   -0.2631652783746250D+02   -0.7704043013316664D+01
   -0.7377462750261439D+01    0.1040838018638672D+02   -0.2089778154395281D+01
   -0.6667863340270237D+01    0.9699672828564941D+01   -0.1936893564609158D+01
   -0.8085581684554921D+01    0.1000521335356663D+02   -0.2591989555258872D+01
    0.6509416290278846D+01   -0.6300041733530451D+01   -0.9474634345102277D+01
    0.6429113333305123D+01   -0.6132651433159482D+01   -0.1046971005016634D+02
    0.7021636535183442D+01   -0.5529217328626990D+01   -0.9219360391363308D+01
    0.2773546538168393D+02   -0.3125884695036169D+01   -0.5458919933172836D+01
    0.2752101748265239D+02   -0.2453728603431904D+01   -0.4793756976539088D+01
    0.2761354875601818D+02   -0.3982298975349586D+01   -0.5065352887897348D+01
    0.1868840748397543D+02    0.7909588924822062D+01   -0.3183991510038151D+01
    0.1778001079105924D+02    0.7808858147993409D+01   -0.2823619376214003D+01
    0.1913835919012104D+02    0.8671072610137223D+01   -0.2745499942946705D+01
    0.1696659460924407D+01    0.1050752103100663D+02   -0.6321462023419289D+01
    0.9496852955598599D+00    0.9961984962020049D+01   -0.6484424282450326D+01
    0.2200414942547775D+01    0.1012541059070048D+02   -0.5596972911892514D+01
   -0.2682886916402579D+01   -0.1181486100011606D+02    0.9403779149215783D+01
   -0.3409362423087986D+01   -0.1214078734090072D+02    0.8922716261169434D+01
   -0.2053173400861050D+01   -0.1129011368839568D+02    0.8835361558912510D+01
    0.1093285013734701D+02   -0.8377200614947071D+01   -0.1765531344669555D+02
    0.1097616891436486D+02   -0.7919745595815763D+01   -0.1680512025210435D+02
    0.1004480480155694D+02   -0.8294247695490560D+01   -0.1805963080950132D+02
   -0.7028575525419125D+01   -0.6941591071009184D+01    0.1468858483930626D+02
   -0.6511341723324168D+01   -0.6299822369214707D+01    0.1413427512435782D+02
   -0.6446929259085635D+01   -0.7247771420228379D+01    0.1541322030825738D+02
   -0.2435416097278978D+02    0.2134599463660819D+02    0.1417373791764471D+02
   -0.2508044536711554D+02    0.2109647648455668D+02    0.1470231662267708D+02
   -0.2470058603731219D+02    0.2219312189634132D+02    0.1386141073283551D+02
   -0.2494615048276354D+02    0.2546718561267040D+02    0.2394197372625410D+02
   -0.2454799821237907D+02    0.2459424412340774D+02    0.2414262430585467D+02
   -0.2440448408077915D+02    0.2605627614854585D+02    0.2340158985719902D+02
   -0.1476588857265610D+01    0.2753174110687752D+01    0.1213979809888567D+02
   -0.6888255252167794D+00    0.2266402515007347D+01    0.1222485922883066D+02
   -0.1744298886007279D+01    0.3143718311493508D+01    0.1293193899412600D+02
    0.2298370671869211D+02    0.2304701086474597D+01   -0.1962441566638280D+02
    0.2315399506879610D+02    0.1347007655259678D+01   -0.1973562762859532D+02
    0.2323650775126847D+02    0.2627643192049729D+01   -0.1873147487983676D+02
    0.1140882159815882D+02   -0.2145351685276986D+02   -0.1398015087441602D+02
    0.1193604399964323D+02   -0.2144144392881983D+02   -0.1480954652836241D+02
    0.1179014541956284D+02   -0.2208809110162555D+02   -0.1334583803655761D+02
   -0.1643411506742019D+02    0.8616660310457863D+01    0.1065702630550290D+02
   -0.1562055184581533D+02    0.8425234761858484D+01    0.1011000658820641D+02
   -0.1705777020093537D+02    0.7913602696954379D+01    0.1079069906718330D+02
   -0.8239808326578201D+01    0.1219753189327574D+02   -0.1351856432602926D+02
   -0.8776520747032192D+01    0.1147437299390906D+02   -0.1317467021296531D+02
   -0.7474274321858359D+01    0.1221293528598801D+02   -0.1295028905799475D+02
   -0.2741807734468811D+02    0.1059741382769949D+02    0.1319134399601102D+02
   -0.2795277787655549D+02    0.1129516166442638D+02    0.1365019944698748D+02
   -0.2801441228011819D+02    0.1022781453470463D+02    0.1254493063841815D+02
    0.4054468319077873D+01    0.2515401538989290D+02    0.2091143630312973D+02
    0.4267044235886742D+01    0.2592829136698039D+02    0.2142212563566780D+02
    0.4821161754955969D+01    0.2465254036759540D+02    0.2097275198100633D+02
    0.1556523822256608D+02   -0.2510184997540777D+02    0.2682842837656365D+02
    0.1477914081854696D+02   -0.2461046867894460D+02    0.2656810648738485D+02
    0.1605963567880683D+02   -0.2531919862188163D+02    0.2604806278592854D+02
    0.1676169034128925D+02    0.3071899594967177D+01   -0.1060172358734756D+02
    0.1588762913708481D+02    0.2995878583933118D+01   -0.1100977587985617D+02
    0.1744915659768705D+02    0.3354203053920196D+01   -0.1118027240635537D+02
    0.2202390195943688D+02    0.1475823789923251D+02   -0.2172475449243282D+02
    0.2183838021644122D+02    0.1383012089269112D+02   -0.2176040130445122D+02
    0.2114377374874567D+02    0.1515203800047320D+02   -0.2186165497571277D+02
   -0.2416579887250121D+02    0.1960287034246498D+02    0.1213189729621749D+02
   -0.2419441023745812D+02    0.2040745521371415D+02    0.1270854360861075D+02
   -0.2442529275176759D+02    0.1985850990678705D+02    0.1125831787615861D+02
    0.1805807270443557D+00    0.1921410637083026D+02   -0.1481044825512505D+02
    0.7816785828663693D+00    0.1951956763367492D+02   -0.1409959673627170D+02
    0.1374988190537596D-01    0.1832990858229138D+02   -0.1457543348091007D+02
   -0.8433534249748110D+01    0.1206024096862019D+02   -0.1860461299545389D+02
   -0.9297639601906331D+01    0.1170498402829524D+02   -0.1879229373787778D+02
   -0.8430431076904272D+01    0.1235346721038567D+02   -0.1772211930502761D+02
    0.2572009563080344D+01    0.2013742125056427D+02   -0.1284910567626637D+02
    0.3221429934524711D+01    0.2042509852309660D+02   -0.1350204207248348D+02
    0.2338129832100436D+01    0.2096570294205455D+02   -0.1241827545968226D+02
   -0.2585085385669919D+02    0.2415894851957168D+02    0.2126594409602652D+02
   -0.2625653195881927D+02    0.2330117476004965D+02    0.2124927108327736D+02
   -0.2654378243202262D+02    0.2477005358166599D+02    0.2159737547162835D+02
    0.1092625915807186D+02    0.2934790334474958D+01   -0.1999329959056315D+02
    0.1175021158932622D+02    0.2539401940482801D+01   -0.1965050810937763D+02
    0.1116396679597779D+02    0.3436331998283289D+01   -0.2088679777075251D+02
    0.6928602644135196D+01   -0.1074985349033079D+02   -0.6018912091601830D+01
    0.7473273781012742D+01   -0.1132192042498284D+02   -0.5424465227422568D+01
    0.7496715505424713D+01   -0.1002128202426488D+02   -0.6346963335406970D+01
    0.1790304641014359D+02   -0.2130643640641415D+00   -0.1908444202360315D+02
    0.1875000452511560D+02    0.3303071697248711D+00   -0.1909515507456794D+02
    0.1736382271001468D+02   -0.3004056802561095D-01   -0.1821902337702472D+02
    0.7980333301038004D+01   -0.2163026011415584D+02   -0.7818739970302191D+01
    0.7020736093147088D+01   -0.2166134361033580D+02   -0.8005017601683885D+01
    0.8345778137242096D+01   -0.2101057669370729D+02   -0.8488173952580597D+01
   -0.5187997374099167D+01    0.1620871199803907D+02   -0.1513026726302347D+02
   -0.6063560769268250D+01    0.1668878705103533D+02   -0.1538011099178130D+02
   -0.5466334728877118D+01    0.1527590342331889D+02   -0.1512411480548812D+02
   -0.2604984473810303D+02    0.7998834074242280D+01    0.2300917863205898D+02
   -0.2644372865976542D+02    0.7375665787715071D+01    0.2229165183865481D+02
   -0.2513353919172590D+02    0.7859381573462390D+01    0.2304835653164299D+02
   -0.4410140521972110D+00   -0.2230582165595274D+02    0.4563619570947039D+01
    0.1295184310756921D+00   -0.2299270787651181D+02    0.4913539014543216D+01
   -0.3194481170951319D+00   -0.2152829381141488D+02    0.5158398396222317D+01
   -0.6465171062554864D+01    0.1129474923105756D+02   -0.2047099127771325D+02
   -0.6918827072132396D+01    0.1072656088110679D+02   -0.2108304252122214D+02
   -0.7018312338809919D+01    0.1132177206985033D+02   -0.1970455230848003D+02
   -0.1112178075687250D+02    0.1124322411009939D+02   -0.2310877066985637D+01
   -0.1206360752920641D+02    0.1133801648619076D+02   -0.2096987983983233D+01
   -0.1059590138899684D+02    0.1185424180016905D+02   -0.1737427663870190D+01
   -0.9251648744873725D+01   -0.2173705999879804D+02   -0.8833785937086903D+01
   -0.9922142531177872D+01   -0.2102811654469544D+02   -0.8765493759395998D+01
   -0.9001286518299002D+01   -0.2174644053709857D+02   -0.9757639097806022D+01
    0.2583350537266848D+02    0.2745444576495197D+02    0.2608045159574766D+02
    0.2657961896296715D+02    0.2787416623936765D+02    0.2569245846412867D+02
    0.2531052215160524D+02    0.2815364420339015D+02    0.2652734262750744D+02
   -0.2003422835519251D+02    0.1149176063657538D+01    0.6746082350310981D+01
   -0.2077824500714818D+02    0.1691324638329057D+01    0.6819324120707411D+01
   -0.2020464508482498D+02    0.5304621558209707D+00    0.5990631149126741D+01
    0.2182323376175163D+02   -0.4919942746416258D+01   -0.1931765672717787D+02
    0.2118008302808220D+02   -0.4787885236095768D+01   -0.1991825658295700D+02
    0.2143511942572145D+02   -0.4879128310839899D+01   -0.1843720017646699D+02
   -0.1746361332724955D+02   -0.7042098537027483D+01    0.1040218016975659D+02
   -0.1657281060999808D+02   -0.6709403254089529D+01    0.1006819623460519D+02
   -0.1741750922604389D+02   -0.7888882536463384D+01    0.1090342367364188D+02
   -0.1409123146211150D+02   -0.2968074372378812D+01   -0.5357227722447958D+01
   -0.1343807022293161D+02   -0.2703118775897257D+01   -0.4679494914729244D+01
   -0.1375929055829864D+02   -0.3807811354557688D+01   -0.5821003878588924D+01
   -0.3062195608343460D+01   -0.2408779431415292D+02   -0.2227949578963186D+02
   -0.3119842216984614D+01   -0.2450271234795078D+02   -0.2134502404359275D+02
   -0.2145422418235268D+01   -0.2368444646459703D+02   -0.2233481425156160D+02
    0.7293652025621604D+00   -0.1583262777934251D+02   -0.8179721962030598D+01
    0.2753858461295270D+00   -0.1654554868628730D+02   -0.7736924268353931D+01
    0.6923627150305147D+00   -0.1504913433823846D+02   -0.7664119425579453D+01
    0.1675593037348721D+02   -0.5095882955567332D+01    0.5768530088301884D+01
    0.1746164347741408D+02   -0.5274966534624570D+01    0.6437939297044534D+01
    0.1717561959476719D+02   -0.4739706874911736D+01    0.5028272300637997D+01
    0.2703915465474528D+02   -0.2614732831068098D+02    0.1881628023628976D+01
    0.2757334800793882D+02   -0.2547554245954007D+02    0.2351801577536852D+01
    0.2769804458639986D+02   -0.2680062661105536D+02    0.1887283935065371D+01
   -0.1545484394688526D+01   -0.1998319986723310D+02   -0.1522638978328551D+02
   -0.1322409151158244D+01   -0.2088759533220585D+02   -0.1541986450013708D+02
   -0.1119914530132491D+01   -0.1966853898178131D+02   -0.1440288566151524D+02
   -0.1343843258836440D+02   -0.1891171980477268D+02    0.1548597960600047D+01
   -0.1287093941557199D+02   -0.1815449611728453D+02    0.1638260157036460D+01
   -0.1433201092864639D+02   -0.1849681744437161D+02    0.1721089703171148D+01
    0.3450772506254543D+01    0.8171638859853799D+01    0.8312367330240720D+00
    0.4080812889022511D+01    0.8764908341840620D+01    0.1223374177602726D+01
    0.3685447009590646D+01    0.7334345570154730D+01    0.1289871463329980D+01
    0.1507149652639646D+02    0.2146865077636571D+02    0.1060448266794712D+02
    0.1550673745934976D+02    0.2166362758646173D+02    0.1146469680352599D+02
    0.1522106965385231D+02    0.2219780456484747D+02    0.9998543666381121D+01
    0.8325971543450084D+01    0.1263667624734887D+01   -0.1176225116626374D+02
    0.8410533644845025D+01    0.1542499344446966D+01   -0.1076887380426028D+02
    0.8652252282770689D+01    0.3559626869631007D+00   -0.1189759326417720D+02
    0.1610332825877123D+02   -0.6550508261405005D+01   -0.1181276137669568D+02
    0.1652235481652977D+02   -0.7279829256472524D+01   -0.1134623373661254D+02
    0.1577452104949025D+02   -0.7088035998839140D+01   -0.1254423043972985D+02
    0.2005594703260265D+02    0.2076777420567972D+01   -0.1879836863706160D+02
    0.2079431447998423D+02    0.2046865075638614D+01   -0.1943719436752069D+02
    0.1931947590441875D+02    0.2503439874601536D+01   -0.1924786987765016D+02
    0.3850881095814634D+01   -0.8218255910896385D+01    0.8115737343737116D+01
    0.4144044916568275D+01   -0.8560578569001141D+01    0.7216767326668744D+01
    0.3829514479973799D+01   -0.8975835395925758D+01    0.8630083789334632D+01
    0.2311235549892814D+02   -0.3570776689991085D+01    0.1272284024375202D+01
    0.2364192077401875D+02   -0.3875458379087743D+01    0.4705435840525583D+00
    0.2328305682002098D+02   -0.4305208776653908D+01    0.1919189974129826D+01
   -0.7870285464257161D+01    0.6320915066947186D+01   -0.1856961831636671D+01
   -0.7496619677334073D+01    0.5589501074105055D+01   -0.2310374594700133D+01
   -0.8795759784961207D+01    0.6061616981929991D+01   -0.1569903185541100D+01
    0.1137529480690406D+02    0.9469062391589137D+01    0.5350306578515752D+01
    0.1086362368432514D+02    0.1007420235614719D+02    0.5979661298259328D+01
    0.1207007888249682D+02    0.9088282481437917D+01    0.5887725940571126D+01
    0.6003546777614662D+01   -0.2167411001001621D+02    0.2022258784189401D+02
    0.6849008744576056D+01   -0.2135762571695704D+02    0.1992723405363586D+02
    0.6219277243562056D+01   -0.2269497957149286D+02    0.2039858674708751D+02
    0.1682592919469355D+02   -0.1202372676055334D+02    0.2403270310018112D+01
    0.1728069894168459D+02   -0.1255844197001580D+02    0.1700462414572586D+01
    0.1750220068363240D+02   -0.1155997911317592D+02    0.2925287913561541D+01
    0.2324492668748612D+02    0.1079063442869559D+01   -0.1079695328535468D+02
    0.2324963179911028D+02    0.2693588856430080D+00   -0.1027995385677028D+02
    0.2235432596852029D+02    0.1421256075366258D+01   -0.1063743403663356D+02
    0.9521744609841987D+01    0.2571870251046242D+02    0.1418900228814653D+02
    0.1024250922910909D+02    0.2626773382742721D+02    0.1438320189231851D+02
    0.9723424970104237D+01    0.2517038341674815D+02    0.1340201708408440D+02
    0.1671802731827196D+02   -0.6332001518049585D+01   -0.2513855964029105D+02
    0.1757554956762701D+02   -0.6727697280336389D+01   -0.2495143685409526D+02
    0.1621930211062053D+02   -0.6978221208159652D+01   -0.2569684902448140D+02
   -0.1182257120358199D+02   -0.2080233537567143D+02   -0.2341940617824656D+02
   -0.1195388968346482D+02   -0.2162395549068868D+02   -0.2382420981943320D+02
   -0.1266850705646157D+02   -0.2046599557985239D+02   -0.2312336650100947D+02
    0.1145404194918889D+02    0.6623930235173276D+01    0.2753895039460343D+02
    0.1135905284601926D+02    0.5833973219402792D+01    0.2694909943210567D+02
    0.1189081713813396D+02    0.7333281999533106D+01    0.2699810126422835D+02
   -0.7911896585164044D+01    0.1978896745217103D+02   -0.1624525866151263D+02
   -0.8718947606703031D+01    0.1927849106545354D+02   -0.1642171680625026D+02
   -0.7605134050162514D+01    0.1995123652220149D+02   -0.1717723241955301D+02
    0.2675638119536631D+01    0.2612871872953830D+02   -0.3648802542117271D+01
    0.3520414473493007D+01    0.2663415818549477D+02   -0.3707208401488497D+01
    0.1958993501191308D+01    0.2668803645902362D+02   -0.3268198167348527D+01
    0.2341863489680754D+02    0.2702555060783154D+02    0.1609399399519154D+02
    0.2411552018904014D+02    0.2688584365120792D+02    0.1551547881655685D+02
    0.2268500209074650D+02    0.2670824075568437D+02    0.1551697456451812D+02
   -0.8476136102323212D+01    0.5201361667814163D+01    0.9137292399362575D+01
   -0.8149571701337049D+01    0.6130437121314446D+01    0.9282271115278489D+01
   -0.9187131679911394D+01    0.5231791538117148D+01    0.8491865211631133D+01
   -0.2612730888496290D+02   -0.3041364331196773D+01   -0.1577243706292937D+02
   -0.2619820709322777D+02   -0.2215708245238853D+01   -0.1526379154926577D+02
   -0.2684198510350570D+02   -0.3628453667835298D+01   -0.1568305363370639D+02
   -0.1565687029427485D+02   -0.4635193350563358D+00    0.3101943913730634D+01
   -0.1626537170687143D+02    0.8648597106177269D-02    0.2508525710430107D+01
   -0.1591397507509359D+02   -0.1946576199928370D+00    0.3992209502372974D+01
    0.3925268216729619D+01    0.1028963850222013D+00   -0.1718665676859354D+02
    0.4222411568933184D+01    0.9980107131080689D+00   -0.1737370633055859D+02
    0.2996861703526752D+01    0.2211283517725721D-01   -0.1681250792580658D+02
    0.1715818981146144D+00   -0.1960645504689007D+02   -0.1279462294240188D+02
   -0.2370752210335227D+00   -0.2022551992610811D+02   -0.1220374055587977D+02
    0.1006017875422981D+01   -0.1988616051823029D+02   -0.1328817883154805D+02
    0.1244349623631002D+02    0.3122603990582161D+01    0.6649804458401998D+01
    0.1160387121936914D+02    0.2634043039716110D+01    0.6592590956276618D+01
    0.1241838522006987D+02    0.3305166173901446D+01    0.7615081198745565D+01
    0.2509615003483103D+02    0.2863867786083993D+01    0.2943643565298129D+01
    0.2449686750097241D+02    0.3309427538724478D+01    0.3459985224137496D+01
    0.2463660558909987D+02    0.2494294545142453D+01    0.2167075221588253D+01
    0.1905639669952220D+02   -0.1082986233253467D+02   -0.2013417137743382D+02
    0.1859904287187802D+02   -0.1133540582885401D+02   -0.1938654391635269D+02
    0.1996255425357372D+02   -0.1118095672510205D+02   -0.2019577511074442D+02
   -0.1094247701886809D+02   -0.2008085823551121D+02   -0.5245056248846819D+01
   -0.1029076875819940D+02   -0.1973280121554099D+02   -0.5876225211846461D+01
   -0.1181041342379346D+02   -0.1967743768762904D+02   -0.5446568618117918D+01
    0.5814400773688330D+01    0.2046313641052206D+02   -0.2303352637052799D+02
    0.6436282024270493D+01    0.2005123001664181D+02   -0.2368509520661625D+02
    0.4988034054430338D+01    0.1986902192790645D+02   -0.2307739034360314D+02
   -0.1120668284505307D+02   -0.1225657940884826D+01   -0.2296707081463344D+02
   -0.1052678389331347D+02   -0.1910677540057063D+01   -0.2318060700727888D+02
   -0.1094652486141522D+02   -0.4296612036127234D+00   -0.2341784673757100D+02
   -0.2637874770793179D+02    0.8066058692068623D+01    0.1447883573749362D+01
   -0.2622313821308092D+02    0.7705215742615017D+01    0.2336616409764667D+01
   -0.2581883891554817D+02    0.8862408246628997D+01    0.1385531586756676D+01
   -0.1802069422912391D+02    0.2746701013917048D+02   -0.1391278949692917D+01
   -0.1725567059201217D+02    0.2708426734863923D+02   -0.9138930802505070D+00
   -0.1872652884166532D+02    0.2768784235767293D+02   -0.7405609534682526D+00
    0.2216735439819033D+01   -0.1418768482263025D+02    0.1833127995304075D+02
    0.3115274717047781D+01   -0.1436591894321622D+02    0.1801489543866809D+02
    0.2106172604775698D+01   -0.1322232830092756D+02    0.1853461553455612D+02
   -0.1302102529162256D+02   -0.3836874802350283D+01   -0.2482446583940862D+02
   -0.1283805930675887D+02   -0.4575192207105401D+01   -0.2540118886701300D+02
   -0.1270330251532617D+02   -0.3156122400143727D+01   -0.2533312351318021D+02
    0.5511353228697538D+01    0.1990032364037628D+02    0.8316963581210230D+01
    0.5064435263317293D+01    0.2054794615296388D+02    0.7763750314392954D+01
    0.4821295596896780D+01    0.1932696684346870D+02    0.8772750534009242D+01
   -0.2723026865318387D+02   -0.1494238215694658D+02   -0.1489472621403145D+02
   -0.2726438442306828D+02   -0.1559654281280519D+02   -0.1557482680113415D+02
   -0.2636938820976301D+02   -0.1459001702792357D+02   -0.1493077114742570D+02
    0.4748647093610010D+01   -0.2180844576631619D+02    0.2269080495858060D+02
    0.5072951669701772D+01   -0.2180911772224697D+02    0.2175862248764915D+02
    0.4909771838015521D+01   -0.2272643666252870D+02    0.2298923289704454D+02
   -0.3808203282202239D+01   -0.1043152904855112D+02    0.2779495725901975D+02
   -0.3187131259013396D+01   -0.1061704484319868D+02    0.2704327042215338D+02
   -0.3328129648292477D+01   -0.1012834988169402D+02    0.2862473806443902D+02
    0.1935909490771584D+02   -0.6756657540569912D+01   -0.1384305875664947D+02
    0.1851078553311912D+02   -0.7099467528934431D+01   -0.1415985133710777D+02
    0.1919237628955296D+02   -0.6831387231072931D+01   -0.1290597896257101D+02
    0.1962339302648965D+01    0.5356157351131268D+01    0.1830971250060600D+02
    0.2816868757241518D+01    0.5023643027043587D+01    0.1846709255738038D+02
    0.1355262408527865D+01    0.4971043899915432D+01    0.1894533552924500D+02
   -0.8015112008816081D+01    0.1746309952662224D+02    0.2302708930135997D+02
   -0.7213396173567449D+01    0.1780126386410748D+02    0.2268799069993501D+02
   -0.7879277216918979D+01    0.1692503452450143D+02    0.2377571430971376D+02
   -0.9297956139059412D+01    0.1633884188752691D+02   -0.2235218500444986D+02
   -0.8920010549771117D+01    0.1706146115501684D+02   -0.2287328224980885D+02
   -0.9932261940658925D+01    0.1679238761119334D+02   -0.2170354544667713D+02
    0.7352211546728316D+01   -0.2764399260545472D+02   -0.2164302023512044D+02
    0.8132615860005298D+01   -0.2786161491884013D+02   -0.2110431140650320D+02
    0.6549133831767771D+01   -0.2753431738643020D+02   -0.2109773411264427D+02
   -0.1872072782527764D+02    0.1845655036145655D+02   -0.2782647472983653D+02
   -0.1935762536637966D+02    0.1775202248080183D+02   -0.2750084616668012D+02
   -0.1859003130634716D+02    0.1823984946627144D+02   -0.2874153485618796D+02
    0.1383293218125073D+01   -0.7390376925204706D+01    0.7112502628359730D+01
    0.7594675149658187D+00   -0.7021179750844439D+01    0.7780317301613220D+01
    0.2157664577670886D+01   -0.7673079642747672D+01    0.7596219736343357D+01
   -0.2251949424071476D+00    0.2604688964619815D+02    0.5956693668673572D+01
    0.3434292964037565D+00    0.2553439555079145D+02    0.5408614980104219D+01
   -0.6091489253408229D+00    0.2552852435575496D+02    0.6657589472157508D+01
    0.6934658823841930D+01   -0.1373325618350094D+02   -0.2251839714818758D+02
    0.6541884668292968D+01   -0.1294642431645234D+02   -0.2286838695264808D+02
    0.6527027484584287D+01   -0.1450029001217776D+02   -0.2305939707691266D+02
    0.2736563570668888D+02   -0.1722660839820092D+02   -0.2777651274880567D+02
    0.2721204703252323D+02   -0.1655388925040738D+02   -0.2844471703835870D+02
    0.2788670152434600D+02   -0.1672531646979764D+02   -0.2711623847065874D+02
    0.6961739414534062D+01   -0.2416652301421536D+02    0.2664174097266238D+02
    0.6301229927308547D+01   -0.2359367023346189D+02    0.2619206321384975D+02
    0.6819473825233927D+01   -0.2380962202106794D+02    0.2757041861988813D+02
   -0.6588652531177368D+01   -0.5309657039721307D+01   -0.1492538589412093D+01
   -0.7346925825336099D+01   -0.4783930767396612D+01   -0.1845863354848823D+01
   -0.6433496717982618D+01   -0.6040140645953364D+01   -0.2073005211649721D+01
   -0.3825463747833174D+01   -0.6936713098578435D+01    0.2152765180799205D+01
   -0.4362192141053068D+01   -0.6136969242844319D+01    0.2223365816465869D+01
   -0.3838319721599139D+01   -0.7397996029134362D+01    0.3014939763311671D+01
    0.7573718840955926D+01    0.1200500880517492D+02    0.2599908061185796D+02
    0.6931672608420017D+01    0.1162172655808384D+02    0.2538019119499529D+02
    0.7534812180964377D+01    0.1293991790356590D+02    0.2571139251033648D+02
   -0.1221233404509975D+02   -0.1190718394468457D+02   -0.1415198705661933D+02
   -0.1314253126098202D+02   -0.1163311526617571D+02   -0.1407066780182255D+02
   -0.1213199849614497D+02   -0.1261831410699663D+02   -0.1475577946630839D+02
    0.7869714098959595D+01   -0.1847958132531222D+02   -0.1883619935317264D+02
    0.6982073787852868D+01   -0.1868844280118461D+02   -0.1855634367244109D+02
    0.8049238867191724D+01   -0.1872168356797514D+02   -0.1976514459410560D+02
   -0.2274753588334900D+02    0.7083427924809202D+01   -0.1139578327782407D+02
   -0.2372179453895762D+02    0.6974145674143060D+01   -0.1148273433536876D+02
   -0.2237946588492515D+02    0.6495309770142430D+01   -0.1205044598185644D+02
   -0.1572029582860397D+02    0.1107247272112600D+02    0.1066720988623805D+02
   -0.1531539727247471D+02    0.1095892082659742D+02    0.9774073030883539D+01
   -0.1610749089125652D+02    0.1024178453925476D+02    0.1092562477263762D+02
    0.6999922293819891D+01   -0.8641237976522183D+01    0.2342510406603735D+02
    0.7457844298635543D+01   -0.9345425651515901D+01    0.2391777578820920D+02
    0.7632247239192043D+01   -0.8192284217807131D+01    0.2280057580225279D+02
   -0.5366425702108623D+01    0.1643797630763270D+02    0.7692429698096666D+01
   -0.5696242070154362D+01    0.1555016431176920D+02    0.7855375950491579D+01
   -0.6136847392910267D+01    0.1691785284740849D+02    0.7258003036492446D+01
   -0.2480740894713685D+02    0.7773645719572907D+01    0.9021942005491665D+01
   -0.2549362884363104D+02    0.8306379415916672D+01    0.9318393569197950D+01
   -0.2406809752192500D+02    0.7754867510357077D+01    0.9703708608602588D+01
   -0.2095611556486532D+02    0.1463509434348439D+02    0.4273239503695177D+01
   -0.2163940561437660D+02    0.1410089047435242D+02    0.4698058442297111D+01
   -0.2110006701370341D+02    0.1549557429054516D+02    0.4573564198167257D+01
    0.2438374827334559D+02    0.7381104972149680D+01    0.1383449197077029D+02
    0.2419423579095078D+02    0.8311795455721310D+01    0.1368010665116969D+02
    0.2499815686729179D+02    0.7204882077351974D+01    0.1309977799505762D+02
   -0.1058740321686542D+02    0.1809334096473797D+02    0.1065096633143674D+02
   -0.9832886734494812D+01    0.1861954293682298D+02    0.1101279757348391D+02
   -0.1126299044281527D+02    0.1875319376167952D+02    0.1041505149799414D+02
   -0.1554388680498213D+02    0.6894435985267396D+00   -0.2215261623939081D+02
   -0.1493682368397176D+02    0.8691761963563915D-01   -0.2263706842548509D+02
   -0.1495373808734252D+02    0.1426751821629560D+01   -0.2188965861820976D+02
   -0.3730338112147024D+01    0.1399938969945378D+02   -0.3022729267077067D+01
   -0.3962189219840301D+01    0.1428443469013250D+02   -0.3926704306663771D+01
   -0.4589939605374413D+01    0.1379105925332827D+02   -0.2623558560838152D+01
    0.1041839881004088D+02    0.3393737686629389D+01    0.1394171481472544D+02
    0.1069780638472054D+02    0.2433454926722564D+01    0.1392427501261845D+02
    0.1039808992418815D+02    0.3763784498980987D+01    0.1486044103126935D+02
    0.1893920004089920D+01   -0.2644476638483498D+02    0.1879147466864604D+02
    0.2216014085382101D+01   -0.2616910329224018D+02    0.1796110619380236D+02
    0.9320487164979889D+00   -0.2654526609643481D+02    0.1888649700267828D+02
    0.1403710950742756D+02    0.2044586809543000D+02   -0.5085704419997724D+01
    0.1426322019156220D+02    0.2074556249009458D+02   -0.5933216288495506D+01
    0.1388827424327175D+02    0.1952746433048026D+02   -0.5073787832055877D+01
   -0.2365589819900970D+02    0.1004881742497711D+02   -0.1158232212676291D+02
   -0.2437151574787544D+02    0.9476654679392386D+01   -0.1188677679428788D+02
   -0.2330676463098174D+02    0.1041326258971667D+02   -0.1237899486223216D+02
    0.6418491509183398D+00    0.6157968594851498D+00   -0.4710962501689078D+01
    0.1022926938422597D+01    0.1370841229890653D+01   -0.5211784205591089D+01
    0.2086633394472190D+00    0.6021360825029376D-01   -0.5395793062353561D+01
    0.1149324734781284D+02   -0.2372792853338133D+02    0.4894364587816368D+01
    0.1166003235907163D+02   -0.2316234819588307D+02    0.4107867045649503D+01
    0.1210192692686486D+02   -0.2442011169935614D+02    0.4702028767497695D+01
   -0.1034566050931819D+01    0.2515591469537561D+02    0.1928155407366391D+02
   -0.3468592290033974D+00    0.2541792931141564D+02    0.1865458746020614D+02
   -0.4727859602487571D+00    0.2483827357569868D+02    0.1998699394710852D+02
   -0.2318306040418420D+02   -0.1457205355505009D+02   -0.2523265521095385D+02
   -0.2334684153954267D+02   -0.1374818732400304D+02   -0.2565446332836964D+02
   -0.2257935401920799D+02   -0.1495744497045068D+02   -0.2585755348426340D+02
   -0.6182604893885318D+01    0.3015784016973916D+00    0.1048126399053172D+02
   -0.5446605772709618D+01   -0.3140833942943927D+00    0.1067950334392015D+02
   -0.6962583183005171D+01   -0.1098809857828813D+00    0.1091372264343294D+02
    0.2591918449615374D+02    0.9533671277485968D+01   -0.1377553154018041D+02
    0.2665420926207790D+02    0.1016936029650678D+02   -0.1346000737906346D+02
    0.2586378161107412D+02    0.8761201540327450D+01   -0.1314494793499564D+02
   -0.3958625268435259D+01   -0.2773388061666374D+01   -0.2520867151740543D+02
   -0.3999147663889636D+01   -0.2435959796278572D+01   -0.2430572512971700D+02
   -0.4177078039403778D+01   -0.2106313139413411D+01   -0.2583529324501224D+02
    0.1119535748813233D+02   -0.1076433534886592D+02    0.2745244727084238D+02
    0.1083394477746470D+02   -0.1088903012032025D+02    0.2835030908566473D+02
    0.1078305216388775D+02   -0.1151430749186499D+02    0.2696036029978938D+02
   -0.1409362863263831D+02    0.4657952171973823D+01    0.2032818690935110D+02
   -0.1338178816056944D+02    0.4199208522479252D+01    0.1992650564653618D+02
   -0.1408838344155089D+02    0.4365340065896413D+01    0.2125152446970739D+02
    0.8097176543092987D+01    0.3077017839569402D+01   -0.1401143490758925D+02
    0.8415595355976482D+01    0.2470378437552686D+01   -0.1473331735209996D+02
    0.8063535474438147D+01    0.2583798241636097D+01   -0.1314995197992617D+02
    0.7545964313400614D+01   -0.1116162975456187D+02    0.6710375487216822D+01
    0.7204847806222154D+01   -0.1098549457430415D+02    0.5850166266930717D+01
    0.7846949607571302D+01   -0.1030021341422308D+02    0.6948158797982489D+01
    0.1519573837672085D+02    0.2553788906755302D+01    0.2366434248536701D+02
    0.1543630278038292D+02    0.1776354526250997D+01    0.2314320019482577D+02
    0.1471489605056745D+02    0.2246126328894045D+01    0.2447824428304886D+02
    0.1285270369210512D+02   -0.1870353913490475D+02    0.1157056748445136D+02
    0.1284869139772300D+02   -0.1793827597270217D+02    0.1213766590175036D+02
    0.1376389710125559D+02   -0.1898914748035397D+02    0.1146932766906535D+02
   -0.9209375679707470D+01    0.2631499988668291D+02    0.2267671954886681D+02
   -0.9363649792662503D+01    0.2582152984791548D+02    0.2350967742301660D+02
   -0.9441621491278712D+01    0.2573368125310859D+02    0.2184873952846884D+02
   -0.9611245382209042D+01   -0.1802701605788562D+02   -0.1190905297007377D+02
   -0.8910725767798693D+01   -0.1788048197128466D+02   -0.1254541122962593D+02
   -0.1033887206912890D+02   -0.1833920935194082D+02   -0.1246919464662549D+02
   -0.1931592007061298D+02    0.2775686199411848D+02   -0.9984173176891959D+01
   -0.1860606948034190D+02    0.2802134186462381D+02   -0.9431433253519476D+01
   -0.2009573468036143D+02    0.2757619789433774D+02   -0.9388747986402466D+01
   -0.2966171503216463D+01   -0.1745511655189233D+02    0.6063118768628606D+00
   -0.2294239188968768D+01   -0.1812126419940346D+02    0.5427070118396651D+00
   -0.2549155861344484D+01   -0.1657200673100296D+02    0.3883232182963400D+00
    0.1084539972193676D+02   -0.2081838218566426D+02   -0.7414490240813477D+01
    0.1151441838035939D+02   -0.2151829363010297D+02   -0.7624918626809212D+01
    0.1111506574709893D+02   -0.2033202123696974D+02   -0.6686436690183616D+01
    0.2691086470021789D+02   -0.1992075361159401D+02   -0.1496537517218364D+02
    0.2685333183940512D+02   -0.1957877011744238D+02   -0.1409690536552641D+02
    0.2647826956837698D+02   -0.2077050176489720D+02   -0.1482807098658683D+02
    0.3170831281603015D+01   -0.4021095768243601D+01   -0.2181171101155044D+02
    0.3602220671940552D+01   -0.3343559274859886D+01   -0.2130386387273233D+02
    0.2398843125409486D+01   -0.4190081101840956D+01   -0.2122872833972891D+02
    0.3369967148258975D+01   -0.1520896182094036D+02    0.2736908338337189D+02
    0.3122495252851386D+01   -0.1500016366923111D+02    0.2828266419821422D+02
    0.3875907721458432D+01   -0.1448021342498666D+02    0.2709151531551276D+02
   -0.1387512122702992D+02    0.2112158097432432D+02    0.2336334807063991D+02
   -0.1428572171147570D+02    0.2032498981405284D+02    0.2306969227473991D+02
   -0.1308593429908463D+02    0.2128105399089640D+02    0.2281129236275476D+02
    0.3815726806325754D+00    0.7320038721718366D+01   -0.7877304553725214D+01
   -0.5987437279066568D+00    0.7464253960126908D+01   -0.7962040938040212D+01
    0.4824764208019433D+00    0.6336231900588290D+01   -0.7977634413764120D+01
    0.2765264955095306D+02    0.1154545894236797D+02   -0.2765574004828598D+01
    0.2718503623457777D+02    0.1229658393690027D+02   -0.2459903691231823D+01
    0.2691052631677980D+02    0.1087849336004995D+02   -0.2810995778321665D+01
    0.1026847841204851D+02   -0.2371293680789856D+02   -0.8114928918325331D+01
    0.9835944013638624D+01   -0.2457031397178972D+02   -0.8382841161580766D+01
    0.9697031750694743D+01   -0.2296566683530519D+02   -0.7886861928739599D+01
    0.2453014191352920D+02    0.3738573242361615D+01   -0.2393487530254796D+01
    0.2543357955708687D+02    0.3487794201748424D+01   -0.2111820834616097D+01
    0.2436577492281533D+02    0.3070523218951578D+01   -0.3097322166566949D+01
   -0.1050114439938318D+02    0.2424788685218384D+02    0.2107984137150416D+02
   -0.1143495532718901D+02    0.2438908208565097D+02    0.2128767498177359D+02
   -0.1049272448619863D+02    0.2383738315316549D+02    0.2022250379922524D+02
   -0.2592694484926563D+01    0.2582464929240541D+01   -0.1635019717310732D+02
   -0.1996097345108027D+01    0.1909672154276402D+01   -0.1667929874536554D+02
   -0.3170177305537084D+01    0.2204654772822518D+01   -0.1572366812478346D+02
   -0.1370293101805412D+02   -0.9607250202641525D+01   -0.2524027806021989D+02
   -0.1427739600977267D+02   -0.1032269797756829D+02   -0.2548981991238843D+02
   -0.1391053775307851D+02   -0.8916153220731980D+01   -0.2586170359545099D+02
    0.1443624273468926D+02    0.1479376297757644D+02   -0.1745009811163855D+02
    0.1357734568081870D+02    0.1489621175087081D+02   -0.1697648092812618D+02
    0.1437464528026038D+02    0.1440308070607847D+02   -0.1832170735353436D+02
    0.1440291807604597D+02    0.1595108657863283D+02    0.2029185084503551D+01
    0.1485420781405870D+02    0.1679234190828532D+02    0.1986468139966106D+01
    0.1484872844451731D+02    0.1562011069521499D+02    0.2799876170345481D+01
    0.1502024156080721D+02   -0.1303603646039591D+02   -0.1034452061974644D+02
    0.1432851085486487D+02   -0.1339926477531052D+02   -0.9754680866562955D+01
    0.1456703728371069D+02   -0.1285357226187795D+02   -0.1115206640867502D+02
   -0.2781386580885513D+02   -0.2232916259009418D+02   -0.2056178085165530D+01
   -0.2695300203223598D+02   -0.2211122812969242D+02   -0.2442046139689470D+01
   -0.2773744198175568D+02   -0.2278906952609333D+02   -0.1189730949265485D+01
   -0.7661841420009341D+01   -0.4370438264830117D+01   -0.1160780991377511D+02
   -0.7816693269366429D+01   -0.3414664394680333D+01   -0.1175766455441812D+02
   -0.8462328256206460D+01   -0.4690537607646174D+01   -0.1123469509429239D+02
    0.5624035327089477D+01    0.2773475284220179D+02   -0.3427448434402347D+01
    0.6131144049367019D+01    0.2811412444379809D+02   -0.4090570023941988D+01
    0.5843031629583314D+01    0.2824886928356423D+02   -0.2654081698131328D+01
   -0.2467150804897866D+02    0.2153792893657160D+02   -0.2480002672937594D+02
   -0.2537151079282591D+02    0.2226444321700527D+02   -0.2480113868745942D+02
   -0.2468676831907623D+02    0.2102299778248660D+02   -0.2392595988690011D+02
   -0.1634696887295521D+02    0.1304321549213286D+02   -0.4096101833777217D+01
   -0.1639566051684609D+02    0.1259405626007208D+02   -0.3234256313315979D+01
   -0.1711435053862203D+02    0.1364468561327938D+02   -0.4208922375507084D+01
    0.7362599664197314D+01    0.1213351474256529D+02    0.6984174126690919D+01
    0.7305933939190780D+01    0.1213224327038490D+02    0.7960577039255187D+01
    0.6491994910439731D+01    0.1198944340350920D+02    0.6552151570235236D+01
   -0.7044074991720119D+01   -0.9002527161732848D+01    0.7988730835987858D+00
   -0.7088138235255500D+01   -0.9019309912723736D+01    0.1763749276372785D+01
   -0.7646615032950383D+01   -0.9714031378441597D+01    0.4210425778660582D+00
   -0.1112339815460040D+02   -0.9541095475070291D+01   -0.1355163612292379D+02
   -0.1084047608588704D+02   -0.8926229819531352D+01   -0.1424571448579559D+02
   -0.1121617864174641D+02   -0.1041409230104379D+02   -0.1397019771559124D+02
    0.4511715404130084D+01    0.1582494228918167D+02   -0.3752230476720642D+01
    0.4918590216596525D+01    0.1490334785583572D+02   -0.3661319933556719D+01
    0.5068930108530859D+01    0.1654021805521292D+02   -0.3350052947858261D+01
   -0.1576347838666228D+02   -0.9069493429080769D+01   -0.1016395407861482D+01
   -0.1557329057473496D+02   -0.9727918614273850D+01   -0.3367808401138348D+00
   -0.1543492329177817D+02   -0.9216032825432956D+01   -0.1923462592091791D+01
    0.2202280451350113D+02    0.2752993486371189D+02   -0.2778158848855008D+02
    0.2235492834589958D+02    0.2777450293210763D+02   -0.2861752425683826D+02
    0.2224087354545795D+02    0.2657937023795164D+02   -0.2777567014531204D+02
    0.2613085219326388D+02    0.1069480928047732D+02   -0.2093878001231153D+02
    0.2573130721788745D+02    0.1016005050329480D+02   -0.2017609791099457D+02
    0.2579308922423568D+02    0.1032288174670144D+02   -0.2173724351464168D+02
    0.2175866474602248D+02   -0.2082105279760672D+02   -0.6302337230535134D+01
    0.2082433995754296D+02   -0.2093705716689189D+02   -0.5876625855818038D+01
    0.2158316048037086D+02   -0.2122692042812642D+02   -0.7138122473190821D+01
    0.1465534898497299D+02   -0.1319827567608351D+02   -0.6082972165595478D+01
    0.1437174970197118D+02   -0.1392758230784972D+02   -0.6689055553813659D+01
    0.1400946405274107D+02   -0.1247239218058417D+02   -0.6234975825318815D+01
   -0.1087582051826410D+02    0.2467358191034824D+02   -0.2458748819585571D+02
   -0.1099754550722480D+02    0.2488156142680952D+02   -0.2551603363744558D+02
   -0.9975824285806189D+01    0.2482062310037669D+02   -0.2436130969058264D+02
   -0.5841480485504314D+01   -0.6999335364455322D+01    0.8713509339397708D+01
   -0.4997656735120119D+01   -0.7466726556419865D+01    0.8607192705093652D+01
   -0.5740466291149740D+01   -0.6060803933030485D+01    0.8770157417828047D+01
   -0.6991275489385139D+01   -0.2071716626124360D+02    0.4464039397098039D+01
   -0.6168667412360977D+01   -0.2096414952398276D+02    0.4952527178629075D+01
   -0.7273617479185376D+01   -0.1991675937571377D+02    0.4820016768037000D+01
    0.2745206438960662D+02    0.1207776471497320D+02    0.9910825160242595D+01
    0.2699739930419788D+02    0.1153811318044453D+02    0.1056552095472511D+02
    0.2683561216690008D+02    0.1240132449066525D+02    0.9272208543206673D+01
   -0.2337484595417895D+02   -0.9242295184587798D+01   -0.1917700691127649D+02
   -0.2315832887464009D+02   -0.9405270632754771D+01   -0.1823661451297020D+02
   -0.2431877157182065D+02   -0.9557080226762375D+01   -0.1919764542018416D+02
    0.2263301573910085D+02    0.5118033051157676D+01    0.1473854824705135D+02
    0.2317852721041588D+02    0.4328442544402740D+01    0.1458095864528364D+02
    0.2313754304088205D+02    0.5958648629147593D+01    0.1456823181430038D+02
    0.1263896055957282D+02   -0.2875525841833229D+01   -0.2662667410929651D+02
    0.1311997685907114D+02   -0.3640543012947005D+01   -0.2633813546359417D+02
    0.1260469493439013D+02   -0.3090502867217139D+01   -0.2753627343419097D+02
    0.2297251175856964D+02    0.2414339340151194D+02   -0.1363048328651908D+02
    0.2388412191968900D+02    0.2405353472935848D+02   -0.1390537516217697D+02
    0.2286560464673366D+02    0.2365260571338424D+02   -0.1277155806385283D+02
   -0.1195774400691089D+02   -0.1192322550361508D+02   -0.1950824218677586D+02
   -0.1201492795280289D+02   -0.1127164251625484D+02   -0.2024779464081961D+02
   -0.1266925881823560D+02   -0.1251335934794141D+02   -0.1967137335552762D+02
    0.2283337900633755D+02   -0.1058024606055555D+02   -0.1559439914020146D+02
    0.2300378381001640D+02   -0.1065525778049695D+02   -0.1650523593589759D+02
    0.2264066460933346D+02   -0.1147901806024758D+02   -0.1526847641151723D+02
   -0.2315962624162214D+02   -0.2128942801380402D+02   -0.2391438502168107D+02
   -0.2356377120670447D+02   -0.2135426537501390D+02   -0.2305426219251784D+02
   -0.2254444994034352D+02   -0.2054002586912967D+02   -0.2387426529043307D+02
    0.1383844333220856D+02   -0.2135042918384705D+02   -0.1632145840371993D+02
    0.1430964593060635D+02   -0.2055465716581170D+02   -0.1604161186973158D+02
    0.1444063420228792D+02   -0.2204778266919719D+02   -0.1612769405807040D+02
   -0.2305267236428195D+02    0.2280846559767327D+02    0.2107727243153094D+02
   -0.2311927874584607D+02    0.2184740013491934D+02    0.2114101297707382D+02
   -0.2394889476493272D+02    0.2320516256865526D+02    0.2116951855157131D+02
    0.1923604598538207D+02   -0.1341309266959804D+02    0.9964780769276343D+01
    0.1868485785139703D+02   -0.1262416554033604D+02    0.9987615437475897D+01
    0.2009750136085018D+02   -0.1302881078659948D+02    0.9746204792769934D+01
   -0.3575738243141122D+01   -0.8573709809488830D+00   -0.2023416263719042D+02
   -0.3088514373424747D+01   -0.1529216238745184D+01   -0.1970078063351527D+02
   -0.3004251260957846D+01   -0.8625833892374390D-01   -0.2030944462592309D+02
    0.1580114244193626D+02    0.1841189481398465D+02    0.1774765784322838D+01
    0.1550430213885998D+02    0.1886197257556260D+02    0.9497818394031921D+00
    0.1680113839633891D+02    0.1839516878520294D+02    0.1682880200181996D+01
    0.8003189006314503D+01   -0.1234535976478606D+02   -0.1736161686207431D+02
    0.8938330001843687D+01   -0.1206841526128993D+02   -0.1711384633697374D+02
    0.7802333262458959D+01   -0.1219508743423144D+02   -0.1831450223792089D+02
    0.1767860186790771D+02    0.2480180627464650D+01   -0.2788325533728931D+01
    0.1724708093886844D+02    0.3290602514967583D+01   -0.2452002832637559D+01
    0.1743730963466173D+02    0.2312158980399505D+01   -0.3721613001184868D+01
   -0.9558326836387755D+01   -0.2567480652626254D+02   -0.9481006244201756D+01
   -0.8645883263596501D+01   -0.2597636805105221D+02   -0.9546633111296904D+01
   -0.9677269477133606D+01   -0.2523170944809916D+02   -0.8576065877594868D+01
    0.2798742999603326D+01   -0.4011746241843600D+01   -0.7584689235217785D+00
    0.2082042909361457D+01   -0.3454688290704257D+01   -0.4642387269620847D+00
    0.3604453304535286D+01   -0.3567071467015177D+01   -0.3631919502034031D+00
   -0.3458397437145043D+01   -0.9426319749648693D+01   -0.9177104321155268D+01
   -0.2695472913621978D+01   -0.1005027626642739D+02   -0.9021409177685724D+01
   -0.3898126133288065D+01   -0.9315759393081649D+01   -0.8287115302396034D+01
   -0.1783945494331484D+02   -0.1807438950984185D+02    0.2465599117097925D+02
   -0.1800285339553016D+02   -0.1716797708093355D+02    0.2463221297627392D+02
   -0.1852574906763989D+02   -0.1872882600721920D+02    0.2473255004082293D+02
   -0.9178083860806785D+01   -0.3028733725065279D+01   -0.1447524571044783D+02
   -0.9087942762795816D+01   -0.3961326253847301D+01   -0.1423180821889759D+02
   -0.8652192988696415D+01   -0.2986395019396754D+01   -0.1528661535633510D+02
    0.1445045024891956D+02   -0.1583266902040005D+02   -0.7213378478644934D+01
    0.1492572856987173D+02   -0.1577962855858125D+02   -0.6308594048887600D+01
    0.1495384234687154D+02   -0.1634847731078155D+02   -0.7862463722027536D+01
   -0.2318324429680754D+02    0.3890917543168904D+01   -0.2110252971209330D+02
   -0.2270703667336075D+02    0.3659161644409203D+01   -0.2194132957292355D+02
   -0.2254659093490687D+02    0.4560741296120195D+01   -0.2075230616588994D+02
    0.1745794087765239D+02   -0.4893702311641766D+01   -0.1499922751487714D+02
    0.1831909082239406D+02   -0.4827321458469161D+01   -0.1536481276664717D+02
    0.1680342485361330D+02   -0.4512591188693427D+01   -0.1559180176998279D+02
   -0.7306006321971521D+01   -0.1147556742385241D+02    0.9257894715722312D+01
   -0.7843869404041185D+01   -0.1063147960126987D+02    0.9175704429055843D+01
   -0.7894483842545070D+01   -0.1220273170602097D+02    0.9259191102578958D+01
    0.1773387957353044D+02    0.1028202247706795D+02    0.6749424087421875D-01
    0.1699253566436472D+02    0.1073109012182258D+02    0.5097075297337894D+00
    0.1766106310725135D+02    0.9315866741259619D+01    0.1466276843434401D+00
    0.8859421853025255D+01    0.2392179861867139D+02    0.1621014925755451D+02
    0.8784380408698631D+01    0.2473773947060315D+02    0.1566771447380754D+02
    0.9332147753538417D+01    0.2399938479608788D+02    0.1704088099990946D+02
    0.2701015663252870D+02    0.1923171812186067D+02    0.1121049878417662D+02
    0.2660545036662020D+02    0.2010978818550169D+02    0.1125213399534557D+02
    0.2787791614572265D+02    0.1949831250573357D+02    0.1082725702339051D+02
   -0.1386643645311031D+02    0.6057668780453525D+01    0.1835950694062218D+01
   -0.1396691444824848D+02    0.5111511979735441D+01    0.1811353142222982D+01
   -0.1337811308766483D+02    0.6445907244059696D+01    0.1102449159181171D+01
   -0.1866976620460011D+02    0.1044068403563412D+02    0.3444744379834518D-01
   -0.1871522477360237D+02    0.1082195731839999D+02    0.9522256973252481D+00
   -0.1818506363393773D+02    0.9660434090992812D+01    0.2492294574403918D+00
    0.7597799290892953D+01   -0.2465863192168203D+02    0.2733128701749014D+01
    0.7731021619179927D+01   -0.2413470193033250D+02    0.3529919290326305D+01
    0.6770798140889397D+01   -0.2524681024001166D+02    0.2883035101865641D+01
    0.1791860421640435D+02   -0.1075097284273984D+02   -0.1207132192497416D+02
    0.1793377123067875D+02   -0.1129533276433789D+02   -0.1130042180660294D+02
    0.1697340569396960D+02   -0.1066903399969792D+02   -0.1225732277349447D+02
   -0.3872753584207459D+01   -0.1455716440658985D+02   -0.2094323387315594D+02
   -0.4163133492983048D+01   -0.1454399851267117D+02   -0.2188457834145659D+02
   -0.3363001682527799D+01   -0.1375719716393399D+02   -0.2083232481482692D+02
   -0.2418005767874540D+02    0.1522557589296353D+02    0.1649340273937867D+02
   -0.2358766018455890D+02    0.1466342413905324D+02    0.1700125606312790D+02
   -0.2457792030764285D+02    0.1462107219263063D+02    0.1586479719435878D+02
   -0.1335963882763874D+02    0.1934402440091831D+02    0.6992739354200229D+01
   -0.1338691612453761D+02    0.2012249324935904D+02    0.6358869390735862D+01
   -0.1340334048160867D+02    0.1978622540583929D+02    0.7840061961928302D+01
    0.5929724039913011D+01    0.4411989459973272D+00    0.2048048525904444D+02
    0.5610606945278422D+01   -0.1791344457515615D+00    0.1985229424918410D+02
    0.6951654656068581D+01    0.3556051753814668D+00    0.2038154408644200D+02
   -0.6369620804110288D+00    0.6342688103402044D+01    0.1070212721348990D+02
   -0.4867457477691343D+00    0.5944238510559055D+01    0.1158399375694640D+02
    0.2397528462580479D+00    0.6346935432132812D+01    0.1022028619064372D+02
   -0.1381680724969043D+02    0.9665251351588099D+01   -0.2734454080902361D+02
   -0.1335853686878728D+02    0.1046171960903138D+02   -0.2699220152988448D+02
   -0.1325558206675511D+02    0.9180678603720080D+01   -0.2798289781262159D+02
   -0.6622846173182076D+01    0.2481613272385705D+02    0.2288902782925219D+02
   -0.6303396646410331D+01    0.2529563403514455D+02    0.2362719363514088D+02
   -0.7536856692039533D+01    0.2508157926802527D+02    0.2277352765641850D+02
   -0.2263308474833974D+02    0.2101403340914267D+02   -0.1957986887601019D+02
   -0.2214431542883899D+02    0.2151479947136082D+02   -0.1888960740096442D+02
   -0.2243121945810003D+02    0.2005551197948131D+02   -0.1937809443530417D+02
   -0.2344077662073237D+02    0.9815627880874615D+01    0.4026779056591604D+01
   -0.2394804332836333D+02    0.1060290897550632D+02    0.4322949610954464D+01
   -0.2344506353823133D+02    0.9164450760959335D+01    0.4741083700240999D+01
    0.1152823702332886D+02    0.8872705190490969D+01    0.2428364567461025D+01
    0.1170525772397131D+02    0.9264925093338956D+01    0.3318217699395154D+01
    0.1231706655686161D+02    0.8980316341841606D+01    0.1849849668365997D+01
   -0.1013704920700330D+02    0.2421290545063207D+02    0.8741121345707738D+01
   -0.1083643512687092D+02    0.2462985926746759D+02    0.9264832259277306D+01
   -0.9300173422677938D+01    0.2461941510454379D+02    0.9025767494779529D+01
   -0.2618062827100968D+02    0.5399923434992023D+01   -0.2146288798584648D+02
   -0.2675220794510626D+02    0.5486854301584599D+01   -0.2216309377649099D+02
   -0.2531806033005781D+02    0.5733502738748486D+01   -0.2179758711492808D+02
    0.1437236741842249D+02    0.2090730831933444D+02    0.2764509646571723D+02
    0.1466157583334499D+02    0.2054395976184028D+02    0.2849041456321417D+02
    0.1508298976847141D+02    0.2127212697374372D+02    0.2703025409779707D+02
   -0.1343708032814760D+02   -0.1087573076904201D+02   -0.1679707968557141D+02
   -0.1266651389824372D+02   -0.1145199924812135D+02   -0.1658473459627055D+02
   -0.1397814890680234D+02   -0.1121365310101627D+02   -0.1747999914843614D+02
   -0.2097985812533297D+02    0.1893476540074828D+02    0.2611898182291427D+02
   -0.2201552555780444D+02    0.1887927098710351D+02    0.2598310535493105D+02
   -0.2098256363886035D+02    0.1899018202786806D+02    0.2707665286576547D+02
   -0.2422502144472958D+02   -0.4030101682961043D+01   -0.1132635218973808D+02
   -0.2388330421340606D+02   -0.3115205459126615D+01   -0.1128746543951712D+02
   -0.2389909802722966D+02   -0.4382388319349856D+01   -0.1213232408389871D+02
   -0.6738980063119009D+01   -0.1131648922803232D+02   -0.2348379373321895D+02
   -0.6791782883776254D+01   -0.1202812001824844D+02   -0.2410311046722711D+02
   -0.7453301835420022D+01   -0.1069026430032311D+02   -0.2373580750988964D+02
    0.2749854467763942D+01   -0.2534221144397406D+02    0.1300392844565610D+02
    0.3163548811658236D+01   -0.2599725365107490D+02    0.1232988475674473D+02
    0.3355674823265266D+01   -0.2515709473776983D+02    0.1373503545206183D+02
    0.9230223534914408D+01   -0.2596828121486963D+02   -0.6883303699173180D+00
    0.9703959511426405D+01   -0.2541876735708244D+02   -0.7729220113237145D-01
    0.8995735608189340D+01   -0.2548681494752919D+02   -0.1496522430563022D+01
   -0.4312497782975359D+01   -0.9275359599840918D+01    0.7232613246081925D+00
   -0.4135000511870803D+01   -0.8469977656757639D+01    0.1190010671826515D+01
   -0.5289770293584273D+01   -0.9315163759381615D+01    0.5941630063647038D+00
    0.2671530771096774D+02    0.1681378309296107D+02   -0.2236057683592957D+02
    0.2680430972271924D+02    0.1646225711855491D+02   -0.2144478767949886D+02
    0.2749865861576304D+02    0.1733817580317490D+02   -0.2255194483180830D+02
    0.1192397940483926D+02    0.1095604292171201D+02   -0.1837088315646957D+02
    0.1216497729236753D+02    0.1036769566919351D+02   -0.1905729882672281D+02
    0.1250980052063033D+02    0.1079348077246824D+02   -0.1762126198184456D+02
    0.2198666811723597D+02    0.3577307629724336D+01   -0.2211781455483299D+02
    0.2185125910083991D+02    0.2801712383737295D+01   -0.2159548077700422D+02
    0.2179411075941303D+02    0.4333878649971687D+01   -0.2152786769106141D+02
   -0.3786653951880573D+01   -0.2093941371438437D+02   -0.2637774054624588D+02
   -0.4286270564175370D+01   -0.2077931921610752D+02   -0.2554888618981779D+02
   -0.2930141697253202D+01   -0.2051051558580302D+02   -0.2631133692943160D+02
   -0.7274822274249866D+01   -0.8022955549270492D+01   -0.2324341663446936D+02
   -0.8143490818062684D+01   -0.8410975093924634D+01   -0.2319890808448351D+02
   -0.6810101997037484D+01   -0.8439244600167992D+01   -0.2256731040910586D+02
   -0.1141716440149389D+01    0.1206757499562836D+02    0.4260805268507405D+01
   -0.2058757174475224D+01    0.1179999787284405D+02    0.4176355137698177D+01
   -0.8848327742597083D+00    0.1232781594960037D+02    0.3356276184371044D+01
    0.3823116726825030D+01    0.1949946544828963D+01    0.2383246655885515D+02
    0.2950749128193177D+01    0.1672863801404817D+01    0.2418134856819639D+02
    0.4351586334744306D+01    0.1115902981803078D+01    0.2373314912289622D+02
    0.9995004617643559D+01    0.1491704408909950D+02    0.2693412301140828D+02
    0.1076215864918711D+02    0.1449988626532445D+02    0.2662576856453607D+02
    0.1021102575057504D+02    0.1572302040343719D+02    0.2738300935651877D+02
    0.1362112201636241D+02    0.2242054521900274D+02    0.2321582549240287D+02
    0.1291094185079780D+02    0.2298562999767468D+02    0.2271969811495734D+02
    0.1404402581291551D+02    0.2204444384481833D+02    0.2247715384700389D+02
   -0.1875242747340446D+02    0.5487430688502723D+01   -0.6035719287561601D+01
   -0.1825505772785567D+02    0.4818655860456079D+01   -0.6573900314808507D+01
   -0.1821130321893483D+02    0.6265005795667447D+01   -0.5875673077294412D+01
   -0.6628318854164815D+01    0.6421817158428215D+01   -0.2501565953922445D+02
   -0.6654450964507335D+01    0.6155017313642666D+01   -0.2599639805458322D+02
   -0.7533310439381141D+01    0.6625791974143045D+01   -0.2476192492708460D+02
    0.6846460305617806D+00   -0.1236909652212730D+02   -0.1220650441589461D+02
    0.4018476711090059D+00   -0.1327470885182192D+02   -0.1204789740098949D+02
    0.1708172271858297D+01   -0.1232637536934000D+02   -0.1219798736514853D+02
   -0.2265135869917496D+02   -0.2395691748807778D+02   -0.7795786240123221D+01
   -0.2217331137625477D+02   -0.2321657474552526D+02   -0.7300812618679275D+01
   -0.2350781839716471D+02   -0.2433197210600910D+02   -0.7352190858602206D+01
   -0.2473343877912377D+02    0.3983185734896186D+01    0.1419624482262346D+02
   -0.2555190632495572D+02    0.4148911885721912D+01    0.1374246973887335D+02
   -0.2444958864976571D+02    0.3073514513018701D+01    0.1411712505374648D+02
   -0.7873852948186665D+01    0.2552399958138216D+02    0.9578020827852766D+01
   -0.7553790054392628D+01    0.2648116279512702D+02    0.9677130235597259D+01
   -0.7143343014778697D+01    0.2513848094053827D+02    0.9083273563517698D+01
    0.2607207135483280D+02   -0.1321316367314275D+02   -0.2064222291765659D+02
    0.2512535570783285D+02   -0.1338955449031514D+02   -0.2053422571413423D+02
    0.2629000221683119D+02   -0.1311246058178202D+02   -0.1969090034989349D+02
    0.2329515158724653D+02   -0.1365592339097344D+02   -0.2084310930484387D+02
    0.2295598667275846D+02   -0.1434180022683640D+02   -0.2139552215932142D+02
    0.2256778301279751D+02   -0.1342525232409846D+02   -0.2027464137366292D+02
   -0.1586644462121356D+02    0.6599885562656658D+01    0.1508845915161506D+02
   -0.1495540329762827D+02    0.6900687336962951D+01    0.1509302015666817D+02
   -0.1600871195592391D+02    0.5614658143314908D+01    0.1487540756375568D+02
   -0.9612447659498685D+01    0.2241754504274117D+02   -0.4545546071682922D+01
   -0.1002656137364434D+02    0.2289970820652280D+02   -0.5272787393316188D+01
   -0.8867923832695837D+01    0.2297539074357930D+02   -0.4300562139795558D+01
    0.2336254968228737D+02   -0.2646409584048151D+02   -0.2612494618944120D+02
    0.2334371402157681D+02   -0.2549397907224696D+02   -0.2596805314644261D+02
    0.2355732827709944D+02   -0.2648258378759508D+02   -0.2704361628993431D+02
   -0.2148831757959186D+02    0.2112609803088221D+02    0.7003317857448280D+01
   -0.2180302157091947D+02    0.2139581498172342D+02    0.7904970530183427D+01
   -0.2081982115444620D+02    0.2036917541572095D+02    0.6998615316336654D+01
    0.1165404634645331D+02    0.2092611597388213D+02   -0.3621369206485287D+01
    0.1221245981644038D+02    0.2092655725511040D+02   -0.4391430550983312D+01
    0.1106567087670286D+02    0.2015097155846202D+02   -0.3719697395585589D+01
    0.1902584702963100D+02   -0.1073853802263666D+02    0.3500532687890633D+01
    0.1891362226361043D+02   -0.1125871343543915D+02    0.4293774384828128D+01
    0.1994222810351649D+02   -0.1072510303426047D+02    0.3276568176506673D+01
   -0.4689332075571913D+01   -0.1117442431139007D+02   -0.1230131826242059D+02
   -0.4900335873303121D+01   -0.1055260072580908D+02   -0.1301502086313873D+02
   -0.5303631681165894D+01   -0.1096133857999137D+02   -0.1162392687740549D+02
   -0.1405130728700513D+02    0.1349271652133403D+02    0.1562838194506520D+02
   -0.1473317279887208D+02    0.1414905333358852D+02    0.1534598836874764D+02
   -0.1347644484472058D+02    0.1378731875391066D+02    0.1633483670980891D+02
    0.4394239865692373D+01   -0.2510881922922898D+02   -0.2331694023941756D+01
    0.5129337402041878D+01   -0.2530063428590720D+02   -0.2966800698821532D+01
    0.4357326910917893D+01   -0.2412171211155362D+02   -0.2379543325721455D+01
    0.2724469198916508D+02    0.2357893592491924D+02   -0.1073152544815921D+02
    0.2777715548827968D+02    0.2437482226604222D+02   -0.1068689801036480D+02
    0.2681474046008866D+02    0.2365949527380508D+02   -0.1155112846466908D+02
    0.2271110040598287D+01    0.2408150760346874D+02   -0.1137457746320504D+02
    0.2151615101283835D+01    0.2318306678765677D+02   -0.1105174023325716D+02
    0.3146036118673969D+01    0.2407764861138399D+02   -0.1170883275346607D+02
   -0.2413032640979964D+01   -0.2311960979866134D+02   -0.1340817914911474D+02
   -0.1485085525888046D+01   -0.2343073152013907D+02   -0.1356822653682698D+02
   -0.2406248877052941D+01   -0.2224939625757689D+02   -0.1379338985695773D+02
   -0.1460181723431766D+02    0.7235415831559057D+01    0.5894963401519012D+01
   -0.1523573827603983D+02    0.7876574423116931D+01    0.5486635821747589D+01
   -0.1370424673798205D+02    0.7346682314415243D+01    0.5468083510575939D+01
   -0.8422234852184131D+01    0.1733719139664997D+02    0.1223469124101234D+02
   -0.8439198954577963D+01    0.1703787471687298D+02    0.1132635979247610D+02
   -0.7976718438978322D+01    0.1669617619572989D+02    0.1283064657555703D+02
   -0.1634622642730943D+02    0.7030954000955020D+01    0.2302712662586530D+01
   -0.1646656807511619D+02    0.7669705128175492D+01    0.3016734377172183D+01
   -0.1544338163602167D+02    0.6700783681536798D+01    0.2418899191851812D+01
   -0.1107009597880234D+02    0.1328028550190781D+01    0.2118289434021133D+01
   -0.1037943420515693D+02    0.1098102720782263D+01    0.2745059982484764D+01
   -0.1181721294852627D+02    0.1425853839627606D+01    0.2782020229332080D+01
   -0.2063318225088709D+02    0.7452677924078529D+01   -0.2242538283212656D+02
   -0.2067204940209226D+02    0.7061690478125234D+01   -0.2155111326300141D+02
   -0.1992957768480128D+02    0.7127082910148436D+01   -0.2287725340929480D+02
    0.1993129146676553D+02    0.5963568231011052D+01    0.6860374527021135D+00
    0.2010239105556398D+02    0.5877666698175370D+01   -0.3207798314323957D+00
    0.2060951681990116D+02    0.6675036060531093D+01    0.9795054434439764D+00
    0.1487248319331421D+02    0.2120688735740422D+02   -0.7678509266382019D+01
    0.1405608223214323D+02    0.2100164523126058D+02   -0.8182124990304239D+01
    0.1563813919923544D+02    0.2094493341780289D+02   -0.8249395022870933D+01
    0.4642675773035130D+01   -0.7315906674281497D+01   -0.1812250354899563D+02
    0.5245428068735594D+01   -0.7388207025051440D+01   -0.1733237466243484D+02
    0.4966704952637606D+01   -0.7964280777474988D+01   -0.1878618857250428D+02
   -0.1199179429737671D+02   -0.2507498019445904D+02   -0.1941937295028897D+02
   -0.1142447992809947D+02   -0.2439260545734985D+02   -0.1989276873570052D+02
   -0.1288638993768565D+02   -0.2488634937970815D+02   -0.1979137381081913D+02
    0.2424825917000501D+01   -0.5396114709378615D+01    0.2647978409000552D+02
    0.3318980269978638D+01   -0.5433972442969599D+01    0.2699112294633181D+02
    0.1817736630279436D+01   -0.4825800632010466D+01    0.2696465418695864D+02
    0.1318845193177807D+01    0.1079725758764795D+01    0.2607303655953069D+02
    0.1973441604241021D+01    0.1372593005586721D+01    0.2667888186521091D+02
    0.5282472520528418D+00    0.1647427735283008D+01    0.2630655609637311D+02
   -0.2967345171843605D+01   -0.1903756360560121D+02    0.2602560275913909D+02
   -0.2742058590548678D+01   -0.1828551359249270D+02    0.2660503745281521D+02
   -0.3910822173248158D+01   -0.1887822487827185D+02    0.2590689637337521D+02
   -0.4518649070158305D+01   -0.5443180367901438D+01   -0.1904499175770596D+02
   -0.4227408674916532D+01   -0.5202904706090990D+01   -0.1992246632682411D+02
   -0.5341692400501802D+01   -0.5957893603955521D+01   -0.1917836043532813D+02
   -0.6689939086314806D+01    0.2292296479116622D+02   -0.4332278938916025D+01
   -0.5708386429903435D+01    0.2297536166426878D+02   -0.4373004650522111D+01
   -0.6968390542548142D+01    0.2239598298519541D+02   -0.3533111022518747D+01
   -0.1280229171702782D+02    0.1299363122766128D+02   -0.5073427761908069D+01
   -0.1278002634681649D+02    0.1369703011417728D+02   -0.5704095141665830D+01
   -0.1249281915191447D+02    0.1344844729377819D+02   -0.4256602048505468D+01
    0.1521775231932561D+02    0.2276525584528935D+02    0.8256457269582484D+01
    0.1500714625477021D+02    0.2178304570330473D+02    0.8078895172442268D+01
    0.1611789680670313D+02    0.2295354258450686D+02    0.7936665023244040D+01
   -0.3163730454396934D+01   -0.1337935645378162D+02   -0.9635120338762286D+01
   -0.3122985997909803D+01   -0.1425080019858517D+02   -0.9982146853147336D+01
   -0.4118247244905865D+01   -0.1320547341987476D+02   -0.9545420428758886D+01
    0.1547393860595261D+02   -0.1130982439468898D+02   -0.1781559976378220D+02
    0.1481925675003407D+02   -0.1166803419060645D+02   -0.1839496097212767D+02
    0.1560202989954936D+02   -0.1041199200583945D+02   -0.1818074285992205D+02
    0.1220271687834895D+02    0.2106690560343507D+02    0.2549698203338646D+02
    0.1280204394115513D+02    0.2081986698186733D+02    0.2630145302978787D+02
    0.1282700213411433D+02    0.2175008045350564D+02    0.2506369264301731D+02
   -0.2328773936892281D+02    0.1085243719528561D+02    0.1827895403174942D+02
   -0.2330261879364878D+02    0.1176694485896700D+02    0.1861993377707048D+02
   -0.2255715694149174D+02    0.1086715129629573D+02    0.1766276478210697D+02
   -0.2033169536365930D+02    0.1226234519985845D+02   -0.2736401744105493D+02
   -0.1939715891957954D+02    0.1216955230530431D+02   -0.2720317862648929D+02
   -0.2084401056211184D+02    0.1158687795334542D+02   -0.2686454522431302D+02
    0.2026807807351199D+02    0.1679932037520282D+02    0.1978974206302832D+02
    0.2093032124966883D+02    0.1736265020418094D+02    0.2021795745333690D+02
    0.2024296793864389D+02    0.1593069367363982D+02    0.2032780447359011D+02
   -0.8900314278772672D+01   -0.1212314435192553D+02    0.2020829613712812D+02
   -0.9510418944443986D+01   -0.1173346239449374D+02    0.1957305749728098D+02
   -0.8848774726752783D+01   -0.1312566025043893D+02    0.2021283335544989D+02
    0.2631250125989657D+02   -0.6187291475220323D+01   -0.2060719814473667D+02
    0.2584848357156959D+02   -0.5329141281570299D+01   -0.2081387770846555D+02
    0.2705343548402901D+02   -0.5888347898540066D+01   -0.1998263231806749D+02
   -0.1275047798901181D+02   -0.1980482984531290D+02    0.9801716089561346D+01
   -0.1202563303005476D+02   -0.1979070429103539D+02    0.1047078810848609D+02
   -0.1225066671918182D+02   -0.1948988562843179D+02    0.8974880655103734D+01
   -0.1474994777285995D+02   -0.1869235218518066D+02   -0.1695525386216850D+02
   -0.1526165762544850D+02   -0.1925567331994182D+02   -0.1640636611814754D+02
   -0.1528842793918478D+02   -0.1822142554861042D+02   -0.1766070326941498D+02
    0.1856970957770541D+02    0.3233255226866111D+01   -0.2079513504971587D+02
    0.1921416305925984D+02    0.3447286708526846D+01   -0.2146323177419503D+02
    0.1791445611823143D+02    0.2647500846935075D+01   -0.2121684204469639D+02
    0.3412140670790882D+01   -0.1382774777886668D+02    0.1185063077314740D+02
    0.2450244534722681D+01   -0.1372129895554442D+02    0.1195046946928013D+02
    0.3603281356218552D+01   -0.1402424686476407D+02    0.1089843575605637D+02
   -0.6238429999674547D+01   -0.1298418065598557D+01   -0.1396165630487424D+02
   -0.6834943421439749D+01   -0.1715094328876277D+01   -0.1334371290563120D+02
   -0.6462484397408174D+01   -0.3701105174610160D+00   -0.1403520076370028D+02
    0.1773612975815890D+02    0.1839999727804977D+02   -0.2079784950554842D+02
    0.1771861704815759D+02    0.1743177739711162D+02   -0.2077070849690267D+02
    0.1691914466517197D+02    0.1869772295080934D+02   -0.2036367803227860D+02
    0.7603108054533635D+01   -0.3539975938283044D+01   -0.8717357321897717D+01
    0.6960567473888310D+01   -0.3250277841280556D+01   -0.7998632203397452D+01
    0.7705477226736484D+01   -0.2840023189801852D+01   -0.9324508122315615D+01
    0.1204357948512652D+02    0.1308739462992476D+02    0.2446336602859452D+02
    0.1237446192324687D+02    0.1299586581619497D+02    0.2538228283493840D+02
    0.1234399943783082D+02    0.1397981931863742D+02    0.2423600452184269D+02
   -0.2554434868261126D+02    0.1656368162877479D+02    0.2040875067613666D+02
   -0.2584199880302279D+02    0.1619435883451044D+02    0.1954137293777061D+02
   -0.2573110394114831D+02    0.1589236952636145D+02    0.2110006543767029D+02
    0.1190353318318618D+02   -0.2499084960081684D+02    0.1206237087228925D+02
    0.1095798509536444D+02   -0.2477352771057925D+02    0.1212374954186687D+02
    0.1205830524912113D+02   -0.2564731531649134D+02    0.1132920201192230D+02
   -0.2301280650273522D+02    0.1768482439007505D+02    0.1981181020076990D+02
   -0.2382288182910756D+02    0.1731017017476977D+02    0.2008912615476502D+02
   -0.2245082794903834D+02    0.1779401757277388D+02    0.2060437506807387D+02
   -0.5560788422696493D+01   -0.1935502348610105D+02    0.1987002643551222D+02
   -0.4840630911793064D+01   -0.1986720004073363D+02    0.1950124497863323D+02
   -0.6095508537000321D+01   -0.1900338182849810D+02    0.1911467870033607D+02
   -0.2700543588197429D+02   -0.1023488786909047D+02   -0.1551784284088876D+02
   -0.2666003479451685D+02   -0.1079699953253152D+02   -0.1616293375442950D+02
   -0.2647656814805188D+02   -0.1038479204870613D+02   -0.1472508788520269D+02
   -0.2572543701087298D+00    0.9336110964213811D+01    0.1743066417171515D+02
    0.2911288141919021D+00    0.8639451361858569D+01    0.1710976942602270D+02
   -0.1087153378729736D+01    0.9276608869998032D+01    0.1696306794210078D+02
    0.2394784037701399D+02    0.4987062699038308D+01   -0.2032441557513883D+02
    0.2381602353073583D+02    0.4073356720293071D+01   -0.2045308779456548D+02
    0.2404048716396350D+02    0.5090361446488568D+01   -0.1935449096597343D+02
    0.2772752262708553D+02   -0.5245995098104998D+01   -0.1604720287201486D+02
    0.2832744997331633D+02   -0.5876075974479145D+01   -0.1560137542806860D+02
    0.2688867713879386D+02   -0.5748198978472915D+01   -0.1631482622906387D+02
   -0.2579307287490206D+02   -0.2118463285368072D+02    0.2614980236071465D+02
   -0.2564512989616566D+02   -0.2024215364370240D+02    0.2636918982339211D+02
   -0.2600043228328398D+02   -0.2117449798650813D+02    0.2518938039581174D+02
   -0.5629374751188659D+01   -0.3976792818777914D+01    0.1062378015999260D+02
   -0.5636160866998525D+01   -0.4320081710976394D+01    0.1150847055493232D+02
   -0.4777802546577883D+01   -0.4255619811139096D+01    0.1027313456274342D+02
    0.8072882746502165D+01   -0.2238956686304288D+02    0.7946279213714097D+01
    0.7134641385788321D+01   -0.2233571068689318D+02    0.8214925239062346D+01
    0.8703834591596452D+01   -0.2281601847356144D+02    0.8548560266473565D+01
   -0.2294437529998563D+02   -0.2523741755507828D+02   -0.1039992439910639D+02
   -0.2322156087990569D+02   -0.2453534102862883D+02   -0.9808902225149897D+01
   -0.2327946026445512D+02   -0.2493506433617493D+02   -0.1125036602724129D+02
    0.1309009237201586D+02   -0.1291973215433050D+02    0.1178428754736402D+02
    0.1399324422247548D+02   -0.1252808507945368D+02    0.1175573204105384D+02
    0.1290797210305067D+02   -0.1339054740797311D+02    0.1263478050604174D+02
    0.2648789885981985D+02    0.2713331083340039D+02   -0.1984836247301165D+02
    0.2696382510122565D+02    0.2754401488147458D+02   -0.1913330052896213D+02
    0.2583545149841510D+02    0.2774978720163530D+02   -0.2024789711150978D+02
   -0.2319455836709141D+02   -0.4590830705224815D+00   -0.1538558200961740D+02
   -0.2360080180502550D+02   -0.5288517954450039D-01   -0.1458924860487851D+02
   -0.2387086451482896D+02   -0.8763743750477722D+00   -0.1585877939393725D+02
   -0.1042047780246753D+02   -0.9093337773383837D+01    0.2627943480255613D+02
   -0.9550424725437935D+01   -0.8955104834101750D+01    0.2662030364155249D+02
   -0.1060777810764870D+02   -0.8406619710723941D+01    0.2561291502903533D+02
   -0.2765971680035311D+02   -0.7944516480375071D+01   -0.1834233778454305D+01
   -0.2806371437554808D+02   -0.8045296530328617D+01   -0.2702128098523748D+01
   -0.2673576490811893D+02   -0.8146366926724713D+01   -0.2089636093138147D+01
   -0.8485153339314515D+00   -0.1684733423247078D+02   -0.1776101239378393D+01
   -0.1012359377355456D+01   -0.1768021530868522D+02   -0.1373684906777270D+01
   -0.1427527401728513D+01   -0.1615860834598940D+02   -0.1431429961361164D+01
    0.4567378090445898D+01   -0.2014579951690673D+02   -0.3894045338179156D+01
    0.5174236728758885D+01   -0.1983091446589807D+02   -0.4584954564308347D+01
    0.3675783636979304D+01   -0.2023333495268930D+02   -0.4311007588615405D+01
   -0.1540971522358118D+02    0.5926876095770158D+01   -0.3574611014605332D+01
   -0.1557281942561751D+02    0.5390932739278306D+01   -0.4381286728699409D+01
   -0.1578471745724625D+02    0.6855265717796571D+01   -0.3687403453813717D+01
   -0.1903188364313873D+02   -0.1191752971971466D+00   -0.2285761701333949D+02
   -0.1942460286910217D+02    0.2911400787935043D+00   -0.2207568152282244D+02
   -0.1889462547189969D+02    0.5496057368648382D+00   -0.2357236909858053D+02
   -0.1540960897969770D+02    0.1081424603851780D+02    0.2288037181218995D+02
   -0.1635996712927787D+02    0.1073739701507237D+02    0.2308117439852934D+02
   -0.1540694495052522D+02    0.1130647203935201D+02    0.2209149544014188D+02
   -0.2783001594858900D+02    0.2640819101626884D+02   -0.1148713666241761D+02
   -0.2806421056114598D+02    0.2665776338409318D+02   -0.1239716396029641D+02
   -0.2807112993371187D+02    0.2726158134888915D+02   -0.1105194066967182D+02
    0.3212924389522263D+01   -0.5024228997990765D+01   -0.2652886885902490D+02
    0.2928806055351450D+01   -0.4132916760356651D+01   -0.2676915332893396D+02
    0.4167184189092199D+01   -0.4893652068686259D+01   -0.2668349018893618D+02
    0.5348908290893362D+01   -0.1061137638814256D+02    0.2258465873431636D+02
    0.5814316952882109D+01   -0.9809601134874157D+01    0.2280733746409813D+02
    0.4571528097845839D+01   -0.1043584567754198D+02    0.2308968426444098D+02
   -0.2227720984331696D+02   -0.1900583024689513D+02    0.4603218178516874D+01
   -0.2151181791214800D+02   -0.1958533732008440D+02    0.4489515915963701D+01
   -0.2311741572562436D+02   -0.1945812293529625D+02    0.4391908905991756D+01
    0.1012374596205493D+01    0.1699012899941356D+02    0.1795435983388137D+02
    0.9207984394729430D+00    0.1780361167685388D+02    0.1844835695725251D+02
    0.1213425357744721D+00    0.1653831819266857D+02    0.1798031667278645D+02
    0.1000064285123939D+02   -0.1172930650203517D+02   -0.7900123210774782D+01
    0.1012364860524484D+02   -0.1235733878162269D+02   -0.7176397787425858D+01
    0.1037642254878650D+02   -0.1090222139054241D+02   -0.7620667165667864D+01
   -0.1058787822678989D+02   -0.2394324715190008D+02   -0.2594954201540799D+02
   -0.9904709836086084D+01   -0.2326624613467967D+02   -0.2618284363421226D+02
   -0.1141031704364707D+02   -0.2344364359590940D+02   -0.2603170811477746D+02
   -0.1178894535656020D+02    0.2734575780632268D+02   -0.1145648306091715D+02
   -0.1166884069140594D+02    0.2827070281027101D+02   -0.1138147501243441D+02
   -0.1097772632365863D+02    0.2694679016592330D+02   -0.1158782325716497D+02
   -0.1218059931766968D+02   -0.5222376606433800D+01   -0.2683595713649594D+00
   -0.1179600349408311D+02   -0.5232695539196366D+01    0.6418707696200785D+00
   -0.1276098637681505D+02   -0.5961051146194519D+01   -0.2962277142700689D+00
    0.1333236425774881D+02    0.2170393312492230D+02   -0.2201287165867099D+02
    0.1276339029798766D+02    0.2093431724244478D+02   -0.2189980457803782D+02
    0.1278933585629069D+02    0.2239561720747534D+02   -0.2240824697666504D+02
    0.1970922843285884D+01    0.1810970367537419D+01   -0.8144212424445861D+01
    0.2160990676493036D+01    0.2143857487037379D+01   -0.9058412396584036D+01
    0.2301727885333382D+01    0.9671648007787962D+00   -0.7928056864290184D+01
    0.2472058691587690D+02    0.9008543619970350D+01   -0.1941370077885309D+02
    0.2387242017853660D+02    0.9366134353240737D+01   -0.1920087178175281D+02
    0.2484746910870148D+02    0.8280911831024506D+01   -0.1886375955106188D+02
   -0.1634351457239827D+02    0.1295907540082925D+01   -0.5536268392775449D+01
   -0.1606717263262746D+02    0.1228572231341243D+01   -0.4591865756282433D+01
   -0.1604707839573611D+02    0.5063021545604894D+00   -0.5998376425473360D+01
    0.1819760766653130D+02    0.1394525756204636D+01    0.1746111807229108D+02
    0.1805635057021380D+02    0.7436301169308137D+00    0.1677995756524855D+02
    0.1861633791268287D+02    0.2108357816106170D+01    0.1694922980068060D+02
   -0.1891832022082732D+02    0.1791053633747036D+02    0.2250841729253726D+02
   -0.1898493826778370D+02    0.1715205981253961D+02    0.2194069728718726D+02
   -0.1827020951549172D+02    0.1848796727260931D+02    0.2209372668268499D+02
    0.1625319788107684D+02    0.7145837242190536D+01   -0.1975875327746774D+01
    0.1614972791350995D+02    0.6212446139749868D+01   -0.1950125763239562D+01
    0.1640654105149433D+02    0.7350483790052846D+01   -0.1028879934990887D+01
   -0.1173451922572076D+01   -0.2061292794838071D+02   -0.1068687222405491D+02
   -0.1410715063620031D+01   -0.2141000116533571D+02   -0.1013331382019075D+02
   -0.1219790194044019D+01   -0.1984629661721214D+02   -0.1010585761030273D+02
   -0.9663065991503544D+01    0.1510240495346528D+02    0.7314912230159917D+01
   -0.1012901832398306D+02    0.1520176044119727D+02    0.8137106695880412D+01
   -0.8837732162251204D+01    0.1559602864723880D+02    0.7213439083319987D+01
    0.1135840571567923D+02   -0.2671583879300449D+02   -0.6463747220919122D+01
    0.1068789825312636D+02   -0.2636943839770911D+02   -0.7081299050954498D+01
    0.1148749782179464D+02   -0.2761115210989234D+02   -0.6578013369248880D+01
    0.4903678809205576D+01   -0.2533516946692678D+02   -0.2548682046843213D+02
    0.5086779938835423D+01   -0.2464137378801268D+02   -0.2607274697658416D+02
    0.5744164796440395D+01   -0.2548734484175934D+02   -0.2506011415436349D+02
    0.1164902143045090D+02    0.1292399408045546D+02   -0.2046205110697795D+02
    0.1165931494233610D+02    0.1255809205495483D+02   -0.1952827833121852D+02
    0.1112891101893808D+02    0.1370554295368475D+02   -0.2051695816330328D+02
   -0.2008923064006540D+02    0.7230908993011079D+01    0.1740298739154253D+02
   -0.1999158850884483D+02    0.6426499466922476D+01    0.1790976276735548D+02
   -0.1932028619239663D+02    0.7733097992420173D+01    0.1749468617456198D+02
    0.9343873615787192D+01    0.5789616871497405D+01    0.6903869214979972D+01
    0.9372148184587125D+01    0.6567153474603367D+01    0.6325741255559409D+01
    0.9955366748949819D+01    0.5168062103350070D+01    0.6402893133455448D+01
    0.8095453417132479D+01   -0.1002379439159283D+02    0.9950715201309221D+01
    0.8154287852559074D+01   -0.1072558159264685D+02    0.9322940574725500D+01
    0.8535624526836214D+01   -0.9234671739504696D+01    0.9627331610609939D+01
   -0.1150919772532031D+02    0.7047373612514034D+01   -0.6713129756011774D+01
   -0.1192670476336580D+02    0.7096037157955966D+01   -0.5856315573634032D+01
   -0.1077822550537095D+02    0.7692594157613416D+01   -0.6767784379766087D+01
    0.2639740372318617D+02   -0.2016400821770952D+02   -0.2745075197212552D+02
    0.2677515409138418D+02   -0.1931767845857159D+02   -0.2773011195827132D+02
    0.2716162636979623D+02   -0.2079097674354923D+02   -0.2752621034398290D+02
    0.3108995131945608D+01   -0.1858626707563748D+02   -0.6882595219221920D+01
    0.2233959908080950D+01   -0.1912238913994576D+02   -0.6907030936135024D+01
    0.3735745783850240D+01   -0.1882047613929280D+02   -0.7615657925618651D+01
    0.6065269360248078D+01   -0.1130282703498593D+02   -0.2339206494209236D+02
    0.5444178947841985D+01   -0.1087542345569228D+02   -0.2406091543891596D+02
    0.6635862791700942D+01   -0.1051719667090965D+02   -0.2330728985858111D+02
   -0.3210671401199032D+01   -0.3570401914359040D+01    0.2397823321989178D+02
   -0.3240466709800117D+01   -0.4360486408318023D+01    0.2448800602886105D+02
   -0.3094925213689049D+01   -0.3823005071960217D+01    0.2302970872028217D+02
   -0.2381612640690307D+02    0.2243571760777006D+01   -0.2548801478901311D+01
   -0.2373117286269351D+02    0.2331504658747335D+01   -0.1577694459201916D+01
   -0.2290441695537115D+02    0.2419823196931432D+01   -0.2910473732046518D+01
    0.9575881797313718D+01    0.1228322735575912D+02   -0.1722323354275501D+02
    0.9136228758682226D+01    0.1159779474949804D+02   -0.1782780619017276D+02
    0.1048329409780778D+02    0.1196564358121982D+02   -0.1723474743265454D+02
   -0.2040528421904192D+02    0.2733503254099790D+02   -0.2312438696902737D+02
   -0.1996325597598533D+02    0.2755846213280088D+02   -0.2227607669423790D+02
   -0.2129442784067916D+02    0.2760718476656797D+02   -0.2297537602894984D+02
   -0.1077220224930172D+02   -0.1004271833450723D+02   -0.2468107333571336D+01
   -0.1071209582771670D+02   -0.9646233155581665D+01   -0.1572052792164238D+01
   -0.9922974131511305D+01   -0.1020124552263874D+02   -0.2800027809059338D+01
   -0.1374319335211849D+02   -0.8502081641071008D+01   -0.7880019145673201D+01
   -0.1437365300793488D+02   -0.8307235649862408D+01   -0.8550262292647535D+01
   -0.1356662417900565D+02   -0.7655240815491063D+01   -0.7403047900576720D+01
    0.1408511098577176D+01    0.1099583819931193D+02   -0.2744465649063865D+02
    0.8431088858424292D+00    0.1148626298152548D+02   -0.2798267834244122D+02
    0.2235427752057881D+01    0.1145302420723828D+02   -0.2755430045805905D+02
    0.5849607298170618D+00    0.4835988157787069D+01   -0.2663152539086525D+02
    0.1333518832587956D+01    0.5438851692403108D+01   -0.2658615509210001D+02
   -0.1585081958409238D+00    0.5211747357699561D+01   -0.2621400655135443D+02
   -0.1385069420540876D+02    0.1198249057758922D+02   -0.1844656117276782D+01
   -0.1479847530114691D+02    0.1214409996142021D+02   -0.1574552013822262D+01
   -0.1355491734295616D+02    0.1288593369891236D+02   -0.2116308625089730D+01
   -0.2136728723459291D+01    0.1936915481026715D+01   -0.2077132834336052D+02
   -0.1325920834096684D+01    0.2419828008196837D+01   -0.2084617826879429D+02
   -0.2790412931223543D+01    0.2147693137348534D+01   -0.2143366949358538D+02
   -0.1408840616824254D+02    0.1568993977586761D+01    0.2698688779617335D+02
   -0.1432868160189879D+02    0.2518398825637211D+01    0.2708444560470125D+02
   -0.1432388607858310D+02    0.1181044980004345D+01    0.2614393832064255D+02
    0.1556589735776735D+02    0.2141855435032233D+02    0.2051991183129439D+02
    0.1638252227726959D+02    0.2159897809095215D+02    0.2004204886088946D+02
    0.1522675223483122D+02    0.2061673803181029D+02    0.2001630315042068D+02
   -0.2537912255040896D+00   -0.2076749721003695D+01   -0.2527665188647936D+01
    0.1466611917499298D+00   -0.1942911351145568D+01   -0.1620156413577995D+01
   -0.8898890144593916D+00   -0.1361594642406611D+01   -0.2616279873877231D+01
   -0.1581257371007435D+02   -0.4165362320460455D+01    0.8651681804991766D+01
   -0.1586126377024452D+02   -0.3367299254191475D+01    0.9203592257318743D+01
   -0.1656368248454468D+02   -0.4734915560153971D+01    0.8911556172405247D+01
    0.8832294320278063D+01    0.1722666401725774D+02   -0.9718273632618196D+01
    0.8180991479347538D+01    0.1768792868564862D+02   -0.9092132697233776D+01
    0.8925478599703247D+01    0.1635700373964024D+02   -0.9374642378477052D+01
   -0.1387707495827982D+02    0.9659561185297571D+01   -0.1534884952062652D+02
   -0.1466788926766012D+02    0.9462744069995619D+01   -0.1480374993840493D+02
   -0.1370762259007071D+02    0.1057292265234159D+02   -0.1514054206491556D+02
    0.1222521482763741D+02   -0.2196592724869441D+02    0.2817623873574606D+01
    0.1326784351238815D+02   -0.2187790616744418D+02    0.2785004161141068D+01
    0.1205796601806679D+02   -0.2282321366136832D+02    0.2379947834476204D+01
    0.9689426241983968D+01    0.1858843412018825D+01   -0.1643528022056956D+02
    0.1016936948297577D+02    0.2660812032022390D+01   -0.1615977681131861D+02
    0.9239715721911475D+01    0.2104325944296853D+01   -0.1728077516498734D+02
    0.9993588291729756D+01   -0.9802819799553319D+01   -0.2046867350555681D+02
    0.1041552280183839D+02   -0.9496121269344300D+01   -0.2126566148097217D+02
    0.9149653396343057D+01   -0.1012792911672873D+02   -0.2069298279252175D+02
    0.1810890776971160D+02    0.2354878148966267D+02    0.8409592086170163D+01
    0.1837494204096414D+02    0.2345234114659184D+02    0.9302907193130382D+01
    0.1881519208681737D+02    0.2338046491139887D+02    0.7746756803366786D+01
    0.1210324644280201D+02    0.2252885403031053D+02   -0.9836986136425305D+00
    0.1218826595739730D+02    0.2216625335234946D+02   -0.1829724483105900D+01
    0.1170290046810059D+02    0.2336347724694425D+02   -0.1183849402620852D+01
   -0.8321572262897384D+01   -0.8482840568566987D+01    0.3721363239303609D+01
   -0.8208070641770808D+01   -0.9448775443482411D+01    0.3689148068589913D+01
   -0.8257957677265878D+01   -0.8121018064446471D+01    0.4624245500491407D+01
   -0.1302258649157643D+02    0.1977249145016341D+02   -0.1486320840273280D+02
   -0.1340504071104824D+02    0.1919579058925242D+02   -0.1425579117940972D+02
   -0.1310097621171040D+02    0.2062251890179667D+02   -0.1448863346683851D+02
   -0.1409353873931674D+02   -0.2525923033294499D+02   -0.1256187310201472D+02
   -0.1412574929607349D+02   -0.2553264451204077D+02   -0.1346032195871220D+02
   -0.1451650069731607D+02   -0.2596626923773532D+02   -0.1210470596808674D+02
   -0.2492864689982660D+02   -0.2357653764620603D+01    0.7264599914782109D+00
   -0.2436765325160006D+02   -0.1798357048286242D+01    0.1781796998079521D+00
   -0.2473378623778808D+02   -0.2158645736253963D+01    0.1640487874002160D+01
    0.1775194871955332D+01   -0.2570623048748594D+02   -0.2925924109969933D+01
    0.2720856404620696D+01   -0.2579448500922863D+02   -0.2651751800770821D+01
    0.1671829461856606D+01   -0.2472045727856591D+02   -0.3025828629078686D+01
   -0.2084412071500395D+02    0.1581862828957617D+02    0.1771054066822559D+02
   -0.2054266478364015D+02    0.1609864817928041D+02    0.1686527733902893D+02
   -0.2103224629599218D+02    0.1657932841381751D+02    0.1828394480583750D+02
    0.1233447060081593D+01    0.2433084415992371D+02    0.2056287639083714D+02
    0.2180650260669239D+01    0.2455433146442442D+02    0.2079022060649467D+02
    0.8438263559531872D+00    0.2423895494696941D+02    0.2145213783300084D+02
    0.4785059974912549D+01   -0.2128463889281915D+02    0.8555976800900210D+01
    0.4112708014018692D+01   -0.2189493823311788D+02    0.8166055737766531D+01
    0.4653381330932063D+01   -0.2144071858078625D+02    0.9505911662638695D+01
    0.5383123286266343D+01   -0.2059169894264831D+01   -0.1619572014076191D+02
    0.4982272486983780D+01   -0.1206875756835149D+01   -0.1622485076133544D+02
    0.6042034467951476D+01   -0.1991438655294165D+01   -0.1686681926372051D+02
    0.2417396130173218D+02   -0.4545765665533201D+00   -0.2038663479046869D+02
    0.2443776831799075D+02    0.4648695183762852D-01   -0.2119377266931141D+02
    0.2499160627789693D+02   -0.7203989361422856D+00   -0.1990251359252933D+02
   -0.1793732102108529D+02    0.1407088957575714D+02    0.9764725499060393D+01
   -0.1764119672458472D+02    0.1488436349319685D+02    0.1025771638030041D+02
   -0.1830010142108283D+02    0.1338376768808214D+02    0.1038752011713632D+02
    0.8807561749490555D+01    0.1696842437616765D+02    0.4107048790218198D+01
    0.8851278329128975D+01    0.1600326470307915D+02    0.4285423571402428D+01
    0.9336452792899530D+01    0.1709652063444779D+02    0.3302642279362436D+01
    0.1139425454907314D+01    0.1331438963559907D+02   -0.5935975205145056D+01
    0.5436903460830749D+00    0.1260325070323729D+02   -0.6125910141081435D+01
    0.1116161904074544D+01    0.1388379707738787D+02   -0.6724977939762073D+01
    0.1006943734689801D+02    0.1364037714683831D+02    0.2211855925855740D+00
    0.1060576288186390D+02    0.1325266357861424D+02   -0.4527975404483697D+00
    0.1031704535780657D+02    0.1317908974038209D+02    0.1019231509312023D+01
   -0.1108712860544333D+02    0.1819753053044323D+02   -0.6100607270367603D+01
   -0.1137421327551815D+02    0.1732281878286102D+02   -0.6307397122061384D+01
   -0.1168748661776847D+02    0.1874663997713063D+02   -0.6601588744585529D+01
   -0.4801602293572854D+01   -0.1307336422501447D+02    0.2463010301618833D+02
   -0.4325246190357726D+01   -0.1332705014490909D+02    0.2383316005953657D+02
   -0.5740833990792251D+01   -0.1332214638437313D+02    0.2448170263419944D+02
   -0.1926440711938231D+02    0.8981846649380582D+01   -0.2485258518470144D+02
   -0.1989811565390968D+02    0.9621070300360792D+01   -0.2500474388787981D+02
   -0.1853345024861036D+02    0.9432421566063958D+01   -0.2435968235001103D+02
   -0.1671195094485850D+02   -0.2053195513459773D+01    0.6882339364259488D+01
   -0.1734033875685426D+02   -0.1304920845670009D+01    0.6906415786620156D+01
   -0.1587811372332051D+02   -0.1572156310113149D+01    0.6710960043642252D+01
   -0.1340849279068071D+01    0.1965462807060591D+02    0.1110568585383888D+02
   -0.2076139392206314D+01    0.1958660707284510D+02    0.1169879098264079D+02
   -0.8288766548153261D+00    0.2041105554160660D+02    0.1137516696416120D+02
    0.6462067055466704D+00   -0.5896386964627976D+01   -0.1626197049010721D+02
    0.1025749262531130D+01   -0.6115148453990346D+01   -0.1717620444490273D+02
   -0.2674785886208364D+00   -0.5582278867664299D+01   -0.1639823783357393D+02
   -0.2232899030025446D+02    0.1984419556350605D+02    0.4593185171115865D+01
   -0.2314175401869104D+02    0.2027238467343069D+02    0.4268125583799613D+01
   -0.2206357256438347D+02    0.2037770665380251D+02    0.5348840775268984D+01
    0.2054383363986295D+02   -0.1698860691513509D+02   -0.2388684279331684D+02
    0.2018124098972466D+02   -0.1618856421372070D+02   -0.2426232397857514D+02
    0.1988061858624602D+02   -0.1738902914984828D+02   -0.2326826343426679D+02
    0.4701941896292890D+01    0.4572755133102273D+01   -0.1719938989042774D+02
    0.3879702033287564D+01    0.4026147681947178D+01   -0.1734260015191557D+02
    0.5416215646175388D+01    0.4117950059939227D+01   -0.1760471637672473D+02
    0.1940440501171744D+02    0.7375474500392392D+01    0.1095634344809652D+02
    0.1982557335152451D+02    0.7323223066867484D+01    0.1179251865307670D+02
    0.1992291768960768D+02    0.8132145762448475D+01    0.1057099019209088D+02
   -0.1220744412846661D+02    0.1538106326500275D+02   -0.6401702837341454D+01
   -0.1266130010120223D+02    0.1520057561298823D+02   -0.7335034587446915D+01
   -0.1291841344721605D+02    0.1572698171195339D+02   -0.5808982014650521D+01
   -0.3104802541510238D+00   -0.7290522329082148D+01    0.1988537309443343D+02
   -0.5424070395004936D+00   -0.7161828948461082D+01    0.2084314204786999D+02
   -0.8703006122674566D+00   -0.8041123106178009D+01    0.1962845524991885D+02
    0.1025531022015974D+02   -0.2016394609088421D+02    0.2535319985289752D+01
    0.9685746887499025D+01   -0.2052139846400782D+02    0.3248970558162422D+01
    0.1096962806259540D+02   -0.2079043613486730D+02    0.2486561880423707D+01
   -0.1601247114952585D+02    0.9912625687075982D+01   -0.8926516479090756D+01
   -0.1677299803950928D+02    0.9598771784756163D+01   -0.9418805679502094D+01
   -0.1635947981104225D+02    0.1053060827745694D+02   -0.8290391019970379D+01
   -0.9800896469704464D+01    0.9727482375814439D+01   -0.1285081293734548D+02
   -0.1064013411078689D+02    0.1012174783006061D+02   -0.1246162662887866D+02
   -0.9350760293137993D+01    0.9305721371033462D+01   -0.1209362926923871D+02
    0.2095775231415006D+02    0.1690841166611612D+02    0.1247733810016163D+02
    0.2090355810366056D+02    0.1685393651376134D+02    0.1147735311257012D+02
    0.2141593654819570D+02    0.1608526555837269D+02    0.1278282369170121D+02
    0.9050172311275848D+00    0.2231582902334153D+02   -0.1717945967509862D+02
    0.1295119099236665D+00    0.2165163678664921D+02   -0.1715072452543065D+02
    0.6137572743708375D+00    0.2311002628504371D+02   -0.1676604816855339D+02
   -0.4212829452602791D+01    0.2573883564832953D+02   -0.1202474944445598D+02
   -0.3570497353996974D+01    0.2500948989766148D+02   -0.1201290572238804D+02
   -0.4939718000159596D+01    0.2560966815660648D+02   -0.1134108161457423D+02
    0.7532174483177970D+01   -0.1718794648414962D+02    0.2393792886724202D+02
    0.8137133460518850D+01   -0.1777724463315935D+02    0.2428760362686654D+02
    0.7914992764022814D+01   -0.1629965619136102D+02    0.2403948651553563D+02
   -0.1574465558166651D+02   -0.1109729881374018D+02    0.1362879260140953D+01
   -0.1667015434061198D+02   -0.1135582821557825D+02    0.1351148546806169D+01
   -0.1525005552286855D+02   -0.1178039623910272D+02    0.8994668986926885D+00
    0.1785745380222868D+02    0.1296921750609472D+02   -0.1923371803315941D+02
    0.1708788005648665D+02    0.1289319240273717D+02   -0.1871134809474442D+02
    0.1811756538202212D+02    0.1392818237251540D+02   -0.1938510142628921D+02
   -0.4614247736837576D+01    0.1161800490239893D+01   -0.3109541047058405D+01
   -0.4563010990991670D+01    0.1990969790742942D+01   -0.2658214760274861D+01
   -0.4998095318292931D+01    0.1394670611554887D+01   -0.3985083818554918D+01
   -0.2745458589287147D+02    0.2608186691390272D+02    0.2253117829090458D+02
   -0.2750930356531507D+02    0.2573920738367066D+02    0.2342787954104756D+02
   -0.2675768969433864D+02    0.2681046072083236D+02    0.2259887641918686D+02
   -0.1338471697325328D+01    0.6599400356872599D+01   -0.1780262099427896D+02
   -0.1229021522041125D+01    0.6736163124882170D+01   -0.1874010675914062D+02
   -0.2128830360336030D+01    0.7010835662909186D+01   -0.1753227833325188D+02
   -0.1666574263094115D+02    0.1786908111159843D+02    0.1959361023326371D+02
   -0.1642412438758842D+02    0.1857315609344163D+02    0.1899059220292872D+02
   -0.1679363821985838D+02    0.1833251252206930D+02    0.2040674470765973D+02
   -0.2628624178740496D+01    0.1495768549134498D+02    0.2173940670672529D+02
   -0.2972130158541202D+01    0.1563649354276665D+02    0.2119378592180860D+02
   -0.2697545111543459D+01    0.1532242538798716D+02    0.2266018469861141D+02
    0.3722715048837073D+01   -0.3109499566635472D+01   -0.9836776897595389D+01
    0.3451222516626470D+01   -0.2503950268810816D+01   -0.9157131436359348D+01
    0.4008944803361134D+01   -0.3925392393945797D+01   -0.9310374751031503D+01
   -0.1569776720094555D+02    0.6792384283165638D+01   -0.1262969259582983D+02
   -0.1490481755609450D+02    0.7114904104928109D+01   -0.1220118802155811D+02
   -0.1599440191684701D+02    0.7427680581157657D+01   -0.1328342667131062D+02
    0.1977630238950894D+02   -0.2279243219670689D+02   -0.2177180538865119D+02
    0.2044996553926993D+02   -0.2353087516072927D+02   -0.2157955572548177D+02
    0.1890009723990341D+02   -0.2321676204247358D+02   -0.2169770472718900D+02
    0.6781329584992879D+01   -0.5331758124009421D+01   -0.1619920332684921D+02
    0.7357318057402192D+01   -0.4596940845734135D+01   -0.1590628038941905D+02
    0.7258790685700268D+01   -0.5798572177699420D+01   -0.1687240066237875D+02
   -0.3108764797398921D+01   -0.2484483740924925D+02    0.1665306531189228D+02
   -0.3501969643927169D+01   -0.2452344275722048D+02    0.1747645964416260D+02
   -0.3362552134954417D+01   -0.2421408400138714D+02    0.1599914342289705D+02
   -0.2033848948955236D+02    0.9255879405772593D+01    0.1994833248916364D+02
   -0.2084229252548864D+02    0.9284692533956258D+01    0.2071765188025752D+02
   -0.1957022167652448D+02    0.8750363662003416D+01    0.2022762770182362D+02
    0.1041213892598953D+02    0.5626233373196201D+00    0.1417437858566854D+02
    0.1097183950247107D+02    0.5222960570814463D+00    0.1492910272968154D+02
    0.9659354876743141D+01    0.6770049774230752D-01    0.1453541617071257D+02
    0.9424831999333200D+01   -0.2150758648346458D+02    0.1066266758166176D+02
    0.9781349632239491D+01   -0.2242994959265314D+02    0.1054110686514085D+02
    0.8553924818754888D+01   -0.2162187029312370D+02    0.1082685765413436D+02
   -0.1682669871104119D+02   -0.4413887483272966D+01   -0.2144324144418725D+02
   -0.1771187321167583D+02   -0.4790750713621719D+01   -0.2133955550713423D+02
   -0.1687058846908323D+02   -0.3473152330747161D+01   -0.2113873809569331D+02
    0.2021820495333555D+02    0.2718784788452027D+02   -0.1368516052470804D+02
    0.2024838716232151D+02    0.2792614498353881D+02   -0.1428774016480058D+02
    0.2003298191262610D+02    0.2741568868756275D+02   -0.1275900452498159D+02
   -0.1013697648826264D+02    0.7082107183433513D+01   -0.9108954992410110D+01
   -0.9338082441748817D+01    0.6873361557035298D+01   -0.8562042779467012D+01
   -0.1016923982403794D+02    0.6256989826020882D+01   -0.9706807663449444D+01
    0.1020017107462651D+02    0.2309471888471111D+02    0.1880946663318014D+02
    0.9564092511483340D+01    0.2238799814497477D+02    0.1890473101935924D+02
    0.1101061312138745D+02    0.2269743316557761D+02    0.1915048034753437D+02
    0.2422763932888446D+02   -0.2064838422520809D+02   -0.2542466182704102D+02
    0.2476234753183538D+02   -0.2090033702087631D+02   -0.2623280479444659D+02
    0.2417174434165049D+02   -0.1970472900171069D+02   -0.2539832467642576D+02
    0.1243782864106088D+02    0.1727731584171591D+02   -0.2472560177491711D+02
    0.1160464374438996D+02    0.1723761054231749D+02   -0.2517600244724773D+02
    0.1291976844573015D+02    0.1645718885534650D+02   -0.2507359724537137D+02
   -0.2506636998456477D+02    0.7508361428118589D+01   -0.1286677643989827D+02
   -0.2602987506561088D+02    0.7508805994354357D+01   -0.1314013908292418D+02
   -0.2461853909482321D+02    0.7479449449058017D+01   -0.1370636775392241D+02
   -0.1091322179104170D+02    0.1061994512980450D+02    0.1826941359513932D+02
   -0.1074988721499804D+02    0.1124957285482536D+02    0.1898137071602227D+02
   -0.1173696273830748D+02    0.1096392235053545D+02    0.1779590777745096D+02
    0.5663044372862946D+01   -0.4491600442864923D+01    0.5467848994064863D+01
    0.4966949970033838D+01   -0.5000522142465279D+01    0.6003431687648764D+01
    0.5715033687715481D+01   -0.5034305428591302D+01    0.4620152197125051D+01
   -0.2750435860762805D+02   -0.9675565184221323D+01    0.4513702111459787D+01
   -0.2739941288310464D+02   -0.1063745150972148D+02    0.4352707549393737D+01
   -0.2784476162952170D+02   -0.9334569002276714D+01    0.3654899043436668D+01
   -0.2226038396440560D+02   -0.2729955408796258D+02    0.7666197692301612D+01
   -0.2202622793350565D+02   -0.2806429404658185D+02    0.8241747751151248D+01
   -0.2195479894881567D+02   -0.2648800053574105D+02    0.8138031531024431D+01
   -0.2816144447654226D+01    0.2172639438785290D+02    0.2302677674241245D+02
   -0.2298388441230235D+01    0.2113794896279218D+02    0.2252313233119589D+02
   -0.2400986654502477D+01    0.2259110199178086D+02    0.2285703173577095D+02
   -0.3166017493520967D+01    0.2284196935323656D+02   -0.9509642577510416D+01
   -0.2596125899796369D+01    0.2209143493707225D+02   -0.9384561267766475D+01
   -0.2879787783981933D+01    0.2324057278106374D+02   -0.1033942614808065D+02
    0.1010902088127617D+02    0.8772908689559769D+01   -0.1629133567887213D+02
    0.9943865062870774D+01    0.7908240309054622D+01   -0.1578146800461447D+02
    0.9623941135345287D+01    0.8687452191643700D+01   -0.1710466391879219D+02
   -0.1205264479973428D+02   -0.2781068873663536D+02   -0.1989445398910748D+02
   -0.1216078145644526D+02   -0.2816854957690289D+02   -0.1898858910134087D+02
   -0.1182885433554979D+02   -0.2687436485383741D+02   -0.1984693105224643D+02
    0.1709017451287676D+02    0.2522261360195085D+02   -0.2580106260436711D+02
    0.1659961851463456D+02    0.2561989319475276D+02   -0.2509072461564906D+02
    0.1799281911968383D+02    0.2563660114562724D+02   -0.2575806535454238D+02
   -0.1384733058116845D+02    0.1167292757908243D+01    0.1120836982294395D+02
   -0.1463096747233474D+02    0.8507616197321244D+00    0.1080594322788259D+02
   -0.1348575630531584D+02    0.1813474216906492D+01    0.1060051766902272D+02
    0.1751248170495280D+02   -0.2011156545123421D+02   -0.1486757004676636D+02
    0.1750190575021266D+02   -0.2082835898439732D+02   -0.1418381590587154D+02
    0.1653431068669562D+02   -0.1992283642817328D+02   -0.1500187436741857D+02
    0.1719635513263406D+02    0.1492642747094970D+00   -0.9699451959491181D+01
    0.1772759275856990D+02    0.8874227387955022D+00   -0.9901353353479537D+01
    0.1747614609120576D+02   -0.6803164707481428D+00   -0.1010197808227140D+02
    0.1644441305256203D+02    0.1953739036796911D+01   -0.2180237959101613D+02
    0.1577211113097078D+02    0.1877069512015829D+01   -0.2112595681383257D+02
    0.1611933121167807D+02    0.2544732030673583D+01   -0.2250858912873210D+02
   -0.1681902586227782D+02   -0.4720953414209962D+01    0.1455119475842902D+02
   -0.1760815246408863D+02   -0.5227537956776304D+01    0.1448871554616534D+02
   -0.1635508175547347D+02   -0.4904732194031148D+01    0.1536084715437084D+02
   -0.1741446271683982D+02    0.2527521433630248D+02    0.1697764562766805D+02
   -0.1808864303068686D+02    0.2554244406192353D+02    0.1757524661151834D+02
   -0.1773142057348664D+02    0.2533629765966895D+02    0.1605986170221816D+02
   -0.2472510524565796D+02   -0.1415083066676311D+02   -0.1561768878763926D+02
   -0.2392775091242547D+02   -0.1390892670045093D+02   -0.1518087384108815D+02
   -0.2434149894939555D+02   -0.1482786876884211D+02   -0.1622554344756812D+02
    0.9250363679352548D+01    0.1766829956179201D+02    0.1652235246010265D+02
    0.9457732688802762D+01    0.1848303971220239D+02    0.1708796825740795D+02
    0.9817913724019007D+01    0.1770549151581454D+02    0.1577518493153257D+02
    0.2438979534830102D+02    0.1924149793524307D+02   -0.6144903607378076D+01
    0.2421004719231867D+02    0.2016593937346829D+02   -0.5775845272006149D+01
    0.2431005292629791D+02    0.1861827902068980D+02   -0.5445390871847656D+01
    0.3351206236398332D+01    0.9265128033353303D+01    0.1093966351187708D+02
    0.2984884020901053D+01    0.1016540551357120D+02    0.1070651591575623D+02
    0.2890699923959668D+01    0.8713940083438576D+01    0.1033716122121074D+02
   -0.1646836728996893D+02    0.4982379764135624D+00    0.1009791672475502D+02
   -0.1702194918975566D+02    0.6601785934338354D+00    0.1078751423232079D+02
   -0.1676402822525525D+02    0.9847394066644582D+00    0.9306995385744218D+01
   -0.1321405184112508D+02    0.1141057308474550D+01    0.2053371156327233D+02
   -0.1260252484544206D+02    0.5681540732606523D+00    0.2092702023834626D+02
   -0.1403073349480666D+02    0.9868113668738434D+00    0.2102368481209512D+02
    0.1350558750178867D+02    0.1356810960928968D+02   -0.3230203761530285D+01
    0.1330596797751097D+02    0.1331730857939370D+02   -0.4124876296960374D+01
    0.1349820275134710D+02    0.1452519549599334D+02   -0.3180208281605928D+01
   -0.2042717433297543D+02    0.2516686993251896D+02   -0.6620879454186834D+01
   -0.1953564767351414D+02    0.2489804091117579D+02   -0.6943183138004079D+01
   -0.2088545542342339D+02    0.2434655407648896D+02   -0.6348771491585694D+01
   -0.7766133500345087D+01    0.1746141181033232D+02    0.6848644425437801D+01
   -0.7445365049047088D+01    0.1817393418317446D+02    0.7451009935386412D+01
   -0.8664045154951630D+01    0.1762923677773604D+02    0.6555778970377374D+01
   -0.1295675040238640D+02   -0.1165602205489285D+02   -0.2449273970808749D+01
[truncated: 4,909,235 more chars]
