# Supplementary material for: Measuring Zn Transference with Precision: Insights for Dendrite‐Free Zinc Metal Anodes
Source: Adv Mater. 2025 Aug 23;37(46):e02245. doi: 10.1002/adma.202502245 (PMC12631524; doi:10.1002/adma.202502245)
Supplement: Supplementary file 2 — Supporting Information [file ADMA-37-e02245-s002.gz › restarts/100Zn_r3.dyn]

 Number of Atoms and Title :
 16800  Built with Packmol
 Periodic Box Dimensions :
    0.5567017745971680D+02    0.5567017745971680D+02    0.5567017745971680D+02
    0.9000000000000000D+02    0.9000000000000000D+02    0.9000000000000000D+02
 Current Atomic Positions :
    0.2503201329142180D+02    0.1140431810316976D+02    0.1869116974870312D+02
    0.2456328879622463D+02    0.1100129477227132D+02    0.1788337391856868D+02
    0.2550407139753401D+02    0.1207054157601581D+02    0.1823880071662403D+02
    0.3501566834530441D+01   -0.2647359573212626D+02    0.3655889346997181D+01
    0.2912214123504242D+01   -0.2670143719618473D+02    0.4396229133019770D+01
    0.4174895107661200D+01   -0.2581236615628435D+02    0.3886185344446750D+01
   -0.8283360189867992D+01    0.2279669581618743D+01   -0.1184696107847746D+02
   -0.7391874242785598D+01    0.2703776246416707D+01   -0.1175547212278181D+02
   -0.8673338107499577D+01    0.2521829305135303D+01   -0.1104807600329693D+02
   -0.1164131313641799D+02    0.1611202955121532D+02   -0.5324598071697224D+01
   -0.1084564157325656D+02    0.1597349647541074D+02   -0.4725580649801288D+01
   -0.1217521896486138D+02    0.1533690406013017D+02   -0.5259840247272221D+01
    0.2348213306445786D+02   -0.2241371107863207D+02   -0.7859703070352931D+00
    0.2423810925141541D+02   -0.2290392868397620D+02   -0.9896545374523582D+00
    0.2284040939719536D+02   -0.2285601554467362D+02   -0.1406691154307469D+01
    0.1395576069795871D+02    0.2586210871062201D+02   -0.2528060018972064D+01
    0.1364673208812511D+02    0.2545273723171649D+02   -0.1742589182265003D+01
    0.1420116541374099D+02    0.2676315259203226D+02   -0.2225689457868850D+01
   -0.1586939910439641D+02   -0.1219143379845829D+02    0.3328828204655579D+01
   -0.1628300794640433D+02   -0.1268302579722260D+02    0.2584943702336149D+01
   -0.1498053553594410D+02   -0.1263675381738302D+02    0.3420787018326509D+01
   -0.6003024295691144D+00   -0.2509868200271760D+02    0.3487643592271827D+01
   -0.1297743705888849D+01   -0.2476772234841133D+02    0.2873614089177257D+01
   -0.1650469959059834D+00   -0.2572161741668381D+02    0.2898480671943336D+01
   -0.2512513522942951D+02   -0.1592135443382046D+02    0.1282691841644027D+02
   -0.2539019575553048D+02   -0.1507562078223646D+02    0.1308490659364894D+02
   -0.2499323108825946D+02   -0.1641936110647622D+02    0.1357645866753384D+02
    0.2119890606021314D+02   -0.1898163046547517D+02   -0.5632105946501770D+01
    0.2096483551657431D+02   -0.1990597835547913D+02   -0.5797455183752708D+01
    0.2182970693862600D+02   -0.1897057229367682D+02   -0.4854973525837672D+01
    0.2150796513945305D+02    0.1307498714313563D+02    0.2441836422879365D+02
    0.2210083776449995D+02    0.1233133530265086D+02    0.2411264196300911D+02
    0.2193430635566762D+02    0.1377508875746639D+02    0.2490459974230965D+02
    0.4900524490463800D+00    0.1692841056110816D+02   -0.1139343198291018D+02
    0.3342801444823595D+00    0.1724002031938921D+02   -0.1048789117543287D+02
    0.1413705882528438D+01    0.1656780936980493D+02   -0.1144759933162694D+02
   -0.1337637723352709D+02   -0.1613979190068537D+02   -0.2509762777190247D+01
   -0.1261451317513603D+02   -0.1637164488132272D+02   -0.1931244088618521D+01
   -0.1405956391686022D+02   -0.1678874495768247D+02   -0.2453823788827972D+01
   -0.1646999898818182D+02    0.2113975377054032D+02   -0.1987081767492520D+02
   -0.1574548779778795D+02    0.2067250957318312D+02   -0.1951351726730516D+02
   -0.1696505123266116D+02    0.2158776884011180D+02   -0.1914645887612836D+02
    0.2114823665392710D+02    0.3627526439767922D+01   -0.7309786729748796D+01
    0.2162596453764900D+02    0.4413116558357614D+01   -0.7619169885682664D+01
    0.2095737554040952D+02    0.3665666160801432D+01   -0.6383213416654447D+01
   -0.2106766517935069D+02    0.6833062021044721D-01    0.9237655338724693D+01
   -0.2065135211096087D+02   -0.3338814933367660D+00    0.8450377163841670D+01
   -0.2128187880642688D+02    0.9825965175177254D+00    0.8973398668097031D+01
   -0.2598575852490548D+02   -0.8968627631448964D+01   -0.1885005119854880D+02
   -0.2558819229632236D+02   -0.9547320086005227D+01   -0.1825283475114609D+02
   -0.2686078166163482D+02   -0.9365651368048180D+01   -0.1912313912565911D+02
    0.1946040549423976D+01   -0.1033840753814814D+02   -0.4295499887300382D+01
    0.1588790348033591D+01   -0.1120301079629995D+02   -0.4561711961478651D+01
    0.1241683283592530D+01   -0.9594841183975698D+01   -0.4364119768674190D+01
    0.1147126065230136D+02   -0.8387048228861444D+01    0.1004658722111752D+02
    0.1099210199968341D+02   -0.7546094814892626D+01    0.1019365303005218D+02
    0.1110415325457759D+02   -0.9112664612927560D+01    0.1055948832743164D+02
    0.1957091050157360D+02   -0.2041044217660853D+02    0.4602655020673647D+01
    0.1973807088792891D+02   -0.1953242558215619D+02    0.5022573640344854D+01
    0.1863916778653946D+02   -0.2042833544136481D+02    0.4387763808842983D+01
    0.2853177667289229D+01    0.5009649130046951D+01   -0.1998010280039548D+02
    0.2326193597013228D+01    0.5624366804472075D+01   -0.2046554321895751D+02
    0.2694180791332183D+01    0.5235225629696879D+01   -0.1902219819738535D+02
    0.5681281561366959D+01    0.2669493834236568D+02   -0.2386497003786397D+02
    0.5865650304569079D+01    0.2621242856431645D+02   -0.2301493091718488D+02
    0.5651553685956321D+01    0.2619644339271452D+02   -0.2470368038123629D+02
   -0.8603269399025669D+01    0.2713378752225713D+02    0.2076655214051781D+02
   -0.9288993158312334D+01    0.2725231703912201D+02    0.2143228993554174D+02
   -0.7836266562231641D+01    0.2691171454869066D+02    0.2130078964942460D+02
   -0.7875447596643197D+01   -0.1123958734011799D+02    0.1067138367122231D+02
   -0.7628827908287958D+01   -0.1033055845676891D+02    0.1063763250792209D+02
   -0.7197232997179642D+01   -0.1178033202505202D+02    0.1017673532855748D+02
    0.3597725756793965D+01   -0.2625497473019518D+02    0.1106919190121816D+02
    0.3504035165165377D+01   -0.2716123405338573D+02    0.1078773988071202D+02
    0.3069638886056939D+01   -0.2617311887405617D+02    0.1183344746433047D+02
    0.1509082844755476D+02   -0.1615889329352347D+02    0.2339255585150810D+02
    0.1505569132189843D+02   -0.1680632199907050D+02    0.2410127285700208D+02
    0.1428217172231078D+02   -0.1574240002216492D+02    0.2332096489157487D+02
   -0.6547436153530032D+01   -0.1476447842063863D+02    0.1173059309752053D+02
   -0.6136483387354216D+01   -0.1548998415013249D+02    0.1215626555176637D+02
   -0.5833082711474030D+01   -0.1418814822327326D+02    0.1175389200833252D+02
    0.1563788362475007D+02    0.5101287363073091D+01   -0.6803081063207788D+01
    0.1617753764838857D+02    0.5824399787360584D+01   -0.6424279512598594D+01
    0.1551495948298520D+02    0.5174638859392713D+01   -0.7767318862280920D+01
   -0.4897512073305288D+01    0.2151909774532364D+02    0.1641043130091932D+02
   -0.4014040197218447D+01    0.2192914256266120D+02    0.1635149884115636D+02
   -0.4788750469778271D+01    0.2063135458577246D+02    0.1686223803107622D+02
    0.1115217415423312D+02   -0.1224699418741783D+02    0.4512179183908634D+01
    0.1085870148391969D+02   -0.1256087802865860D+02    0.5406227959029982D+01
    0.1032384659402253D+02   -0.1236320464396763D+02    0.3959212576005280D+01
   -0.2336745752132992D+02    0.2712618515330426D+02    0.1758635279879788D+02
   -0.2252759814331723D+02    0.2746696063171511D+02    0.1715940309532092D+02
   -0.2347616615444896D+02    0.2624191384049227D+02    0.1739082912752117D+02
    0.1380765767057150D+02    0.7888836464916405D+01   -0.8474539571787339D+01
    0.1415293942968412D+02    0.7834887951172387D+01   -0.7609700792056524D+01
    0.1297590160433191D+02    0.8305341593151404D+01   -0.8502140318527211D+01
   -0.2112375099770448D+02   -0.1040002296769325D+02    0.1357180247717550D+02
   -0.2031161309246342D+02   -0.1031138158946353D+02    0.1409490050900144D+02
   -0.2115731177898063D+02   -0.1139041204473365D+02    0.1343282097820948D+02
    0.2555243248674787D+02   -0.2427352992812930D+02   -0.1472073149905944D+01
    0.2651562871916961D+02   -0.2412205212441146D+02   -0.1401272567838182D+01
    0.2548577023557202D+02   -0.2522268287914683D+02   -0.1868325247875799D+01
   -0.1053825612992939D+02    0.1888620660941386D+02   -0.1514952317816118D+02
   -0.1118104321598166D+02    0.1817912065154912D+02   -0.1506706640190215D+02
   -0.9723848292125545D+01    0.1854250243059697D+02   -0.1474463716278689D+02
   -0.1848245974297405D+02    0.3585012944632749D+01    0.2444100937198174D+02
   -0.1868452588682431D+02    0.4525746753280985D+01    0.2457261088488282D+02
   -0.1922351134175719D+02    0.3070908179149337D+01    0.2467294841151158D+02
   -0.2141522158848579D+02   -0.1239545072925927D+02   -0.2759997230471296D+02
   -0.2137177900874049D+02   -0.1146408592183665D+02   -0.2775873330608576D+02
   -0.2237009231139418D+02   -0.1257151857645426D+02   -0.2793175809077442D+02
    0.1259962652866252D+02   -0.3051088008523732D+01    0.7610954416526137D+01
    0.1255880340080170D+02   -0.3912572041977308D+01    0.8045693625241352D+01
    0.1246885400135930D+02   -0.2286330550119364D+01    0.8226415410199834D+01
   -0.1864802848058440D+02   -0.7218632693169631D+01    0.2135504264773379D+02
   -0.1934808498930640D+02   -0.6564174237062946D+01    0.2118865046668883D+02
   -0.1835119481538123D+02   -0.7028761131124647D+01    0.2224150362769991D+02
    0.6989518742310316D+01    0.2502290369450604D+02    0.1782429606674039D+02
    0.6059103453733007D+01    0.2504719512580136D+02    0.1773667058334061D+02
    0.7259023990828681D+01    0.2414233239846936D+02    0.1757457338378794D+02
    0.2502538132680777D+02    0.2103845369811760D+02   -0.2433398441911144D+02
    0.2547785260273249D+02    0.2068298535910380D+02   -0.2517505931318969D+02
    0.2451875169703045D+02    0.2182071992371955D+02   -0.2458297709039452D+02
    0.1309134195155799D+02    0.7549408735062690D+01   -0.1389384368038756D+01
    0.1299480516694803D+02    0.8348552127194921D+01   -0.1869377599889427D+01
    0.1289367823035139D+02    0.7785663049038661D+01   -0.5114513811466166D+00
   -0.1574312664632045D+02   -0.1218687707696768D+02   -0.7582692286686330D+01
   -0.1643023610010351D+02   -0.1271927421366842D+02   -0.8046102560356355D+01
   -0.1590319701155433D+02   -0.1233098317901239D+02   -0.6653874676218750D+01
    0.1810473514356689D+02    0.2176091277703170D+02    0.2481660824310661D+02
    0.1839143093075910D+02    0.2262614770921462D+02    0.2520337803664434D+02
    0.1777958351192772D+02    0.2121482784117948D+02    0.2556346514515263D+02
   -0.1051148655494919D+02   -0.1267206075529193D+01    0.4067969377323002D+01
   -0.9548539464671675D+01   -0.1101051059404088D+01    0.4094020665923437D+01
   -0.1077035333514366D+02   -0.9775690770647428D+00    0.3199069504940129D+01
    0.1117396879913677D+02   -0.2327547817478203D+02    0.9262184802388449D+01
    0.1129035851567481D+02   -0.2399232237014641D+02    0.8731581939353621D+01
    0.1201331005821133D+02   -0.2281512802407644D+02    0.9243294188067706D+01
    0.2153134173766427D+02    0.8925140628857015D+01    0.1594998069050346D+02
    0.2074792936143229D+02    0.9486125548827514D+01    0.1604076141541658D+02
    0.2151671921454032D+02    0.8108512612027742D+01    0.1650640862412835D+02
    0.2631971852521449D+02    0.2141762764895316D+02    0.2397617044291167D+02
    0.2638620558967738D+02    0.2097046210237237D+02    0.2311096272414182D+02
    0.2565945907380435D+02    0.2094447475007212D+02    0.2450819079717172D+02
   -0.1363554789845707D+02   -0.1838664322550576D+02   -0.1863019834463897D+02
   -0.1432341363503374D+02   -0.1888584268587907D+02   -0.1819753620088089D+02
   -0.1377154220534713D+02   -0.1745869592594482D+02   -0.1837693945975233D+02
   -0.1850999827770913D+02   -0.2122114911078031D+02    0.2088553731309434D+02
   -0.1842976580628639D+02   -0.2118267780814013D+02    0.2183368554461880D+02
   -0.1773569428357141D+02   -0.2182642102488422D+02    0.2064883592503543D+02
   -0.1602331552882938D+02   -0.1380971647756578D+02    0.7275253534385435D+01
   -0.1611382030435792D+02   -0.1469597214793868D+02    0.6881291338625164D+01
   -0.1659008765203330D+02   -0.1379254595809588D+02    0.8076594056438616D+01
    0.1740656188142248D+02   -0.2443819482221037D+02   -0.6057262013551812D+00
    0.1712666744019264D+02   -0.2433382417753444D+02    0.2721790968094882D+00
    0.1805502055930328D+02   -0.2517314923908596D+02   -0.6465037805988924D+00
    0.1094244255174451D+02    0.5602384255132651D+01    0.2460896255868795D+02
    0.9994342814106654D+01    0.5820185616070871D+01    0.2474114712561657D+02
    0.1145917306652801D+02    0.6343335709237267D+01    0.2419630267270191D+02
    0.7110898393274824D+01    0.1005289048206653D+02   -0.2152048336728909D+00
    0.6296600641273924D+01    0.9566254273925896D+01   -0.1757937094029090D+00
    0.7469224938709419D+01    0.1029798563776316D+02    0.6929701234145619D+00
    0.1192081778161980D+01    0.2563273085342039D+02   -0.2591447356776979D+02
    0.2893096201827270D+00    0.2560742211746860D+02   -0.2552156367844455D+02
    0.1224612467618594D+01    0.2641138490226329D+02   -0.2649538853951901D+02
   -0.2280413022805022D+02   -0.1487483042984169D+02    0.4797416771296874D+01
   -0.2362021081780070D+02   -0.1521573437126604D+02    0.4363418757759496D+01
   -0.2242265142169083D+02   -0.1565565244449484D+02    0.5140554369003565D+01
    0.2210591090389411D+02   -0.5672601299638993D+01   -0.2411759663954017D+01
    0.2132625489972877D+02   -0.5485866691143263D+01   -0.2962293429647450D+01
    0.2170519120596054D+02   -0.6033307539312838D+01   -0.1590667569320069D+01
   -0.1095519535587366D+02    0.1934596141803484D+02   -0.1799730685783986D+02
   -0.1029865888254247D+02    0.1886107431809702D+02   -0.1850251379215533D+02
   -0.1078256886556594D+02    0.1916271790159725D+02   -0.1704710877185603D+02
   -0.1706232231152101D+02    0.7436430064467146D+01    0.2179828044129473D+02
   -0.1731067604664260D+02    0.6728953640444773D+01    0.2243337986383256D+02
   -0.1723452877103219D+02    0.8249921194782585D+01    0.2231582628213435D+02
   -0.1711280615342563D+02    0.1466060733970652D+02   -0.1397876671118204D+02
   -0.1687718053483786D+02    0.1555106125235387D+02   -0.1362352510428660D+02
   -0.1798107313998605D+02    0.1465720354752817D+02   -0.1353585261946025D+02
    0.2004906725573850D+02   -0.9991982091395130D+01    0.6994336878360436D+01
    0.2014342684977204D+02   -0.9927040670231689D+01    0.6045922401099510D+01
    0.1914050913201033D+02   -0.9735924821039998D+01    0.7179153335224532D+01
   -0.1486518760593504D+02   -0.1028149162255457D+02    0.5663861304702686D+01
   -0.1525059712935650D+02   -0.1054819653803296D+02    0.4848562028612782D+01
   -0.1416231788520217D+02   -0.9698444344770873D+01    0.5425634627003548D+01
   -0.1730854417244088D+01    0.2385813349961486D+02    0.2673093290015036D+02
   -0.2508093801252598D+01    0.2430527917519781D+02    0.2712622263397253D+02
   -0.2008746049948829D+01    0.2302072746351083D+02    0.2620609089052595D+02
    0.2208424028978008D+02    0.3135613696411651D+01    0.1976410197147645D+02
    0.2272043928064033D+02    0.2863366924428482D+01    0.2043577849335344D+02
    0.2177265322429570D+02    0.4074225586313323D+01    0.1995478438863288D+02
    0.1867790605585419D+02    0.8389631509456761D+01   -0.1403545797950922D+02
    0.1965197108139888D+02    0.8321179556476316D+01   -0.1414594768646066D+02
    0.1827990525568307D+02    0.7609659429275420D+01   -0.1436690201700058D+02
   -0.2740164730467006D+02    0.2601323629829887D+02   -0.2124213904357231D+02
   -0.2798984765737906D+02    0.2553038965566824D+02   -0.2184622404474192D+02
   -0.2683229823073881D+02    0.2647070541479512D+02   -0.2184673673025376D+02
    0.2729264608589004D+02    0.2419392710541954D+02    0.1245490509947175D+02
    0.2705440184880556D+02    0.2372023045066876D+02    0.1327655065556385D+02
    0.2662472670511754D+02    0.2380519159323008D+02    0.1185777290497383D+02
    0.8610077387859323D+00    0.5012541639393554D+01   -0.1554734451171699D+02
   -0.4299166920065411D-01    0.5271819481338372D+01   -0.1575606681800807D+02
    0.1008196252150949D+01    0.4134251484010915D+01   -0.1518114730969828D+02
    0.3771633843358515D+01   -0.1643759734912506D+02    0.4255618421759200D+00
    0.2889014124728584D+01   -0.1607809433063284D+02    0.1431755390321501D+00
    0.4372488206680322D+01   -0.1604807536330198D+02   -0.2719449910479090D+00
    0.1339252809636110D+02   -0.5584352539316309D+01    0.1941408249778083D+02
    0.1341455331792559D+02   -0.6071994439760458D+01    0.2021953633403607D+02
    0.1419444355303394D+02   -0.6080676706711007D+01    0.1903864130000387D+02
   -0.2717538970461908D+02    0.1205549039290476D+02   -0.1506332917589899D+02
   -0.2715083717739472D+02    0.1125175961558566D+02   -0.1448213076392318D+02
   -0.2740453777098190D+02    0.1169969833312095D+02   -0.1594378170060308D+02
    0.5262253932896813D+01   -0.1601384780973165D+02   -0.1736865239773163D+01
    0.5647446214816866D+01   -0.1688439786797813D+02   -0.1728827841736527D+01
    0.4681486996578204D+01   -0.1601214066154084D+02   -0.2548958736442030D+01
   -0.1417261982363855D+02   -0.1763948960947232D+02    0.8196561113259474D+01
   -0.1482706671437409D+02   -0.1702112713655066D+02    0.8432114959436831D+01
   -0.1459834079743080D+02   -0.1833549697229645D+02    0.7758938791508488D+01
   -0.2647446198729547D+02    0.1598353076532172D+01    0.1015657446207847D+01
   -0.2688346574299199D+02    0.1167462005722658D+01    0.2362530377575444D+00
   -0.2625594409296976D+02    0.2529544529838755D+01    0.8138359432721245D+00
    0.1566788033940020D+01    0.1232890403335316D+01    0.1570010598614950D+02
    0.6447599033686592D+00    0.1507466072889090D+01    0.1567841642094160D+02
    0.1754015529441617D+01    0.7817807869775013D+00    0.1658402931759120D+02
    0.2612306080381044D+02   -0.2166459372796846D+02    0.1360825743448594D+02
    0.2579132272996014D+02   -0.2120147997801115D+02    0.1280983975180890D+02
    0.2621939377869110D+02   -0.2264339768774358D+02    0.1342225414320417D+02
   -0.1323135650194575D+02   -0.2080044521855021D+02    0.2064191365481969D+02
   -0.1382601682681890D+02   -0.2153161194115713D+02    0.2092125281998820D+02
   -0.1241771333243033D+02   -0.2085913678525938D+02    0.2119630122208924D+02
    0.1495472527851962D+02    0.8396494175476112D+01   -0.5480549243846999D+01
    0.1457226034229824D+02    0.8752121087375484D+01   -0.4686441697575228D+01
    0.1582559922319851D+02    0.8028712813240885D+01   -0.5203683736371008D+01
   -0.2163641233852943D+02    0.1376404990270837D+02   -0.2424715131807406D+02
   -0.2137105520816495D+02    0.1339545292267008D+02   -0.2509019195996698D+02
   -0.2084696254683262D+02    0.1364346416890063D+02   -0.2365025890543160D+02
   -0.1077428547363253D+02    0.5087170491721123D+01    0.2024741795969160D+02
   -0.1014446216531821D+02    0.4522263284352266D+01    0.2069511427541583D+02
   -0.1060447258995859D+02    0.5914449236107216D+01    0.2071596977163603D+02
   -0.6874594353119432D+01    0.9508089159616413D+01    0.1662055281451713D+02
   -0.7400185782083178D+01    0.8856980342717987D+01    0.1719233721340131D+02
   -0.5945255912760315D+01    0.9219900566761030D+01    0.1662758009018580D+02
   -0.1227264956680701D+02   -0.1553771908542292D+01   -0.2442529235222448D+02
   -0.1300395801356863D+02   -0.1633710909373737D+01   -0.2505456906627881D+02
   -0.1268952045750347D+02   -0.1297535050867141D+01   -0.2352604005128724D+02
   -0.1573195133638514D+02   -0.9195827392302904D+01    0.2555948558228838D+01
   -0.1508285481141716D+02   -0.9129015833798190D+01    0.1886390025694415D+01
   -0.1574521263509500D+02   -0.1014693021390143D+02    0.2832296663087489D+01
    0.2123924306346015D+02    0.8766839377107271D+01   -0.2509028745603791D+02
    0.2106510916266451D+02    0.9284226724719630D+01   -0.2435019633690438D+02
    0.2216140319421842D+02    0.8791531984884529D+01   -0.2540332705283896D+02
    0.9595754193016475D+01   -0.1126736355669437D+02    0.1782460468487797D+02
    0.8708317649480984D+01   -0.1099114062544517D+02    0.1812756806800711D+02
    0.9368063783718679D+01   -0.1215279430549098D+02    0.1755720983763173D+02
   -0.2204786580209512D+01    0.1736745684455443D+02   -0.2183680995510481D+02
   -0.3138697833354066D+01    0.1759681809544889D+02   -0.2178330366090933D+02
   -0.2049876425784543D+01    0.1667271754861782D+02   -0.2250630906227640D+02
   -0.8017617292616409D+01   -0.2039872025635171D+02   -0.2690119387522792D+02
   -0.8449861413943118D+01   -0.1993207507542834D+02   -0.2764270139208601D+02
   -0.8781788875893666D+01   -0.2046463723347578D+02   -0.2632739246442340D+02
   -0.9205551340758275D+01   -0.1600861700503051D+02    0.5199081690414158D+00
   -0.8418932249370027D+01   -0.1634756669545860D+02    0.1269403748229984D+00
   -0.8929806161767210D+01   -0.1516609927892130D+02    0.8270954349729706D+00
   -0.2016194917202212D+01    0.1300075694389734D+02   -0.1522528869039143D+02
   -0.1686472723619400D+01    0.1223255566856568D+02   -0.1471638508489625D+02
   -0.1289865867870021D+01    0.1368011495256869D+02   -0.1506078814900159D+02
   -0.4640568502464990D+01    0.2387378364827179D+02    0.7424551302917703D+01
   -0.3826165318159102D+01    0.2357992824981691D+02    0.7025547718516814D+01
   -0.4398809144409207D+01    0.2405758316294946D+02    0.8295455360806066D+01
   -0.1541916194355402D+02    0.1171292137348603D+02    0.2457432241428042D+02
   -0.1576860997987056D+02    0.1175844694465959D+02    0.2372460930252447D+02
   -0.1619609252584009D+02    0.1180388452483352D+02    0.2512172857738618D+02
    0.2379857739322512D+02   -0.9214101735119375D+01   -0.4616951077396802D+01
    0.2395585636511421D+02   -0.1012800475923013D+02   -0.4360353569557145D+01
    0.2478090143235091D+02   -0.8961823664459613D+01   -0.4798032887074142D+01
   -0.7231419373540267D+01   -0.1788689203094903D+02   -0.5731172099463735D+00
   -0.7356752199488036D+01   -0.1879502351523586D+02   -0.1815726268566358D+00
   -0.6333022390897693D+01   -0.1789372786117800D+02   -0.9842302148668260D+00
   -0.4978562146726407D+01   -0.2566488683216014D+00   -0.2480512627151071D+01
   -0.4726736468376951D+01   -0.1176970062203991D+01   -0.2741809293962909D+01
   -0.5950796029811673D+01   -0.3033863214630485D+00   -0.2485291667871434D+01
   -0.2705097895883057D+02    0.7220399675875942D+01   -0.2143115739848567D+02
   -0.2714984974703442D+02    0.7534520925054647D+01   -0.2234283655925348D+02
   -0.2605767423735244D+02    0.7169605498781077D+01   -0.2129427877934185D+02
   -0.2485688341559784D+02   -0.1842891751413757D+02    0.4078178488757905D+01
   -0.2428963663521128D+02   -0.1893933497800075D+02    0.3483535580773650D+01
   -0.2467757081419774D+02   -0.1886688488568969D+02    0.4944996196035103D+01
    0.2666026124541931D+02    0.2632813499859125D+02   -0.1450467490964271D+02
    0.2748966909287047D+02    0.2592060426612395D+02   -0.1416981661521768D+02
    0.2593070795881745D+02    0.2598844007521353D+02   -0.1393351722520367D+02
   -0.2136777921956056D+02   -0.5169611149665519D+00    0.1900217287612883D+02
   -0.2066510296579548D+02   -0.5176447359244353D+00    0.1971805046741808D+02
   -0.2127851641926893D+02   -0.1363300724629019D+01    0.1862232285752699D+02
   -0.1068515090330206D+02    0.8250172915405219D+01    0.1432880099151566D+02
   -0.1013411953577910D+02    0.7837095093328688D+01    0.1502269428944237D+02
   -0.1026146326378624D+02    0.9147428615975713D+01    0.1409629393260220D+02
   -0.1180849775390018D+02   -0.1349731432179508D+02    0.1874514425456082D+02
   -0.1223020313444530D+02   -0.1429870531437042D+02    0.1848979145428259D+02
   -0.1219592844044073D+02   -0.1281130558550441D+02    0.1817628504312797D+02
   -0.3731762459192031D+01    0.1079075611201829D+02   -0.1362853661292064D+02
   -0.3438247195316979D+01    0.1030914907123915D+02   -0.1282337814493218D+02
   -0.4737429544519662D+01    0.1095936884753067D+02   -0.1352170801916309D+02
   -0.2216003757708083D+02   -0.1932703736576545D+02    0.1807404032454739D+02
   -0.2158550033349735D+02   -0.1902030263116455D+02    0.1879315239063100D+02
   -0.2163442606257201D+02   -0.1995458085532806D+02    0.1759398828541243D+02
    0.2367807210727751D+02   -0.2468262478876690D+02    0.2649574749150038D+02
    0.2393003775119827D+02   -0.2495301877566444D+02    0.2739655657038478D+02
    0.2448631785048312D+02   -0.2471326534437656D+02    0.2601220571264536D+02
   -0.2025336151156706D+02   -0.1464548128972144D+02   -0.9918560727638305D+01
   -0.2072910312844284D+02   -0.1427376631554214D+02   -0.9154297310648593D+01
   -0.1988792519532357D+02   -0.1551914932986904D+02   -0.9521634095715692D+01
    0.2106914061076277D+02   -0.3282536865272306D+00   -0.2657557875519093D+02
    0.2177236713645562D+02   -0.2741216757338515D+00   -0.2587324956729571D+02
    0.2047740565138256D+02    0.4232911391089858D+00   -0.2640118304407014D+02
   -0.1986100932352242D+02   -0.3312789796054718D+00    0.6732131584034282D+01
   -0.1973332691277264D+02   -0.1277225128778892D+01    0.7060958145214413D+01
   -0.1897909260450662D+02    0.1309647773705604D+00    0.6829200064580610D+01
   -0.9611198883397913D+01    0.2205764421737384D+02   -0.1997333091902597D+02
   -0.9909249067059159D+01    0.2115317462650144D+02   -0.2029234830002045D+02
   -0.1019310189895936D+02    0.2268172677606524D+02   -0.2041312786217807D+02
   -0.1801314566012854D+02   -0.1118653876310478D+02    0.1102471894908629D+01
   -0.1818255148025264D+02   -0.1059537646560532D+02    0.3981947567196298D+00
   -0.1813884004138241D+02   -0.1202563631419877D+02    0.7334343728027635D+00
   -0.5421405329008255D+01   -0.9439807945565178D+01    0.3783495784794171D+01
   -0.5870865985429877D+01   -0.8596580744578628D+01    0.3481190265243438D+01
   -0.6013226387839808D+01   -0.1022388728571742D+02    0.3493090464692657D+01
    0.1190875822135662D+01   -0.1578787600986848D+02   -0.1799801802417680D+00
    0.3940224070954912D+00   -0.1610147416810292D+02   -0.4974048468016976D+00
    0.1076365873760533D+01   -0.1570873754864833D+02    0.8451226398458744D+00
    0.1281626125544173D+02   -0.2546588408053016D+02    0.1557995499268570D+02
    0.1285855391377571D+02   -0.2608454618750585D+02    0.1632768104920059D+02
    0.1249256563367635D+02   -0.2584662115041914D+02    0.1477417455036328D+02
   -0.1582138885874194D+02   -0.2401589362868584D+02    0.1501309928835614D+02
   -0.1500035495264420D+02   -0.2446846808539182D+02    0.1505343694134870D+02
   -0.1569338604829635D+02   -0.2323434452467983D+02    0.1445670280478719D+02
   -0.1714260027066080D+02   -0.2704550730415592D+02    0.6336103245476396D+01
   -0.1632729676874994D+02   -0.2657967414355053D+02    0.6176138454338170D+01
   -0.1704404544706463D+02   -0.2803649087181900D+02    0.6290096805665082D+01
   -0.2188448729138115D+02    0.2181453170160605D+02    0.9752262478545628D+01
   -0.2244235871950868D+02    0.2142923313205871D+02    0.9077753675809248D+01
   -0.2241225124863667D+02    0.2186467483318833D+02    0.1055347650692187D+02
   -0.1031116185482579D+02   -0.3981889667796719D+01    0.2213492221499682D+02
   -0.9411370443776558D+01   -0.3990160850086222D+01    0.2173681184160776D+02
   -0.1090625806369810D+02   -0.4038048898548716D+01    0.2140295024849847D+02
    0.2332915631752681D+02    0.7966453924315767D+01   -0.5363297089240877D+00
    0.2356054962890932D+02    0.8038180730205280D+01    0.3714474159079965D+00
    0.2248916142079331D+02    0.8394879002062893D+01   -0.6752861845853642D+00
   -0.8154495671430543D+00    0.1029012169463117D+02    0.1662019841785163D+02
   -0.1378387424787536D+01    0.1020644740419759D+02    0.1584663884938410D+02
   -0.7696620618997809D+00    0.9510250445837956D+01    0.1713506610352752D+02
    0.2581535376291319D+01    0.2000578432724848D+02   -0.1077235645036558D+02
    0.3262081235453821D+01    0.2061119868639017D+02   -0.1042033154398166D+02
    0.2885403055489365D+01    0.1914310724669101D+02   -0.1044499395839298D+02
    0.1645024673919874D+02   -0.2682287056196407D+02   -0.1316281956496161D+02
    0.1616849110092312D+02   -0.2734054049001866D+02   -0.1394027292806567D+02
    0.1739511011361364D+02   -0.2696322358407537D+02   -0.1309871279174167D+02
    0.8940053401745607D-01    0.2404495590384812D+02   -0.2216075961350395D+02
    0.2143686468618502D+00    0.2495318056552061D+02   -0.2175653836263731D+02
    0.9910074565242730D+00    0.2378610863220629D+02   -0.2240036005219605D+02
   -0.1836562385058824D+01   -0.4463336510818650D+01    0.1560396981942021D+02
   -0.1253415002800763D+01   -0.5208119129263318D+01    0.1583041722200824D+02
   -0.2504129750973358D+01   -0.4524840745808517D+01    0.1628464166309770D+02
   -0.9076187126368378D+01    0.1595866416676654D+02   -0.2282882945172781D+02
   -0.8573848379376674D+01    0.1524992335550317D+02   -0.2318454096352377D+02
   -0.8893642040567006D+01    0.1676040692216349D+02   -0.2330900165711704D+02
    0.5969469929116505D+00   -0.2748840120673629D+02    0.2337198499302831D+02
    0.9815179695805775D+00   -0.2657009687166747D+02    0.2346864842983286D+02
    0.4960048316804924D+00   -0.2786332795956724D+02    0.2432141678669873D+02
    0.1432817380792998D+02   -0.2525337302694380D+02   -0.2688850243631728D+02
    0.1443634571593156D+02   -0.2604318808390466D+02   -0.2628626038867652D+02
    0.1514281660613397D+02   -0.2519995690772545D+02   -0.2744217397819308D+02
   -0.3166050227991966D+01   -0.2272843230208762D+02    0.6529302440100741D+01
   -0.2921087432781556D+01   -0.2196857470015710D+02    0.7032973541581851D+01
   -0.3664231388318338D+01   -0.2227497533141291D+02    0.5884446690316751D+01
   -0.9015414695966532D+01   -0.1505938283895187D+02    0.1520478996594863D+02
   -0.9822131747753009D+01   -0.1446010221745911D+02    0.1506247727808657D+02
   -0.8348130282057856D+01   -0.1459058698907105D+02    0.1474813857922691D+02
   -0.1013614481110933D+02    0.2476062695892301D+02    0.2048143723773074D+02
   -0.9425808082169389D+01    0.2544477016062291D+02    0.2045184137837056D+02
   -0.1083662915134558D+02    0.2485234294819739D+02    0.1979101997939867D+02
   -0.1251599176237133D+02   -0.5985608220902193D+01    0.2568239929013441D+01
   -0.1306645451590609D+02   -0.6584575670215343D+01    0.2026856309425005D+01
   -0.1161467630239910D+02   -0.6440811576882902D+01    0.2634825220952091D+01
   -0.2621547378071360D+02    0.5138011538434897D+01   -0.1743788316776185D+02
   -0.2527378760040223D+02    0.5261450540734151D+01   -0.1735462893489719D+02
   -0.2668939274840162D+02    0.6007901593164408D+01   -0.1757795351974432D+02
    0.2153225914324314D+02    0.3865124474368634D+01   -0.2464092896532632D+02
    0.2242026243746851D+02    0.3574218767506886D+01   -0.2480302233173553D+02
    0.2129130755168661D+02    0.4682094053078250D+01   -0.2510406604233195D+02
   -0.1073043342455471D+02    0.1476337851578902D+02   -0.1768185886550926D+02
   -0.1113733413648984D+02    0.1395716035913139D+02   -0.1735630612054314D+02
   -0.1103300654479334D+02    0.1474161860490469D+02   -0.1857811118403789D+02
   -0.2022547085314954D+02   -0.2322420751012945D+02   -0.8386869197716343D-01
   -0.1979214862578057D+02   -0.2237478491525669D+02   -0.9570857027706060D-01
   -0.2114216988796903D+02   -0.2306571964022475D+02    0.1481076115092383D+00
   -0.2030661742141354D+02   -0.6657186416764173D+01    0.1164887912184176D+01
   -0.2112822815549609D+02   -0.6138134886088920D+01    0.1361877979792081D+01
   -0.2034561592039601D+02   -0.6835936156507588D+01    0.2589698816853048D+00
    0.7463153509536595D+01   -0.2287236671892507D+02    0.2845922516837138D+01
    0.6998622256007086D+01   -0.2373517933944686D+02    0.2694736170576105D+01
    0.6795285658947977D+01   -0.2218188603821065D+02    0.2826785912644657D+01
   -0.4575119900346053D+01   -0.1903325589253973D+02   -0.1210006077903639D+02
   -0.4241562393157226D+01   -0.1836933941506839D+02   -0.1145832700337805D+02
   -0.3847732220782129D+01   -0.1927390258101741D+02   -0.1268468684258358D+02
   -0.1413376382008160D+02    0.1544199395849755D+01    0.6526739293232455D+01
   -0.1335954931286696D+02    0.1598950289045024D+01    0.5977440002702600D+01
   -0.1447148184230575D+02    0.2430513429420060D+01    0.6740043270074569D+01
    0.9209996526894557D+01    0.1992973537645090D+02    0.2629803394955030D+01
    0.9709601568572413D+01    0.1928531115900006D+02    0.3115406574192393D+01
    0.9579015644645704D+01    0.2083868985528209D+02    0.2609128347207268D+01
   -0.7068371009308905D+01   -0.8375396262774526D+01    0.1198655763077977D+02
   -0.7331573881157291D+01   -0.8206131209903798D+01    0.1286975536660526D+02
   -0.7640139716355871D+01   -0.7927963935122274D+01    0.1140138369241506D+02
   -0.1190015149565353D+02    0.2293949309141444D+02    0.1917369056415111D+01
   -0.1263996303350182D+02    0.2291423599039357D+02    0.2568285300296788D+01
   -0.1205837676651088D+02    0.2382515087692071D+02    0.1444991751228666D+01
    0.1844852086837522D+02   -0.2197762965765155D+02   -0.7121205528113728D+01
    0.1828222304153419D+02   -0.2277044594126669D+02   -0.7638421168749423D+01
    0.1845085315797821D+02   -0.2138576976861004D+02   -0.7839161422153335D+01
   -0.3783521117947239D+01   -0.4663970339909498D+01    0.1786074715190494D+02
   -0.3552714050727461D+01   -0.3734005739297580D+01    0.1771146495871444D+02
   -0.3080882567378558D+01   -0.5005782602376605D+01    0.1842620804379901D+02
   -0.2551682868942170D+00    0.2468350156801447D+01    0.9948686197044818D+00
   -0.1025937968597375D+01    0.1972272169193197D+01    0.1238224774002822D+01
    0.4809041007486095D+00    0.2078145078673959D+01    0.1463184084816724D+01
   -0.1003257913658267D+02   -0.1619411190196901D+02    0.2278747026060383D+02
   -0.9783048178786014D+01   -0.1575826704097353D+02    0.2357897856860571D+02
   -0.9433661334691497D+01   -0.1591260962276401D+02    0.2207287480390867D+02
    0.9907273477912854D+01    0.7113058535149018D+01    0.4989784435623305D-01
    0.1066307153695674D+02    0.7491212336131110D+01    0.5816954313689244D+00
    0.9644448149602837D+01    0.7795493928866268D+01   -0.6606436031594037D+00
   -0.1641713855440096D+02   -0.4649829226861808D+01    0.2264052387674782D+02
   -0.1565231310338256D+02   -0.5010076314054543D+01    0.2315171816612306D+02
   -0.1608362297847292D+02   -0.4781402315079825D+01    0.2173338164837080D+02
   -0.1630093577623953D+02    0.2509437442997857D+02    0.2039284369413054D+02
   -0.1569416141098534D+02    0.2491309398122461D+02    0.2113911745796108D+02
   -0.1635631937679170D+02    0.2434254883135299D+02    0.1982715509076091D+02
    0.9702499764103868D+01    0.1374585241089895D+02   -0.1930948568529533D+02
    0.1024509176753113D+02    0.1361783508458206D+02   -0.2009321783565550D+02
    0.9176055279658927D+01    0.1297853905996799D+02   -0.1922407783788316D+02
   -0.5030843076025340D+01    0.6462935361617796D+00    0.2559311614303660D+02
   -0.4264829961031083D+01    0.1000373998441562D+01    0.2612880311746217D+02
   -0.4748590957093811D+01   -0.2139748032734442D+00    0.2531093178419315D+02
   -0.2532952584917153D+02   -0.1363500271379864D+01   -0.1284210069720446D+02
   -0.2616659357201299D+02   -0.1381627305940257D+01   -0.1237383927976385D+02
   -0.2546980661609056D+02   -0.2114427186055761D+01   -0.1345863695973716D+02
   -0.2312250680788185D+02   -0.1529477039124972D+02    0.1535547344965581D+02
   -0.2321245632879178D+02   -0.1465881116576506D+02    0.1462754211317601D+02
   -0.2304261620357886D+02   -0.1617857817413216D+02    0.1496903818452402D+02
    0.2224390009861281D+02   -0.2731582949720125D+02    0.2775683636590569D+02
    0.2145710708311331D+02   -0.2746111951166785D+02    0.2835892938739513D+02
    0.2194577451469758D+02   -0.2728629034525479D+02    0.2681181657838766D+02
   -0.2640263869478109D+02    0.1756065186555835D+01   -0.9490989549172546D+01
   -0.2639107953043037D+02    0.2657695294755862D+01   -0.8991127529081229D+01
   -0.2588609711090864D+02    0.1084382346781168D+01   -0.9120827110820139D+01
    0.1711891915714214D+02    0.4251898330967433D+01   -0.2520954680836807D+02
    0.1785718697882134D+02    0.3571229654396341D+01   -0.2522371622878597D+02
    0.1656421335718585D+02    0.4035820167030942D+01   -0.2444482427419837D+02
   -0.1943703463749326D+02   -0.1133897664498333D+02    0.4097511487725845D+01
   -0.2036540171600733D+02   -0.1150179708292476D+02    0.3788307330445723D+01
   -0.1894782977059901D+02   -0.1104943129655166D+02    0.3301460873004781D+01
    0.3549821719273630D+01    0.2719620946435138D+02    0.2767461491351493D+02
    0.4469352233144598D+01    0.2747014263740583D+02    0.2786484832811522D+02
    0.3639139342810310D+01    0.2662222146757005D+02    0.2690870872383150D+02
    0.1233203604674829D+02    0.2409318130180728D+02    0.1314354986554992D+02
    0.1260431362104040D+02    0.2330538020698837D+02    0.1353977400121043D+02
    0.1141149361691269D+02    0.2418110847097661D+02    0.1340661611350679D+02
    0.1869356073677419D+02   -0.4499292342676252D+01    0.6240315825347701D+01
    0.1821969244742357D+02   -0.4457244182195987D+01    0.5393450410042816D+01
    0.1949437893209411D+02   -0.3982853558628350D+01    0.6172868186556533D+01
   -0.1514759772724122D+02   -0.2025031437101320D+01   -0.1516189176678922D+02
   -0.1445192523293196D+02   -0.1318639861419090D+01   -0.1541964143348546D+02
   -0.1519293659307267D+02   -0.1902778692840295D+01   -0.1419048010434167D+02
    0.6434701700490795D+01    0.1246380400978675D+02   -0.1348330728649616D+01
    0.6568218113407367D+01    0.1157464609183603D+02   -0.9783469992941143D+00
    0.6131118431123455D+01    0.1229273535213030D+02   -0.2277568904059028D+01
    0.2254968608662567D+02   -0.3700475842915176D+01    0.1944195029606313D+02
    0.2197449306232255D+02   -0.3955705976592462D+01    0.1869748785194125D+02
    0.2199398835411127D+02   -0.3528829985436022D+01    0.2019632212703307D+02
   -0.9073039099378514D+01   -0.1401296519040721D+02    0.1079998008563864D+02
   -0.9301089247751168D+01   -0.1309020133588818D+02    0.1082094476779399D+02
   -0.8168283537070186D+01   -0.1411597127324670D+02    0.1127400359506879D+02
    0.7617232064697090D+01   -0.2406681151482021D+01    0.1160253468972861D+02
    0.8042082299022056D+01   -0.2381515319748427D+01    0.1067443973954287D+02
    0.6813997932756437D+01   -0.2892921953493652D+01    0.1140458213249717D+02
   -0.2145609624328892D+02   -0.3683036511860657D+01    0.4997999398756631D+01
   -0.2181837626146498D+02   -0.3034926151119572D+01    0.4350056236959011D+01
   -0.2209316924359061D+02   -0.4399441121085726D+01    0.5075114174023783D+01
    0.6432222445174311D+01    0.9028553551611015D+01   -0.1293351558443856D+02
    0.5711998721845162D+01    0.9167602076582503D+01   -0.1362070330068740D+02
    0.6395642184306912D+01    0.8067164260929038D+01   -0.1265778245036574D+02
   -0.1803209952630424D+02   -0.9295743303324411D+01    0.5357923187844903D+01
   -0.1793154949323268D+02   -0.8807278341596275D+01    0.4533527100391436D+01
   -0.1721014206060662D+02   -0.9159539116139245D+01    0.5874338505682466D+01
    0.1400986762718825D+02   -0.1614533323188682D+02    0.9521841449727315D+01
    0.1462369261235898D+02   -0.1546655723437214D+02    0.9641578837866431D+01
    0.1327497200219024D+02   -0.1569040169319829D+02    0.9116382099716496D+01
   -0.2227607965139743D+02   -0.1900350516968401D+02   -0.1897552733209625D+02
   -0.2319652818117829D+02   -0.1882787380332819D+02   -0.1873715613619488D+02
   -0.2165914458490850D+02   -0.1870484626507990D+02   -0.1828952077241969D+02
   -0.1136886669928020D+02    0.2107616818398082D+02    0.2584567827797602D+02
   -0.1102055011132924D+02    0.2196478578794489D+02    0.2571590426700750D+02
   -0.1057691814544080D+02    0.2047011071870763D+02    0.2567854292305233D+02
    0.2460594777348579D+02    0.4869782918010026D+01   -0.5466126021813609D+01
    0.2471627891992286D+02    0.3967336503964823D+01   -0.5728593953801744D+01
    0.2549257176561727D+02    0.5230151766995969D+01   -0.5382639927370577D+01
    0.2104996269265805D+02    0.1267421469589183D+02   -0.1954651437266254D+02
    0.2084778056733724D+02    0.1184783995701599D+02   -0.1909567780440632D+02
    0.2182981662590427D+02    0.1246577684612425D+02   -0.2011762389207795D+02
    0.1613787177661473D+02   -0.2462381910619688D+02    0.8468757430892026D+01
    0.1591203312262997D+02   -0.2490113211006819D+02    0.7589646375688516D+01
    0.1616483240909764D+02   -0.2366135386971167D+02    0.8559843097357946D+01
   -0.2752474827196553D+01    0.8290606027670574D+01    0.2717024780488943D+01
   -0.2521305826534220D+01    0.7340725931388809D+01    0.2529704878068855D+01
   -0.2357505559629783D+01    0.8734124817444567D+01    0.1928408441762897D+01
   -0.2037329175642998D+02   -0.2321183260004294D+02   -0.7814384878040115D+01
   -0.2059196354119903D+02   -0.2238153994197145D+02   -0.7304145186156751D+01
   -0.1942780361758820D+02   -0.2311355503110458D+02   -0.7980258091305428D+01
    0.1267745586871419D+02    0.9040229372712741D+01    0.2134434239035565D+02
    0.1333821080775049D+02    0.8385294148630742D+01    0.2142107734875116D+02
    0.1231446382744350D+02    0.8734968000418867D+01    0.2049235589165356D+02
   -0.1256925167830644D+02    0.2362188627194661D+02    0.1017177627361747D+02
   -0.1163763230931893D+02    0.2388152083222259D+02    0.1031188301100247D+02
   -0.1291828603788226D+02    0.2267936112988601D+02    0.1010425309507430D+02
    0.2345755211317007D+02   -0.1256874001449768D+01    0.2737068477913956D+02
    0.2346976518191454D+02   -0.1872240209034085D+01    0.2819296231777237D+02
    0.2314113270248494D+02   -0.1874132568007524D+01    0.2667676908602328D+02
    0.1463681165375615D+02    0.1894228017512154D+02   -0.2467447390379849D+02
    0.1395157531140376D+02    0.1956196689829062D+02   -0.2435818007098753D+02
    0.1463410671618120D+02    0.1814005127501109D+02   -0.2410069892617012D+02
   -0.7294835235029755D+01   -0.1342122223649574D+02    0.1418090754213517D+02
   -0.8014720754180789D+01   -0.1278605794103689D+02    0.1395377300472368D+02
   -0.6597295496747518D+01   -0.1321053084441005D+02    0.1351994723937328D+02
   -0.1630857572897321D+02    0.3111851730696089D+01    0.1960166384405934D+02
   -0.1605547180541041D+02    0.3402727172959364D+01    0.1870301923872810D+02
   -0.1579402915742301D+02    0.2282578622861310D+01    0.1980021998246725D+02
    0.1947935176595982D+02    0.2985240173689759D+01   -0.1403452007099571D+02
    0.1875934059276478D+02    0.3527939487001672D+01   -0.1390082309493036D+02
    0.1971608696506818D+02    0.2449954239106171D+01   -0.1326382126197840D+02
    0.1939721466489983D+02    0.1108953439751737D+02    0.4215809226114572D+01
    0.2004857451235287D+02    0.1173301785202193D+02    0.4494200652965368D+01
    0.1933184086237855D+02    0.1127878306867961D+02    0.3276281628460646D+01
   -0.4247663598393813D+01   -0.9742325629167264D+00    0.1472629614462352D+02
   -0.4728447848398925D+01   -0.1515902462412806D+00    0.1475885238903032D+02
   -0.4655290929481234D+01   -0.1479108172985692D+01    0.1395242344984315D+02
    0.3377674193746267D+00    0.2171474845197031D+02    0.2009899568875253D+02
    0.1250265676073015D+01    0.2143520508949646D+02    0.2017200980239378D+02
    0.3685395934450473D+00    0.2233441507548865D+02    0.2084271484886593D+02
   -0.2128342723091372D+02   -0.1281794474436331D+02   -0.2475045606614610D+02
   -0.2169275735283775D+02   -0.1366029929782859D+02   -0.2496607646276768D+02
   -0.2050931542048169D+02   -0.1300739384965399D+02   -0.2419600248250634D+02
    0.1844843778188334D+02   -0.2123033682966741D+02    0.1070955945108607D+02
    0.1823046638056731D+02   -0.2065157552753787D+02    0.1144865055648472D+02
    0.1939240977751517D+02   -0.2125168125045269D+02    0.1060251013606180D+02
    0.1850002107283319D+02    0.1041150592249131D+02   -0.1569762851590542D+02
    0.1826708953576484D+02    0.9692993805302459D+01   -0.1511786124110917D+02
    0.1797997393923857D+02    0.1035536175350063D+02   -0.1654524351678328D+02
   -0.1255212948279134D+01   -0.3526940222965862D+01   -0.4846131829862045D+01
   -0.5769930836411329D+00   -0.2866270664684375D+01   -0.4872690985302234D+01
   -0.9739009122923814D+00   -0.4353094643827209D+01   -0.5242171750080256D+01
   -0.1591978380668638D+02    0.2034468854492085D+02   -0.2293412186890102D+02
   -0.1548869353847701D+02    0.1996051832802481D+02   -0.2213702390417293D+02
   -0.1518115550063559D+02    0.2041562155102736D+02   -0.2359111831190759D+02
    0.1930991852127585D+02   -0.1038791153393465D+01   -0.1127860026181109D+00
    0.1972960040505950D+02   -0.1497624512781271D+01   -0.8109919477645955D+00
    0.1858690005412258D+02   -0.1632359021152739D+01    0.1043512154124497D+00
    0.2066513048715996D+02    0.2298336141832511D+02    0.9140151528169206D+01
    0.2060993274667762D+02    0.2388517035026737D+02    0.9416889949302483D+01
    0.2119374428813621D+02    0.2294670273417756D+02    0.8304652473260042D+01
   -0.4335197967561062D+01   -0.2528542475284184D+02    0.1092524341112078D+01
   -0.4389845915667098D+01   -0.2569146175944990D+02    0.2355415735836832D+00
   -0.4863634448442898D+01   -0.2577016042719761D+02    0.1742939351505643D+01
   -0.2250436726909840D+02    0.2735687909856068D+02   -0.1455940362414297D+02
   -0.2319698314752137D+02    0.2669230887667653D+02   -0.1471217611324589D+02
   -0.2233128622294549D+02    0.2720026237567175D+02   -0.1365036167254482D+02
    0.2120449057406860D+02   -0.3350737310151618D+01    0.1674809345946708D+02
    0.2130537912815082D+02   -0.2558760045007272D+01    0.1618104652336438D+02
    0.2030489037713437D+02   -0.3682835479595155D+01    0.1667757996015385D+02
    0.4869360800307823D+01   -0.1826304012260185D+02    0.1190773319877396D+02
    0.5191989349131725D+01   -0.1910862543318897D+02    0.1215287589111771D+02
    0.4404396784220716D+01   -0.1828103092722557D+02    0.1103800798002092D+02
    0.2728696013500516D+00   -0.1912672653757443D+02    0.8386746157635830D+01
    0.6133576075121505D+00   -0.1925184028753111D+02    0.9297971342659778D+01
    0.4298368511019439D+00   -0.1821407110485020D+02    0.7962690719043417D+01
    0.2037767811843968D+02    0.1034354309943698D+02    0.1354435270864909D+02
    0.2012264033406793D+02    0.1061867697552876D+02    0.1440319675069561D+02
    0.2133320519743869D+02    0.1033486764749180D+02    0.1348311108747392D+02
   -0.3330022886197318D+01   -0.2482706065815301D+02    0.8973137449535864D+01
   -0.3420490947644038D+01   -0.2413418037737449D+02    0.8323790374429278D+01
   -0.3769200277772819D+01   -0.2558108229379355D+02    0.8595694080360690D+01
   -0.2267659969074383D+02   -0.1666171795107272D+02    0.2166261310846469D+02
   -0.2174328558125310D+02   -0.1657902141181507D+02    0.2151678716754541D+02
   -0.2298473570348990D+02   -0.1709218050754640D+02    0.2088099991698729D+02
    0.2741747969598613D+02   -0.1958533522274654D+02    0.4846848875310172D+01
    0.2757059129729820D+02   -0.1913490468370897D+02    0.4014123115142802D+01
    0.2763507671195158D+02   -0.2047338694217850D+02    0.4580740641729149D+01
   -0.2509617423898137D+02    0.2461194910320117D+02   -0.1091478348197737D+02
   -0.2572989801546066D+02    0.2433071457220948D+02   -0.1015256936630105D+02
   -0.2456673715339456D+02    0.2391818603081040D+02   -0.1129440857986638D+02
   -0.1167961697449633D+02    0.1010029411979193D+01    0.5133245743927715D+01
   -0.1144293900506871D+02    0.1322186436869788D+01    0.4271972266688000D+01
   -0.1122570164713736D+02    0.1165875042020127D+00    0.5198962062827373D+01
    0.1057593697596888D+02   -0.7002215532298816D+01    0.4488159695889623D+01
    0.9649187563897298D+01   -0.6551015385296147D+01    0.4544800950655352D+01
    0.1112649283356379D+02   -0.6267527062851538D+01    0.4186793387905402D+01
    0.1886653749699936D+02    0.8661538428384091D+01    0.1886590379643034D+02
    0.1950542826141817D+02    0.8134463517724766D+01    0.1838548742481690D+02
    0.1929875906748688D+02    0.9577348394992505D+01    0.1895766591165167D+02
    0.9662922654478773D+01    0.1799825803040887D+02   -0.1254338927471485D+02
    0.9363834048424666D+01    0.1867580172447882D+02   -0.1309184118289151D+02
    0.8831697362824782D+01    0.1751150760987343D+02   -0.1237316480696497D+02
   -0.2570271977364319D+02    0.1561931995380386D+02    0.2462050904332837D+02
   -0.2637110768189570D+02    0.1635182270768045D+02    0.2457171968730644D+02
   -0.2501989720363783D+02    0.1602596095423198D+02    0.2522909134475006D+02
   -0.5913918872054380D+00   -0.3363688935256140D+01    0.1389251905272837D+01
   -0.3898274798926503D+00   -0.3913427495864574D+01    0.2105613133132433D+01
   -0.2368987096155044D+00   -0.3774619094899413D+01    0.6218897953338312D+00
   -0.1520746625233803D+02   -0.2698085612406528D+02   -0.1458803074834505D+02
   -0.1492526352726214D+02   -0.2688741412677325D+02   -0.1366352795155863D+02
   -0.1609401819165748D+02   -0.2663404152691477D+02   -0.1448868501262741D+02
   -0.1937336590277582D+02    0.7803633192187514D+01   -0.1798386057136837D+02
   -0.1910862942377263D+02    0.7027902071617278D+01   -0.1831831413485305D+02
   -0.1955105155650051D+02    0.8424153061236527D+01   -0.1871537044352573D+02
   -0.6936284802079485D+01   -0.2691438349946974D+02   -0.1142872684504754D+02
   -0.7006459118254238D+01   -0.2627899706229907D+02   -0.1220277101189818D+02
   -0.6698931921535764D+01   -0.2637926124668867D+02   -0.1062817341083153D+02
    0.1577928697457851D+01    0.2041962910682071D+02    0.2603778965548636D+02
    0.2389378448875176D+01    0.2087214282799424D+02    0.2609979859892277D+02
    0.1794547649254227D+01    0.1961105802297824D+02    0.2557016476466485D+02
    0.2066491503270340D+02   -0.3604910319471166D+01   -0.5819998485193867D+01
    0.2048792189973068D+02   -0.4167145258671132D+01   -0.5071115701869035D+01
    0.2132752372814657D+02   -0.3003406964605384D+01   -0.5495772592547481D+01
   -0.1704911248677044D+02    0.8411017440010323D+01    0.1606460379091284D+02
   -0.1693793112543138D+02    0.9088070281258974D+01    0.1535117945878303D+02
   -0.1774637514041273D+02    0.8674640197591463D+01    0.1665731485908900D+02
   -0.2145113962092692D+02    0.1389770559819120D+02    0.2272114020489229D+02
   -0.2115518047912545D+02    0.1400245375216965D+02    0.2360830897428458D+02
   -0.2071857694042922D+02    0.1352190504969446D+02    0.2220050310260494D+02
    0.1599849958949020D+02    0.1888854830286150D+02   -0.1376125558448889D+02
    0.1547598070411648D+02    0.1933985483122019D+02   -0.1445605028793217D+02
    0.1532331152794601D+02    0.1873612149000903D+02   -0.1305357268849052D+02
    0.1668848821331645D+02    0.2196294307812129D+02    0.2232240172497528D+02
    0.1726943200462625D+02    0.2172754983151478D+02    0.2160267340720192D+02
    0.1705194854894078D+02    0.2167453435034235D+02    0.2316296777202754D+02
   -0.1476227904350152D+02    0.1256053175228454D+02    0.1720966108513944D+02
   -0.1390991612051144D+02    0.1210134982661867D+02    0.1732004796685314D+02
   -0.1530507907775081D+02    0.1209292310193827D+02    0.1651919524055160D+02
    0.1197632281147633D+02   -0.1956811710380222D+02    0.1934692583885992D+02
    0.1237591946349970D+02   -0.1871425116157895D+02    0.1929185299811049D+02
    0.1127660090686660D+02   -0.1946598849505196D+02    0.1993658530169678D+02
   -0.9696182178557965D+01    0.6208063629060928D+01   -0.7908800916608781D+01
   -0.9588635636251045D+01    0.5782245470657214D+01   -0.7060296348189538D+01
   -0.1024444344032176D+02    0.6927000129873310D+01   -0.7825399626510656D+01
    0.1890542858658929D+02    0.9397366628677721D+01    0.1246129926299592D+01
    0.1873714863578206D+02    0.1022180221426308D+02    0.8144936770866249D+00
    0.1896143532063068D+02    0.8680470537174429D+01    0.5577570063541001D+00
   -0.1934052324058529D+02    0.1406182020790133D+02   -0.2272891045066418D+02
   -0.1869259563820104D+02    0.1388212938354425D+02   -0.2206152768977206D+02
   -0.2006996318739030D+02    0.1446207757386239D+02   -0.2219215697151538D+02
    0.2078616392699572D+02    0.1990159015577497D+02   -0.2408877641812176D+02
    0.2105960502397843D+02    0.1982112622575074D+02   -0.2502922322616153D+02
    0.2091878264831174D+02    0.2082279210882195D+02   -0.2380951355353956D+02
    0.5378751142280423D+01    0.1419016524967401D+02    0.4906071765166346D+00
    0.5891074258105584D+01    0.1383598638256396D+02    0.1219999554091036D+01
    0.5718437213354634D+01    0.1388688282831252D+02   -0.3288416952047059D+00
    0.1560208534634257D+02    0.2197788076987173D+02    0.1670964560967269D+02
    0.1609658783700995D+02    0.2237922724401317D+02    0.1744715112805463D+02
    0.1543485480633396D+02    0.2106487686088646D+02    0.1705656205762246D+02
   -0.2327038831787575D+02   -0.2577708475224219D+02   -0.2243129850764139D+01
   -0.2376561406208636D+02   -0.2637630329711593D+02   -0.2842941676109313D+01
   -0.2242718759000626D+02   -0.2606327331303301D+02   -0.2027366020668602D+01
    0.1538191604284084D+02   -0.2746616815910216D+02    0.8474292884003944D+00
    0.1628636965744916D+02   -0.2762269009709667D+02    0.1047655381077928D+01
    0.1517277511968297D+02   -0.2662655585697276D+02    0.1268288026412077D+01
    0.1091055084301287D+02    0.2117392671696796D+02    0.6460801153219597D+01
    0.1092926976211133D+02    0.2205011583998951D+02    0.6040119445139436D+01
    0.1172536255230852D+02    0.2069246977945586D+02    0.6239182107913059D+01
    0.1005533094758152D+02    0.2452105015084607D+02   -0.3240989179573706D+01
    0.1073447246720171D+02    0.2415988751830721D+02   -0.2536901388363150D+01
    0.9193846166205713D+01    0.2428469986738291D+02   -0.2856815401517237D+01
   -0.1853326026391938D+02    0.2000880254300917D+02   -0.2251536632733619D+02
   -0.1761406709757900D+02    0.1984891134499549D+02   -0.2268727733642033D+02
   -0.1907402377895105D+02    0.1921988721525164D+02   -0.2272235056945977D+02
    0.1312844948370637D+02   -0.1827218197794306D+02   -0.4117727635393606D+01
    0.1363624624719571D+02   -0.1776604243378822D+02   -0.4783389974190496D+01
    0.1369282797190900D+02   -0.1900346673618251D+02   -0.4008297118133885D+01
    0.2010018779420390D+02    0.1334566013471428D+02   -0.3831527898393238D+01
    0.1915617996672171D+02    0.1344600403931709D+02   -0.3931384546279942D+01
    0.2032307516521557D+02    0.1371743627799241D+02   -0.3013150614890304D+01
    0.4381007837961970D+01   -0.2334541768357771D+02    0.2711962894422344D+01
    0.3447079114021134D+01   -0.2344842218942598D+02    0.2361180424868661D+01
    0.4905651003307931D+01   -0.2344378370159856D+02    0.1897828251948872D+01
    0.2400502756584136D+02    0.9392815818761997D+01   -0.8614823673775321D+01
    0.2307115864334132D+02    0.9665830536188047D+01   -0.8458700428692834D+01
    0.2441593317312346D+02    0.1014001715271866D+02   -0.9197170145074454D+01
    0.3891887763497790D+01   -0.3704902302749156D+01    0.1744958566062934D+02
    0.4709641400562560D+01   -0.3493923629598777D+01    0.1703339045699287D+02
    0.3319921731752040D+01   -0.2916017405829968D+01    0.1723398198920670D+02
   -0.3861661429084459D+01    0.2100032629817944D+02    0.2382505229376592D+02
   -0.4407238973787988D+01    0.2062250919408706D+02    0.2317507213901517D+02
   -0.3026573442100072D+01    0.2049957679320971D+02    0.2361851794528371D+02
   -0.2418397463105793D+02   -0.8202835960217191D+01    0.2310398067031241D+02
   -0.2348679401819960D+02   -0.8380448325325704D+01    0.2245713030686943D+02
   -0.2430493078582959D+02   -0.9018214693547918D+01    0.2360238210446833D+02
    0.1793248374246269D+02   -0.2538724349972511D+02    0.1690055631759944D+02
    0.1754190034006615D+02   -0.2522933214123580D+02    0.1778991872373711D+02
    0.1736120881170087D+02   -0.2507323654393605D+02    0.1622028287061561D+02
   -0.1977447673292010D+02    0.1002798944499080D+02   -0.1745617829894145D+01
   -0.2014700695726066D+02    0.1064332072417802D+02   -0.2410233362018805D+01
   -0.1880117835359383D+02    0.1030587588124947D+02   -0.1704693049829093D+01
   -0.8616810258538992D+01    0.1218987245082750D+02    0.2436636578976184D+02
   -0.9160634086974989D+01    0.1210434653108237D+02    0.2357966005810972D+02
   -0.8071888460879098D+01    0.1135059209870064D+02    0.2443934897953907D+02
    0.2544050108157318D+02   -0.1407389350679800D+02    0.8370112283188867D+01
    0.2605435982379162D+02   -0.1350887048548246D+02    0.8807228360063156D+01
    0.2530457414206896D+02   -0.1381508662968457D+02    0.7494636771994786D+01
   -0.1007238180273389D+02    0.2269107372575818D+02    0.1858941354979450D+02
   -0.1059223323320293D+02    0.2184166054927183D+02    0.1862076522453010D+02
   -0.9293265168622472D+01    0.2242585796317917D+02    0.1803143289172208D+02
    0.6961442942043757D+01   -0.1547787938172808D+02    0.6134289420550146D+00
    0.6291196860358703D+01   -0.1618261329623467D+02    0.4542025947907418D+00
    0.7750102203297734D+01   -0.1595388783347432D+02    0.3560359385327474D+00
    0.1214246694706842D+02    0.2036681731092465D+02   -0.1389061752006615D+02
    0.1131622699841437D+02    0.1990351445318461D+02   -0.1362381592678119D+02
    0.1208153027945288D+02    0.2128877995637521D+02   -0.1355913131079515D+02
   -0.8178874240278320D+01   -0.2127548873663562D+02   -0.3685180105275877D+01
   -0.8888584811028116D+01   -0.2075025517610042D+02   -0.3383967000119047D+01
   -0.8306929246516964D+01   -0.2150314952662788D+02   -0.4644393297829765D+01
    0.7041447284445362D+01    0.1324281699473397D+02    0.2640257791293946D+01
    0.6886545218026749D+01    0.1344696513399145D+02    0.3635473711324775D+01
    0.7290835669153713D+01    0.1229395513175387D+02    0.2687662281557363D+01
    0.1506867266407773D+02   -0.1321959433258506D+02    0.1823468732414326D+02
    0.1420142208407742D+02   -0.1353152358280207D+02    0.1782960419060460D+02
    0.1494154460077253D+02   -0.1226242799724841D+02    0.1840288472340880D+02
    0.2775525084653352D+02   -0.2645277736731809D+01    0.2764783262928325D+02
    0.2699387290379110D+02   -0.2403485840352898D+01    0.2715835371700971D+02
    0.2814402697098173D+02   -0.3371073988001998D+01    0.2713708398926626D+02
    0.2005395790905106D+02    0.1399474395048644D+01   -0.1151030312256486D+02
    0.2041015918144334D+02    0.1959501915462906D+01   -0.1084432224728586D+02
    0.1918758746305372D+02    0.1111857235113192D+01   -0.1119609823128719D+02
    0.1619447930652046D+02    0.2511130612565060D+02   -0.1204367910731695D+02
    0.1536335142654221D+02    0.2483557529682137D+02   -0.1248311043883864D+02
    0.1628939214066965D+02    0.2446813962992928D+02   -0.1132618639163239D+02
   -0.1941987696328381D+02    0.1707708134189996D+02   -0.2685665050442778D+02
   -0.1919447784755560D+02    0.1790107602188410D+02   -0.2723956966548830D+02
   -0.1878373685544495D+02    0.1699117650810832D+02   -0.2614534489780314D+02
    0.2682986405493186D+02   -0.3643163238148877D+01    0.1381082651769860D+02
    0.2712069541985690D+02   -0.2757763099456130D+01    0.1409572759152382D+02
    0.2675160145030340D+02   -0.3573134131726170D+01    0.1286537117326646D+02
   -0.1481150310099421D+02    0.1892471525218727D+01   -0.1460559302231468D+02
   -0.1549899766359376D+02    0.1275310493219422D+01   -0.1477887852501471D+02
   -0.1412357101784347D+02    0.1472046691744259D+01   -0.1415786813195441D+02
   -0.1981627519755231D+02    0.2203688776101785D+02   -0.1379652700605304D+02
   -0.1889985485595570D+02    0.2228184135049087D+02   -0.1381140335498126D+02
   -0.2009070915366724D+02    0.2260973898116730D+02   -0.1457230206339770D+02
    0.7064099537949192D+00    0.1417015536886242D+02   -0.8895374384014236D+01
    0.1417006658715361D+01    0.1370354099924986D+02   -0.8342607110116363D+01
    0.3913023640959998D+00    0.1498357683300185D+02   -0.8426897563758850D+01
   -0.2871608655234171D+01    0.2096354117339983D+02   -0.1836280595373935D+02
   -0.2130929618069301D+01    0.2136890247500160D+02   -0.1872897485230663D+02
   -0.2564348644268827D+01    0.2008844425928461D+02   -0.1797394591579127D+02
   -0.1588250183472459D+02    0.1788312542032201D+02   -0.7418329978442183D+01
   -0.1684481780078529D+02    0.1814407786433111D+02   -0.7585592358636552D+01
   -0.1536933009019927D+02    0.1858096075755854D+02   -0.7877217455973171D+01
   -0.1328571149097630D+02   -0.6160555583522880D+00   -0.2208093788398765D+02
   -0.1247971827532753D+02   -0.2631331018366533D+00   -0.2166341583624229D+02
   -0.1357716905828345D+02   -0.1126853070258370D+01   -0.2130700989382105D+02
    0.1868312464695450D+02    0.1006271885316387D+02   -0.2626063431810424D+02
    0.1838251424213334D+02    0.9838225349037652D+01   -0.2719180201696754D+02
    0.1957602012505485D+02    0.9664500216791648D+01   -0.2624056250417835D+02
   -0.1425897379424465D+02    0.6270711674549657D+01   -0.3091962609463208D+01
   -0.1502886327479680D+02    0.6696692492427212D+01   -0.3562996617730098D+01
   -0.1345531545008289D+02    0.6447348233279802D+01   -0.3589256151492254D+01
   -0.2315421395992560D+02   -0.2511704859928952D+01    0.1388359223018978D+02
   -0.2370123528819420D+02   -0.2537143424987890D+01    0.1310988202361659D+02
   -0.2359370607222547D+02   -0.2055859098374035D+01    0.1461891733578079D+02
    0.3527137271674161D+00   -0.1580169292559178D+02    0.1486663955776300D+02
   -0.1373410578519590D+00   -0.1662090387471693D+02    0.1460962960727236D+02
    0.9752905573569457D+00   -0.1552182535324268D+02    0.1420305652144823D+02
   -0.2719977848712384D+02    0.1415056082756593D+01   -0.1864305037096834D+02
   -0.2741129942256047D+02    0.1830327533777762D+01   -0.1776920757783522D+02
   -0.2735361999090462D+02    0.5060891124349743D+00   -0.1863711605690365D+02
   -0.8812031313178027D+01   -0.1267155290824675D+02    0.1869170114427800D+02
   -0.9793564373365029D+01   -0.1286755862406850D+02    0.1875254962489421D+02
   -0.8805705638124177D+01   -0.1196225463513536D+02    0.1798234601798445D+02
   -0.2424871526735183D+02   -0.5543814231509942D+01    0.8944611441215924D+01
   -0.2358211382580114D+02   -0.4840865351542144D+01    0.8857930473647869D+01
   -0.2500121927236958D+02   -0.5226857336899860D+01    0.8430896211532918D+01
    0.2810636724893722D+00    0.2332624872398994D+02   -0.8922635430450867D+01
    0.1206438696884701D+01    0.2313246855293296D+02   -0.9072695924812846D+01
    0.2017010118774462D+00    0.2370984798261414D+02   -0.8053740391887725D+01
    0.1425669591056673D+02    0.1981850135864159D+02   -0.1570048516143130D+02
    0.1457041266136072D+02    0.2064544839025733D+02   -0.1604415604909615D+02
    0.1347992297765525D+02    0.2004623199965006D+02   -0.1514108522013229D+02
   -0.9125765330766342D+01   -0.1245847370649144D+01   -0.2301005902592183D+02
   -0.8687003643629861D+01   -0.1992383208750760D+01   -0.2259042520321387D+02
   -0.8434439379142569D+01   -0.5440802065643545D+00   -0.2326290824693107D+02
    0.2293102994302637D+02    0.1583552462084051D+01    0.1711151681984530D+02
    0.2307747017611212D+02    0.8249182840951463D+00    0.1648991196651752D+02
    0.2247674545155687D+02    0.2293992711117169D+01    0.1667451209443148D+02
   -0.7962556037755902D+01   -0.3962107214705434D+00   -0.1073824076995944D+02
   -0.8816689430985440D+01   -0.5857653837234913D+00   -0.1040000054670924D+02
   -0.8023927382992422D+01    0.4725362903159103D+00   -0.1122257514047227D+02
    0.4435641203259133D+01    0.1792562487588032D+02    0.2239724856924983D+02
    0.5315908065396750D+01    0.1810285337059744D+02    0.2275653450691968D+02
    0.3848503206899450D+01    0.1839439386034481D+02    0.2303960345854700D+02
   -0.5310644320953632D+01    0.7511741330840964D+01    0.3648909022525901D+01
   -0.4945970839319401D+01    0.7527286789866626D+01    0.4540155904893131D+01
   -0.4634756998622576D+01    0.7932722873713655D+01    0.3119663374145695D+01
    0.1017556300177687D+02    0.6010421510402346D+01   -0.4702151415433931D+01
    0.1021885112612669D+02    0.6181533462401372D+01   -0.5640520159635972D+01
    0.1052880023168664D+02    0.5104408109222234D+01   -0.4558387075838972D+01
    0.2452291823626631D+02   -0.9990025209142487D+01    0.6688042004131419D+01
    0.2441825574388833D+02   -0.9554682485056027D+01    0.5870478232253037D+01
    0.2401478556318972D+02   -0.1076626480832754D+02    0.6500119833483638D+01
   -0.1079618736195335D+02    0.2729175695613495D+02    0.2261404062317752D+02
   -0.1148904087549361D+02    0.2734048779118829D+02    0.2188885308768327D+02
   -0.1093982610775619D+02    0.2649895534571139D+02    0.2311899480941360D+02
    0.9302361021718024D+01    0.2731445942907426D+02    0.8485562168933209D+00
    0.9980304325821713D+01    0.2697615342932391D+02    0.1412911585023530D+01
    0.9837729899416569D+01    0.2780315276693044D+02    0.1727658348573374D+00
    0.7313711539970885D+00    0.2752617613014112D+01   -0.2322874402077164D+02
    0.1357554011567474D+01    0.2783309403679870D+01   -0.2251875572280533D+02
    0.1094081084576586D+01    0.3288076922141880D+01   -0.2394872662288284D+02
   -0.1272333492420300D+02   -0.2147643317046440D+02   -0.1798775225313378D+02
   -0.1204136847883117D+02   -0.2118532714934594D+02   -0.1869953582600249D+02
   -0.1287569477870229D+02   -0.2243169553103380D+02   -0.1818869334847964D+02
   -0.2161173912947188D+02    0.3253672025836429D+01    0.1544683221636483D+02
   -0.2158469075633801D+02    0.2491972041804509D+01    0.1610980652625504D+02
   -0.2140542103749551D+02    0.2837177190811490D+01    0.1457229334210601D+02
   -0.7648248457491341D+01    0.7594508992541713D+01    0.7711896516436386D+01
   -0.6834235492648866D+01    0.7260653136815773D+01    0.8061567424017657D+01
   -0.7397467683616584D+01    0.8330160578010243D+01    0.7216001014307313D+01
    0.2899383751742023D+01    0.1023388326509814D+02   -0.7511041000004585D+01
    0.2490175997752930D+01    0.9760963149030211D+01   -0.8239251437580020D+01
    0.3797704223982974D+01    0.9870373526299673D+01   -0.7315445293765209D+01
   -0.2353026268747679D+02    0.4244354600015550D+01    0.1311836213700867D+02
   -0.2274321073460522D+02    0.4698350226331261D+01    0.1270918976254196D+02
   -0.2338495895440334D+02    0.3280293735312954D+01    0.1295578631266906D+02
    0.1647152984479983D+02    0.9086332152759681D+01    0.2022837370408151D+02
    0.1736397948179404D+02    0.8980802815528138D+01    0.1985406143872912D+02
    0.1608424213901871D+02    0.9817465241071645D+01    0.1969608743232013D+02
   -0.1077499633326623D+02   -0.1038287800435888D+02    0.2412726866813286D+02
   -0.1137105401002782D+02   -0.1002960727526316D+02    0.2484869898466413D+02
   -0.1132705387151836D+02   -0.1068891835171191D+02    0.2340159751443828D+02
    0.1706965759410437D+02    0.1908701723784990D+01   -0.1071462536658034D+02
    0.1782285101543448D+02    0.2532483521228357D+01   -0.1041115404624277D+02
    0.1672912446005616D+02    0.2252100944565305D+01   -0.1151045913595033D+02
    0.1329230898054666D+02    0.5696153246517877D+01   -0.2020921271738743D+02
    0.1339509923477457D+02    0.4827739694669902D+01   -0.2054102843510598D+02
    0.1375510041745140D+02    0.6349039536240192D+01   -0.2074680303371832D+02
   -0.1047167344635613D+01    0.8624905179076601D+01   -0.2227336271292388D+02
   -0.1103391009042860D+01    0.9373846952184351D+01   -0.2158400368902830D+02
   -0.2512892658852508D+00    0.8810478084343718D+01   -0.2279569981645594D+02
   -0.1543247908386933D+02   -0.8514652944298396D+01    0.2221267248262746D+02
   -0.1594756286968281D+02   -0.9298860925683105D+01    0.2226394503543615D+02
   -0.1573386130282970D+02   -0.8134526405010224D+01    0.2140908302494006D+02
    0.1693886862968268D+02   -0.2021179183887115D+02    0.2299001536142196D+02
    0.1647845386346830D+02   -0.1943149691852700D+02    0.2267850328778054D+02
    0.1685322488821121D+02   -0.2088085038328330D+02    0.2233877832193993D+02
    0.1611246138784483D+02   -0.1044668751880659D+02    0.1264027917118242D+02
    0.1631159138480952D+02   -0.1136847754782687D+02    0.1236832802688792D+02
    0.1533187676055769D+02   -0.1023836125612330D+02    0.1205090468277776D+02
    0.2740794103608828D+02   -0.2329802797687319D+02   -0.1121685794885177D+02
    0.2746114439303619D+02   -0.2240876167143683D+02   -0.1162666379533202D+02
    0.2814358148458031D+02   -0.2380629036261857D+02   -0.1160699152021076D+02
    0.2346499753763388D+02    0.2608806883536997D+02    0.2202933179489973D+01
    0.2432501430830018D+02    0.2593059822123394D+02    0.2625518455880972D+01
    0.2296410081213572D+02    0.2643654650010100D+02    0.2898948346500405D+01
    0.2512218289247146D+02    0.4306448462449347D+01    0.2097950317034473D+02
    0.2604472373838750D+02    0.3961872255567101D+01    0.2110245232323793D+02
    0.2493343086009156D+02    0.4856394382774508D+01    0.2016844063557673D+02
   -0.1918706077746667D+02    0.2557520907943828D+02   -0.2654603794191550D+02
   -0.2001067754248571D+02    0.2581844829854685D+02   -0.2614358584965936D+02
   -0.1936794546295241D+02    0.2556739129929258D+02   -0.2745829711111162D+02
   -0.2145625486033251D+02    0.2589722159108386D+01    0.8051907672691197D+01
   -0.2180412601234714D+02    0.2296050060913792D+01    0.7255822224319334D+01
   -0.2071233468889312D+02    0.3194665214687745D+01    0.7798793558427379D+01
   -0.3723892027026995D+01   -0.2242724246174660D+02   -0.1545879421685440D+02
   -0.3294512802311862D+01   -0.2324791478917940D+02   -0.1509098192880714D+02
   -0.3088050967430687D+01   -0.2170059527660265D+02   -0.1556668041773250D+02
    0.1812493653233663D+02   -0.1632964035545542D+02    0.1298774910507968D+02
    0.1898068569168551D+02   -0.1593770954287491D+02    0.1268569114704408D+02
    0.1765519376052790D+02   -0.1657790494119532D+02    0.1215333786167335D+02
   -0.8563549136247731D+01    0.1687038396527306D+01   -0.5315868941439771D+01
   -0.9463459022152273D+01    0.2070137937119200D+01   -0.5376619878839183D+01
   -0.8115631669646769D+01    0.2116476459704701D+01   -0.4594659763789412D+01
   -0.1965786438432718D+02   -0.1141866099642431D+01   -0.1191034979249171D+02
   -0.1934859301409101D+02   -0.2513495940963518D+00   -0.1176570159402071D+02
   -0.1894272702740200D+02   -0.1759364748249816D+01   -0.1166044770759471D+02
   -0.2063369161530107D+02    0.6340643244870232D+01    0.2148806112656577D+02
   -0.2024319113001167D+02    0.5455557116158649D+01    0.2158366181712656D+02
   -0.2010712001096550D+02    0.6814524114912135D+01    0.2080543581320949D+02
   -0.2619708600255669D+02   -0.2028695509396688D+02   -0.2350084961629616D+02
   -0.2621082612036404D+02   -0.2124406687444600D+02   -0.2377389470277072D+02
   -0.2695490277109095D+02   -0.1994162054011338D+02   -0.2398925250974062D+02
    0.1878221652989914D+02    0.1223843789437971D+02    0.1196974692436343D+02
    0.1876006311468673D+02    0.1312097924137174D+02    0.1247133603746364D+02
    0.1938654380794733D+02    0.1173849821018938D+02    0.1247128054480698D+02
   -0.2699975744115668D+02   -0.2245408041747803D+02    0.2682163074322689D+02
   -0.2701514959943207D+02   -0.2233286843649412D+02    0.2778610476706419D+02
   -0.2778339103287658D+02   -0.2194858697032698D+02    0.2656609685559701D+02
   -0.1950049217716517D+02   -0.3124790114726365D+01    0.2535823644759766D+02
   -0.2022320299103334D+02   -0.3750087029206303D+01    0.2530555306878808D+02
   -0.1971220211367151D+02   -0.2453894716763091D+01    0.2475207104069185D+02
    0.3899652256257280D+01    0.7126511453395235D+01    0.2482698349077803D+02
    0.3358270081682049D+01    0.7666242726916050D+01    0.2416850646202442D+02
    0.4418528204174618D+01    0.6593947779654829D+01    0.2425639369696659D+02
   -0.1326453282670952D+02   -0.1191033088318434D+02   -0.8919740058423475D+01
   -0.1411270534849474D+02   -0.1181892568044059D+02   -0.8514449968184202D+01
   -0.1308235043436669D+02   -0.1106680069567509D+02   -0.9333390949053266D+01
   -0.4952860339959761D+01   -0.1005608724196961D+02    0.1215913026650196D+02
   -0.5264471416128593D+01   -0.9256866826282581D+01    0.1180208478068952D+02
   -0.4026188226356638D+01   -0.9896556401026377D+01    0.1239992374829486D+02
    0.1335655608781393D+02   -0.1711870147949774D+02   -0.1605488967257820D+01
    0.1333251316635361D+02   -0.1777367686896944D+02   -0.2346887795360779D+01
    0.1355263527128680D+02   -0.1750278390402900D+02   -0.7685396185723498D+00
    0.1041447947754379D+01   -0.1078664617915365D+02    0.7494694167010463D+01
    0.1284543979006236D+01   -0.1057608430725559D+02    0.6603776017397267D+01
    0.4610186470220123D+00   -0.1159860637953442D+02    0.7513371368468391D+01
    0.1380008695270233D+02    0.1906573584304063D+02    0.1041951374148682D+02
    0.1389042668368480D+02    0.1886592191270032D+02    0.9476711965488471D+01
    0.1474876321964807D+02    0.1888945272090519D+02    0.1078628432616449D+02
   -0.1419496548840003D+02   -0.1607955042361227D+02   -0.1744996199055086D+02
   -0.1404746164504546D+02   -0.1514483193997131D+02   -0.1724649992313073D+02
   -0.1468649381415858D+02   -0.1651702145624992D+02   -0.1672787399030433D+02
    0.1192273054946001D+02   -0.1165676928654984D+02   -0.5971680935404325D+01
    0.1198017921365385D+02   -0.1260288645866578D+02   -0.6009776713931815D+01
    0.1211618149481549D+02   -0.1135410238210390D+02   -0.5045720333214549D+01
    0.5924612257350260D+01   -0.6436553258446088D+01    0.1872545397773847D+02
    0.6690586869426912D+01   -0.6813149933800160D+01    0.1840648066635774D+02
    0.5871625805719638D+01   -0.5457653866277306D+01    0.1863979449290786D+02
   -0.1568600859926424D+02   -0.2122524386502350D+02    0.1093907465943630D+02
   -0.1643143550358177D+02   -0.2103523792121325D+02    0.1038241121558870D+02
   -0.1551323560034545D+02   -0.2040637321207168D+02    0.1136776285008937D+02
   -0.2280432355668126D+02   -0.2975640958744085D+01    0.2613201689765127D+02
   -0.2253779189973329D+02   -0.2601139137175492D+01    0.2531567906733279D+02
   -0.2277339320057152D+02   -0.3900992916401435D+01    0.2592665633280113D+02
    0.2770869986645681D+02    0.1031793861908936D+02    0.1087926047346467D+02
    0.2760790779303800D+02    0.9465945776713401D+01    0.1042181133103236D+02
    0.2725916383140637D+02    0.1018933334671343D+02    0.1171544011851868D+02
   -0.1211202005063842D+02    0.2463836332238349D+02    0.2314338130843189D+02
   -0.1292559277905813D+02    0.2412075090788330D+02    0.2329709423980930D+02
   -0.1165965857761862D+02    0.2405213099261473D+02    0.2254579910621834D+02
    0.2728176849042389D+02    0.2650055471244701D+02   -0.9757702581048960D+00
    0.2774172386198541D+02    0.2565751631934381D+02   -0.7202786571133309D+00
    0.2793911739144984D+02    0.2713966055240007D+02   -0.1327973702174012D+01
    0.7829369501640141D+01   -0.1256754559410195D+02    0.5977859060547594D-01
    0.8772310075477964D+01   -0.1252094287842787D+02   -0.1944034335048206D+00
    0.7582262064030967D+01   -0.1347100834152033D+02    0.1656445081066633D+00
    0.1368324767075816D+02   -0.2719953133468649D+02   -0.2436715900840112D+02
    0.1451309142633882D+02   -0.2668858198377276D+02   -0.2405616877756937D+02
    0.1300916748144622D+02   -0.2695093004049397D+02   -0.2367600674323159D+02
    0.2069573577164391D+02   -0.1362098969205114D+02   -0.7261743942027862D+01
    0.1997285733001921D+02   -0.1399452229881923D+02   -0.6694847709182479D+01
    0.2094915664659810D+02   -0.1279963977223594D+02   -0.6802457362820349D+01
    0.3355379141934757D+01    0.1146293175313195D+02   -0.1853686080520644D+02
    0.4205781338638736D+01    0.1133094137419688D+02   -0.1894156085983569D+02
    0.2636672280736945D+01    0.1167405516498373D+02   -0.1914760354470789D+02
   -0.1469028294650393D+02   -0.2668363005398789D+02   -0.1177639872223776D+02
   -0.1520935287464118D+02   -0.2720544125487083D+02   -0.1120987394547084D+02
   -0.1499267280287499D+02   -0.2581409322559772D+02   -0.1163520438966475D+02
   -0.2681040065066716D+02   -0.2493624713839459D+02    0.9046575248665697D+01
   -0.2756090338900583D+02   -0.2514355219540320D+02    0.8435273922127518D+01
   -0.2601605878358180D+02   -0.2538471644381409D+02    0.8739324215714406D+01
    0.8540937764123502D+01    0.2746076047151034D+02   -0.2664573763493670D+02
    0.9305259783450223D+01    0.2680847471971491D+02   -0.2653046380078355D+02
    0.8595157785240719D+01    0.2800411824751345D+02   -0.2581294021626866D+02
    0.5502613123782323D+00   -0.1459828309600529D+01   -0.2908012058204569D+01
    0.1336564037470669D+01   -0.9793900255440248D+00   -0.2559915712664198D+01
    0.8158141680386166D+00   -0.1791682718539659D+01   -0.3737754314341175D+01
    0.8764431592676051D+01   -0.9852490235258285D+01    0.6697409180440455D+01
    0.8921569170119019D+01   -0.1066022712352462D+02    0.7210132696892415D+01
    0.8687849986097904D+01   -0.1023676020132023D+02    0.5841680860625917D+01
    0.2349777731265857D+02   -0.1123705269730538D+02   -0.2611086897798966D+02
    0.2343017946017913D+02   -0.1219015608909910D+02   -0.2596974428035095D+02
    0.2260707364370591D+02   -0.1080424489255673D+02   -0.2625195023197416D+02
    0.2682149261964292D+02    0.6598190374859912D+01    0.2032068198297387D+01
    0.2774652967968087D+02    0.6571583710111862D+01    0.2204092759199560D+01
    0.2669800691266500D+02    0.6501321783244867D+01    0.1061770187650781D+01
    0.2704902203732730D+02   -0.2561518014019044D+02    0.6962840649218499D+01
    0.2706945525306513D+02   -0.2652388587430511D+02    0.7282176977622745D+01
    0.2613749446313475D+02   -0.2530109364550875D+02    0.6796413857713898D+01
    0.1499312228400368D+02    0.1487743748099989D+02   -0.3366725402164322D+01
    0.1451061350215273D+02    0.1494095973475827D+02   -0.4136789417658642D+01
    0.1539081819159169D+02    0.1570405164975672D+02   -0.3231298512423493D+01
   -0.1666537873486131D+02    0.1726456834119175D+02   -0.1037980369786757D+02
   -0.1758042921818644D+02    0.1720066423118243D+02   -0.1054387818300788D+02
   -0.1643234650976529D+02    0.1816770728493264D+02   -0.1015528652780183D+02
   -0.4985155614436502D+01    0.2737600564679436D+02    0.1777846282634677D+02
   -0.4907217740607967D+01    0.2660988461550564D+02    0.1834171777610597D+02
   -0.4661998201534437D+01    0.2812112455088332D+02    0.1828773431581575D+02
   -0.2679157318823922D+02    0.7489634166628163D+01   -0.3831716682046872D+01
   -0.2591757096483447D+02    0.7914240887699409D+01   -0.4008545177046731D+01
   -0.2690106810575510D+02    0.7670688714010458D+01   -0.2895403440317283D+01
   -0.2119393683497130D+02    0.2490923022785582D+02    0.2040409733134066D+02
   -0.2103538844400761D+02    0.2553731597904762D+02    0.2113776867479305D+02
   -0.2212445349166808D+02    0.2468627782222249D+02    0.2037830135892630D+02
   -0.3486507771833983D+00   -0.4535112536274926D+01    0.3834394972787641D+01
   -0.9608680413934712D+00   -0.5321821924662761D+01    0.3976481424854498D+01
    0.5536584113722702D+00   -0.4706721603373627D+01    0.4132995653248910D+01
   -0.2714141325968280D+02   -0.1912825120834756D+02    0.1785047863636331D+02
   -0.2785436206236407D+02   -0.1984559558533505D+02    0.1779532847855107D+02
   -0.2714649948189343D+02   -0.1869099596625946D+02    0.1868829878191846D+02
    0.7144640676965766D+01    0.2337443297472970D+02   -0.1064923799251375D+02
    0.6975112829304035D+01    0.2403791835369735D+02   -0.1141748932935113D+02
    0.6361449422808364D+01    0.2284107706730349D+02   -0.1049906619459378D+02
    0.3196656250511403D+01    0.2050934061901356D+02   -0.1690956282380469D+02
    0.2847439547174542D+01    0.2116037029385970D+02   -0.1633154963809876D+02
    0.3654261660017406D+01    0.1988338832835935D+02   -0.1635402509800108D+02
   -0.2512033074273969D+02    0.7246354305180922D+01    0.2054769434610731D+02
   -0.2451941038349899D+02    0.7607481937525782D+01    0.1985319184368136D+02
   -0.2450416552157076D+02    0.6824431771366625D+01    0.2119995143158745D+02
    0.1687392872280379D+01    0.9213391444016393D+01   -0.9748208161160060D+01
    0.1261627791884449D+01    0.1002654861143362D+02   -0.1007920086148931D+02
    0.1530348938010841D+01    0.8612230217875167D+01   -0.1052236242648303D+02
   -0.2762988215533514D+02   -0.2002208840405297D+02   -0.6785963733376907D+01
   -0.2694619725634859D+02   -0.1943110226081355D+02   -0.6418365471734616D+01
   -0.2840576685024084D+02   -0.1959813059024513D+02   -0.7047610355440567D+01
   -0.1552882424734841D+02    0.5840619912777391D+01   -0.1941633204253804D+02
   -0.1526272372675597D+02    0.6585119263280964D+01   -0.1882988795735004D+02
   -0.1491410431351491D+02    0.5141109258422627D+01   -0.1958638283376928D+02
   -0.7077356625235928D+01   -0.1643668132275371D+02    0.2668234609187739D+02
   -0.7177670276522525D+01   -0.1580323594324859D+02    0.2739747101915458D+02
   -0.6690649953353231D+01   -0.1600027573948945D+02    0.2590588056903349D+02
    0.4625529119090142D+01    0.1757122413725969D+02    0.6129250168722265D+01
    0.5021760742541806D+01    0.1822149518368012D+02    0.5540216034510564D+01
    0.4995935367811629D+01    0.1796109469579599D+02    0.6954145565187093D+01
    0.1835992537434709D+02    0.1815222102274340D+02   -0.1151714059538383D+02
    0.1922900212828067D+02    0.1857578180782830D+02   -0.1160825508409851D+02
    0.1779482877017530D+02    0.1826956535846843D+02   -0.1233808773040156D+02
   -0.6202549798330001D+01    0.3482158663853007D+01   -0.1528570608688052D+02
   -0.5413917261117200D+01    0.3811275645313926D+01   -0.1485770201718422D+02
   -0.5950090251561804D+01    0.3400914175740374D+01   -0.1618687606448752D+02
    0.1969534729034504D+01    0.1873575828779666D+01    0.3190429326000488D+01
    0.1348499794638819D+01    0.1551664278184013D+01    0.3849548750060403D+01
    0.2478381010533620D+01    0.1122022277672474D+01    0.2913198131394391D+01
    0.7373782826903631D+01    0.2498555039658230D+02   -0.1489297679345562D+02
    0.6522758006050940D+01    0.2494241666330040D+02   -0.1451084707379059D+02
    0.7171125433284321D+01    0.2520851912102837D+02   -0.1581357958986793D+02
    0.2059826327563077D+02    0.2038278544238873D+02   -0.6538571804961268D+01
    0.2071296745678414D+02    0.2070980248156358D+02   -0.5647942961177800D+01
    0.2129490747523781D+02    0.2067781405964132D+02   -0.7096693693202710D+01
   -0.2104304408312023D+02   -0.1514994928698770D+02    0.2733525793871666D+02
   -0.2036541613016525D+02   -0.1554930584672725D+02    0.2793315239942074D+02
   -0.2184958207621975D+02   -0.1507012872972286D+02    0.2785927286367523D+02
   -0.2044833189573546D+02   -0.5633972038763400D+01   -0.9256677629910593D+01
   -0.2062458868556832D+02   -0.4753894295024582D+01   -0.8934286669248353D+01
   -0.2120100920605584D+02   -0.6023350928997751D+01   -0.9754805220982879D+01
   -0.2564520291586644D+02   -0.5277707127890767D+01    0.1152105511348548D+02
   -0.2490767222873691D+02   -0.5617417319650950D+01    0.1091589671686479D+02
   -0.2541545270426219D+02   -0.4385132239022321D+01    0.1159048527126607D+02
   -0.1497662366438343D+02   -0.1022186287668167D+02   -0.2467247809902202D+02
   -0.1511107132041526D+02   -0.1087247119894771D+02   -0.2394083820214076D+02
   -0.1577255734845048D+02   -0.9765359180486403D+01   -0.2497404802781891D+02
   -0.1542087310221045D+02   -0.7658646821096464D+01   -0.1347782098785695D+02
   -0.1480345132906065D+02   -0.7830296262750541D+01   -0.1268247849101226D+02
   -0.1499104141406370D+02   -0.7095372830226927D+01   -0.1413110492888911D+02
   -0.2614557750687682D+02    0.2364398391283352D+02    0.1071012606732492D+02
   -0.2649678636981736D+02    0.2414839952287593D+02    0.9964273787118584D+01
   -0.2691233061717774D+02    0.2340617964070923D+02    0.1126371000268036D+02
    0.2598234773621190D+02    0.2277513204771787D+02    0.1040199534497416D+02
    0.2661629327317723D+02    0.2278311847020908D+02    0.9612260406958436D+01
    0.2536547215766792D+02    0.2345964895765297D+02    0.1021517301428276D+02
   -0.2681064325330435D+02    0.2191697371273146D+02    0.2532375052537719D+02
   -0.2695229323936305D+02    0.2156804544967729D+02    0.2625978649565680D+02
   -0.2758864050178843D+02    0.2176667848302918D+02    0.2484038974864362D+02
   -0.1484665395740635D+02    0.1571133934597860D+02    0.2726168313668082D+01
   -0.1489609128344273D+02    0.1481268408284819D+02    0.2844048031367146D+01
   -0.1428806899682193D+02    0.1605488337410160D+02    0.3446102221528738D+01
    0.2498443538809880D+02    0.2060243055632624D+02    0.1834066928328358D+02
    0.2572147853890983D+02    0.2075862060342777D+02    0.1777796283349830D+02
    0.2502062470891267D+02    0.2140601488513317D+02    0.1892464826467593D+02
    0.2423034375770829D+02   -0.1133389361445438D+02    0.2484835419243435D+02
    0.2464214437873250D+02   -0.1196338482453937D+02    0.2552562249548250D+02
    0.2345366016059674D+02   -0.1102176394255306D+02    0.2533984900406245D+02
    0.1937320188895210D+02   -0.1361016519540389D+02    0.1624912434017688D+02
    0.1969876646220242D+02   -0.1299824243626999D+02    0.1698617694689562D+02
    0.1962089801057638D+02   -0.1314826617031368D+02    0.1541855787371966D+02
    0.2373729721707785D+02    0.3183253112732259D+01    0.2765315353242254D+02
    0.2332420370775575D+02    0.2403270397413021D+01    0.2718358341760320D+02
    0.2369121980935747D+02    0.3878791469741020D+01    0.2696890549239075D+02
    0.8534107775640297D+01    0.1983789498380060D+02    0.6215462322565114D+01
    0.9425217635563651D+01    0.2010719939810362D+02    0.6222426388761610D+01
    0.8428733312222434D+01    0.1935448644702305D+02    0.7007405376395402D+01
   -0.2144793831853245D+02   -0.2669279773775531D+02    0.2386297846054052D+01
   -0.2178910699560535D+02   -0.2715358666383585D+02    0.3175519902598867D+01
   -0.2057522507686055D+02   -0.2707224786928328D+02    0.2281348004105490D+01
    0.2657741520207071D+02   -0.6068359946303806D+01    0.2157989583118081D+01
    0.2591979979636771D+02   -0.5704567463862834D+01    0.1603373751378083D+01
    0.2705720269924544D+02   -0.5263833303637512D+01    0.2337120829215801D+01
   -0.1427759913708690D+02    0.9493906095770283D+01   -0.2795693154768870D+01
   -0.1515771105557510D+02    0.9169557618507008D+01   -0.2806095695379405D+01
   -0.1431816142476759D+02    0.1025131556737800D+02   -0.2130406184349112D+01
    0.9877547373277988D+01    0.1424678591768382D+02    0.1883179076295021D+02
    0.9255382618144401D+01    0.1445081004100263D+02    0.1812850230558547D+02
    0.9617516512887811D+01    0.1474915419678996D+02    0.1960286843519791D+02
    0.1036127824063338D+02    0.1945964785019518D+02   -0.2235765111529232D+02
    0.1096209364977265D+02    0.1895920908664382D+02   -0.2178060883194857D+02
    0.9982196529578461D+01    0.2017145960634303D+02   -0.2184178994942972D+02
    0.1184495723807576D+02    0.8666588156040978D+01   -0.4719278790833293D+01
    0.1140962184275496D+02    0.8847155829835190D+01   -0.3877147419246907D+01
    0.1173676003349038D+02    0.7695293345312932D+01   -0.4890593354867933D+01
   -0.1247062964572510D+02   -0.5338374449791337D+01   -0.2008003237663207D+02
   -0.1275028168897090D+02   -0.6034801810113789D+01   -0.1943342372034043D+02
   -0.1152877511216609D+02   -0.5036594995449740D+01   -0.1987166023607270D+02
   -0.2654927817842790D+02   -0.1682734831343700D+02    0.9470657307646901D+01
   -0.2712211680317430D+02   -0.1740161509950906D+02    0.9005271247704810D+01
   -0.2719966230033636D+02   -0.1610943882043203D+02    0.9790945897169159D+01
    0.4520196508660575D+01    0.1209410443903385D+02   -0.1601002681857685D+02
    0.5399325003986475D+01    0.1234770106325218D+02   -0.1629890410352128D+02
    0.4019974984653245D+01    0.1197622266651149D+02   -0.1678589801536849D+02
   -0.2080924489498824D+02   -0.2590856429118736D+02    0.6280261194090237D+01
   -0.2149429495101449D+02   -0.2593847864039419D+02    0.6971947547661903D+01
   -0.2080702076130884D+02   -0.2680522150099577D+02    0.5948633741224040D+01
   -0.4681069444032073D+01    0.1867611748957849D+02   -0.2172441713921221D+02
   -0.4981522173597503D+01    0.1899967941551934D+02   -0.2083625701148426D+02
   -0.5471067225063541D+01    0.1837047220532627D+02   -0.2223134428653912D+02
    0.2663939203060644D+02    0.1932953665460736D+02    0.2155993984775474D+02
    0.2620888023056379D+02    0.1861409350636396D+02    0.2200844620497118D+02
    0.2605864454120856D+02    0.1950183322944466D+02    0.2082969783877013D+02
   -0.2164878996389563D+02    0.1151200400883576D+02   -0.2061749173893761D+02
   -0.2184912341251574D+02    0.1171876098012946D+02   -0.1974379429399861D+02
   -0.2203628596820856D+02    0.1219389700876923D+02   -0.2128150792190710D+02
    0.1161191334412278D+02    0.1796251141672229D+02   -0.1622436372357092D+02
    0.1203865284889050D+02    0.1757996854100670D+02   -0.1540465155117498D+02
    0.1139661597195864D+02    0.1716272339692490D+02   -0.1671979179363516D+02
    0.2254091480576739D+02   -0.1239017589855615D+02    0.3050912877973164D+01
    0.2276480733802338D+02   -0.1221852889179177D+02    0.2137859204100557D+01
    0.2200896279890384D+02   -0.1313066097469084D+02    0.3067386235321238D+01
   -0.8878769851429951D+01    0.1042691853992301D+02    0.4811476519987989D+01
   -0.9400719703073428D+01    0.9799199019476292D+01    0.5321840576270033D+01
   -0.8423771774270753D+01    0.9934637814899226D+01    0.4094220942178008D+01
    0.5496584150833226D+01   -0.1063137896726422D+02   -0.5539080174851581D+00
    0.6376056747215761D+01   -0.1028587537175214D+02   -0.5770984021877733D+00
    0.5512456542916182D+01   -0.1140778363533459D+02    0.4321822663041597D-02
    0.2053509701597894D+02   -0.4942189130783234D+01   -0.2657071275370776D+02
    0.2058971972445934D+02   -0.4123112091358040D+01   -0.2708092203186443D+02
    0.2059819063687707D+02   -0.4686288540954746D+01   -0.2565736909696418D+02
    0.6071266458369938D+01   -0.2110282891852072D+02    0.1627638972767885D+02
    0.6854930984077127D+01   -0.2132968559123669D+02    0.1576966790732702D+02
    0.6307927759781410D+01   -0.2025127572947754D+02    0.1668704452284569D+02
    0.7562079668682340D+01   -0.1755649484366208D+02   -0.4052738609917261D+01
    0.6760956567644072D+01   -0.1717946473402279D+02   -0.4421797230527405D+01
    0.7601624637214295D+01   -0.1743327036209976D+02   -0.3084663135817727D+01
   -0.2745756550209889D+02    0.1612652775268530D+02    0.6222564514147278D+01
   -0.2826726616995697D+02    0.1610188632577370D+02    0.5695583774644963D+01
   -0.2758149970675072D+02    0.1695922107417063D+02    0.6760454321245554D+01
   -0.1170689592231003D+02    0.1238141467626902D+02    0.1422169079251081D+02
   -0.1098956856224834D+02    0.1241685237291086D+02    0.1357721169782350D+02
   -0.1235694647487440D+02    0.1302042758191847D+02    0.1384271814722308D+02
   -0.1723761849194002D+02    0.6232890398335117D+01    0.1374890875179511D+02
   -0.1701308254712627D+02    0.6782355686872838D+01    0.1455523157858654D+02
   -0.1641954251988739D+02    0.5747551489278637D+01    0.1353543957334639D+02
    0.1891477117716622D+02   -0.1584362108186731D+02    0.4511342092766401D+01
    0.1879728309645668D+02   -0.1671139937796387D+02    0.5004076866625513D+01
    0.1926739669991494D+02   -0.1522984865714171D+02    0.5189062526077204D+01
   -0.2053028009816818D+02    0.1546817779107110D+02   -0.8255133973728096D+01
   -0.1989553004807035D+02    0.1535412364096758D+02   -0.8945347550160037D+01
   -0.2023372659157321D+02    0.1602187190492543D+02   -0.7456214125056990D+01
    0.6885483629281113D+00    0.1155183610722781D+02    0.1080905035535977D+01
    0.1392803134095660D+01    0.1110444595484182D+02    0.1469861719803345D+01
    0.4200710676720441D+00    0.1222945616000526D+02    0.1724035726399452D+01
   -0.2135586008835430D+00    0.2065455164082781D+02   -0.1548590625934610D+00
   -0.1028067920743677D+01    0.2023563793717530D+02    0.8796283744297792D-01
    0.5486993115458529D+00    0.2001664021893878D+02   -0.2351766811801428D+00
    0.3648191925703532D+01   -0.1817825412168911D+02    0.9134273303903639D+01
    0.4177669411798504D+01   -0.1893708174288097D+02    0.8970563548078259D+01
    0.2957781589271648D+01   -0.1827302663616992D+02    0.8467084738054867D+01
    0.2679489039565962D+02   -0.3578110429152622D+01   -0.1475362050617764D+02
    0.2683658327746515D+02   -0.4487862040926537D+01   -0.1504233350699357D+02
    0.2609061945310219D+02   -0.3216362755463784D+01   -0.1525437846172722D+02
   -0.1914861885620824D+02   -0.9174528023345008D+01   -0.1724937961534275D+02
   -0.1886796706710678D+02   -0.8470526392638998D+01   -0.1779885024271221D+02
   -0.2003951524714522D+02   -0.9312418381014954D+01   -0.1748683917253405D+02
   -0.1351854951181195D+02    0.2441192873588612D+02   -0.8773858165790111D+01
   -0.1293965367544727D+02    0.2489008061779936D+02   -0.9351207169161905D+01
   -0.1359803534762822D+02    0.2354848555447729D+02   -0.9240498824531810D+01
   -0.1589681461833240D+02   -0.7117669037819615D+01   -0.2299871386934995D+02
   -0.1669798969719594D+02   -0.7626716573919193D+01   -0.2275215414916991D+02
   -0.1599149466887459D+02   -0.6842926914496600D+01   -0.2389315633287359D+02
    0.2362974468769171D+02    0.2380104020141521D+02   -0.2155690201275020D+02
    0.2414475132223408D+02    0.2456317703899282D+02   -0.2128418347294907D+02
    0.2363938920177098D+02    0.2381134842461161D+02   -0.2250686901390936D+02
    0.1900810002575318D+01    0.1481654556132177D+02   -0.2324393816793397D+02
    0.1289852814317184D+01    0.1489646890651562D+02   -0.2393626429802719D+02
    0.1390770695102759D+01    0.1472774287906564D+02   -0.2243093756240576D+02
    0.2134016546222217D+02   -0.6981397298076825D+01    0.4805426562649967D+01
    0.2084309726475039D+02   -0.7812919608660911D+01    0.4784698276856724D+01
    0.2103287432242449D+02   -0.6539004796659252D+01    0.4036618470203888D+01
   -0.1481664870527545D+02    0.2747406118711242D+02    0.1901181485604780D+02
   -0.1534289582534830D+02    0.2681857805890024D+02    0.1947363685314905D+02
   -0.1427236897511446D+02    0.2690412168973252D+02    0.1844300062233168D+02
   -0.2050602314604714D+02    0.1210997860815484D+02   -0.1340606561020606D+02
   -0.2118910868741601D+02    0.1150765796686294D+02   -0.1306681379628905D+02
   -0.2071169644947603D+02    0.1209750327071368D+02   -0.1434110353926243D+02
    0.2382703446620317D+02   -0.1484481429677140D+02    0.2242998409164124D+02
    0.2362074309168298D+02   -0.1433193762680625D+02    0.2163400238017444D+02
    0.2471152161507135D+02   -0.1464462240306215D+02    0.2275873768115169D+02
   -0.9145913739220301D+01    0.2787162139267711D+01    0.2634974152473897D+02
   -0.9182338031860203D+01    0.3721710425630571D+01    0.2629072073020744D+02
   -0.9248902236270363D+01    0.2490469516746703D+01    0.2732661164704666D+02
   -0.2224489249913215D+02    0.1791130607885441D+02   -0.1175818173360985D+02
   -0.2295445917870244D+02    0.1851459573658288D+02   -0.1200507848859530D+02
   -0.2218107847523770D+02    0.1752954579758779D+02   -0.1265884443513282D+02
   -0.2339534205077640D+02    0.1151612152948142D+02    0.1957946663720261D+02
   -0.2290585525735316D+02    0.1109470137877972D+02    0.2027859345289337D+02
   -0.2433642785149858D+02    0.1169364976805867D+02    0.1982381368740424D+02
   -0.1779872190843955D+02    0.2654897610731771D+02   -0.7237370720122336D+01
   -0.1698060165322781D+02    0.2614146329734917D+02   -0.7116997915741339D+01
   -0.1767624074058758D+02    0.2751781071738225D+02   -0.7202945294346843D+01
    0.1910815525061138D+02   -0.1215595376647632D+02    0.4597805336290019D+01
    0.1846625240934453D+02   -0.1201403316467565D+02    0.5263722561246412D+01
    0.2004129395493172D+02   -0.1198362767345936D+02    0.4872192144093709D+01
    0.2753229917316073D+02   -0.2489656836747405D+02   -0.8924779519344531D+01
    0.2831524260078776D+02   -0.2551376683670471D+02   -0.8844429453151413D+01
    0.2698897417574037D+02   -0.2530202556727615D+02   -0.9652003287032676D+01
    0.2475290497165673D+02    0.2543276859256880D+02   -0.1809401884209883D+02
    0.2531928251091307D+02    0.2468583314563581D+02   -0.1833124904587675D+02
    0.2527509481516189D+02    0.2605856860093238D+02   -0.1762916591585574D+02
   -0.2102848981621523D+02    0.1990703193499109D+02   -0.1777106808153506D+01
   -0.2027318410448773D+02    0.1952866379435372D+02   -0.1281360361811884D+01
   -0.2141576347874522D+02    0.2062153853801032D+02   -0.1271012387697808D+01
    0.6044331204526682D+01   -0.9456363972622610D+01    0.7752491162989993D+01
    0.6990021468930038D+01   -0.9238988912357170D+01    0.7469176436612794D+01
    0.5645853939493541D+01   -0.8574702213842937D+01    0.7693003099955279D+01
    0.2195503843535104D+02    0.2390034416980486D+02    0.1692426541667671D+02
    0.2151452490738859D+02    0.2455029490206246D+02    0.1740126777563203D+02
    0.2134800969672701D+02    0.2316636277933092D+02    0.1681535864877196D+02
   -0.4068869089826944D+01   -0.2674613260674547D+01   -0.2119870107765149D+02
   -0.3482565052976354D+01   -0.1959053833232775D+01   -0.2104860428508875D+02
   -0.3963993198881055D+01   -0.3237286649457209D+01   -0.2039036279025358D+02
   -0.1733224507139910D+02   -0.1406568530382176D+02   -0.9453249984807540D+01
   -0.1827546445478016D+02   -0.1379586443235148D+02   -0.9485782901139999D+01
   -0.1729001126571038D+02   -0.1439536820438265D+02   -0.8582520517556445D+01
    0.6073109118626684D+01    0.2617616268431246D+02    0.1122934831239624D+02
    0.6354581519842610D+01    0.2540610812378747D+02    0.1069842369131442D+02
    0.6185336498932126D+01    0.2688381627826436D+02    0.1061707058905125D+02
   -0.1290907232647997D+00    0.2030610061639999D+02   -0.1124112903250727D+02
   -0.7826002625074318D+00    0.1979017356719269D+02   -0.1172456955630992D+02
    0.7049907526032140D+00    0.1998586395716298D+02   -0.1153484374595315D+02
   -0.2005377344095745D+02   -0.1607723026514711D+02    0.2293977079804734D+02
   -0.1992953494426832D+02   -0.1520794987653451D+02    0.2248258635576306D+02
   -0.1925835448569810D+02   -0.1657040039241052D+02    0.2276586574206632D+02
   -0.1410540783215094D+02    0.2352453495752302D+02   -0.2298004480050124D+02
   -0.1452294456826075D+02    0.2372921732326516D+02   -0.2210174208402579D+02
   -0.1341220797520734D+02    0.2276357577309889D+02   -0.2275656469061079D+02
   -0.1967736950591782D+02   -0.1500160930948388D+01    0.3346238430353531D+01
   -0.1948287001842160D+02   -0.5846704591587011D+00    0.3228448092896376D+01
   -0.1922298425786331D+02   -0.1762511425227032D+01    0.4187350408466113D+01
    0.2421604581575894D+01   -0.5614220891578764D+01   -0.8562333772273810D+00
    0.3082769744348332D+01   -0.5109974414053580D+01   -0.3333958354015110D+00
    0.1682404263767808D+01   -0.5026962763031673D+01   -0.1002100680292177D+01
   -0.2109563946421627D+02   -0.2068803031579455D+02   -0.2090430934159086D+02
   -0.2136620658898187D+02   -0.2031387742066256D+02   -0.2005347632292449D+02
   -0.2179934760992799D+02   -0.2048458370789468D+02   -0.2152245575660379D+02
   -0.1500918249516304D+02    0.2698946832719564D+02   -0.8436167251160064D+01
   -0.1583473587115056D+02    0.2708622266002552D+02   -0.8979097060029344D+01
   -0.1495936272363516D+02    0.2598932660868126D+02   -0.8346449735118499D+01
   -0.8149135764283464D+01    0.2554433747783213D+02    0.1438781246125759D+02
   -0.7560477249798387D+01    0.2476783041424891D+02    0.1468485016369658D+02
   -0.7565878215839919D+01    0.2630787320249030D+02    0.1435756052143654D+02
    0.5883695020115916D+01    0.1402848379978737D+02    0.1389066685116325D+02
    0.6031099557999354D+01    0.1309514630921464D+02    0.1384800063315149D+02
    0.6747685628947972D+01    0.1436359701193425D+02    0.1364634221566300D+02
    0.7661273323793967D+01    0.1213790481208267D+02    0.5298450744363932D+01
    0.8548374558246568D+01    0.1251498855020509D+02    0.5439176312556782D+01
    0.7885057957740283D+01    0.1124470981296917D+02    0.5014445383245671D+01
   -0.8120881004011908D+01    0.1369781120049566D+02   -0.2727090581665403D+02
   -0.8467657326969457D+01    0.1312787664605162D+02   -0.2794251112405576D+02
   -0.7193968843576522D+01    0.1373441694973532D+02   -0.2743336659788495D+02
    0.2644380831399779D+01   -0.2626825295299538D+02    0.2014768145513712D+02
    0.3567946328349513D+01   -0.2642563563759240D+02    0.2039183415601559D+02
    0.2373629024256476D+01   -0.2704829823607696D+02    0.1964793729877059D+02
   -0.1753095489337802D+02   -0.1626954219251764D+02   -0.1693724216000107D+02
   -0.1844814832620356D+02   -0.1602671591211792D+02   -0.1669943629034865D+02
   -0.1700012383801568D+02   -0.1572552428057190D+02   -0.1629816011690153D+02
    0.1899426407752579D+02   -0.2962231262138976D+01    0.1018507795200616D+02
    0.1831822798580213D+02   -0.2700043981568082D+01    0.9517830949353847D+01
    0.1968959917841239D+02   -0.3618520632973311D+01    0.9945264395696837D+01
    0.2116197257994871D+02    0.2879266266456606D+01    0.6057805402832809D+01
    0.2202390775912497D+02    0.2984074312463297D+01    0.5488423112002320D+01
    0.2142329072731975D+02    0.3021879120006834D+01    0.6952915554842949D+01
    0.1050331747111400D+02   -0.1730374768172749D+02   -0.1890877455930549D+01
    0.1140419698169569D+02   -0.1707988309274369D+02   -0.1735181112455829D+01
    0.9893117959855838D+01   -0.1700351161332028D+02   -0.1205241181980959D+01
    0.3818976637152318D+01    0.1413135553471036D+02    0.2137581067353344D+02
    0.2844450322379828D+01    0.1417049956158497D+02    0.2130542407056527D+02
    0.4100627146593781D+01    0.1318642960976027D+02    0.2140472027259147D+02
   -0.1390669530744622D+02   -0.9087677682591593D+01   -0.1238202856825952D+01
   -0.1423349680726832D+02   -0.9979633476369736D+01   -0.9867326118003733D+00
   -0.1328894867321643D+02   -0.9213033015780098D+01   -0.1978539469554815D+01
    0.2654317110204995D+02   -0.2108064194790769D+02    0.2583297842151558D+02
    0.2565713079584681D+02   -0.2129253605912648D+02    0.2604100392839229D+02
    0.2641646886895632D+02   -0.2053882688027274D+02    0.2507050939940376D+02
   -0.1384530696043691D+02   -0.4300174401667663D+01   -0.5325780761982833D+01
   -0.1484217347474201D+02   -0.4437803513018020D+01   -0.5439089512579953D+01
   -0.1378917452437965D+02   -0.3365021949627808D+01   -0.5609538597691452D+01
    0.2562252330805667D+02    0.1544062013611060D+02   -0.6956546754582365D+01
    0.2478214528149224D+02    0.1495938142073889D+02   -0.6846592085314289D+01
    0.2616835964657820D+02    0.1476283349567800D+02   -0.7364102357939335D+01
   -0.4670024452868518D+01    0.1598782255968512D+02    0.2435566029107834D+02
   -0.4718235479200017D+01    0.1659488946368496D+02    0.2506646822139918D+02
   -0.3831176289984321D+01    0.1624631749906667D+02    0.2400851215881688D+02
    0.1599304414440361D+02   -0.2460677275063050D+02   -0.6472918921226755D+01
    0.1528608785881496D+02   -0.2530736906596912D+02   -0.6363215105260718D+01
    0.1625120552432284D+02   -0.2450965300264187D+02   -0.7413372899231346D+01
   -0.8573105277692799D+01   -0.2407281990581130D+02   -0.1018543438617998D+02
   -0.7785108206425194D+01   -0.2434745939792357D+02   -0.9756454041475189D+01
   -0.8656307814579584D+01   -0.2315151435118805D+02   -0.9940810648267096D+01
   -0.1137755099702590D+02    0.4679692739512678D+01   -0.9204346201558931D+01
   -0.1117547328580646D+02    0.3823825360515498D+01   -0.8942644290698109D+01
   -0.1070174770194910D+02    0.5249879495772560D+01   -0.8870207878406420D+01
   -0.2450477526476111D+02    0.8445631360228676D+00    0.8702627661931437D+01
   -0.2375594918894752D+02    0.8974271368196832D+00    0.8094052479395510D+01
   -0.2424148849988931D+02    0.1076510408254675D+00    0.9278101995541739D+01
    0.4128507927472580D+01    0.1963293794533843D+02   -0.1961082857532711D+02
    0.4957241363812892D+01    0.1922748551799752D+02   -0.1932303274520396D+02
    0.3764517669033553D+01    0.2002278930875978D+02   -0.1876305529690941D+02
   -0.1516008893824195D+02   -0.1740841500071846D+02    0.1852218298894991D+02
   -0.1446926263755848D+02   -0.1801726980075932D+02    0.1835990920643551D+02
   -0.1582369473930449D+02   -0.1799360564015721D+02    0.1885890605176736D+02
    0.1491292669611136D+02    0.2005213222529377D+01    0.1155031541611784D+02
    0.1570615184106061D+02    0.2090808395354152D+01    0.1097504914316058D+02
    0.1462832019765671D+02    0.1074449390286591D+01    0.1137729862282064D+02
   -0.1398082917317002D+02   -0.3473200385715699D+01   -0.2626814526867533D+01
   -0.1339343913637935D+02   -0.2731725509653632D+01   -0.2694964231344833D+01
   -0.1369807421567479D+02   -0.4013790205525988D+01   -0.3390757103093856D+01
    0.2333059471548204D+02   -0.2189534080923571D+02    0.1453030940798586D+02
    0.2424318198017642D+02   -0.2158788420390280D+02    0.1477876412941414D+02
    0.2318847320947512D+02   -0.2135560650781244D+02    0.1374998043473507D+02
    0.2308898787416465D+02    0.1048465017837507D+02    0.1287653206522531D+02
    0.2354353999238025D+02    0.1135227656793885D+02    0.1284659928291654D+02
    0.2321856807671470D+02    0.1017573203657447D+02    0.1195320481253248D+02
    0.1247724250664765D+02    0.2761675382959965D+02    0.2375766520245965D+02
    0.1341320790106202D+02    0.2752064619811427D+02    0.2391225503745568D+02
    0.1245659647254314D+02    0.2851145089391787D+02    0.2355260969563800D+02
   -0.4221734385507149D+01    0.3252581938781676D+01    0.1228161868344525D+01
   -0.3947885288617749D+01    0.3872544887811439D+01    0.1904740138093425D+01
   -0.3787211926193057D+01    0.2444117270384718D+01    0.1526709820509778D+01
    0.1180825547612858D+02    0.1978814015583913D+02    0.1729590238688953D+02
    0.1135079345794902D+02    0.1892417131926845D+02    0.1729331866752696D+02
    0.1235827542250929D+02    0.1983477325219775D+02    0.1806751269433537D+02
   -0.1004511154665771D+02   -0.2169304709902759D+02    0.1624811939910939D+02
   -0.1041593921035904D+02   -0.2089789087463497D+02    0.1675275636916779D+02
   -0.9377409634728515D+01   -0.2144699711069215D+02    0.1557082925044341D+02
   -0.2172951989202013D+02   -0.2541968144128386D+02    0.8930377554438115D+01
   -0.2261789112123499D+02   -0.2572844165481406D+02    0.8922312364260767D+01
   -0.2136385918211393D+02   -0.2551099545018332D+02    0.9802921741697682D+01
    0.8085846618763126D+01   -0.1433445970881553D+02   -0.2408405582517534D+01
    0.7164473072604633D+01   -0.1447920209022875D+02   -0.2249271260236493D+01
    0.8321812992010649D+01   -0.1354190584834741D+02   -0.1909557604691769D+01
   -0.2767457715590258D+02   -0.1319745367701486D+02   -0.1046352666130001D+02
   -0.2836716561726114D+02   -0.1289754772546187D+02   -0.1108607964015665D+02
   -0.2735552214924907D+02   -0.1245934622520261D+02   -0.9955945776717941D+01
    0.6586564249227035D+01    0.2527711169890388D+02   -0.8535419215212512D+01
    0.5615735652804489D+01    0.2513464643515810D+02   -0.8737021820891481D+01
    0.6732596141396122D+01    0.2620488495693424D+02   -0.8766048410126398D+01
    0.2621130850872001D+01    0.8287621636628748D+01   -0.1656348346681613D+02
    0.1884047906027635D+01    0.8107572048744867D+01   -0.1596329385373606D+02
    0.2835303847254606D+01    0.7365246174258712D+01   -0.1668004808018370D+02
    0.9018442306247675D+01    0.1027825478177260D+02    0.7948585158313073D+01
    0.8323264869305573D+01    0.9654388891476708D+01    0.7487479560373616D+01
    0.9707891478876684D+01    0.9702546439889106D+01    0.8405087642067812D+01
    0.2746183126669209D+02   -0.9918503157125246D+01   -0.2211137228335211D+02
    0.2774546192938251D+02   -0.1076718050820824D+02   -0.2252869483646849D+02
    0.2772531059156899D+02   -0.9260858427850659D+01   -0.2275790492383811D+02
   -0.1342628578379546D+02    0.1324842659045329D+02    0.2549802768192905D+02
   -0.1425792915473122D+02    0.1298564362509173D+02    0.2511623957347619D+02
   -0.1285348393975943D+02    0.1332424058687248D+02    0.2473038114863416D+02
   -0.1968162804094806D+01   -0.1641581799843651D+02    0.7874059635759048D+01
   -0.2925046242157737D+01   -0.1628927307758194D+02    0.7728535447327229D+01
   -0.1844093965834997D+01   -0.1682262868574617D+02    0.8719770723178197D+01
   -0.2359912752975149D+02    0.1558591646942624D+02   -0.7788310906968375D+00
   -0.2397173582104503D+02    0.1480355261820227D+02   -0.4154761075455797D+00
   -0.2261268059070686D+02    0.1540805998502487D+02   -0.7191706713509743D+00
   -0.2191654072338796D+02    0.2458435693787812D+02   -0.1260044944034002D+02
   -0.2225860176703497D+02    0.2390715515912761D+02   -0.1203231827275553D+02
   -0.2230498726465368D+02    0.2541899988600201D+02   -0.1236842114982512D+02
   -0.9540105266487018D+01    0.1994260879758035D+02   -0.2680170408376295D+02
   -0.8744366393212267D+01    0.1953947870030474D+02   -0.2642391778921601D+02
   -0.9936940468965370D+01    0.2059686251794994D+02   -0.2619702028568841D+02
   -0.1691250854944502D+02    0.2200976264648019D+02   -0.8515021663422594D+01
   -0.1708208848331282D+02    0.2217490614919136D+02   -0.7571194729893964D+01
   -0.1772413387312960D+02    0.2180793346510741D+02   -0.9000134546685340D+01
    0.1901729936358788D+02   -0.1575002498905179D+02    0.2155435455552318D+02
    0.1992257467182317D+02   -0.1596087210944956D+02    0.2190256004178329D+02
    0.1881047725919378D+02   -0.1634804364025832D+02    0.2085353602781739D+02
   -0.2326031737607431D+02    0.7764853609934358D+01    0.1616413271751875D+02
   -0.2410548932060607D+02    0.7336689841349823D+01    0.1614639669015815D+02
   -0.2332246412493898D+02    0.8336911872990616D+01    0.1537402826589007D+02
   -0.1511682345917014D+02   -0.2330126814782377D+00   -0.1208129078736315D+02
   -0.1534670808759880D+02   -0.1179835611131919D+00   -0.1113115296842665D+02
   -0.1423236487414504D+02    0.1774033059063399D+00   -0.1221743759520513D+02
   -0.2091678173810469D+02   -0.2121184123931952D+02    0.2481073102314165D+02
   -0.2068697968751264D+02   -0.2083010131577943D+02    0.2392585755077361D+02
   -0.2147117898529060D+02   -0.2202586578243536D+02    0.2460122335439728D+02
    0.2536388323829336D+02    0.2578216718097795D+02   -0.1149586591440808D+02
    0.2557953816526258D+02    0.2487486567278485D+02   -0.1121016466455550D+02
    0.2541635359360810D+02    0.2619022634710957D+02   -0.1062754488950315D+02
    0.1463492822509970D+02    0.9682411405402375D+01   -0.1749880168594487D+02
    0.1400013497261593D+02    0.9736377166920835D+01   -0.1822155264900332D+02
    0.1408795074358859D+02    0.9265176627593664D+01   -0.1676614218317978D+02
    0.3997422877931812D+01   -0.8875541921936765D+01    0.8456663714904565D+00
    0.3233631895854124D+01   -0.9403304163838682D+01    0.1104736233875691D+01
    0.4428554007067440D+01   -0.9456520010939576D+01    0.2205618201785737D+00
    0.1035920633505250D+02   -0.1871907900456963D+02    0.5085004984763386D+01
    0.9583996623706367D+01   -0.1863134851285698D+02    0.4510360765348158D+01
    0.1043852162410024D+02   -0.1964180174782028D+02    0.5286318482574659D+01
    0.1522303401581401D+02   -0.7296190559029854D+01    0.1850106724648129D+02
    0.1592038828857776D+02   -0.7139248937726235D+01    0.1915554523228227D+02
    0.1556811846274928D+02   -0.7173052406193055D+01    0.1758353654471446D+02
    0.1122218159937846D+01   -0.2385359584760382D+02    0.1176045671088126D+02
    0.1706074648389982D+01   -0.2308601407318029D+02    0.1187498525402830D+02
    0.1141325998559194D+01   -0.2440237806099148D+02    0.1255937961372691D+02
    0.2433983504199450D+02   -0.2346022344118623D+02    0.1560518091857251D+01
    0.2377625756667061D+02   -0.2285686223984798D+02    0.1110054293645280D+01
    0.2501092203814943D+02   -0.2392918340533476D+02    0.1023399154468177D+01
    0.1991037623449118D+02    0.1219671730047534D+02    0.2721145289886510D+02
    0.2065211079590365D+02    0.1158295677653216D+02    0.2740672564107293D+02
    0.1926548734568615D+02    0.1189491855852222D+02    0.2790513141222255D+02
    0.1279814089667099D+02   -0.1810502853526212D+02    0.3533138283592855D+01
    0.1367607443656105D+02   -0.1829740316241980D+02    0.3823331899482016D+01
    0.1220375141666315D+02   -0.1822383713037790D+02    0.4282965492585143D+01
    0.1795614850693467D+01    0.1489122649959071D+02    0.1201419559507717D+02
    0.2487306158540291D+01    0.1513341368564793D+02    0.1139185876702816D+02
    0.2257072761852436D+01    0.1447617021730987D+02    0.1269443265016109D+02
    0.1008482693328143D+02   -0.1202251668002197D+02   -0.1918563567800784D+01
    0.1088082963381075D+02   -0.1193330197932201D+02   -0.2472605752721529D+01
    0.1036583142388090D+02   -0.1191383463825519D+02   -0.1035622836266341D+01
    0.2572016638628711D+01    0.1955229155753602D+02   -0.1377738939615701D+02
    0.2729077329166029D+01    0.1954643337689735D+02   -0.1285815954665664D+02
    0.3428672334554504D+01    0.1933438202936737D+02   -0.1420085091917112D+02
    0.2684472288041665D+02   -0.1673548402303656D+02   -0.2575744134019039D+02
    0.2597444590706028D+02   -0.1643862968313562D+02   -0.2551160219956650D+02
    0.2744415886594170D+02   -0.1626268066711719D+02   -0.2517780017855930D+02
   -0.9819274219920006D+01    0.1375869288898052D+02    0.2181672783218917D+02
   -0.1058207660524378D+02    0.1314408497790428D+02    0.2179165951400343D+02
   -0.1012835333527574D+02    0.1466254031137274D+02    0.2181209143218471D+02
   -0.1709986360175197D+02    0.1060056342066159D+02   -0.1684032203443127D+01
   -0.1719939719796929D+02    0.1136051092850467D+02   -0.2331026466578403D+01
   -0.1662597875421176D+02    0.1100500744447062D+02   -0.9648253550159006D+00
    0.1952965831200510D+02    0.6174323936839001D+01    0.5535870904820595D+01
    0.1888117807133269D+02    0.5619646808219803D+01    0.5053832615453879D+01
    0.1903011621891658D+02    0.6543928071066671D+01    0.6258077479324726D+01
    0.2436351363975995D+02    0.1778345022342354D+02    0.6531217534884020D+01
    0.2459227105395707D+02    0.1868778656648266D+02    0.6734433435879139D+01
    0.2468594743412381D+02    0.1730472786582883D+02    0.7336720286282715D+01
    0.2735326699190600D+02   -0.1623531471069934D+02   -0.2213527178705864D+02
    0.2683005413731017D+02   -0.1706247711714133D+02   -0.2217771347246662D+02
    0.2743429602489438D+02   -0.1597673008156366D+02   -0.2120835730650709D+02
   -0.1995228948507013D+02   -0.1725535430998543D+02   -0.8937708551675025D+01
   -0.2072519176047193D+02   -0.1767581130654213D+02   -0.9411909148087238D+01
   -0.1920897089972679D+02   -0.1778325165278090D+02   -0.9137065531405890D+01
    0.1048270524105228D+02   -0.1512798703888731D+02   -0.3760553117879359D+01
    0.1030198366343036D+02   -0.1590072557230543D+02   -0.3222908820775231D+01
    0.9738101910738667D+01   -0.1453652093772500D+02   -0.3563232057127455D+01
   -0.3378531370599278D+01    0.2097370096055579D+02   -0.2251722362840231D+02
   -0.3725448868015740D+01    0.2007798270511482D+02   -0.2230323932410634D+02
   -0.4228428487338588D+01    0.2150289146985097D+02   -0.2251366656174115D+02
    0.2522006667895964D+02   -0.9698999372527291D+01   -0.2731025636492582D+02
    0.2445747725803609D+02   -0.9545871185606172D+01   -0.2782376000740692D+02
    0.2507061398897120D+02   -0.1058005591551715D+02   -0.2701907114740437D+02
    0.6007577386849833D+01    0.9092599455398302D+01   -0.4968895562950800D+01
    0.6108951110681970D+01    0.8711954515969241D+01   -0.5787061556436071D+01
    0.6763672423685954D+01    0.8774105079824741D+01   -0.4356906467611419D+01
    0.1097288729262109D+02    0.2496723623993740D+02    0.1840133917341488D+02
    0.1161370443670253D+02    0.2559550263783704D+02    0.1877338906371682D+02
    0.1123935965507980D+02    0.2408267158829563D+02    0.1823989680922196D+02
    0.1961005578019558D+00   -0.2750441623175958D+02    0.1850061699042642D+01
    0.5971519587717018D+00   -0.2825675158143491D+02    0.2342584505738368D+01
    0.8591700069336916D+00   -0.2710163285336036D+02    0.1323027227133659D+01
   -0.1559968239562163D+02    0.2572688381776704D+02    0.1137067617968273D+02
   -0.1651595586556545D+02    0.2592589064049012D+02    0.1127055863691486D+02
   -0.1513443910309644D+02    0.2606650527618392D+02    0.1063552657529406D+02
   -0.1668800346680195D+02    0.4552874489360772D+01   -0.1309476074227235D+02
   -0.1749694663972650D+02    0.4656377208449569D+01   -0.1262024531190398D+02
   -0.1693286818556887D+02    0.4943482347308978D+01   -0.1390178638206251D+02
   -0.1677960724979441D+02   -0.6343715780162772D+00   -0.9774070508109187D+01
   -0.1762842634327984D+02   -0.2453037173383077D+00   -0.9591060117850173D+01
   -0.1622021005334300D+02   -0.2462769051218659D+00   -0.9084007936091696D+01
   -0.2765225957144369D+02   -0.3941721234766784D+01    0.3069532698444096D+01
   -0.2803778616093911D+02   -0.3801109262879282D+01    0.3986156618897640D+01
   -0.2671313209164611D+02   -0.4087542675746743D+01    0.3204243344319055D+01
    0.2351354133542419D+02   -0.1116402753158935D+02    0.8658885846277851D+00
    0.2324411820808920D+02   -0.1113371196292192D+02   -0.4858594506801217D-01
    0.2447699703880516D+02   -0.1099002416149847D+02    0.7487346847767536D+00
    0.1479862904963865D+02    0.1276206678122048D+02    0.9808825251149010D+01
    0.1542485302578410D+02    0.1312727782800639D+02    0.9222888263622099D+01
    0.1521027463651264D+02    0.1218151846210103D+02    0.1038576927616903D+02
   -0.2515636782663466D+02    0.2003543470526166D+02    0.2416098769719210D+02
   -0.2514448673054818D+02    0.2018538833854054D+02    0.2321702251919471D+02
   -0.2570618495707993D+02    0.2077723466334173D+02    0.2451219160416347D+02
    0.4292159711209107D+01    0.1008626488770198D+02    0.2181663402164422D+00
    0.4256648993859347D+01    0.1054497758825666D+02    0.1087815585272990D+01
    0.4007846702342722D+01    0.1079283149310717D+02   -0.3543301286745152D+00
   -0.1319440156891127D+02    0.1465438167930444D+02    0.1371670785504550D+02
   -0.1270172363211535D+02    0.1544698520525261D+02    0.1339821787933464D+02
   -0.1390703884665099D+02    0.1450285279205285D+02    0.1313883249679673D+02
    0.1820732468781975D+02   -0.4139689286719551D+01   -0.2444925634846041D+02
    0.1817975109446143D+02   -0.3440033953070558D+01   -0.2375983046803408D+02
    0.1790558258472908D+02   -0.4933000977336225D+01   -0.2408652131599145D+02
   -0.2273380564971121D+02    0.3494052103908716D+01    0.2124164110988249D+02
   -0.2329265792325501D+02    0.3635954845049068D+01    0.2049727911330806D+02
   -0.2310881336776795D+02    0.4105847553942481D+01    0.2190040848491660D+02
    0.2416321785241838D+00    0.2098996826169356D+02    0.1484815329608212D+02
    0.9206437609855780D+00    0.2151765269344459D+02    0.1446418711580838D+02
   -0.7246844870577679D-01    0.2027908418577405D+02    0.1423081082727448D+02
    0.2597226747443743D+02    0.1626870752557402D+02    0.4195679487610196D+01
    0.2509170346129925D+02    0.1654082044290829D+02    0.4373346741879604D+01
    0.2598533782529518D+02    0.1530819586959511D+02    0.3924464117901247D+01
   -0.1766013921900719D+01    0.2032702777524699D+02    0.2103031736166897D+02
   -0.1604467548075089D+01    0.1997493797607813D+02    0.2186566443808915D+02
   -0.8980244045318542D+00    0.2052450276211552D+02    0.2059343980754587D+02
    0.6667899421979377D+01    0.1305692514887822D+02    0.1929514147791325D+02
    0.7314903155418151D+01    0.1342701267721339D+02    0.1991646329912428D+02
    0.6299746585245956D+01    0.1389234816761300D+02    0.1890518832030422D+02
    0.1513041020457428D+01    0.4109227633653059D+01    0.9219574321460438D+01
    0.5787989990003775D+00    0.4336827256415403D+01    0.9240359001452781D+01
    0.1679050663247391D+01    0.3798599544374598D+01    0.1009742100359282D+02
   -0.1465327170783379D+02   -0.1616062368370262D+02   -0.7252788663330372D+01
   -0.1462492945190935D+02   -0.1700169715995831D+02   -0.7724798176540691D+01
   -0.1422172960969204D+02   -0.1628048474305604D+02   -0.6450757412717295D+01
   -0.2170799503828510D+02   -0.1897722802646310D+02   -0.6467041829185483D+01
   -0.2204075780319087D+02   -0.1855655524497801D+02   -0.5628687146928447D+01
   -0.2209152824851853D+02   -0.1833929132820284D+02   -0.7103624755595970D+01
   -0.1531106239456969D+02    0.2552793036140163D+02    0.5142479867107657D+01
   -0.1587883669091740D+02    0.2607879148284587D+02    0.4512079850105777D+01
   -0.1554788768397703D+02    0.2462325955625578D+02    0.4966021936751041D+01
    0.1674026951263408D+02   -0.2303164865357126D+02   -0.2515551552427964D+02
    0.1590893515234114D+02   -0.2320194748667171D+02   -0.2460898711010547D+02
    0.1638203982469965D+02   -0.2260220053549050D+02   -0.2595475428911383D+02
   -0.6451917603822860D+01    0.1139794924881051D+02   -0.1312106142408707D+02
   -0.7077235050617150D+01    0.1077957031183925D+02   -0.1282207491668776D+02
   -0.6619375612744032D+01    0.1212223314838221D+02   -0.1251043464577319D+02
   -0.1414875833886431D+01   -0.2591705197355990D+02   -0.1134913296987290D+01
   -0.2393565270662154D+01   -0.2580444685959778D+02   -0.1255804781264737D+01
   -0.1236088721304057D+01   -0.2680569492654083D+02   -0.7550884840456127D+00
    0.1664852451846498D+02   -0.4288639550158724D+00    0.5499545942630480D+01
    0.1631333594219830D+02    0.2920379061239065D+00    0.6025904826795564D+01
    0.1639089371791579D+02   -0.2280804891179896D+00    0.4582821152888824D+01
   -0.8722007602332644D+01   -0.2179443171951523D+00   -0.1924475340819966D+02
   -0.7849253176937919D+01   -0.6180812962550746D+00   -0.1937828988613010D+02
   -0.8535437050306886D+01    0.7092100548215339D+00   -0.1911076451430522D+02
    0.1066311992990559D+02    0.3054389898307202D+01   -0.2745908268248535D+01
    0.1034523433418999D+02    0.2324464302407424D+01   -0.3282492055844325D+01
    0.1164623105107970D+02    0.2949665270521542D+01   -0.2688757599470361D+01
    0.2376374498512843D+02    0.2179904967871192D+01    0.9611293489823568D+01
    0.2351702231601260D+02    0.1524920604586107D+01    0.8913351832066120D+01
    0.2432801951805710D+02    0.1540008745403916D+01    0.1013754243992838D+02
    0.2266081017263780D+02   -0.2585077072261475D+02   -0.1630949403053333D+02
    0.2169698063339766D+02   -0.2599609373260317D+02   -0.1616269543797729D+02
    0.2310389329434718D+02   -0.2590577761465611D+02   -0.1548652861351953D+02
   -0.4337227918345973D+01    0.1282935413240789D+02   -0.9919704226724207D+01
   -0.5202369459506083D+01    0.1296330289488962D+02   -0.9499602314117178D+01
   -0.3730134512933248D+01    0.1251387774150679D+02   -0.9227333545622818D+01
    0.2568345483117989D+02   -0.6031706849717491D+01    0.4844940829774369D+01
    0.2619773783565422D+02   -0.6060558850776578D+01    0.3980317606597842D+01
    0.2493656597891274D+02   -0.5464576443364105D+01    0.4692050329996115D+01
    0.3768297642018338D+01    0.2495421671290013D+02   -0.2108811078860351D+02
    0.3532244390731123D+01    0.2537816056799423D+02   -0.2192885485372783D+02
    0.3064808620441280D+01    0.2500558246702728D+02   -0.2042341253643999D+02
   -0.7539962848335763D+01   -0.2541732960069463D+02    0.2020088851063939D+02
   -0.8257738180581924D+01   -0.2563590730856711D+02    0.2081486343023749D+02
   -0.6773638259710360D+01   -0.2514814553548936D+02    0.2072982613181769D+02
    0.2275710840840479D+02   -0.1068748457121308D+02   -0.1770465062067309D+01
    0.2182977906235402D+02   -0.1097843063639029D+02   -0.1812594945432806D+01
    0.2276392544445648D+02   -0.9789327291413077D+01   -0.1586056329920932D+01
    0.2593738094352204D+02    0.2345993464134271D+02    0.2378083739178516D+01
    0.2645153774085793D+02    0.2415724552955823D+02    0.2782386668977311D+01
    0.2650775166994527D+02    0.2295469481125143D+02    0.1745120613119718D+01
   -0.1133705649127169D+02   -0.1736758353881062D+02    0.2627709203101326D+02
   -0.1053266650398024D+02   -0.1724362443450355D+02    0.2570352523788434D+02
   -0.1142552619689561D+02   -0.1832864294241297D+02    0.2652529031587097D+02
    0.1750120296380480D+02   -0.7932638774998303D+01    0.2154549182078198D+02
    0.1775278541731412D+02   -0.7846326000781588D+01    0.2053853407816283D+02
    0.1820739817229721D+02   -0.7515092951345442D+01    0.2206114975029022D+02
   -0.2322152393387510D+02   -0.2034583652442226D+02   -0.2310627257373813D+02
   -0.2330834512413556D+02   -0.2072356010373577D+02   -0.2395820546271639D+02
   -0.2412033650832466D+02   -0.2021755099397428D+02   -0.2273503187780097D+02
    0.2109848752990720D+02    0.1142676374392157D+02   -0.5643324759862874D+01
    0.2114146849239207D+02    0.1230849207211519D+02   -0.5213252761817585D+01
    0.2019252311817790D+02    0.1111082094366830D+02   -0.5505538737821170D+01
    0.2545960471620794D+02    0.2042979670769769D+02   -0.2975057777990522D-02
    0.2508247019672745D+02    0.2054241046610133D+02    0.9326898769903050D+00
    0.2637322812683956D+02    0.2002486481151121D+02    0.9394375457788787D-01
   -0.1069321013161251D+02    0.2223488628064431D+02    0.5226770065661735D+01
   -0.1045082717699907D+02    0.2169318030383648D+02    0.4468956855852016D+01
   -0.9924940958544120D+01    0.2284638736234677D+02    0.5244051663635452D+01
    0.8927665911706342D+01    0.2053956304332167D+02   -0.1344428493930123D+02
    0.8226806476364661D+01    0.2104481957813047D+02   -0.1389765033784244D+02
    0.8507627484475153D+01    0.2037717692344364D+02   -0.1259543918897264D+02
   -0.1910050210375439D+02    0.1941160145445383D+02    0.2755102108039880D+02
   -0.1822387636248619D+02    0.1975138168208798D+02    0.2745399485501436D+02
   -0.1943930011667166D+02    0.1954435901289994D+02    0.2666769329426183D+02
    0.7532333506304146D+01    0.1816328510300164D+02    0.4386498656310731D+01
    0.8167010270897336D+01    0.1885194455819681D+02    0.4758745553918160D+01
    0.7796445300541729D+01    0.1815762086290008D+02    0.3480750204524774D+01
    0.2130703970863998D+02    0.1809430396281423D+02    0.8759464998867921D+01
    0.2101998940015244D+02    0.1862862328421207D+02    0.9481502799333413D+01
    0.2171530675076431D+02    0.1875091674346149D+02    0.8117111575847611D+01
   -0.1038108802599066D+02   -0.1076381529255608D+01    0.8371434574065438D+01
   -0.1021202360055309D+02   -0.1542827236602862D+01    0.9190743294923287D+01
   -0.9501019036850673D+01   -0.6992979381886623D+00    0.8117465600124062D+01
   -0.4044640486109680D+01    0.6924335791279256D+01    0.1356763714224330D+02
   -0.3295428490081598D+01    0.6984034791436297D+01    0.1302815338857873D+02
   -0.3874473592538289D+01    0.7088353397563869D+01    0.1449162373661882D+02
    0.5596227302027550D+01   -0.2439828738663746D+02    0.7336553809601396D+01
    0.4891168085750182D+01   -0.2502345064674250D+02    0.7623196847122728D+01
    0.5364365535659225D+01   -0.2351103409097302D+02    0.7622273382408168D+01
    0.2618981088839626D+02    0.1269099616921915D+02   -0.1811697389455637D+02
    0.2678724081443302D+02    0.1341101013881133D+02   -0.1850386465025445D+02
    0.2671603333676230D+02    0.1212165259707617D+02   -0.1757283488362334D+02
    0.1451052692227919D+02    0.7833240685261830D+01    0.1178022109604858D+02
    0.1407911037366388D+02    0.8058168154306630D+01    0.1261154200313082D+02
    0.1531609272427853D+02    0.8325451331368933D+01    0.1166242693132969D+02
    0.2151278853015691D+02   -0.3414083496628372D+01    0.2199656699338077D+02
    0.2231473335011168D+02   -0.3835190987505436D+01    0.2221294499600842D+02
    0.2169100642387703D+02   -0.2476126212354226D+01    0.2208915986570751D+02
   -0.1219201603503404D+02    0.9913134273093622D+01    0.7783852054937229D+01
   -0.1201264853380614D+02    0.1057872110211608D+02    0.7052677618374047D+01
   -0.1307359057496837D+02    0.1009246231249738D+02    0.8189122937294162D+01
   -0.2303140079419217D+02   -0.2212112718491829D+02   -0.1738320830752952D+02
   -0.2264997057155626D+02   -0.2135686569333852D+02   -0.1784052850505327D+02
   -0.2395484702879078D+02   -0.2203359391081990D+02   -0.1770986086877349D+02
   -0.2481012011421565D+02   -0.2080171976352811D+02   -0.2687500795977024D+02
   -0.2456156585380809D+02   -0.2125059501612415D+02   -0.2771615845110879D+02
   -0.2523346515862466D+02   -0.2148353520210719D+02   -0.2628478710651898D+02
   -0.2396873188712582D+02   -0.1676509383339892D+02    0.8997204798732913D+01
   -0.2384169235524659D+02   -0.1708753436932121D+02    0.8131240122953287D+01
   -0.2489787552311223D+02   -0.1687314200363415D+02    0.9191627744081812D+01
   -0.2016426157880225D+02    0.2739981015911893D+02   -0.8835750263571272D+01
   -0.1966239533654143D+02    0.2705183738376542D+02   -0.8133668237530754D+01
   -0.1960542418696701D+02    0.2746990092041283D+02   -0.9652314714085486D+01
    0.2227303642604198D+02   -0.2479857527185823D+02    0.1741759757099938D+02
    0.2256581182929813D+02   -0.2429689264629677D+02    0.1822032888840031D+02
    0.2186800897243205D+02   -0.2411226122018449D+02    0.1687979545390984D+02
    0.1859006462652234D+02   -0.6493230112925515D+00    0.2413419400127233D+02
    0.1924974968506639D+02   -0.1296910813837609D+01    0.2437878472798992D+02
    0.1894227371606568D+02    0.1853134726649820D+00    0.2442534010586195D+02
   -0.3280398998820437D+01    0.2064125433904370D+02    0.9294468458496844D+01
   -0.3850862953975180D+01    0.2132687863907817D+02    0.9538297948440686D+01
   -0.3596330667344949D+01    0.1997239923653048D+02    0.9860930069422254D+01
    0.1500971029827950D+02   -0.2145438079580574D+01    0.2180836742604700D+02
    0.1585527248716005D+02   -0.1745995705917771D+01    0.2147968837507909D+02
    0.1445594654683526D+02   -0.2320108090625044D+01    0.2105194226893977D+02
   -0.6705127340565243D+01    0.2645786260147604D+01    0.2141924170214646D+01
   -0.7223782529798144D+01    0.3286789718980935D+01    0.2534969419806012D+01
   -0.5746847494705632D+01    0.2937552544463204D+01    0.2190537593889244D+01
   -0.1567540452032164D+02    0.1209356944888263D+02    0.8430182169964622D+01
   -0.1548740792597354D+02    0.1281252769095033D+02    0.9060879623819989D+01
   -0.1519140012645177D+02    0.1128573445207819D+02    0.8664063832990719D+01
   -0.2649825167955718D+02   -0.2245335661499697D+02   -0.2539843721246385D+02
   -0.2740123912254670D+02   -0.2253706997801192D+02   -0.2559466747177324D+02
   -0.2611665067558753D+02   -0.2330456190707067D+02   -0.2527228182777091D+02
   -0.2580765793208254D+02    0.2219726288394693D+01    0.2755140301140382D+02
   -0.2587634212915139D+02    0.1371533698676835D+01    0.2707789365303420D+02
   -0.2637633699457270D+02    0.2855886992344869D+01    0.2705634200762487D+02
   -0.1420031297741758D+02    0.2601842179421298D+02   -0.1424095269080528D+02
   -0.1412061237259323D+02    0.2549258075137919D+02   -0.1499484282150637D+02
   -0.1452724489148391D+02    0.2682439436406161D+02   -0.1458315962530983D+02
    0.6210112081750431D+01   -0.1766154665468320D+02    0.6866223693988601D+01
    0.6950507662576331D+01   -0.1824642920932829D+02    0.6508424163924344D+01
    0.6419969381054770D+01   -0.1758303476079113D+02    0.7823545888677534D+01
    0.1758257355411349D+02    0.2426648741121230D+02   -0.2751386652577702D+00
    0.1847545369591320D+02    0.2403961543366172D+02   -0.8701566811948480D-01
    0.1707329374709078D+02    0.2355095714900029D+02    0.1001436327519816D+00
    0.2040752251348370D+01    0.5851931543048680D+01   -0.1197988767472755D+01
    0.2198931453664953D+01    0.6704809881732346D+01   -0.8304591609512565D+00
    0.1664660210754952D+01    0.6136153318151274D+01   -0.2012229648961116D+01
   -0.1382270628347291D+02    0.2231252722748709D+01   -0.8876101529276673D+01
   -0.1355887856550468D+02    0.2759244003958712D+01   -0.9631046039013519D+01
   -0.1474917927907484D+02    0.2505837600724341D+01   -0.8739600199862965D+01
    0.2587230186637864D+02    0.2644379974513615D+02   -0.2479573745000808D+02
    0.2510401856742524D+02    0.2637549040542569D+02   -0.2537383726507852D+02
    0.2660645680978979D+02    0.2654346731043526D+02   -0.2544356506736275D+02
    0.2423941118977686D+02   -0.4945982372507627D+01    0.7733352662656831D+00
    0.2434450358865474D+02   -0.4852029016792113D+01   -0.1480311459169120D+00
    0.2407950306307531D+02   -0.4098681859619986D+01    0.1189449370555256D+01
    0.2798431087798715D+01    0.1167936790222774D+01    0.1017097585265972D+02
    0.2677946764585623D+01    0.6275267781017906D+00    0.9350940961227250D+01
    0.3293296442138275D+01    0.6688308544326345D+00    0.1087395789084686D+02
   -0.2660509142144128D+01    0.6819182157844780D+01   -0.4996373678549293D+01
   -0.2574369707827915D+01    0.6794305696632708D+01   -0.4026247068272203D+01
   -0.1918237793174074D+01    0.7268460206067918D+01   -0.5329192407706654D+01
    0.2246644802525804D+02   -0.7082551941071707D+01   -0.2652531993820567D+02
    0.2198064640602783D+02   -0.6260838451805276D+01   -0.2637947833112928D+02
    0.2250429060379786D+02   -0.7487613186361119D+01   -0.2559442076371576D+02
   -0.1897564311996122D+01    0.2547992205353314D+02    0.2033953356965351D+02
   -0.1212268062979512D+01    0.2607319460975843D+02    0.2057062861728044D+02
   -0.1493401040280329D+01    0.2502677623850565D+02    0.1962274290990852D+02
    0.2012487457615417D+02    0.2032570804497921D+02    0.1319390349009523D+02
    0.1921018256962353D+02    0.2065265340705033D+02    0.1299597550041324D+02
    0.2083214374199770D+02    0.2096737388968292D+02    0.1344566954116659D+02
    0.2020410468936689D+02    0.1455578535173816D+02   -0.1356117185466041D+01
    0.2079828039633995D+02    0.1410058058150948D+02   -0.6631714107017260D+00
    0.1936589001481594D+02    0.1445071882790070D+02   -0.9820938679380469D+00
   -0.2534211168222853D+02   -0.1998899229055217D+02    0.8191476059436742D+01
   -0.2568392800908967D+02   -0.1925056415013325D+02    0.7697436268980511D+01
   -0.2574652272897804D+02   -0.2079555472896904D+02    0.7776923335124099D+01
   -0.1163279732518188D+02    0.1717098600999093D+01    0.8036916959232894D+01
   -0.1148816787385493D+02    0.8147729717986104D+00    0.8168540855726905D+01
   -0.1250627323011970D+02    0.1843148715233516D+01    0.7633751745799604D+01
    0.1568777053165677D+02    0.1126328394843844D+02    0.2386546461257415D+02
    0.1613562919647882D+02    0.1127235062502488D+02    0.2470970720663282D+02
    0.1636261797787167D+02    0.1077974308979421D+02    0.2326139794279823D+02
    0.1053573850921659D+02    0.5712235815076733D+01    0.1802872775959557D+02
    0.1111512632492727D+02    0.5682753837317495D+01    0.1877483600328225D+02
    0.1042445567692397D+02    0.4818740166757754D+01    0.1764623852172712D+02
   -0.5701376475680966D+00    0.4266335394930606D+01    0.3756423165743052D+01
    0.2653570369500113D+00    0.4709325384947691D+01    0.3889977864993374D+01
   -0.7893979400540730D+00    0.4308041510954348D+01    0.2770965181514229D+01
    0.1793004948575773D+02    0.2665311373117532D+02    0.3644594809421259D+01
    0.1886634233965356D+02    0.2662689978398343D+02    0.4019806968656678D+01
    0.1754876672197507D+02    0.2576754550327499D+02    0.3743701315572578D+01
   -0.1439144807755642D+02    0.1598908987076612D+02    0.2591905679639220D+02
   -0.1515861731447674D+02    0.1594894803216782D+02    0.2650071969869553D+02
   -0.1412902872309816D+02    0.1503341498489761D+02    0.2577834759922935D+02
    0.2221419502080698D+02   -0.2604623134652100D+02    0.2241143748681948D+02
    0.2137918627292218D+02   -0.2631382264298345D+02    0.2212479434220358D+02
    0.2191081322967944D+02   -0.2584732815199982D+02    0.2333900956834647D+02
    0.3015221131552403D+01   -0.2027328384009452D+02    0.2007755274915140D+02
    0.3051851790941460D+01   -0.1925647817897651D+02    0.1994890061023833D+02
    0.3220157879790219D+01   -0.2063548827351258D+02    0.1924029302816458D+02
    0.2614298760022887D+02   -0.2021378264218331D+02   -0.4119902869034066D+01
    0.2612469562114852D+02   -0.2080051943297995D+02   -0.4941780525499960D+01
    0.2570846130180123D+02   -0.1939033303857119D+02   -0.4270093355001599D+01
   -0.3336360768675135D+01   -0.2713578512030337D+02    0.1989805936224808D+02
   -0.2650731453107734D+01   -0.2775217557488600D+02    0.2018644160000726D+02
   -0.2915548904463235D+01   -0.2629345694091523D+02    0.1965600130060773D+02
   -0.1531508106966489D+02   -0.1503091248483670D+02    0.2435912095151205D+02
   -0.1494247266255669D+02   -0.1577188548947163D+02    0.2491600766730469D+02
   -0.1512051231390861D+02   -0.1417835803017371D+02    0.2485979631724191D+02
   -0.1097226860218253D+02    0.8534260383339443D+01    0.2084983297921992D+01
   -0.1107163038970367D+02    0.7835954756020563D+01    0.1437058774481580D+01
   -0.1110848014884582D+02    0.8165951665949214D+01    0.2967016970695492D+01
   -0.2715306547767520D+02   -0.6797151309806355D+00    0.1922611635453856D+02
   -0.2641163367272385D+02   -0.1304082034420475D+01    0.1919205123804820D+02
   -0.2763165420889985D+02   -0.7911682535726131D+00    0.1841484287631641D+02
   -0.1877747167281498D+02    0.7632970651026847D+01    0.4868797887390031D+01
   -0.1946681960377086D+02    0.8119248880377722D+01    0.4470826114022776D+01
   -0.1796083032751786D+02    0.7585133805753644D+01    0.4235335063780469D+01
    0.7420002433277959D+01    0.2154029675710026D+02    0.2472448461918649D+02
    0.7813125864839311D+01    0.2129492808898762D+02    0.2560265714608878D+02
    0.7203715259823472D+01    0.2246417269737591D+02    0.2479887908316481D+02
   -0.1623480189320797D+02   -0.1333823173407347D+02   -0.4973771642577673D+01
   -0.1666360128328095D+02   -0.1405836995679481D+02   -0.4497984011246730D+01
   -0.1534939677785273D+02   -0.1345595377426883D+02   -0.4670764924922978D+01
    0.2556277265130444D+02    0.9927026944519794D+01   -0.1539332536193037D+02
    0.2630137182724120D+02    0.1019115347864169D+02   -0.1596622424562169D+02
    0.2478801572550721D+02    0.9990905754507466D+01   -0.1601915174937992D+02
    0.1675670657996785D+01   -0.2053571090329423D+02    0.3302851511700474D+01
    0.1731360964847908D+01   -0.2144925317097134D+02    0.3010840495737105D+01
    0.1432082679265287D+01   -0.2056245958437027D+02    0.4314239024246477D+01
   -0.4127723993029830D+01    0.1538048727672928D+02   -0.7892838447353107D+01
   -0.4921682478886352D+01    0.1570971309848188D+02   -0.8194762326732453D+01
   -0.3660635824835552D+01    0.1501633178172145D+02   -0.8708784729396749D+01
   -0.1810307219888440D+02   -0.2169312763241266D+02   -0.9349449873478106D+01
   -0.1867892954049562D+02   -0.2096509118003951D+02   -0.9630420055288615D+01
   -0.1730955845331570D+02   -0.2127293716314374D+02   -0.8989212440710531D+01
   -0.1400031402898689D+02   -0.4948934799864580D+01    0.1586913670273427D+02
   -0.1317308930340226D+02   -0.4448999665405501D+01    0.1568768452886718D+02
   -0.1454642000515640D+02   -0.4363406609165507D+01    0.1645797338623242D+02
   -0.7765457755073427D+01   -0.1087224716242978D+02   -0.2042693268207715D+01
   -0.8609670437844120D+01   -0.1124635803662706D+02   -0.1787010640085079D+01
   -0.7439736740993925D+01   -0.1130111910437812D+02   -0.2806515486965010D+01
    0.5590039151522131D+01    0.1975291249460840D+02    0.1101548617681090D+02
    0.6409331651439354D+01    0.2025069323190764D+02    0.1133972751940860D+02
    0.4802792763821316D+01    0.2027335866020234D+02    0.1134747666160033D+02
    0.2767466730891994D+02    0.4152912775164502D+01    0.3945524716155712D+01
    0.2783659662757306D+02    0.3240862567740142D+01    0.3728734158346183D+01
    0.2763263446502744D+02    0.4652576234362464D+01    0.3136539571652505D+01
    0.2412297292995798D+02   -0.2686366654490780D+02    0.2065042812680424D+02
    0.2336847443349390D+02   -0.2689797546340987D+02    0.2124467141858181D+02
    0.2396597758654676D+02   -0.2745088554799222D+02    0.1990978605663693D+02
    0.2127905063187322D+02    0.1018461422981207D+02   -0.1587532163516529D+02
    0.2036809733658577D+02    0.1022224960738678D+02   -0.1630774919334210D+02
    0.2117839262791395D+02    0.9483394406024203D+01   -0.1519919625364621D+02
   -0.2740959051694827D+02   -0.2112644421636750D+02   -0.9772114032527993D+01
   -0.2806727407857395D+02   -0.2049271074457910D+02   -0.1008857250357025D+02
   -0.2662494328613153D+02   -0.2067582856180503D+02   -0.1005497599816510D+02
   -0.2479935266635687D+02   -0.8068653809340596D+01    0.1014769544170830D+02
   -0.2552236620575998D+02   -0.8672763942808375D+01    0.9917200949580302D+01
   -0.2467942925914766D+02   -0.7403356423517043D+01    0.9453005358899889D+01
    0.5630102750864000D+01    0.1187456202391060D+02   -0.4021392802536623D+01
    0.4630239051323606D+01    0.1182232014747930D+02   -0.4206564414744204D+01
    0.5998152436568978D+01    0.1105724138292784D+02   -0.4305332637720089D+01
    0.1706854116861256D+02   -0.2551081937943725D+02   -0.1605052782348152D+02
    0.1759772136034451D+02   -0.2478872181927262D+02   -0.1633758821728231D+02
    0.1749926483544748D+02   -0.2570025501967883D+02   -0.1517339124283214D+02
    0.1746846049284756D+01   -0.2212536199569340D+02   -0.2520751703308395D+02
    0.1551415377624645D+01   -0.2253078792345627D+02   -0.2429477221966703D+02
    0.9577288759243627D+00   -0.2180749631544302D+02   -0.2573328706155157D+02
    0.7151856710643818D-01    0.2624502465679580D+02    0.8044323148108802D+01
   -0.1353710434500751D+00    0.2651714212339134D+02    0.8949495469264630D+01
   -0.3680653662822329D-01    0.2705474551022331D+02    0.7516556290271106D+01
    0.9907064907467513D+01    0.2272048035979398D+02   -0.2688030947539326D+02
    0.9600703367275528D+01    0.2189575780749566D+02   -0.2717210017479032D+02
    0.9618114978304863D+01    0.2268581916622215D+02   -0.2599187993401479D+02
   -0.2690213427870202D+02   -0.2383581301204423D+01   -0.2466665953666973D+02
   -0.2719894775988070D+02   -0.2864275528093410D+01   -0.2545972626245733D+02
   -0.2621362630899402D+02   -0.2885232639321784D+01   -0.2424927718677032D+02
   -0.1933250102077826D+02    0.2121528621002897D+02   -0.9290236095415096D+01
   -0.1969690216878364D+02    0.2166458679037831D+02   -0.8462350295012682D+01
   -0.1940057277063697D+02    0.2027130635760439D+02   -0.9089933640348988D+01
   -0.6497020524098302D+01   -0.1590794038548385D+02    0.2280804636630186D+02
   -0.6014860051718652D+01   -0.1672490825997495D+02    0.2291938342169522D+02
   -0.6904036774517355D+01   -0.1560660368039687D+02    0.2362042974740537D+02
    0.1712559829772541D+01    0.2297426604707652D+02    0.8715828458242958D+01
    0.1451165974982996D+01    0.2369465470036943D+02    0.8121421623599300D+01
    0.1658384075379874D+01    0.2224699320266429D+02    0.8180300438241039D+01
    0.1912012071598052D+02   -0.5802009820806399D+01    0.2368111930629147D+01
    0.1890396419387896D+02   -0.5844337100454106D+01    0.3325245265237558D+01
    0.1838948888872373D+02   -0.6242012655505818D+01    0.1906338820202935D+01
   -0.2733822296779307D+01   -0.1415497157632199D+02   -0.3024586832206210D+01
   -0.2748637546592822D+01   -0.1465683893636228D+02   -0.3844386563455424D+01
   -0.2825918799442182D+01   -0.1322451538384179D+02   -0.3230504236844199D+01
   -0.2954755349819604D+01   -0.2686495044920310D+02   -0.2387462230681457D+02
   -0.2642903800196897D+01   -0.2601944987111633D+02   -0.2352255056508424D+02
   -0.3088313402630583D+01   -0.2683014402733305D+02   -0.2481918615837823D+02
   -0.2001589073734739D+02    0.3476147019355690D+01    0.2190272146805494D+02
   -0.2097678070048225D+02    0.3295150104415022D+01    0.2161574557291300D+02
   -0.1951296502462025D+02    0.2980638057262244D+01    0.2121066251523339D+02
   -0.1406123986314665D+02   -0.1523905931879121D+02    0.1483158305997133D+02
   -0.1382901151217491D+02   -0.1615011483449641D+02    0.1480568319022828D+02
   -0.1381401108506982D+02   -0.1485264304701290D+02    0.1397632806431848D+02
   -0.1292971814132814D+02   -0.2737239336907516D+02    0.1359032671031030D+02
   -0.1279288096850664D+02   -0.2814435978441257D+02    0.1299138874963365D+02
   -0.1249459524324949D+02   -0.2666765523038448D+02    0.1315387149133905D+02
   -0.1819894802602282D+02   -0.2057618654250799D+02   -0.2234305811020986D+02
   -0.1837378742340361D+02   -0.2120025583354591D+02   -0.2309467032245036D+02
   -0.1901380744606270D+02   -0.2028424337397177D+02   -0.2194536450997634D+02
    0.1129056703164078D+02    0.2137559292669819D+02    0.1199035357676179D+02
    0.1099272812237865D+02    0.2053211988427804D+02    0.1230160041092843D+02
    0.1177122088750399D+02    0.2113421657204708D+02    0.1110135531344651D+02
   -0.1670563425104136D+02    0.2286439346245014D+02   -0.1436869225041197D+02
   -0.1681584748328177D+02    0.2378262264652016D+02   -0.1469957804503330D+02
   -0.1623915695541278D+02    0.2249727776683641D+02   -0.1516030514940779D+02
    0.2526769106132453D+02    0.1603206244688603D+02    0.8474138548173432D+01
    0.2461436589946384D+02    0.1551167598902183D+02    0.8957264333533354D+01
    0.2589960640281471D+02    0.1636268955517070D+02    0.9134514363828085D+01
    0.2249247345889606D+02   -0.1892657555455362D+02    0.1877415086389716D+02
    0.2228333125735676D+02   -0.1939101150653089D+02    0.1964313599410147D+02
    0.2182561018894182D+02   -0.1912407217295738D+02    0.1812716655882190D+02
   -0.2547640734123219D+02    0.5687364006741263D+01   -0.6988276027772223D+01
   -0.2573645021261764D+02    0.5323759309222413D+01   -0.6148407831012339D+01
   -0.2598424657979854D+02    0.6477165480853464D+01   -0.7146454905833346D+01
    0.1817338214664964D+02    0.1898283689086233D+02    0.3034782143629735D+01
    0.1887063644074173D+02    0.1838405140335626D+02    0.3366248338688809D+01
    0.1828829680416821D+02    0.1988618076804363D+02    0.3463335375230696D+01
   -0.1595898034086391D+02   -0.2645249157530936D+02   -0.2278612605842769D+02
   -0.1639189299844837D+02   -0.2728318300491099D+02   -0.2254026221000376D+02
   -0.1543032212667917D+02   -0.2621037560806101D+02   -0.2202291552614159D+02
    0.2699465132444890D+02   -0.2663788788482906D+02   -0.1497373915749589D+02
    0.2760718113298869D+02   -0.2611140742356461D+02   -0.1444353905599922D+02
    0.2709233577322982D+02   -0.2758843464160451D+02   -0.1469245415843724D+02
   -0.1406595826666344D+02   -0.1468265481945057D+02   -0.2019253377887879D+02
   -0.1410291119858270D+02   -0.1487550429216187D+02   -0.1926891581694341D+02
   -0.1445149832094497D+02   -0.1549042129797530D+02   -0.2061185582754377D+02
   -0.3432247175235373D+01    0.1417199013152631D+02    0.9440631792883131D+01
   -0.3978107984458490D+01    0.1434242335543636D+02    0.1020348620130723D+02
   -0.2606324443392870D+01    0.1468402585007526D+02    0.9515173400156659D+01
   -0.1767515460963740D+02    0.2452676265634568D+02    0.3160458599631317D+01
   -0.1848729035906894D+02    0.2489220733734814D+02    0.2721715683243116D+01
   -0.1704737929121082D+02    0.2456955804576523D+02    0.2475908203384423D+01
   -0.5901229688442593D+01   -0.1519298226203721D+00   -0.8809314960805121D+01
   -0.6640540034311832D+01   -0.2855507894912926D+00   -0.9362730228718034D+01
   -0.6016212543533102D+01    0.6601404782180073D+00   -0.8219327033281285D+01
   -0.1368353295909739D+02   -0.2133649777464349D+01    0.7861164695161666D+01
   -0.1294197177630928D+02   -0.1765936469738961D+01    0.8345767298391348D+01
   -0.1400325701075001D+02   -0.2856654326483766D+01    0.8377115480816652D+01
    0.1689400328010145D+02    0.2384837860927534D+02    0.2773095724862473D+02
    0.1689449745618754D+02    0.2287200500848732D+02    0.2744447275712874D+02
    0.1738382032542981D+02    0.2404983666556338D+02    0.2851590087744120D+02
    0.1923585357639175D+02   -0.7197732221377642D+00   -0.1310350731616592D+02
    0.1974974003396687D+02   -0.1471546497497361D+01   -0.1285338798255117D+02
    0.1833122609853546D+02   -0.9304419289302831D+00   -0.1291832714146351D+02
   -0.8391045208577962D+01   -0.2365771444942657D+02    0.1808273733043616D+02
   -0.8924785369537057D+01   -0.2423644339544861D+02    0.1861708079260825D+02
   -0.9026600246797228D+01   -0.2304300342362784D+02    0.1763202123021380D+02
    0.1549349128691065D+02    0.5678203697850626D+01    0.2688228453633101D+02
    0.1645928009265888D+02    0.5605332573821073D+01    0.2674163386818557D+02
    0.1531511592664505D+02    0.5313963364671402D+01    0.2773848507489321D+02
    0.7910992300690219D+01   -0.1294038047874338D+02   -0.6408972982474094D+01
    0.7552809270886809D+01   -0.1245845307679398D+02   -0.5580358889250259D+01
    0.8552399478729793D+01   -0.1348545242239869D+02   -0.5969025710993877D+01
    0.1099683064901168D+02    0.1693302829904206D+02    0.8403394068182175D+01
    0.1105843920618151D+02    0.1679836946940764D+02    0.7470914200105724D+01
    0.1046307450620951D+02    0.1773575092023869D+02    0.8485403553611452D+01
    0.1258424706814054D+02    0.2762558018793098D+02   -0.1121101535725635D+02
    0.1238638648060551D+02    0.2819832703974183D+02   -0.1192676524945037D+02
    0.1349936047025927D+02    0.2760404681951326D+02   -0.1109343746218977D+02
    0.2468546211652833D+02    0.6916955651316735D+01    0.7472356032135379D+01
    0.2498832228907346D+02    0.6321020189828796D+01    0.6767856119674389D+01
    0.2446604620271290D+02    0.6176271875492313D+01    0.8088106645878820D+01
   -0.2177152225456293D+02   -0.1643915059273015D+01   -0.2697036495484021D+02
   -0.2237987024493775D+02   -0.2037969682498268D+01   -0.2764869487844859D+02
   -0.2089220410155615D+02   -0.1924875897057581D+01   -0.2714688918034138D+02
   -0.5770173285677100D+01   -0.2033713449682292D+02    0.3931170447697119D+01
   -0.5284649810127481D+01   -0.2112623657845925D+02    0.3693814335850456D+01
   -0.6695000558053621D+01   -0.2056494431438406D+02    0.3716937442448966D+01
   -0.2215261345276378D+02    0.6116766458305546D+01   -0.2741680809281763D+02
   -0.2150511779166121D+02    0.6778176505013169D+01   -0.2759085269868179D+02
   -0.2197708273297122D+02    0.5280505736579721D+01   -0.2781202961340441D+02
   -0.2199180194725018D+02   -0.1780166539761553D+02   -0.1569605223770959D+02
   -0.2151886292236425D+02   -0.1786614039700701D+02   -0.1482256597011285D+02
   -0.2273766330216984D+02   -0.1838201096962635D+02   -0.1559655969470677D+02
    0.2182251317528888D+02    0.1230108853934585D+02    0.4819947815498892D+01
    0.2179753294818532D+02    0.1322639630958335D+02    0.4550395287090616D+01
    0.2241582891417236D+02    0.1193376189351076D+02    0.4153730244187202D+01
   -0.1171964388457421D+02   -0.9510877145981983D+01    0.2690967846448094D+02
   -0.1118070351888451D+02   -0.9528298099532281D+01    0.2774545030875997D+02
   -0.1264973925403844D+02   -0.9821064346639499D+01    0.2713011579144639D+02
   -0.1898612519358883D+02    0.1234931543994194D+02   -0.2048763084368565D+02
   -0.1895554121630774D+02    0.1294634046690956D+02   -0.1975349706719141D+02
   -0.1989572974334701D+02    0.1203216402705817D+02   -0.2054703668466463D+02
    0.7503070572564227D+01    0.3394464758724066D+01   -0.3225504212735036D+01
    0.7663111069649666D+01    0.2413309400051600D+01   -0.3509824575584763D+01
    0.7508112659716471D+01    0.3995446146371293D+01   -0.4037560433035329D+01
    0.4280968355200032D+01    0.2495432070564210D+02   -0.1015855721108160D+02
    0.3571448563798905D+01    0.2555618532247289D+02   -0.9858428156626237D+01
    0.4628302004400322D+01    0.2543523479999847D+02   -0.1087284601840953D+02
    0.2246196540408750D+02    0.9330407642792540D+01   -0.4291111637440657D+01
    0.2222579971872093D+02    0.1013253419211992D+02   -0.4757964078192324D+01
    0.2248165384842294D+02    0.8595598404388905D+01   -0.4863169547718184D+01
   -0.5480409494071508D+01   -0.1321329420173020D+02   -0.2046547290313657D+01
   -0.5285748111377426D+01   -0.1276749297546169D+02   -0.2879691960639319D+01
   -0.6089254835589619D+01   -0.1263563454716695D+02   -0.1547671705922079D+01
   -0.2466283669423400D+02   -0.1563969302747251D+02   -0.2530416568938226D+01
   -0.2412372130457942D+02   -0.1583766745003014D+02   -0.3311238538539298D+01
   -0.2492094637587110D+02   -0.1469256276481130D+02   -0.2611206400237167D+01
    0.4458391030849272D+01    0.7266201139224800D+01    0.1971466870482903D+02
    0.4771856318182767D+01    0.7533787129828395D+01    0.1884584103025619D+02
    0.4423886903568440D+01    0.6347613688001333D+01    0.1966266464234094D+02
    0.2450407404797851D+02    0.1760310314219056D+02   -0.5975384467447323D+00
    0.2452669479602506D+02    0.1854498326555716D+02   -0.6837349470068161D+00
    0.2398779651494123D+02    0.1722976463081937D+02   -0.1336471259929205D+01
   -0.5843601874568009D+01    0.2493889671274635D+02   -0.2034190564373487D+02
   -0.6380730287409741D+01    0.2421772563382384D+02   -0.2063269934398245D+02
   -0.5189343866637768D+01    0.2455775496520281D+02   -0.1978477107495387D+02
   -0.2592456214201053D+02    0.1249252700002584D+02    0.1472044921141996D+02
   -0.2613405059783860D+02    0.1160479718053861D+02    0.1502597297003423D+02
   -0.2640289416278464D+02    0.1259163161671817D+02    0.1386851523192002D+02
   -0.1480099476049485D+02    0.1277986366616045D+01   -0.4341978158643919D+01
   -0.1536404357446860D+02    0.5346708088947174D+00   -0.4104678029265672D+01
   -0.1410428379995145D+02    0.7595596078906584D+00   -0.4712583071114609D+01
   -0.1148846788482584D+02   -0.1186757433189360D+02    0.6497033610008952D+01
   -0.1108928356182256D+02   -0.1223103322474538D+02    0.5720634785714886D+01
   -0.1221856300205953D+02   -0.1141513739318180D+02    0.6213022483151098D+01
    0.1952197079615917D+02    0.3616873299911139D+01   -0.9974298825235064D+01
    0.1977763862817790D+02    0.4470741676895092D+01   -0.1036241701260951D+02
    0.1939407033162993D+02    0.3659554409087658D+01   -0.8995710786982746D+01
    0.7717253573367709D+01    0.1412231820286882D+02   -0.1458930575192149D+02
    0.7524089078688536D+01    0.1505927215079224D+02   -0.1430812583374333D+02
    0.8671508274986376D+01    0.1401776730708660D+02   -0.1459417936086104D+02
   -0.6886605683960179D+01    0.2476994008795724D+02    0.2485909477638706D+02
   -0.6532215286850028D+01    0.2548220569130960D+02    0.2538780120982915D+02
   -0.7079582779694767D+01    0.2395320552235584D+02    0.2536844688481271D+02
   -0.1031758850067078D+02    0.7544865617435209D+01    0.1048680457229083D+02
   -0.9661479138437024D+01    0.6833857343065475D+01    0.1046987704526525D+02
   -0.1071140189612692D+02    0.7392109152933275D+01    0.1130289532068059D+02
   -0.2010404188378574D+02    0.1961867375584313D+02   -0.1988721212606600D+02
   -0.2093160714397823D+02    0.1991213266702858D+02   -0.2036591652617630D+02
   -0.1940584965172883D+02    0.1958210678715530D+02   -0.2055396828030048D+02
   -0.1947577690796446D+02    0.1629420885450192D+02    0.2615747578859100D+02
   -0.1945230380137449D+02    0.1641513579598626D+02    0.2710564843309820D+02
   -0.2022489018136225D+02    0.1690617960100750D+02    0.2592381453516507D+02
    0.4349570969135005D+01    0.1781746693737295D+02    0.2740940881852643D+02
    0.4985657962692414D+01    0.1771703607125382D+02    0.2815413354994108D+02
    0.3518632706172953D+01    0.1765342865852858D+02    0.2782158006693688D+02
   -0.1430262598321558D+02    0.2375801993703119D+02   -0.2638902940900419D+02
   -0.1427344913669450D+02    0.2271687293604478D+02   -0.2643198183058923D+02
   -0.1523004261796475D+02    0.2388697358526533D+02   -0.2609522832486406D+02
   -0.6303774406242605D+01    0.1943710463056676D+02   -0.4434973915116051D+01
   -0.6122256201564563D+01    0.2009627124724193D+02   -0.3736022639625832D+01
   -0.5696598220716215D+01    0.1975309634246903D+02   -0.5136869618818105D+01
   -0.1923175443675597D+02   -0.6568812194392903D+01   -0.6413746649678208D+01
   -0.1941657577592866D+02   -0.7521207484551807D+01   -0.6623207686282933D+01
   -0.1972728195131902D+02   -0.6110179944377126D+01   -0.7114283826400740D+01
    0.1691923110258161D+02    0.1945839554576675D+02    0.5343210326778554D+00
    0.1755208731301897D+02    0.1937335194769802D+02    0.1248888541108477D+01
    0.1697559267381500D+02    0.2031624141101572D+02    0.1999010401117014D+00
   -0.1427776887342673D+01    0.1805548648341565D+02   -0.3247879788823130D+01
   -0.2020370494224370D+01    0.1726724211240333D+02   -0.3282996483017038D+01
   -0.5869728688103705D+00    0.1786831317350223D+02   -0.2951568480881155D+01
   -0.1366045774324716D+02    0.2165689379687495D+02    0.2450454680736969D+02
   -0.1290414238108578D+02    0.2125302248479892D+02    0.2488824575308161D+02
   -0.1389346295686208D+02    0.2241757087731920D+02    0.2515785827409679D+02
    0.1447683559105833D+02    0.5197657629244268D+01   -0.9411568512186083D+01
    0.1420867460173098D+02    0.6137225719405667D+01   -0.9181154794575905D+01
    0.1383333414839589D+02    0.4656678540964995D+01   -0.9934430269154634D+01
   -0.7248123564050171D+00    0.2532991464296668D+02    0.1124787926972579D+02
   -0.5334714804964845D+00    0.2600787276711902D+02    0.1190232237020153D+02
   -0.1337268748282485D+01    0.2555017528463603D+02    0.1048834429075236D+02
    0.1571490805035425D+02    0.3132874236272876D+00    0.2882846251458556D+01
    0.1526099927266609D+02    0.9325037981044850D+00    0.2310540397217256D+01
    0.1509365152013221D+02   -0.4532485451920060D+00    0.2898979687010887D+01
   -0.1948459008628866D+02   -0.1474752283974059D+02   -0.1263295666952348D+02
   -0.1969076549271693D+02   -0.1389999911246808D+02   -0.1304325952049459D+02
   -0.1972164096559666D+02   -0.1461995751912120D+02   -0.1166381405128904D+02
   -0.2230149633868220D+02   -0.2014602383901529D+02    0.1549815217424652D+01
   -0.2260995956424696D+02   -0.1925495798265626D+02    0.1525607805361110D+01
   -0.2243540243319441D+02   -0.2046949256881985D+02    0.2414147333665048D+01
   -0.2738719376826762D+02    0.2126808257581915D+02   -0.1019882305021624D+02
   -0.2736691703407092D+02    0.2080547988419896D+02   -0.9341437178295225D+01
   -0.2660125798015246D+02    0.2183369468163561D+02   -0.1021501289173101D+02
   -0.1065221401314798D+02   -0.2329218224155773D+02    0.6776906843033045D+01
   -0.1034711824335713D+02   -0.2323729676446439D+02    0.7690560057870494D+01
   -0.1134306888634745D+02   -0.2264178163174653D+02    0.6669015219796422D+01
    0.2728480060857250D+02   -0.1406598492746255D+02   -0.2497164188339708D+02
    0.2792249868130348D+02   -0.1375506187191876D+02   -0.2431329127174486D+02
    0.2770433280713785D+02   -0.1376345337837897D+02   -0.2584946550563060D+02
   -0.2737647944289122D+02   -0.1777478802832950D+02    0.1188787808102611D+02
   -0.2670578388155307D+02   -0.1707979615469745D+02    0.1180664811299474D+02
   -0.2689239935638171D+02   -0.1860330549477603D+02    0.1185322295072299D+02
   -0.1363210290484225D+02   -0.2717589850758030D+02   -0.2443453220190149D+02
   -0.1302618133599241D+02   -0.2646972692128534D+02   -0.2431876901462169D+02
   -0.1448836470253668D+02   -0.2686771261104682D+02   -0.2410970059590836D+02
   -0.1189567635128060D+01    0.1611689236842583D+02    0.3587283904870906D+01
   -0.1604826404804496D+01    0.1662202841493065D+02    0.4314861156828291D+01
   -0.1932769379183395D+01    0.1616433028671182D+02    0.2846959518766660D+01
   -0.3095509277082682D+01   -0.1807438743664778D+01   -0.1200405101633230D+02
   -0.3442218108141347D+01   -0.9861253608668171D+00   -0.1155514562106583D+02
   -0.3014407933691675D+01   -0.1609287926573903D+01   -0.1293687044553644D+02
    0.2455481411261227D+02    0.1607137175693840D+02   -0.1543850207742251D+02
    0.2408523398142534D+02    0.1672899965049992D+02   -0.1485880167155561D+02
    0.2532916415012516D+02    0.1579543458779575D+02   -0.1488920121749244D+02
   -0.1738043693586454D+02    0.1817095830667056D+02    0.2497126207443096D+02
   -0.1768321878646917D+02    0.1731527789685963D+02    0.2469232835177620D+02
   -0.1648514592742744D+02    0.1836832438122214D+02    0.2466329186892331D+02
   -0.7216633330912211D+01    0.6614638706783563D+01   -0.2104639102640184D+02
   -0.6857969306613340D+01    0.7299482774997502D+01   -0.2045650103366073D+02
   -0.7858626319968257D+01    0.6128767529590288D+01   -0.2059084945830501D+02
    0.2347295365577250D+02    0.2018395467529649D+02   -0.1851072592976386D+02
    0.2436379079335078D+02    0.1992110548770450D+02   -0.1829267798053593D+02
    0.2330142441353143D+02    0.2000388444027324D+02   -0.1945051683447301D+02
    0.2859271359776991D+01   -0.2094602818738094D+02    0.7971658742201240D+01
    0.2995669661557560D+01   -0.2025260863245784D+02    0.7287986024325303D+01
    0.3601674417899500D+01   -0.2079887583170749D+02    0.8617935874327152D+01
   -0.1935496144585145D+02    0.1055261467829575D+02    0.4171741651215750D+01
   -0.1922911678258343D+02    0.1153458432460378D+02    0.3962022444903184D+01
   -0.2019649804324733D+02    0.1027596903302224D+02    0.3867300755316046D+01
   -0.4310630900710415D+00   -0.8860648472289970D+00    0.1782109774447083D+02
   -0.9364716601588230D-01   -0.4327937670877126D+00    0.1860470207306307D+02
    0.2161860726196002D+00   -0.1540436741152591D+01    0.1759202946294938D+02
   -0.1856680647254659D+02   -0.2641630835901590D+02    0.8490781459663175D+01
   -0.1801846050864474D+02   -0.2661514374475263D+02    0.7732370890839164D+01
   -0.1931994855964322D+02   -0.2605124557767394D+02    0.7987226867664824D+01
   -0.3067249634036496D+01   -0.7895001811788577D+00   -0.6089185961423440D+00
   -0.3720538245849159D+01   -0.2620768293097550D+00   -0.9888447680882506D+00
   -0.2880637870929628D+01   -0.1521300622809784D+01   -0.1192345002927215D+01
    0.2371931471860065D+02   -0.2403889496980789D+02   -0.1838250388136654D+02
    0.2276660980628362D+02   -0.2385093784745685D+02   -0.1865515682940943D+02
    0.2358113078032414D+02   -0.2455691715791985D+02   -0.1754523080119009D+02
   -0.2526905466537659D+02    0.1610460391622845D+02   -0.2733954632085393D+02
   -0.2604730952252264D+02    0.1620902784896521D+02   -0.2784598675849797D+02
   -0.2532709941747220D+02    0.1517288752427852D+02   -0.2706185285162731D+02
   -0.2618657146468670D+02   -0.2748000354295293D+01   -0.9875711178107228D+01
   -0.2539909836641010D+02   -0.2212899454748287D+01   -0.1008813840052381D+02
   -0.2684954195260008D+02   -0.2279589652568044D+01   -0.1039835631936564D+02
    0.2689416043692288D+02   -0.2746785448235634D+02   -0.2293349955265514D+02
    0.2670613956200026D+02   -0.2818008916534815D+02   -0.2358553166318939D+02
    0.2623518994840272D+02   -0.2770539562833753D+02   -0.2224825201950515D+02
   -0.1803135975535061D+02    0.1185369103401124D+02   -0.1693037766976183D+02
   -0.1744296699466341D+02    0.1193576876457331D+02   -0.1614229862282060D+02
   -0.1795669570266101D+02    0.1093439020368088D+02   -0.1712246017533436D+02
   -0.1057333076979304D+02    0.2794714361464193D+01   -0.1349752717097771D+02
   -0.9891187756519010D+01    0.2269567382754665D+01   -0.1307404867244838D+02
   -0.1082352102979656D+02    0.3554520726347474D+01   -0.1294546434410497D+02
   -0.1838231937839157D+02   -0.2726658555237188D+02   -0.1717951359862868D+02
   -0.1824680049648294D+02   -0.2686374645710453D+02   -0.1810981415107120D+02
   -0.1918552984353301D+02   -0.2777914356049431D+02   -0.1711541180760657D+02
    0.1466764564013793D+02    0.1182292153461185D+02   -0.1454066282290912D+02
    0.1381075481257278D+02    0.1224890122680437D+02   -0.1445874418737868D+02
    0.1495214928167811D+02    0.1179662611276467D+02   -0.1362020149212026D+02
   -0.1302179983190358D+02   -0.1005231112940143D+02    0.1926806641059256D+01
   -0.1247305288787185D+02   -0.1084390592405515D+02    0.1594118698096840D+01
   -0.1264132560728086D+02   -0.9238015327751196D+01    0.1555707373791521D+01
    0.1556031889458375D+02    0.1250851543202634D+02   -0.1722876473151104D+02
    0.1512758284248844D+02    0.1227932527028773D+02   -0.1807171615754386D+02
    0.1525289316339612D+02    0.1191372028999368D+02   -0.1650381389302603D+02
    0.2573341402351289D+02   -0.1944966802493380D+02    0.2384590990585237D+02
    0.2484557931423049D+02   -0.1908840298080887D+02    0.2408364319299049D+02
    0.2553601397920437D+02   -0.1993275252876790D+02    0.2299474562956349D+02
   -0.1846079845753890D+02   -0.1641858178081804D+02    0.1961453940469498D+02
   -0.1827910471468181D+02   -0.1623175132170063D+02    0.1865997962743035D+02
   -0.1774852021826208D+02   -0.1636335794575942D+02    0.2029912500445814D+02
   -0.1127110382516393D+02    0.1727617818254934D+02   -0.2027055183601216D+02
   -0.1150174709874127D+02    0.1637581759751087D+02   -0.2055676173484345D+02
   -0.1154233223775566D+02    0.1746050829387799D+02   -0.1931090629670284D+02
   -0.1782731632260218D+02    0.1255544468296869D+02    0.2390310301118242D+02
   -0.1763081537747798D+02    0.1325104431453038D+02    0.2329521127878267D+02
   -0.1819813890816915D+02    0.1305176392727810D+02    0.2461159827056549D+02
   -0.3452921569618255D+01    0.9529745095941207D+01   -0.1607170890696220D+01
   -0.4376506069116504D+01    0.9412106246595773D+01   -0.1873402720603636D+01
   -0.3091007905480474D+01    0.9944515862195086D+01   -0.2364717236267746D+01
    0.1867091733429641D+02   -0.2245886421567734D+02   -0.2181682628136960D+01
    0.1801310100582242D+02   -0.2304507611863936D+02   -0.1759924897930946D+01
    0.1857296518291279D+02   -0.2261993781239455D+02   -0.3134445362540389D+01
    0.2186911219436148D+02    0.9869412746772323D+01    0.2748068010922522D+02
    0.2134954388691418D+02    0.9094037904819029D+01    0.2761663203869047D+02
    0.2259646678017626D+02    0.9400754273642667D+01    0.2702260461090227D+02
    0.1098302907405632D+02    0.2279171414124393D+02   -0.1294761861417594D+02
    0.1007127205532418D+02    0.2251124072350576D+02   -0.1310660803357366D+02
    0.1095036644001976D+02    0.2353867534362988D+02   -0.1225906529844153D+02
   -0.2663304992313752D+02   -0.1030284845692762D+02    0.4146722341716448D+01
   -0.2688923899145947D+02   -0.1044994673804645D+02    0.5048632512038375D+01
   -0.2739469609893806D+02   -0.9761205352844023D+01    0.3900028518367919D+01
   -0.2490766578922503D+02   -0.1994624149621490D+02   -0.1023390109087050D+02
   -0.2483155694806121D+02   -0.1930751640658252D+02   -0.9457736527138101D+01
   -0.2522437415949603D+02   -0.1940131077531600D+02   -0.1105235849600705D+02
    0.1073755243383581D+02    0.1593839490673041D+02   -0.1784705710974852D+02
    0.1149224318708810D+02    0.1573009561121960D+02   -0.1846017724053154D+02
    0.1002498905037500D+02    0.1546769974615602D+02   -0.1826174421494348D+02
    0.1280940395371823D+02    0.2012895896790664D+02    0.1985168716002488D+02
    0.1365254746701954D+02    0.2012932048267166D+02    0.2036720396043427D+02
    0.1220374163496725D+02    0.1942041464023498D+02    0.2025306293445643D+02
    0.2256435574885291D+02    0.2380707379752135D+02   -0.6307226636170832D+01
    0.2293547983303382D+02    0.2314682523587080D+02   -0.5722440106913132D+01
    0.2288449051560590D+02    0.2464331098420168D+02   -0.5929943455578662D+01
    0.1901983677445093D+02   -0.2041609955059764D+01   -0.2286134365550856D+02
    0.1890568703059426D+02   -0.1865143424298092D+01   -0.2189340836806522D+02
    0.1957263183674993D+02   -0.1333395784465297D+01   -0.2314912732744212D+02
   -0.1358060120790957D+02   -0.1893341216562436D+02    0.1084272132391060D+02
   -0.1381874002635065D+02   -0.1850167989324504D+02    0.1006138308694085D+02
   -0.1326480132955933D+02   -0.1821629393153916D+02    0.1148389699846446D+02
   -0.9749584625818570D+00    0.7355454187277660D+01   -0.1864685141692931D+02
   -0.1621632358841654D+01    0.8124763741604394D+01   -0.1883641643569375D+02
   -0.1186171600603289D+01    0.6666749881704788D+01   -0.1932840605628859D+02
    0.9561076018384609D+01   -0.1498878144346860D+02    0.5014722598157185D+01
    0.9129783725827421D+01   -0.1421463712346609D+02    0.5362523483585307D+01
    0.8891430848631368D+01   -0.1537129709410593D+02    0.4469650131116399D+01
   -0.1808576976997264D+02    0.1176582532118278D+02   -0.2623080646298905D+02
   -0.1752186488483987D+02    0.1191190468109163D+02   -0.2698896070971645D+02
   -0.1861252470440003D+02    0.1258521471394782D+02   -0.2620862101179499D+02
   -0.8493074077035693D+01    0.1585474222308662D+02    0.6567068040593371D+01
   -0.8995576768944224D+01    0.1661632275746587D+02    0.6488786150846105D+01
   -0.8150279206385246D+01    0.1581974019239424D+02    0.7468585198485688D+01
    0.2319304634566550D+02    0.2478740944114005D+02    0.2702851049310453D+02
    0.2238676748013976D+02    0.2535769029245736D+02    0.2683513444366280D+02
    0.2292701686143016D+02    0.2388629715311353D+02    0.2678201799557269D+02
    0.3275826636345918D+00    0.1392770017890074D+02   -0.1151335531714007D+02
    0.7779446429530109D+00    0.1311214684836928D+02   -0.1167412413268256D+02
    0.4049173025697893D+00    0.1413775789494797D+02   -0.1058188644881623D+02
    0.2423442951462348D+02   -0.2546586035941137D+02   -0.2052158121661293D+02
    0.2351183625406900D+02   -0.2502853669627694D+02   -0.2099970480881941D+02
    0.2450250392921216D+02   -0.2624491044480184D+02   -0.2098555570339552D+02
   -0.8059981410424163D+01    0.2334221409113992D+01   -0.1793415244768196D+02
   -0.7898187814906116D+01    0.1922935687588194D+01   -0.1706787053638806D+02
   -0.7214589550356702D+01    0.2459395315647820D+01   -0.1837930302261158D+02
   -0.1794511322891284D+02    0.8489152539829069D+01   -0.1183958345816680D+02
   -0.1861031483079328D+02    0.7912312708847288D+01   -0.1225837069075029D+02
   -0.1713501707091351D+02    0.7957390749006942D+01   -0.1160575060878692D+02
   -0.7386895687275071D+01    0.9877530849057541D+01    0.2451741901130480D+02
   -0.6747970498052378D+01    0.9855059117819534D+01    0.2381960901378835D+02
   -0.6970224512956523D+01    0.9365843738216467D+01    0.2523381730360351D+02
    0.3316338460429015D+01   -0.1859153248293797D+02   -0.1095332507373180D+01
    0.2366137588377022D+01   -0.1885369315675754D+02   -0.1138378815179103D+01
    0.3340446986413556D+01   -0.1782022852346350D+02   -0.1660492977082298D+01
    0.9051433100883967D+01   -0.2289418695328143D+02    0.7292136062411235D+01
    0.9350201219326307D+01   -0.2282282288580018D+02    0.8196423274747946D+01
    0.8115382852052383D+01   -0.2286751850480688D+02    0.7277397727928556D+01
   -0.2437903762724785D+02   -0.2193712175540892D+02    0.1000922719980798D+02
   -0.2513275848141079D+02   -0.2221869680903886D+02    0.1047989249194999D+02
   -0.2466910776265786D+02   -0.2124699886741877D+02    0.9370707735383055D+01
   -0.2747515281790356D+02   -0.1683662571522637D+02    0.2718505106944896D+02
   -0.2700710122901875D+02   -0.1602055378454741D+02    0.2742705916411731D+02
   -0.2757428449532637D+02   -0.1724895067621365D+02    0.2801944312536592D+02
    0.1710991422034111D+02   -0.2607117294058952D+02    0.2557605269904715D+02
    0.1698619454661823D+02   -0.2512410937770433D+02    0.2535713349406485D+02
    0.1779386097718330D+02   -0.2660241492003372D+02    0.2503983016271426D+02
    0.1168013935171630D+02    0.1851013784830947D+02    0.2580169168214833D+02
    0.1195149240668903D+02    0.1839135971006317D+02    0.2670687832060083D+02
    0.1186328872282252D+02    0.1768269670589116D+02    0.2538520980963934D+02
   -0.1686379233409308D+02   -0.2362275188582998D+02    0.2284735707253568D+02
   -0.1718087434895272D+02   -0.2442953170113414D+02    0.2246352913009271D+02
   -0.1718095202104503D+02   -0.2348274761941460D+02    0.2372899556832151D+02
    0.1099553312503485D+02    0.1195139156416185D+02   -0.2313926336975470D+02
    0.1176468854490486D+02    0.1130805162343587D+02   -0.2310880793682878D+02
    0.1099531907669929D+02    0.1246968359405477D+02   -0.2230928173668427D+02
   -0.2502315672424669D+02    0.4252611341379883D+01    0.1645016567752566D+01
   -0.2442669668148109D+02    0.4623662466412344D+01    0.9335202790551441D+00
   -0.2446326869131141D+02    0.3688021708796531D+01    0.2201784451932885D+01
    0.2506177339066954D+02    0.6476180875154812D+01   -0.2633623574029585D+02
    0.2546554777638231D+02    0.6656244428578205D+01   -0.2545564584053787D+02
    0.2534778896134052D+02    0.5613468408055798D+01   -0.2670192336519916D+02
    0.1208840278151080D+02   -0.6106185782124915D+00    0.8672483228219296D+01
    0.1276855390036987D+02    0.1208883190539902D+00    0.8774460048411317D+01
    0.1146446703420389D+02   -0.3706504282456105D+00    0.9361129329483123D+01
   -0.1087841782402196D+02   -0.9702096730478704D+01   -0.2619857902144242D+02
   -0.1054802418173822D+02   -0.1059862709890797D+02   -0.2621025966143493D+02
   -0.1155428920941631D+02   -0.9527499679379865D+01   -0.2547919410707929D+02
   -0.2348406235980007D+02    0.1224425039579986D+02   -0.2289828338093078D+02
   -0.2444136039550301D+02    0.1223807463974413D+02   -0.2289944261764755D+02
   -0.2320489738064133D+02    0.1292849223937641D+02   -0.2358909015533076D+02
   -0.1758444375390474D+02   -0.1449352345601490D+02    0.9389766207834796D+01
   -0.1842829529055442D+02   -0.1498187952800090D+02    0.9480323258930799D+01
   -0.1764553990957151D+02   -0.1372357886482024D+02    0.1001039498478777D+02
    0.1142978185929783D+01   -0.2487697348041232D+02    0.2223924578623863D+02
    0.3817061462860514D+00   -0.2458153056235238D+02    0.2188065572449395D+02
    0.1516907134755154D+01   -0.2542298822809289D+02    0.2155037866084323D+02
   -0.3980280867283828D+01    0.1731943879558892D+02    0.1416915139122120D+02
   -0.4461291594211251D+01    0.1814616120549971D+02    0.1435006132266285D+02
   -0.4187349321649345D+01    0.1682316447214625D+02    0.1497480547668749D+02
    0.2270078327319426D+02    0.4845639636129453D+01   -0.1055110300532534D+02
    0.2330362060286594D+02    0.4457306284655404D+01   -0.9977917213674068D+01
    0.2280844964257432D+02    0.5813225340496434D+01   -0.1038328454600880D+02
   -0.9950020339723453D+01   -0.4289160220961285D+01   -0.2042286826693296D+02
   -0.1020698697950133D+02   -0.3795778484354488D+01   -0.2128091283129547D+02
   -0.9024383112603958D+01   -0.4516977861659411D+01   -0.2059273727080838D+02
    0.1646046330605557D+02    0.1817924169208438D+02    0.1099964362766031D+02
    0.1616196149049910D+02    0.1729985609703919D+02    0.1117401031074247D+02
    0.1743129427354785D+02    0.1820926114899207D+02    0.1102805118846524D+02
    0.6627425232022400D+01    0.1801281168012203D+02   -0.2601464759566105D+02
    0.7272345029339858D+01    0.1801670682979804D+02   -0.2675544009284618D+02
    0.7038731057997347D+01    0.1748738058934413D+02   -0.2529697679498611D+02
   -0.5810710567722117D-01   -0.8875070545725785D+01    0.1446465531151714D+02
   -0.4576162282151038D+00   -0.8854484457817257D+01    0.1357803690258030D+02
    0.7818659888577009D+00   -0.8457738285958298D+01    0.1453564957874543D+02
    0.1165152170587145D+02    0.2076082803848856D+02   -0.3303693115923639D+01
    0.1231349775921628D+02    0.2125583086558553D+02   -0.3782711556869296D+01
    0.1091006925356629D+02    0.2065942182897548D+02   -0.3926538111308522D+01
    0.2487983118986732D+02   -0.1935929287350593D+01    0.1919675260900636D+02
    0.2562555944545398D+02   -0.2298014139084018D+01    0.1978924960744336D+02
    0.2407667932374387D+02   -0.2434978610007257D+01    0.1929486403248617D+02
    0.1666565307451845D+02   -0.1427794917563466D+02    0.2507665494248656D+02
    0.1639892213383996D+02   -0.1484014324622812D+02    0.2430221729209163D+02
    0.1693681725066288D+02   -0.1496590290525227D+02    0.2569029118658420D+02
   -0.2708473918335105D+02    0.7669497382817876D+01   -0.2462073781581455D+02
   -0.2739842258683059D+02    0.7819898407178327D+01   -0.2555585443894184D+02
   -0.2610461838975565D+02    0.7841219690513197D+01   -0.2445419391699224D+02
   -0.2142958578299701D+02   -0.1608444315455314D+02   -0.6888799949912420D+01
   -0.2067435343828393D+02   -0.1637188563012099D+02   -0.7383391167671357D+01
   -0.2195437624652305D+02   -0.1570581689184170D+02   -0.7613156388925304D+01
   -0.1728954575856534D+02   -0.1626241288933704D+02    0.1719125480766639D+02
   -0.1760655361293173D+02   -0.1705606106830899D+02    0.1671042424111043D+02
   -0.1635829054988456D+02   -0.1638430867555436D+02    0.1744682614503360D+02
    0.1938330379814864D+02    0.1765294408360917D+01   -0.1656717006408702D+02
    0.1974577628378912D+02    0.8874179132644170D+00   -0.1636176675976957D+02
    0.1952963501423714D+02    0.2189986538091063D+01   -0.1572321571739565D+02
    0.1784906718939370D+02    0.1299669058735214D+02    0.2848576014096628D+01
    0.1759943432695457D+02    0.1263684139859666D+02    0.3717306890614565D+01
    0.1704773106840259D+02    0.1337433276360653D+02    0.2461980264896899D+01
   -0.1199849355329158D+02   -0.3318621765914950D+01    0.2690294023119503D+02
   -0.1232442089470594D+02   -0.2413913295397209D+01    0.2708548420513293D+02
   -0.1276596805585793D+02   -0.3858260656502538D+01    0.2697897512767224D+02
    0.1218823892127266D+02    0.1359713974702460D+02    0.2729804111452905D+02
    0.1131822961831508D+02    0.1337922599700092D+02    0.2766733625282908D+02
    0.1201737838368636D+02    0.1406569241129808D+02    0.2647866447727668D+02
    0.4925040825220651D+01    0.2078142267426692D+02    0.2733509182038811D+02
    0.4973444964241763D+01    0.1980449359900707D+02    0.2735736251084466D+02
    0.4586225430603299D+01    0.2109437518112590D+02    0.2648842408120619D+02
   -0.1870402443098854D+02    0.2743150466672770D+02   -0.1126551081074117D+01
   -0.1807792842541437D+02    0.2815732766841647D+02   -0.1321386686302120D+01
   -0.1949266583769743D+02    0.2760647588978969D+02   -0.1670075304819690D+01
    0.1727388195650031D+02    0.1303607063724896D+02   -0.3725556709124023D+01
    0.1721811158426787D+02    0.1324794507369510D+02   -0.4645657612190389D+01
    0.1650500298526352D+02    0.1346039934386856D+02   -0.3268532897570018D+01
    0.2710000406341475D+02    0.1896212596995786D+02   -0.2658640108176778D+02
    0.2740478745170812D+02    0.1880989824827046D+02   -0.2567425805433800D+02
    0.2750287286090373D+02    0.1975489535531335D+02   -0.2676345768708817D+02
    0.1156081755803837D+02    0.8733876432673332D-01    0.1384270597464205D+02
    0.1115770120318109D+02    0.9994233896064517D+00    0.1369831622971304D+02
    0.1143120570405617D+02   -0.2364440202591441D+00    0.1297896976437031D+02
    0.9439713699399265D+01    0.2542451828950812D+02    0.5281034566225014D+01
    0.8683088085408308D+01    0.2509799915639554D+02    0.5798442218602037D+01
    0.9018134544535947D+01    0.2577333142596338D+02    0.4486762821095203D+01
   -0.6057674255504971D+01    0.2760239743991586D+02   -0.1901189100041793D+02
   -0.6100169772458638D+01    0.2694150753468649D+02   -0.1973845959466253D+02
   -0.5083817995894923D+01    0.2777509114273525D+02   -0.1889664988728211D+02
    0.2293225278132995D+02    0.1996778797936058D+02    0.1678384177787256D+02
    0.2203568975730190D+02    0.2008920086819041D+02    0.1715573400824570D+02
    0.2353589478386068D+02    0.2039075750550114D+02    0.1744302988261524D+02
   -0.2086123226932941D+02   -0.3269235955972785D+01    0.1783405656329881D+02
   -0.2164734634977380D+02   -0.3809758115038770D+01    0.1760355170973982D+02
   -0.2032319968267256D+02   -0.3229313472055425D+01    0.1702582366267830D+02
    0.1385739562505369D+02    0.2628027889514225D+02    0.1771074315188863D+02
    0.1417182175340810D+02    0.2576268387627861D+02    0.1844713150492269D+02
    0.1396809998973693D+02    0.2586611472448858D+02    0.1681502434135878D+02
    0.2078040170233857D+02    0.1956667035522246D+02    0.9435443693741407D+00
    0.2040605952500664D+02    0.1980920063546944D+02    0.1774102824001374D+01
    0.2013449825644687D+02    0.1894995312070629D+02    0.4655341932648298D+00
   -0.6031324884771975D+00    0.4497371904836317D+01    0.1149443190447769D+02
    0.2709870975288154D+00    0.4172199963788866D+01    0.1182117611554506D+02
   -0.1211937672171174D+01    0.3890954723167388D+01    0.1186824143534975D+02
    0.1015504136067360D+02   -0.2766612176505294D+02    0.1960470250957196D+02
    0.1065204052440613D+02   -0.2817691049656613D+02    0.2023527104265832D+02
    0.1075448959215774D+02   -0.2714938092442836D+02    0.1904535327495601D+02
   -0.7005762474473817D+01    0.1676336834850915D+02    0.2237343744615886D+02
   -0.6852748683905659D+01    0.1604959289050480D+02    0.2301001187219742D+02
   -0.6979633364519991D+01    0.1620778196773239D+02    0.2154233866877946D+02
    0.1269305585311765D+02    0.3871121078741172D+01    0.2020067702762528D+00
    0.1175761590866040D+02    0.3923318751399558D+01    0.4105469686362557D+00
    0.1281768850196000D+02    0.4345508789217257D+01   -0.6444614662611157D+00
    0.2147274388935929D+02   -0.1148760267098255D+02   -0.5565927977141942D+01
    0.2232118080936171D+02   -0.1188776612660620D+02   -0.5115058778361315D+01
    0.2153702158469777D+02   -0.1056536756057244D+02   -0.5659572820769191D+01
    0.4060026184720700D+01    0.2905964851713714D+01    0.1648052559719510D+02
    0.3921528769416870D+01    0.3760962731804743D+01    0.1599209066916641D+02
    0.3344735840805803D+01    0.2296500730011377D+01    0.1628844554758822D+02
   -0.2285916488772961D+02    0.1464266516912851D+02    0.1239982135205224D+02
   -0.2330725320973665D+02    0.1446621143045288D+02    0.1154020028745169D+02
   -0.2212548647320946D+02    0.1528196304883532D+02    0.1224615641861680D+02
   -0.9660543454163884D+01   -0.2530591102240352D+02   -0.1231536669076826D+02
   -0.9021650235027526D+01   -0.2490077394278391D+02   -0.1166582486422017D+02
   -0.1058932613190430D+02   -0.2529109051474057D+02   -0.1195315837754543D+02
    0.1959508116787584D+01   -0.2715584067761676D+02   -0.5054615274316295D+01
    0.2103082647011793D+01   -0.2702384932564030D+02   -0.6036641541792489D+01
    0.2472084477048446D+01   -0.2790835826442621D+02   -0.4832343544627429D+01
   -0.2631832943421978D+02   -0.1886806952771687D+02    0.2450780877040202D+02
   -0.2543646091924458D+02   -0.1886955183919767D+02    0.2404994346503813D+02
   -0.2656151698652188D+02   -0.1809096578566653D+02    0.2498854064541284D+02
    0.3972351372232386D+01   -0.2011864711471593D+02    0.1260349315372550D+01
    0.4489089073699043D+01   -0.2026666358473547D+02    0.4300504651601993D+00
    0.4618498445658376D+01   -0.2018396646249030D+02    0.1974340944354424D+01
    0.2271042198392733D+02    0.1558335996502458D+02    0.1000863796154514D+02
    0.2292270019069543D+02    0.1522334252029588D+02    0.1085078848714398D+02
    0.2263048829573856D+02    0.1653385367365993D+02    0.9981907654705745D+01
    0.7707741520923473D+01   -0.2702874632610297D+02   -0.2431472013171771D+02
    0.7250453765504647D+01   -0.2628027441888703D+02   -0.2468303291982748D+02
    0.6920963027727840D+01   -0.2761263090278504D+02   -0.2410345119536034D+02
    0.2579949247328210D+02    0.2542420260060323D+02    0.1862332946435564D+02
    0.2670674964653220D+02    0.2562950556609025D+02    0.1837077313828458D+02
    0.2522488558800382D+02    0.2610828999806211D+02    0.1826072536400320D+02
   -0.2372278721741064D+02    0.4637951095826516D+01    0.1624163760495587D+02
   -0.2301827151837471D+02    0.4200152336127231D+01    0.1574642026300745D+02
   -0.2444813759918501D+02    0.4629358459491706D+01    0.1565449915065288D+02
    0.1210136735094424D+02    0.3878838510348209D+01   -0.1090651997990588D+02
    0.1140674738884297D+02    0.4116601470462613D+01   -0.1034014598443996D+02
    0.1169674494655752D+02    0.3553689116853805D+01   -0.1166860027650927D+02
   -0.1589442358049646D+02    0.2073696275288895D+02   -0.1814055373344411D+01
   -0.1525351696570899D+02    0.2033132721844016D+02   -0.1208936014539781D+01
   -0.1629989962231292D+02    0.2126860358464064D+02   -0.1129244004682747D+01
    0.2877795310653584D+01    0.1193305019317270D+02   -0.1065793786887039D+02
    0.3219340757838068D+01    0.1144327673932499D+02   -0.9944922772527271D+01
    0.3494633364752466D+01    0.1180932085143241D+02   -0.1143870762683201D+02
   -0.2195149874892373D+02   -0.1808445659694726D+02   -0.2364296620516459D+02
   -0.2255779960396553D+02   -0.1876626752665725D+02   -0.2327455367832946D+02
   -0.2165105856372218D+02   -0.1764183770120857D+02   -0.2284607859539668D+02
    0.1653828121476020D+02    0.1713054858297566D+02   -0.2667153734488294D+01
    0.1750936079050831D+02    0.1689124641398675D+02   -0.2864219074282754D+01
    0.1661387237175186D+02    0.1811277210796378D+02   -0.2719044801667866D+01
   -0.3185758579578300D+01   -0.2267367660660627D+01    0.1729386202375887D+01
   -0.3380110889635898D+01   -0.1658577264835234D+01    0.1023462309393192D+01
   -0.2391643089711510D+01   -0.2672810769912175D+01    0.1476213675290047D+01
    0.1908360514028404D+02    0.5369422905714709D+01   -0.1762546236744538D+02
    0.1844033793662036D+02    0.5225040936286976D+01   -0.1693806761373127D+02
    0.1989985967240144D+02    0.5667823800902611D+01   -0.1721527693386085D+02
    0.1457159646039757D+02    0.2745408117314546D+02   -0.1475452975395988D+02
    0.1433303867618630D+02    0.2736941552161752D+02   -0.1571403308233458D+02
    0.1426637542616815D+02    0.2666306902842934D+02   -0.1435771791554240D+02
   -0.6344118333865036D+01    0.7702066848644015D+01    0.2623889185596570D+02
   -0.6016990333179230D+01    0.8084502470443486D+01    0.2704288909678111D+02
   -0.7257002989893731D+01    0.7525564208912583D+01    0.2649271816468383D+02
    0.1429443719573974D+02    0.1942601986143758D+01   -0.1498326047819011D+01
    0.1354216630020692D+02    0.1944694755288122D+01   -0.8845550177788167D+00
    0.1400677611766908D+02    0.2032344617740042D+01   -0.2394250733145356D+01
    0.3095871539893818D+01    0.1080114945069486D+02    0.1257681564942907D+02
    0.3630351208392772D+01    0.1151548311523353D+02    0.1218517007818650D+02
    0.2188160683708226D+01    0.1115444058465548D+02    0.1269060120551987D+02
   -0.1206634896004654D+02   -0.7165742104634880D+00    0.2768848714186270D+02
   -0.1183815290900363D+02   -0.1850751049996835D-01    0.2708493856295918D+02
   -0.1121686620149393D+02   -0.1000994616418606D+01    0.2807383301741623D+02
   -0.1691699787907411D+02   -0.1854751824656523D+02    0.1533082535101202D+02
   -0.1771731441459684D+02   -0.1909379035480983D+02    0.1530548896839720D+02
   -0.1616490595306187D+02   -0.1911332216744635D+02    0.1562777528940826D+02
    0.1727277032275386D+02    0.1342865863077761D+02    0.1667263977678141D+02
    0.1813053815331391D+02    0.1395787645848050D+02    0.1670006514697047D+02
    0.1647630645811743D+02    0.1387537059187107D+02    0.1698349980583013D+02
   -0.1545023557772362D+02    0.4016287708436293D+01   -0.2029480516387148D+01
   -0.1522554602849377D+02    0.4722340455937137D+01   -0.2613273675258997D+01
   -0.1607710665290219D+02    0.4539405030927926D+01   -0.1445345495735065D+01
   -0.5827450693955347D+00    0.1457622135324835D+02    0.9556771539862222D+01
   -0.3493033168834038D+00    0.1392079425937541D+02    0.8832580186242371D+01
   -0.3163138194053803D+00    0.1427001489319428D+02    0.1048290288379228D+02
   -0.9531516350547031D+01   -0.2243604469178692D+01    0.1099621353192766D+02
   -0.1012284552559201D+02   -0.2043894272460881D+01    0.1165473454104267D+02
   -0.8707871767247248D+01   -0.1870209995752335D+01    0.1128585601913727D+02
   -0.7646160760704658D+01    0.1800980084269648D+02   -0.1531713068564581D+02
   -0.7660735972388367D+01    0.1715137406280053D+02   -0.1581317937833245D+02
   -0.8046982774862945D+01    0.1861376595761286D+02   -0.1595675658041383D+02
   -0.1794714989321259D+02   -0.2588965068291843D-02   -0.6330258276273592D+01
   -0.1702559987253260D+02   -0.3013346179111890D+00   -0.6466647219737419D+01
   -0.1846721929708298D+02   -0.6875157235085947D+00   -0.5975192754985528D+01
   -0.2863796041638549D+01    0.1333373810775739D+02    0.1261396497511929D+02
   -0.2579288914882071D+01    0.1252614752246921D+02    0.1214303717018470D+02
   -0.2479674834002369D+01    0.1324784122358868D+02    0.1353923951081248D+02
   -0.1591694780327248D+02   -0.1347924734108503D+02   -0.2419167727968329D+02
   -0.1553636958186945D+02   -0.1362169175097600D+02   -0.2332365950319171D+02
   -0.1567839276433664D+02   -0.1432252906392802D+02   -0.2460641959879194D+02
   -0.1374213759025698D+02    0.2106186150189470D+02   -0.6841352041195510D+01
   -0.1442969480009608D+02    0.2088701632561950D+02   -0.7510161794081053D+01
   -0.1326201771547418D+02    0.2025360907842366D+02   -0.6821385019747339D+01
    0.2754661831758919D+02    0.2536488706303986D+02   -0.1691714305368111D+02
    0.2702067839267934D+02    0.2565481925819152D+02   -0.1609786232394786D+02
    0.2841035079509697D+02    0.2551054227949549D+02   -0.1662082573496742D+02
   -0.2196256662293784D+02   -0.1014688395548757D+02    0.2312556282456780D+02
   -0.2110449051270905D+02   -0.1026185163169402D+02    0.2359422410300927D+02
   -0.2266840022525337D+02   -0.1048012760097592D+02    0.2370054930673355D+02
    0.1610239356447507D+02   -0.2745232012899140D+02   -0.8602753139750305D+01
    0.1557642642877338D+02   -0.2738800639133154D+02   -0.9387868188967555D+01
    0.1548012638341242D+02   -0.2728287441541860D+02   -0.7920383017975634D+01
   -0.6505465955408801D+01    0.4551247596976487D+01    0.2786164956294400D+02
   -0.6662990071656781D+01    0.4446763638557471D+01    0.2687707652113452D+02
   -0.7290671706778539D+01    0.5150266782110844D+01    0.2810069130346567D+02
    0.4436088763019636D+01   -0.7330291984265225D+01    0.8026758691183028D+01
    0.3582261816587012D+01   -0.7503286746165154D+01    0.8470285678038227D+01
    0.4954567422448978D+01   -0.6651656011532368D+01    0.8467631724539443D+01
    0.1566714915093458D+02    0.1922567596469261D+02   -0.2004255767327010D+02
    0.1646746882136959D+02    0.1947707388928833D+02   -0.1967282188396207D+02
    0.1511523303527995D+02    0.1919006964892327D+02   -0.1925265031109569D+02
    0.2157986212517020D+02    0.2762310433063341D+02    0.1198918714350113D+02
    0.2109343172479989D+02    0.2842487791168765D+02    0.1216247643392522D+02
    0.2232776736358004D+02    0.2773754970259707D+02    0.1256211161353889D+02
    0.1655949056984941D+02   -0.2623396505879634D+02    0.1251454504607594D+02
    0.1707321134859360D+02   -0.2646846435528748D+02    0.1174393344163903D+02
    0.1684198857415744D+02   -0.2532357659907575D+02    0.1267208758390609D+02
   -0.1026216224901482D+02    0.2120005582350975D+01   -0.8304855993009385D+01
   -0.9310639264253663D+01    0.1947822355879542D+01   -0.8167643510940559D+01
   -0.1075424378946975D+02    0.1988829218417535D+01   -0.7496371082796629D+01
    0.2466445749488141D+02    0.2011475779494652D+02    0.2866247912797631D+01
    0.2543284174977180D+02    0.1973032374124656D+02    0.3182766438708014D+01
    0.2396150490981522D+02    0.1946620392512395D+02    0.3011142158846495D+01
    0.1424545483590916D+02    0.5899906600821919D+01   -0.2542528907531443D+02
    0.1451713469621232D+02    0.5454579064740098D+01   -0.2460966151789577D+02
    0.1448181379644872D+02    0.6828523381869164D+01   -0.2530993797979791D+02
   -0.1360390184290845D+02    0.2102834048617210D+02    0.9794494040216431D+01
   -0.1455118423583722D+02    0.2104505224439541D+02    0.9941028593814282D+01
   -0.1345546934042037D+02    0.2034431069983088D+02    0.9117386007793472D+01
   -0.1211625864395803D+02    0.2532008475635764D+02    0.1847798487432222D+02
   -0.1148148692867804D+02    0.2539173654977748D+02    0.1776746112777123D+02
   -0.1255983772329019D+02    0.2449846877320703D+02    0.1822505881108104D+02
   -0.9057855664757325D+01    0.1016288038281326D+02   -0.5529214788421101D+01
   -0.8745112685679450D+01    0.9333752230204142D+01   -0.5096203762469038D+01
   -0.8758952863741845D+01    0.1091262694816159D+02   -0.4912552766675599D+01
    0.2909045578242145D+01    0.2034880452046639D+02   -0.2628047105813664D+02
    0.3349913923669557D+01    0.1998793227364474D+02   -0.2550878619245507D+02
    0.3630864957687179D+01    0.2051773393178721D+02   -0.2693510231094715D+02
   -0.1688193214134639D+02    0.2237578677563784D+00   -0.1545104071227938D+02
   -0.1637755446767080D+02   -0.6329776019465068D+00   -0.1539314489379424D+02
   -0.1674615874721329D+02    0.5879567969472645D+00   -0.1638444245624945D+02
    0.8141575219486313D-01    0.8598579916205434D+01   -0.2288589585930241D+01
    0.5341788460517749D+00    0.8744250891021965D+01   -0.1467297180306582D+01
    0.6914952252111433D+00    0.8567427732592447D+01   -0.3048505133876546D+01
   -0.1173445161898374D+02    0.1657715073270489D+02    0.1977512331723051D+02
   -0.1190546009822080D+02    0.1565219358355569D+02    0.1967258198048953D+02
   -0.1174096323638552D+02    0.1707006104172428D+02    0.1896240074044992D+02
    0.2746934442600794D+02   -0.2081587653835365D+02   -0.1886582950997396D+02
    0.2710600025557231D+02   -0.1999630581234518D+02   -0.1846338959626862D+02
    0.2787165464900234D+02   -0.2048767094299943D+02   -0.1968960726757144D+02
   -0.1045283927114128D+02   -0.7312622992286758D+01    0.2538317157651538D+02
   -0.9668999777257671D+01   -0.7738664855485486D+01    0.2532062773969018D+02
   -0.1087400326692564D+02   -0.7958595845198760D+01    0.2593711490398409D+02
    0.2031826434579278D+01   -0.1842789746304705D+02    0.1608727066002220D+01
    0.1812102915967063D+01   -0.1761209596075890D+02    0.2149602125604008D+01
    0.1967851263899765D+01   -0.1924228444594870D+02    0.2133689608294137D+01
   -0.4326031748993410D+01   -0.1798774865498731D+02   -0.1344494818266913D+01
   -0.3652801381314025D+01   -0.1800136273716400D+02   -0.2042324566262774D+01
   -0.4219053535720185D+01   -0.1708167355049644D+02   -0.1129529846409344D+01
   -0.2664553431441088D+02   -0.4482261221438810D+01   -0.2184424306349911D+02
   -0.2755188550392670D+02   -0.4751763023988237D+01   -0.2193647792188444D+02
   -0.2680904526686325D+02   -0.3580997881672972D+01   -0.2156546773100769D+02
   -0.2374498248392999D+02    0.1069338405018713D+02    0.2200778841862240D+01
   -0.2373012460907916D+02    0.1129893512527199D+02    0.2991376022483699D+01
   -0.2285076129950114D+02    0.1030595103797854D+02    0.2140446092625179D+01
    0.8795471498072231D+01    0.2272217177716600D+02    0.2120995297354386D+02
    0.8261944656487044D+01    0.2197678235525434D+02    0.2146852300226637D+02
    0.9275554461559464D+01    0.2297833413559906D+02    0.2198185028710905D+02
   -0.4567581126962961D+01   -0.2247524093481696D+02    0.1242987796136031D+01
   -0.4316535173761169D+01   -0.2342417489985985D+02    0.1107059536791323D+01
   -0.4179889152263120D+01   -0.2220106493004971D+02    0.2114159724902682D+01
   -0.2723513351295355D+02   -0.2227091605819391D+02    0.1775926029726953D+02
   -0.2749089702485113D+02   -0.2166022921801764D+02    0.1703807874346075D+02
   -0.2637083753677747D+02   -0.2185376443520734D+02    0.1809982744564817D+02
   -0.9192477711539745D+01    0.2526774685483661D+02   -0.1515520486228684D+02
   -0.8918788227610248D+01    0.2433609393547883D+02   -0.1531668309849407D+02
   -0.8666780745250103D+01    0.2559291951519291D+02   -0.1439975109513965D+02
   -0.2406249354734122D+02   -0.2712094089357793D+02    0.2750021830564145D+02
   -0.2467552977507065D+02   -0.2786378733608689D+02    0.2746834080050528D+02
   -0.2452375940474231D+02   -0.2638999338255960D+02    0.2713442773008448D+02
    0.2480930621181166D+02   -0.8643744912793116D+01   -0.2473883741664168D+02
    0.2490305747837009D+02   -0.8952638987205034D+01   -0.2567879497123880D+02
    0.2392200375172720D+02   -0.8242757091276630D+01   -0.2463414140669856D+02
   -0.2883066148008459D+01    0.4399877143017565D+01   -0.2576025115306363D+02
   -0.3124556341242539D+01    0.4733665812629090D+01   -0.2661864658371250D+02
   -0.2314308888878949D+01    0.3715832230551392D+01   -0.2601463687658639D+02
    0.1437381607700401D+02   -0.3470325855771150D+01    0.1044078753969576D+02
    0.1473844558303707D+02   -0.3154597325226765D+01    0.9656095569945805D+01
    0.1351047532753405D+02   -0.3101508593615185D+01    0.1054186955869529D+02
    0.1756842417651406D+02    0.1217910913860098D+02   -0.8955477093179313D+00
    0.1657899380164200D+02    0.1210985877915339D+02   -0.9316770347753716D+00
    0.1790122427652848D+02    0.1283460490230036D+02   -0.2731058158672331D+00
    0.2418122371174033D+02   -0.2351686900456439D+02   -0.1110088344512746D+02
    0.2452502986594064D+02   -0.2279627488100708D+02   -0.1053950410186120D+02
    0.2333764524832821D+02   -0.2329110532849652D+02   -0.1135785546050293D+02
    0.2138550758550715D+02    0.1728114964079807D+02   -0.1190178800257012D+02
    0.2204363603932932D+02    0.1730169941015657D+02   -0.1260123088397816D+02
    0.2172007914489573D+02    0.1680363398605594D+02   -0.1109413480792154D+02
   -0.2050271112407846D+02    0.1632186972289023D+02   -0.2208683358056459D+01
   -0.2071083500679696D+02    0.1585497540671672D+02   -0.1383572946508060D+01
   -0.2012982759922203D+02    0.1569598855095556D+02   -0.2812693914525498D+01
    0.1938347507205808D+02    0.3271595242493842D+01   -0.2858839559991780D+01
    0.1919959126240496D+02    0.2314918576654756D+01   -0.2885637271356966D+01
    0.1869341686304004D+02    0.3653502347164284D+01   -0.2332444787096633D+01
   -0.3448433274640193D+01   -0.2737598640714384D+02   -0.1893552540008879D+02
   -0.2923003790055237D+01   -0.2754406105745233D+02   -0.1971806772761844D+02
   -0.3481625935135247D+01   -0.2640714821132401D+02   -0.1899260184158766D+02
    0.9404548710927187D+01    0.1178263547985837D+02    0.2393443987477851D+02
    0.9422061806333724D+01    0.1265430596197312D+02    0.2431159692835500D+02
    0.8510924162292525D+01    0.1149488888510454D+02    0.2400940939805424D+02
    0.2159955702560214D+02   -0.6368764298541956D+01   -0.8300792698147273D+01
    0.2214743826603913D+02   -0.7156588096980086D+01   -0.8274382187200516D+01
    0.2172767991643622D+02   -0.5929203568655934D+01   -0.7470331366142691D+01
   -0.1932097289258943D+02    0.1449906410580998D+02   -0.1230293137333481D+02
   -0.1988090541234998D+02    0.1530181447256585D+02   -0.1219710637628082D+02
   -0.1997143932504478D+02    0.1381141003305368D+02   -0.1253431670862903D+02
   -0.5870383357150327D+01    0.2125834539196509D+02   -0.6660032657322058D+01
   -0.4970306181373556D+01    0.2158116044936173D+02   -0.6901125601906103D+01
   -0.6220457418233525D+01    0.2084721421792481D+02   -0.7433026984565610D+01
   -0.1768070657972379D+01    0.1669834718164529D+02    0.6307406947889733D+01
   -0.1333035638624100D+01    0.1692297778255691D+02    0.7124470841880938D+01
   -0.1864685918128869D+01    0.1576241853396524D+02    0.6242671734753138D+01
   -0.8910303355755257D+01    0.1362485983865989D+02   -0.1052052378243892D+01
   -0.8023048524044031D+01    0.1364052310230749D+02   -0.1462381526465531D+01
   -0.9397652007328006D+01    0.1281177791667694D+02   -0.1295446873793802D+01
   -0.1533858940538186D+02    0.7954781857527037D+00    0.1311733780341853D+02
   -0.1624209557769799D+02    0.1100311914532269D+01    0.1330518972949482D+02
   -0.1510790735940943D+02   -0.2629094452178848D-02    0.1355768348423586D+02
   -0.1646590405367563D+02   -0.2043855283884240D+02   -0.2606011799449903D+02
   -0.1584444851829078D+02   -0.1971203097158980D+02   -0.2579026466428727D+02
   -0.1719798850837395D+02   -0.2017067094309484D+02   -0.2664190628332694D+02
   -0.1904622283493530D+02   -0.7459115594916094D+01   -0.1157852241838041D+02
   -0.1952841249116741D+02   -0.6888504835364780D+01   -0.1095173704219806D+02
   -0.1835869484794137D+02   -0.7985948206486232D+01   -0.1115172744921323D+02
   -0.1479287155806144D+02   -0.2415864407807394D+02    0.2704152567659817D+02
   -0.1379492100791635D+02   -0.2431348761064627D+02    0.2709585393185048D+02
   -0.1524861514195341D+02   -0.2502505379195928D+02    0.2722895117108987D+02
   -0.1319830148793799D+02    0.3628851448902926D+01   -0.4307109400973712D+01
   -0.1264476354840877D+02    0.3138943546213169D+01   -0.3726179062814512D+01
   -0.1403022381658730D+02    0.3161634574257881D+01   -0.4223662976711578D+01
    0.1415160329623418D+02    0.1341937679252758D+02    0.5636911787245919D+01
    0.1388652075218368D+02    0.1402247838338568D+02    0.6415384369242867D+01
    0.1346497492027771D+02    0.1371551872141006D+02    0.4994873874238729D+01
   -0.2585533049348273D+02   -0.2220257096322151D+02   -0.2075072897159309D+02
   -0.2677894668460461D+02   -0.2238493792519962D+02   -0.2103116097837826D+02
   -0.2548632466172921D+02   -0.2301537403487349D+02   -0.2112852338073649D+02
    0.1506076598934288D+01   -0.1333330972650744D+02    0.1909572847318101D+02
    0.1882042130202344D+01   -0.1426515540229334D+02    0.1903510825652548D+02
    0.1635781698637820D+01   -0.1287173252686484D+02    0.1994908791533873D+02
   -0.6986448908482903D+01    0.2231260349907684D+02   -0.2016444917763027D+02
   -0.7852328801089638D+01    0.2195340658214739D+02   -0.2001942359109486D+02
   -0.6440813433121678D+01    0.2157108993748001D+02   -0.1992198740000894D+02
   -0.3575669330493345D+01   -0.2744485366794141D+02   -0.2879165960529423D+01
   -0.2784646421757453D+01   -0.2805362518434271D+02   -0.2654109875334743D+01
   -0.3224398860965221D+01   -0.2666242644617061D+02   -0.3277972223512167D+01
    0.1969273179566972D+02   -0.3373471508418065D+01   -0.8497936898986644D+01
    0.1874126197550962D+02   -0.3014832083858594D+01   -0.8435740229791627D+01
    0.2016267775948881D+02   -0.3092609384253798D+01   -0.7717001706426391D+01
    0.1018191381021264D+01   -0.2776695276592026D+02   -0.2778161686375076D+02
    0.1054355486311659D+01   -0.2684310862615573D+02   -0.2749137072075721D+02
    0.1883096562930170D+01   -0.2788488819970937D+02   -0.2808217776747532D+02
   -0.1497411356424024D+02   -0.5636216478452065D+01   -0.2516225671811863D+02
   -0.1512706900944338D+02   -0.4698324378674943D+01   -0.2501169928944330D+02
   -0.1408813350539365D+02   -0.5904700105377513D+01   -0.2476734543442214D+02
   -0.4144885990936648D+01   -0.2254504283114212D+02    0.1055158546378846D+02
   -0.4091160393712782D+01   -0.2161230553939528D+02    0.1050834975630400D+02
   -0.5017228335369402D+01   -0.2291308430112782D+02    0.1083757260683841D+02
    0.2705454549279396D+02   -0.2316672017562308D+02    0.1223213345800944D+01
    0.2777497975548245D+02   -0.2272116341808805D+02    0.8097350989090919D+00
    0.2644001511693101D+02   -0.2243498309111281D+02    0.1446572352187989D+01
   -0.1671040524043218D+02    0.1084699293122441D+02   -0.2054286889370726D+02
   -0.1758623214894495D+02    0.1125893688284173D+02   -0.2067804740793521D+02
   -0.1674944021555902D+02    0.1006363064126795D+02   -0.2001949018176024D+02
    0.2211165851184703D+02   -0.1975332425780245D+02    0.2136472070907696D+02
    0.2134607879395126D+02   -0.1959271130568663D+02    0.2191208527556569D+02
    0.2225024979823797D+02   -0.2065454745729865D+02    0.2169957737440444D+02
    0.1231894889826135D+02    0.1457043283269924D+02   -0.1116445066491974D+02
    0.1290895611225987D+02    0.1443333738227774D+02   -0.1192064133762319D+02
    0.1251187284297701D+02    0.1531639241208345D+02   -0.1062375134974300D+02
    0.2890015502243117D+01    0.1670901822458254D+02   -0.6187080307314535D+01
    0.2612639049428875D+01    0.1729983553084766D+02   -0.5440903385776038D+01
    0.3557774362128945D+01    0.1605055952960032D+02   -0.5851829668005916D+01
   -0.9274298591379365D+01    0.2012674240239682D+02    0.1251962578686378D+02
   -0.1020538506462895D+02    0.2032583368820228D+02    0.1239417276037560D+02
   -0.9214825120432856D+01    0.1963021187679379D+02    0.1170150376795502D+02
    0.2520405412450198D+02    0.1352424720091882D+02   -0.1281452790186132D+02
    0.2518998286649599D+02    0.1258093805210836D+02   -0.1258389586443968D+02
    0.2573267006194309D+02    0.1363341578551254D+02   -0.1361329379727128D+02
   -0.2567524234115324D+02    0.1650003643279686D+02   -0.2407876094789766D+01
   -0.2639862403738289D+02    0.1585379455236172D+02   -0.2070687518601935D+01
   -0.2489012509800164D+02    0.1609403598664365D+02   -0.2080099392037432D+01
    0.2778522399625896D+02   -0.1143579006108054D+02    0.1294034325464257D+02
    0.2729130262327778D+02   -0.1074744658676525D+02    0.1336486793066175D+02
    0.2864927721642650D+02   -0.1147898757837385D+02    0.1331892190401320D+02
    0.1006234105630003D+02    0.1238458289481838D+02   -0.1394706209364900D+02
    0.9962149658938285D+01    0.1274777462006202D+02   -0.1300610287476828D+02
    0.9565468507500347D+01    0.1153972318392726D+02   -0.1387757239144084D+02
   -0.3452309182861296D+01    0.1974656961101401D+02    0.1893594124539641D+02
   -0.2748305103625038D+01    0.1983977678194432D+02    0.1952489072710405D+02
   -0.3628139552241037D+01    0.2066809600376791D+02    0.1866585801773191D+02
    0.3796773870401271D+01    0.2600299275655536D+02    0.5148751548597803D+01
    0.3342927590202772D+01    0.2584817886549351D+02    0.5958485631092420D+01
    0.3371034369544805D+01    0.2672412190495837D+02    0.4601944205323896D+01
   -0.1870852492082003D+02   -0.1448978179520869D+02    0.1572286724068791D+02
   -0.1930323419186139D+02   -0.1509120783156679D+02    0.1622866201766647D+02
   -0.1794501050731808D+02   -0.1502178426598371D+02    0.1543985333422495D+02
   -0.2233664045049093D+02   -0.2681175789903957D+01   -0.1662340189945199D+02
   -0.2319133463539356D+02   -0.2741917670996657D+01   -0.1619707962123529D+02
   -0.2236318402003285D+02   -0.1750886961290574D+01   -0.1688977926575059D+02
    0.2389720196122770D+02   -0.1217363970909570D+02   -0.3867951613882599D+01
    0.2381758334972680D+02   -0.1176023171023947D+02   -0.3004443256792779D+01
    0.2475262404843593D+02   -0.1248154382088815D+02   -0.3982198046385493D+01
   -0.2665926586944141D+02    0.2519557424211094D+02    0.1573098373537076D+02
   -0.2753058035899224D+02    0.2479754731965714D+02    0.1553580345625872D+02
   -0.2634867340197681D+02    0.2503078617015343D+02    0.1666801369956072D+02
    0.1951599107732884D+02    0.2623895813624546D+01   -0.2600752466998276D+02
    0.2040261927544615D+02    0.2866475124924926D+01   -0.2559544753239210D+02
    0.1938902209319350D+02    0.2940976771050577D+01   -0.2692497998348576D+02
    0.1252908067992937D+02    0.1356549047712238D+02    0.1797550924483735D+02
    0.1239705072337518D+02    0.1331047630444391D+02    0.1708993270389590D+02
    0.1168675783487059D+02    0.1393450868192894D+02    0.1824259797557648D+02
    0.3137033484569631D+00    0.1252974321403423D+02    0.8010695312896512D+01
    0.1767849774595399D+00    0.1160247639516612D+02    0.8199303509341529D+01
    0.8188889915094115D+00    0.1253604932519122D+02    0.7185702444036344D+01
   -0.1373867258965540D+02    0.8671716824042646D+01    0.1135900283113535D+02
   -0.1293439972127754D+02    0.8286630555233106D+01    0.1090996118534928D+02
   -0.1348930332462317D+02    0.9607730821439372D+01    0.1143691083422363D+02
    0.1029603623146726D+02    0.1253196648792262D+02   -0.4370898591667912D+01
    0.1074278138855111D+02    0.1232864305372542D+02   -0.5209877153740315D+01
    0.1035967400348884D+02    0.1342448010839003D+02   -0.4126296768839994D+01
   -0.1430962652809708D+01   -0.2299285615765032D+02   -0.2765675520824193D+02
   -0.2132097971432044D+01   -0.2357955503147538D+02   -0.2777609178647375D+02
   -0.1405610163778937D+01   -0.2287610951605732D+02   -0.2669120132363426D+02
   -0.1534668329511416D+02   -0.1589108311859283D+02    0.9895914754039959D+01
   -0.1467762929376795D+02   -0.1522093680514069D+02    0.1020798463980375D+02
   -0.1620120768351739D+02   -0.1545113237759135D+02    0.9839965618934178D+01
    0.3259087844471827D+01    0.1669245498987168D+02    0.3084702362342580D+01
    0.4078576994451469D+01    0.1684384954091457D+02    0.2626398585841259D+01
    0.3017025715218233D+01    0.1755445281081591D+02    0.3518231846845610D+01
   -0.1913268686084236D+02   -0.1437062299468759D+02    0.2570584207601359D+02
   -0.1855332052362767D+02   -0.1357777295042556D+02    0.2536266453662518D+02
   -0.1845372447345023D+02   -0.1509791255412248D+02    0.2591336070767054D+02
    0.2312669886100547D+02    0.1645699403921173D+02   -0.2892074766263937D+01
    0.2325643929332404D+02    0.1554446542445312D+02   -0.3140978094290738D+01
    0.2334012658609059D+02    0.1701022812148306D+02   -0.3654126933190901D+01
    0.1681563793544209D+02    0.1080148409503285D+02    0.2642744958462965D+02
    0.1621281705912750D+02    0.1138350020402868D+02    0.2693149177289585D+02
    0.1672627539638164D+02    0.9963897712819598D+01    0.2690582573777371D+02
    0.1876295537787082D+01    0.1821981377980515D+02   -0.2378472022327482D+02
    0.1886803680156546D+01    0.1756181010462403D+02   -0.2308419529227627D+02
    0.2015682958316693D+01    0.1914471202681752D+02   -0.2343162954460816D+02
    0.2118676926843720D+02    0.2630240791538428D+02   -0.2458418594126732D+02
    0.2029347026469746D+02    0.2649963522950227D+02   -0.2484347622795189D+02
    0.2140445811109271D+02    0.2649312561410362D+02   -0.2360110257859083D+02
   -0.3437001598429887D+01   -0.8786419016883082D+01    0.5773183107187349D+01
   -0.4095875472886897D+01   -0.8073675948927482D+01    0.5876194408913088D+01
   -0.3739151749932743D+01   -0.9318141093616410D+01    0.4979711403418242D+01
    0.6229134452769507D+01    0.1287410087335974D+02   -0.2360639531155394D+02
    0.6691723242050841D+01    0.1312514908913134D+02   -0.2438215566183921D+02
    0.5770313480453978D+01    0.1367000567431171D+02   -0.2321844556143589D+02
    0.2037372515686250D+02   -0.2281860102171962D+02   -0.5317931643921909D+01
    0.2017088403076640D+02   -0.2379790436300267D+02   -0.5407013208878579D+01
    0.1954652700560615D+02   -0.2235627695440443D+02   -0.5436946437350507D+01
    0.9573008540494527D+01   -0.1812085108239743D+02   -0.6519244160478814D+01
    0.8702062397888321D+01   -0.1764627312964779D+02   -0.6476361239862952D+01
    0.9811588882567179D+01   -0.1840639164463710D+02   -0.5631173181225591D+01
    0.2029129834088841D+02    0.1764083379569136D+02    0.1422827414515684D+02
    0.2030162125176020D+02    0.1776492299363465D+02    0.1521058384780980D+02
    0.2032220531700892D+02    0.1857292083725066D+02    0.1389644760866683D+02
    0.1382433799541842D+02    0.2171709274411392D+02   -0.5084032669866949D+01
    0.1319425366942765D+02    0.2165977128422818D+02   -0.5796869777805005D+01
    0.1408093225623738D+02    0.2078637908978168D+02   -0.4804008405799899D+01
    0.1344034157565570D+02    0.2711057940867853D+02    0.4009505812607486D+01
    0.1340622302792576D+02    0.2804759015315542D+02    0.4169779723555216D+01
    0.1348770712009691D+02    0.2668196764866849D+02    0.4858596226534761D+01
   -0.2180234809962606D+02    0.2028262116544891D+02   -0.2690977637965941D+02
   -0.2201754011137800D+02    0.1957863956633505D+02   -0.2634856674530356D+02
   -0.2126552098444695D+02    0.1990025309678409D+02   -0.2756703067945099D+02
   -0.6563575402834042D+01   -0.2661658202322122D+02    0.1133273063784627D+02
   -0.6581461895629944D+01   -0.2591341932107026D+02    0.1200449781225255D+02
   -0.5660595980421738D+01   -0.2685752453276452D+02    0.1127449351215887D+02
    0.1409157891270988D+02    0.9025396867443289D+01    0.1718490122194152D+02
    0.1386377178109621D+02    0.8873167555348424D+01    0.1624973056213926D+02
    0.1458016321456925D+02    0.9875741163938562D+01    0.1713774965871372D+02
    0.1210790261483747D+02   -0.2654981095592214D+02   -0.2465355566972854D+01
    0.1298406746471137D+02   -0.2680190053788155D+02   -0.2671455691447977D+01
    0.1169739662587083D+02   -0.2708613247390350D+02   -0.3080433242650504D+01
   -0.9842693182768015D+01   -0.1251838527293828D+02   -0.8211402036398505D+00
   -0.9922514843546503D+01   -0.1329059878694320D+02   -0.1380106815610440D+01
   -0.1052621166500241D+02   -0.1261218810795664D+02   -0.1428652921993430D+00
   -0.6701497311703246D+01   -0.2113879972175027D+02   -0.1109603374142795D+02
   -0.6092208373500352D+01   -0.2042417342861788D+02   -0.1129019892483031D+02
   -0.6665014129318680D+01   -0.2127793984000446D+02   -0.1011759400304551D+02
    0.1741196877740711D+02   -0.1646402208177309D+02    0.2667403936107609D+02
    0.1668954439175169D+02   -0.1638968431657303D+02    0.2742086370023186D+02
    0.1697942556589582D+02   -0.1694510481329658D+02    0.2595404503295612D+02
    0.1440552495272867D+02   -0.8459303455263967D+01    0.4131551509958465D+01
    0.1416028780880259D+02   -0.7746890328176458D+01    0.4744488393857275D+01
    0.1381662664654460D+02   -0.9267541379634915D+01    0.4136628067878791D+01
    0.5887543125176260D+01    0.1755935181751878D+02   -0.2272587490659202D+02
    0.6204319536640055D+01    0.1773012129876004D+02   -0.2181447307552079D+02
    0.6582033536501823D+01    0.1732790365826102D+02   -0.2333268117068475D+02
    0.2152997763796490D+02    0.2642798730879889D+02   -0.1592451631115719D+02
    0.2157385703154579D+02    0.2595734446299213D+02   -0.1511191934718864D+02
    0.2235198720433951D+02    0.2697440463974016D+02   -0.1586172524458005D+02
   -0.2093037721125158D+02    0.4219255901323224D+01    0.1774282270751028D+02
   -0.2166083862675712D+02    0.4844249403637470D+01    0.1779451606747789D+02
   -0.2121737174888106D+02    0.3325145260810495D+01    0.1803708055369478D+02
    0.2671286222849978D+02   -0.1843236796057040D+02   -0.1729653896711381D+02
    0.2678923443613447D+02   -0.1841160421085437D+02   -0.1632533240222733D+02
    0.2696590939110176D+02   -0.1758464413217814D+02   -0.1767314717272407D+02
    0.5855102084445911D+01   -0.9195295082963419D+01    0.3688023973416448D+01
    0.5694708010757073D+01   -0.8798644421182654D+01    0.2837399729733291D+01
    0.5223078946795621D+01   -0.9933710598285865D+01    0.3731011411610933D+01
    0.2708439906588165D+02   -0.7047237293750269D+01   -0.1293186141085546D+02
    0.2670528221322727D+02   -0.7886974766207488D+01   -0.1278886723814019D+02
    0.2730315241515324D+02   -0.6817101547536915D+01   -0.1200507353075160D+02
   -0.5678747740459678D+00    0.1884320957703742D+02   -0.2477361629430332D+02
   -0.1026509469362659D+01    0.1959945338807194D+02   -0.2441605614733659D+02
    0.1883121422886259D+00    0.1874425593071896D+02   -0.2417239547350584D+02
   -0.1729506776674401D+02   -0.1110386885746806D+02   -0.2123964911909130D+02
   -0.1739224473106055D+02   -0.1206657213540891D+02   -0.2144278816819044D+02
   -0.1731023790267302D+02   -0.1096159851223164D+02   -0.2026461294127886D+02
   -0.1756276515131054D+02    0.1827796567766206D+02    0.2741354770411572D+01
   -0.1691069524396730D+02    0.1807689303098367D+02    0.3369907121032372D+01
   -0.1727410741060443D+02    0.1914810652734519D+02    0.2354377384786535D+01
    0.2287132583169392D+02   -0.1626793000482152D+02    0.2663063811327826D+02
    0.2289542369586765D+02   -0.1673528478262022D+02    0.2750864936495813D+02
    0.2379672478529315D+02   -0.1616566424053947D+02    0.2634552742281324D+02
   -0.8597687860635141D+01    0.2274976765923085D+02    0.1282669884971111D+02
   -0.7631434960530331D+01    0.2295748383149225D+02    0.1278450844415788D+02
   -0.8633299016519850D+01    0.2176793812429658D+02    0.1294242544983895D+02
    0.7467416818664263D+01   -0.1715659338972921D+02    0.1206161565340513D+02
    0.6559799074997396D+01   -0.1746325258175816D+02    0.1195705891755259D+02
    0.7418535655607949D+01   -0.1620724083242805D+02    0.1202861119233804D+02
    0.2443266749211688D+02    0.2011072639030757D+02    0.2545468184873874D+02
    0.2474913871358173D+02    0.1954259619810411D+02    0.2616559295874526D+02
    0.2356503187434949D+02    0.2045581541766769D+02    0.2575411646146076D+02
   -0.8256234246936677D+01    0.2653554288950609D+02   -0.1757460374049344D+02
   -0.8706838174565872D+01    0.2619171163141609D+02   -0.1681017542555956D+02
   -0.7696775454240336D+01    0.2726367698893472D+02   -0.1725002545279624D+02
   -0.1745330576611492D+01    0.1801749701417372D+01   -0.1036565876803659D+02
   -0.1023441845588580D+01    0.1332217700406215D+01   -0.9917184326935034D+01
   -0.1291169751659865D+01    0.2362236550643597D+01   -0.1107503718687938D+02
   -0.3634523322129311D+01    0.6787077896296209D+01   -0.8381568546626889D+01
   -0.4079972079397475D+01    0.6891633073156832D+01   -0.9233941245912947D+01
   -0.3326944661455302D+01    0.7618018593414233D+01   -0.7960782138369333D+01
    0.1093886301540367D+02    0.1734732678054319D+02    0.3373533313507056D+01
    0.1036783516632762D+02    0.1678149997643353D+02    0.2785908779582102D+01
    0.1174531588942421D+02    0.1741601073990774D+02    0.2903792946159236D+01
   -0.8489746431287903D+01    0.1353184973357548D+02    0.1882107748619179D+02
   -0.8566451590742151D+01    0.1390415934934037D+02    0.1793980523000066D+02
   -0.7914913025416631D+01    0.1408212158637179D+02    0.1935895101194352D+02
   -0.1764319776087015D+02    0.6044702529920547D+01    0.6957666877763421D+01
   -0.1784941936087484D+02    0.6821935100390184D+01    0.7420618577514323D+01
   -0.1706778540880622D+02    0.6382868727134558D+01    0.6263358879503412D+01
   -0.2491322187384782D+02   -0.3490769772539651D+01    0.1620181565079333D+02
   -0.2418051089723298D+02   -0.2876533606970711D+01    0.1645585323467843D+02
   -0.2442324764340142D+02   -0.4289626488435680D+01    0.1589738906773457D+02
    0.2583912014322626D+02    0.2101757870479699D+02   -0.2150931374284747D+02
    0.2545861324621442D+02    0.2187764025263728D+02   -0.2125803538720884D+02
    0.2576088082539649D+02    0.2094299672715886D+02   -0.2252249539600889D+02
    0.2407607925512096D+02   -0.2420874279187269D+02    0.2173788407379235D+02
    0.2468541471082521D+02   -0.2497134938366192D+02    0.2151136755634619D+02
    0.2328286388845366D+02   -0.2472765781121047D+02    0.2199163899908098D+02
    0.2309431091398104D+02   -0.8453867697088167D+01    0.1653904407128920D+02
    0.2328765153020748D+02   -0.9260715676294373D+01    0.1697133613921315D+02
    0.2368768438736702D+02   -0.7807560282857668D+01    0.1676988101783495D+02
    0.1348691621897753D+02    0.5690051054206890D+01   -0.4865065867599089D+01
    0.1414790888351047D+02    0.6380808783204499D+01   -0.5049783945247714D+01
    0.1343017856614698D+02    0.5570118443976951D+01   -0.3934539497300901D+01
   -0.1584886875999551D+02   -0.7812754108243384D+01   -0.2468108241241349D+01
   -0.1517291952758944D+02   -0.8356038508359465D+01   -0.2151508160616364D+01
   -0.1653080921253838D+02   -0.8395289444215088D+01   -0.2848143975228492D+01
   -0.2079264073647338D+02   -0.1589440717128682D+02    0.1713048466968884D+02
   -0.2075462500705529D+02   -0.1546324890761459D+02    0.1800736229919670D+02
   -0.2168764661728609D+02   -0.1562580708832866D+02    0.1667925525063777D+02
   -0.2224757725562400D+02    0.1231127720592628D+02    0.1398048676756745D+02
   -0.2240678206340865D+02    0.1320759373624851D+02    0.1356506864348909D+02
   -0.2296193403228761D+02    0.1219621085011635D+02    0.1458776352006726D+02
   -0.9246566382389717D+00    0.8395958362649605D+01   -0.7929681194679759D+01
   -0.1367852284350705D+01    0.7618271621591117D+01   -0.8354524790111849D+01
   -0.5363870673551018D+00    0.8866281679555575D+01   -0.8758528869639065D+01
   -0.5138611373018378D+01   -0.1834703645369976D+02    0.2353337690973073D+02
   -0.4563553043795112D+01   -0.1784572672528377D+02    0.2420669426061505D+02
   -0.4624886885131518D+01   -0.1900790996042783D+02    0.2298315486739611D+02
   -0.2159561263865106D+02    0.1284573690412165D+02   -0.8208248450395395D+01
   -0.2147680897675412D+02    0.1377232394451517D+02   -0.8232774037453835D+01
   -0.2249276432859172D+02    0.1263417097331632D+02   -0.8348820810693409D+01
    0.1599733984051143D+02    0.1181510166462014D+02    0.1475120815821189D+02
    0.1649579121070942D+02    0.1240816539888523D+02    0.1534874342490007D+02
    0.1506244158627479D+02    0.1191072114979636D+02    0.1499933477011316D+02
   -0.2341347542854438D+02    0.2025351895417282D+02   -0.2463155888785991D+02
   -0.2358233154800656D+02    0.2045261339093518D+02   -0.2372058937410756D+02
   -0.2296320869838279D+02    0.2100933102565873D+02   -0.2502563641921294D+02
   -0.4880439046446377D+01    0.1316829311036581D+02   -0.6378987073164713D+01
   -0.4966488613979142D+01    0.1391683852984218D+02   -0.6966566185407735D+01
   -0.4068238092501955D+01    0.1322150912773944D+02   -0.5926456656520721D+01
    0.8020006415992022D+01   -0.6458321058625731D+01    0.5438679446962849D+01
    0.8365442739761390D+01   -0.6908560813500642D+01    0.6190173161964743D+01
    0.7912653022887134D+01   -0.7107411704662727D+01    0.4720546564558625D+01
   -0.1536438722073696D+02   -0.2518316765681525D+02    0.9350715527734225D+01
   -0.1493430291393718D+02   -0.2459065160385907D+02    0.9996656179557386D+01
   -0.1572931460666778D+02   -0.2598587232024314D+02    0.9835145508427752D+01
   -0.2737098366505188D+02    0.1724536861679030D+02   -0.5917316164425490D+01
   -0.2820948748860544D+02    0.1682874766351345D+02   -0.5858424120298091D+01
   -0.2672986507086140D+02    0.1646709534422286D+02   -0.6004082494695582D+01
   -0.1959399887195406D+02   -0.2587463006877814D+02   -0.5811972182330519D+01
   -0.1878642802777510D+02   -0.2624274939168708D+02   -0.6306096628458632D+01
   -0.2026754837393634D+02   -0.2572152363580609D+02   -0.6522792576661084D+01
   -0.1158121319218972D+02   -0.1034781418401566D+02    0.1537709899169055D+02
   -0.1120591033526241D+02   -0.9417331542129036D+01    0.1544525077467722D+02
   -0.1150928974701383D+02   -0.1046931503131477D+02    0.1444696415915245D+02
    0.1188562615294411D+02    0.1858940851902643D+02   -0.6054012968760802D+01
    0.1266846776026647D+02    0.1844515725383301D+02   -0.6530358441111636D+01
    0.1121461446631679D+02    0.1845849928013265D+02   -0.6749619584238121D+01
   -0.9707484969560547D+01   -0.2641695194646564D+02   -0.9447933834002916D+01
   -0.1060959283440924D+02   -0.2633669669645324D+02   -0.9778377154221031D+01
   -0.9169566616619880D+01   -0.2591937376749415D+02   -0.1003020902463103D+02
   -0.1195185187855408D+02    0.2631363105519773D+02   -0.9996975351577552D+01
   -0.1178563694380569D+02    0.2686291182676188D+02   -0.9214352858705343D+01
   -0.1113576074945507D+02    0.2582232144892642D+02   -0.1003990499250809D+02
    0.7217989547504803D+01    0.6174799903920966D+01    0.4631438483062295D+00
    0.7282958186566569D+01    0.5327737595023973D+01    0.9082319414174498D+00
    0.8132811087524868D+01    0.6485135456784953D+01    0.3629916056812647D+00
    0.1673606101271163D+02   -0.9727999370361408D+01    0.1529527822167234D+02
    0.1676418487469904D+02   -0.1004847268285711D+02    0.1440271037815396D+02
    0.1581690105899445D+02   -0.1005455212525601D+02    0.1557971748871195D+02
    0.2472986789320914D+02   -0.1846851584168395D+02    0.1519533754146502D+02
    0.2453423453763559D+02   -0.1905738447239433D+02    0.1442942174213182D+02
    0.2562224601686306D+02   -0.1815477202488602D+02    0.1510188929134211D+02
   -0.1641008591055180D+02    0.8534381952319002D+01   -0.6476861953459967D+01
   -0.1558472006907143D+02    0.8293434558821339D+01   -0.6955729260804409D+01
   -0.1706276114094694D+02    0.8802029970576198D+01   -0.7125935083929003D+01
   -0.2523602828047573D+02   -0.5512688290690736D+01    0.8148922141450035D+00
   -0.2507166936001439D+02   -0.4548423455766326D+01    0.1068704814996547D+01
   -0.2490407824070494D+02   -0.6047083518480659D+01    0.1520972073255246D+01
    0.1551648875522323D+02   -0.2188842871336328D+02   -0.2714106834590812D+02
    0.1615127557109120D+02   -0.2191624749716707D+02   -0.2791137061059293D+02
    0.1547476058811930D+02   -0.2092347786706662D+02   -0.2703160818813154D+02
   -0.1603594917855919D+02    0.1217738574793047D+02   -0.1491928260996200D+02
   -0.1608168041357872D+02    0.1312346041051402D+02   -0.1471954388325461D+02
   -0.1516653309095441D+02    0.1202773342760454D+02   -0.1457354953036509D+02
   -0.1792133027076154D+02    0.5292617175414533D+01   -0.1854301480068740D+02
   -0.1842379141894201D+02    0.4537748187095195D+01   -0.1889311148580031D+02
   -0.1698920105293575D+02    0.5205084214344226D+01   -0.1882970943679845D+02
   -0.1290446159260531D+02    0.1879709123018116D+02    0.8299903713867032D+01
   -0.1343468516750964D+02    0.1834648451716203D+02    0.7649777413369926D+01
   -0.1207769036772804D+02    0.1908893795179339D+02    0.7911971456876027D+01
    0.2526298784427651D+02    0.2658481636148005D+02   -0.6220755144167128D+01
    0.2548925011883933D+02    0.2566182697991029D+02   -0.6339319253223407D+01
    0.2568144993444724D+02    0.2679909259623533D+02   -0.5339662132241497D+01
    0.6922836133946975D+01    0.3508590323615278D+01   -0.5805772006403903D+01
    0.7337003623473183D+01    0.2759542784452587D+01   -0.6309782548090447D+01
    0.7071956021916025D+01    0.4342748103212069D+01   -0.6340842030575930D+01
    0.2101486941868718D+02   -0.1172520078938784D+02   -0.2363006629003875D+02
    0.2100347469310786D+02   -0.1104590342863269D+02   -0.2295179339022373D+02
    0.2195039884800948D+02   -0.1192356716766602D+02   -0.2367767082893392D+02
   -0.1440482921426688D+02   -0.2169260564997462D+02   -0.2430577179024390D+02
   -0.1508631082128595D+02   -0.2212592896074954D+02   -0.2379663000426117D+02
   -0.1459030386165829D+02   -0.2072350680755351D+02   -0.2420771703360591D+02
   -0.3288286743003523D+01    0.1687241593304856D+02   -0.3678631156592960D+00
   -0.3896438203090567D+01    0.1684394011016493D+02   -0.1071988399055773D+01
   -0.2430272261364801D+01    0.1655087690101146D+02   -0.7457925029719188D+00
    0.1951681825025598D+02    0.7960823350687907D+01   -0.2065018537061074D+02
    0.1960848104774255D+02    0.7010681539246849D+01   -0.2041037389487257D+02
    0.1869178817828365D+02    0.8297321504308300D+01   -0.2044495901434390D+02
   -0.1646745855782911D+02    0.1745006758245338D+02   -0.1378637474138462D+02
   -0.1702403509277237D+02    0.1768999227315916D+02   -0.1304030881059419D+02
   -0.1556012735760961D+02    0.1732836741907809D+02   -0.1349852556469093D+02
   -0.2394079458999083D+02    0.1266910787283772D+02    0.2918393273072337D+00
   -0.2378442727488503D+02    0.1191909465850762D+02    0.8355440748067664D+00
   -0.2311883317490332D+02    0.1302676026399274D+02   -0.7051655675036778D-01
    0.2499575047825714D+02    0.1175110309396671D+02   -0.9669312744390982D+01
    0.2420199675982775D+02    0.1218925760582863D+02   -0.9667895142015961D+01
    0.2552571935348615D+02    0.1203149264056131D+02   -0.8928109050019394D+01
   -0.2391890761451157D+02   -0.2682089980235830D+02    0.1987422401101856D+02
   -0.2369435051731091D+02   -0.2748094644973543D+02    0.1919228684474070D+02
   -0.2312707061739617D+02   -0.2669997722281316D+02    0.2035099050247789D+02
    0.1524949279160520D+02    0.2145510897925343D+02   -0.8880173875425687D+01
    0.1562145848077734D+02    0.2222943045437401D+02   -0.9321644402173813D+01
    0.1440855823532056D+02    0.2181706315091689D+02   -0.8568717445622458D+01
    0.2704706075274459D+02    0.5042250865531466D+00    0.1668983644750681D+02
    0.2714869018353856D+02   -0.3866376551263883D+00    0.1637545346007743D+02
    0.2621544548670771D+02    0.4850367892672172D+00    0.1723746811394320D+02
    0.1677950650804519D+02    0.2629805169552461D+02   -0.1856058629509029D+02
    0.1724623513751370D+02    0.2709387017925043D+02   -0.1875045711257110D+02
    0.1710624580402498D+02    0.2583850908002822D+02   -0.1780522722620414D+02
   -0.1490719821190656D+02   -0.2429181112119861D+02   -0.1057710205618323D+02
   -0.1503626338979144D+02   -0.2457564990569665D+02   -0.9656435333660808D+01
   -0.1541969590320994D+02   -0.2345020669624905D+02   -0.1069402245025593D+02
   -0.2462663177027692D+02    0.2160043986105055D+02   -0.1438479705628648D+02
   -0.2412050022794156D+02    0.2075252705377662D+02   -0.1453331899720301D+02
   -0.2404843694311035D+02    0.2237223655825489D+02   -0.1461073654652623D+02
    0.2398654506236910D+02    0.1905044013351374D+02   -0.2095164704186132D+02
    0.2478358261908346D+02    0.1955841305263546D+02   -0.2096243734411292D+02
    0.2419458775526155D+02    0.1816144063856621D+02   -0.2086198996932686D+02
    0.2635437440502478D+02   -0.3051567478934997D+01    0.1713808147529489D+02
    0.2568846647553434D+02   -0.3420205004868867D+01    0.1656734134360867D+02
    0.2574075140846536D+02   -0.2654661435631724D+01    0.1778664602848712D+02
    0.2592140603686293D+02    0.2576669489536580D+00   -0.1575972151858291D+02
    0.2643152250564159D+02    0.1046778455795575D+01   -0.1573357819204656D+02
    0.2505265492400539D+02    0.4027320943184045D+00   -0.1610472728661885D+02
   -0.1739229414125064D+02   -0.1115864836195496D+02   -0.1041785228790579D+02
   -0.1779443659433490D+02   -0.1140973651231352D+02   -0.9502286452125292D+01
   -0.1672230839000685D+02   -0.1171343265132163D+02   -0.1075532778779597D+02
   -0.3861170612118903D+01    0.9957498251581448D+01   -0.7911936050004353D+01
   -0.3178221763495070D+01    0.1049501424065891D+02   -0.7491085977244814D+01
   -0.4730837148492467D+01    0.1035333626440264D+02   -0.7992623186050085D+01
   -0.3894124182329144D+01    0.7241642029336800D+01   -0.1124241312922222D+02
   -0.4518648219078164D+01    0.7474821114618635D+01   -0.1194460128840234D+02
   -0.3069680576727284D+01    0.6901500390652543D+01   -0.1159230043891618D+02
    0.2669250434570234D+02    0.2958715608897692D+01   -0.1205341393473406D+02
    0.2747495656132479D+02    0.2386812444384251D+01   -0.1194204816869844D+02
    0.2642945024393804D+02    0.3229326090354152D+01   -0.1113257051182315D+02
   -0.1366801131992232D+02    0.2230307234828864D+02   -0.1050783072975141D+02
   -0.1283461161141300D+02    0.2220838862575459D+02   -0.1092919392907388D+02
   -0.1422938576077451D+02    0.2263719978877035D+02   -0.1121937324802067D+02
    0.7769188847561827D+01    0.1317569473034018D+02    0.2724845042715260D+02
    0.6995184343014885D+01    0.1272419809355734D+02    0.2693618348388373D+02
    0.8408183606358552D+01    0.1257138633854592D+02    0.2761140963679720D+02
    0.7194853410850991D+01   -0.9854099430917014D+01    0.1850452398702561D+02
    0.7815086485207397D+01   -0.9119990764927747D+01    0.1844580164317056D+02
    0.6656889055497636D+01   -0.9895670224784919D+01    0.1770687308783726D+02
    0.2316811616302147D+01    0.2608657601723208D+02   -0.1899068282221381D+02
    0.1492689663300638D+01    0.2595903656188457D+02   -0.1856859687591738D+02
    0.2915476567395555D+01    0.2648949475558681D+02   -0.1833237537251593D+02
    0.2472884871491141D+02   -0.5056147471944296D+01   -0.1784135463902396D+01
    0.2481392036123178D+02   -0.4251076342848628D+01   -0.2415546377506111D+01
    0.2383154629658783D+02   -0.5386809819271854D+01   -0.2056601949493772D+01
   -0.2206482565503098D+02    0.2489048497426582D+02   -0.1739756365198454D+02
   -0.2281759468537678D+02    0.2535897979322986D+02   -0.1776194874518094D+02
   -0.2126808196798376D+02    0.2529215042687459D+02   -0.1776915440546146D+02
    0.9576640486584575D+01    0.1483027667325782D+02    0.2621267688957027D+02
    0.8807130140762963D+01    0.1426020256396309D+02    0.2650466274978595D+02
    0.9684503456205881D+01    0.1551507987288915D+02    0.2693561364297126D+02
   -0.2641894000269869D+01   -0.6074237469374481D+01    0.4448742321105928D+01
   -0.3272447620597918D+01   -0.6142033922005763D+01    0.3744516613160602D+01
   -0.3193577306212569D+01   -0.5649640383662553D+01    0.5170103281666543D+01
   -0.1919095602077525D+02    0.7519882643857137D+01   -0.2646574583691853D+01
   -0.1960492447035699D+02    0.8270289903611467D+01   -0.2372995793315646D+01
   -0.1954884695323199D+02    0.7286538526800411D+01   -0.3520797043355237D+01
    0.2610467666600838D+02   -0.1013087908788301D+02    0.3686004156591181D+00
    0.2682044193085113D+02   -0.1066160834711079D+02    0.5280419357675702D+00
    0.2623844834697377D+02   -0.9751609680957820D+01   -0.5480673351355845D+00
    0.2734871428746182D+02   -0.1859944770956212D+01   -0.3587930608052461D+01
    0.2710133626818392D+02   -0.2008711443549202D+01   -0.2671914633859077D+01
    0.2825617525421729D+02   -0.2105892102228045D+01   -0.3862312186078925D+01
    0.2209273567252339D+02    0.1314970976509942D+01   -0.8306107594947752D+01
    0.2290788727111515D+02    0.1388723942907968D+01   -0.7720463190538053D+01
    0.2160325157032137D+02    0.2151168089143979D+01   -0.8102852687895258D+01
    0.1767202554457826D+02    0.6082511958776124D+01   -0.2721285558159208D+02
    0.1749716123264960D+02    0.5620691296698048D+01   -0.2635231571400199D+02
    0.1843733887729164D+02    0.6615321517203369D+01   -0.2710626856727574D+02
   -0.9379155595276538D+01   -0.5951361469201520D+01   -0.2511145802290854D+02
   -0.9317341301475171D+01   -0.6538132341477721D+01   -0.2592025913290588D+02
   -0.1020395882016928D+02   -0.6180177047883033D+01   -0.2470671309942229D+02
    0.1141958533515919D+02    0.1894196288666478D+02   -0.1051359087435068D+02
    0.1080592592815878D+02    0.1857563701305452D+02   -0.1124889966565249D+02
    0.1101482895861599D+02    0.1876327714746649D+02   -0.9659237405776370D+01
   -0.1614335818944035D+02   -0.2239183965238829D+01   -0.6167118110064049D+01
   -0.1612864368051530D+02   -0.2070747170891841D+01   -0.5224715980738957D+01
   -0.1627183451428029D+02   -0.3193603741773097D+01   -0.6358723700659145D+01
    0.1965540819675042D+02   -0.1333996093366196D+02    0.2040070065840907D+02
    0.2003519687398570D+02   -0.1267156748196813D+02    0.2091535117563623D+02
    0.1935950374164200D+02   -0.1395076026561476D+02    0.2103724047632262D+02
   -0.2752019579852197D+02   -0.2249522142653088D+02    0.4335232066322922D+01
   -0.2835314952689503D+02   -0.2303684353254010D+02    0.4286531056325219D+01
   -0.2705805906491852D+02   -0.2277856648332302D+02    0.3561665068582204D+01
    0.1121956009220494D+02    0.2720335538435994D+02   -0.4337647753377790D+01
    0.1183004683663675D+02    0.2676927489784289D+02   -0.4891029273930345D+01
    0.1049458902128788D+02    0.2658932798331230D+02   -0.4134813766709401D+01
   -0.5248200809806058D+01    0.2054144689347340D+02    0.2141758807256739D+02
   -0.4927871175065694D+01    0.2124301239727542D+02    0.2086302000294832D+02
   -0.4707391571187530D+01    0.1976026537071267D+02    0.2132927941382367D+02
    0.6713572195858042D+00    0.1822051496332818D+02    0.3003298389712170D+01
    0.1735150749866786D+00    0.1739280338686597D+02    0.2930153262826303D+01
    0.1032675538482712D+01    0.1824588889042731D+02    0.3900591726657956D+01
   -0.5300499083712745D+01   -0.2413457934535535D+02    0.2668955006590321D+02
   -0.5841652211464764D+01   -0.2463042955506842D+02    0.2738088362219156D+02
   -0.4534505475250529D+01   -0.2470936009585703D+02    0.2660424390610614D+02
    0.1325801444248556D+02   -0.2279753201526332D+02   -0.2601648768564831D+02
    0.1372325977557954D+02   -0.2205380851074987D+02   -0.2628759386414928D+02
    0.1343183591808851D+02   -0.2364416311108149D+02   -0.2652046677196956D+02
    0.4811195929186868D+00    0.2563505785912628D+02   -0.1158246856099754D+02
    0.3329046960079448D+00    0.2601353443840661D+02   -0.1245987467287671D+02
   -0.4469677806065702D+00    0.2549660370340841D+02   -0.1124932037493340D+02
   -0.1357320484629035D+02    0.1096898712074525D+02   -0.1404006179352860D+02
   -0.1291872230975866D+02    0.1156537772566234D+02   -0.1360543446336847D+02
   -0.1374337045802919D+02    0.1027975003970783D+02   -0.1342831492192722D+02
   -0.5080080097269964D+01    0.1888166437574321D+02    0.1713952995366112D+02
   -0.5973047414628314D+01    0.1853102972104051D+02    0.1699611205100663D+02
   -0.4656009710944978D+01    0.1835540312078022D+02    0.1792615531195214D+02
    0.3716262094889517D+01    0.7251233354723320D+01    0.1862414960829518D+01
    0.2980432982496023D+01    0.7331538686857791D+01    0.2472405736809063D+01
    0.3854577278451266D+01    0.6314426603337655D+01    0.1779005755988498D+01
    0.4626911493576649D+01    0.1651832767830689D+02    0.1425284074680824D+02
    0.4793157730884673D+01    0.1560484999284087D+02    0.1460120292113867D+02
    0.5037516303012015D+01    0.1665050796904548D+02    0.1339569357465353D+02
   -0.1514984801924246D+01    0.2663647242899282D+01   -0.6327525271941721D+01
   -0.2169768140706527D+01    0.2768070789463093D+01   -0.6929767702503109D+01
   -0.8348505379900720D+00    0.3389924601221862D+01   -0.6379969007122601D+01
    0.7793410236311192D+01    0.1764316757856919D+02    0.1674135910193062D+01
    0.8235515528161152D+01    0.1811174261349301D+02    0.1002636298515027D+01
    0.6898962669954483D+01    0.1745807358850992D+02    0.1416696274364492D+01
    0.1026522966394375D+02    0.1808586420040227D+02    0.2322171700992423D+02
    0.1071471229555470D+02    0.1824607551326893D+02    0.2239097706302468D+02
    0.1063977429356361D+02    0.1864538189575996D+02    0.2390302820919732D+02
    0.2753311906476552D+02   -0.2691749376076645D+02   -0.1213590935313884D+02
    0.2674349283858997D+02   -0.2652730739044229D+02   -0.1170822336430255D+02
    0.2802771188465569D+02   -0.2611247415336642D+02   -0.1232906474364403D+02
    0.1177454268038269D+02    0.1112684921341360D+02    0.1171568702993373D+02
    0.1174073980365435D+02    0.1198485634816459D+02    0.1127314578020799D+02
    0.1111436435829007D+02    0.1055689071034617D+02    0.1135470556372165D+02
    0.2539939996809926D+02    0.8551294605679914D+01    0.2292805165210786D+02
    0.2512245141258227D+02    0.7666812180633314D+01    0.2317917538338071D+02
    0.2633500369353078D+02    0.8661239033864360D+01    0.2321532167519573D+02
    0.2678358224300539D+02    0.1433207171323692D+02    0.1790728350757783D+02
    0.2730784841391799D+02    0.1368548403440422D+02    0.1840380090360780D+02
    0.2743616160217164D+02    0.1458977526990540D+02    0.1720867300685765D+02
   -0.1929083454433194D+02   -0.1347491242688321D+02   -0.2707842071994833D+02
   -0.1984432219664661D+02   -0.1296608687308099D+02   -0.2647311434303666D+02
   -0.1838280419366037D+02   -0.1309824236599301D+02   -0.2715612370707559D+02
    0.2388301023480020D+02    0.2119207089906892D+02    0.6757707665700845D+01
    0.2313910579998466D+02    0.2177451816547921D+02    0.6675303254473140D+01
    0.2447881157993782D+02    0.2144843378570076D+02    0.6068057179358396D+01
   -0.6140349346776893D+00    0.8618160319567815D+01    0.2104226250100412D+02
    0.3119325022671655D+00    0.8742876052457275D+01    0.2108864053851632D+02
   -0.8215855016014036D+00    0.7885036230825143D+01    0.2166533938204392D+02
   -0.1850223158115422D+02    0.1872297916469781D+02   -0.5516145308905270D+01
   -0.1902240875674521D+02    0.1944747119891486D+02   -0.5202688428011871D+01
   -0.1774028684797491D+02    0.1875936062469937D+02   -0.4935436288673748D+01
   -0.3525407411451452D+01    0.2319764530779823D+02    0.2147569369890862D+02
   -0.3059422207941384D+01    0.2234178452452479D+02    0.2156665144242004D+02
   -0.2936557617560462D+01    0.2382649298729317D+02    0.2102373714753669D+02
    0.2730925765792672D+02   -0.1774626992273394D+02    0.1461706395642318D+02
    0.2772500959227668D+02   -0.1779797554202881D+02    0.1373322166261011D+02
    0.2735604508964030D+02   -0.1685725939620847D+02    0.1494618542360100D+02
   -0.7125177298449062D+01   -0.2414596211295584D+02   -0.2265145170510951D+02
   -0.7162207040414449D+01   -0.2503946640272256D+02   -0.2237238973138387D+02
   -0.6329642468777553D+01   -0.2383628649568134D+02   -0.2216644983487443D+02
   -0.2363878005086456D+02   -0.1389950271006470D+02    0.2066535290466134D+02
   -0.2283594885271189D+02   -0.1432062519354247D+02    0.2098432684634830D+02
   -0.2398967796459337D+02   -0.1446380485184619D+02    0.1996012486580042D+02
   -0.1910557473129097D+02    0.2560802642403493D+02    0.5158426280777003D+01
   -0.1884886441886282D+02    0.2513866108821651D+02    0.5996444024475172D+01
   -0.1848121383351764D+02    0.2533126637394923D+02    0.4424303352438444D+01
   -0.2239850894553948D+02   -0.1225629971341538D+02    0.3602014550936093D+01
   -0.2266721367080404D+02   -0.1285723104433720D+02    0.4301095005200953D+01
   -0.2284415230421667D+02   -0.1140259711817170D+02    0.3915975842171230D+01
    0.2753504060779304D+02    0.3045697160583003D+01    0.1142646283540893D+02
    0.2712706478372983D+02    0.3263914636974377D+01    0.1057493396889417D+02
    0.2804855146924761D+02    0.3855739511645467D+01    0.1163820159793304D+02
   -0.1143013074995749D+02   -0.2499684550928293D+02   -0.7610220451897812D+01
   -0.1067178592363496D+02   -0.2505563375936115D+02   -0.8109797902120796D+01
   -0.1188933673755778D+02   -0.2588729981094993D+02   -0.7698524676543680D+01
   -0.3828690625763836D+01   -0.1558580040239091D+02    0.2100871954151823D+01
   -0.3928821314561876D+01   -0.1650940323301178D+02    0.2183126787041919D+01
   -0.3939866516083971D+01   -0.1519736127524169D+02    0.2991696786524446D+01
   -0.1774155008842873D+02   -0.2084929147613313D+02    0.8953810558944614D+01
   -0.1870695941921765D+02   -0.2077038515731294D+02    0.9248701184522410D+01
   -0.1754169991123715D+02   -0.2179318656376591D+02    0.8745691544291407D+01
   -0.1900419941106796D+02    0.1967164734484740D+02    0.1349480236794664D+02
   -0.1903383493899448D+02    0.2034833565166850D+02    0.1284213414043505D+02
   -0.1979165673579242D+02    0.1993123375478405D+02    0.1395006056669985D+02
   -0.1543938941146349D+02    0.4074111311128982D+01    0.7016498316836977D+01
   -0.1606381146676368D+02    0.3943793935633887D+01    0.7746362136900733D+01
   -0.1504487189675880D+02    0.4990125789667613D+01    0.7186827170498455D+01
   -0.2084711774837583D+01    0.1707374238341947D+02    0.2053618712412436D+02
   -0.1740214334184430D+01    0.1629259324069588D+02    0.2003776829528573D+02
   -0.1404882633647602D+01    0.1771293737162522D+02    0.2056144863979648D+02
   -0.1835479451922686D+02   -0.2753443922123257D+02    0.1370943203571059D+02
   -0.1741605486211742D+02   -0.2754387820258383D+02    0.1376316744706986D+02
   -0.1858631006702487D+02   -0.2678797053914210D+02    0.1430146616514195D+02
   -0.1269433763550985D+02    0.1206036483736502D+02   -0.6189663060798114D+01
   -0.1295384563737809D+02    0.1279308657757672D+02   -0.6818047656396613D+01
   -0.1345220778368817D+02    0.1153725385736124D+02   -0.5916481359580715D+01
   -0.1789591890110594D+02   -0.1800107365922491D+02   -0.1908051851717252D+02
   -0.1735974065367033D+02   -0.1880442632534145D+02   -0.1913062149199450D+02
   -0.1768251016022937D+02   -0.1762039191638700D+02   -0.1824257771953502D+02
   -0.1533825672159248D+02   -0.2579843363267892D+02   -0.2029521756856083D+02
   -0.1540297887124055D+02   -0.2488885450742357D+02   -0.1992659974499677D+02
   -0.1457675851632544D+02   -0.2625882442470320D+02   -0.1990635875037985D+02
   -0.8398815118680251D+00   -0.2429106529208309D+02    0.6117042642450254D+01
   -0.8812061216638861D+00   -0.2454686988490705D+02    0.5193947651150056D+01
   -0.1664342308399557D+01   -0.2376397767472803D+02    0.6230090819521766D+01
   -0.2170236322426423D+01    0.1587913414353547D+02    0.1602039226690160D+02
   -0.2637189391272081D+01    0.1516172283645887D+02    0.1647241036179761D+02
   -0.1662122871950242D+01    0.1624883863216962D+02    0.1673391673753939D+02
    0.1411243173678968D+02    0.2725670055291689D+02   -0.1771576032302259D+02
    0.1487212106794950D+02    0.2668956138657181D+02   -0.1770872810887796D+02
    0.1356211287825342D+02    0.2695103459882256D+02   -0.1848481632236811D+02
    0.1427072668570231D+02   -0.2348113511972223D+02    0.1839878289001108D+02
    0.1409187570655006D+02   -0.2269119050286232D+02    0.1892704313945607D+02
    0.1515938298889162D+02   -0.2373808045805417D+02    0.1864609225545981D+02
    0.1588384191248901D+01   -0.8598934796873341D+01    0.9103201214547033D+01
    0.1315162939054475D+01   -0.9498044003452268D+01    0.8767449290382924D+01
    0.9493200179902838D+00   -0.7889064088068301D+01    0.8700506095182655D+01
    0.3052940579150492D+01    0.5364598515848722D+01    0.1505252317199649D+02
    0.2939730671255417D+01    0.5216278474736068D+01    0.1411935545547503D+02
    0.2430418748431411D+01    0.6042433218185006D+01    0.1537984774026504D+02
    0.2144457790079735D+02   -0.1665745064923071D+02    0.1645932226413338D+02
    0.2205355982974431D+02   -0.1633784695771396D+02    0.1718585618161199D+02
    0.2117978088972168D+02   -0.1755415885046537D+02    0.1672316575844659D+02
    0.2567808190894506D+02    0.1239331414124240D+02    0.1104375552377250D+02
    0.2474273905092086D+02    0.1248977850783946D+02    0.1093707436531333D+02
    0.2612620126275062D+02    0.1238009560469718D+02    0.1017522012358221D+02
   -0.6566405729351687D+01   -0.2727055222806993D+02    0.5319128771315240D+01
   -0.7398929725439110D+01   -0.2769749041221020D+02    0.5051389514704161D+01
   -0.5863243996558879D+01   -0.2799150742910165D+02    0.5245920982547772D+01
    0.4493485145923615D+01   -0.1384730431503236D+02   -0.3782257527629176D+01
    0.4832534238607244D+01   -0.1299292635042716D+02   -0.3895649749287270D+01
    0.3927064181125125D+01   -0.1371112983195094D+02   -0.3040968906098976D+01
   -0.1075177830252202D+02    0.3790331473011865D+00   -0.1037053820105059D+02
   -0.1064704153014347D+02    0.1044152201004994D+01   -0.9756488413646506D+01
   -0.1113909982559577D+02    0.7880465839334138D+00   -0.1118352563840991D+02
   -0.9196700483000209D+01    0.1079892089164225D+02   -0.1821586225303260D+02
   -0.8915250795332129D+01    0.1012531021617730D+02   -0.1761296798829825D+02
   -0.1008027949912167D+02    0.1114830102130483D+02   -0.1787884771544434D+02
   -0.1235811432401461D+02    0.4859935647092472D+01   -0.1254924276489203D+01
   -0.1209940125722185D+02    0.5589882984375805D+01   -0.6350233499855790D+00
   -0.1326238087516530D+02    0.5135359850373163D+01   -0.1568570811856632D+01
   -0.8797233377117541D+01   -0.8751083244103977D+01    0.2204470862960536D+02
   -0.8349949172685928D+01   -0.8773363052264147D+01    0.2292332691531399D+02
   -0.9721956518424772D+01   -0.8727493653815532D+01    0.2225182371189314D+02
   -0.5715438601534029D+01    0.2708796084689120D+02    0.2558438474295941D+02
   -0.5097442596709043D+01    0.2708333711372380D+02    0.2483538670349549D+02
   -0.6379669266113959D+01    0.2773061395882567D+02    0.2542718245846702D+02
   -0.1773981312217979D+02   -0.1391836640745919D+02   -0.2172829854343982D+02
   -0.1851970017547544D+02   -0.1446468177744456D+02   -0.2170083562057203D+02
   -0.1701107622018727D+02   -0.1454520836334573D+02   -0.2151109039321949D+02
   -0.4056403850621066D+01    0.9662075159360002D+01    0.2573229098434751D+02
   -0.4552866993215472D+01    0.8872057013879839D+01    0.2545722216245432D+02
   -0.4418691614089374D+01    0.9994916860040375D+01    0.2652690592530965D+02
   -0.2129956120097026D+02    0.1754354824444891D+02    0.6725033914337976D+01
   -0.2201123759476835D+02    0.1766910814219963D+02    0.7378739563985246D+01
   -0.2155971583258794D+02    0.1733800721873370D+02    0.5831432085049839D+01
    0.1738944843975601D+02    0.7107157377784187D+01   -0.4432202612112418D+01
    0.1801764611768704D+02    0.6444256163441104D+01   -0.4699461623702947D+01
    0.1695107487357086D+02    0.6776648738602631D+01   -0.3668665381507750D+01
   -0.2062745651875164D+02    0.2646680626426713D+02    0.1349734811381752D+02
   -0.1977574495214660D+02    0.2687865008014106D+02    0.1360402402979089D+02
   -0.2103363486724715D+02    0.2689055351221232D+02    0.1273867098197036D+02
    0.4450919015150701D+01    0.1227394362753941D+02    0.2471544174512654D+02
    0.4501713446718501D+01    0.1200738327204068D+02    0.2561820459484732D+02
    0.4317643416832777D+01    0.1319838395125855D+02    0.2468226199543215D+02
   -0.1448300905201582D+02    0.1493217536458701D+01   -0.1920966950898359D+02
   -0.1385579141849308D+02    0.7802943918828584D+00   -0.1942625295000287D+02
   -0.1431666476735675D+02    0.2190183346267718D+01   -0.1989307977948401D+02
   -0.1512505554363535D+02    0.6755733029502907D+01    0.8984770905262735D+01
   -0.1598264694540047D+02    0.6718747264875932D+01    0.9516041859621527D+01
   -0.1439504079136897D+02    0.6230345814200069D+01    0.9438239844743125D+01
   -0.2701764132764778D+02   -0.2266050672076475D+02    0.1051169202718564D+02
   -0.2755967174861743D+02   -0.2190662813729998D+02    0.1019346124401482D+02
   -0.2705712372963794D+02   -0.2327220959513079D+02    0.9712965210639068D+01
   -0.1462739347176508D+02    0.2686205394746305D+02   -0.3402477763818363D+01
   -0.1529122419879318D+02    0.2629686196665785D+02   -0.3671725226149187D+01
   -0.1373826030395812D+02    0.2649229411373178D+02   -0.3667988770538112D+01
   -0.2768208100655846D+02    0.1072634750114521D+02    0.2140540173143717D+02
   -0.2707704221159756D+02    0.1135333121878759D+02    0.2112498518751205D+02
   -0.2709825561477858D+02    0.1032609259311480D+02    0.2204294003930342D+02
    0.3013268357413021D+00    0.1234059703488014D+02   -0.2613326702250963D+02
    0.7015675236563810D+00    0.1230009163975487D+02   -0.2525411907127170D+02
    0.1018716759315301D+01    0.1238867043111160D+02   -0.2673202353633965D+02
   -0.2017522326473427D+02   -0.8928622343061051D+01   -0.1481315364134013D+02
   -0.1946649664070254D+02   -0.9026210672493654D+01   -0.1543237296665903D+02
   -0.1970437034245957D+02   -0.9159739771883611D+01   -0.1397707269570061D+02
   -0.1730387249794721D+02   -0.2629056359128018D+02   -0.7364427827241702D+01
   -0.1774733827497847D+02   -0.2587640723520429D+02   -0.8143709706456768D+01
   -0.1637030353022578D+02   -0.2624473379490120D+02   -0.7600717946907149D+01
    0.1247783993969695D+02   -0.5697139401411244D+01    0.7655226676671377D+01
    0.1317458425387750D+02   -0.6302166437745070D+01    0.7407660177439938D+01
    0.1165229660109649D+02   -0.6161141990873316D+01    0.7371851882022264D+01
   -0.1943483991806939D+02    0.1751592611806055D+02   -0.1496931794464552D+02
   -0.1997050153874176D+02    0.1687345671652802D+02   -0.1450403266781314D+02
   -0.1990239729216900D+02    0.1830545769985938D+02   -0.1493256969160258D+02
    0.2632507399796324D+02   -0.2722950705454128D+02    0.1708143973123702D+02
    0.2541518279436993D+02   -0.2724962861700758D+02    0.1695066634489200D+02
    0.2649921945981563D+02   -0.2632619344910193D+02    0.1748700938738062D+02
   -0.1972924112803439D+02   -0.1821719600314402D+02    0.1587696399265706D+02
   -0.1987412193975748D+02   -0.1777076839006339D+02    0.1506355749198296D+02
   -0.2034465197836485D+02   -0.1781862014270488D+02    0.1648260834609578D+02
   -0.8773881060864801D+00    0.2159332631623118D+02    0.2530395604251396D+02
   -0.1221450667758901D+01    0.2088583088256044D+02    0.2470991621599238D+02
   -0.7204684323803090D-01    0.2193186956099305D+02    0.2488687506019598D+02
   -0.1121539635946635D+02    0.2672869144911236D+02    0.1150205829637869D+01
   -0.1184569098887384D+02    0.2631432835077376D+02    0.1771179191642131D+01
   -0.1083606363226529D+02    0.2756459141028758D+02    0.1512986728695251D+01
    0.3967259975825930D+01    0.1255396226653489D+02   -0.1320847374080560D+02
    0.4694395102755456D+01    0.1317527769653845D+02   -0.1303068192127995D+02
    0.4234024594525128D+01    0.1203114768282725D+02   -0.1395369817537376D+02
    0.2745001188116523D+02   -0.9153768454181678D+01   -0.7913402040758553D+01
    0.2704117855892844D+02   -0.9373426465184757D+01   -0.8741941886427906D+01
    0.2791849209583027D+02   -0.9912890083610169D+01   -0.7525269605808197D+01
   -0.2342495587419777D+02   -0.1417791816207236D+01   -0.7226747514850701D+01
   -0.2370976609202345D+02   -0.2253073455980224D+01   -0.6852026968295386D+01
   -0.2362520595348227D+02   -0.7581429630479420D+00   -0.6575232656557862D+01
   -0.1402350371857346D+02    0.4856323778261940D+01   -0.6548371662367930D+01
   -0.1356577227708000D+02    0.4490920185388751D+01   -0.5781796179640402D+01
   -0.1388873631595118D+02    0.4145844013601251D+01   -0.7168939599390889D+01
   -0.3575887675524890D+01    0.1330711084596782D+02   -0.1254329511391181D+02
   -0.3907074090717565D+01    0.1324993920895254D+02   -0.1165689682292542D+02
   -0.3553552621399616D+01    0.1249105095537216D+02   -0.1303144071717486D+02
    0.2261576582559471D+02    0.1222657451978372D+02    0.1996661094193467D+02
    0.2355514112621321D+02    0.1197185622068987D+02    0.1972686663633321D+02
    0.2262892203298663D+02    0.1310473619583744D+02    0.1938288187889222D+02
   -0.6712873941142372D+00    0.1150483893974949D+02   -0.1293008348498611D+02
   -0.7923966331854604D+00    0.1067184501604639D+02   -0.1253745689573790D+02
   -0.9930774160044330D+00    0.1218015898179442D+02   -0.1235739004359977D+02
    0.1897953309524611D+02    0.7173402552988166D+01    0.8684332121195609D+01
    0.1905308875680051D+02    0.7447476399983373D+01    0.9588275486496405D+01
    0.1978459442547478D+02    0.6668615655431132D+01    0.8537059468100912D+01
    0.1330471852714169D+02    0.1448811613649410D+02    0.8046742621153511D+01
    0.1335801811479180D+02    0.1408337185340523D+02    0.8899661304012135D+01
    0.1251666593481220D+02    0.1503537078029585D+02    0.8055037736823627D+01
   -0.2664560187926688D+02    0.2330886643892831D+02   -0.2333506790659806D+02
   -0.2573638423652698D+02    0.2353014056641333D+02   -0.2328975134616783D+02
   -0.2670678082989924D+02    0.2236515261886649D+02   -0.2309059421329554D+02
    0.2535811348626753D+02   -0.1315353097850815D+02    0.2670094202214224D+02
    0.2627500110617317D+02   -0.1280100998745769D+02    0.2685036187628486D+02
    0.2545844338623844D+02   -0.1407601782913881D+02    0.2713063726607419D+02
    0.2060057636100707D+02    0.2405251720168481D+00    0.5730458150216745D+01
    0.2060543835273135D+02    0.1429624837122996D+00    0.4769455267587006D+01
    0.2078694138973395D+02    0.1121200386175202D+01    0.5970487654210270D+01
    0.1692739013227084D+02    0.8730568552472674D+01    0.1114607849188397D+02
    0.1761548896306214D+02    0.8426033980065528D+01    0.1177812837809570D+02
    0.1696454314885526D+02    0.9733642331074492D+01    0.1125762663624049D+02
    0.2674983962585575D+02    0.1930029994491882D+02    0.1092847028564699D+02
    0.2675187916096827D+02    0.1831561767917775D+02    0.1080726328087307D+02
    0.2768263406242674D+02    0.1955590736424551D+02    0.1074692800327816D+02
    0.6821652965253399D+00   -0.2057299094057706D+02    0.1677557364418369D+02
    0.2863054259125162D+00   -0.2148279019202023D+02    0.1666724893663958D+02
    0.1584724484466631D+01   -0.2047920850021796D+02    0.1715995284528672D+02
   -0.1690220144815943D+02   -0.1803778846468203D+02   -0.4789566017300252D+01
   -0.1716260811957103D+02   -0.1713027531259884D+02   -0.4418324640199586D+01
   -0.1701240803635772D+02   -0.1798818041350524D+02   -0.5730149973507369D+01
   -0.2318942370570808D+01   -0.1028792559238074D+02    0.1269800337929655D+02
   -0.2388254425514100D+01   -0.1109042561619353D+02    0.1216045515149235D+02
   -0.1698831145053395D+01   -0.9680232627105097D+01    0.1218331969396498D+02
   -0.1343135832305009D+02    0.1610830395599757D+01    0.1914367080103124D+02
   -0.1351059616600999D+02    0.2560920391712276D+01    0.1885094263203393D+02
   -0.1408522876696216D+02    0.1057332760570102D+01    0.1873938650127150D+02
    0.2457350645211518D+02   -0.1066735444309762D+02    0.1065382292466306D+02
    0.2389268321752919D+02   -0.1064288005394216D+02    0.9974419386078079D+01
    0.2398957942960168D+02   -0.1062557863682811D+02    0.1147621120713794D+02
    0.7932450105245509D+01    0.6334505922566080D+01    0.2040265749846222D+02
    0.8178339596172922D+01    0.6563371182496335D+01    0.1946922167256273D+02
    0.7130837027252058D+01    0.6754656790906619D+01    0.2063241408743536D+02
   -0.2601354550086208D+02    0.1025087869545458D+02   -0.2276360085446097D+02
   -0.2513701452198028D+02    0.9963035272579209D+01   -0.2252591331390945D+02
   -0.2642379429522865D+02    0.1074173386237292D+02   -0.2199363497599083D+02
   -0.1389164704035959D+02   -0.2264287048488555D+02    0.1830489617058407D+02
   -0.1384789037518968D+02   -0.2169805402980997D+02    0.1847513357799762D+02
   -0.1365572650235989D+02   -0.2279274711143143D+02    0.1742805169741042D+02
   -0.1480034126717152D+02   -0.2484247789622475D+02    0.3479684436961470D+01
   -0.1440645446805802D+02   -0.2572811365747496D+02    0.3381820239335509D+01
   -0.1420564078969782D+02   -0.2415246309720511D+02    0.3766992730379259D+01
    0.7259226140245245D+01    0.2462271247810213D+02   -0.2604570204753994D+01
    0.6715681265973813D+01    0.2401031857905300D+02   -0.2129862988643918D+01
    0.6766825922483917D+01    0.2542644584455050D+02   -0.2697876067698359D+01
    0.3107812240724682D+01   -0.6176166375190247D+01    0.1730802943503175D+02
    0.3882239858160652D+01   -0.6541144412918542D+01    0.1782781437684864D+02
    0.3212778086431361D+01   -0.5207120866898042D+01    0.1741896971743833D+02
   -0.2558127114003480D+02   -0.1127089564882498D+02   -0.4964366864028817D+01
   -0.2524885752769460D+02   -0.1039894795928151D+02   -0.4827683612507864D+01
   -0.2529551414714641D+02   -0.1172113537711581D+02   -0.4140812723076134D+01
    0.2142286634405139D+02   -0.2609081680996670D+02   -0.1276467859865907D+02
    0.2124004778818380D+02   -0.2512292053590201D+02   -0.1274489418137955D+02
    0.2085895315226918D+02   -0.2650653344142010D+02   -0.1206683395157496D+02
    0.1763759408664929D+02   -0.9630847090314553D+01    0.1476109437447245D+01
    0.1860468479132308D+02   -0.9635253563858155D+01    0.1361308705563182D+01
    0.1748700910506062D+02   -0.9266768864516386D+01    0.2359214022745131D+01
    0.6406057151172519D+01    0.2073231858654093D+02    0.1813020539990099D+01
    0.5927084867086019D+01    0.2058687941885106D+02    0.2592873585270729D+01
    0.7302852901890576D+01    0.2042970516792369D+02    0.1896257686122020D+01
   -0.2184686771120764D+02   -0.1036491880608073D+02    0.2043837713275454D+02
   -0.2153621959034633D+02   -0.1126013458666961D+02    0.2029746645039229D+02
   -0.2185772305662406D+02   -0.1022847201805742D+02    0.2142636583427218D+02
    0.2566668516158989D+02   -0.7166885858644843D+01    0.7435036629203354D+01
    0.2518191598208935D+02   -0.7979740110493075D+01    0.7236583956964433D+01
    0.2568761619841628D+02   -0.6761916779214787D+01    0.6553662708310787D+01
   -0.2444606321823747D+01   -0.1859563315193892D+02    0.6595587986828054D+01
   -0.3396275440521637D+01   -0.1854299926637346D+02    0.6760036613598314D+01
   -0.2148575428449038D+01   -0.1777361152812874D+02    0.7035597021113670D+01
   -0.5154793738862554D+01   -0.1699118457796510D+02    0.1303383252061251D+02
   -0.5349985801194783D+01   -0.1771168365261915D+02    0.1362120884652859D+02
   -0.4208413889945049D+01   -0.1702822319713866D+02    0.1297884699063448D+02
    0.3263103423376163D+01   -0.2197373021085843D+02    0.1170489655259497D+02
    0.3731707114846418D+01   -0.2159925996019509D+02    0.1094475054696889D+02
    0.3731227737845472D+01   -0.2166573401143885D+02    0.1252279884187169D+02
   -0.1322290965820905D+02   -0.1372586987642534D+02    0.7720436697177984D+01
   -0.1275660996746011D+02   -0.1291443305223640D+02    0.7529564229328110D+01
   -0.1417852653554888D+02   -0.1363688448343690D+02    0.7520726100515445D+01
   -0.1439463629156221D+02   -0.7496034578034934D+01    0.1932602648635661D+02
   -0.1462683767660363D+02   -0.7473785836646734D+01    0.1836327556815490D+02
   -0.1346170100201793D+02   -0.7269623447978544D+01    0.1943734917747402D+02
    0.2492788866613211D+02   -0.1192363267142592D+02    0.2190612319178857D+02
    0.2461703408062487D+02   -0.1115939561672047D+02    0.2138098081092891D+02
    0.2474277176188030D+02   -0.1180666351180874D+02    0.2285159824806025D+02
    0.1328631437876905D+02   -0.2554773718374133D+02    0.3834290235681176D+01
    0.1300643471574056D+02   -0.2485378718276456D+02    0.4352845787929445D+01
    0.1382738126896269D+02   -0.2516000155089363D+02    0.3124325732346142D+01
    0.2148855403755573D+02   -0.1920817902587643D+02   -0.2651999261681724D+02
    0.2187150543524228D+02   -0.1915394039360584D+02   -0.2738689098834555D+02
    0.2225677687375983D+02   -0.1907828812000291D+02   -0.2595869886715012D+02
   -0.1456431702007337D+02   -0.7010557312639325D+01    0.1297339607435945D+02
   -0.1513736357176062D+02   -0.7144907528780226D+01    0.1223105567700188D+02
   -0.1502441936768380D+02   -0.6467595141880466D+01    0.1358040641854807D+02
   -0.1368922285599623D+02    0.4031881489105326D+01    0.9832901157973154D+01
   -0.1412889091494881D+02    0.3192583256747469D+01    0.9827688816742318D+01
   -0.1341265530827311D+02    0.4176899487512877D+01    0.8955525102240085D+01
    0.2700755620144861D+02    0.1624614471988848D+02    0.2057273432098148D+02
    0.2679182368441873D+02    0.1566664033351238D+02    0.2133067068039809D+02
    0.2773065953425749D+02    0.1585920057373626D+02    0.2013550565877900D+02
    0.1980043484408304D+02    0.6528108382380253D-01    0.2066028245925074D+02
    0.1915093200367333D+02   -0.6372003849259461D+00    0.2054032421637583D+02
    0.1971409013406688D+02    0.6237976962573178D+00    0.1991172460931110D+02
    0.1636549405098896D+02   -0.8325597011641573D+01   -0.7471320070121107D+00
    0.1636132006642116D+02   -0.8871715664397582D+01   -0.1516187072181691D+01
    0.1671653555586786D+02   -0.8701048556100540D+01    0.4740477144194277D-01
   -0.1634616237138503D+02   -0.9512916230609687D+01    0.1561283285493025D+02
   -0.1715185373707635D+02   -0.8960856428368452D+01    0.1560849011895283D+02
   -0.1558140940731724D+02   -0.8953664391994357D+01    0.1575840864863290D+02
    0.3484546933814230D+01    0.2652613346248738D+02   -0.1398739024166526D+02
    0.3365601067622970D+01    0.2616526810802093D+02   -0.1490943381092572D+02
    0.2619921488955685D+01    0.2687065850044036D+02   -0.1372269844476462D+02
   -0.1765331128483095D+01    0.2271921501774543D+02   -0.1351749301379462D+02
   -0.1392834597771907D+01    0.2192646140334660D+02   -0.1397780482437827D+02
   -0.1753728887665319D+01    0.2257394059201829D+02   -0.1257141739409057D+02
    0.2640305077722662D+02   -0.1227936482483991D+02    0.3197822905559072D+01
    0.2650673778155598D+02   -0.1304106722764606D+02    0.2589892314701284D+01
    0.2550042270641379D+02   -0.1197271951507100D+02    0.2999937020381755D+01
   -0.4533044242995661D+01   -0.4969570489985262D+01    0.1235597892952969D+02
   -0.4829949455436597D+01   -0.4947269826575357D+01    0.1323891124084328D+02
   -0.3582040078943367D+01   -0.5068265466089775D+01    0.1244684961354636D+02
    0.1081617185272430D+02    0.4249933590082081D-01   -0.1158225456302439D+01
    0.1178594964725163D+02   -0.1820561927952693D+00   -0.1055569585803311D+01
    0.1056685449016695D+02   -0.1902280357289937D+00   -0.2076212392340994D+01
   -0.1976822797485305D+02   -0.4071480734274502D+01   -0.1369513913943546D+02
   -0.2038040165233093D+02   -0.4546067478470335D+01   -0.1312047785773691D+02
   -0.1919324617952974D+02   -0.3466459269871082D+01   -0.1313436705446704D+02
   -0.5112448732836328D+00    0.1942568636074404D+02   -0.1979689263758699D+02
   -0.1222892743067542D+01    0.1883657779108349D+02   -0.2014075784022377D+02
   -0.5110556791904192D+00    0.2016886483018005D+02   -0.2044040248266297D+02
   -0.2234298325512008D+02    0.9490126870911164D+01    0.1423279139321120D+02
   -0.2221513235227735D+02    0.1036939789734114D+02    0.1385566391141523D+02
   -0.2236296885744251D+02    0.8884041359433166D+01    0.1346193958916893D+02
   -0.5521191574367873D+01    0.6419188604589108D+01    0.1028341349339752D+02
   -0.5172690390524635D+01    0.6315568540412392D+01    0.1118775349663253D+02
   -0.4843227749689510D+01    0.6310714625656662D+01    0.9605955153157574D+01
    0.2719021162706250D+02   -0.8969207800384609D+01    0.1077365218364591D+02
    0.2772287140120950D+02   -0.9762951662927653D+01    0.1062247357699645D+02
    0.2628860628092334D+02   -0.9244282374236064D+01    0.1082935204710373D+02
   -0.9195761746669168D+01   -0.2121592314476619D+02   -0.1231272127808652D+02
   -0.9733198867485845D+01   -0.2100955140268416D+02   -0.1146602535508064D+02
   -0.8263942611011469D+01   -0.2113513459610723D+02   -0.1210526935366416D+02
    0.2368503291230877D+02   -0.4239857582417400D+01    0.5028163851145742D+01
    0.2275258908503453D+02   -0.4358822806289934D+01    0.4853174205311047D+01
    0.2366643902914233D+02   -0.3982407424445633D+01    0.5919137070250549D+01
    0.1983601869047005D+02   -0.2679330417249864D+02    0.2151701659750375D+02
    0.1967674074381598D+02   -0.2737026471607597D+02    0.2082397959062090D+02
    0.1951767161972336D+02   -0.2737372602960939D+02    0.2223958111856903D+02
    0.9615620944732866D+01   -0.1745469925141015D+01    0.4275602082010653D+01
    0.8923303206465503D+01   -0.2431294187916590D+01    0.4248704101797074D+01
    0.9459274414176415D+01   -0.1120973769755165D+01    0.4989041559504484D+01
   -0.2050914897679064D+02   -0.2626416783999478D+02    0.1882602085332663D+02
   -0.2064000230513014D+02   -0.2690745158968805D+02    0.1811379764662165D+02
   -0.1954326277652523D+02   -0.2630126844385827D+02    0.1894797396706532D+02
    0.2457424773677950D+02   -0.4644667776810052D+01   -0.6499537841335971D+01
    0.2548623874032597D+02   -0.4492826552103300D+01   -0.6848070436768099D+01
    0.2443148348345672D+02   -0.5555302587819283D+01   -0.6792949489596630D+01
    0.2360791650371141D+02   -0.5316525864530648D+00    0.4901562393678519D+01
    0.2432920712667202D+02   -0.6505972170508635D+00    0.4284065042765117D+01
    0.2290931239294076D+02   -0.1055976001664914D+01    0.4612486710291333D+01
    0.8558840792595538D+01    0.7611403463563387D+01    0.1789332515175784D+02
    0.9403653984450518D+01    0.7034023646829837D+01    0.1798400054990300D+02
    0.7831724260331893D+01    0.7086727102224532D+01    0.1743271640160497D+02
    0.2371054647819761D+02   -0.2656122788992437D+02    0.1606070786328799D+02
    0.2307611664760176D+02   -0.2592878277488817D+02    0.1637229609066870D+02
    0.2425459480149809D+02   -0.2603486242409479D+02    0.1548010759431946D+02
    0.2746375906532837D+02   -0.6927547575693731D+01   -0.1045480243181714D+02
    0.2803395646279589D+02   -0.6251283750931920D+01   -0.1011056528824976D+02
    0.2661395367059267D+02   -0.6729479677282677D+01   -0.1007049979964797D+02
    0.1537875755891553D+02   -0.1813762887394195D+02    0.2565650623115862D+02
    0.1558653241973599D+02   -0.1902565901221594D+02    0.2589589419955593D+02
    0.1517478121913262D+02   -0.1763913442967539D+02    0.2646869805545279D+02
    0.5097700879353801D+01    0.8812489805145592D+01    0.2732150619835277D+02
    0.4823249941276761D+01    0.8281914649942705D+01    0.2652528245553167D+02
    0.5505376381732249D+01    0.8355931812201177D+01    0.2805090325655788D+02
   -0.1370775396721866D+02    0.4820749987468862D+01    0.2243229291436369D+02
   -0.1462509339159847D+02    0.4542666138385331D+01    0.2266970288160164D+02
   -0.1347932302064459D+02    0.4800718138803186D+01    0.2151606575704499D+02
   -0.1427846541484662D+02   -0.5145990617374815D+01    0.2430878329915048D+02
   -0.1446143593188784D+02   -0.4901306549976718D+01    0.2521665809164592D+02
   -0.1390177813264866D+02   -0.6022916756294475D+01    0.2429619327219394D+02
   -0.1261345011468514D+02    0.2725600981634464D+01   -0.2708796848531015D+02
   -0.1271932683025124D+02    0.3382187275031860D+01   -0.2776679756259174D+02
   -0.1261269389530919D+02    0.3279532017778330D+01   -0.2621290934067968D+02
    0.3727789902665227D+01   -0.3084910556680998D+01    0.3319190395108429D+01
    0.3786240728398277D+01   -0.4022018834239027D+01    0.3143340158887590D+01
    0.2819649369665819D+01   -0.2944250456862978D+01    0.3192666580260727D+01
   -0.1323395437581169D+02    0.2186098699957636D+02    0.4191187784978296D+01
   -0.1255973272027400D+02    0.2217926452402827D+02    0.4733580526475550D+01
   -0.1411359787773589D+02    0.2203407854794322D+02    0.4607671398841223D+01
   -0.2420403542777452D+02    0.7886060385563210D+01    0.2147635729374981D+01
   -0.2411562182074213D+02    0.8851605564995840D+01    0.2207185906158172D+01
   -0.2484103351301709D+02    0.7693682356448918D+01    0.2777041596113329D+01
    0.1301624103330655D+02   -0.1327041597780175D+02    0.1256503345689808D+02
    0.1231380660966874D+02   -0.1338090813605289D+02    0.1193195659199825D+02
    0.1272728823363333D+02   -0.1374683106549518D+02    0.1331808221725272D+02
   -0.2660601909435963D+02    0.9654497299607934D+01    0.2599675356941505D+02
   -0.2746937690652582D+02    0.9780435771703313D+01    0.2549865070595335D+02
   -0.2587381918769339D+02    0.9789238689774145D+01    0.2541528710917801D+02
    0.5825345143046628D+01    0.5374026999390696D+01   -0.2014840456793977D+02
    0.6247306206939574D+01    0.4710706494591599D+01   -0.1953396678530270D+02
    0.4887512532988747D+01    0.5106755368393508D+01   -0.2031458913117777D+02
   -0.1802648506772326D+01    0.2681001931507577D+02   -0.1365697550586761D+01
   -0.1230484102890831D+01    0.2603418798674939D+02   -0.1219599119319849D+01
   -0.2334019089638400D+01    0.2692801282411106D+02   -0.5023402056665293D+00
   -0.2467096901168272D+02   -0.1260953460037551D+02   -0.2370736239650258D+02
   -0.2433630207889667D+02   -0.1347383048180355D+02   -0.2353966691673567D+02
   -0.2440217051876338D+02   -0.1212351044712942D+02   -0.2294228462630026D+02
   -0.2314750645434702D+02    0.2183878877761800D+02    0.1640578277487594D+02
   -0.2285567486660074D+02    0.2108010276883349D+02    0.1700378576573508D+02
   -0.2230302693608569D+02    0.2226025086430657D+02    0.1614163210735023D+02
    0.2824796382386207D+01   -0.2696536602268332D+02    0.1354487183553490D+02
    0.3768467045861515D+01   -0.2689905002738324D+02    0.1372505515655994D+02
    0.2418122129076407D+01   -0.2613035818019414D+02    0.1386545998920708D+02
    0.1897622184322002D+02   -0.9397068980114023D+01    0.1671935730918984D+02
    0.1965427251713006D+02   -0.9003681273497614D+01    0.1610763497057123D+02
    0.1813842178882447D+02   -0.9412604899579021D+01    0.1622855807118523D+02
   -0.1868980469036457D+02   -0.1199228822346789D+02    0.1436866994026215D+02
   -0.1870422635788755D+02   -0.1289578098684619D+02    0.1471511980278061D+02
   -0.1785440421941508D+02   -0.1154566963522038D+02    0.1447115628090376D+02
   -0.1722428598650039D+02   -0.1628307301331614D+02   -0.1349944772403343D+02
   -0.1803958285127568D+02   -0.1589647625194150D+02   -0.1329415603482181D+02
   -0.1662432912450042D+02   -0.1569190439671705D+02   -0.1400151513742067D+02
   -0.1353536210917130D+02    0.9447231873049883D+01    0.9307246336464858D+00
   -0.1304163716210869D+02    0.1019312956469347D+02    0.6521459598842092D+00
   -0.1302803966240848D+02    0.9141611229957700D+01    0.1681027729962074D+01
    0.1021722984761334D+02    0.2308467137170949D+02    0.2343778807196919D+02
    0.1053183102771179D+02    0.2398021361733365D+02    0.2372628597383979D+02
    0.1053124546365114D+02    0.2250181245979193D+02    0.2414662406656546D+02
    0.1243487085130383D+02    0.2048519407175594D+02    0.1460330433216242D+02
    0.1243583148757584D+02    0.2015307348897013D+02    0.1552583558144685D+02
    0.1313671823422205D+02    0.2111574393062513D+02    0.1440037763551670D+02
   -0.4500653188153560D+01    0.1670267049461939D+02    0.1895790807040625D+02
   -0.4065867536506389D+01    0.1609109875463381D+02    0.1831602916716809D+02
   -0.3810081420382608D+01    0.1699621191152096D+02    0.1946889335098997D+02
    0.9243417183460405D+01    0.2244431402555409D+02   -0.2405173115511566D+02
    0.8552845351082613D+01    0.2307086802927262D+02   -0.2395443056497507D+02
    0.8815882261087328D+01    0.2159304910783532D+02   -0.2421051235517007D+02
   -0.7160931225464004D+01    0.1075265607851356D+01   -0.2351290059799188D+02
   -0.7366428803574751D+01    0.1366005747320864D+01   -0.2441700542356915D+02
   -0.7453843491530374D+01    0.1724173334987251D+01   -0.2286737802406302D+02
   -0.2171128544485849D+02    0.1011959386471111D+02    0.2140340344895772D+02
   -0.2098194157583353D+02    0.9605261375811292D+01    0.2117652026473095D+02
   -0.2180201239189121D+02    0.1003895971408575D+02    0.2233982494061940D+02
    0.2208491078345506D+02   -0.1913603952599448D+02    0.2632762755761066D+02
    0.2136257091810097D+02   -0.1961559897762472D+02    0.2589671387475276D+02
    0.2284825968361166D+02   -0.1962979196810784D+02    0.2603326503934042D+02
    0.6199175419557889D+01   -0.5643198939637031D+01    0.9449060651083716D+01
    0.6246066694376700D+01   -0.4798215518052095D+01    0.8949176966178591D+01
    0.7025470904742568D+01   -0.6083254066211604D+01    0.9332098540611348D+01
    0.2111553854042047D+02   -0.1151922674623667D+02   -0.1885360408044440D+02
    0.2038695550034630D+02   -0.1175371475189837D+02   -0.1829715575360100D+02
    0.2193574831694549D+02   -0.1137621613404993D+02   -0.1829209329499557D+02
   -0.1580490614497269D+02    0.2546821560227210D+02    0.1345983078939182D+01
   -0.1591814435413225D+02    0.2640076616903309D+02    0.1566098728318698D+01
   -0.1569778087502657D+02    0.2540455629861161D+02    0.3655941190374611D+00
    0.1168954096575531D+02    0.1611023412640501D+02    0.5791628814080592D+01
    0.1261104731317885D+02    0.1592524242678004D+02    0.5761000648019584D+01
    0.1140960029133693D+02    0.1659253043608245D+02    0.5000710183288438D+01
   -0.1797414389101456D+02    0.2575535229957536D+02    0.1645498243173723D+02
   -0.1810462014826700D+02    0.2545565005338618D+02    0.1552682897938810D+02
   -0.1758588351417124D+02    0.2660415636483582D+02    0.1631076118979089D+02
   -0.7913219024630212D+01    0.2118438208096712D+02   -0.1570189292997237D+02
   -0.8405906079232020D+01    0.2074142017556594D+02   -0.1501176879140163D+02
   -0.8556037413041922D+01    0.2171512499213165D+02   -0.1617657510476912D+02
    0.1887549092779286D+02   -0.1454677262074127D+02   -0.5126306311199842D+01
    0.1880690840802275D+02   -0.1545373366199169D+02   -0.5327900036234976D+01
    0.1841131212321220D+02   -0.1447467328063273D+02   -0.4285287613819134D+01
    0.2333462424781910D+02   -0.1792334851135186D+02    0.2429019807507137D+02
    0.2278341960059794D+02   -0.1790528950619951D+02    0.2507632290112234D+02
    0.2313102931752318D+02   -0.1730322951851181D+02    0.2364934634042279D+02
    0.1159765952329885D+02    0.2718187936667063D+02   -0.8535031061047718D+01
    0.1177932613350257D+02    0.2748654475720248D+02   -0.9438823403576635D+01
    0.1086128951643951D+02    0.2776306553354961D+02   -0.8213595767815914D+01
   -0.1633875481522085D+01   -0.2080177488181652D+02    0.1977276664095389D+02
   -0.1861477551516542D+01   -0.2146551292827585D+02    0.2040388685266683D+02
   -0.6971710495249188D+00   -0.2090826038153224D+02    0.1970757963258436D+02
   -0.1957353544419935D+02   -0.9600604500607005D+00    0.2363420062681589D+02
   -0.1951002460917195D+02   -0.1073677201577567D+01    0.2271996212230512D+02
   -0.1989279567383350D+02   -0.6047606086007973D-01    0.2372717211736535D+02
   -0.2179875736605583D+02   -0.1676583313755730D+02   -0.2079185422074744D+02
   -0.2223138638409510D+02   -0.1624588271746309D+02   -0.2012081474621956D+02
   -0.2168591006629812D+02   -0.1761087428237362D+02   -0.2040667878236730D+02
    0.1648099560845302D+02    0.3750747492353394D+01   -0.2100521078390869D+01
    0.1663865189859390D+02    0.3616883915196269D+01   -0.3029997903561774D+01
    0.1593474450049132D+02    0.3036620663020860D+01   -0.1717113793942621D+01
    0.3930216347313206D+01   -0.1880243905041087D+02    0.5513368142197386D+01
    0.4474314677309525D+01   -0.1847955939085720D+02    0.6306284113704282D+01
    0.4270424056249206D+01   -0.1969725391079551D+02    0.5466740654785514D+01
    0.4654237888179616D+01    0.2238276123093328D+02   -0.1280742651090879D+02
    0.5232474346949973D+01    0.2201454053120293D+02   -0.1210910720724183D+02
    0.3822515843285337D+01    0.2218748900487865D+02   -0.1249019367650398D+02
   -0.1054833480219487D+02   -0.1358669006248359D+02    0.1325170530471760D+02
   -0.1000936391337265D+02   -0.1392413944755738D+02    0.1256262961821136D+02
   -0.1055800459763340D+02   -0.1268188167311776D+02    0.1300727655324953D+02
    0.1589655721406198D+02   -0.1910988778512458D+02   -0.2670142893147257D+02
    0.1688473773922490D+02   -0.1898603896948671D+02   -0.2670391318410896D+02
    0.1562096176212529D+02   -0.1820011095094099D+02   -0.2697112022415408D+02
   -0.5911129108138309D+01   -0.1244743710913466D+01   -0.5053714616525206D+01
   -0.5362385989334536D+01   -0.5824002652928526D+00   -0.5436110611108202D+01
   -0.6292704856862191D+01   -0.1596190930397684D+01   -0.5780840908604479D+01
    0.2157393793527472D+02    0.1734383679445257D+02   -0.6879786542772394D+01
    0.2116312056967312D+02    0.1685333541926590D+02   -0.6155895308398574D+01
    0.2130550239960619D+02    0.1826445234470673D+02   -0.6612254835076878D+01
   -0.1941077291591085D+02    0.1170525265382443D+02    0.1418163046477158D+02
   -0.1963118847670675D+02    0.1239162823281382D+02    0.1487476965434865D+02
   -0.2031688137949709D+02    0.1136663551810262D+02    0.1407848891878786D+02
    0.6861227467617359D+01    0.2354220429657211D+02   -0.2412618144931490D+02
    0.6583234327590830D+01    0.2417594668222738D+02   -0.2478530303513676D+02
    0.6148489515442495D+01    0.2296632376013740D+02   -0.2405541323400046D+02
    0.2474548820867229D+02    0.1385936465351624D+02    0.6019587469986113D+01
    0.2419045680481790D+02    0.1430440922156630D+02    0.5365957701603288D+01
    0.2532135915834380D+02    0.1458730399457537D+02    0.6421575360624003D+01
   -0.2227720840390569D+02   -0.1800614900292167D+01    0.2378289233984147D+02
   -0.2151736482312011D+02   -0.1342406467963733D+01    0.2341691200944807D+02
   -0.2301718163641061D+02   -0.1671193594275339D+01    0.2316404323132087D+02
    0.5190812483840633D+01   -0.6018617436878872D+01    0.1199446375021830D+02
    0.5533601444933585D+01   -0.5731483619694673D+01    0.1114377449486162D+02
    0.5768900537767114D+01   -0.5736608495556419D+01    0.1274768550142645D+02
   -0.1342658477101879D+02   -0.6397481657942496D+01   -0.1548098973725251D+02
   -0.1250163911830880D+02   -0.6288423039812486D+01   -0.1521565845018077D+02
   -0.1377111115155781D+02   -0.5516997338364845D+01   -0.1563253788110559D+02
   -0.1028256466870833D+02    0.1286024248370964D+02   -0.2226443490237550D+02
   -0.1097345749248909D+02    0.1257353448688419D+02   -0.2283291901326119D+02
   -0.1016466013099353D+02    0.1203102137402485D+02   -0.2172123703409840D+02
   -0.4705665099202514D+01   -0.2807780485676494D+01    0.8331159244649136D+01
   -0.4212784892374596D+01   -0.3264307417013064D+01    0.9147975685390891D+01
   -0.5274477128562738D+01   -0.2031858916517843D+01    0.8616413733318183D+01
    0.9281673578093441D+01    0.8976431614652162D+01   -0.6409365410554183D+01
    0.8924019461619842D+01    0.9877423896789308D+01   -0.6425556525760872D+01
    0.9102794009132213D+01    0.8538343380761548D+01   -0.5536332435073180D+01
   -0.8336274815066631D+01   -0.1149727947986106D+02    0.2488786049149904D+02
   -0.9291347965446446D+01   -0.1161353688117835D+02    0.2473447495230773D+02
   -0.7904991684148996D+01   -0.1225995545778433D+02    0.2450800029078763D+02
   -0.2468492547419311D+02    0.2299054326118421D+02    0.1399806986167243D+02
   -0.2523683110536546D+02    0.2366812632760304D+02    0.1436033702988285D+02
   -0.2424459270937588D+02    0.2235723277242587D+02    0.1465983810274358D+02
   -0.9123794555284084D+01    0.2217595387257813D+02    0.9437291746670306D+01
   -0.9234269544717550D+01    0.2293471420501751D+02    0.9912715241453039D+01
   -0.8297626734607038D+01    0.2185153375680613D+02    0.9887009782308368D+01
   -0.2106267842653827D+01    0.2213065890411112D+02   -0.1051301040183156D+02
   -0.2505378110259375D+01    0.2125457688680756D+02   -0.1073990438467444D+02
   -0.1290357502715498D+01    0.2195695941125507D+02   -0.9988807473197632D+01
    0.2523075322910973D+02    0.5110669659908270D+01   -0.1611232651890515D+02
    0.2551661911421732D+02    0.4969475937318767D+01   -0.1515261029185518D+02
    0.2449109892662975D+02    0.5642503029548352D+01   -0.1617461689024888D+02
   -0.1881983643317952D+02    0.1624894581416299D+01   -0.9840943238756989D+01
   -0.1969126208652929D+02    0.1979676578778620D+01   -0.1020128045733119D+02
   -0.1811392654464611D+02    0.1731477401295967D+01   -0.1058451284817373D+02
    0.6821255951895060D+01    0.1451186034886054D+02   -0.4788608477144842D+01
    0.7671439383899666D+01    0.1482913523143148D+02   -0.5171987709613506D+01
    0.6738145611093874D+01    0.1348556429701024D+02   -0.4800062967245659D+01
    0.1916971648083670D+01    0.1222374721367848D+02    0.2378707058875987D+02
    0.2625588378259792D+01    0.1281215122589201D+02    0.2338368953006777D+02
    0.2271074213718482D+01    0.1166904963614256D+02    0.2451688716528438D+02
    0.1458877307347845D+02    0.1057219375927843D+02    0.5902580957525069D+01
    0.1418640824344895D+02    0.1091961733575023D+02    0.6658951048620547D+01
    0.1485353207954780D+02    0.1139382643090272D+02    0.5463710440500639D+01
    0.2735880005659693D+02   -0.6853285243726741D+01    0.2543317513334945D+02
    0.2673645650296080D+02   -0.6453488706944479D+01    0.2613241722286381D+02
    0.2676342414328096D+02   -0.7168009286035129D+01    0.2466036921564921D+02
   -0.2031647095753832D+02   -0.1887375003145605D+02    0.2318388838532940D+02
   -0.2087841611804647D+02   -0.1841876384568181D+02    0.2375193664137145D+02
   -0.2048525072755768D+02   -0.1870261893274702D+02    0.2225603496913588D+02
    0.2544206445830776D+02    0.1719201100742717D+02    0.2332169248036439D+02
    0.2551320275543942D+02    0.1625530906451676D+02    0.2312619693893121D+02
    0.2486591657071582D+02    0.1719984360289152D+02    0.2416364585438804D+02
   -0.2053634879330028D+02    0.1116316187770893D+02   -0.6456711818215064D+01
   -0.2104049384662598D+02    0.1182241708788892D+02   -0.6902892728382010D+01
   -0.2063307095056279D+02    0.1120914307846351D+02   -0.5492036129832528D+01
   -0.1598403554481214D+02   -0.1117828928216363D+02    0.2266701362445664D+02
   -0.1648395741352032D+02   -0.1141148064656580D+02    0.2344232797723801D+02
   -0.1504886924408355D+02   -0.1138216706369661D+02    0.2291673366878774D+02
   -0.1194740378591683D+02   -0.6623125842347765D+01   -0.1023297116097852D+02
   -0.1197930115542620D+02   -0.6012645899255034D+01   -0.1098693133386277D+02
   -0.1205854491956430D+02   -0.6092087581344099D+01   -0.9458188278252976D+01
    0.2269217085139824D+02   -0.1694383257498883D+02    0.6012919360008507D+01
    0.2334519339107373D+02   -0.1650393023285892D+02    0.6567365808055795D+01
    0.2210550764687547D+02   -0.1744828042290882D+02    0.6529269858301095D+01
   -0.1929570459636091D+02   -0.2051165281813096D+01   -0.5339742823484556D+01
   -0.2016576899667033D+02   -0.1626982520124479D+01   -0.5185375083539975D+01
   -0.1890544846492169D+02   -0.2180530536408747D+01   -0.4438741880558157D+01
   -0.1742524375139504D+02    0.2711266187540754D+02    0.2679626467502209D+02
   -0.1766907079558201D+02    0.2753936215867436D+02    0.2595099318984197D+02
   -0.1804293380368131D+02    0.2636825295422053D+02    0.2673413940839539D+02
   -0.2016446781426896D+02    0.1658350290982390D+02   -0.5852078822476112D+01
   -0.1960299374561800D+02    0.1579872589057605D+02   -0.5543781707812482D+01
   -0.1952151599007212D+02    0.1730170094698154D+02   -0.5826609116862513D+01
   -0.3020113594670124D+01   -0.2748533526184042D+01   -0.2673040404287982D+01
   -0.3175171913760063D+01   -0.3555624650285074D+01   -0.2207943927764945D+01
   -0.2391937448567899D+01   -0.2955586979302833D+01   -0.3384748189470098D+01
    0.1250540608493005D+02    0.2279048252791897D+02   -0.2011250553588878D+02
    0.1226602172320875D+02    0.2244317952511333D+02   -0.1923000750375330D+02
    0.1286249310485703D+02    0.2368162676349367D+02   -0.1996248706104316D+02
   -0.1076948293860753D+02   -0.2444709049726473D+02    0.1434390296965949D+02
   -0.1102262801990131D+02   -0.2485076718481610D+02    0.1354309370832513D+02
   -0.1088193179046459D+02   -0.2519972864755571D+02    0.1495036072338917D+02
   -0.1489958834415041D+02    0.8848030306576941D+01    0.4804379767190177D+01
   -0.1517762778126181D+02    0.7948527924596416D+01    0.5085328474099322D+01
   -0.1397185747458131D+02    0.8795401745512470D+01    0.5121182511001209D+01
   -0.2099179368650474D+02    0.1169085036769952D+02   -0.3466966128126116D+01
   -0.2187348149964545D+02    0.1185029630974365D+02   -0.3145741847475024D+01
   -0.2059679307870332D+02    0.1257846108532098D+02   -0.3331847192921973D+01
    0.1082326229547774D+01   -0.2496198922498498D+02   -0.2724605476395846D+02
    0.1752319661590064D+01   -0.2429069519166128D+02   -0.2734089245764940D+02
    0.5099088514140219D+00   -0.2472802019641571D+02   -0.2648471754692025D+02
    0.1270373218858507D+02    0.1574191465237246D+02   -0.1737468257904683D+01
    0.1267152741270601D+02    0.1665337342544043D+02   -0.2117430869479588D+01
    0.1362275394734923D+02    0.1550704294497690D+02   -0.1940980349994682D+01
    0.1965458969735171D+02   -0.1575726209718468D+02   -0.2690195773649513D+02
    0.1991087138485853D+02   -0.1518798173889594D+02   -0.2623312839523968D+02
    0.1913651700166739D+02   -0.1529472023840967D+02   -0.2755205576877690D+02
   -0.2425887076720617D+02   -0.1218223208641539D+00    0.2720580102579635D+02
   -0.2448719701108313D+02   -0.1048078524352324D+01    0.2717069626476571D+02
   -0.2396623997179864D+02    0.7342808356703887D-01    0.2815119863568796D+02
   -0.2403524843852762D+02   -0.2348767879640401D+02   -0.2383761583339112D+02
   -0.2440223742727821D+02   -0.2423963285427799D+02   -0.2426669579856142D+02
   -0.2392289841728246D+02   -0.2375858132766552D+02   -0.2289473895543716D+02
   -0.1129506676873364D+02   -0.2435325338954997D+02   -0.1449272841675412D+02
   -0.1215899943007890D+02   -0.2457783713720574D+02   -0.1489217965307980D+02
   -0.1118003965834643D+02   -0.2347474746543690D+02   -0.1483045456660801D+02
   -0.3868939010535362D+01    0.2674646724139427D+02    0.2342459546430574D+02
   -0.3700448809056105D+01    0.2768019097610107D+02    0.2328188706028354D+02
   -0.4493072639139365D+01    0.2648475123582845D+02    0.2278088330618667D+02
    0.1731509402308602D+02    0.2792371571091962D-01    0.1014936481531207D+02
    0.1702791848303045D+02   -0.6163709982150147D+00    0.1089721396223385D+02
    0.1756184944090051D+02   -0.4748939020648257D+00    0.9348582334582396D+01
   -0.2746780723677256D+02    0.2206990688187318D+02    0.1247145563066897D+01
   -0.2677971039421041D+02    0.2195506998956932D+02    0.1895964675637891D+01
   -0.2763856992299501D+02    0.2116360893437057D+02    0.9555099004292235D+00
    0.1992771773346378D+02    0.2594381515578334D+02    0.1779782215561702D+02
    0.1931166987131667D+02    0.2587160087973892D+02    0.1705035564558919D+02
    0.2011120510294002D+02    0.2686746669455883D+02    0.1810903699459552D+02
   -0.1103652264481130D+02    0.2217638203365139D+02   -0.1185024475842555D+02
   -0.1129301341477812D+02    0.2304553606797175D+02   -0.1228019968051742D+02
   -0.1050163130047193D+02    0.2161085272262430D+02   -0.1242781072645519D+02
   -0.5410770753213506D+01    0.7897685560037585D+01   -0.1346356913119038D+02
   -0.5236334627962661D+01    0.7590011629118719D+01   -0.1439893464733124D+02
   -0.6385192087926115D+01    0.8043731615704770D+01   -0.1340786738554551D+02
    0.2545596754471311D+02    0.1213225673616371D+02   -0.5956977301039068D+01
    0.2544120367124193D+02    0.1119056757841117D+02   -0.5725724249234271D+01
    0.2634761491186740D+02    0.1254385198611158D+02   -0.5919284394255356D+01
   -0.1336752397114711D+02    0.1583894329090371D+02    0.1655594817527549D+02
   -0.1352820058282821D+02    0.1531779503795986D+02    0.1573788895086984D+02
   -0.1391254068082341D+02    0.1662200444656431D+02    0.1640601726416821D+02
    0.2120282881174478D+02    0.2000940256188120D+02    0.1943521100983832D+02
    0.2173910434483699D+02    0.2073917195826604D+02    0.1979134742274735D+02
    0.2133750808744517D+02    0.1938362502650233D+02    0.2017630294862979D+02
   -0.2644732523567437D+02   -0.1476612439796115D+02   -0.5772224218737036D+01
   -0.2650792514753370D+02   -0.1531127761748503D+02   -0.4942409711683912D+01
   -0.2728552465866057D+02   -0.1441677014021194D+02   -0.6006194065718471D+01
   -0.1717378092229720D+02   -0.2114478566195441D+02    0.3650800146311056D+01
   -0.1791226730683648D+02   -0.2058613981287350D+02    0.3651238620394449D+01
   -0.1635390144312272D+02   -0.2066246019279408D+02    0.3718758660847449D+01
   -0.2710048769393030D+02    0.4275127111614321D+01    0.2609862595018884D+02
   -0.2619266683888303D+02    0.4704946925009953D+01    0.2601345937724381D+02
   -0.2733185980497424D+02    0.4045510676803488D+01    0.2521128857240398D+02
    0.9758030194180916D+01    0.1844795556963387D+02   -0.8348514362432120D+01
    0.9111682270094112D+01    0.1892099703208568D+02   -0.7848314658946697D+01
    0.9252704477706303D+01    0.1766758436641876D+02   -0.8783674693675554D+01
   -0.6846376909613787D+00    0.1328879361070629D+02   -0.1192988627110038D+01
    0.4421739803993829D-01    0.1282908527340944D+02   -0.7649745584919496D+00
   -0.6335969447668144D+00    0.1414622184492167D+02   -0.7992724206696641D+00
    0.2112023223691624D+02    0.5771894400235285D+01   -0.1947097067855603D+02
    0.2107558034558685D+02    0.4913296122809360D+01   -0.1904536834966172D+02
    0.2202240959797364D+02    0.5996705046572536D+01   -0.1910974455734510D+02
    0.1360517355988199D+02   -0.9631214891178642D+01    0.1572069007371626D+02
    0.1339926885390680D+02   -0.1059443829041182D+02    0.1552369265292864D+02
    0.1352770700158428D+02   -0.9424993682099501D+01    0.1676719248972714D+02
   -0.2511866812880748D+02   -0.1251839068665314D+02   -0.1890988733287042D+02
   -0.2507343239231059D+02   -0.1210092603911030D+02   -0.1976861900288912D+02
   -0.2577584591904065D+02   -0.1319171496746084D+02   -0.1894178393887990D+02
   -0.9271217545608645D+01   -0.2558902715439621D+02   -0.2107113044118047D+00
   -0.1023885355913892D+02   -0.2559593499563115D+02   -0.2342565596409600D+00
   -0.9004053813952099D+01   -0.2464068097960946D+02   -0.1468566014525328D+00
    0.1997218961351771D+02   -0.2128834644835348D+02    0.2070571456608642D+02
    0.1990469999041600D+02   -0.2114410411574246D+02    0.2164709839022591D+02
    0.2007538385411114D+02   -0.2226267037198753D+02    0.2053991417359126D+02
   -0.2003916789797675D+02    0.1369002610661600D+02   -0.2664285337257552D+02
   -0.2053710855884550D+02    0.1325712866949421D+02   -0.2735864501320391D+02
   -0.2003197921705003D+02    0.1461193235183582D+02   -0.2684702322338289D+02
   -0.2491429681321462D+02   -0.1514409471618698D+02    0.1262542078427615D+01
   -0.2526965325068755D+02   -0.1519946686665052D+02    0.2135974671248737D+01
   -0.2413065452675383D+02   -0.1458078068481525D+02    0.1317838990876374D+01
   -0.2230387579845055D+02    0.4187966204302059D+01    0.1000898696154890D+02
   -0.2199748396608214D+02    0.3499447623203909D+01    0.9428605636518023D+01
   -0.2322387422585539D+02    0.4042108763495309D+01    0.1014043270584368D+02
    0.7443345731070528D+01    0.2425991736586162D+02    0.6793241218053848D+01
    0.7901033042735958D+01    0.2381522847164802D+02    0.7559235553948449D+01
    0.6734949628330326D+01    0.2479193592107668D+02    0.7197980575680752D+01
   -0.2034095450900875D+01    0.2182541423952389D+02    0.1599578185848891D+02
   -0.1333520866833690D+01    0.2181406048445399D+02    0.1525586017119992D+02
   -0.1952891968738044D+01    0.2091864379530947D+02    0.1627662138568522D+02
   -0.2423658003157967D+02    0.1476165345426883D+02    0.1489227253678444D+02
   -0.2468335014821200D+02    0.1385913231310589D+02    0.1491573659739922D+02
   -0.2380930158456670D+02    0.1471931465344388D+02    0.1401364810564773D+02
   -0.1532331729602089D+02    0.8073405874442274D+01   -0.1542128714475867D+02
   -0.1555213288540910D+02    0.7258410423170116D+01   -0.1591478440927071D+02
   -0.1441717073758087D+02    0.8329059457376793D+01   -0.1554390617377854D+02
   -0.1567487028909220D+02    0.5031414933643354D+01   -0.2365893373461563D+02
   -0.1602021412931811D+02    0.5802290850578897D+01   -0.2413606561907180D+02
   -0.1628831989574837D+02    0.4798136029435506D+01   -0.2295673179384339D+02
    0.7433008763897555D+01    0.2545981322683648D+02    0.2750511252400613D+00
    0.6936948828567568D+01    0.2568647947007000D+02    0.1102854639268669D+01
    0.8287799550789519D+01    0.2597104139488406D+02    0.3063706838397258D+00
   -0.2594567628793340D+02   -0.8936161661915360D+01   -0.1193044995073169D+02
   -0.2678126601607922D+02   -0.9146664106740326D+01   -0.1151393998049739D+02
   -0.2556929793067467D+02   -0.8133258940958383D+01   -0.1153692364295409D+02
    0.2096475298447897D+02    0.1124233013174807D+02   -0.1080061946266487D+02
    0.2176170536347596D+02    0.1082614692579026D+02   -0.1120460165053861D+02
    0.2014655431864857D+02    0.1093999930278367D+02   -0.1122908426038643D+02
   -0.1452361869801319D+02   -0.1652057824638258D+02    0.2650981818175599D+02
   -0.1352364565656010D+02   -0.1638324170430136D+02    0.2657481615243952D+02
   -0.1471313776352716D+02   -0.1736478321425347D+02    0.2609844004754603D+02
    0.1636796795817637D+02    0.1453844251264910D+02   -0.2588667208804821D+02
    0.1708217970524073D+02    0.1504627770632590D+02   -0.2556528199257567D+02
    0.1586170980145941D+02    0.1423442818480646D+02   -0.2510965990387161D+02
    0.1740651339738457D+02    0.2106032793176710D+02   -0.6793514676635790D+01
    0.1673749293898168D+02    0.2146541217735425D+02   -0.7380488461284963D+01
    0.1827405014207685D+02    0.2105483167362722D+02   -0.7201874593712473D+01
   -0.2045681713005295D+02    0.8257925213758536D+01    0.4281508325086299D+00
   -0.1957906354699233D+02    0.7900351876823036D+01    0.4467216819855138D+00
   -0.2036897363080156D+02    0.8839950237315092D+01   -0.3479910011272894D+00
    0.8233056213048425D+01    0.1094729840297354D+02   -0.2257440825535215D+02
    0.7579757625902838D+01    0.1159697835006086D+02   -0.2283634977542648D+02
    0.9128307516144783D+01    0.1128755166507167D+02   -0.2263410743341863D+02
   -0.1368230694908162D+02    0.5637770988687228D+01    0.5067942326945778D+01
   -0.1341132711229878D+02    0.4826982079157403D+01    0.4662980130276251D+01
   -0.1297734261732551D+02    0.6355113379919679D+01    0.5045615563076584D+01
   -0.1752036430921992D+02   -0.6987861278412264D+01    0.2402014585722847D+02
   -0.1719107196367264D+02   -0.6155712106880898D+01    0.2384134371615217D+02
   -0.1686793864338466D+02   -0.7658406532161234D+01    0.2378925709019452D+02
   -0.8021321254957119D+01    0.1305771664523687D+02   -0.1984422228498297D+02
   -0.7144510854127987D+01    0.1280213868253456D+02   -0.2028711893600662D+02
   -0.8336270922885440D+01    0.1226004543036111D+02   -0.1935100174831496D+02
   -0.4508825283828128D+00   -0.2552603302436093D+02    0.1673304073276792D+02
   -0.1055963966910019D+00   -0.2623076954526870D+02    0.1732139634463542D+02
   -0.5431253721977594D+00   -0.2473054657401824D+02    0.1725412967539133D+02
   -0.1796525088113546D+02    0.1444301104062899D+02   -0.9595368886815717D+01
   -0.1791793851091719D+02    0.1355856326539357D+02   -0.9236771422579661D+01
   -0.1785492495239739D+02    0.1426793103639805D+02   -0.1050527943977284D+02
   -0.2594336978387019D+02   -0.2552986022087996D+01   -0.4759483337421048D+01
   -0.2618300019062954D+02   -0.2184402152300328D+01   -0.5615116174872479D+01
   -0.2559739228653173D+02   -0.3464092820110706D+01   -0.4960673216825213D+01
   -0.2092009988332480D+02   -0.2599286792685648D+01   -0.2446887386808272D+02
   -0.2050945484529282D+02   -0.3324932622158968D+01   -0.2491019437862924D+02
   -0.2166499639154678D+02   -0.2286093077062272D+01   -0.2502148226446058D+02
   -0.2118515815291875D+02    0.1726984529426779D+02    0.1573687334354507D+02
   -0.2042385805578905D+02    0.1694760213434043D+02    0.1521165881379895D+02
   -0.2163669283665654D+02    0.1650687148790421D+02    0.1610992300326943D+02
   -0.6964314066715189D+01    0.1454151421357238D+02    0.2448412765180546D+02
   -0.7668823804912628D+01    0.1511196600932790D+02    0.2482720783435049D+02
   -0.7411097020889478D+01    0.1364900391225542D+02    0.2440291203856596D+02
   -0.8110207540203531D+01    0.2685948794804015D+02   -0.8850414318407699D+01
   -0.8154066842489369D+01    0.2721256447885864D+02   -0.7993605929307069D+01
   -0.8417361806600356D+01    0.2765178519717775D+02   -0.9321685036237710D+01
    0.2137784628383708D+02   -0.1256876661420531D+02    0.2274731238129272D+02
    0.2087758589210255D+02   -0.1335707187888279D+02    0.2294555426087123D+02
    0.2232199735259269D+02   -0.1286517868487033D+02    0.2274657058340301D+02
   -0.2306032075598554D+02   -0.6240888773543538D+01   -0.1698148944613352D+02
   -0.2373747329742058D+02   -0.6778191454477830D+01   -0.1654204843049168D+02
   -0.2335485931929508D+02   -0.5983964102217987D+01   -0.1784185536421795D+02
    0.7419134655135759D+01    0.1636762309459847D+02   -0.1272116978810340D+02
    0.6565176481332717D+01    0.1678432316111301D+02   -0.1244611904284473D+02
    0.7452260620877791D+01    0.1552040389660054D+02   -0.1224954276683969D+02
    0.1701608512001699D+02    0.2639766205911335D+02   -0.2192587199095581D+01
    0.1613762430898916D+02    0.2607499367297906D+02   -0.2127761452144451D+01
    0.1724421168285811D+02    0.2703365239789009D+02   -0.1476723016566182D+01
    0.2628901372840494D+02    0.1500005200155211D+02   -0.1069542044268994D+02
    0.2618754493984987D+02    0.1469877456453171D+02   -0.1166369033486305D+02
    0.2663959714349359D+02    0.1589451052904630D+02   -0.1068440359025146D+02
   -0.6991767268945093D+01   -0.1020142382224326D+02    0.6318741986803752D+01
   -0.6280005453005257D+01   -0.9549982385006542D+01    0.6270012887691552D+01
   -0.6551027508561120D+01   -0.1105458523132788D+02    0.6476772760226829D+01
    0.3074108537971102D+01    0.6257969515003980D+01    0.7720084242885164D+01
    0.3213157671025004D+01    0.7156928878576085D+01    0.8022802254047271D+01
    0.2952228632227811D+01    0.5523327396451252D+01    0.8279536598905580D+01
    0.2434207660595889D+02    0.9715461203952659D+01    0.7707348100628981D+01
    0.2406935028127431D+02    0.9904193579614306D+01    0.8651660830646808D+01
    0.2443278998705593D+02    0.1056161304832453D+02    0.7324347436290060D+01
   -0.2020805274133500D+02    0.1389380397520424D+02    0.2517722788174839D+02
   -0.2077540232594000D+02    0.1335028423815148D+02    0.2570545698487877D+02
   -0.1988160006139741D+02    0.1464042034873795D+02    0.2559993468363921D+02
    0.2677902197078035D+01    0.2623421716114300D+02   -0.2341297807200462D+02
    0.2138076673779284D+01    0.2617054530852264D+02   -0.2424264569506313D+02
    0.3317448028726413D+01    0.2683836501164850D+02   -0.2362387850665273D+02
    0.1335202106112514D+02    0.1983954402500002D+02    0.5832527014560598D+01
    0.1385667893968163D+02    0.2055548683620621D+02    0.5310334365866543D+01
    0.1320768323727338D+02    0.1915410820791013D+02    0.5229516809657202D+01
    0.1662577786890847D+02   -0.4157813951117350D+01    0.2327881098471688D+02
    0.1614862790642132D+02   -0.3542046395267274D+01    0.2271482021242323D+02
    0.1720193789187672D+02   -0.3789411468834464D+01    0.2392012202281173D+02
    0.1503442930508914D+02    0.1476505476517563D+02    0.1748703830661354D+02
    0.1460589905879834D+02    0.1533564605534548D+02    0.1679889111380054D+02
    0.1432308676350149D+02    0.1424744067005829D+02    0.1792955495642720D+02
    0.1747119132466729D+02   -0.4830813836051956D+01    0.1173389541150357D+02
    0.1764787117861570D+02   -0.4272163948548163D+01    0.1102422189070889D+02
    0.1715546403419676D+02   -0.5675843970476222D+01    0.1138326803289955D+02
    0.2499385608793330D+02   -0.7011844253107936D+01    0.1262032117287658D+02
    0.2567593668686498D+02   -0.6528952811508979D+01    0.1219489907397002D+02
    0.2435458684986486D+02   -0.7149131039002724D+01    0.1194887763964638D+02
   -0.1605393104023988D+02    0.2364123045513824D+02   -0.2079513834119302D+02
   -0.1669614157300227D+02    0.2387412336699010D+02   -0.2145505181209241D+02
   -0.1620489911800548D+02    0.2272534733988152D+02   -0.2059372869431160D+02
   -0.2388314841833416D+02    0.2385786991544238D+02    0.2039803783257014D+02
   -0.2432286045654802D+02    0.2391218691918926D+02    0.1947892329740984D+02
   -0.2391517618235609D+02    0.2473143496804773D+02    0.2083141984644551D+02
    0.2717156756640472D+02   -0.1007548567853476D+02    0.2165082093616181D+02
    0.2780961354135730D+02   -0.9935602581799207D+01    0.2098542707130022D+02
    0.2671677930073500D+02   -0.1093861948550201D+02    0.2143650537505172D+02
   -0.2720549892633985D+02    0.2051985230058691D+02    0.5402849626641042D+01
   -0.2785019619918396D+02    0.2005557157248161D+02    0.4788781493925671D+01
   -0.2630367635436062D+02    0.2014212643803325D+02    0.5296897533914019D+01
    0.2102131962981387D+02    0.2693013360235209D+02    0.2855371628336326D+01
    0.2038698144238003D+02    0.2759677135655724D+02    0.2526327391347433D+01
    0.2090003524629356D+02    0.2625739930015986D+02    0.2134244651602671D+01
   -0.2155724686380782D+02    0.2784952735859682D+02    0.1121567820209216D+02
   -0.2170087310844205D+02    0.2742477826302018D+02    0.1034481884457225D+02
   -0.2237793684260124D+02    0.2797354914711519D+02    0.1171170218696301D+02
   -0.5226302801668066D+01   -0.2127900957199723D+02    0.2712978305323482D+02
   -0.5146319157144626D+01   -0.2214994362786859D+02    0.2671812328232666D+02
   -0.5470756297422079D+01   -0.2145270178846663D+02    0.2808974201160200D+02
    0.1520496298029754D+02    0.1465985742620217D+02    0.2370630214491897D+01
    0.1506820047168509D+02    0.1527505925687370D+02    0.1639723724885391D+01
    0.1495710428464473D+02    0.1509742850451851D+02    0.3220589689300441D+01
    0.2352604193775376D+02    0.1033981083852485D+02   -0.1733517452816167D+02
    0.2267305925688416D+02    0.1008936303875688D+02   -0.1692844022223397D+02
    0.2357017326580910D+02    0.1129524181773474D+02   -0.1732837527481231D+02
    0.2480974622529966D+02   -0.2753877339036930D+02   -0.1738540979090071D+02
    0.2550302920892172D+02   -0.2709365428902015D+02   -0.1692274840197955D+02
    0.2400317148616588D+02   -0.2700419681230535D+02   -0.1735639945462351D+02
   -0.2247058146745348D+02   -0.1760056672626233D+02   -0.9720099278034567D+01
   -0.2314731685251644D+02   -0.1764747864232933D+02   -0.9037762867103442D+01
   -0.2269394173303120D+02   -0.1681932233911065D+02   -0.1030256551508665D+02
    0.7993959351080885D+01    0.1772766790078901D+02    0.2038053536682000D+02
    0.7972123389859361D+01    0.1852961498059603D+02    0.1985995989680843D+02
    0.8903051302176099D+01    0.1725434146733819D+02    0.2041082285440134D+02
   -0.2109864853178190D+02   -0.9948409799057112D+00   -0.1967350833951764D+01
   -0.2049473729430683D+02   -0.3053511965097836D+00   -0.1555558582295123D+01
   -0.2112710041875551D+02   -0.6948396130101621D+00   -0.2881436033920481D+01
   -0.1414775715819097D+02   -0.2080015937858589D+02   -0.1908972673932873D+01
   -0.1426513650287371D+02   -0.2173281669079938D+02   -0.2091229510742303D+01
   -0.1506727002036672D+02   -0.2039772957120138D+02   -0.1916716428903896D+01
    0.8397310272795650D+01    0.1742019421151361D+02   -0.2908769794564826D+01
    0.8236914094927872D+01    0.1747432495734104D+02   -0.3850377405259217D+01
    0.9281186425398612D+01    0.1717508312323122D+02   -0.2791820174870925D+01
   -0.2555076070716640D+02   -0.1827015632972753D+02   -0.1700084454235626D+01
   -0.2633844980203304D+02   -0.1871450941087520D+02   -0.1965676533890975D+01
   -0.2557503435112127D+02   -0.1734421961102597D+02   -0.1962049473946372D+01
    0.1972084871502767D+02    0.2578129813145129D+02   -0.2242116810842962D+01
    0.1873626961014576D+02    0.2567815775655265D+02   -0.2170754203218224D+01
    0.2019621812171352D+02    0.2495109888416980D+02   -0.2322883502285446D+01
    0.2727118463919202D+02   -0.1834362199856204D+02   -0.1488607288737789D+01
    0.2769276886697276D+02   -0.1919105290247500D+02   -0.1188291582932127D+01
    0.2640860234082693D+02   -0.1831344789030531D+02   -0.1019919536449758D+01
    0.2769540969000384D+02   -0.2440650120297139D+02    0.2000735773533794D+02
    0.2711249101657320D+02   -0.2426898276158735D+02    0.1921669256201087D+02
    0.2854167076200939D+02   -0.2401339465791855D+02    0.1978158325035005D+02
   -0.1154692786785058D+02   -0.2182939400531943D+02   -0.1543569653204655D+02
   -0.1180497765808627D+02   -0.2162738936208734D+02   -0.1636666528026556D+02
   -0.1146864587352702D+02   -0.2093896768181242D+02   -0.1498052844624201D+02
    0.2667010848368829D+02    0.7234840078040767D+01    0.2590787164896753D+02
    0.2700555540039272D+02    0.7204298612443482D+01    0.2499405179391758D+02
    0.2750363210127247D+02    0.7113668811023516D+01    0.2645651055935515D+02
    0.1045541604202741D+02   -0.1517525486648797D+02    0.1467307428443302D+02
    0.1035133888491900D+02   -0.1472007473870362D+02    0.1379398888325191D+02
    0.1119204073380476D+02   -0.1579129468088111D+02    0.1441689122478498D+02
    0.2452411007300015D+02    0.4264601991213777D+01    0.1689264903670910D+02
    0.2422503696805051D+02    0.3382487426696487D+01    0.1717096435605049D+02
    0.2386597393145573D+02    0.4553538445291878D+01    0.1624353059430560D+02
   -0.1032393632504657D+02    0.2149028963497502D+02   -0.9296505083170066D+01
   -0.1065544475598236D+02    0.2178908945488157D+02   -0.1017077976539354D+02
   -0.1088348497204823D+02    0.2072594961365866D+02   -0.9165765154309488D+01
    0.3667898352679325D+01    0.2653033482249753D+01    0.5464322594892550D+01
    0.4065407962225541D+01    0.3556767005575596D+01    0.5618770657065685D+01
    0.3053313429929213D+01    0.2711907052995290D+01    0.4711333297515827D+01
    0.1833245226420762D+02    0.2561015985473606D+02   -0.1421090499285578D+02
    0.1768252519764089D+02    0.2546642640784873D+02   -0.1352613345406649D+02
    0.1914450990874813D+02    0.2501995063975780D+02   -0.1399433103243128D+02
   -0.1073635153731008D+02    0.6624459894811516D+01   -0.2519912240484630D+02
   -0.1146033989535006D+02    0.6929910751728663D+01   -0.2468777967645872D+02
   -0.1075030129138372D+02    0.7261241515976427D+01   -0.2591145596826804D+02
    0.2668590752954830D+02   -0.1408855717328236D+02   -0.6531375197957756D+01
    0.2596311111453717D+02   -0.1429984858170619D+02   -0.5900850439337314D+01
    0.2660787477944873D+02   -0.1461497592973577D+02   -0.7358659602098104D+01
   -0.1692810086252880D+02    0.4650065842799701D+01    0.2207937886923640D+02
   -0.1767989877908877D+02    0.4166568098274376D+01    0.2244355583456071D+02
   -0.1681329871028077D+02    0.4255971807464159D+01    0.2121359022275657D+02
   -0.2325117832751142D+02    0.2447337893410341D+02   -0.7794361609851441D+01
   -0.2256565732948781D+02    0.2406421822424746D+02   -0.8383180396106326D+01
   -0.2401383114535419D+02    0.2386479393965211D+02   -0.7989865161925948D+01
    0.2656801558344550D+02    0.3266817030435900D+01    0.2426977532959865D+02
    0.2699311554290860D+02    0.3469688358945255D+01    0.2342416757012269D+02
    0.2604484000111558D+02    0.4045724028988619D+01    0.2457871679280610D+02
   -0.1002932142831262D+02    0.4532343937841368D+01   -0.2963530324345319D+01
   -0.9234928126559394D+01    0.4232580299271061D+01   -0.2516994661571526D+01
   -0.1076968424878769D+02    0.4585882368146499D+01   -0.2327277705753976D+01
    0.2290177633400561D+02    0.2358692446848132D+02   -0.1692375691288424D+02
    0.2356255111821662D+02    0.2290658795334599D+02   -0.1712077401583406D+02
    0.2337235820261260D+02    0.2438915179876594D+02   -0.1716799292430876D+02
   -0.2712193820469733D+02    0.2611017539578192D+02   -0.1292111591038108D+02
   -0.2763551039635547D+02    0.2661772745744650D+02   -0.1228840277545320D+02
   -0.2667128776893873D+02    0.2539920850552210D+02   -0.1240820866745720D+02
   -0.9344411347910862D+01    0.5509270496936868D+01    0.2650246952395212D+02
   -0.8989532723682000D+01    0.5852139224727749D+01    0.2727861285835511D+02
   -0.9693760843718149D+01    0.6278148448599731D+01    0.2606383528410522D+02
   -0.1360518584626516D+02   -0.8024975781586436D+01   -0.2186325199570335D+02
   -0.1431840710746265D+02   -0.7665324372104153D+01   -0.2239113011558616D+02
   -0.1394971848793701D+02   -0.8165130925961305D+01   -0.2099614697882073D+02
    0.2014498778018790D+02   -0.2440507294541707D+02    0.1508812490215661D+02
    0.1983471482084506D+02   -0.2349320557912938D+02    0.1507436914430128D+02
    0.1941507436032690D+02   -0.2492713021874227D+02    0.1542614647450242D+02
   -0.6329797617135548D+01   -0.2192956393715664D+02   -0.1913661462285332D+02
   -0.6452786083453554D+01   -0.2103168480926414D+02   -0.1880995564939187D+02
   -0.6057171986838371D+01   -0.2194553167354873D+02   -0.2009422815058756D+02
   -0.6327780915520024D+01   -0.2189944768827160D+02    0.8318766603025608D+01
   -0.6486107394328505D+01   -0.2101226620657008D+02    0.7829144454734172D+01
   -0.5693234104634138D+01   -0.2236353100409928D+02    0.7748771261532495D+01
    0.2109664661580334D+02   -0.1691393704219573D+02   -0.2354568997081070D+02
    0.2179109567491749D+02   -0.1691045671709076D+02   -0.2285001728147211D+02
    0.2139695399685301D+02   -0.1758266326722648D+02   -0.2422327596328095D+02
    0.5649321210793854D+01    0.8478681025508335D+01    0.1708310206919692D+02
    0.5966818314290911D+01    0.7588462055694714D+01    0.1700099265248917D+02
    0.6390885274323132D+01    0.9044768928629935D+01    0.1709362796815968D+02
    0.1397904325520850D+01    0.1010478231455938D+02   -0.5283553589279978D+01
    0.1886075903911754D+01    0.1010829317286094D+02   -0.6116945374333011D+01
    0.8318321200791311D+00    0.1084453175536852D+02   -0.5278806505484606D+01
    0.2435979536290085D+02    0.7891559092477882D+01    0.1593907588650650D+02
    0.2480738635905816D+02    0.8288328068436702D+01    0.1667679268640160D+02
    0.2381475456576483D+02    0.8540315674163773D+01    0.1553428513605734D+02
   -0.2217793493813137D+02    0.3210150679478902D+01   -0.1948341229274194D+02
   -0.2298448048728326D+02    0.2604532113319464D+01   -0.1959960796826597D+02
   -0.2251751513918884D+02    0.3904030209450499D+01   -0.1886335985728926D+02
    0.7018174307481874D+01   -0.4571072289319734D+01    0.1414795439748053D+02
    0.6276037020919475D+01   -0.3919885944303045D+01    0.1412012484632509D+02
    0.7830157376309944D+01   -0.4113970839719534D+01    0.1422532982520048D+02
    0.1164657560614925D+02    0.7942753585508268D+01   -0.2016434103749617D+02
    0.1203689015688492D+02    0.7083245832520619D+01   -0.1988059698502431D+02
    0.1067733945676843D+02    0.7985011964879233D+01   -0.2009858726652766D+02
   -0.2633265342146096D+02   -0.1077518052130038D+02   -0.2508960621164164D+02
   -0.2730432564333549D+02   -0.1098436036799615D+02   -0.2494237531275910D+02
   -0.2580173903104640D+02   -0.1146532512384045D+02   -0.2477039413596145D+02
    0.3885220472407062D-01   -0.6510624700580792D+01    0.1604129790925570D+02
    0.2369953014674377D+00   -0.6822169397022873D+01    0.1515684422464128D+02
    0.9813725724936628D+00   -0.6334928626122005D+01    0.1632030959321985D+02
   -0.2751538859614118D+02    0.1198522857744951D+01   -0.2592990292906500D+02
   -0.2693508938707591D+02    0.1525704397757858D+01   -0.2660433493341580D+02
   -0.2839518629909498D+02    0.1009298710828820D+01   -0.2632516088326204D+02
    0.1611306938231088D+02    0.1165896065091558D+02    0.1188065020299418D+02
    0.1692443344255452D+02    0.1207585584072578D+02    0.1221148677824893D+02
    0.1548938996447002D+02    0.1160847764142821D+02    0.1268681665317415D+02
   -0.5960865488035705D+01   -0.5549321494497663D+01    0.1014818345089031D+02
   -0.5578832968796761D+01   -0.5163471092234838D+01    0.1099241226241511D+02
   -0.5442820712467727D+01   -0.6342250563439521D+01    0.1001672318712205D+02
    0.2313772261846347D+02    0.2243911798818814D+02    0.3703207181620841D+01
    0.2372873574207981D+02    0.2171378631412583D+02    0.3709193273356575D+01
    0.2340665478474726D+02    0.2301019087092675D+02    0.2906322163385754D+01
    0.2449651862398184D+02    0.1393980687516238D+01   -0.6943813227801575D+01
    0.2506308724950048D+02    0.7814065910761512D+00   -0.7403246315610016D+01
    0.2478548388921954D+02    0.1644804969503880D+01   -0.6038053652223474D+01
   -0.2711908515721024D+02   -0.1812874817797641D+01   -0.7251631955567584D+01
   -0.2801777470355300D+02   -0.2184605091197009D+01   -0.7215978479567883D+01
   -0.2671698696244866D+02   -0.2149334962757067D+01   -0.8141392762788266D+01
    0.1570898531763802D+02    0.9137992395419138D+01   -0.7601947098587154D+00
    0.1570337176715760D+02    0.9956423853647321D+01   -0.2600705985027238D+00
    0.1574104561971152D+02    0.8533902183140652D+01   -0.8710991173478377D-01
   -0.1160820029963926D+02   -0.6809944588039768D+01    0.1966111785364293D+02
   -0.1128208628836015D+02   -0.7575703019684831D+01    0.1923584001667340D+02
   -0.1133549688418295D+02   -0.6082715031345635D+01    0.1913659777411836D+02
   -0.1931228134500676D+02    0.2918069813853841D+01    0.9250484970514834D+00
   -0.1849083194413400D+02    0.3378787952115374D+01    0.6605773239137427D+00
   -0.1986901430690445D+02    0.3722441466495371D+01    0.9358231249375399D+00
    0.1257575515091139D+02    0.7610959299958100D+01    0.2376128849260647D+02
    0.1342059052400193D+02    0.7471259186314631D+01    0.2333545707804831D+02
    0.1287077934011806D+02    0.8021536220689882D+01    0.2458472404445804D+02
   -0.1274389559574031D+02    0.2492183244695809D+02    0.2727354061969881D+02
   -0.1277819096448881D+02    0.2579896063887812D+02    0.2693215601197577D+02
   -0.1206261273927819D+02    0.2451485685507059D+02    0.2668435193942715D+02
   -0.7140367790260171D+01   -0.1406318757868001D+02    0.2506907466336054D+02
   -0.8130063959958903D+01   -0.1430548419071005D+02    0.2513799978027197D+02
   -0.6810160485893693D+01   -0.1379032102461553D+02    0.2590536408120180D+02
    0.1466059901580915D+02    0.7479923041172889D+01    0.2172423527435930D+02
    0.1498443150009669D+02    0.6613407345831056D+01    0.2161888317004584D+02
    0.1534587173059628D+02    0.8016448397909842D+01    0.2134687425093495D+02
   -0.2122998785806477D+02   -0.2138506784468884D+02    0.1656296985167312D+02
   -0.2156760755817271D+02   -0.2181852469452406D+02    0.1574339466507322D+02
   -0.2074159982316981D+02   -0.2206722446530256D+02    0.1712338456427261D+02
    0.2465861548460922D+02    0.1878925813875847D+02   -0.2780434237482215D+02
    0.2392533666085042D+02    0.1883685597292327D+02   -0.2725885491188127D+02
    0.2541734587267706D+02    0.1889663946309577D+02   -0.2719193919285940D+02
   -0.2244665789709271D+02   -0.6989244925412137D+00   -0.1421029755412439D+02
   -0.2329590893005024D+02   -0.8183506790302323D+00   -0.1464198949825959D+02
   -0.2229962506168516D+02   -0.1535888465999045D+01   -0.1371514805503877D+02
   -0.8050350360839913D+01   -0.2469457701111698D+02    0.1529611738817832D+02
   -0.8815382716885461D+01   -0.2419925043405754D+02    0.1491591158439818D+02
   -0.7928143429082441D+01   -0.2450241613657565D+02    0.1622565857317952D+02
   -0.2604586891651681D+02   -0.7593449426479180D+01   -0.1656228635760334D+02
   -0.2616355778753303D+02   -0.7841551724860826D+01   -0.1746806098891616D+02
   -0.2610309801626905D+02   -0.8353931708026080D+01   -0.1603606784047048D+02
   -0.4861627553983533D+01    0.1188303979932532D+02    0.2009717679496258D+02
   -0.4025661203802764D+01    0.1142314520334334D+02    0.2014785031100693D+02
   -0.5297053441564842D+01    0.1150897603171852D+02    0.1934343296287901D+02
   -0.2704942689684508D+02    0.2455753445284900D+02   -0.8846644065230098D+01
   -0.2771906824621119D+02    0.2523707286579733D+02   -0.9078992196010292D+01
   -0.2737920189824119D+02    0.2418422317379778D+02   -0.8025542342721614D+01
    0.7125486321221363D+01    0.2435891490536956D+02    0.2514962715401557D+02
    0.7036565746469389D+01    0.2509304375320954D+02    0.2453910515314709D+02
    0.7856111668087548D+01    0.2473169780216181D+02    0.2573545020909719D+02
    0.1500534832242841D+02    0.4490306997667398D+01   -0.2294310592683253D+02
    0.1506410354775716D+02    0.5364398578305860D+01   -0.2255963514525932D+02
    0.1513982807527181D+02    0.3886455061984138D+01   -0.2218701921182972D+02
   -0.3465667039907670D+01   -0.8010852007164814D+01    0.1841361645531032D+02
   -0.2844836282184934D+01   -0.8015533958099041D+01    0.1908497421882140D+02
   -0.3779954932961020D+01   -0.7089748308867571D+01    0.1836715586947918D+02
   -0.9703679059343040D+01   -0.6830700283619173D+01    0.3549159626950186D+01
   -0.8989307975942259D+01   -0.6377967848418052D+01    0.3113183034416861D+01
   -0.9500276774270731D+01   -0.7753406383804923D+01    0.3764083325245630D+01
   -0.1676521866516915D+02    0.9345673134614442D+01    0.1843355265418981D+02
   -0.1589890999508740D+02    0.9099683675628921D+01    0.1800568354371892D+02
   -0.1663692001717043D+02    0.1022718841386723D+02    0.1874209007314743D+02
   -0.2230857851291462D+01   -0.5639692133857925D+01   -0.1717709913551637D+01
   -0.2381998991954674D+01   -0.6060256125331398D+01   -0.9133139019525695D+00
   -0.1793980566339715D+01   -0.6251236981313324D+01   -0.2344091981030808D+01
   -0.5904170577228061D+01    0.8828575645916249D+01   -0.2499695593260238D+01
   -0.5525374888807868D+01    0.8068340971197919D+01   -0.3000974760188164D+01
   -0.6561897884223410D+01    0.8654532339812750D+01   -0.1793556910551402D+01
    0.2153513033702342D+02    0.1924724233435685D+02   -0.2666292469963690D+02
    0.2121847456340317D+02    0.1938021971027592D+02   -0.2759479002708440D+02
    0.2151897482690482D+02    0.1828558845275466D+02   -0.2644022696858952D+02
   -0.1366248405382589D+02    0.1186516342523009D+02   -0.2104219150862160D+02
   -0.1457880072604202D+02    0.1157058507208694D+02   -0.2093511036253610D+02
   -0.1347305775851709D+02    0.1208168688992166D+02   -0.2197990229747750D+02
    0.2667383614566938D+02   -0.2546770276061229D+02   -0.1894848885481762D+02
    0.2755808984526046D+02   -0.2511778169690648D+02   -0.1849401113776345D+02
    0.2688015501747452D+02   -0.2640098352447447D+02   -0.1920419738009387D+02
   -0.1419682002377307D+02   -0.2353606673858166D+02   -0.2630623360012601D+01
   -0.1505656248852070D+02   -0.2394080998947568D+02   -0.2305151884792055D+01
   -0.1401840430525896D+02   -0.2414377808027203D+02   -0.3343799783109544D+01
   -0.5513588259200817D+01   -0.9775772022014449D+01    0.1867817631319010D+02
   -0.4922842439042877D+01   -0.9149836848737946D+01    0.1820345722676653D+02
   -0.6384258205557229D+01   -0.9362641775830742D+01    0.1888472519471615D+02
    0.7651641780077185D+01    0.9664320514300806D+00   -0.6953678843514569D+01
    0.7608409193571922D+01    0.6985274130030253D+00   -0.7845305125070736D+01
    0.8528018684036354D+01    0.6911116864200932D+00   -0.6616838104479054D+01
   -0.1339352377774717D+02   -0.7635741120163096D+01    0.5913739636745588D+01
   -0.1287007884669290D+02   -0.8301882018064681D+01    0.5419596648607336D+01
   -0.1283186609160316D+02   -0.6815029640481471D+01    0.5905748212726407D+01
   -0.1089340040668472D+02   -0.3896863429551964D+01    0.3101966819857201D+01
   -0.1001874610867565D+02   -0.3835842682307850D+01    0.3473129014678883D+01
   -0.1078262703691102D+02   -0.3877352245921426D+01    0.2067903333892559D+01
    0.1072242206475683D+02   -0.6154426796709060D+01    0.1523545019261161D+02
    0.1140800372261764D+02   -0.6391995134021357D+01    0.1453847552684728D+02
    0.9900834247105207D+01   -0.6733272577485525D+01    0.1508929743773179D+02
    0.2119751555246285D+02   -0.1409087564561455D+02   -0.2573399404457463D+01
    0.2132243364994645D+02   -0.1450451458006448D+02   -0.1741498990879887D+01
    0.2209252675269286D+02   -0.1396744979955080D+02   -0.2848280275329391D+01
    0.2491251306431719D+02   -0.1927470156506780D+02    0.1792627949336451D+02
    0.2487105410625810D+02   -0.1902998858030420D+02    0.1701031566947811D+02
    0.2402849088742179D+02   -0.1925199305314411D+02    0.1822796677799170D+02
   -0.1383762628395121D+02   -0.2750854499988836D+01    0.2269137835556728D+02
   -0.1463680941892525D+02   -0.2347755600182839D+01    0.2298462902502380D+02
   -0.1369204420903357D+02   -0.3510108429079148D+01    0.2326212655477683D+02
   -0.2375948760234854D+02    0.1740951324354263D+02   -0.2183020115026861D+02
   -0.2306394522915493D+02    0.1731712042103505D+02   -0.2115513898627938D+02
   -0.2357291346728776D+02    0.1671147855644265D+02   -0.2249447677786726D+02
    0.1445447922935152D+01    0.9580604479216898D+01   -0.2354422509555332D+02
    0.1656830376385025D+01    0.1046515438459181D+02   -0.2377237538909329D+02
    0.1929625165248209D+01    0.9433253599966338D+01   -0.2269520489544001D+02
   -0.2063887355315914D+02   -0.1440399600483880D+02   -0.2177577326639785D+01
   -0.2138451098699045D+02   -0.1493204138693653D+02   -0.1935867202229979D+01
   -0.2036955569159409D+02   -0.1485923564914021D+02   -0.2982229747546103D+01
   -0.2360996019965260D+02   -0.2680745736041588D+02   -0.4722974395636211D+01
   -0.2282948938425895D+02   -0.2624885758666181D+02   -0.4728136457715451D+01
   -0.2346283130350877D+02   -0.2775228573029470D+02   -0.4987158223127104D+01
    0.2271114705713722D+02    0.3694033764580046D+01   -0.2634095760143129D+01
    0.2300699670082321D+02    0.4597044934633749D+01   -0.2850678945513520D+01
    0.2180563384595796D+02    0.3785415617527963D+01   -0.2839961420396900D+01
    0.1202352994814283D+02   -0.1018551966112049D+02    0.1338868830860843D+02
    0.1214453840775941D+02   -0.1104401771259658D+02    0.1387705168208297D+02
    0.1159772258215012D+02   -0.9609388605106387D+01    0.1401705741561829D+02
   -0.2549465653169034D+02    0.2629934580521184D+02   -0.1531167931594990D+02
   -0.2600867615789896D+02    0.2697168489905184D+02   -0.1584069261902021D+02
   -0.2589237901618041D+02    0.2622933334299148D+02   -0.1443200292787573D+02
   -0.2425374309587060D+02    0.4338839974600201D+01    0.2438998107500185D+02
   -0.2382916298444218D+02    0.3916071669328216D+01    0.2514578448515698D+02
   -0.2428481278329975D+02    0.5215869341249070D+01    0.2463586143421168D+02
   -0.3725796211356283D+01   -0.2362973535673166D+02    0.1634347956066364D+02
   -0.3842996948922008D+01   -0.2407284403774634D+02    0.1549828000353164D+02
   -0.4422159509878338D+01   -0.2298893559015102D+02    0.1650044803077544D+02
    0.1977110574408011D+02   -0.2146709939049094D+01   -0.3362660078386833D+01
    0.2067450757094330D+02   -0.2138628487109137D+01   -0.3699445231380259D+01
    0.1954067710590333D+02   -0.3031940766551025D+01   -0.3020193613280992D+01
    0.2127812915380768D+02   -0.3595255397478604D+01   -0.2408773771681976D+02
    0.2035436396835691D+02   -0.3431257678754631D+01   -0.2407925150089237D+02
    0.2161718086358625D+02   -0.3165406580559853D+01   -0.2329329045264944D+02
    0.2057255741662802D+02    0.2569508815374785D+02    0.2570531792467539D+02
    0.2118563428874207D+02    0.2490202757628809D+02    0.2559097672501379D+02
    0.1968744968935283D+02    0.2528955483032982D+02    0.2559746294153959D+02
   -0.1122251666507073D+02   -0.7463933992665705D+01    0.1536820225669917D+02
   -0.1109258106711812D+02   -0.6700394968375091D+01    0.1590249315464165D+02
   -0.1057864116900207D+02   -0.7342909892743314D+01    0.1471142479777297D+02
    0.2117065852173539D+02   -0.6674450749179758D+01    0.1769220230390433D+02
    0.2177059487014702D+02   -0.7277400140237365D+01    0.1716759635907351D+02
    0.2128927045389139D+02   -0.7036342741485736D+01    0.1856175987620590D+02
   -0.2545571376374105D+02    0.2748415647280807D+02   -0.1055072004947523D+02
   -0.2525319604437325D+02    0.2657075503861790D+02   -0.1053057891189090D+02
   -0.2574506009602642D+02    0.2768120292305223D+02   -0.1140779875473044D+02
   -0.7678681779069493D+01    0.1234444250155004D+02    0.6718414208910184D+01
   -0.7336615177187961D+01    0.1307325750364892D+02    0.6175802693944925D+01
   -0.8247760608186184D+01    0.1190430492350954D+02    0.6076104255083506D+01
    0.2037100888317624D+02    0.2045490113942858D+02    0.2387239395190375D+02
    0.2132019587229093D+02    0.2033863654019846D+02    0.2384420629210923D+02
    0.2021315646686986D+02    0.2138660541723762D+02    0.2365108835319622D+02
    0.2349411457771006D+02    0.2589976433907083D+02   -0.2602024605783008D+02
    0.2319732454431338D+02    0.2572955647753244D+02   -0.2693639695707600D+02
    0.2271783076848088D+02    0.2621046455178987D+02   -0.2555594390689349D+02
   -0.2543414886551294D+01    0.1997877321573680D+01    0.2671828682616642D+02
   -0.2414604272867955D+01    0.2843260257613176D+01    0.2638357815371317D+02
   -0.1686208523461596D+01    0.1712584348073600D+01    0.2705227423301759D+02
    0.2554261112782678D+02   -0.5641153557320135D+00   -0.8174139221000614D+01
    0.2582476093881792D+02   -0.1573291664956044D+00   -0.9018882456434079D+01
    0.2471995975960336D+02   -0.9359346545205570D+00   -0.8398824987976390D+01
    0.1014013718726704D+02   -0.2432565467109238D+02    0.1166052620798462D+02
    0.1049993032419774D+02   -0.2377172589543788D+02    0.1101692039689095D+02
    0.1037689973995968D+02   -0.2408663544530069D+02    0.1254651453566865D+02
   -0.1013005705523849D+01   -0.2230340107880841D+02    0.1280779374913403D+02
   -0.1100427863632300D+01   -0.2306717009347920D+02    0.1222159764520481D+02
   -0.7540166162164796D-01   -0.2221914680621242D+02    0.1300885954813587D+02
   -0.1920480099975719D+02   -0.1866780548581608D+02    0.3174159833055550D+01
   -0.1954893302954187D+02   -0.1879808106735554D+02    0.4052358964283746D+01
   -0.1966995716732208D+02   -0.1794253687252555D+02    0.2718827455525518D+01
    0.1667874646590545D+02    0.1693586859658615D+02   -0.1733298154440940D+02
    0.1623629051765306D+02    0.1772587038201451D+02   -0.1760686165833102D+02
    0.1598997739021130D+02    0.1624587040895521D+02   -0.1731970809650935D+02
    0.1697204460475913D+02   -0.5779736398087334D+01    0.4506301980314863D+01
    0.1634882570699621D+02   -0.5943559531379788D+01    0.5242005241380441D+01
    0.1653527736368955D+02   -0.5089582981461673D+01    0.3877686725690937D+01
    0.1873378294196162D+02    0.8161481613885956D+01    0.1338162378943970D+02
    0.1948186779508791D+02    0.8786150128088797D+01    0.1351900542415723D+02
    0.1908999199371698D+02    0.7305137453160615D+01    0.1374031021847668D+02
   -0.9933903951880307D+01    0.2428634670352055D+02    0.1084439913521094D+02
   -0.9547511310027712D+01    0.2370540279112504D+02    0.1148186291642390D+02
   -0.9438541371881696D+01    0.2506669148466810D+02    0.1105992759894116D+02
    0.1392350049326369D+02    0.1256195242766699D+02   -0.9751118900139939D+01
    0.1322594634052265D+02    0.1288977923086793D+02   -0.1037373304101796D+02
    0.1421284640065740D+02    0.1167629709555004D+02   -0.9974483483114675D+01
    0.1678611473189822D+02   -0.1414652332716191D+02    0.3262200309038725D+01
    0.1749762498880601D+02   -0.1463310377855828D+02    0.3683642633093868D+01
    0.1622719971163184D+02   -0.1483412483122643D+02    0.2829320510509145D+01
   -0.1004423039759293D+02   -0.1214757836207684D+02   -0.4563129680486870D+01
   -0.1044371520358649D+02   -0.1197390135573364D+02   -0.5449632622003556D+01
   -0.9082126954493031D+01   -0.1186913978718574D+02   -0.4691645022176602D+01
    0.3505413691437001D+01    0.2284155000381665D+02   -0.1896264223931163D+02
    0.4210297400829015D+01    0.2232840664515918D+02   -0.1846297636396094D+02
    0.3816061194366868D+01    0.2304215478507866D+02   -0.1986763651507386D+02
   -0.2523190059365617D+02   -0.1217228217876102D+02    0.2208054012828178D+02
   -0.2530487463069606D+02   -0.1145943223266169D+02    0.2141964149726613D+02
   -0.2464990882283532D+02   -0.1279870441231214D+02    0.2164260409627473D+02
   -0.5053576939338136D+01   -0.2066194448009806D+01    0.1207516358561045D+02
   -0.4427324853560251D+01   -0.1520761064485298D+01    0.1157665899431284D+02
   -0.4868105668148309D+01   -0.3088527887965876D+01    0.1187488388983526D+02
    0.2211778464102921D+02    0.6653687644716543D+01    0.6003172929581170D+01
    0.2125900819433903D+02    0.6308455924699244D+01    0.5931204228205185D+01
    0.2272439612671582D+02    0.5910705409734024D+01    0.5978990721153957D+01
   -0.1420354624112216D+02    0.1553127879294788D+02    0.2310742004593687D+02
   -0.1376209723925605D+02    0.1600083436666923D+02    0.2235732454307677D+02
   -0.1436656170371404D+02    0.1626520858247382D+02    0.2374208311939597D+02
    0.1858384200509990D+02    0.2463720784300797D+02   -0.2317201638345706D+02
    0.1797115228213347D+02    0.2406329038537390D+02   -0.2266282000234204D+02
    0.1870620180022534D+02    0.2544251814706955D+02   -0.2265193993941987D+02
   -0.1979544901924787D+02   -0.2024191455225604D+02    0.5854778975301038D+01
   -0.1902074302697831D+02   -0.2084237187999749D+02    0.5854745798935267D+01
   -0.2019573262141386D+02   -0.2014053721493492D+02    0.6709686477883076D+01
   -0.1646531017796835D+02   -0.2448140752651044D+02    0.4565002234080770D+00
   -0.1686989874664889D+02   -0.2450292394374207D+02   -0.4607190566706004D+00
   -0.1725379715921481D+02   -0.2459102685162948D+02    0.1086037765521577D+01
   -0.1184840104413858D+02    0.9402909896513748D+01   -0.4509419192271535D+01
   -0.1262667460542273D+02    0.9355152343135620D+01   -0.3913033090234654D+01
   -0.1197651883729266D+02    0.1010410101522228D+02   -0.5136916820585557D+01
   -0.1660246121308309D+01   -0.2444352499657546D+02    0.1179929661890841D+01
   -0.1108434841530611D+01   -0.2489460524754742D+02    0.5490086703958116D+00
   -0.2513081014095636D+01   -0.2483877424455788D+02    0.9759983633790843D+00
   -0.2166808070307902D+02   -0.6048073430671716D+01   -0.2299084570300324D+02
   -0.2125768351224225D+02   -0.5333987872764700D+01   -0.2244163728159018D+02
   -0.2261450812122444D+02   -0.6072407534173838D+01   -0.2287280646860413D+02
   -0.2208654878131761D+02    0.2364731447038303D+02   -0.3559665453699317D+01
   -0.2301468095050449D+02    0.2364819479148058D+02   -0.3382937712390458D+01
   -0.2162308913476617D+02    0.2332726209964444D+02   -0.2785245715670417D+01
   -0.8612336243296366D-01    0.7198523466027562D+00    0.4828570898370158D+01
   -0.5585182314220447D+00    0.1515385226172191D+01    0.5237983588210948D+01
   -0.6762913928944541D+00    0.1305973652072072D+00    0.4257240230126648D+01
   -0.2136362599035223D+02   -0.2724286758055058D+02   -0.1681475541718796D+02
   -0.2112971803172626D+02   -0.2628342562524472D+02   -0.1680404075340022D+02
   -0.2174828124379829D+02   -0.2748393939071449D+02   -0.1592674772305662D+02
   -0.1494750171826068D+02   -0.8934075062696854D+01    0.1001157581281880D+02
   -0.1554284352051010D+02   -0.8746777596338847D+01    0.1075607126742772D+02
   -0.1406658890163783D+02   -0.8778492730769450D+01    0.1040993754235922D+02
   -0.1762283278074828D+02   -0.1212831087047710D+02    0.1744089495713025D+02
   -0.1665305276473588D+02   -0.1233009331040006D+02    0.1765754100329298D+02
   -0.1798823565486192D+02   -0.1296948546258593D+02    0.1710834295738156D+02
    0.2698735635033269D+02   -0.2683159642460911D+02    0.2458412644763578D+02
    0.2661831503879150D+02   -0.2595080201000851D+02    0.2465433834238451D+02
    0.2716377110875050D+02   -0.2712218191696880D+02    0.2546467885139810D+02
   -0.1960476657387993D+02    0.5728704725734498D+00   -0.1476319549425307D+02
   -0.2032932256872166D+02   -0.1004774930857043D+00   -0.1479262365540897D+02
   -0.1871093703948974D+02    0.1274843943010787D+00   -0.1484090861995211D+02
   -0.1424036315241502D+02    0.1043595792096101D+02    0.2110902937124345D+02
   -0.1440622913668041D+02    0.9638759836529896D+01    0.2065242846059100D+02
   -0.1392326389461025D+02    0.1013744709034474D+02    0.2196584602397375D+02
   -0.1865342538366833D+01    0.1027435446099413D+02    0.1405023143595052D+02
   -0.1219717038642181D+01    0.9649053138012958D+01    0.1384207084592737D+02
   -0.2681116895826605D+01    0.9798025526946807D+01    0.1391658942650711D+02
    0.7280084660498225D+01   -0.2124592467125128D+02    0.2119715736517962D+02
    0.7977946346758335D+01   -0.2156965987921791D+02    0.2174292986341584D+02
    0.7557796611438656D+01   -0.2042586145448089D+02    0.2078861928642800D+02
   -0.8743782554285943D+01    0.2590850871874897D+02   -0.2240267499623701D+02
   -0.7802007531508790D+01    0.2617201192895871D+02   -0.2275117327131768D+02
   -0.8824978932725978D+01    0.2598962118208729D+02   -0.2141337028643285D+02
    0.2592359324201831D+02   -0.4803944581001755D+01   -0.2641670599059067D+02
    0.2517861351967746D+02   -0.4320678463313211D+01   -0.2608868160076253D+02
    0.2648972290304531D+02   -0.4180008437613677D+01   -0.2692307591010988D+02
   -0.1180049609362051D+02   -0.2568636581143132D+02    0.5451998063035991D+01
   -0.1158872336888114D+02   -0.2559360725475261D+02    0.4469767401684455D+01
   -0.1136669697678458D+02   -0.2495183938917789D+02    0.5930861146105372D+01
   -0.8185055676037303D+01    0.9545035269700314D+01   -0.9798773724608509D+01
   -0.9146518627873171D+01    0.9305823486597884D+01   -0.9721321354477036D+01
   -0.8052144519605589D+01    0.1036939576268697D+02   -0.9293346130873426D+01
   -0.2622710519566269D+02   -0.8132736793540223D+01    0.2042744113266076D+02
   -0.2560121249386104D+02   -0.8884224400910014D+01    0.2034748681708532D+02
   -0.2617542324088341D+02   -0.7741538911978907D+01    0.2135129080237437D+02
   -0.2129628031656687D+00    0.2581450367434281D+02   -0.1791411810556468D+02
   -0.8068892233025415D+00    0.2553812217029460D+02   -0.1720182506870235D+02
   -0.7320431727035250D+00    0.2610119448105463D+02   -0.1866099773734170D+02
    0.1707978096087950D+02    0.9289028403847594D+01    0.1525071413961571D+02
    0.1765728042068045D+02    0.8831405559558567D+01    0.1458007037697175D+02
    0.1661497925240906D+02    0.1008443700832391D+02    0.1486404391882249D+02
   -0.1195591698215714D+02   -0.1058780142890260D+02    0.2024261330069097D+02
   -0.1225990867817610D+02   -0.1043840096740572D+02    0.1934675046591487D+02
   -0.1110175165975353D+02   -0.1092872689819263D+02    0.2014529070587112D+02
    0.7979660653220867D+00    0.1606207186841666D+02    0.1596105910474381D+01
    0.1706653413811106D+01    0.1633218482554030D+02    0.1664091665535179D+01
    0.7217678988619268D+00    0.1509165225094918D+02    0.1715442511450772D+01
    0.2396652552336040D+01    0.1796111330685570D+02    0.1547185567973909D+02
    0.2909191287722525D+01    0.1872301455571144D+02    0.1583561995691410D+02
    0.3004218321202202D+01    0.1733859584793787D+02    0.1493841185617062D+02
    0.2125408572423174D+02   -0.1032232443771024D+02   -0.2127445041012545D+02
    0.2186660397267702D+02   -0.9572931193323361D+01   -0.2123461955020916D+02
    0.2096110400958439D+02   -0.1043799434450188D+02   -0.2035054781293771D+02
    0.3439835137306033D+00   -0.2189730885986136D+02    0.8924441164354528D+01
    0.1175193515975757D+01   -0.2176276611532804D+02    0.8561921747964938D+01
    0.3957555988712089D+00   -0.2280380241453091D+02    0.9248980834711116D+01
   -0.8035026139481465D+01    0.1124469678886262D+02    0.1462717989079133D+02
   -0.7643869334962851D+01    0.1045159828849149D+02    0.1508693379972718D+02
   -0.7279369192830395D+01    0.1181725658469442D+02    0.1452099901314077D+02
    0.1325718470183229D+01   -0.2054873586086586D+02    0.1397780467399192D+02
    0.2269276073669463D+01   -0.2076417234721047D+02    0.1408833002872319D+02
    0.1104436449942646D+01   -0.2026092486737644D+02    0.1490543414582641D+02
   -0.1003741532162476D+02   -0.2707533135626305D+02   -0.1477777935762597D+02
   -0.1037504378985413D+02   -0.2776607826384450D+02   -0.1416551177966365D+02
   -0.9165099408993035D+01   -0.2747832239414138D+02   -0.1511882034870829D+02
   -0.2763452976260985D+02   -0.1170709802758948D+02   -0.6829963816438821D+01
   -0.2806412228983561D+02   -0.1254898895535418D+02   -0.6827700676340140D+01
   -0.2680959055038430D+02   -0.1186238838289654D+02   -0.6288502518341938D+01
   -0.2627460810154849D+02    0.2134911710712048D+02   -0.5345149280079321D+01
   -0.2652656474839447D+02    0.2069458117108561D+02   -0.4696695078965768D+01
   -0.2580403345484687D+02    0.2087504259028364D+02   -0.6014379848173398D+01
   -0.1225758053079436D+02    0.1923222781880487D+02   -0.9684173219965462D+01
   -0.1322786790829088D+02    0.1911311149306304D+02   -0.9625366418208245D+01
   -0.1180385702367745D+02    0.1848728958989216D+02   -0.9367469310039167D+01
   -0.1546023858496667D+02    0.9354951512135932D+01   -0.2361560130846454D+02
   -0.1616950755800206D+02    0.9982037321786111D+01   -0.2335260830397534D+02
   -0.1522112639419185D+02    0.8952173435205285D+01   -0.2279158030427368D+02
    0.4575764161536656D+01   -0.2457234510470581D+02    0.2162499414258338D+02
    0.4376230888104663D+01   -0.2365387384444671D+02    0.2174296603765723D+02
    0.4092279699193899D+01   -0.2497017810347856D+02    0.2232990102700239D+02
    0.2269639965512096D+02    0.2211065326235620D+02    0.2101146384222789D+02
    0.2286920840181646D+02    0.2170172719907846D+02    0.2190850978755006D+02
    0.2358728146916125D+02    0.2227415879021047D+02    0.2070488647320905D+02
   -0.2511410009897000D+02   -0.3749049542190922D+01   -0.1700120978380716D+02
   -0.2550081231326548D+02   -0.3079187236096779D+01   -0.1751543912229857D+02
   -0.2568603074428918D+02   -0.4452036110764388D+01   -0.1730497390188597D+02
   -0.1716044438346737D+02    0.2671963284718570D+02   -0.2234484526100175D+02
   -0.1736715306024034D+02    0.2663422528926694D+02   -0.2329263786328014D+02
   -0.1807590578362804D+02    0.2662867780193324D+02   -0.2192747538001893D+02
    0.1820588388914918D+02    0.1257671746313338D+02    0.2075505251672258D+02
    0.1750841433411598D+02    0.1314399642320098D+02    0.2101521946867911D+02
    0.1906198326934740D+02    0.1295766180800091D+02    0.2099365620158408D+02
    0.2688106412513898D+02    0.2090258330152574D+02   -0.1268006871088918D+02
    0.2738343728942358D+02    0.2116539307228055D+02   -0.1343825091110991D+02
    0.2745879591444613D+02    0.2079199137805044D+02   -0.1190439074166869D+02
    0.8658706335675731D+01    0.1895207176098238D+02   -0.1895343342877919D+02
    0.8861792769330792D+01    0.1969594718766756D+02   -0.1951683828392885D+02
    0.8685499510556927D+01    0.1926906443975331D+02   -0.1801341377424233D+02
    0.1239421927239560D+02    0.5083476715382519D+01   -0.2351755448003598D+01
    0.1256928407377252D+02    0.5996534172699950D+01   -0.2066208272027950D+01
    0.1154444582133019D+02    0.5126223970738768D+01   -0.2781424065411765D+01
   -0.1851788362799583D+02    0.5287966696805111D+01    0.1682618558940583D+02
   -0.1848179178252163D+02    0.5823740438143744D+01    0.1762126291608764D+02
   -0.1765952398229710D+02    0.4828713009218501D+01    0.1682923561409025D+02
   -0.1631588977051500D+02   -0.1974956062820111D+01    0.2355982557701144D+02
   -0.1670565038295600D+02   -0.2903501630255155D+01    0.2340679185520860D+02
   -0.1703207171496256D+02   -0.1315546727014972D+01    0.2381548174099086D+02
    0.8112237833011916D+01    0.4316051552589960D+01    0.2389865905647616D+01
    0.8755923791400244D+01    0.4048655875061573D+01    0.1742207656026033D+01
    0.8580365396512745D+01    0.4998496714580212D+01    0.2939827279550280D+01
    0.2001944686569036D+02    0.7087143294719765D+00    0.1020300667031719D+02
    0.1923932291530671D+02    0.1230447704511617D+00    0.1030933647540368D+02
    0.1961524372820861D+02    0.1522600029156626D+01    0.1055833414981694D+02
   -0.1936358579692697D+02    0.2283400046085165D+02    0.2619677250020758D+02
   -0.1959729736064230D+02    0.2199856071633099D+02    0.2581789342883918D+02
   -0.1983794425070885D+02    0.2286093108467411D+02    0.2701323092396724D+02
    0.2226057298908400D+02   -0.4268200394967309D+01   -0.9917434096997654D+01
    0.2210053295358339D+02   -0.5025425991164974D+01   -0.9353470833675596D+01
    0.2266243911490522D+02   -0.3531815137702544D+01   -0.9439239944379041D+01
   -0.9702610406858696D+01    0.5568258003177873D+01   -0.2034881012957110D+02
   -0.9845607714555692D+01    0.5303445657646491D+01   -0.2124900141182315D+02
   -0.9910943135190143D+01    0.4688844428547042D+01   -0.1990424372583219D+02
   -0.2115241989099530D+02   -0.2707529994256937D+02   -0.2403332920295717D+02
   -0.2061213845808536D+02   -0.2633146430945204D+02   -0.2441442194553886D+02
   -0.2092895755680926D+02   -0.2701708736626219D+02   -0.2307582763327327D+02
    0.2012701382072472D+02    0.4714077170179775D+00   -0.2373929180163013D+02
    0.2110537950710357D+02    0.4279720161430030D+00   -0.2388844757641189D+02
    0.1997033773861203D+02    0.1321261939866539D+01   -0.2330955648506664D+02
   -0.7452027133350244D+01    0.2613683921795922D+02   -0.1314614227179274D+02
   -0.7458549086352924D+01    0.2542437398937195D+02   -0.1246687942808433D+02
   -0.7731206295635271D+01    0.2690859926059527D+02   -0.1263014220444741D+02
    0.2319325762967884D+02    0.1039245169222213D+01    0.2615206352164832D+02
    0.2258101866511455D+02    0.1039824475018808D+01    0.2538952632848590D+02
    0.2309438227677920D+02    0.2412544492697163D+00    0.2671502194072333D+02
   -0.2055319340610860D+01    0.2004872841697358D+02    0.2730411981336842D+02
   -0.2622560309934040D+01    0.2076497160035240D+02    0.2774550082395974D+02
   -0.2079887626485913D+01    0.1922391380264771D+02    0.2776167052205139D+02
   -0.1768146272328080D+02    0.7899194607326928D+01    0.5952105164055481D+00
   -0.1707207224042429D+02    0.8118210131088357D+01   -0.1404688716220008D+00
   -0.1741093516302930D+02    0.8494716181543502D+01    0.1275592622359573D+01
    0.2563201545523775D+02   -0.1606913108701545D+02    0.2717865841374541D+02
    0.2645483490239013D+02   -0.1644058802964543D+02    0.2696418791586883D+02
    0.2534044052212806D+02   -0.1631853429549918D+02    0.2808726704353890D+02
   -0.1948744058394314D+02   -0.1018945347298012D+02    0.1764543440729659D+02
   -0.1874961347683167D+02   -0.1070544237034346D+02    0.1736417400602210D+02
   -0.1904845569986918D+02   -0.9634401977298918D+01    0.1827041431890537D+02
    0.1928036105549588D+02    0.2287232327239328D+02   -0.8078972603629197D+01
    0.1932196644726411D+02    0.2355436291187695D+02   -0.7347651171833848D+01
    0.2004844497272580D+02    0.2228384773090498D+02   -0.7904741914647513D+01
    0.3104953607202928D+01   -0.1499549621938860D+02    0.6611438765822099D+01
    0.3267343745358680D+01   -0.1518921467984859D+02    0.5691762527507014D+01
    0.2275600220126917D+01   -0.1452738719557839D+02    0.6608927481127400D+01
    0.2910161419807837D+01    0.9782331276991162D+01   -0.2700436265021208D+02
    0.3503841198708644D+01    0.1025065917939440D+02   -0.2641944669598030D+02
    0.3446736642561821D+01    0.9146653921905711D+01   -0.2753129776632716D+02
    0.2449605938858959D+01    0.1819036789846965D+02    0.1274385958637017D+02
    0.2014909696451101D+01    0.1813168550274277D+02    0.1363112681735135D+02
    0.2532266558541520D+01    0.1726624709478476D+02    0.1253310425437172D+02
   -0.2099672222367519D+02    0.8027016612421486D+01    0.2589238164571847D+02
   -0.2092209233145761D+02    0.8488715318100409D+01    0.2669627156760807D+02
   -0.2043119891177498D+02    0.8491220443072564D+01    0.2520593391023930D+02
   -0.8673972916770690D+01    0.2392951298122255D+02    0.6119210157146022D+01
   -0.8147517328271451D+01    0.2323207404118163D+02    0.6508627457974995D+01
   -0.8118985525449427D+01    0.2468470145244439D+02    0.6034338737271486D+01
    0.8967813167807662D+01   -0.2023689820768945D+02    0.1314395954140818D+02
    0.9582399506465530D+01   -0.2095603291041293D+02    0.1320223994750184D+02
    0.9259964323514145D+01   -0.1955399502843780D+02    0.1261186457371079D+02
   -0.4224961536074377D+01    0.2727833493559087D+01    0.1061035870317489D+02
   -0.4068148365553669D+01    0.3423687770433526D+01    0.1127955398634004D+02
   -0.4056027662605866D+01    0.3144370654509782D+01    0.9756710843629261D+01
   -0.2453183552484650D+02    0.3657240451671598D+01    0.1911125238044013D+02
   -0.2434519266897679D+02    0.4348979421037772D+01    0.1847091240843467D+02
   -0.2529041975733198D+02    0.3097503122100799D+01    0.1878904383006419D+02
    0.8758864029663624D+01    0.1392242920898281D+02   -0.1042291158194230D+01
    0.7883449239344044D+01    0.1349066967205460D+02   -0.1275402931974363D+01
    0.8642727140203021D+01    0.1404701797664805D+02   -0.1061263039626600D+00
    0.1629004789578810D+02    0.3102061849640160D+01   -0.4692842269267529D+01
    0.1601142968897488D+02    0.3582230855983927D+01   -0.5483356895209108D+01
    0.1652365818440209D+02    0.2193544612562092D+01   -0.4966779725586063D+01
    0.1465988777730052D+02    0.1504848612513920D+02   -0.1643665084384630D+02
    0.1489402026284380D+02    0.1419235298902792D+02   -0.1646749573938970D+02
    0.1431069086680188D+02    0.1520147853127253D+02   -0.1554152854213519D+02
   -0.1707784605622968D+02    0.2495107675844515D+02   -0.1097805735519735D+02
   -0.1640507286641064D+02    0.2451335941427639D+02   -0.1158458903576578D+02
   -0.1794181988916746D+02    0.2450453407823806D+02   -0.1112004718495021D+02
   -0.3148073454147982D+01    0.1302916607775180D+02   -0.2096233191578546D+02
   -0.2821223504874748D+01    0.1350693686475055D+02   -0.2019231093517817D+02
   -0.2744175110151059D+01    0.1218777477873612D+02   -0.2095391508105586D+02
   -0.2395866769122670D+02    0.2013838812228765D+02    0.7930993496852365D+01
   -0.2384228774424632D+02    0.1929236182119399D+02    0.8393391658591398D+01
   -0.2479009408639804D+02    0.2051917209618779D+02    0.8394532538769553D+01
    0.2387469513353338D+02    0.2438429805332945D+02    0.1364467902786818D+02
    0.2354680013705149D+02    0.2427186293357828D+02    0.1273605144748020D+02
    0.2346323982086484D+02    0.2361578829749318D+02    0.1406258062986485D+02
   -0.2687487436883462D+02   -0.1096846742279867D+02    0.1577242677618718D+02
   -0.2655452593940440D+02   -0.1112435532629877D+02    0.1663949439806536D+02
   -0.2650798273499091D+02   -0.1169482947957980D+02    0.1524865009751689D+02
   -0.5408782417198904D+01    0.1508727521440862D+02    0.2698792645489599D+02
   -0.5659960420149363D+01    0.1580810717392728D+02    0.2760946721293385D+02
   -0.4935186985024064D+01    0.1446874140329245D+02    0.2760845408187982D+02
   -0.2565675264075323D+02    0.5460653734836117D+01   -0.1201713377728964D+02
   -0.2513286118692653D+02    0.4805070005558936D+01   -0.1144155525905918D+02
   -0.2506394077145829D+02    0.6121699722856623D+01   -0.1241670182541472D+02
   -0.4957124773573113D+01    0.1519580511714458D+02   -0.1949226866266198D+02
   -0.4118866079704906D+01    0.1471272259138586D+02   -0.1942754694890407D+02
   -0.5643527649041086D+01    0.1461868163240885D+02   -0.1920979235547395D+02
    0.1883959985457529D+01    0.1073273195664513D+02    0.1660051487120692D+02
    0.2558282430411757D+01    0.1056893018453522D+02    0.1590760516394806D+02
    0.1030450620147247D+01    0.1062939040008630D+02    0.1625244113909460D+02
    0.9561764611299532D+01   -0.1645592730026806D+02    0.5285158590433693D+00
    0.1000706630428903D+02   -0.1559726161212001D+02    0.5812587967967895D+00
    0.1001592030314617D+02   -0.1713521949213843D+02    0.1196299107198233D+01
   -0.9250115786217789D+01   -0.2443565353382333D+02    0.2644687369084534D+01
   -0.8920701463755313D+01   -0.2447738389807460D+02    0.3563309687254685D+01
   -0.8807955110777405D+01   -0.2368470837614662D+02    0.2163456422363888D+01
   -0.2234089262419496D+01    0.1360281508493920D+02   -0.5557735655514905D+01
   -0.1762309681451235D+01    0.1352026672058595D+02   -0.4739655155152169D+01
   -0.2513877722847917D+01    0.1449093656378094D+02   -0.5629489573238247D+01
   -0.1362861753586168D+02    0.1860971072880996D+02   -0.1639317203361712D+02
   -0.1444258353859210D+02    0.1912150147634031D+02   -0.1637198189988628D+02
   -0.1290961270426191D+02    0.1925212741192587D+02   -0.1660625716773448D+02
    0.1229935835849985D+01   -0.2454934784929123D+02   -0.9885878426108597D+00
    0.1720506760170714D+01   -0.2498017821276826D+02   -0.2698392370124771D+00
    0.5589664543896654D+00   -0.2520877378680302D+02   -0.1274941066404141D+01
   -0.3790002474343722D+01    0.1271469737712966D+02    0.5281629805730539D+01
   -0.3526387615194521D+01    0.1230500365294418D+02    0.4440295111149266D+01
   -0.3942989376540674D+01    0.1198215356362633D+02    0.5841045335111532D+01
   -0.5918813150115893D+01    0.2226931203180644D+02   -0.2279876193746403D+02
   -0.6366152606463491D+01    0.2234094214230100D+02   -0.2197741868266367D+02
   -0.6493365186826433D+01    0.2166840775983853D+02   -0.2333603311796111D+02
   -0.2226669667399610D+02    0.1375782338986215D+02    0.2807978616002458D+01
   -0.2300682422190230D+02    0.1313769820743452D+02    0.3166778541711436D+01
   -0.2237071636131468D+02    0.1454940099061619D+02    0.3363088875213434D+01
   -0.2112262196203295D+02   -0.8112491035696911D+01    0.8231756396338373D+01
   -0.2119904047592263D+02   -0.8249713541156890D+01    0.9188605635153284D+01
   -0.2027416775174750D+02   -0.7736032858641621D+01    0.8042620725100321D+01
   -0.1887075396004992D+02   -0.2532844599504226D+02    0.1573814105672290D+02
   -0.1971760554573945D+02   -0.2556258394448363D+02    0.1535097427613301D+02
   -0.1855338378894719D+02   -0.2455343872917203D+02    0.1520122915760314D+02
   -0.7924866843817435D-01   -0.2148966696608072D+02    0.1263587316969133D+01
   -0.8866787863773997D+00   -0.2178990732424769D+02    0.8970279764108406D+00
    0.3671354767673371D+00   -0.2097480347025236D+02    0.6017904614585312D+00
   -0.2399970582043516D+02    0.2187306062375324D+02   -0.3885779923137247D+00
   -0.2332972374595718D+02    0.2252824554662605D+02   -0.2344023452032185D+00
   -0.2400355626842335D+02    0.2135998475093961D+02    0.4051223200253158D+00
    0.1156502610095981D+02   -0.2690333572971372D+02    0.1356997075796223D+02
    0.1189052380461491D+02   -0.2712969787325848D+02    0.1267570497011172D+02
    0.1147155245669705D+02   -0.2772365449074596D+02    0.1409690451282706D+02
   -0.2046821424698524D+02    0.2255349769749925D+02    0.1690718753116500D+02
   -0.2035601664398939D+02    0.2169097130612382D+02    0.1659018173511278D+02
   -0.2049789890278593D+02    0.2241118449998694D+02    0.1782862877107731D+02
   -0.1685486759160485D+02    0.1154113088927205D+02    0.2717212253633615D+02
   -0.1768480570651123D+02    0.1140130856162938D+02    0.2677328739047265D+02
   -0.1630320380727973D+02    0.1068552904961392D+02    0.2718929640232712D+02
   -0.2454068561655048D+02    0.1767261449192198D+02   -0.8025144156439376D+01
   -0.2411860928948069D+02    0.1702038765594553D+02   -0.8642859769240061D+01
   -0.2437333843413185D+02    0.1712517972275138D+02   -0.7203855526901363D+01
   -0.1196158898234943D+02   -0.2523616674085799D+02   -0.2330211011558281D+02
   -0.1226588773260366D+02   -0.2495822944480887D+02   -0.2239320167553721D+02
   -0.1101076180072406D+02   -0.2512339067741551D+02   -0.2332840882531785D+02
   -0.2111937509506740D+02   -0.6433829952677980D+00    0.1311543273026723D+02
   -0.2172259399845052D+02   -0.1384021054408285D+01    0.1342195565214773D+02
   -0.2031951345528568D+02   -0.7213404713329870D+00    0.1359804652449066D+02
   -0.3631272840571956D+01    0.2486306776437283D+01   -0.8424549552391872D+01
   -0.3104768698475743D+01    0.2801040766274742D+01   -0.9190098702436160D+01
   -0.4467777630143720D+01    0.2900320809277690D+01   -0.8587825350036473D+01
   -0.2505060721451284D+02    0.2591216510954260D+02   -0.1880961661566275D+02
   -0.2572934950812235D+02    0.2585791406308156D+02   -0.1952885346210973D+02
   -0.2521904909758815D+02    0.2671563678541539D+02   -0.1834495252307509D+02
    0.6607292791297755D+01    0.7255395886233085D+01    0.9672970127992972D+01
    0.7154885542225693D+01    0.8001667581626030D+01    0.9285046123588382D+01
    0.6433050650888824D+01    0.7376884771131778D+01    0.1060703039212679D+02
   -0.1169087430332580D+02    0.1163502364159790D+02   -0.2656289732239501D+02
   -0.1155280043669343D+02    0.1230313838526190D+02   -0.2720007907839026D+02
   -0.1262082457679521D+02    0.1130508143183480D+02   -0.2673767551998406D+02
    0.1207803805393266D+02    0.1356681201513674D+02   -0.1542887999815616D+02
    0.1125982275532418D+02    0.1313978298305878D+02   -0.1512564740526401D+02
    0.1186748186782586D+02    0.1414905308744250D+02   -0.1615666715565956D+02
    0.3736521128607001D+01   -0.8637641934281527D+01    0.5249528194468281D+01
    0.4244275020516094D+01   -0.9156265543305187D+01    0.5836637540482299D+01
    0.4429488877821857D+01   -0.8299167944629911D+01    0.4645152314959923D+01
   -0.1057311934206954D+02    0.1177289436506223D+02   -0.2176956954605569D+01
   -0.1019793588483235D+02    0.1086148369443510D+02   -0.2285922800275149D+01
   -0.1132124373868972D+02    0.1171613481989916D+02   -0.1529213866021188D+01
    0.2647822288046279D+02   -0.8965658097903738D+01    0.1382688305441366D+02
    0.2570790079452163D+02   -0.8489446394417120D+01    0.1340856118457916D+02
    0.2727357657724407D+02   -0.8595138620229054D+01    0.1349151687933140D+02
    0.2450662841030639D+02    0.1615586458442139D+02   -0.2462678340818623D+02
    0.2537680055872532D+02    0.1595573387697753D+02   -0.2487777550108243D+02
    0.2448563617530865D+02    0.1709997738078717D+02   -0.2449960551131799D+02
    0.4547549333211169D+01   -0.1780728860305557D+02    0.2955359980041436D+01
    0.4417166024314440D+01   -0.1837715314642557D+02    0.3794030812291212D+01
    0.5539165203673424D+01   -0.1791349044669430D+02    0.2690865716118662D+01
   -0.1101930698123193D+02   -0.1507838320936995D+02   -0.6903820560004825D+01
   -0.1167323605587595D+02   -0.1470450610129688D+02   -0.7505471378239276D+01
   -0.1155695813597133D+02   -0.1565472041254675D+02   -0.6312273833146004D+01
    0.2665504973519529D+02    0.2462542394687501D+02   -0.2295951862131863D+02
    0.2617127027718514D+02    0.2522799204631223D+02   -0.2356023581607849D+02
    0.2739737440447434D+02    0.2429014087153855D+02   -0.2340353919530252D+02
    0.2487203112027316D+00    0.2533526161914202D+02    0.1708410005800696D+02
   -0.3635021468422870D+00    0.2591769705078188D+02    0.1664048564040742D+02
   -0.2924586862494151D+00    0.2473170834878124D+02    0.1767386402390668D+02
   -0.2716554429173014D+02    0.2285934456628195D+01    0.1472812500215000D+02
   -0.2785698310748493D+02    0.1814788065875010D+01    0.1526365113415183D+02
   -0.2695249891533474D+02    0.1702272996495121D+01    0.1403989383652363D+02
   -0.1344285873335051D+01    0.1909724252835929D+02    0.1662445624342227D+02
   -0.1210077307572520D+01    0.1887442530662233D+02    0.1572045365347543D+02
   -0.2058669493459256D+01    0.1853395327764636D+02    0.1682476526903507D+02
    0.1935447896986038D+02   -0.3431653204470978D+00   -0.8976150638259929D+01
    0.1995765567341253D+02    0.3934092311218615D+00   -0.8671960892360447D+01
    0.1841768477119044D+02   -0.6166765676381042D-01   -0.8850854276521382D+01
   -0.8813504568076480D+01   -0.2597636333352614D+02    0.2294460099470262D+02
   -0.8276284480461616D+01   -0.2555132500212253D+02    0.2367135269577039D+02
   -0.9218383405545854D+01   -0.2679637620373096D+02    0.2319848595233922D+02
    0.1947516705171250D+02    0.2455736060307923D+02   -0.5585544886806032D+01
    0.1887625019761742D+02    0.2435403986571740D+02   -0.4885579588132980D+01
    0.2025970793577760D+02    0.2398018504241506D+02   -0.5508594677762398D+01
    0.2726092772929709D+02   -0.5873581119444861D+01   -0.1523965275890259D+01
    0.2632329256592247D+02   -0.5838188427770044D+01   -0.1536703478162263D+01
    0.2750617174095299D+02   -0.5061692394475300D+01   -0.1044679894969742D+01
    0.2279701463068744D+02   -0.1128929790652324D+02   -0.1674668503044547D+02
    0.2368001839029215D+02   -0.1160285349426044D+02   -0.1664468986639480D+02
    0.2214749009508525D+02   -0.1193690345862324D+02   -0.1642175233396894D+02
   -0.2106618370736101D+02    0.5854947659569062D+01    0.1218854749947695D+02
   -0.2103961193399045D+02    0.5211458263304639D+01    0.1144805566996696D+02
   -0.2076560466523852D+02    0.5439133319891281D+01    0.1302890603727822D+02
   -0.2087307157898996D+02    0.1196420963810112D+02   -0.1619755645060615D+02
   -0.2141705564517986D+02    0.1213657304398528D+02   -0.1699704945972081D+02
   -0.1992496125927303D+02    0.1197102358967895D+02   -0.1653548760962919D+02
   -0.1818007480167613D+02   -0.3178478631333515D+01   -0.7911093332409099D+01
   -0.1762898868616098D+02   -0.2460479880592742D+01   -0.8142845886628910D+01
   -0.1868375282305950D+02   -0.2852594062021144D+01   -0.7165590862393605D+01
    0.1584643695303963D+02    0.3148360053250090D+01    0.6491499320443902D+01
    0.1668316463163641D+02    0.3130054496936787D+01    0.6013842545172316D+01
    0.1619054325115840D+02    0.2840181171122332D+01    0.7344581440029489D+01
    0.2045782309045654D+02   -0.1091971570961957D+02   -0.2624435554194407D+02
    0.2088789606004816D+02   -0.1155948359790697D+02   -0.2574565930604412D+02
    0.2014038134576221D+02   -0.1019108569572335D+02   -0.2568537096624950D+02
   -0.1652543682869102D+02   -0.1756274659629853D+02    0.3577264758113950D+01
   -0.1740324167055577D+02   -0.1791855123274031D+02    0.3462447820189287D+01
   -0.1585653849886326D+02   -0.1819271384521912D+02    0.3304266133528567D+01
   -0.9788062821973645D+01   -0.2116121217971241D+02    0.1082259295324241D+02
   -0.9533273269443502D+01   -0.2205987120115231D+02    0.1055224581940748D+02
   -0.9431791075442018D+01   -0.2112163637610688D+02    0.1174641487474207D+02
   -0.1633150569278822D+02   -0.1858401431472726D+02   -0.2269167682174762D+02
   -0.1576153086401795D+02   -0.1885640387239527D+02   -0.2343614724624065D+02
   -0.1693002451058643D+02   -0.1936537350399450D+02   -0.2260483072936429D+02
   -0.1659298743394740D+02   -0.7161860428535608D+01   -0.2707744027712386D+02
   -0.1614856858894381D+02   -0.6338588128484082D+01   -0.2678601201942315D+02
   -0.1700979431182840D+02   -0.7058285612352752D+01   -0.2798947619415503D+02
    0.2047103484411096D+02   -0.2580993741783636D+02   -0.2252962065118827D+02
    0.2093813749043792D+02   -0.2503945545776368D+02   -0.2222265852564213D+02
    0.2081110024750880D+02   -0.2596023851227924D+02   -0.2342812840068168D+02
    0.7633718661900910D+00    0.1934922744831199D+02   -0.1718312159184435D+02
    0.1568415425634934D+01    0.1986774142092709D+02   -0.1697115475772365D+02
    0.1977513244186846D+00    0.1979339666908657D+02   -0.1790120414144481D+02
   -0.1490056749074562D+02    0.2102670769678616D+02   -0.2568543200567644D+02
   -0.1582787001902068D+02    0.2079272485861603D+02   -0.2578593050138613D+02
   -0.1437222184864251D+02    0.2052095297590739D+02   -0.2633025005402471D+02
   -0.1404598474034191D+02   -0.1497622301647999D+02    0.2205737054786341D+02
   -0.1456438556625006D+02   -0.1494900301279973D+02    0.2286553677650984D+02
   -0.1458385290537835D+02   -0.1484379195793999D+02    0.2129021386651942D+02
   -0.2041071907848077D+02    0.2194576382964193D+02   -0.1738382086874450D+02
   -0.2059284214345677D+02    0.2175673726287088D+02   -0.1831631010758288D+02
   -0.2061189777896962D+02    0.2288679180728808D+02   -0.1720513764606048D+02
    0.2286453500672178D+02    0.1796402290601516D+02    0.1957562317802434D+01
    0.2220535651985445D+02    0.1850779522730504D+02    0.1482856720623561D+01
    0.2353627800606084D+02    0.1777309937692506D+02    0.1331881827573588D+01
   -0.2169345596749099D+02   -0.2362849954904622D+02    0.2336688679164842D+02
   -0.2261766368120058D+02   -0.2331583716157866D+02    0.2333400981763290D+02
   -0.2119148513879243D+02   -0.2341960004566668D+02    0.2255980135564501D+02
   -0.2243433473223481D+02   -0.1815242932668780D+02   -0.3833479155448730D+01
   -0.2236132313175719D+02   -0.1734868458631817D+02   -0.3321539435658273D+01
   -0.2227864879611584D+02   -0.1874078914191898D+02   -0.3158872760161996D+01
    0.1236734429960221D+02   -0.1704439798182230D+02    0.1370889316899607D+02
    0.1250591891142565D+02   -0.1774282707805554D+02    0.1437360327277368D+02
    0.1322984647125636D+02   -0.1681538401040338D+02    0.1334754543161727D+02
    0.1077519277950164D+02   -0.9150872262741519D+01    0.1579223461388799D+02
    0.1165659337874440D+02   -0.9134688735784012D+01    0.1609279818785560D+02
    0.1045452824963500D+02   -0.9889870899940021D+01    0.1629092608641741D+02
    0.1214241288893092D+02   -0.1683566681816555D+02   -0.7492635352173280D+01
    0.1294656098264421D+02   -0.1728349546386190D+02   -0.7847269950710413D+01
    0.1140740178969211D+02   -0.1744658355544574D+02   -0.7452690774547860D+01
    0.2124662441067672D+02   -0.1516658466495460D+02    0.3157815442237900D+01
    0.2030048047462722D+02   -0.1524164553112838D+02    0.3318584019831619D+01
    0.2176607162831155D+02   -0.1550988576818379D+02    0.3919647607045178D+01
   -0.1340653205090849D+02   -0.1173831627111665D+02    0.2250975951186845D+02
   -0.1316656743129772D+02   -0.1129869010646588D+02    0.2171655200394765D+02
   -0.1315200826953061D+02   -0.1263065696848647D+02    0.2240109878997381D+02
   -0.2283049695854599D+02    0.2636689244539367D+02   -0.2065046586427690D+02
   -0.2306073182122636D+02    0.2714830247748772D+02   -0.2021423327608283D+02
   -0.2338167634597782D+02    0.2574694590714524D+02   -0.2015052290397482D+02
   -0.2600206313214396D+02   -0.9457504296214351D+01    0.6652048864469072D+00
   -0.2577033982606250D+02   -0.1037247080385073D+02    0.9296658524771505D+00
   -0.2660285644006875D+02   -0.9137993805394139D+01    0.1305021752923560D+01
   -0.1287293961301921D+02    0.1327696714565639D+02    0.7182337867832909D+01
   -0.1369001201465147D+02    0.1377378984216216D+02    0.7493214961966707D+01
   -0.1226066565369538D+02    0.1378596379807310D+02    0.6679533900735362D+01
   -0.1773842364019880D+01   -0.1451407734479559D+02    0.6686641275557653D+00
   -0.1493789078991870D+01   -0.1359448878271015D+02    0.9506761305733028D+00
   -0.2339490648990579D+01   -0.1483338423220859D+02    0.1333395000206652D+01
   -0.9794533954949953D+01    0.1243166837779517D+02    0.1492718833177085D+01
   -0.1061011294076314D+02    0.1262370913503863D+02    0.1960618758059495D+01
   -0.9518838946197430D+01    0.1304636509214437D+02    0.8351450855167762D+00
   -0.2532689825566485D+02   -0.4427550576087126D+01    0.2124897643146225D+02
   -0.2452707371579683D+02   -0.4394055216660131D+01    0.2168929607167704D+02
   -0.2585899121573038D+02   -0.5139432894633575D+01    0.2167800699700013D+02
    0.1483051472953917D+02   -0.2032998421846385D+02   -0.8217155838972663D+00
    0.1448784381865652D+02   -0.2084754519659740D+02   -0.1561561155591035D+01
    0.1539945000490822D+02   -0.1963940395383254D+02   -0.1256833337273522D+01
   -0.2373885718259495D+02   -0.1477260636852869D+02   -0.7855457678563181D+01
   -0.2396156425439101D+02   -0.1380625482969725D+02   -0.7895825017858674D+01
   -0.2447398724138682D+02   -0.1524982453024284D+02   -0.8302427902584164D+01
   -0.1098141846273051D+02   -0.1056749005637223D+02   -0.2312098157838335D+01
   -0.1050444077101142D+02   -0.1113068726742511D+02   -0.2988271547361899D+01
   -0.1112348861147565D+02   -0.1104883881719640D+02   -0.1489682514307049D+01
    0.2424555452085798D+02   -0.1592678251724412D+02    0.1429394847007335D+02
    0.2494316702157615D+02   -0.1543720776525482D+02    0.1474925138737415D+02
    0.2416421187816795D+02   -0.1680668413305896D+02    0.1465769958620526D+02
    0.2445782446704587D+02   -0.2495089163067196D+01   -0.3980053396510871D+01
    0.2524712497504832D+02   -0.2018672680364610D+01   -0.4145185713987180D+01
    0.2441421202312325D+02   -0.3277130101173449D+01   -0.4536655211527485D+01
   -0.1441261477506936D+02   -0.2283849255652276D+02    0.2200423713535934D+02
   -0.1532377750499841D+02   -0.2314746577959942D+02    0.2225243157506530D+02
   -0.1379277395631779D+02   -0.2359649515980061D+02    0.2199966865386433D+02
    0.1919583463762302D+02   -0.2765183619489347D+02    0.6474533010929041D+01
    0.1922193105879607D+02   -0.2756229793327132D+02    0.7425527958421258D+01
    0.1991205651538555D+02   -0.2711419254634516D+02    0.6068283808022927D+01
    0.2090972625884822D+01    0.1549226166992960D+02    0.2405619376658288D+02
    0.1467782341557613D+01    0.1504282311833641D+02    0.2472786209856959D+02
    0.2920645198869517D+01    0.1518639254423233D+02    0.2436390959049756D+02
   -0.6890049979375234D+01    0.7659594438722460D+01   -0.7948724489982657D+01
   -0.7229586689655389D+01    0.8220734609225625D+01   -0.8619440988646296D+01
   -0.7463676885506833D+01    0.6923000495995046D+01   -0.7911170695964788D+01
   -0.2444389710083702D+02    0.2625541565173410D+02    0.2131140140225504D+02
   -0.2448673074179273D+02    0.2709785610805922D+02    0.2079984490620507D+02
   -0.2426781088682879D+02    0.2654437102003069D+02    0.2220530765028256D+02
   -0.2190507898231042D+02   -0.1284774940430662D+02   -0.4888974904547924D+01
   -0.2214835484015263D+02   -0.1250343855386833D+02   -0.4039213624463334D+01
   -0.2252806241715331D+02   -0.1358711112466304D+02   -0.5046537676367032D+01
    0.5902436487038882D+01    0.8182650509716451D+01    0.2179229440278535D+02
    0.5950876745925672D+01    0.7450142116327363D+01    0.2239657790574562D+02
    0.5265249546428534D+01    0.7896933485736139D+01    0.2106966775435284D+02
   -0.1265574174577379D+02   -0.6910536223161116D+01   -0.2743836219948856D+02
   -0.1244463155668242D+02   -0.7370615561689374D+01   -0.2657815555172330D+02
   -0.1220776602408887D+02   -0.7514744435961028D+01   -0.2808798335777721D+02
   -0.2068147205584628D+02    0.8831568902635265D+01    0.1186945657975515D+02
   -0.1978883987826606D+02    0.9062962744384858D+01    0.1155794844729445D+02
   -0.2074916186465994D+02    0.7892453786055341D+01    0.1165535132796107D+02
   -0.8520950440539201D+01   -0.1781098367869312D+02    0.1157524039517299D+02
   -0.7911989027937152D+01   -0.1713583906137513D+02    0.1193589347902431D+02
   -0.8874441390009626D+01   -0.1751401256563440D+02    0.1073208641100852D+02
   -0.4099911458052023D+01    0.4674626141303062D+00   -0.1078382567995911D+02
   -0.4813476457697602D+01    0.4862570143291178D+00   -0.1008192241774571D+02
   -0.3401439789215615D+01    0.1038753498441593D+01   -0.1040375820682259D+02
   -0.2410831244246789D+02    0.8522156405531531D+01    0.9465805671734534D+01
   -0.2330398535432959D+02    0.8587202343510894D+01    0.8993319469859058D+01
   -0.2453673332408333D+02    0.9351544608354246D+01    0.9361313121135728D+01
   -0.1568184287084277D+02    0.2253876445924214D+02    0.5652081025280517D+01
   -0.1516085121762762D+02    0.2242861278866235D+02    0.6479275639464092D+01
   -0.1651035972528539D+02    0.2210639571143263D+02    0.5762571606884886D+01
    0.6214800431644969D+01    0.1940609808648963D+01    0.1363315893578520D+02
    0.6292425963055656D+01    0.1310746205482137D+01    0.1288257317059450D+02
    0.6494329867737662D+01    0.2846841682319915D+01    0.1338741056600649D+02
   -0.1010784085942898D+02   -0.2596261605001378D+02    0.1897384483027059D+02
   -0.9731405548916801D+01   -0.2648741351152439D+02    0.1970023193379978D+02
   -0.1095833173074387D+02   -0.2566404419962009D+02    0.1930671181019607D+02
   -0.2172272229490203D+02    0.2098721413375639D+02    0.1343525013112160D+02
   -0.2155371538232447D+02    0.2069349873450734D+02    0.1249253470959187D+02
   -0.2265037634321268D+02    0.2073971157498464D+02    0.1371177750362473D+02
    0.1333171679946298D+02   -0.7602800137189145D+00   -0.4999136833511026D+01
    0.1286138060411929D+02   -0.9992057143748404D+00   -0.4236383596456338D+01
    0.1352304738890810D+02   -0.1597262161262991D+01   -0.5401029147595690D+01
   -0.2517598832943050D+02   -0.2429167917470345D+02    0.1881436056993670D+02
   -0.2495177197496526D+02   -0.2520191760918784D+02    0.1903077893429490D+02
   -0.2438935435095790D+02   -0.2389630024543485D+02    0.1845833185060827D+02
   -0.2967083777841029D+01    0.1311095158739624D+02   -0.1813871264430108D+02
   -0.2397358144698933D+01    0.1303635234431498D+02   -0.1736574898499635D+02
   -0.3780718562257575D+01    0.1315455158855246D+02   -0.1772616946302253D+02
   -0.3604144778647955D+01   -0.1802613863146026D+00    0.1042631375831465D+02
   -0.2672540322612071D+01   -0.2739598407189339D+00    0.1064734688314673D+02
   -0.3788528160419054D+01    0.7384418318125527D+00    0.1062284692627597D+02
    0.7600770733339516D+01   -0.1410299761467309D+02    0.9224684903753758D+01
    0.7586124177489409D+01   -0.1499279666337523D+02    0.9440316974151930D+01
    0.6736661123044444D+01   -0.1374865904228156D+02    0.9060255584065855D+01
   -0.2122123313469290D+02    0.1486444364063557D+02    0.9161504426146069D+01
   -0.2127067381722488D+02    0.1398994186143320D+02    0.9545706261196264D+01
   -0.2096710846779685D+02    0.1472873041080367D+02    0.8258073143040052D+01
   -0.1846247228882894D+02   -0.1043487478352339D+02    0.7696594217513837D+01
   -0.1909000408278020D+02   -0.1055615879248816D+02    0.8432378569316288D+01
   -0.1761322323759573D+02   -0.1074419485112210D+02    0.8079514824005811D+01
   -0.2354001621881626D+02    0.1925558426513929D+02   -0.1577146027221728D+02
   -0.2372547756141434D+02    0.1906345789770471D+02   -0.1668452555542736D+02
   -0.2254957004136179D+02    0.1940579955087476D+02   -0.1572106512564109D+02
   -0.2346164849040130D+02   -0.1376473748003577D+02    0.9416318194219835D+01
   -0.2297678269465601D+02   -0.1337438835976073D+02    0.8681672087503729D+01
   -0.2347423322630543D+02   -0.1468931095474234D+02    0.9215549214893908D+01
   -0.9173456590641647D+01   -0.2311523362548223D+02   -0.1417239394010653D+02
   -0.9342789775023940D+01   -0.2251405173238438D+02   -0.1341041726100724D+02
   -0.8513934850774934D+01   -0.2261719287300906D+02   -0.1457280688918347D+02
    0.2395677620427890D+02   -0.1255384519485459D+01    0.1632114675860720D+02
    0.2374652228898455D+02   -0.2169181140894620D+01    0.1600127146981197D+02
    0.2437630952297583D+02   -0.1401821608968284D+01    0.1720258900899118D+02
   -0.1148091102363926D+02   -0.2407113454522427D+02   -0.2040520728260468D+02
   -0.1198470002520538D+02   -0.2351043315877858D+02   -0.2099651397499218D+02
   -0.1082631944878886D+02   -0.2348444438360658D+02   -0.2006612043265490D+02
    0.1634510578297347D+02    0.2573761760540370D+02   -0.2524419328194934D+02
    0.1676606959956940D+02    0.2599073233884125D+02   -0.2442033215920316D+02
    0.1702638320733912D+02    0.2518056996585268D+02   -0.2562720099628838D+02
   -0.2136527489678071D+02   -0.3405617607396179D+01   -0.7841032105471330D+01
   -0.2140375230086662D+02   -0.3183091663410350D+01   -0.6897580799367428D+01
   -0.2144382195942800D+02   -0.2660490397194073D+01   -0.8485194622265080D+01
   -0.2262584165402551D+02    0.1752154090433502D+01    0.5967012050039962D+01
   -0.2200980274220225D+02    0.1954113145735924D+01    0.5218494724947981D+01
   -0.2280703687453899D+02    0.7471475830208971D+00    0.5947699551269127D+01
    0.2587319506201564D+02   -0.2256454673044913D+02   -0.9007107138302844D+01
    0.2548976576673195D+02   -0.2340047213439486D+02   -0.8804585154184522D+01
    0.2566513174082669D+02   -0.2200852278998710D+02   -0.8246402420060315D+01
   -0.5574143339507186D+01   -0.1018622200694784D+02   -0.1507822766033325D+00
   -0.6283632101067460D+01   -0.1033767283493845D+02   -0.7327407479829384D+00
   -0.4925276720086219D+01   -0.9654500958943505D+01   -0.6653894957430191D+00
    0.2310214062952339D+02    0.1228266682371377D+02    0.7279540378423736D+01
    0.2377876584875661D+02    0.1289188357143269D+02    0.6978268986241649D+01
    0.2238260429541178D+02    0.1211943496531517D+02    0.6677354669817855D+01
    0.1462402386231708D+02    0.2469187120768614D+02    0.1995786474277630D+02
    0.1468423415776691D+02    0.2517434727498525D+02    0.2079398371865675D+02
    0.1396153341270155D+02    0.2404622495271427D+02    0.2017650693902110D+02
   -0.9357819868163530D+01   -0.2364938736293179D+02   -0.2395002566840133D+02
   -0.8554795334079627D+01   -0.2380615384249769D+02   -0.2348760884346897D+02
   -0.9353435082618820D+01   -0.2395891174845950D+02   -0.2488063996762353D+02
   -0.1018178602465764D+02    0.2776790616722996D+01    0.1720388089981641D+02
   -0.9380654440835448D+01    0.2145037360711014D+01    0.1704076086008824D+02
   -0.1032730100553116D+02    0.2694929990829386D+01    0.1813387231797726D+02
    0.1977917153765535D+02    0.2403814442398146D+01    0.2208765417919617D+02
    0.2005303706218611D+02    0.2966154220481448D+01    0.2129530927150233D+02
    0.1997533601894499D+02    0.1423469444079799D+01    0.2191701616396409D+02
   -0.2640799530979645D+02    0.1406937732037091D+02    0.7661133281597356D+01
   -0.2552948684543982D+02    0.1418710843788526D+02    0.8080394998028545D+01
   -0.2678671007589343D+02    0.1490967956979938D+02    0.7307885847617080D+01
   -0.7149891786182118D+01    0.3918401831469045D+01   -0.5711503573142237D+00
   -0.6272793310715800D+01    0.4396746368278146D+01   -0.7182396319762093D+00
   -0.6936539701071024D+01    0.3299272524335902D+01    0.1359950960764372D+00
    0.1710574159940079D+02   -0.2199889059120947D+02    0.6652175081406815D+01
    0.1806955433910402D+02   -0.2201626531043239D+02    0.6577706766999175D+01
    0.1679852415684506D+02   -0.2288573071403049D+02    0.6379725978573963D+01
    0.4539662572091125D+01   -0.2189740410552234D+02    0.2169822771552332D+02
    0.5469192281277699D+01   -0.2166739665423469D+02    0.2146144905447870D+02
    0.3993374088321686D+01   -0.2144119150617571D+02    0.2102020054830897D+02
    0.5539777061854622D+01   -0.1931653693291739D+02    0.1837072803276137D+02
    0.6435648257790794D+01   -0.1927637956919719D+02    0.1875949534725362D+02
    0.4995527931395017D+01   -0.1881339770329053D+02    0.1897693534475294D+02
    0.2522084497467255D+02   -0.1362813234376666D+02    0.5581794451318646D+01
    0.2446533197789293D+02   -0.1306665077993018D+02    0.5677549421572842D+01
    0.2577966615084748D+02   -0.1325903428647374D+02    0.4836630048113370D+01
    0.4648445125527320D+01    0.2601610984159007D+02    0.1607844780634979D+02
    0.4131879161470672D+01    0.2521832881174655D+02    0.1592538727012927D+02
    0.5216583643786060D+01    0.2609011422732629D+02    0.1531186882783298D+02
   -0.7406804173907013D+01   -0.3252107932413788D+01    0.1537493748772641D+02
   -0.7306935348325986D+01   -0.2630471734764289D+01    0.1613503427146039D+02
   -0.6554612488976593D+01   -0.3555919811107772D+01    0.1517346535729188D+02
   -0.1219653123347208D+02   -0.1613016571202595D+02    0.2068035458957283D+02
   -0.1295957185982704D+02   -0.1635217690534020D+02    0.2012979510509123D+02
   -0.1140102993807706D+02   -0.1634590903733992D+02    0.2018246676736671D+02
   -0.8447903943200030D+01   -0.2778598649540911D+02   -0.2552415355954014D+02
   -0.7499972319090940D+01   -0.2751912017810722D+02   -0.2544529709785936D+02
   -0.8670611657839270D+01   -0.2833291747149718D+02   -0.2627741687653372D+02
   -0.2892722030883972D+01    0.1493965341040518D+01   -0.2894165660920004D+01
   -0.2167890852421612D+01    0.1317677036426739D+01   -0.2268076874163772D+01
   -0.3446896315912985D+01    0.7374809210067845D+00   -0.2913382670480368D+01
   -0.2779575161725178D+02    0.6198630411826262D+01    0.5652488229491275D+01
   -0.2818350543474015D+02    0.5399741901312550D+01    0.5280626189178257D+01
   -0.2778595096474655D+02    0.6025845203147454D+01    0.6618648008994270D+01
    0.2539683939629092D+02    0.8389306243586729D+00    0.1884495286828187D+02
    0.2460862776583972D+02    0.1380968766311121D+01    0.1882659179809590D+02
    0.2509443283697245D+02   -0.4922199914640646D-01    0.1906031182044954D+02
    0.2539031072876532D+02   -0.2340948643025187D+02   -0.1371093515806274D+02
    0.2485215258813786D+02   -0.2421995457855479D+02   -0.1402627331577334D+02
    0.2550855377214587D+02   -0.2349865026124974D+02   -0.1276305157892435D+02
    0.1507501268658842D+02    0.2208622211095490D+02    0.4920202103637899D+01
    0.1568417385866267D+02    0.2132555614947755D+02    0.5145804941768976D+01
    0.1501120088834127D+02    0.2266005072782935D+02    0.5712683556757653D+01
   -0.1551853905741575D+01    0.9186499141951989D+01   -0.5258421843084376D+01
   -0.1623490540079711D+01    0.8885641114223354D+01   -0.6191337780211176D+01
   -0.7083913478806149D+00    0.9686532368881760D+01   -0.5212599637784188D+01
    0.6395641691044984D+00   -0.2527690246126708D+02    0.2546035123756819D+02
    0.5377758516449833D+00   -0.2509967609811975D+02    0.2642873567120386D+02
   -0.2318462202228109D+00   -0.2495588263707549D+02    0.2522372423192625D+02
    0.2507074121297194D+02   -0.2039403649700085D+02    0.1142155877412669D+02
    0.2413582192212984D+02   -0.2018470504800999D+02    0.1149496701711877D+02
    0.2548798388798729D+02   -0.1956995496422264D+02    0.1109025550515420D+02
   -0.5070850517416097D+01    0.1830591996201012D+02    0.3481646261939327D+01
   -0.5514246611878650D+01    0.1835356196772084D+02    0.2622564596547802D+01
   -0.4594521439566951D+01    0.1747036267810315D+02    0.3248721907687854D+01
   -0.7017855849535057D+01    0.2168631596630414D+02    0.2371326155460907D+01
   -0.7702722882104198D+01    0.2133838121943409D+02    0.1733070236480183D+01
   -0.6087059457100906D+01    0.2150360791490802D+02    0.2001900279539902D+01
   -0.1225965961101310D+02   -0.9587909813596160D+00    0.1788347186692748D+02
   -0.1175687365628393D+02   -0.6952461311760061D+00    0.1712708477189659D+02
   -0.1239398582617344D+02   -0.1745600329610421D+00    0.1835383067765460D+02
    0.2746052339691891D+02    0.1796737461468459D+02   -0.1130571531650244D+02
    0.2674455883585919D+02    0.1821893980071887D+02   -0.1073483196557255D+02
    0.2826210217785098D+02    0.1779617485063162D+02   -0.1082789150288316D+02
   -0.3130256958945291D+01    0.1649817395791971D+01   -0.1379259101994049D+02
   -0.3807629976923324D+01    0.1368190730218326D+01   -0.1312393524441577D+02
   -0.2629352136887093D+01    0.8401117327518109D+00   -0.1392781840749533D+02
   -0.2647827326509785D+01    0.2765578771088473D+02    0.1029983757505892D+01
   -0.1756717556911610D+01    0.2781165460448742D+02    0.1377107721562236D+01
   -0.3145839623012833D+01    0.2843421939606851D+02    0.1030256270397068D+01
   -0.1259509524426729D+02   -0.1959267004169379D+02    0.5059957799053530D+01
   -0.1175542190477564D+02   -0.1937998930164112D+02    0.4610385382476945D+01
   -0.1234450271853705D+02   -0.2018361861595008D+02    0.5790153222350064D+01
   -0.1594213399955423D+02   -0.1013875109725802D+02   -0.4378499079884298D+01
   -0.1501205915490609D+02   -0.9920969174771818D+01   -0.4392378783523390D+01
   -0.1597789780592182D+02   -0.1104153506493303D+02   -0.4437602133146824D+01
   -0.3301112062442504D+01   -0.1266035092620611D+02    0.1684702303057340D+02
   -0.3437558528275519D+01   -0.1180328423327294D+02    0.1634279028432720D+02
   -0.2559570613400114D+01   -0.1249145263260326D+02    0.1743655918392109D+02
    0.1166938540953792D+02    0.1811221198457056D+02   -0.2041766325395041D+02
    0.1101917774279885D+02    0.1747498405155756D+02   -0.2015472657913661D+02
    0.1253521300678219D+02    0.1777789040139734D+02   -0.2056067598004912D+02
   -0.1438307116749547D+02   -0.2105255000793293D+02   -0.1014041113983222D+02
   -0.1482154417564437D+02   -0.2135263587146961D+02   -0.1096308141603185D+02
   -0.1351816054767502D+02   -0.2058668451256092D+02   -0.1034743965108939D+02
   -0.1631803622671762D+00    0.1542110963883105D+02   -0.2513425766973547D+02
   -0.6681439930303216D+00    0.1617866287107577D+02   -0.2479798477881180D+02
   -0.4390970621432674D+00    0.1519967065393177D+02   -0.2602673686791620D+02
   -0.1554805081750199D+02    0.1515135256745094D+02   -0.1959907270369078D+02
   -0.1572926452861715D+02    0.1425224860698943D+02   -0.1923812530130465D+02
   -0.1581227182097325D+02    0.1508928667369793D+02   -0.2055470531424283D+02
   -0.1084791035264544D+02    0.1478703203152828D+02    0.5687238472550628D+01
   -0.1064989669811854D+02    0.1422457166664794D+02    0.4908321677173080D+01
   -0.9975546648098881D+01    0.1494112318377862D+02    0.6063863154819900D+01
   -0.4107605425026677D+01    0.2665518598527016D+02    0.3805190160633858D+01
   -0.3983384702895442D+01    0.2760732253351003D+02    0.4114328757486424D+01
   -0.4327192794592897D+01    0.2664953106820315D+02    0.2841059227567516D+01
    0.4538980096566855D+01    0.1155441503295711D+02    0.1589794052224169D+02
    0.5506418996836195D+01    0.1175991835817448D+02    0.1594053855949825D+02
    0.4103989510016757D+01    0.1191225914194433D+02    0.1673564670270839D+02
   -0.2060824631157247D+02    0.1502794905986724D+01    0.2372716408124193D+02
   -0.2022375832116207D+02    0.2222719960814606D+01    0.2316929317236200D+02
   -0.2150192446155555D+02    0.1340911381624575D+01    0.2339265456844708D+02
   -0.1704166118052012D+01    0.6946422301955121D+01    0.1179417997349555D+02
   -0.9762743533725445D+00    0.7376448028581338D+01    0.1225986417495390D+02
   -0.1478240551744227D+01    0.6055316377233276D+01    0.1184902496874990D+02
   -0.2543376870381497D+02   -0.7350474714733494D+01   -0.2633671557991015D+02
   -0.2538609278801935D+02   -0.7381934773612375D+01   -0.2541584785141085D+02
   -0.2530747243050312D+02   -0.8252348416833087D+01   -0.2662487887334036D+02
    0.2346090518298834D+02   -0.1212801414804138D+02   -0.2266495640883875D+02
    0.2420239261768084D+02   -0.1271282889774557D+02   -0.2280131281195662D+02
    0.2385324367856376D+02   -0.1127063011043938D+02   -0.2247701335408339D+02
    0.6388022509970046D+01   -0.2697844533063719D+02   -0.1605992781006343D+02
    0.5870632015999998D+01   -0.2619980536056487D+02   -0.1603746798660596D+02
    0.6740844694228182D+01   -0.2695720839363977D+02   -0.1694246530977521D+02
   -0.1717384527604573D+02   -0.4842918473106456D+00   -0.2784209859612517D+02
   -0.1642050431773706D+02   -0.2083914625127019D+00   -0.2731926958461090D+02
   -0.1772866694299255D+02    0.2684196513165804D+00   -0.2812853805418452D+02
   -0.1983277657686106D+02    0.2559132635133208D+02    0.1826030638067465D+01
   -0.2028669021340278D+02    0.2521271082343149D+02    0.1114735707368599D+01
   -0.1972093801355914D+02    0.2650066867159010D+02    0.1617981441743392D+01
    0.2337655658925348D+02    0.1253031543861228D+02   -0.2100951263568231D+02
    0.2342419183986423D+02    0.1338343513330324D+02   -0.2146734292310841D+02
    0.2416256372809678D+02    0.1238523677995152D+02   -0.2043576189498208D+02
   -0.2091158359711221D+02    0.6327963023138409D+01    0.1586188364551121D+02
   -0.2182266042945222D+02    0.6595713283983168D+01    0.1579045243843173D+02
   -0.2038884371071401D+02    0.6981144921536496D+01    0.1528151454735253D+02
   -0.2054695978499107D+02    0.2306824563136109D+02   -0.2673818329580920D+02
   -0.1992460177499775D+02    0.2377038595054594D+02   -0.2650072589456204D+02
   -0.2050663899215655D+02    0.2242662001888600D+02   -0.2607882154952330D+02
    0.2722806603404344D+02   -0.1600175299423682D+02   -0.1358826682990798D+02
    0.2770481087113546D+02   -0.1655425319071224D+02   -0.1296899822445704D+02
    0.2679231046430136D+02   -0.1537106935876375D+02   -0.1301272919341672D+02
   -0.5928068763887745D+01   -0.2434169751500241D+02    0.5609500174112203D+01
   -0.5434687443979584D+01   -0.2470749445413786D+02    0.4906639768160820D+01
   -0.6092586972632779D+01   -0.2500847811625945D+02    0.6253788711536032D+01
    0.7919059519874501D+00    0.2159909399307943D+01   -0.5294516781654127D+01
    0.9970762609040513D+00    0.3071381880587767D+01   -0.5603045647829024D+01
    0.1640434437513274D+01    0.1668895242931436D+01   -0.5075505261803774D+01
   -0.9917851393030592D+01    0.1960693611498986D+02   -0.2106021083717110D+02
   -0.1006890569399212D+02    0.1862956993687466D+02   -0.2081096542436822D+02
   -0.9353638824108112D+01    0.1968514255521362D+02   -0.2177946811589434D+02
    0.2546120617348950D+02   -0.7177878492576176D+01   -0.8380983995598561D+01
    0.2454166130430412D+02   -0.7401315928011880D+01   -0.8624871734585966D+01
    0.2577388228999573D+02   -0.7582161302463422D+01   -0.7569284743424293D+01
   -0.3796141196240766D+01    0.6584619873435184D+01    0.8291444894272766D+01
   -0.4078965028456628D+01    0.7071065207413158D+01    0.7484546757933156D+01
   -0.2885969121850534D+01    0.6245754349072209D+01    0.8255987530889440D+01
   -0.5724701133750274D+01    0.2573062259539574D+02   -0.3724163500714811D+01
   -0.6336558319591001D+01    0.2575177629016893D+02   -0.4384290211079010D+01
   -0.5367584316381604D+01    0.2659499703637759D+02   -0.3790474104705999D+01
    0.2630113410798634D+02   -0.1887843297551869D+02   -0.2220829070651824D+02
    0.2633990457448992D+02   -0.1897989738316400D+02   -0.2316002937134118D+02
    0.2541365420440351D+02   -0.1909078734015926D+02   -0.2195594351195348D+02
   -0.2786591519071831D+02    0.3185346155554550D+01    0.2125449215772744D+02
   -0.2730990570511536D+02    0.3388558013215508D+01    0.2042864420701912D+02
   -0.2784456696486527D+02    0.2236824890469906D+01    0.2128247263232977D+02
    0.4666402774944952D+01    0.1689669385358290D+02   -0.1228108286492349D+02
    0.4291022150512126D+01    0.1690841245227762D+02   -0.1317356334086251D+02
    0.4291968096621913D+01    0.1611128310865300D+02   -0.1184196404660763D+02
   -0.2109382517194122D+02   -0.2507816738079125D+02    0.1350870885752523D+02
   -0.2181945873964962D+02   -0.2571389213237915D+02    0.1349463598611218D+02
   -0.2045811630496581D+02   -0.2521323632688178D+02    0.1282229056482958D+02
   -0.2512684759316817D+02   -0.6487111727715130D+01    0.1831685602806981D+02
   -0.2546787571396156D+02   -0.7111616143848628D+01    0.1900167663749735D+02
   -0.2588356717848269D+02   -0.6073887215810761D+01    0.1788376117869779D+02
   -0.1195638105856151D+02    0.2800210847804445D+01    0.1173672831295867D+02
   -0.1195870579765819D+02    0.3137005937464004D+01    0.1263897093990578D+02
   -0.1252175027105547D+02    0.3284415300456423D+01    0.1116030267807538D+02
   -0.7454274252096348D+01    0.2077090810741478D+01   -0.7643174242181307D+01
   -0.6966860168113930D+01    0.2925164415280826D+01   -0.7681901917061676D+01
   -0.7773967795571265D+01    0.2021909888691452D+01   -0.6704555281284502D+01
    0.2624227214348494D+02   -0.1241457061080841D+02    0.1527759192136951D+02
    0.2570995528258438D+02   -0.1225432655087246D+02    0.1452039309634540D+02
    0.2694232090578342D+02   -0.1174343872830269D+02    0.1520841726270636D+02
   -0.7756251415932383D+01   -0.2075286497622932D+02    0.3460537129981882D+00
   -0.6790076151968566D+01   -0.2052300359493375D+02    0.3404540182225950D+00
   -0.7891676254465968D+01   -0.2101571391309118D+02    0.1279776670404628D+01
    0.2424691163875939D+02    0.4224736836858423D+01   -0.1819632686481752D+00
    0.2428901460254634D+02    0.4250260482484470D+01   -0.1108713125595703D+01
    0.2350854828587206D+02    0.4787169283221282D+01    0.1446542468979251D+00
   -0.1857354957838102D+02   -0.2077067510457275D+02    0.1569762530342026D+02
   -0.1832435199674908D+02   -0.2138623104276440D+02    0.1637988955714732D+02
   -0.1950827315810016D+02   -0.2067516512448800D+02    0.1584183035611168D+02
   -0.1757898404648950D+02   -0.2597241863665614D+02    0.1866547943821295D+02
   -0.1693022631831169D+02   -0.2529936816589796D+02    0.1892554072771649D+02
   -0.1708715273982350D+02   -0.2639649585362476D+02    0.1790511873782699D+02
   -0.1956714520990379D+02    0.1324134710494970D+02    0.2057012491969696D+02
   -0.1865295418678361D+02    0.1310964631972229D+02    0.2026726850138889D+02
   -0.2021164177550330D+02    0.1303309750826575D+02    0.1988325809959299D+02
    0.1746981091494824D+02    0.1008680032303552D+02   -0.1836758332364230D+02
    0.1690518153972900D+02    0.1059537892993892D+02   -0.1892707155710335D+02
    0.1716956894898881D+02    0.9156529778475338D+01   -0.1834603962781819D+02
    0.2684488785712911D+02    0.1721603314787373D+02   -0.2154080550840812D+01
    0.2623811776849158D+02    0.1712625077901175D+02   -0.1416365097223313D+01
    0.2729449299685976D+02    0.1633470257093511D+02   -0.2163392501181639D+01
    0.9251014800768473D+00   -0.1938020918866121D+02    0.2228305732341546D+02
    0.1815545845466223D+01   -0.1965133322751378D+02    0.2230942472030839D+02
    0.8075208671222281D+00   -0.1926459105648758D+02    0.2132640654326476D+02
    0.2000009308983186D+02   -0.9386615641334615D+00   -0.1592847783410954D+02
    0.1908777608837867D+02   -0.1233111531428721D+01   -0.1607102596747478D+02
    0.2006636553056403D+02   -0.8934028366393403D+00   -0.1498787129486293D+02
   -0.1732414755239703D+02    0.8646848331650292D+01    0.2457245000180179D+02
   -0.1718828031171728D+02    0.8542434489447754D+01    0.2555208662135755D+02
   -0.1667566070330983D+02    0.9226403215896173D+01    0.2421622728914610D+02
    0.2001468979170481D+02    0.2552596690835437D+02   -0.1982854800618084D+02
    0.1983825222427903D+02    0.2614971167149735D+02   -0.1910047567217184D+02
    0.2080707710200669D+02    0.2500190321499753D+02   -0.1955523733511303D+02
    0.7078136503967588D+00   -0.1240649580903135D+02    0.2149689790482988D+02
    0.1168312502638885D+01   -0.1311013942475076D+02    0.2196295159826220D+02
   -0.2307696156645814D+00   -0.1247819037061503D+02    0.2171754778399234D+02
   -0.3163196643817716D+01    0.1279285150229170D+02    0.2473343969965711D+01
   -0.3562788369638991D+01    0.1211976732729947D+02    0.1857744216943352D+01
   -0.2210803190737132D+01    0.1290186651004840D+02    0.2283105509806445D+01
   -0.9567089940266895D+01    0.1049051439669500D+02   -0.2085606005710601D+02
   -0.8990019930700436D+01    0.9892446458060359D+01   -0.2126444251835503D+02
   -0.9326959694431205D+01    0.1044294860055868D+02   -0.1990283034373911D+02
   -0.1783581150041593D+02    0.6862556457963993D+01    0.1907943037872143D+02
   -0.1753973157426402D+02    0.7674421193264641D+01    0.1867901845057341D+02
   -0.1795930925798795D+02    0.7076288071775858D+01    0.2002024511944447D+02
   -0.2111953089733202D+02    0.2092789274595409D+02    0.2234163423692235D+02
   -0.2193626691799930D+02    0.2138569060160785D+02    0.2258757917564205D+02
   -0.2148574601371275D+02    0.2028742172328006D+02    0.2177530664528667D+02
    0.1343132620727186D+02    0.1662381262346619D+02    0.1624649003611189D+02
    0.1289633552971562D+02    0.1690443521144163D+02    0.1700357678205724D+02
    0.1356807967394349D+02    0.1742032572635163D+02    0.1569096393049564D+02
   -0.1983849970126892D+02   -0.1968747617973798D+02   -0.1765218417391771D+02
   -0.1979222798943293D+02   -0.1946978623716239D+02   -0.1674066820293190D+02
   -0.1929969826472385D+02   -0.1905412175048734D+02   -0.1811082552443690D+02
    0.2665429992525185D+02   -0.6497318785461297D+01   -0.2386077864670263D+02
    0.2611899654811068D+02   -0.7300773749332402D+01   -0.2399584457158815D+02
    0.2647395820412439D+02   -0.6021675972817695D+01   -0.2463818990237745D+02
    0.2727232045281972D+02    0.2271346960607571D+02    0.2149444421397007D+02
    0.2705497381884566D+02    0.2292240978373765D+02    0.2237931366837824D+02
    0.2797666724560270D+02    0.2341258847664039D+02    0.2120056091333946D+02
    0.1525936225219289D+02   -0.1587629454711242D+02    0.1573232554277579D+01
    0.1438369471321328D+02   -0.1564982118406914D+02    0.1249024452550127D+01
    0.1574400533545119D+02   -0.1630114380380290D+02    0.8456060821579041D+00
    0.1504625981347900D+02   -0.4818382958142075D+01    0.1330392893902839D+02
    0.1567345268656677D+02   -0.4563961545219034D+01    0.1399338588177091D+02
    0.1550736429192760D+02   -0.4574720859154367D+01    0.1246685879486615D+02
   -0.2465540168781778D+02    0.2031381386187474D+02   -0.7340822917103814D+01
   -0.2468968527114062D+02    0.1932380476039183D+02   -0.7543479188358114D+01
   -0.2372356294153530D+02    0.2050852320148588D+02   -0.7309639303339642D+01
   -0.1136624724704325D+02    0.5139066115453626D+01   -0.1207751522006679D+02
   -0.1127097832139619D+02    0.5040587064627471D+01   -0.1112160546012030D+02
   -0.1144997863643287D+02    0.6170478197180211D+01   -0.1225482615985778D+02
    0.4966354665493524D+01    0.1464993423367252D+02   -0.6911626626888794D+01
    0.5479215769342296D+01    0.1418568206379665D+02   -0.7649918428661427D+01
    0.5662480930644097D+01    0.1481060587726252D+02   -0.6269939693347589D+01
    0.1329879660149616D+02   -0.2385675045891984D+02    0.6443364580515774D+01
    0.1273008780602150D+02   -0.2456812157943424D+02    0.6761099266807988D+01
    0.1347041608763304D+02   -0.2332437123376761D+02    0.7280281715486321D+01
    0.1294075586128132D+02   -0.4542806760181902D+01    0.8591014406008538D+00
    0.1297458455885991D+02   -0.5325712200286970D+01    0.2329594793510995D+00
    0.1325010157283237D+02   -0.3757624030375968D+01    0.2233752884367959D+00
   -0.1719178331059643D+02    0.1669967137480771D+02   -0.2582292744092570D+01
   -0.1772174546569996D+02    0.1629752424077896D+02   -0.3297491513934862D+01
   -0.1634498433327177D+02    0.1713718376307861D+02   -0.2883600241086683D+01
   -0.2599348559383233D+02   -0.9771219699395919D+01   -0.1465302291640788D+02
   -0.2682781436092293D+02   -0.1025004050672564D+02   -0.1455672174464825D+02
   -0.2580779350527431D+02   -0.9459488162863588D+01   -0.1376018277961666D+02
   -0.1495222581851505D+02   -0.3385723111586535D+00    0.2185222757959184D+02
   -0.1565437204227722D+02   -0.8459988379625181D+00    0.2219542402243161D+02
   -0.1480659655402951D+02    0.3664017293978039D+00    0.2248374707519042D+02
   -0.2054804520373834D+02   -0.1243772915283141D+02   -0.1312119321625066D+02
   -0.1995893723048375D+02   -0.1167613758991610D+02   -0.1314681335589990D+02
   -0.2114119091908217D+02   -0.1222501935674235D+02   -0.1385636652703294D+02
   -0.1435427360639581D+02   -0.2167822953240142D+02   -0.2705153669607927D+02
   -0.1448130454209314D+02   -0.2257274624569213D+02   -0.2738817218968840D+02
   -0.1522459811042400D+02   -0.2131248696296149D+02   -0.2675763585865905D+02
   -0.1660522968620442D+02   -0.1255296477455666D+02   -0.2704174506826627D+02
   -0.1675698675021936D+02   -0.1155658790806914D+02   -0.2725128991098911D+02
   -0.1639980718810092D+02   -0.1261956136449840D+02   -0.2610599561994283D+02
   -0.1390249477357511D+02   -0.8259598262883486D+01   -0.1123799506339653D+02
   -0.1470017452316685D+02   -0.8161293249140192D+01   -0.1067317718432357D+02
   -0.1320694848681927D+02   -0.7768555646916215D+01   -0.1083052868812579D+02
    0.2450067973518148D+02    0.1590714156403245D+02   -0.2076313917001005D+02
    0.2382602438993250D+02    0.1531452863200232D+02   -0.2118926145882876D+02
    0.2424502378447097D+02    0.1616239269459422D+02   -0.1981020870296904D+02
   -0.2379536048800207D+02   -0.1614257353248341D+02   -0.1461828531610361D+02
   -0.2324186188654840D+02   -0.1635442764571808D+02   -0.1542014699245147D+02
   -0.2328626108776335D+02   -0.1640561255570827D+02   -0.1386140759941197D+02
    0.1552250332025804D+02    0.1116515127724595D+02    0.1820437902163189D+02
    0.1494350397572132D+02    0.1146739310483942D+02    0.1892889871924713D+02
    0.1600840395090761D+02    0.1199999770328997D+02    0.1787136142049258D+02
   -0.1510029550930622D+02   -0.2271673090476712D+02   -0.6334402228653138D+01
   -0.1574050238178383D+02   -0.2283462069676079D+02   -0.5595925903097162D+01
   -0.1429524985398013D+02   -0.2227703791893855D+02   -0.6056779589158509D+01
   -0.1732631957996573D+02    0.2708703372355332D+01   -0.2709046073698275D+02
   -0.1823943797983173D+02    0.2390666736466194D+01   -0.2711600942286361D+02
   -0.1739555980836779D+02    0.3632908882447073D+01   -0.2686180936793356D+02
   -0.2206360643765086D+02    0.1912634477566523D+01   -0.1643590248372651D+01
   -0.2302137346906256D+02    0.1915260590178400D+01   -0.1542399967236238D+01
   -0.2163555121337748D+02    0.1108728718145750D+01   -0.1776225631318123D+01
   -0.1709629472762482D+02    0.9585574277411341D+01    0.2990410562608493D+01
   -0.1793386634619254D+02    0.9673130033385499D+01    0.3449790272282821D+01
   -0.1630605527914816D+02    0.9519452950900730D+01    0.3559251483556436D+01
   -0.4541199668461732D+01   -0.2362382586886382D+02   -0.4885573319088078D+01
   -0.4816734835185578D+01   -0.2399238560467866D+02   -0.5727906033898990D+01
   -0.5241171160477553D+01   -0.2341669177273090D+02   -0.4228333620499695D+01
   -0.1307021893757076D+02   -0.2198147787513975D+02    0.6772155297687524D+01
   -0.1311507825117421D+02   -0.2179891639203360D+02    0.7755062304176426D+01
   -0.1380393301864142D+02   -0.2261175388868923D+02    0.6603450907478087D+01
   -0.2531821877214808D+02    0.2328729224021284D+02    0.1781708764092334D+02
   -0.2474039118061955D+02    0.2276587573818296D+02    0.1719919803856155D+02
   -0.2570055031139020D+02    0.2256719044482938D+02    0.1834073600031741D+02
    0.2413857721000343D+02    0.6167684409412355D+01   -0.2583642857071793D+01
    0.2382299743422785D+02    0.6896794820028988D+01   -0.2021421078564980D+01
    0.2481706886473555D+02    0.6507421253961743D+01   -0.3167418194056987D+01
    0.1420755798938078D+02    0.1683196028713015D+02   -0.2105613972305137D+02
[truncated: 4,909,235 more chars]
