# Supplementary material for: Measuring Zn Transference with Precision: Insights for Dendrite‐Free Zinc Metal Anodes
Source: Adv Mater. 2025 Aug 23;37(46):e02245. doi: 10.1002/adma.202502245 (PMC12631524; doi:10.1002/adma.202502245)
Supplement: Supplementary file 2 — Supporting Information [file ADMA-37-e02245-s002.gz › restarts/20Zn_r1.dyn]

 Number of Atoms and Title :
 15904  Built with Packmol
 Periodic Box Dimensions :
    0.5443216323852539D+02    0.5443216323852539D+02    0.5443216323852539D+02
    0.9000000000000000D+02    0.9000000000000000D+02    0.9000000000000000D+02
 Current Atomic Positions :
   -0.4250949536912414D+01   -0.1166778221185717D+02   -0.2630531881778935D+02
   -0.4590052324880364D+01   -0.1217795108788358D+02   -0.2708907987058356D+02
   -0.4309914055477904D+01   -0.1227582544832886D+02   -0.2557905201733571D+02
    0.2059596569292231D+02    0.2378823733146749D+02   -0.2617812576462429D+02
    0.2087347904083285D+02    0.2439360332238140D+02   -0.2686969791678492D+02
    0.1982954344094259D+02    0.2422170378773773D+02   -0.2578427498685834D+02
   -0.1576551423146589D+01    0.1032884260184221D+02    0.2152045877330626D+02
   -0.2486705093142797D+01    0.1006325265131635D+02    0.2128707259385758D+02
   -0.1181892814335734D+01    0.1090880131190552D+02    0.2084384868864498D+02
   -0.5243102716442976D+01    0.5433528207177346D+01   -0.1495539960383406D+02
   -0.5757570922877677D+01    0.6162293197050329D+01   -0.1458070077690410D+02
   -0.4497326435917742D+01    0.5807164093859988D+01   -0.1537632716138284D+02
   -0.8385076755957192D+01   -0.7595034174294119D+01   -0.9661600152589410D+01
   -0.8983692409734877D+01   -0.8308747038747999D+01   -0.9853888029709346D+01
   -0.8853384555049539D+01   -0.6811531811930075D+01   -0.9357561241998436D+01
    0.2129180989485839D+02    0.2413519038273421D+00   -0.3506768447844240D+01
    0.2169462041555290D+02    0.9154425012577421D+00   -0.3029881860620316D+01
    0.2040895943987114D+02   -0.4521161262418139D-02   -0.3243015496830532D+01
   -0.1271893670847203D+02   -0.1250038882995809D+02   -0.1066106158192184D+01
   -0.1350137910533328D+02   -0.1232501010742501D+02   -0.4996964599030105D+00
   -0.1266597653948870D+02   -0.1164050563139020D+02   -0.1541039986505247D+01
   -0.9602452353717252D+01    0.6122163638550342D+01   -0.2364965649471105D+02
   -0.9612992188954010D+01    0.5184735695793217D+01   -0.2350373742171972D+02
   -0.1035264153392413D+02    0.6439522813430460D+01   -0.2418262551605696D+02
    0.2343368546451460D+02    0.1869358518276117D+02   -0.1910275145191996D+02
    0.2373078455640812D+02    0.1927455347453952D+02   -0.1839327663740464D+02
    0.2250551280183453D+02    0.1881381223571464D+02   -0.1920527262107482D+02
   -0.2074404999350002D+02   -0.2202605867668983D+02    0.2600949461208854D+02
   -0.2024564965721705D+02   -0.2119551555889785D+02    0.2594979123399806D+02
   -0.2039328135709512D+02   -0.2262770783801593D+02    0.2537211619288354D+02
   -0.1333990037337284D+02   -0.2291357870496495D+02   -0.1576860263509438D+02
   -0.1313325600606704D+02   -0.2302426888877358D+02   -0.1676530387832057D+02
   -0.1419464935489725D+02   -0.2253800201114607D+02   -0.1580474368398714D+02
   -0.1553664778089297D+02   -0.1230419628927688D+02   -0.9646752662474700D+01
   -0.1557974131575845D+02   -0.1319717625956394D+02   -0.9857900442766191D+01
   -0.1580684054692907D+02   -0.1227216194560372D+02   -0.8714283293669656D+01
   -0.9070220928370252D+00   -0.1454199986091811D+02   -0.8635210477401253D+01
   -0.1075876343459766D+01   -0.1478024374589631D+02   -0.9618223433886667D+01
   -0.5359701649724912D+00   -0.1539015987715270D+02   -0.8209458772179969D+01
   -0.3000307118136351D+01   -0.2037442305091760D+02    0.9497845558415584D+01
   -0.2363454600046077D+01   -0.1981615568948842D+02    0.8966702933788511D+01
   -0.2669342070116845D+01   -0.2133271116121848D+02    0.9581681790690793D+01
    0.2637164837122195D+02    0.6764909712695170D+01    0.9586035698458167D+00
    0.2584728278356971D+02    0.7163604064268151D+01    0.1519082317664991D+00
    0.2731473580482709D+02    0.6997968217487658D+01    0.7607748594609229D+00
    0.1338704605638372D+02   -0.2691183948356500D+02    0.1420475422754453D+02
    0.1329606216811927D+02   -0.2635185860962305D+02    0.1496712812981918D+02
    0.1363198560254959D+02   -0.2784225959106231D+02    0.1442626424800467D+02
   -0.9599017710943800D+01   -0.1391619291398403D+01    0.9405350227995887D+01
   -0.8943451969150441D+01   -0.2023079223379872D+01    0.9190520650423931D+01
   -0.1015057632365561D+02   -0.1646769188084191D+01    0.1013023840271848D+02
   -0.8678606208929173D+01   -0.2636782537620953D+02   -0.1230504614841719D+02
   -0.8742171190949557D+01   -0.2639880157572021D+02   -0.1130729181075515D+02
   -0.7906808905056440D+01   -0.2581499217257526D+02   -0.1249897399222181D+02
    0.2226792927433191D+02    0.1809565710896609D+02    0.1822909051732584D+02
    0.2179130128951924D+02    0.1790068635407117D+02    0.1743727262109232D+02
    0.2170117581984126D+02    0.1789516073230907D+02    0.1900531963017455D+02
   -0.2354994861841711D+02   -0.2344013096510548D+02   -0.7873009355550872D+01
   -0.2349275859902690D+02   -0.2323678075424301D+02   -0.6934579702831338D+01
   -0.2417149784174036D+02   -0.2287382566255321D+02   -0.8287037949187773D+01
    0.1094509608427517D+02    0.1768157625396982D+02    0.1893966851013482D+02
    0.1029380510767226D+02    0.1818335630098853D+02    0.1940389948982067D+02
    0.1170489850617622D+02    0.1773199579676857D+02    0.1955640895629545D+02
   -0.1228017347114069D+02    0.1849793198121612D+02    0.8320148543592355D+01
   -0.1302931475230973D+02    0.1843282658316476D+02    0.8859654606136639D+01
   -0.1261581502112858D+02    0.1821576404159802D+02    0.7425061072311017D+01
   -0.7799781672969785D+01   -0.6204882365585807D+01    0.1475010039902295D+02
   -0.7117259664366705D+01   -0.6567285072599831D+01    0.1419329205294150D+02
   -0.8611548137476090D+01   -0.6757744613855703D+01    0.1465993475660349D+02
    0.1406045361827720D+02   -0.1822211816289776D+02    0.3715821751119705D+01
    0.1475665746344903D+02   -0.1776827756779787D+02    0.4223885846188149D+01
    0.1452448647173942D+02   -0.1883876567618455D+02    0.3115582237741283D+01
   -0.8451153040038751D+01    0.1333475638979863D+02    0.1061194719655748D+01
   -0.9113054071853618D+01    0.1278035549504144D+02    0.6197482186162780D+00
   -0.8298804006618356D+01    0.1294409313621215D+02    0.1876830326209377D+01
    0.2055702644458466D+02    0.1637799433686716D+02   -0.1081642367711267D+02
    0.2042891243214179D+02    0.1673173203012482D+02   -0.1163826177498949D+02
    0.2111236543843839D+02    0.1701488135558253D+02   -0.1043747550072332D+02
    0.4274986732675083D+01    0.4414087118291611D+01   -0.1986338833508196D+02
    0.3930915270500135D+01    0.5286718454101925D+01   -0.1993711072847737D+02
    0.4027444543584439D+01    0.4068933091209651D+01   -0.1900461417162810D+02
   -0.9137293474805167D+01    0.2244358959249277D+02    0.5679572313639902D+01
   -0.9875042951449755D+01    0.2192445507112762D+02    0.5843551283645869D+01
   -0.8908918904741725D+01    0.2243625704497705D+02    0.4739412219929987D+01
    0.1976876249428878D+02   -0.8854880992621737D+01    0.2106420437597245D+02
    0.1906311114184595D+02   -0.8629290117279487D+01    0.2041497980846701D+02
    0.1940275070669433D+02   -0.8594436482608026D+01    0.2194430518663066D+02
    0.1321915209273217D+02   -0.7824678601242511D+01    0.2165700547352106D+02
    0.1366381216610153D+02   -0.6995906882924841D+01    0.2159744668542499D+02
    0.1368983547231049D+02   -0.8280042881252498D+01    0.2234057733440292D+02
   -0.2482726453527700D+02   -0.2607348203503676D+02   -0.1402399389506069D+02
   -0.2554688370866837D+02   -0.2578274786945536D+02   -0.1344647268768837D+02
   -0.2502561110395354D+02   -0.2572149849936959D+02   -0.1488635365231906D+02
   -0.1901970701070446D+02    0.2401925601011494D+02    0.1217389946895075D+02
   -0.1994723780776958D+02    0.2404351732783489D+02    0.1185203086261578D+02
   -0.1912123518710786D+02    0.2357298487575997D+02    0.1305513639437507D+02
    0.1429186773624671D+02   -0.1083953082387960D+02    0.5529849367215236D+01
    0.1487814445709627D+02   -0.1011646770010030D+02    0.5674713737017218D+01
    0.1446239353287110D+02   -0.1137114827453025D+02    0.6327674642780877D+01
   -0.1418916222375462D+02   -0.1287112671033804D+02    0.2962089057737231D+01
   -0.1457626516605272D+02   -0.1349439778444784D+02    0.2354702599329756D+01
   -0.1446157077808908D+02   -0.1201942077199754D+02    0.2707568406801256D+01
   -0.7406818361411606D+01    0.2720169835606418D+02    0.9093513969728996D+00
   -0.6479282619202594D+01    0.2745819767998275D+02    0.8242143037377558D+00
   -0.7383428874900798D+01    0.2622275728889307D+02    0.1012308595497844D+01
   -0.2252723980589851D+02    0.2246474151843556D+02   -0.2324472212750685D+02
   -0.2300166795715591D+02    0.2319649726704565D+02   -0.2369140050949282D+02
   -0.2162269718495132D+02    0.2238766063982996D+02   -0.2359314867532336D+02
    0.1780338770460968D+02    0.2532462799330773D+02   -0.4058303252807894D+01
    0.1813915804900225D+02    0.2443287405440382D+02   -0.3949445090618155D+01
    0.1826999311280083D+02    0.2580981518826502D+02   -0.4764536737520247D+01
   -0.2363236916851471D+02    0.4223500536987462D+01    0.6811202681932630D+01
   -0.2300812816010130D+02    0.4455707231903103D+01    0.7523116005093969D+01
   -0.2450824210019265D+02    0.4620629834853933D+01    0.6950449842301021D+01
    0.6829594796655887D+01    0.1933695613002542D+02   -0.6145017377056015D+01
    0.6621656848495967D+01    0.2021833237996533D+02   -0.5879132425852410D+01
    0.5962439522681305D+01    0.1887783676309305D+02   -0.6202444159523297D+01
   -0.1393823987222241D+02   -0.4721817552152976D+01   -0.6583803598337392D+01
   -0.1301446655030770D+02   -0.4651622112783372D+01   -0.6785123493825729D+01
   -0.1407247087056520D+02   -0.5103858056280212D+01   -0.5715015919381558D+01
   -0.3219177892033241D+00   -0.8543060072202938D+01   -0.2435473833746157D+02
    0.4662101659872243D+00   -0.9016256541070550D+01   -0.2450242390870235D+02
   -0.2332647371283340D+00   -0.8144504261307297D+01   -0.2348133840612921D+02
   -0.6518968891401747D+00    0.1698682157289264D+02   -0.2493067713042132D+02
   -0.4282996944875058D+00    0.1711957212163512D+02   -0.2586392495378254D+02
    0.1976627449536488D+00    0.1674573868469268D+02   -0.2459013028472063D+02
   -0.2406663623857931D+02   -0.1203429446246106D+02    0.3324301603971964D+01
   -0.2430797009889943D+02   -0.1219874944539816D+02    0.4278572434477152D+01
   -0.2357155245151870D+02   -0.1277569616010528D+02    0.3039793534792206D+01
   -0.5490196628737940D+01   -0.1489906310047433D+02    0.4008862774527755D+01
   -0.5199003159541356D+01   -0.1544689556493211D+02    0.3254676587825233D+01
   -0.6424424432835189D+01   -0.1505574521001863D+02    0.4240277216817067D+01
   -0.3804859102753201D+01   -0.2126060451646770D+02    0.2925359319549973D+01
   -0.4053149348414894D+01   -0.2220437465760309D+02    0.2783509850256062D+01
   -0.3323420182365455D+01   -0.2096185013509409D+02    0.2164254513218598D+01
    0.1022756414124372D+02    0.1451697520597085D+02   -0.1765098068033853D+02
    0.9422069301650804D+01    0.1499722884835677D+02   -0.1752871018404299D+02
    0.1015604050861108D+02    0.1355888082958476D+02   -0.1746191255942245D+02
   -0.1832509208051708D+01    0.1197896135245291D+01   -0.2552509978877601D+02
   -0.1198339428950532D+01    0.1542549176767878D+01   -0.2486949041120294D+02
   -0.2296377314468817D+01    0.2024312320253124D+01   -0.2584179391150836D+02
   -0.1393961535397078D+02   -0.1860066957371163D+02   -0.1414165814587972D+02
   -0.1338086390782745D+02   -0.1940163382731574D+02   -0.1422985098334546D+02
   -0.1373127853588886D+02   -0.1813012197742222D+02   -0.1332744038820857D+02
   -0.1245311746747353D+02   -0.2360367697863825D+02    0.2261090967111072D+02
   -0.1306531649621183D+02   -0.2315616367677685D+02    0.2317039820922835D+02
   -0.1231811342780270D+02   -0.2311381684192402D+02    0.2177875546516126D+02
   -0.3469013098655407D+01   -0.9017698676689745D+01   -0.2366302886866116D+02
   -0.2718181184745169D+01   -0.8911589786860784D+01   -0.2427877994239574D+02
   -0.3101065806941815D+01   -0.8892137665194110D+01   -0.2278601311927600D+02
   -0.1113449271983266D+02    0.5938261810182394D+01    0.4886790589795702D+01
   -0.1073975921783059D+02    0.5234439561860779D+01    0.5438732550386888D+01
   -0.1069525937943442D+02    0.5712879328024267D+01    0.4047151534085251D+01
   -0.1695259776553331D+01    0.1571828084277393D+01   -0.6172101984959395D+01
   -0.1359760984353361D+01    0.2377112091346573D+01   -0.5683345851002749D+01
   -0.2118608323169684D+01    0.1821742336959388D+01   -0.6986464092493864D+01
   -0.2205729469800526D+02    0.1828985719620786D+02    0.1661135044638836D+02
   -0.2109151334162065D+02    0.1833580881759219D+02    0.1639872291575143D+02
   -0.2211789765422714D+02    0.1779742742465977D+02    0.1746586233843566D+02
   -0.1106104870247446D+02   -0.1483476057580234D+02   -0.2525158752249660D+02
   -0.1050304290310605D+02   -0.1438531518644108D+02   -0.2590964833240976D+02
   -0.1056546596231805D+02   -0.1556588382760145D+02   -0.2486956879286192D+02
    0.1762234075779677D+02    0.1557820783001299D+02   -0.4112447405993056D+01
    0.1847001150269246D+02    0.1524467673231686D+02   -0.3819376635058241D+01
    0.1690783007660867D+02    0.1528885008966031D+02   -0.3523594580843388D+01
    0.1290259866130879D+02    0.2688362927064864D+02    0.6489625151469741D+01
    0.1286239983084734D+02    0.2602861686172690D+02    0.6005073915594872D+01
    0.1328859140686593D+02    0.2663418370636539D+02    0.7371425397780035D+01
   -0.2209085616578579D+02    0.2506004582297480D+02    0.2562270676329023D+02
   -0.2275996651976319D+02    0.2546112158030222D+02    0.2619600647500258D+02
   -0.2141500475387713D+02    0.2574231416340283D+02    0.2548626311377629D+02
    0.2145186986039057D+02   -0.9196712552415777D+01    0.1621036483837189D+02
    0.2235807236215216D+02   -0.9499843119841273D+01    0.1629082714283990D+02
    0.2152947422804657D+02   -0.8377021113361149D+01    0.1675808452841398D+02
   -0.1356150482648622D+02   -0.2202460349154812D+02    0.1312350586480565D+02
   -0.1261496653412796D+02   -0.2207077507414313D+02    0.1317354125086092D+02
   -0.1379552855448603D+02   -0.2114344618301440D+02    0.1331012137553921D+02
    0.2808981953749678D+00   -0.1172939861209810D+02   -0.1072310338847254D+02
    0.4773164188413602D+00   -0.1230350574955610D+02   -0.9986936135509952D+01
    0.9386575658944953D+00   -0.1172174737616192D+02   -0.1145424615955288D+02
   -0.2006138598030617D+02   -0.2351751700071782D+02   -0.7473897986247295D+01
   -0.1948836811296553D+02   -0.2343034758191730D+02   -0.8242212799324477D+01
   -0.2095432083500733D+02   -0.2377369376363533D+02   -0.7797388703622200D+01
   -0.9847433419729757D+00   -0.5011342707526464D+01   -0.1415375618755987D+01
   -0.1554060716778979D+01   -0.5695982173697778D+01   -0.9714165238661603D+00
   -0.5309839982591835D+00   -0.5494829982387325D+01   -0.2051291118934320D+01
   -0.1962477241351051D+02   -0.5556919263621010D+00   -0.1717698947034689D+02
   -0.2036546375277083D+02   -0.1164146326172650D+01   -0.1705938937904174D+02
   -0.1955994461292173D+02    0.4792392070701812D-02   -0.1635364244200011D+02
   -0.9532466219928352D+01    0.2432912173832098D+01    0.2067040514180119D+02
   -0.9348159701944708D+01    0.3383870249793171D+01    0.2086442169396639D+02
   -0.9392507665844461D+01    0.2013175989258648D+01    0.2154125872802238D+02
   -0.9580113017694469D+01    0.1839530590888810D+01   -0.4995413860685079D+01
   -0.9298151814848069D+01    0.9183064004931578D+00   -0.5142163636724643D+01
   -0.1054057509800827D+02    0.1937339454959327D+01   -0.4956204015822559D+01
   -0.1046282428588916D+02    0.4990781773359637D+00    0.7659046033408838D+01
   -0.1033177137276266D+02   -0.2833773269782746D+00    0.8155724082631799D+01
   -0.9592939213936361D+01    0.7989326479116168D+00    0.7457252969693813D+01
    0.2267405514136401D+02   -0.1299444992540101D+02   -0.1975593176624758D+02
    0.2302385835917628D+02   -0.1345951495008892D+02   -0.1905392684506987D+02
    0.2327216929896550D+02   -0.1221260008064280D+02   -0.1977881391775192D+02
    0.7601539748220157D+01   -0.1148789983114167D+02   -0.1745748807090894D+02
    0.6717267138224321D+01   -0.1178997937839892D+02   -0.1778816213907543D+02
    0.7788239447990481D+01   -0.1190955523727607D+02   -0.1658062089021837D+02
    0.2294525491066837D+02   -0.6147627320104699D+01    0.2594142957018058D+02
    0.2306210813831724D+02   -0.6507390829619331D+01    0.2501564935071689D+02
    0.2303674305114672D+02   -0.5202742914448615D+01    0.2599760119187664D+02
    0.2017267519603429D+02   -0.1976823951594746D+02    0.2716258364819005D+02
    0.2012317942476387D+02   -0.2021748781327611D+02    0.2630250987230499D+02
    0.1934999587158633D+02   -0.1933102987636006D+02    0.2716516689479152D+02
    0.1379842786739654D+02    0.8367341366542137D+01    0.1521665254113306D+02
    0.1336753097500451D+02    0.8087245920788249D+01    0.1440126654690123D+02
    0.1353225187256492D+02    0.9256127764332527D+01    0.1540891451711469D+02
   -0.2274291568379915D+02    0.3322374007741875D+01    0.1234846045364020D+02
   -0.2304373306902800D+02    0.4196205479613027D+01    0.1262923349295030D+02
   -0.2313857723676251D+02    0.2886241573161519D+01    0.1159546188603028D+02
    0.1905208433119318D+02   -0.1306716014148500D+02    0.1648306310919279D+02
    0.1934752350291842D+02   -0.1396976286964071D+02    0.1648119345653374D+02
    0.1968267706104863D+02   -0.1265244671174027D+02    0.1586626090151680D+02
   -0.1472942042901995D+02   -0.2108353910796311D+02   -0.5865705467904049D+00
   -0.1476603141348929D+02   -0.2206865969952097D+02   -0.4631847015100799D+00
   -0.1560193095379798D+02   -0.2066304727810188D+02   -0.7797558668084856D+00
   -0.1553128716855725D+01   -0.7798837672210280D+01   -0.2680924604839186D+02
   -0.8169381729447570D+00   -0.7726202398976881D+01   -0.2741118235538426D+02
   -0.1224095717090370D+01   -0.7893965961897717D+01   -0.2590699165948813D+02
   -0.2425952966734980D+02   -0.1881896344447575D+02    0.8814351354633349D+01
   -0.2390797027848199D+02   -0.1943432702334214D+02    0.9502591931837925D+01
   -0.2398460936725633D+02   -0.1797663300095994D+02    0.9072524480057963D+01
   -0.6204967252577875D+01   -0.1977890778342259D+02    0.2555320991505212D+01
   -0.6109330587447491D+01   -0.1934514624922683D+02    0.1659717296099596D+01
   -0.5448967920200959D+01   -0.2032090920442707D+02    0.2631375207541589D+01
   -0.6440421408993791D+01    0.4433822390369016D-01   -0.2571927730931049D+02
   -0.5954690365939745D+01   -0.7402365852623779D+00   -0.2593383966099036D+02
   -0.6201576172819913D+01    0.5091465151154598D+00   -0.2493698439068742D+02
   -0.2233645944617001D+02    0.2101607616223522D+02    0.2003591254726808D+02
   -0.2154558471495416D+02    0.2152748440411893D+02    0.2018652842761808D+02
   -0.2251921167306884D+02    0.2114597849684338D+02    0.1913956117078510D+02
   -0.7962866904713754D+01   -0.4300652245053147D+01   -0.2030185719644951D+02
   -0.8588737207612006D+01   -0.3524715007100839D+01   -0.2030923597262858D+02
   -0.7078254428311644D+01   -0.3898717060646291D+01   -0.2019155136789724D+02
   -0.1394099552760092D+02    0.2492495618541292D+02   -0.9460235550760476D+01
   -0.1433270680137861D+02    0.2414792957113649D+02   -0.9904598346973801D+01
   -0.1385274949635694D+02    0.2566100330003556D+02   -0.1011101992222080D+02
    0.5223208078917621D+01   -0.2002289409532365D+02   -0.1391060984761091D+02
    0.4911928629080976D+01   -0.1931856491354836D+02   -0.1444986578201884D+02
    0.4452195781815880D+01   -0.2060275749521956D+02   -0.1365917095411236D+02
    0.1819726490594595D+02   -0.2365636399237388D+02   -0.1375021996350009D+01
    0.1903195629948771D+02   -0.2417987174242313D+02   -0.1441387888516319D+01
    0.1826415485275546D+02   -0.2270228981333006D+02   -0.1656833174798512D+01
    0.3504728199654478D+01   -0.4976275250899347D+01    0.1811019070813959D+02
    0.3582913987027418D+01   -0.4164708887387577D+01    0.1863382812105688D+02
    0.4137896333841045D+01   -0.5587970799967565D+01    0.1855850963317855D+02
   -0.2316095122549538D+02    0.1815130763909170D+01   -0.1779990142639040D+02
   -0.2353821788517697D+02    0.1713201235950214D+01   -0.1692601201013134D+02
   -0.2358424507468067D+02    0.2532531749657318D+01   -0.1831275042147756D+02
   -0.2092040937528899D+02    0.1590290119042168D+02    0.1373978547213374D+02
   -0.2049467992976607D+02    0.1557490809142662D+02    0.1294088931958856D+02
   -0.2130924347299088D+02    0.1673640315943375D+02    0.1356352812993715D+02
    0.1710264967142477D+02    0.2285777395016260D+02    0.1007275348299353D+02
    0.1720924343819017D+02    0.2301084020805993D+02    0.1102897416262662D+02
    0.1616936282455315D+02    0.2290944393908596D+02    0.9912049995909928D+01
    0.4682111438442461D+01    0.9072290246695824D+01    0.7092983334985353D+01
    0.4488700288686272D+01    0.8390506571695337D+01    0.6455265798741734D+01
    0.4530981518009125D+01    0.8722150197205178D+01    0.7917188383771152D+01
    0.2263343208011946D+02   -0.1768351127607655D+01   -0.5292584495930992D+01
    0.2258790999984997D+02   -0.1125982379464063D+01   -0.4594593293610964D+01
    0.2266365747258787D+02   -0.1342551689268654D+01   -0.6149296255259010D+01
   -0.5334679488482284D+01   -0.2046214167172218D+02    0.1871312814738041D+02
   -0.5110227560904308D+01   -0.2012232869649714D+02    0.1959551225587669D+02
   -0.6160945947830426D+01   -0.2085994850596115D+02    0.1874469980638030D+02
   -0.1958043329224865D+01    0.4017527661118249D+01    0.2095816412716089D+02
   -0.1316105081186832D+01    0.3298702548440475D+01    0.2110848364872792D+02
   -0.2073001740917142D+01    0.3979455031901381D+01    0.1996309006352005D+02
   -0.8252393425037731D+01   -0.1976914973797102D+02   -0.2710761020130868D+02
   -0.8149319341099597D+01   -0.1900042508019202D+02   -0.2769943259817601D+02
   -0.7418630899673697D+01   -0.2018313006822697D+02   -0.2723864652643086D+02
   -0.1700256266190311D+02    0.2284940939005996D+02   -0.2610724956112887D+02
   -0.1703986814314795D+02    0.2365958210427509D+02   -0.2559143770255360D+02
   -0.1618588223641957D+02    0.2234486647612492D+02   -0.2597475760908246D+02
    0.6069535755541034D+01    0.1078729861068491D+02    0.1421308783083246D+02
    0.5781868171198996D+01    0.1092089871029504D+02    0.1510498544522032D+02
    0.6383291632039066D+01    0.1161645144777127D+02    0.1373309214354113D+02
    0.2290565773044476D+01   -0.2103830040350735D+02    0.2580883963574709D+02
    0.1429526624618671D+01   -0.2091495219778223D+02    0.2617691715629051D+02
    0.2580932820354550D+01   -0.2197728481824623D+02    0.2581861675174670D+02
   -0.1379948553259676D+02    0.1750814081501906D+02    0.1049676178290422D+02
   -0.1303345286359000D+02    0.1735389304511594D+02    0.1106285353309400D+02
   -0.1435150317786935D+02    0.1813872880369951D+02    0.1099147194635207D+02
   -0.2353311847699139D+02   -0.1254483191836781D+02    0.1176952569179169D+02
   -0.2401555317152593D+02   -0.1184026785735653D+02    0.1134284124815733D+02
   -0.2415040989743338D+02   -0.1327794405274089D+02    0.1171129122958817D+02
    0.2295249955238381D+02    0.1361089647958046D+02    0.1242058698449449D+02
    0.2244263942523911D+02    0.1441693134269290D+02    0.1232354087982018D+02
    0.2236131446136702D+02    0.1285568625414337D+02    0.1239909360259815D+02
    0.2226317136531079D+02    0.4500275025928107D+01    0.1598100929011436D+02
    0.2155520872307954D+02    0.3825071080310789D+01    0.1585677797072151D+02
    0.2166810992852630D+02    0.5239177583752799D+01    0.1631862276959519D+02
   -0.2040712404077831D+02    0.1128047639051617D+02   -0.1854331306600240D+02
   -0.1974968365889073D+02    0.1081062487127832D+02   -0.1808186334381352D+02
   -0.2008780561261418D+02    0.1146359389562677D+02   -0.1942185764289995D+02
   -0.2713112246371183D+02    0.1145171759038353D+02    0.2438600666332930D+02
   -0.2667799739423324D+02    0.1188551450919753D+02    0.2514616290847280D+02
   -0.2675206940626001D+02    0.1191093111242945D+02    0.2361577409339516D+02
   -0.2603394632877767D+02    0.9375848309376728D+01   -0.2176297377722221D+02
   -0.2571264076187326D+02    0.8833246244803707D+01   -0.2105641123481677D+02
   -0.2544193742454996D+02    0.1019860123209504D+02   -0.2185284780365074D+02
    0.2333216022454786D+02    0.1231456992015683D+01    0.1445125824642845D+02
    0.2404518155844494D+02    0.1844308402200697D+01    0.1455878403860681D+02
    0.2324258847098454D+02    0.8651277374310504D+00    0.1531997894427230D+02
   -0.2991900235680126D+01   -0.2203165490139693D+02   -0.1827930661173615D+02
   -0.3800470155635990D+01   -0.2210049416462868D+02   -0.1770967405774034D+02
   -0.2263747240989712D+01   -0.2220416481658719D+02   -0.1767509709603795D+02
    0.1094135019213885D+02    0.1076496777072411D+01    0.1013430216599876D+02
    0.1086683229107683D+02    0.1852012771466444D+01    0.1072495589128321D+02
    0.1185634335657972D+02    0.1038318054823528D+01    0.9857223668234317D+01
   -0.7312804935921634D+00    0.2309416206687036D+02   -0.1506039063764123D+02
   -0.1819965182780197D+00    0.2384824355856121D+02   -0.1476626381510149D+02
   -0.1399366790035522D+00    0.2227931342348549D+02   -0.1498548964832357D+02
   -0.9125149720283336D+01    0.2380555215420311D+02    0.1795053238431471D+02
   -0.9001923802512881D+01    0.2470176601149767D+02    0.1754444107950719D+02
   -0.1003616612701520D+02    0.2379273065091789D+02    0.1823656714568422D+02
    0.2036702367427320D+01   -0.2299079014521713D+02    0.9788045821133725D+01
    0.2384011108061066D+01   -0.2375111060583335D+02    0.1027726194885946D+02
    0.2565035777450765D+01   -0.2226801344307466D+02    0.1001571646146100D+02
   -0.8161435290413227D+01   -0.2192325825815845D+02   -0.9554939221613248D+01
   -0.7960894758915802D+01   -0.2103013022015766D+02   -0.9850698120217793D+01
   -0.9101999301175519D+01   -0.2208412259061236D+02   -0.9730260438111561D+01
    0.2291526097327881D+02    0.3970699050042673D+01    0.1115076132402646D+02
    0.2229246342720887D+02    0.3266068052034817D+01    0.1117109701754024D+02
    0.2314472242072340D+02    0.4074710784454620D+01    0.1205019817732466D+02
    0.1420213836860369D+02    0.1271483265235100D+02   -0.2705477370890209D+02
    0.1422502310253901D+02    0.1309822833458812D+02   -0.2615939815077559D+02
    0.1505695816722395D+02    0.1225551621810614D+02   -0.2718588479990140D+02
    0.1124181839938831D+02    0.3996663051213928D+01   -0.1120535760270683D+02
    0.1176127316192570D+02    0.3994527915834512D+01   -0.1034826004209213D+02
    0.1195730918112451D+02    0.3841904589001860D+01   -0.1181942541026075D+02
   -0.2137185555084778D+02    0.1013969762394667D+02    0.6289582303745022D+01
   -0.2094364848282457D+02    0.1026618592060803D+02    0.7124547950220069D+01
   -0.2190242703937333D+02    0.1094463966480128D+02    0.6120780931275290D+01
    0.1877147473902777D+02    0.3089707045584025D+01   -0.1130724814035788D+01
    0.1883235606992180D+02    0.2193263404060201D+01   -0.1487766569836478D+01
    0.1929252161970771D+02    0.3279976478102551D+01   -0.2547009084357565D+00
   -0.1590136745520493D+02    0.2548556205006325D+02   -0.1974678045181029D+02
   -0.1503247870698850D+02    0.2561295206247558D+02   -0.1931504669569093D+02
   -0.1577051372685091D+02    0.2576221962941045D+02   -0.2069084703211144D+02
    0.4336891848392028D+00    0.1034343255801083D+02   -0.1066718188209120D+02
   -0.3350214938653542D+00    0.9888899427724933D+01   -0.1095641607278669D+02
    0.9274213765842079D+00    0.1047939482315461D+02   -0.1146948305856380D+02
   -0.2536593346079818D+02    0.2063980367759474D+02   -0.2345596190133063D+02
   -0.2462628132662417D+02    0.2078557331652904D+02   -0.2406814653787147D+02
   -0.2538598976711561D+02    0.1970890568621912D+02   -0.2326520606303098D+02
    0.7888170365990245D+01    0.2271537980984336D+01    0.1771890317938393D+02
    0.8849684142652723D+01    0.2123713408603124D+01    0.1756772358078898D+02
    0.7368475424740347D+01    0.1693365272967688D+01    0.1717683849398041D+02
    0.1388617506072835D+02    0.7486467061042469D+01    0.1997970088300599D+02
    0.1320244461044066D+02    0.8032139609385940D+01    0.2043664513249846D+02
    0.1341172875159664D+02    0.7135212727760906D+01    0.1923585185103661D+02
   -0.2493189949997608D+02    0.2584573074828339D+02    0.8258415593441002D+01
   -0.2532665478154222D+02    0.2580111617058344D+02    0.7391490364685833D+01
   -0.2563693491687433D+02    0.2623076010680408D+02    0.8774184609379768D+01
   -0.9066611084706532D+01    0.4365308100502308D+01    0.1369840936126391D+02
   -0.8246356451228619D+01    0.4854450279328343D+01    0.1351765574883849D+02
   -0.9187824926590977D+01    0.3660157779200923D+01    0.1306550040176492D+02
   -0.2143072500172957D+02   -0.2117908752052198D+02    0.1836362837091080D+02
   -0.2103790841464243D+02   -0.2192760056369915D+02    0.1776306726492025D+02
   -0.2238117026550178D+02   -0.2126158117821008D+02    0.1810021219449437D+02
    0.8902194808905385D+01   -0.1414804546581720D+02    0.2702894790665541D+02
    0.8468753787615443D+01   -0.1456518113821211D+02    0.2775418321022031D+02
    0.9730002624326181D+01   -0.1466466874601037D+02    0.2686887001475124D+02
   -0.8124457753835623D+01    0.1576965676024449D+02   -0.1244771343047317D+02
   -0.7563363952491156D+01    0.1510872365485496D+02   -0.1289725882144334D+02
   -0.7857232287655946D+01    0.1663586408403086D+02   -0.1282766356937431D+02
   -0.2639918007266619D+01   -0.1241429686438133D+02    0.1708750967642814D+02
   -0.3498889844162282D+01   -0.1230133696179900D+02    0.1744763346786662D+02
   -0.2050418762981076D+01   -0.1254944752435101D+02    0.1783605294030431D+02
    0.2396251634137768D+02   -0.1275713529983446D+02   -0.6862494212542481D+01
    0.2485460647179892D+02   -0.1270663716636058D+02   -0.7125011472685479D+01
    0.2394893005007186D+02   -0.1308300640605058D+02   -0.5953762017412243D+01
   -0.1724447055987141D+02    0.1018210190181618D+02    0.4472706221170277D+01
   -0.1820961789448076D+02    0.1033518307688514D+02    0.4290711268611985D+01
   -0.1685525212735952D+02    0.9781549755703812D+01    0.3704024248942221D+01
   -0.1400051837117213D+02    0.3849583370317710D+01    0.1349049298206460D+02
   -0.1398189795722033D+02    0.2952707927799886D+01    0.1314535629599501D+02
   -0.1384968058664221D+02    0.4532982428288528D+01    0.1281864430303340D+02
   -0.1666068123523412D+02   -0.2353287451220975D+02    0.2161985139013184D+02
   -0.1594783703006901D+02   -0.2368692986408436D+02    0.2099227306718620D+02
   -0.1753683143270418D+02   -0.2391205421172402D+02    0.2138455479185430D+02
   -0.4488227206627903D+01   -0.1121606873817521D+02   -0.1876360614994553D+02
   -0.4701747476268361D+01   -0.1144759620547164D+02   -0.1968198562826928D+02
   -0.4951499629886488D+01   -0.1036007382509680D+02   -0.1871695618648521D+02
    0.1499816142341277D+02    0.2511132129610581D+02    0.1468662200899814D+02
    0.1581552431548782D+02    0.2542883133783762D+02    0.1421884049763811D+02
    0.1511884839730233D+02    0.2417574506443091D+02    0.1443904535891727D+02
    0.1218155664476994D+02   -0.4108594395188953D+01   -0.2399435392997912D+02
    0.1201706972586679D+02   -0.4962132407110641D+01   -0.2440275822565755D+02
    0.1133386746384951D+02   -0.3908169098678477D+01   -0.2353289180570451D+02
   -0.2653760500462557D+02   -0.6056224010910659D+01    0.1942567738954644D+02
   -0.2702224644418819D+02   -0.6734024522946883D+01    0.1989892413481168D+02
   -0.2608336849163606D+02   -0.5501230451936664D+01    0.2011466308336637D+02
    0.3972847348727091D+01    0.2273619537308560D+02    0.8025866837357276D+01
    0.3616566372544868D+01    0.2194616779504943D+02    0.7681201578681152D+01
    0.3236953252150060D+01    0.2327421728669964D+02    0.8452592331799854D+01
   -0.8474526100277322D+01    0.7567252231997910D+01   -0.8152330748611416D+01
   -0.8799566674724339D+01    0.6923357366114570D+01   -0.7518005164917144D+01
   -0.8831358807891590D+01    0.7193021612651655D+01   -0.8936894452629803D+01
   -0.1451414225087732D+02    0.1259649483561013D+02   -0.2203274786316284D+02
   -0.1434342984289816D+02    0.1160448488005308D+02   -0.2209572310404698D+02
   -0.1497111092215008D+02    0.1282482357691286D+02   -0.2284304358481400D+02
    0.1751488399270923D+02    0.7207121256380558D+00    0.7202308024584942D+01
    0.1704626734533834D+02    0.3086793105798881D+00    0.6464088588246017D+01
    0.1683984056714391D+02    0.1135333996122494D+01    0.7800578170776673D+01
    0.2248834186948828D+02   -0.2387607615545911D+02   -0.1768527518451849D+01
    0.2171547240349744D+02   -0.2436244400226765D+02   -0.1527196192800511D+01
    0.2221044535397960D+02   -0.2333718274584666D+02   -0.2526897738053496D+01
   -0.5173306236318323D+01    0.1984647829802019D+02    0.1043439113271465D+02
   -0.5082778034344297D+01    0.1891647852600424D+02    0.1070947848604502D+02
   -0.5087471363392122D+01    0.1984272337429439D+02    0.9441086993005953D+01
    0.3612820015334443D+01   -0.3535057333243142D+00   -0.1115911012963288D+02
    0.3556905477471704D+01   -0.1128457740831346D+01   -0.1175825907797008D+02
    0.4590234061767000D+01   -0.3243796337148437D+00   -0.1094697952513517D+02
    0.3730646440141111D+01    0.4978802674586290D+01    0.2088396679565097D+02
    0.4640546105899773D+01    0.4786273983619061D+01    0.2069660387852493D+02
    0.3417156252360826D+01    0.5485818840850078D+01    0.2014736400991478D+02
    0.1542667318123774D+02   -0.8883369764515656D+01   -0.1295338935728507D+02
    0.1508829344529101D+02   -0.9713484180277664D+01   -0.1309140264518353D+02
    0.1478800852002106D+02   -0.8301407625373685D+01   -0.1332434957338155D+02
   -0.2671739340890409D+02   -0.1750393973971135D+02    0.4904215658579265D+00
   -0.2678667248767469D+02   -0.1682810456481133D+02   -0.1759929650893634D+00
   -0.2622712486872214D+02   -0.1715413397146846D+02    0.1230347398792926D+01
   -0.1513383320554696D+02    0.7498879977067661D+01    0.1385187229491294D+02
   -0.1589213651553098D+02    0.6881059021008846D+01    0.1384610827213936D+02
   -0.1441045762582647D+02    0.7169931823062067D+01    0.1450851049958727D+02
    0.2538471008395125D+01    0.6337080043559569D+01   -0.1404231285610218D+02
    0.1921821722051378D+01    0.6034084619566431D+01   -0.1334850454953843D+02
    0.1991765401858892D+01    0.6682931090698944D+01   -0.1478744238164191D+02
    0.1241325806415127D+02    0.1310699638644635D+02   -0.2133074081805638D+02
    0.1200733503422733D+02    0.1225927940008711D+02   -0.2119886574637430D+02
    0.1213302783252224D+02    0.1325325186679210D+02   -0.2225381629827525D+02
    0.8799166317831172D+00    0.3181451633766795D+01   -0.2501563627119995D+02
    0.3572742231940160D+00    0.3991565053906110D+01   -0.2506231146418771D+02
    0.9743400000280370D+00    0.2691839468029630D+01   -0.2586787437202273D+02
    0.2056645736158603D+02   -0.1371640280117363D+02   -0.5580480458165655D+01
    0.2099797192919811D+02   -0.1450762871587440D+02   -0.6043789735255239D+01
    0.2045789757883081D+02   -0.1399031895961018D+02   -0.4656514175450858D+01
    0.7432228969636898D+01    0.3451279588619939D+01    0.2606076462876692D+02
    0.7200659534407977D+01    0.2587293016630936D+01    0.2586186719709539D+02
    0.6629325342497813D+01    0.3824621301044803D+01    0.2632083111107196D+02
    0.2533191427942426D+02    0.2521497716050391D+02    0.2225770789635576D+02
    0.2502171387417627D+02    0.2600499127246823D+02    0.2187750757084691D+02
    0.2450011859890518D+02    0.2479385344212644D+02    0.2256664029366647D+02
   -0.4186124354369038D+01   -0.6146292951257341D+01    0.7153676132630752D+01
   -0.3677453991772448D+01   -0.6917954498656415D+01    0.6857637752951309D+01
   -0.3831046654774406D+01   -0.6098507377393852D+01    0.8028648597358981D+01
   -0.2560141792123250D+02   -0.2556819028104684D+02   -0.8660703479630859D+01
   -0.2498855027796796D+02   -0.2490574531003494D+02   -0.8435674447544173D+01
   -0.2607526396585024D+02   -0.2569494440883705D+02   -0.7831707610664488D+01
    0.1947997679472354D+02    0.4607518222340451D+01    0.1648367190103184D+02
    0.1929819923722717D+02    0.4834624106333056D+01    0.1740375205814919D+02
    0.1864165098022969D+02    0.4733597765004920D+01    0.1592776442248083D+02
    0.1390238392331302D+02    0.5956138094181330D+01   -0.1922495845428370D+02
    0.1365920258647796D+02    0.5705832629430980D+01   -0.1827982949958731D+02
    0.1487349091149953D+02    0.6039866762409688D+01   -0.1926589409349347D+02
   -0.6141533459615248D+01   -0.2360518902379486D+01    0.6827099622870039D+01
   -0.6275710455384975D+01   -0.2581725119160514D+01    0.5889089313878036D+01
   -0.6787945790286082D+01   -0.2802266312972053D+01    0.7368772629273789D+01
    0.1168294661285646D+02    0.2636753976801435D+02    0.1757286069446378D+02
    0.1205349741124028D+02    0.2634786198152025D+02    0.1669288878293666D+02
    0.1224737306102470D+02    0.2591971029686228D+02    0.1820745262087774D+02
   -0.1898122974773346D+02   -0.2305383166319864D+02   -0.9980585922221291D+01
   -0.1962034730670900D+02   -0.2241687446333422D+02   -0.1021912328849183D+02
   -0.1857000985089796D+02   -0.2325945459103225D+02   -0.1086809131259925D+02
   -0.1825888578129363D+02   -0.6468071590688687D+01   -0.4711986970448964D+01
   -0.1822359357774590D+02   -0.5516327512892659D+01   -0.4839620098264805D+01
   -0.1755003777074397D+02   -0.6647180326845438D+01   -0.4034319196247259D+01
   -0.1644940301653207D+02   -0.2625529366797517D+02   -0.2191398141970604D+01
   -0.1585541803780646D+02   -0.2550975458477811D+02   -0.2183471956340465D+01
   -0.1591376538661830D+02   -0.2698112030080205D+02   -0.1762189398435081D+01
    0.2104359930293854D+02    0.1229182287292150D+02    0.2489093587832352D+02
    0.2145912457824059D+02    0.1285368395280162D+02    0.2559360132728179D+02
    0.2096763308578155D+02    0.1140555764193629D+02    0.2526770598066774D+02
    0.4156575244795119D+01    0.1234269433550739D+02   -0.1774546928928363D+02
    0.4207242386697510D+01    0.1157769940105158D+02   -0.1839562323978307D+02
    0.4507496238721865D+01    0.1309439688497067D+02   -0.1823287152278660D+02
   -0.1560435493382392D+01   -0.1904639113993353D+02    0.7530307458162282D+01
   -0.6609013110992902D+00   -0.1922559975936067D+02    0.7817559166235227D+01
   -0.1570487737451127D+01   -0.1946528641270367D+02    0.6665514238022674D+01
    0.7078331294736731D+01    0.6843814473841294D-02    0.2138346265105253D+02
    0.7813466923339369D+01   -0.6166686379539221D+00    0.2127902912300580D+02
    0.7412801752934761D+01    0.9017598139759864D+00    0.2117476807549321D+02
   -0.1920431041423128D+02    0.2661573355956588D+02    0.1595832680861616D+02
   -0.1998398215536116D+02    0.2615810903286007D+02    0.1629564502168362D+02
   -0.1946827224630832D+02    0.2663338705655210D+02    0.1503392760646101D+02
    0.1900266875342687D+01   -0.9545852699259042D+01    0.2209093426017442D+02
    0.1450198168643889D+01   -0.9579692513494642D+01    0.2295202209388142D+02
    0.1857832593655824D+01   -0.8612624870653685D+01    0.2191644323572352D+02
   -0.2594865960553727D+02    0.1413963983602768D+02    0.2566152565473405D+02
   -0.2527811074795189D+02    0.1407780252714337D+02    0.2496487110029763D+02
   -0.2641984209201599D+02    0.1502152514368682D+02    0.2563519539938414D+02
   -0.1090002085032706D+02   -0.5280606491842842D+01   -0.6342528607776249D+01
   -0.1041515513670504D+02   -0.5261336831865704D+01   -0.7218235303630359D+01
   -0.1041305640722872D+02   -0.4551180795038933D+01   -0.5887499730636502D+01
   -0.2619999872531235D+02   -0.1014885959496870D+01   -0.1290287406988602D+02
   -0.2611743143782947D+02   -0.6853200844240148D-01   -0.1320264677794930D+02
   -0.2573390457873746D+02   -0.1106720812159218D+01   -0.1204223536584960D+02
    0.2694355157537791D+02   -0.2606187127453963D+02    0.7004044709802295D+01
    0.2720674622292361D+02   -0.2676756749896143D+02    0.7642235204221915D+01
    0.2780011738856637D+02   -0.2580401586338436D+02    0.6657555524833151D+01
   -0.1003153558047657D+01    0.2388660250542380D+01   -0.1963618391795048D+02
   -0.6073903364413792D+00    0.1734977959938649D+01   -0.1907301079199356D+02
   -0.2824935437266703D+00    0.2991744576253150D+01   -0.1981299899080354D+02
    0.1383618304442566D+02   -0.2513365496889424D+01    0.2115030944375188D+02
    0.1313611151530193D+02   -0.2900964652945038D+01    0.2160876099465046D+02
    0.1464453767318355D+02   -0.2800720250997494D+01    0.2156795325320392D+02
   -0.1179603327095517D+01   -0.2408469694615428D+02   -0.3449072858125526D+01
   -0.8995188493150542D+00   -0.2494748184925968D+02   -0.3377145162861531D+01
   -0.1990374243435902D+01   -0.2386325487481646D+02   -0.3069794197048526D+01
   -0.2704442026448194D+01    0.1520749274072291D+01    0.9930521984799480D+01
   -0.3373377842167903D+01    0.1923673036004801D+01    0.9345766066592761D+01
   -0.2608635551853489D+01    0.5737231706854331D+00    0.9732820794069701D+01
   -0.2254016959975610D+02    0.6186841573868961D+01   -0.2113513027998841D+02
   -0.2214286766665333D+02    0.6534973783756080D+01   -0.2032427781402513D+02
   -0.2337034849266147D+02    0.6669644252869125D+01   -0.2140569653563285D+02
    0.8831069557537599D+01    0.1406134602722722D+02   -0.1389661725916362D+01
    0.8886038753137022D+01    0.1462561990497606D+02   -0.2135305290435419D+01
    0.7960745722288963D+01    0.1414235492424949D+02   -0.9463377404757651D+00
   -0.6125795142911025D+01    0.2363740566385651D+02   -0.1495743317329028D+02
   -0.6911558556103287D+01    0.2397501824604959D+02   -0.1538607968206031D+02
   -0.6247133758379333D+01    0.2273224386623383D+02   -0.1475899357509371D+02
    0.2028800507956271D+02    0.2290006435631461D+02    0.1029879594046823D+01
    0.2013623910525443D+02    0.2226058638038252D+02    0.3407886775129710D+00
    0.2101097548828356D+02    0.2351636951899729D+02    0.6200322483946623D+00
    0.8172675615737528D+01   -0.2213190312811640D+02   -0.1104488261190660D+02
    0.8575049570484806D+01   -0.2173675863741939D+02   -0.1178329544483589D+02
    0.7167679661344639D+01   -0.2198675994305125D+02   -0.1127132886908161D+02
   -0.1346270401259968D+02    0.1529570027549174D+02   -0.1566493120771214D+02
   -0.1271410093727491D+02    0.1473522628062982D+02   -0.1576852707957305D+02
   -0.1423924769004457D+02    0.1474625034689781D+02   -0.1540039124962310D+02
    0.1236933289864793D+02    0.1665300900932813D+02    0.1510503939580032D+02
    0.1155902621445853D+02    0.1661134517827661D+02    0.1561366795275166D+02
    0.1247455240045114D+02    0.1575920138256978D+02    0.1480340301893397D+02
   -0.6976830571438577D+01    0.2383370589614369D+02   -0.1195106939392733D+02
   -0.7300318179409761D+01    0.2413801364010103D+02   -0.1112112199356071D+02
   -0.7757928067978277D+01    0.2397612691198494D+02   -0.1244398441329076D+02
   -0.2503353866800080D+02    0.1376840624575223D+00   -0.4782701892827624D+01
   -0.2490341510122346D+02   -0.7706259349198097D+00   -0.5075667376373889D+01
   -0.2440530315796914D+02    0.2491713886554263D+00   -0.3994282365521327D+01
    0.1823278843681406D+02    0.8182067570353359D+01    0.1233449067973113D+02
    0.1874120914091854D+02    0.7515810193660339D+01    0.1284100436109819D+02
    0.1741889694383300D+02    0.8522604877859049D+01    0.1278346273899507D+02
   -0.5517023163472597D+01   -0.2559303024834331D+02    0.7189426952855022D+01
   -0.4649333008475630D+01   -0.2582289913756745D+02    0.6966671971319589D+01
   -0.6165709935535827D+01   -0.2597880569438755D+02    0.6595575443129383D+01
    0.2038393563164163D+02    0.2632589436895596D+01    0.1464164729973064D+02
    0.2027015493960066D+02    0.3130715542939519D+01    0.1383773417059402D+02
    0.2117037065110709D+02    0.2022813520534231D+01    0.1450031833248188D+02
    0.1082666001445062D+02    0.1368739322678126D+02    0.1125793371975008D+02
    0.1058065468812204D+02    0.1272178467845662D+02    0.1111628651466004D+02
    0.1092533739165767D+02    0.1386216050464895D+02    0.1221509403106404D+02
    0.2631351008790298D+02    0.1299204802771635D+02    0.1655695575807328D+01
    0.2578878473412181D+02    0.1371299971507112D+02    0.1463238601484765D+01
    0.2676255682115038D+02    0.1269583017300810D+02    0.8675827453323486D+00
   -0.2609650483427057D+02   -0.1159517232895734D+02   -0.9936943039937409D+01
   -0.2658918964961799D+02   -0.1085093866579909D+02   -0.1029881705432561D+02
   -0.2644389595930329D+02   -0.1238402739558073D+02   -0.1028495137418044D+02
   -0.7875777896506512D+01    0.2331701210150458D+02   -0.2212319091377281D+01
   -0.8542935432189413D+01    0.2299953652481976D+02   -0.1518550440804116D+01
   -0.7185876944187394D+01    0.2386314674569749D+02   -0.1784073866704790D+01
    0.1107847967777031D+02   -0.6962591392785420D+00    0.1436341790712001D+02
    0.1166403984939550D+02   -0.1430252957248801D+01    0.1469336939434124D+02
    0.1165149148007937D+02    0.9443307054975614D-01    0.1449189672996831D+02
    0.2225394653920956D+02   -0.1742194294190180D+02    0.1077506163828510D+02
    0.2296970965521362D+02   -0.1806438943712325D+02    0.1093777204287378D+02
    0.2140751416235086D+02   -0.1784912934575855D+02    0.1060877221694984D+02
    0.2662869170951164D+02   -0.1126630225184599D+02   -0.6535733469348223D+01
    0.2714018830582373D+02   -0.1097524815656345D+02   -0.5747956999429966D+01
    0.2695661696327385D+02   -0.1084397843408082D+02   -0.7277232586773529D+01
   -0.2310303946617433D+02    0.1403066907060359D+01   -0.8718848305504965D+01
   -0.2214781632712356D+02    0.1367221537145187D+01   -0.8915894995078270D+01
   -0.2347114379327532D+02    0.6642551224991389D+00   -0.9207706622917598D+01
   -0.7193476856671258D+01    0.1735116440556786D+02   -0.1981239763874933D+02
   -0.6240457614184451D+01    0.1722031293859171D+02   -0.2008710130076914D+02
   -0.7501670680964253D+01    0.1819619948933922D+02   -0.2017304745734790D+02
    0.2600315723483234D+02    0.3663736580446470D+01   -0.2036935934007893D+02
    0.2682824189743248D+02    0.4201594640653883D+01   -0.2040808793721431D+02
    0.2583234191301276D+02    0.3296635187483451D+01   -0.2125317006829055D+02
    0.2633877421058535D+02    0.4770556956016822D+01   -0.5761514655863187D+01
    0.2668798901836918D+02    0.5443600083896138D+01   -0.6360849000757304D+01
    0.2596668267931677D+02    0.4033995565415172D+01   -0.6221226928010764D+01
    0.6553899012332620D+01   -0.9330396928203090D+01    0.1242491774060213D+02
    0.6511287638274236D+01   -0.1006641033380395D+02    0.1185445008344535D+02
    0.6271377762914649D+01   -0.9636120638025147D+01    0.1329946036935376D+02
    0.4420566787616979D-01   -0.1037562237115209D+02    0.4622925199060099D+01
    0.5245328516188194D+00   -0.1110644560041274D+02    0.4163262340940168D+01
   -0.7307159586524442D+00   -0.1060511232505991D+02    0.5183289217003161D+01
    0.2490113378465071D+02    0.2633044122859053D+02   -0.2138219096913321D+02
    0.2440066452306525D+02    0.2699488656229276D+02   -0.2091617751210828D+02
    0.2569177799163664D+02    0.2672848039489107D+02   -0.2168318137483669D+02
    0.2492385860324324D+02    0.8723346662718702D+01    0.1247279856500513D+02
    0.2518822338750709D+02    0.7979137338356141D+01    0.1191082550101103D+02
    0.2393838286658210D+02    0.8818883519727549D+01    0.1238653747423003D+02
    0.2138954196770634D+02    0.2348707789091988D+02   -0.1626999470185883D+01
    0.2226568768353292D+02    0.2303864483658396D+02   -0.1722522576869727D+01
    0.2080716501554000D+02    0.2294866958458672D+02   -0.2181140633618895D+01
   -0.2432535196459274D+02    0.3050347731020766D+00    0.5642623928036715D+01
   -0.2373538500504484D+02    0.9515943313142305D+00    0.5262060029741926D+01
   -0.2483583848034108D+02    0.7755361838535697D+00    0.6265730540516609D+01
   -0.2483104640262822D+02   -0.8716825843507275D+01    0.1787610933619285D+02
   -0.2531819590635364D+02   -0.7991945815265620D+01    0.1758056248917158D+02
   -0.2390420056356368D+02   -0.8425074833901324D+01    0.1775319359170605D+02
    0.6282227742615958D+01   -0.1054184327007039D+02    0.5239365960000751D+01
    0.7223144974877419D+01   -0.1061032605462703D+02    0.5601574922720077D+01
    0.5691706269722524D+01   -0.1045110842353345D+02    0.6035848350892887D+01
    0.9992500574953785D+00    0.4010032786298553D+01   -0.2064838616125592D+02
    0.5282345787138868D+00    0.4833053369785181D+01   -0.2058057534736035D+02
    0.1822518418924853D+01    0.4075695856643002D+01   -0.2022366112716475D+02
   -0.1521155340726088D+02    0.2384385040205834D+02    0.8924917516750375D+00
   -0.1436117527838122D+02    0.2428551308758455D+02    0.6960834633800769D+00
   -0.1533646053496100D+02    0.2420936519823243D+02    0.1774323015709956D+01
   -0.2516447690465710D+02   -0.2346894789281176D+02   -0.2653454272214000D+02
   -0.2610005321758945D+02   -0.2328440142545071D+02   -0.2652799365281877D+02
   -0.2510602417287539D+02   -0.2432158500799531D+02   -0.2697288173011201D+02
   -0.4749763612587925D+01    0.1451990537340664D+02   -0.1510385345806671D+01
   -0.4953240972179904D+01    0.1431163067787243D+02   -0.2451309996592886D+01
   -0.3783755922441963D+01    0.1449748335282203D+02   -0.1358672664660622D+01
    0.2003420236438347D+02    0.8072346713866072D+00   -0.6363727014208023D+01
    0.2078156366888950D+02    0.8434262135116951D+00   -0.5777021206347812D+01
    0.2021816570134883D+02    0.1471419454110973D+01   -0.7079574181834934D+01
   -0.2243884849599478D+00   -0.2507642926987768D+02   -0.2474258798937198D+02
    0.4950692538658885D+00   -0.2462641508435953D+02   -0.2526800806605262D+02
   -0.1743943311363384D+00   -0.2602518085822687D+02   -0.2479797065309323D+02
   -0.2471340914227100D+02   -0.2085077283181600D+02   -0.2617080663824804D+01
   -0.2552838619107068D+02   -0.2127392821081177D+02   -0.2821007070993376D+01
   -0.2436650024042324D+02   -0.2122817147496667D+02   -0.1789070542370411D+01
   -0.4372626258244576D+01   -0.1244565757218985D+02   -0.2109672225001564D+02
   -0.4584022310395358D+01   -0.1236486478453062D+02   -0.2207714596991190D+02
   -0.3435901903959964D+01   -0.1234945552647400D+02   -0.2111423625528354D+02
    0.5176786641407352D+00   -0.8006489722801618D+01    0.3501184632460609D+01
    0.4326229254255463D+00   -0.8667146130056254D+01    0.4167081439452466D+01
   -0.3446435078506849D+00   -0.7693013055723235D+01    0.3268952065572509D+01
   -0.6892482510993521D+01   -0.3542743349305304D+01   -0.2568270101017277D+02
   -0.7608988637775441D+01   -0.2855316141818714D+01   -0.2581251003302972D+02
   -0.7059333195519597D+01   -0.3954877598502519D+01   -0.2483072563185393D+02
    0.8480102296158927D+01    0.2590569218216151D+02   -0.9719579557959102D+01
    0.9291360454918854D+01    0.2559980340292329D+02   -0.1011458159985549D+02
    0.8641440963889101D+01    0.2664776020688211D+02   -0.9151194884127266D+01
    0.1090978041905878D+02   -0.4811273785351082D+01   -0.8295859783636175D+01
    0.1068914516685474D+02   -0.3973040762689924D+01   -0.8729596406705625D+01
    0.1007381596575096D+02   -0.5278305547886835D+01   -0.8074437386037083D+01
    0.2112874440883962D+02   -0.1983695431110158D+02   -0.2889242709242764D+01
    0.2131004895228613D+02   -0.1900877752413841D+02   -0.3386961449307431D+01
    0.2166118504346136D+02   -0.2055545621937804D+02   -0.3345298622899631D+01
    0.2156286080616496D+02    0.2014328725866973D+02   -0.3325609717338613D+01
    0.2169755026963729D+02    0.1920760339256639D+02   -0.3531117566133787D+01
    0.2102717320066816D+02    0.2018340796772390D+02   -0.2488945391060311D+01
    0.1488391354481457D+02   -0.1178734504803318D+02   -0.3038227071620714D+01
    0.1494613635956677D+02   -0.1120521768775934D+02   -0.2326719059785889D+01
    0.1576503303463695D+02   -0.1185023519096410D+02   -0.3422024617940980D+01
   -0.2412036182599675D+02   -0.1222334148094340D+02   -0.1233046010182186D+02
   -0.2378030951130858D+02   -0.1164075262415400D+02   -0.1170797335193831D+02
   -0.2391457017354488D+02   -0.1311542460447493D+02   -0.1205902039588947D+02
    0.9105444328639251D+01    0.7518061406824162D+01    0.2165735881187480D+02
    0.8739332142509483D+01    0.8204233668044591D+01    0.2100851606911355D+02
    0.9317846271931847D+01    0.6694812535152188D+01    0.2124750996713444D+02
    0.2525307735810696D+02    0.1939121061824238D+02   -0.2114015565871016D+02
    0.2586033051471363D+02    0.2016638801707334D+02   -0.2128926828750076D+02
    0.2469434061250491D+02    0.1961166308734003D+02   -0.2038100247287766D+02
    0.1073330787122192D+02    0.2097313866418003D+02    0.1076429108946471D+02
    0.1163856139085607D+02    0.2073019548080962D+02    0.1053791325748711D+02
    0.1012465732628533D+02    0.2053501750193190D+02    0.1016182345369931D+02
   -0.2538541089223554D+02    0.9127592383234504D+01    0.2402073973162371D+02
   -0.2598685858202422D+02    0.9825121870524471D+01    0.2406804304046399D+02
   -0.2565038416023266D+02    0.8458327466195552D+01    0.2338198130386214D+02
    0.1677876830324960D+02    0.1846613583902097D+02    0.4110416155190058D+01
    0.1719632401232607D+02    0.1930081321424007D+02    0.4626844846069402D+01
    0.1632778373451514D+02    0.1797964552527487D+02    0.4838846029398965D+01
    0.2736786331526576D+01   -0.9736771958104230D+01    0.6446555903593798D+01
    0.2107371098057793D+01   -0.9700491413672340D+01    0.7113636350552866D+01
    0.3622620431803212D+01   -0.9744861144533731D+01    0.6975128898195661D+01
    0.5679883721059787D+00   -0.1810395181535104D+02    0.2646915849284079D+02
   -0.3092613153245365D+00   -0.1828640638397098D+02    0.2682703518470178D+02
    0.4290600878378980D+00   -0.1724040681577356D+02    0.2601257862860630D+02
    0.6381590322997643D+01    0.9314121261508930D+01    0.1137144817085570D+02
    0.7189059436767915D+01    0.8910297334575615D+01    0.1115286924507862D+02
    0.6603569450226402D+01    0.1015925475354099D+02    0.1170433964921864D+02
   -0.2114695279835806D+02   -0.2931275274052276D+00   -0.1407746273823909D+02
   -0.2100790420847845D+02    0.5519553715394800D+00   -0.1440139127568830D+02
   -0.2044163417760714D+02   -0.5524351761598252D+00   -0.1337270776723105D+02
   -0.8811211095076198D+01    0.3149688718523451D+01   -0.2224217744755122D+02
   -0.8457736340624248D+01    0.3427605402231506D+01   -0.2313615668264692D+02
   -0.9386695723591322D+01    0.2365930600023590D+01   -0.2242784711359068D+02
   -0.2528544954415925D+02   -0.9042478218445295D+01   -0.2096940742777467D+02
   -0.2613064253645818D+02   -0.9153046466833432D+01   -0.2140196833055795D+02
   -0.2554791831867009D+02   -0.9020815372682383D+01   -0.2004534680322836D+02
   -0.1770733595637144D+00   -0.5786490506108516D+01   -0.1117295452850319D+02
   -0.7209043784624080D+00   -0.5220122416464744D+01   -0.1172923746897091D+02
   -0.5723825755500459D+00   -0.6618958834411702D+01   -0.1113871894321025D+02
   -0.2091604277807897D+02    0.1882142699527217D+01    0.3437058255042579D+01
   -0.2177809964062153D+02    0.1936685927641139D+01    0.3790181798792795D+01
   -0.2029407577822599D+02    0.1359712495876628D+01    0.4002500110289416D+01
    0.1094413846369392D+02   -0.2054359353318851D+02    0.2412284708881093D+01
    0.1174400703590668D+02   -0.2025292126848864D+02    0.2828081698045117D+01
    0.1118422383572483D+02   -0.2095339231429928D+02    0.1559031533336869D+01
    0.1238408831879815D+02    0.8722286008863119D+01   -0.1396271397231910D+02
    0.1179343171366705D+02    0.9035936492725027D+01   -0.1461360484327233D+02
    0.1193476155655776D+02    0.8935031457978317D+01   -0.1309863582052819D+02
   -0.8284752787592071D+01   -0.2136388389943139D+02    0.8170907961195482D+01
   -0.9102497574719239D+01   -0.2087459466596634D+02    0.8473785102930437D+01
   -0.8047964181007524D+01   -0.2105722175483087D+02    0.7306944907884986D+01
   -0.1658884209699521D+02   -0.9917162647403705D+01    0.9596713373059968D+01
   -0.1671719714757850D+02   -0.1090243304164428D+02    0.9679753510807371D+01
   -0.1582707007472758D+02   -0.9729076260582996D+01    0.1018543068057631D+02
   -0.1400931163521308D+02    0.8267854337760740D+01   -0.1720692910162714D+02
   -0.1468047777516340D+02    0.8750602985105338D+01   -0.1670008642732908D+02
   -0.1379423000568885D+02    0.7618781570485643D+01   -0.1653882753994338D+02
   -0.1372517329351857D+02    0.9869813895882533D+01   -0.2191815680296049D+02
   -0.1298270823265178D+02    0.9373534812823692D+01   -0.2237034889846065D+02
   -0.1362280877323514D+02    0.9615144162750562D+01   -0.2094853262533915D+02
    0.1550970588174507D+02    0.2410586207562450D+02   -0.1607756993841570D+02
    0.1588326688762625D+02    0.2409264086351179D+02   -0.1521910299770911D+02
    0.1500992128832615D+02    0.2330100493507909D+02   -0.1629988860127142D+02
    0.1642872283657623D+02    0.9743008660824733D+01    0.2491210984020242D+02
    0.1579555777905138D+02    0.9497354572542170D+01    0.2419972749178586D+02
    0.1694164336762428D+02    0.8934275951571225D+01    0.2498949392596430D+02
    0.1094817712117680D+02    0.8383867371522966D+01   -0.2564695000830435D+02
    0.1174527241744880D+02    0.8136925741790284D+01   -0.2518092579646924D+02
    0.1106444607657266D+02    0.8119836470603259D+01   -0.2652561796959750D+02
   -0.5760675370396930D+01    0.4276093995671363D+00    0.1959198268010521D+02
   -0.5373801762159247D+01   -0.4129093805064439D+00    0.1996800564393907D+02
   -0.5043184878945627D+01    0.1061075408467856D+01    0.1946176900918716D+02
    0.1544577448520815D+02    0.2238995002098357D+02    0.1503197995032621D+02
    0.1634120459966561D+02    0.2221078187108501D+02    0.1527832394554209D+02
    0.1487555133499203D+02    0.2192642202848031D+02    0.1563111784226653D+02
    0.3781164540783069D+01    0.4853327397391946D+01   -0.1117204889848181D+01
    0.4672562106363989D+01    0.4594748259806629D+01   -0.7845607441362735D+00
    0.3482528670752391D+01    0.5696054534398876D+01   -0.7685842678949554D+00
   -0.2451477785845366D+02   -0.1095135291957730D+02   -0.2209578853355504D+01
   -0.2473308278633159D+02   -0.1004760383822183D+02   -0.2313868777833238D+01
   -0.2531521554537946D+02   -0.1144484234519475D+02   -0.2012059614795659D+01
   -0.7646370447668220D+01    0.2270157582667846D+02    0.1362252293148860D+02
   -0.7111961084974375D+01    0.2286597275809064D+02    0.1280841311290525D+02
   -0.7383812577814377D+01    0.2349082982021017D+02    0.1419390031979728D+02
    0.2564025921134883D+02   -0.2042585179730089D+02    0.1713832998068856D+02
    0.2641184117484368D+02   -0.1994337686398574D+02    0.1671812961393974D+02
    0.2488553960502908D+02   -0.2062757109396681D+02    0.1659562531190292D+02
    0.7983374874023960D+01   -0.1856577537098523D+02    0.2438460197171044D+02
    0.7526119675138368D+01   -0.1786548839680563D+02    0.2388322761582844D+02
    0.7661337839982855D+01   -0.1845708277284095D+02    0.2526014059293325D+02
    0.2360240748731380D+02    0.2296869236464117D+02   -0.2124540718734992D+02
    0.2313042213908021D+02    0.2378164018896979D+02   -0.2101567791982593D+02
    0.2396438005271296D+02    0.2317033175320631D+02   -0.2210613749323322D+02
    0.7105163274850825D+01    0.1835408722976390D+02   -0.2562730209898939D+02
    0.6591888857160756D+01    0.1756538497896035D+02   -0.2584158716757481D+02
    0.7064599026860046D+01    0.1876297178496317D+02   -0.2650949380412627D+02
    0.1508583919258214D+02    0.1634802986887448D+02   -0.2124300489989006D+02
    0.1488251868450005D+02    0.1685007009716091D+02   -0.2045869947977835D+02
    0.1438295765618919D+02    0.1660006120400008D+02   -0.2183603108419499D+02
   -0.2235732700041896D+02    0.2497447902772435D+02    0.8507317714097868D+01
   -0.2316581737750568D+02    0.2541575516737982D+02    0.8634861858135638D+01
   -0.2249841589067489D+02    0.2429628604886075D+02    0.7829368640347342D+01
   -0.6832873328601773D+01   -0.2120735674969263D+02    0.2363674867812810D+02
   -0.6001918515182664D+01   -0.2170975520782694D+02    0.2360315828629948D+02
   -0.6728383804766106D+01   -0.2036896928235456D+02    0.2322587026925261D+02
   -0.1869115054400257D+02    0.2205946523322730D+02   -0.4070864498202325D+01
   -0.1897764733529788D+02    0.2109795791528060D+02   -0.4046966111032546D+01
   -0.1907880449257208D+02    0.2244903486041047D+02   -0.4885487391694693D+01
   -0.2014223798783314D+02   -0.1030607093794419D+01   -0.1151408913988873D+02
   -0.2095984907311501D+02   -0.1309169684200245D+01   -0.1113594032781639D+02
   -0.1994442814126409D+02   -0.1792092556589061D+00   -0.1115264550674575D+02
   -0.6563166833279071D+01    0.2171832211823387D+02    0.2204001932623839D+02
   -0.5641387430974860D+01    0.2204826168449075D+02    0.2199013476530652D+02
   -0.7006126846218306D+01    0.2212426247014974D+02    0.2281259509303263D+02
    0.1483814001562065D+02    0.2372904220068164D+02   -0.6015461379872106D+01
    0.1435713747746040D+02    0.2319225882620546D+02   -0.6744411497726483D+01
    0.1568921530658102D+02    0.2373999318806624D+02   -0.6445295809281975D+01
   -0.1190584040095187D+02   -0.2510739978360303D+02    0.1854405855510463D+02
   -0.1141369116753311D+02   -0.2434226048975554D+02    0.1884441113271616D+02
   -0.1159154857576887D+02   -0.2585459843886067D+02    0.1906326384979295D+02
    0.3336980836427318D+01   -0.1453382538732115D+02    0.1243530491864048D+01
    0.3950046542615359D+01   -0.1389274491085910D+02    0.1621061159971251D+01
    0.2789818213561894D+01   -0.1484218555719684D+02    0.1995331528818580D+01
    0.2358099728325668D+02    0.2427873884785621D+02    0.1520670143823175D+02
    0.2294758200757444D+02    0.2377043654139388D+02    0.1566702728915953D+02
    0.2441610490068760D+02    0.2420268023325584D+02    0.1573740283354874D+02
    0.8979139335897299D+01    0.2189686244013701D+02   -0.2041868874380971D+01
    0.8021159388911627D+01    0.2183286201994210D+02   -0.2114469994462386D+01
    0.9237307868674996D+01    0.2101338045678275D+02   -0.1940444983417078D+01
    0.2708321785711637D+02    0.2709515599875267D+01    0.2242534818735586D+02
    0.2628755973674776D+02    0.2757492799783080D+01    0.2291070358247839D+02
    0.2685645341581014D+02    0.2168280686637534D+01    0.2161967081490807D+02
    0.2042746171753963D+02    0.4119097581690767D+01   -0.4647071495070866D+01
    0.1973523091702522D+02    0.3464033931179486D+01   -0.4793829541038312D+01
    0.2023379943824314D+02    0.4851202740610242D+01   -0.5273583094081102D+01
   -0.1857023639789664D+02   -0.1627477842285184D+02   -0.1919335431447142D+02
   -0.1772434757517070D+02   -0.1667582584330092D+02   -0.1911761012338991D+02
   -0.1888882657420632D+02   -0.1646039363167791D+02   -0.2008831642079331D+02
   -0.2408230968544664D+02    0.7342063219456578D+01    0.2620748580722545D+02
   -0.2452347363166716D+02    0.8039497927038116D+01    0.2570581673640570D+02
   -0.2348059264845313D+02    0.6982669283440149D+01    0.2552542213629005D+02
    0.1097045315568283D+02    0.1726905282632655D+02   -0.5913230621107179D+01
    0.1085493503865835D+02    0.1646595393394959D+02   -0.5397446333039746D+01
    0.1133862979040020D+02    0.1791329625660277D+02   -0.5275714893026098D+01
   -0.5580642808019909D+01    0.2902676735843015D+01    0.1572241322901131D+02
   -0.4666073626644213D+01    0.2630074623145710D+01    0.1558063366764684D+02
   -0.5531606337743760D+01    0.3863968579379030D+01    0.1551297208484576D+02
    0.2648779456580422D+02   -0.2258683699338699D+02   -0.2233816000164300D+01
    0.2594114123046285D+02   -0.2332787592040016D+02   -0.1980605914525513D+01
    0.2591442823459299D+02   -0.2200421859859805D+02   -0.2630354717770742D+01
   -0.2491412315266838D+02    0.2949864275849292D+01   -0.1115057903559011D+02
   -0.2446456349384941D+02    0.2237715004001662D+01   -0.1167282301058025D+02
   -0.2556493565573451D+02    0.2360204351125324D+01   -0.1065235230091630D+02
    0.2019524329861194D+02   -0.2143363383329175D+02    0.8393420237937377D+01
    0.1983623492749783D+02   -0.2081429231136362D+02    0.7701586638687452D+01
    0.2092976143765233D+02   -0.2177627435414593D+02    0.7958344011942565D+01
    0.1291146523211748D+02   -0.1565612601636275D+01   -0.1805562767519235D+02
    0.1276439122324200D+02   -0.2427855785493056D+01   -0.1843521656150702D+02
    0.1391117534985467D+02   -0.1390007693312408D+01   -0.1798958305197806D+02
   -0.2379183507324380D+02    0.2207653674095502D+02   -0.6504062313947946D+01
   -0.2364539984210163D+02    0.2301617401157815D+02   -0.6525269806386111D+01
   -0.2473948411238715D+02    0.2204905698432105D+02   -0.6357759468289505D+01
    0.1950456834248864D+02   -0.2157810822348384D+02    0.1607881008013814D+02
    0.1975553960517260D+02   -0.2111418154025756D+02    0.1689718528607774D+02
    0.2015751280100362D+02   -0.2135860944583202D+02    0.1533070298427199D+02
   -0.1636892968847920D+02    0.1261563648901703D+02   -0.3587296903740060D+01
   -0.1572844946415618D+02    0.1210724024917866D+02   -0.4124592746249378D+01
   -0.1626129249100384D+02    0.1350264025357056D+02   -0.3992386399813464D+01
   -0.1597002357695182D+02    0.1499053671541272D+02    0.1064129512006438D+02
   -0.1633576702176477D+02    0.1582458698888194D+02    0.1035032451823664D+02
   -0.1553681002633801D+02    0.1526695158297978D+02    0.1149845251034391D+02
    0.1916394040153470D+01   -0.4189699174338424D+01   -0.1938979976036001D+02
    0.1109237754464189D+01   -0.4543104992394081D+01   -0.1898930777220696D+02
    0.1885272987202769D+01   -0.3971346274464008D+01   -0.2034180680477179D+02
    0.2321339952801680D+02   -0.2068348112370957D+02    0.1609488041089881D+02
    0.2303493409050058D+02   -0.2148892796187479D+02    0.1564484356133705D+02
    0.2339936911587659D+02   -0.2014107010057277D+02    0.1534096306161332D+02
    0.1406797780117387D+02   -0.1373408146268518D+02   -0.1938326609267033D+02
    0.1318834092051631D+02   -0.1400604238827628D+02   -0.1898950903223928D+02
    0.1440234380083546D+02   -0.1461687041785795D+02   -0.1956736559863378D+02
   -0.1255086434793730D+02   -0.1025411723786756D+02    0.1698344037598478D+02
   -0.1336213564333350D+02   -0.9764599925116235D+01    0.1656313837753656D+02
   -0.1222936322606786D+02   -0.1085328488220241D+02    0.1626030419780894D+02
   -0.6160878660949400D+01   -0.4537364947923392D+00    0.1699040455225818D+02
   -0.6059929100236960D+01   -0.1375472783948144D+01    0.1712199232556393D+02
   -0.6016277369559115D+01   -0.1154174789946683D+00    0.1789380330228764D+02
    0.2421232412660521D+02    0.3051634152600827D+01   -0.9955983167274390D+01
    0.2506904932964527D+02    0.3496510281442692D+01   -0.9591901151602007D+01
    0.2442143624567670D+02    0.2109120039487546D+01   -0.1023411378559964D+02
   -0.1483452163213873D+02    0.1340578095776817D+02   -0.2508815849348368D+02
   -0.1516639852660485D+02    0.1274448909025247D+02   -0.2578352168992010D+02
   -0.1510664936404948D+02    0.1422960030300782D+02   -0.2552786913480666D+02
   -0.2557862599675442D+02   -0.1121570957428438D+02    0.9359362271417092D+01
   -0.2558789023239191D+02   -0.1029514179158546D+02    0.9025933210807299D+01
   -0.2646129680330264D+02   -0.1155067221354701D+02    0.9567363553061627D+01
   -0.6781327903520251D+01    0.1688691047444816D+02   -0.1560679868890864D+02
   -0.6855039655511861D+01    0.1767322660315736D+02   -0.1505413483291311D+02
   -0.7513440486873758D+01    0.1691053647276670D+02   -0.1629085110570131D+02
   -0.5878801836313233D+01    0.8219955029333954D+01   -0.1330638819942125D+02
   -0.6224049124509636D+01    0.7865032468676565D+01   -0.1247986160453654D+02
   -0.4900796633852607D+01    0.8261019615181016D+01   -0.1325681623228810D+02
    0.1884332950266884D+02   -0.1026711059872519D+02   -0.2047752253144170D+01
    0.1828117937513239D+02   -0.9561725679800938D+01   -0.1668904287669287D+01
    0.1827258768339071D+02   -0.1098492193615589D+02   -0.2363834525990730D+01
   -0.9907326256904277D+01   -0.1537034787087525D+02    0.1776199003335568D+02
   -0.1044706239878915D+02   -0.1498549563643217D+02    0.1707376368401809D+02
   -0.9958521721896242D+01   -0.1632119574866955D+02    0.1765391503959206D+02
   -0.1927471453242352D+01    0.1235203865072228D+02   -0.4342524565136789D+01
   -0.1299015778280082D+01    0.1264142133655206D+02   -0.3630273992375852D+01
   -0.2666466627354009D+01    0.1296358919080598D+02   -0.4284280022271037D+01
   -0.9136804223999430D+01    0.9789897610533428D+01    0.7636374780128754D+01
   -0.8594565770064611D+01    0.1021586800525460D+02    0.7046218973428172D+01
   -0.8669019013446967D+01    0.9873318579487830D+01    0.8472536002173278D+01
   -0.2451101014650247D+02    0.1747255416300855D+02    0.2458522725221919D+02
   -0.2525309675072685D+02    0.1747452851348127D+02    0.2517635456564746D+02
   -0.2373615545402943D+02    0.1746439496490688D+02    0.2508380616500233D+02
    0.2639145359399602D+02   -0.4127861064928211D+01   -0.2301828722696933D+02
    0.2714498200718306D+02   -0.3878564162856370D+01   -0.2244915015171419D+02
    0.2592708478975116D+02   -0.3282573182368215D+01   -0.2304384626546673D+02
    0.2526172514728962D+02   -0.2913891466658625D+00   -0.6994425539536180D+01
    0.2544571876489196D+02    0.4868443427670984D+00   -0.6414345863246316D+01
    0.2431162140219763D+02   -0.3240838052837488D+00   -0.7098982628503627D+01
   -0.2831441718129656D+01   -0.2425174529659304D+01    0.1749953540281255D+02
   -0.3692176231520119D+01   -0.2426428317627843D+01    0.1792840420903721D+02
   -0.2185102689802853D+01   -0.2546358616261162D+01    0.1818164622468515D+02
   -0.8527906749746828D+01   -0.1552969326817144D+02   -0.1001268035896212D+02
   -0.9380916417936110D+01   -0.1589966815573770D+02   -0.1000330102024315D+02
   -0.7859982951307124D+01   -0.1610743801255480D+02   -0.1037521457839402D+02
    0.1968912347831247D+02    0.1897226690701350D+02    0.1500922423637236D+02
    0.2003458264588980D+02    0.1880309616344711D+02    0.1415957900831605D+02
    0.2017140839840292D+02    0.1973863656040205D+02    0.1534591685168381D+02
    0.5835040065596229D+00   -0.1232226054568912D+02   -0.3000370631359374D+01
    0.1319549341023366D+01   -0.1276277424713036D+02   -0.2530465851826056D+01
    0.8681689825188380D+00   -0.1245459635575128D+02   -0.3881868911092656D+01
   -0.1137887477341545D+02    0.2388535268895147D+02    0.1930152336501477D+02
   -0.1220550817274045D+02    0.2428254058131427D+02    0.1909052265310422D+02
   -0.1145505390393221D+02    0.2290944907250226D+02    0.1936870110258866D+02
    0.2662916999051514D+02    0.1707359945046703D+02   -0.2103528845903727D+02
    0.2617961584505952D+02    0.1786373622513517D+02   -0.2071425956319689D+02
    0.2666354472287649D+02    0.1639649754337356D+02   -0.2037618229725625D+02
   -0.1359713549490436D+02    0.9785098384175154D+01    0.1283905432132721D+02
   -0.1387948179393197D+02    0.8856843731238275D+01    0.1282942650229866D+02
   -0.1299997042275584D+02    0.9739903026680492D+01    0.1206920362049936D+02
   -0.2089454810433879D+02    0.1170568412631767D+02   -0.1550181834766471D+02
   -0.2150425208128451D+02    0.1214658902213782D+02   -0.1489150637765094D+02
   -0.2143104881904889D+02    0.1092766339236634D+02   -0.1576631988027870D+02
    0.2449392440417367D+02   -0.2504919641137325D+02    0.6753181745513356D+01
    0.2413659145490542D+02   -0.2447956980429976D+02    0.7464809140144233D+01
    0.2533306729253981D+02   -0.2531008375697393D+02    0.7103432892965842D+01
   -0.2203605104746027D+02    0.1411323817473906D+02    0.2525080792025155D+02
   -0.2256911035292094D+02    0.1387817082737797D+02    0.2445982203215788D+02
   -0.2254575172299876D+02    0.1396467997800936D+02    0.2606539180665575D+02
   -0.5644615470177262D+01   -0.1976976844295626D+02    0.8844600573699584D+01
   -0.5689343406393137D+01   -0.2056931269503128D+02    0.8370489876881672D+01
   -0.4740616296619725D+01   -0.1977533237194286D+02    0.9132496664720678D+01
    0.1144900450332401D+02   -0.1409167631614811D+02   -0.1870710096896480D+02
    0.1122351450602660D+02   -0.1495780393858330D+02   -0.1906555693618184D+02
    0.1081305003094866D+02   -0.1350489749826867D+02   -0.1915766579389877D+02
    0.1462790359094223D+02   -0.2211230208867607D+02   -0.1394455360213633D+02
    0.1374277832874604D+02   -0.2200250769288849D+02   -0.1360271858386042D+02
    0.1529977563420119D+02   -0.2217981480111607D+02   -0.1324454027778192D+02
    0.2863943481468512D+01   -0.6863524037902016D+01    0.2032792758986504D+02
    0.2954937864257923D+01   -0.5909644353812119D+01    0.2018099736161054D+02
    0.3691393457235956D+01   -0.7314789996248490D+01    0.2004631116287419D+02
   -0.2186162226374259D+02   -0.7323509501931154D+01    0.2664454381761530D+02
   -0.2092099262380847D+02   -0.7262499845321138D+01    0.2653398874996333D+02
   -0.2199480678668210D+02   -0.7512265226610285D+01    0.2755242879287829D+02
   -0.2351933655771415D+02   -0.2106641011893666D+02   -0.1012008828143311D+00
   -0.2265288953446086D+02   -0.2153500706575498D+02   -0.4709692321668958D-01
   -0.2336050501979176D+02   -0.2011264062000214D+02   -0.1801057342225569D+00
    0.7513492002015651D+01    0.2327425364063294D+02    0.6084178967724405D+01
    0.7274652846455779D+01    0.2298964880173903D+02    0.5207637889089509D+01
    0.7912119986678231D+01    0.2258507682733545D+02    0.6587587701904839D+01
    0.9448387465694525D+01   -0.2156971806741429D+02   -0.2616457814467516D+02
    0.9683269350327134D+01   -0.2068669609464876D+02   -0.2645356504408284D+02
    0.8609676637346372D+01   -0.2169995570074349D+02   -0.2661720762588409D+02
   -0.2071829427579471D+02    0.1986455641639708D+02   -0.1211263839138249D+02
   -0.2159487220643290D+02    0.1971311607600196D+02   -0.1246647905002191D+02
   -0.2034914020663099D+02    0.1898889047733821D+02   -0.1195251339504287D+02
    0.5790834395670594D+00   -0.1765506863161873D+02   -0.1816288761177970D+02
    0.6414137808490782D+00   -0.1753034171099509D+02   -0.1715898903051017D+02
    0.1315638894389727D+01   -0.1721737608083423D+02   -0.1862292710877637D+02
    0.8468537399911630D+01   -0.2453316118259161D+02   -0.1806538982943003D+02
    0.8072943008208103D+01   -0.2537913197747574D+02   -0.1826809406415518D+02
    0.7824586706398422D+01   -0.2395506364863366D+02   -0.1757821122526292D+02
   -0.1047926621082122D+01    0.2520889630809441D+02    0.1392527930851683D+02
   -0.1944786177821042D+01    0.2495091635824021D+02    0.1371054557704556D+02
   -0.1079210686441252D+01    0.2598824732639022D+02    0.1451102009250576D+02
    0.1669260687976304D+02   -0.4054704261830288D+01    0.1935960795169345D+01
    0.1748733022285586D+02   -0.4623810364742995D+01    0.1744498335336978D+01
    0.1667320122976144D+02   -0.3420196169800282D+01    0.1160391842566615D+01
    0.1979497409486016D+02    0.2071975999197980D+02   -0.3842906823179045D+00
    0.1905522332557774D+02    0.2029058458618546D+02   -0.7446539962525697D+00
    0.1990367537380905D+02    0.2026278747304565D+02    0.4357351794988713D+00
   -0.1697806800127632D+02   -0.1491179306076392D+01   -0.3828761352305593D+01
   -0.1773719623774358D+02   -0.8307661764983819D+00   -0.3798088307555349D+01
   -0.1662902098290096D+02   -0.1612968275759163D+01   -0.2944693514128637D+01
    0.3433396583543149D+01    0.1722662546089499D+02   -0.2739261867782630D+01
    0.4392041578378655D+01    0.1726338736829348D+02   -0.2678610822670743D+01
    0.3217504330148562D+01    0.1632827128974325D+02   -0.2518475185774613D+01
   -0.1911824931540513D+01   -0.1441012347284081D+02   -0.2007689477009382D+02
   -0.2373715310412788D+01   -0.1362366351871816D+02   -0.1985437125390396D+02
   -0.1652989145411031D+01   -0.1439923973788068D+02   -0.2104084180787333D+02
   -0.7621425855232793D+01   -0.4569961908659117D+01   -0.1096351815583889D+02
   -0.7921669777142815D+01   -0.3849150463351378D+01   -0.1148722982601955D+02
   -0.8170824565830117D+01   -0.5335122822689804D+01   -0.1120815363344079D+02
    0.5677681083872401D+01    0.7784337423858509D+01   -0.8714682574141465D+01
    0.5120875590910348D+01    0.8506986841256449D+01   -0.8408263779808083D+01
    0.5000280749510491D+01    0.7112248321946903D+01   -0.8939137585751087D+01
   -0.5695779043329650D+01   -0.3653444755501513D+01   -0.1700916094735604D+02
   -0.5630001337815028D+01   -0.3556938125271131D+01   -0.1798509404531235D+02
   -0.4812323008976928D+01   -0.3857258656021333D+01   -0.1670758176582591D+02
   -0.2004380750542592D+02   -0.2241023930935187D+02   -0.2406246218726070D+02
   -0.2013605900561845D+02   -0.2336194030433212D+02   -0.2417657666556265D+02
   -0.1933899963753923D+02   -0.2203076721646976D+02   -0.2464317724075454D+02
    0.7904607643232326D+01    0.1746894606187457D+02    0.1176749128623642D+02
    0.8661448987895064D+01    0.1804002624799828D+02    0.1184888749662932D+02
    0.7317064050983223D+01    0.1760569315106585D+02    0.1255201622067714D+02
   -0.1890233325146180D+02   -0.1767449134645233D+02    0.1890015408556213D+02
   -0.1810475656775408D+02   -0.1804196236608744D+02    0.1923281172063571D+02
   -0.1863766854587899D+02   -0.1684629411716923D+02    0.1842231355021335D+02
   -0.1720008137435957D+02    0.2318521200508268D+02   -0.2038836249895123D+02
   -0.1657787577888212D+02    0.2387023888522705D+02   -0.1998969084977657D+02
   -0.1653450800627920D+02    0.2255548324382646D+02   -0.2075517566591841D+02
    0.2665213722963805D+00   -0.2374028838447264D+02    0.7760777606968771D+01
    0.1066500545795025D+01   -0.2373554540092782D+02    0.8304587084768169D+01
    0.5099024018092482D+00   -0.2419771334123879D+02    0.6952423518108941D+01
   -0.2636626187993852D+01   -0.8076763585197869D+01    0.5881339632664843D+01
   -0.2965968198836526D+01   -0.8111243646953072D+01    0.4936807020085755D+01
   -0.2395000143992842D+01   -0.8977464817603725D+01    0.6142903837512413D+01
    0.1140876699814431D+02    0.9073128144420918D+01   -0.1579449388732964D+01
    0.1080301924468227D+02    0.8906453192161262D+01   -0.2388468058606426D+01
    0.1211117990963849D+02    0.8375886571344697D+01   -0.1596474919394682D+01
    0.5274693305201438D+01   -0.2484599166523924D+02    0.2830294886632088D+01
    0.4497435929198813D+01   -0.2536041104379790D+02    0.2667547649112981D+01
    0.5912070097437748D+01   -0.2487272883335440D+02    0.2026097799782855D+01
   -0.2120736280684910D+02    0.2257962237620511D+02    0.2494207000323830D+02
   -0.2032543769096842D+02    0.2250677739622397D+02    0.2532257349298387D+02
   -0.2155889711869735D+02    0.2344961093398723D+02    0.2512328322252203D+02
    0.7643505877094255D+01   -0.3188292970183809D+01   -0.1106840622104947D+02
    0.7088265716165614D+01   -0.3961304383408941D+01   -0.1117888176678912D+02
    0.8384778146446992D+01   -0.3249583621454320D+01   -0.1160491492805491D+02
   -0.5144941178158385D+01    0.2042065110791032D+02    0.7613682340801397D+01
   -0.4573537762025537D+01    0.2118040755504930D+02    0.7612280981655210D+01
   -0.6039303699782852D+01    0.2076802621997244D+02    0.7700982616628189D+01
    0.2031562434054051D+02    0.2180721733843572D+02    0.1563913941713460D+02
    0.2085070748493922D+02    0.2238534527793140D+02    0.1625672135080421D+02
    0.2022842674131939D+02    0.2233942331314534D+02    0.1481909729277140D+02
    0.8376029120324931D+01    0.2041152722751399D+01   -0.1513235050823093D+02
    0.8857163688861625D+01    0.1971031238177311D+01   -0.1597587174366291D+02
    0.8979388836057931D+01    0.2374159136634855D+01   -0.1444267653901755D+02
    0.7211564064178336D+00    0.1834616465676775D+02    0.1322053536051155D+02
    0.9562063723614714D+00    0.1760152370670443D+02    0.1381450967331973D+02
   -0.5149582025867161D-01    0.1807319346565830D+02    0.1274156460205546D+02
    0.8892331360563045D+01    0.2567763404736398D+02   -0.5653683138620837D+01
    0.9255155074334755D+01    0.2632289835975306D+02   -0.5064974354504113D+01
    0.7993347230771380D+01    0.2602423823463944D+02   -0.5832002560217779D+01
    0.1805526267030463D+02    0.1145620486485957D+02    0.2344184491576917D+02
    0.1796045969617216D+02    0.1233486805773540D+02    0.2391041993983321D+02
    0.1753574371418014D+02    0.1082259025837318D+02    0.2392834538002769D+02
   -0.1689952756445217D+02   -0.1620222175819706D+02    0.2138647465897445D+02
   -0.1630668160502455D+02   -0.1671892409720673D+02    0.2189379153031695D+02
   -0.1642842769610843D+02   -0.1594073408241688D+02    0.2055406194986250D+02
    0.1655009877130993D+02   -0.1875121686725732D+02    0.2264922125562369D+02
    0.1705677488742277D+02   -0.1790774284885665D+02    0.2247007291542473D+02
    0.1578944764782116D+02   -0.1865164666768398D+02    0.2213725182079465D+02
   -0.8984700159921106D+01    0.1944988469397347D+02   -0.1647077326344466D+02
   -0.9689682727583374D+01    0.1903882616326614D+02   -0.1694978670350696D+02
   -0.8467996698276346D+01    0.1977358962727054D+02   -0.1722050992944478D+02
    0.1430596486964643D+01   -0.1249689360923903D+02   -0.1333970274662468D+02
    0.2245096929843252D+01   -0.1220985536648979D+02   -0.1370598069684654D+02
    0.8551605941651291D+00   -0.1225326754002779D+02   -0.1401407375441923D+02
    0.2570426344987731D+02   -0.2571364668946502D+01   -0.2150596942261693D+01
    0.2573380625798800D+02   -0.2256919036561889D+01   -0.3071152528120384D+01
    0.2483303602294043D+02   -0.2329754810904879D+01   -0.1856019722979906D+01
    0.4556912041028723D+01   -0.7783057218169740D+01    0.1103111180154913D+02
    0.4779091266406827D+01   -0.7391969217705667D+01    0.1020428331542245D+02
    0.5359952576262617D+01   -0.8108701829299841D+01    0.1143288539638293D+02
    0.2141861362529067D+02    0.2630984828465069D+02    0.1531154944303918D+02
    0.2090396000677487D+02    0.2599018114949450D+02    0.1608084172557828D+02
    0.2223259383227194D+02    0.2584679496670163D+02    0.1543850449721967D+02
    0.2464408801384894D+02   -0.2678041217416209D+02   -0.8869189148550536D+01
    0.2451041911085145D+02   -0.2654144448509946D+02   -0.7930743694873065D+01
    0.2447244178623871D+02   -0.2770676064348013D+02   -0.8913804442839725D+01
    0.2716788495275788D+02    0.2651389236759895D+02    0.9181448522373797D+01
    0.2694311250464016D+02    0.2690071733591287D+02    0.1003593174404175D+02
    0.2642667430007787D+02    0.2598973611251254D+02    0.8992004708947766D+01
   -0.1894864189605984D+02    0.2337603421696267D+02    0.2086699288036038D+01
   -0.1939094955289397D+02    0.2421708453599366D+02    0.2413347593222329D+01
   -0.1879814734710225D+02    0.2349587897971731D+02    0.1125269049404591D+01
    0.2594118623026872D+01   -0.1065890726857281D+02   -0.9038934907987279D+01
    0.2173006634772251D+01   -0.1037363745895350D+02   -0.9895932698992953D+01
    0.2939728778362689D+01   -0.1158486960008731D+02   -0.9124756609468415D+01
   -0.2295342835985640D+01    0.1107613087743017D+02    0.1481938640687592D+02
   -0.2580821126952217D+01    0.1087553440527530D+02    0.1570693296006224D+02
   -0.1528724535019728D+01    0.1158456028517932D+02    0.1502620371085236D+02
   -0.1356202253306417D+02    0.2075992837338447D+02    0.2524675526687539D+02
   -0.1283911223177079D+02    0.2105445143903476D+02    0.2585140118703517D+02
   -0.1322355456815046D+02    0.1990040578781238D+02    0.2491271535256761D+02
   -0.2063534274370835D+02    0.2414107799975841D+02   -0.3406633345018966D+00
   -0.2106008977241680D+02    0.2473848007268065D+02    0.2548185508460230D+00
   -0.2127474315941264D+02    0.2355122470258890D+02   -0.7358216802416029D+00
    0.2218931917052264D+02    0.1543030966416404D+02   -0.1446400536934291D+02
    0.2201680865152950D+02    0.1626960244333858D+02   -0.1491813626381196D+02
    0.2129412608025443D+02    0.1512547948769674D+02   -0.1425627909830112D+02
   -0.1315655466418424D+02   -0.2706855974313886D+01   -0.1008388313934084D+02
   -0.1391603236678342D+02   -0.3061397674392228D+01   -0.1053010589666588D+02
   -0.1312543988797286D+02   -0.2874694044154797D+01   -0.9108851188219081D+01
   -0.7385767167505769D+01    0.2460126483525815D+02    0.1601874224992664D+01
   -0.7255327599951465D+01    0.2424330896758944D+02    0.2455376775069467D+01
   -0.8235576982933786D+01    0.2418801266380543D+02    0.1286108471215348D+01
    0.2479007622403955D+02   -0.2076575780060770D+02   -0.3308398081617883D+01
    0.2400299333199523D+02   -0.2133443028328230D+02   -0.3430241022626214D+01
    0.2487675199970231D+02   -0.2022426031932427D+02   -0.4107049843167191D+01
    0.6885138650654288D+01    0.2306511742079141D+01    0.2617269233181692D+01
    0.7077264818042435D+01    0.2350664644703401D+01    0.3531179952338738D+01
    0.6051433971135208D+01    0.1859213213746399D+01    0.2519952055170865D+01
   -0.2171856300641250D+02   -0.2449241700236253D+01   -0.1815245157030985D+02
   -0.2264139191397039D+02   -0.2348375362097590D+01   -0.1841495278522171D+02
   -0.2117965349744156D+02   -0.2423603960415803D+01   -0.1896336934556185D+02
   -0.1325272698497958D+02    0.5414744411596263D+01    0.1568584621874687D+01
   -0.1319907044820854D+02    0.6355001134426036D+01    0.1241943958154560D+01
   -0.1241208355480587D+02    0.5144597093405339D+01    0.1974610728128168D+01
    0.1771503047937223D+02    0.1495076376013035D+02   -0.1132666136770101D+01
    0.1838685251307074D+02    0.1550786516217117D+02   -0.6804921143373920D+00
    0.1695964619579448D+02    0.1513256306077990D+02   -0.6393370382652400D+00
   -0.7208084492424524D+01    0.1248563775521831D+00    0.6769565610147460D+01
   -0.7667524629382374D+01   -0.7041974902895823D-01    0.5970994631407093D+01
   -0.6773345901986485D+01   -0.6533711487682777D+00    0.7062490580644963D+01
    0.2562234702998754D+02    0.2501212071392192D+02   -0.1764936086044660D+02
    0.2514148052233582D+02    0.2577476488013837D+02   -0.1729546460202740D+02
    0.2639821259455720D+02    0.2526699597502397D+02   -0.1818244933339317D+02
    0.1286810004721632D+02    0.2663666510134983D+02   -0.1240433477941069D+02
    0.1263225828746620D+02    0.2747069513840503D+02   -0.1201086493119633D+02
    0.1384023850271697D+02    0.2666317484044537D+02   -0.1240209898352608D+02
   -0.1873006872466864D+02   -0.1921746493082556D+02    0.9744551695365791D+01
   -0.1878296059693813D+02   -0.1829420538458811D+02    0.9467854050111262D+01
   -0.1955576575907712D+02   -0.1964334339060332D+02    0.9422861310411490D+01
   -0.6712133292268866D+01    0.1803943639492151D+01   -0.9249638702373522D+01
   -0.6159644772570216D+01    0.1107690851437124D+01   -0.8872494256583645D+01
   -0.7477056843184818D+01    0.1790876566292991D+01   -0.8638323547525449D+01
    0.3615565581068341D+01    0.2565125038048846D+02   -0.1875735709512212D+02
    0.2803096267698567D+01    0.2593382467693067D+02   -0.1922475617021244D+02
    0.4328799912097287D+01    0.2541605633068170D+02   -0.1942803788849890D+02
    0.1250594846912257D+02   -0.1376619473017180D+01    0.2557330422040650D+01
    0.1340736581677569D+02   -0.1082377031143529D+01    0.2616648431325306D+01
    0.1228463661096421D+02   -0.1625668629442393D+01    0.1663956680786415D+01
   -0.7979354947823535D+01   -0.1516148723497439D+02   -0.1599607826511621D+01
   -0.7083664350725247D+01   -0.1539824284447516D+02   -0.1669390385484971D+01
   -0.7981237314047116D+01   -0.1424528967084103D+02   -0.1697985371958998D+01
   -0.2469952010006006D+02    0.1515847947522654D+02   -0.1038090878422858D+02
   -0.2470776977255010D+02    0.1438398824142291D+02   -0.1095130357205162D+02
   -0.2505358160364750D+02    0.1480989913084824D+02   -0.9508971996367812D+01
   -0.1392453898686150D+02   -0.2229900123587392D+02   -0.2509245250657865D+02
   -0.1333125401791447D+02   -0.2180985769523724D+02   -0.2448539368784284D+02
   -0.1442038079649070D+02   -0.2286909440935007D+02   -0.2447885493796000D+02
   -0.4873741218898244D+01    0.1889363356853558D+02    0.4375896011263821D+00
   -0.5110123723152736D+01    0.1828205484984640D+02    0.1077360491342665D+01
   -0.5006987272206734D+01    0.1833173653207994D+02   -0.3762674560172115D+00
    0.2440375938900907D+02    0.1377156715383266D+02   -0.1561169723789534D+02
    0.2528572932527751D+02    0.1418520507984048D+02   -0.1567855245366476D+02
    0.2374129576749868D+02    0.1431457539780785D+02   -0.1518672222679185D+02
    0.1025945571889786D+02   -0.2403738160493875D+02   -0.1489496936437710D+02
    0.1083398706848008D+02   -0.2477157681295132D+02   -0.1468832797527414D+02
    0.9641164184469741D+01   -0.2431549210315830D+02   -0.1558643477860209D+02
    0.1700914188237030D+02   -0.1372393855891575D+02    0.2547954330846844D+02
    0.1653856949834946D+02   -0.1290862497774216D+02    0.2519704723429501D+02
    0.1785835056637527D+02   -0.1348719051235744D+02    0.2591394341156344D+02
    0.8313978929767575D+01   -0.2050383392825249D+02   -0.5128482133568783D+01
    0.9193944592396852D+01   -0.2082635154227916D+02   -0.5404779527760889D+01
    0.8330933670785145D+01   -0.1995689267435706D+02   -0.4322805803444568D+01
    0.1133211831044321D+02   -0.2119118458250518D+02    0.2001884498914469D+02
    0.1102189882432018D+02   -0.2082946858288338D+02    0.2081962573645906D+02
    0.1181837626139649D+02   -0.2199479720489292D+02    0.2025891331961749D+02
   -0.2276669243385037D+02   -0.1754358894800206D+02   -0.1187749641951755D+02
   -0.2205918196793686D+02   -0.1782915509097252D+02   -0.1126516982582524D+02
   -0.2300465241179872D+02   -0.1663802278995447D+02   -0.1175259658642094D+02
   -0.1813062414427207D+02    0.2004705283648435D+02    0.2745538631147245D+01
   -0.1796070723144261D+02    0.2037049027039048D+02    0.3571380451489904D+01
   -0.1909687982207386D+02    0.2030798754980975D+02    0.2664653550347555D+01
   -0.1166393357703025D+02    0.2715521178539653D+01    0.2228418195473037D+02
   -0.1141192604376966D+02    0.2015894159340720D+01    0.2166068832140886D+02
   -0.1134899626194979D+02    0.3495619587571996D+01    0.2182806355179788D+02
   -0.4157393804651921D+01    0.4830107656090658D+00   -0.4891142064836766D+01
   -0.4028578090311063D+01    0.3882968782887541D+00   -0.3940316671034398D+01
   -0.3390522213777313D+01    0.9597758197581318D+00   -0.5272196180631926D+01
    0.2346085626532719D+02   -0.2497652538514911D+02    0.1118663008491419D+02
    0.2302043387341342D+02   -0.2457144454242987D+02    0.1195948503082193D+02
    0.2341162855355177D+02   -0.2592353766730700D+02    0.1140024136640841D+02
   -0.1135228699707132D+02    0.1861063640892661D+02   -0.1253094656860235D+02
   -0.1115571173552974D+02    0.1770332475663600D+02   -0.1280081431748436D+02
   -0.1126371506196075D+02    0.1874212538410291D+02   -0.1159456721571189D+02
   -0.1069736369084820D+02    0.1614035616498581D+02   -0.5898328051332326D+01
   -0.1022267714133360D+02    0.1665311136812174D+02   -0.5221919789579628D+01
   -0.1004141182448167D+02    0.1589632477499620D+02   -0.6541077709114517D+01
    0.2172999630362475D+02   -0.1362323735182750D+02    0.1580740954191370D+01
    0.2172682731099640D+02   -0.1436183863892996D+02    0.8919656656279122D+00
    0.2266645254412855D+02   -0.1345946130640285D+02    0.1887352851174484D+01
    0.2109318248111306D+01   -0.2640623808697040D+02   -0.3543982483798495D+01
    0.1380000580941551D+01   -0.2695629997629275D+02   -0.3883588149069340D+01
    0.2233253643699134D+01   -0.2679677536888675D+02   -0.2703149400643210D+01
    0.7350202415237722D+01   -0.1874069546305637D+02    0.2713835643223877D+02
    0.7178448643349586D+01   -0.1971167599147016D+02    0.2688591478674002D+02
    0.6478640506388370D+01   -0.1837206442031163D+02    0.2726539447593699D+02
   -0.1855521889285816D+02   -0.8608709776073757D+01   -0.6489328144937984D+01
   -0.1822487632427613D+02   -0.9172196747137322D+01   -0.5756815341478396D+01
   -0.1842160155217778D+02   -0.7722624903134765D+01   -0.6069085589010172D+01
   -0.9694393907359148D+01   -0.1278149234936073D+02   -0.2675549983619759D+02
   -0.9089564532768962D+01   -0.1225272296121838D+02   -0.2620292912157999D+02
   -0.1016772689309549D+02   -0.1212800325609332D+02   -0.2723890401417006D+02
    0.1842359405038846D+02    0.2469607970940033D+02    0.5635865844824461D+01
    0.1892000739775456D+02    0.2396659920384906D+02    0.5257864587582159D+01
    0.1845995344298998D+02    0.2459091790892851D+02    0.6563976493569778D+01
   -0.1735847662281945D+02   -0.2033476400622829D+02   -0.1949468195242227D+00
   -0.1728175840258914D+02   -0.1940298563292757D+02    0.2010274103098284D+00
   -0.1746167576349010D+02   -0.2093174292971090D+02    0.5427946090296120D+00
    0.7855335987132620D+01    0.1155116274975115D+02   -0.1365877571739181D+02
    0.7372632428571892D+01    0.1081593891704019D+02   -0.1325904715473296D+02
    0.8042649458750335D+01    0.1228321654912701D+02   -0.1306077041364855D+02
    0.2683612982604572D+02    0.2043283898410470D+02    0.2319940698006145D+02
    0.2717375354757491D+02    0.2109432406042070D+02    0.2256323196857183D+02
    0.2618173247143370D+02    0.2093768494636328D+02    0.2371130067733958D+02
   -0.1124119611256073D+02   -0.1334526689366651D+02   -0.1379809039563847D+02
   -0.1147789521065910D+02   -0.1429384404118624D+02   -0.1364913477256582D+02
   -0.1209752262914328D+02   -0.1309032257435226D+02   -0.1407952698790577D+02
    0.1658489342737955D+02    0.1407981167615260D+02   -0.8160890498418764D+01
    0.1737735832218408D+02    0.1457454695105213D+02   -0.7961816614894493D+01
    0.1603185828038872D+02    0.1420373137603675D+02   -0.7342506214670935D+01
   -0.2645472284060314D+02    0.1986119720220988D+02    0.2589793000964374D+02
   -0.2635628362161416D+02    0.1941202926079405D+02    0.2676393528167429D+02
   -0.2734254642696405D+02    0.2023281952634406D+02    0.2579792298124101D+02
   -0.1867453225245283D+02   -0.1962639662983798D+02   -0.1546827273134605D+02
   -0.1896743252140175D+02   -0.1878651545955914D+02   -0.1592834282489730D+02
   -0.1810233573075161D+02   -0.1946668541762551D+02   -0.1471852515143811D+02
   -0.8517899107418051D+01   -0.1634592974820112D+01   -0.2649335189374013D+02
   -0.9418802810754523D+01   -0.1377289958147752D+01   -0.2654398821745891D+02
   -0.7975837412158656D+01   -0.9125412615852448D+00   -0.2618562923959920D+02
   -0.1196629951631857D+02   -0.8997754186873740D+01   -0.2004579370421583D+02
   -0.1156315627260933D+02   -0.8678499685269356D+01   -0.2084516264436681D+02
   -0.1177188215417966D+02   -0.9961590724821468D+01   -0.2010474190705112D+02
    0.2613302506451265D+02   -0.1588418196608188D+00   -0.2005473881853568D+02
    0.2623194469240753D+02   -0.1118841791661422D+01   -0.2026502511689293D+02
    0.2516438714929922D+02   -0.5372760430219764D-01   -0.2026071632108243D+02
    0.8266168455800553D+01    0.2002979065388227D+02   -0.2039014141032307D+02
    0.8479307766721700D+01    0.2091071227595345D+02   -0.2066164335885581D+02
    0.8163878809040373D+01    0.2005054377573396D+02   -0.1946550295810248D+02
   -0.8733772095217560D+01   -0.3823239985689803D+01   -0.1350616578023612D+02
   -0.8554320954638616D+01   -0.2906484426245869D+01   -0.1365960276348206D+02
   -0.8622007674905205D+01   -0.4167246312571303D+01   -0.1442968822781675D+02
   -0.2142869074546456D+02   -0.1035269429713116D+02    0.1418277031669761D+01
   -0.2218171962621097D+02   -0.9770437786999949D+01    0.1335024462910826D+01
   -0.2178313131634349D+02   -0.1113398540626823D+02    0.9024285486155371D+00
    0.1751058236968852D+02    0.2033412136979650D+02    0.8888497557575855D+01
    0.1770182559061374D+02    0.2061421349924522D+02    0.7999602280378299D+01
    0.1746632168763297D+02    0.2115091968954312D+02    0.9429579493276805D+01
   -0.4031777746257706D+01   -0.2703845486821680D+01    0.2501757016995263D+02
   -0.4323815124627814D+01   -0.2351306351140566D+01    0.2583388320613522D+02
   -0.3116403736230754D+01   -0.2361787935260999D+01    0.2502972853349334D+02
    0.2277460833064050D+02   -0.6560584872810627D+01   -0.2577440542130447D+02
    0.2203289755182351D+02   -0.6047543657036584D+01   -0.2552421793512365D+02
    0.2268789263755767D+02   -0.6537174370950163D+01   -0.2673665719902195D+02
   -0.2268683878914232D+02   -0.2961542656045199D+01    0.3226001371256379D+01
   -0.2267886806623918D+02   -0.3581365469417550D+01    0.2438219536888405D+01
   -0.2363572969059668D+02   -0.3001809275423590D+01    0.3577979707935204D+01
    0.1492396903700176D+02    0.1773870364406455D+02    0.1034305726026873D+02
    0.1560238728356621D+02    0.1757278052021298D+02    0.9721631496199892D+01
    0.1423740966609117D+02    0.1708902811255384D+02    0.1015159893286670D+02
    0.1301875546118345D+02   -0.1663811458466219D+02    0.9961412711415214D+01
    0.1306517201996423D+02   -0.1576451551399709D+02    0.9574955634134186D+01
    0.1230487819857434D+02   -0.1719909836375904D+02    0.9611604269977310D+01
    0.1112203127120421D+02   -0.9537286735354948D+01   -0.4698026338551395D+01
    0.1212812359638729D+02   -0.9479838746691481D+01   -0.4559061126506941D+01
    0.1076870087473410D+02   -0.8825263093477483D+01   -0.4127958643850398D+01
    0.1226579006329218D+02    0.6921236313490863D+01    0.1307661768270077D+02
    0.1145333167074343D+02    0.6683319291806926D+01    0.1350304959634590D+02
    0.1275845165218549D+02    0.6110675448992697D+01    0.1323022987995800D+02
   -0.1475865633741286D+02    0.1953945775131127D+02    0.2311451585817079D+02
   -0.1509846841076544D+02    0.2023095079460107D+02    0.2375897117843814D+02
   -0.1526731810059704D+02    0.1875276987472123D+02    0.2317838207203686D+02
    0.1636660621258807D+02   -0.7291974832515706D+01    0.2151215044335913D+02
    0.1661127502963725D+02   -0.7271401086013420D+01    0.2241985910335379D+02
    0.1706326985053329D+02   -0.7084757147176991D+01    0.2091074701528044D+02
    0.2042720485021874D+01    0.1458073909276372D+02   -0.1436754455584429D+02
    0.2152524867176358D+01    0.1500060342401220D+02   -0.1352336828192800D+02
    0.2686367271054802D+01    0.1384308882422783D+02   -0.1431677419706896D+02
    0.1008923143116281D+02    0.1856045693626092D+02    0.1324013951637905D+02
    0.1037045010869156D+02    0.1904666877830935D+02    0.1397186294732499D+02
    0.1088288222528780D+02    0.1842855237130386D+02    0.1273189060280411D+02
   -0.1894838545706664D+01    0.2283808391675241D+02   -0.2392252374151261D+02
   -0.2288967844099857D+01    0.2206036490005789D+02   -0.2440955355337621D+02
   -0.1184526837396559D+01    0.2246914915905827D+02   -0.2325605516943607D+02
   -0.1608710293850962D+02   -0.1290734369836891D+02    0.5073957003752823D+01
   -0.1577568175033705D+02   -0.1324674935641661D+02    0.5896718952649580D+01
   -0.1534781801271619D+02   -0.1297740251258826D+02    0.4410478644662891D+01
    0.1790215515028434D+02   -0.1228515758000423D+02   -0.1963465411125458D+02
    0.1885677713154296D+02   -0.1229751172161355D+02   -0.1953253974590625D+02
    0.1785093794396641D+02   -0.1223564884775613D+02   -0.2057799606452344D+02
    0.1498945871213445D+02    0.2614585198014048D+02   -0.2397610318950765D+02
    0.1490260385923111D+02    0.2637756449376297D+02   -0.2301981075376087D+02
    0.1495211259569415D+02    0.2522665027818993D+02   -0.2414001496978079D+02
   -0.1903045347352331D+02   -0.2005645812353202D+02   -0.1057638877255932D+02
   -0.1971848677156962D+02   -0.1958176927912307D+02   -0.1103436971272245D+02
   -0.1951140590867462D+02   -0.2034549908568049D+02   -0.9771698385032938D+01
    0.1261183441488692D+01    0.2022300787166230D+02    0.8176508346153508D+00
    0.1567095338436979D+01    0.1950845617289620D+02    0.2489921810264825D+00
    0.1750475499481332D+01    0.2022986371314814D+02    0.1617627734427934D+01
   -0.2342657416314643D+02    0.2505414690924755D+02   -0.2364472844852233D+02
   -0.2250630810891170D+02    0.2535308150158461D+02   -0.2361519772972661D+02
   -0.2387568548384025D+02    0.2525368983088470D+02   -0.2282355977660249D+02
   -0.2191161586766048D+02    0.2306773376812600D+02   -0.3377453520171262D+01
   -0.2266304517014769D+02    0.2338133679529315D+02   -0.3875101428378624D+01
   -0.2164013495282657D+02    0.2228153484144037D+02   -0.3833854797276016D+01
   -0.1318031062497465D+02   -0.6083797114210285D+01    0.4533002572873124D+01
   -0.1342159320943808D+02   -0.5158230457239088D+01    0.4515530661748530D+01
   -0.1342276152573466D+02   -0.6403382507318679D+01    0.3644088597594848D+01
    0.1449395060310713D+02    0.2417920287084449D+02   -0.1767876094126140D+01
    0.1453088132129103D+02    0.2328465879503630D+02   -0.2019678104908260D+01
    0.1380242084361879D+02    0.2420026378353448D+02   -0.1102856157682482D+01
   -0.6403862277505893D+01    0.1581801778674380D+02    0.3929438963350678D+01
   -0.7126230182773361D+01    0.1569606528664470D+02    0.4620252332280112D+01
   -0.6025678019047144D+01    0.1498617634622853D+02    0.3648412732143463D+01
    0.7194530683227698D+01   -0.6586450815082787D+01   -0.2223440646932349D+02
    0.6865544334139236D+01   -0.5824287654730995D+01   -0.2271213981844156D+02
    0.6406589651911713D+01   -0.7075308775019479D+01   -0.2202507500924007D+02
   -0.1933616496845318D+02    0.7162667662577599D+01    0.3175541667667572D+01
   -0.1976152733284346D+02    0.6311792297932432D+01    0.2933438306793719D+01
   -0.1984409131925958D+02    0.7835217813928633D+01    0.2663657857224206D+01
   -0.1103360714778356D+02   -0.1062912136503381D+02    0.2602974260139743D+02
   -0.1080090222371130D+02   -0.9677940876388732D+01    0.2600038124927610D+02
   -0.1186627314185623D+02   -0.1060432576828139D+02    0.2559047206607296D+02
    0.2198936912474234D+02    0.2513994072856486D+02   -0.2106882294780946D+02
    0.2225021795974282D+02    0.2579753701591701D+02   -0.2169979882771084D+02
    0.2126358033203840D+02    0.2457581921865330D+02   -0.2152610759289521D+02
    0.2372142876560552D+02    0.2240645087584586D+02   -0.5489064765698824D+01
    0.2398671651735008D+02    0.2166907096473973D+02   -0.4957700604552556D+01
    0.2416115146620065D+02    0.2226699402194405D+02   -0.6344900616282461D+01
    0.3263328845868826D+01    0.1307402166677242D+02   -0.2471869434794065D+02
    0.3007964048519038D+01    0.1222222390710572D+02   -0.2516804831623665D+02
    0.4187077346251526D+01    0.1292115123568367D+02   -0.2448913229850294D+02
    0.1784492861998377D+02   -0.2991105565852482D+01   -0.2610907762278357D+01
    0.1783780083014988D+02   -0.3910723046384141D+01   -0.2443754237441895D+01
    0.1710876044705939D+02   -0.2786805869304760D+01   -0.3219755079908906D+01
   -0.2008334099630314D+02   -0.1387394233665141D+02    0.1671636350005837D+02
   -0.2024926453996522D+02   -0.1402154333110325D+02    0.1575018862198443D+02
   -0.1985137998815300D+02   -0.1291917683183008D+02    0.1677088929368394D+02
   -0.8384879880620305D+01   -0.2250830210040084D+02    0.2621438450105126D+02
   -0.7412302837249736D+01   -0.2228228381840635D+02    0.2657638877630015D+02
   -0.8908482261173761D+01   -0.2171218519718964D+02    0.2610460328869020D+02
   -0.1708687081830893D+02   -0.1049866457793871D+02    0.4132610506163625D+01
   -0.1805308271102114D+02   -0.1045528840904992D+02    0.4206473553899711D+01
   -0.1683177379725867D+02   -0.1139070405763050D+02    0.4459302095888232D+01
   -0.1717854843724821D+02    0.1033109533742913D+02   -0.1751921226363757D+02
   -0.1744080417304297D+02    0.9696229875090896D+01   -0.1821727942781653D+02
   -0.1666331903507770D+02    0.9799285629891239D+01   -0.1688655399656275D+02
   -0.2554722159771534D+02    0.2550574006535132D+01    0.1259405635166578D+02
   -0.2522906605279516D+02    0.2211308059056972D+01    0.1175967084050657D+02
   -0.2642437697378048D+02    0.2152873325691965D+01    0.1262459555310974D+02
    0.1911609478211863D+02   -0.5426887341408451D+01   -0.1554978471384264D+02
    0.1829825933420420D+02   -0.5252357745355777D+01   -0.1505121635734156D+02
    0.1953017378106437D+02   -0.4534057843054541D+01   -0.1568385997611725D+02
   -0.2161930657094054D+02    0.1027946642574651D+02   -0.2724319777200088D+00
   -0.2109240860329115D+02    0.1024566535967011D+02   -0.1083693141596725D+01
   -0.2222155665215274D+02    0.1104726525039351D+02   -0.4769933462511944D+00
    0.9073857052771094D+01    0.2432019896655886D+02    0.2322913686934186D+02
    0.8658266343792883D+01    0.2351289526762319D+02    0.2279516214884779D+02
    0.1001407220266562D+02    0.2427666398867217D+02    0.2329368761384672D+02
   -0.4322676196860257D+01    0.1594693252996548D+02    0.1031280461756807D+01
   -0.5159077724013205D+01    0.1599378708454532D+02    0.5683894316896132D+00
   -0.4065406228902606D+01    0.1501969527698079D+02    0.8098508539431559D+00
   -0.2052640995259836D+02   -0.2475539939736466D+02    0.1355383968941675D+01
   -0.2058691533515804D+02   -0.2378530474557586D+02    0.1622343015150042D+01
   -0.2082676980776003D+02   -0.2519656843984657D+02    0.2180365995359520D+01
    0.1031331701891828D+02    0.1161300761833789D+02    0.1509026963202571D+02
    0.9617455273205685D+01    0.1183411279800134D+02    0.1568751006893952D+02
    0.9899093054459893D+01    0.1110473790558039D+02    0.1443682055965282D+02
   -0.2430407444288936D+02   -0.1497178459537105D+02   -0.1390491355552746D+02
   -0.2463207206145425D+02   -0.1585473165887607D+02   -0.1391179532333804D+02
   -0.2342889279100435D+02   -0.1508380387343823D+02   -0.1430315421049706D+02
   -0.5038990726185160D+01    0.1493824988946051D+02    0.2656993527504633D+02
   -0.4736800034356325D+01    0.1579726615336075D+02    0.2696083008244950D+02
   -0.4769594360443717D+01    0.1494030896526173D+02    0.2562457531722042D+02
    0.8945574960577821D+01    0.2139345949602698D+02    0.2725759243251475D+01
    0.8077624165776905D+01    0.2146612182314364D+02    0.3124433134544687D+01
    0.9008674461966487D+01    0.2225450053361439D+02    0.2325999471231577D+01
   -0.1522762916044516D+01    0.8619583544445073D+01    0.1392388726943342D+02
   -0.1273354271523462D+01    0.8673307549079970D+01    0.1301293144641920D+02
   -0.1837478149408042D+01    0.9528050032207128D+01    0.1405792413908067D+02
    0.2558060661629981D+02    0.1247098323228245D+02   -0.2476279233645773D+01
    0.2631988268194166D+02    0.1197950149788191D+02   -0.2103612324325264D+01
    0.2553517493425941D+02    0.1314079664287473D+02   -0.1820589704565093D+01
   -0.1726640007875042D+02    0.2280352792363647D+02    0.9875163719677049D+01
   -0.1797542282331278D+02    0.2255843312790773D+02    0.9310068517444222D+01
   -0.1769603221752820D+02    0.2326731636549417D+02    0.1064016432798450D+02
   -0.2104809350872318D+02   -0.1323837594656005D+02   -0.5100194967583614D+01
   -0.2098663416119967D+02   -0.1372867338693647D+02   -0.5914213092039239D+01
   -0.2030876586079258D+02   -0.1261319943369096D+02   -0.5189670236784898D+01
   -0.8751911589857945D+01    0.2337291152089021D+02   -0.5412384143748981D+01
   -0.8844344968182174D+01    0.2329783159197738D+02   -0.6378269376836593D+01
   -0.8123382574012007D+01    0.2405476144535840D+02   -0.5207729990351172D+01
    0.9521618206536393D+01   -0.1904903363703712D+02   -0.3057854129534899D+01
    0.1046020554732736D+02   -0.1882691919965126D+02   -0.3120323378747920D+01
    0.9155766913000285D+01   -0.1843423910739920D+02   -0.2441038999016454D+01
    0.7310113266382483D+01   -0.1718450408990376D+02   -0.1918830283756890D+02
    0.6770488702160569D+01   -0.1707366992240812D+02   -0.1998984618010599D+02
    0.6781569193781364D+01   -0.1768142795084449D+02   -0.1854107929424513D+02
    0.1477158322483253D+02    0.2309046641493137D+02    0.8589159039095767D+01
    0.1518889912156068D+02    0.2331550989732048D+02    0.7746060346641366D+01
    0.1392465307910666D+02    0.2352333360207169D+02    0.8571960372630205D+01
    0.3108148290725122D+01    0.2013142830852179D+02    0.3236818492080152D+01
    0.2751986143537301D+01    0.1926432874937462D+02    0.3527666690370439D+01
    0.3896815512444276D+01    0.1986213424972088D+02    0.2720966908639113D+01
    0.8672072903307123D+00   -0.9576792930993070D+01    0.8670047839060128D+01
    0.1105895185481567D+01   -0.9067640898684086D+01    0.9415856274117187D+01
    0.7245681147075311D+00   -0.1049489143501747D+02    0.8936432148173523D+01
   -0.2438391899470049D+02    0.2504052151185762D+01   -0.2184543880945308D+02
   -0.2359442542043284D+02    0.2168754240122098D+01   -0.2137960931966364D+02
   -0.2483638524927117D+02    0.1648548138023594D+01   -0.2188667764313326D+02
    0.2053190510001457D+02   -0.1181674304210008D+02    0.3982761706445500D+01
    0.2104307838594478D+02   -0.1113483393099565D+02    0.3450646355099527D+01
    0.2119319137207231D+02   -0.1230392998828833D+02    0.4532546336514930D+01
    0.5042581409447873D+01    0.4182021712097059D+01   -0.2715702182972379D+02
    0.5366778394686031D+01    0.4650714726816093D+01   -0.2642026541429827D+02
    0.4101800662341928D+01    0.4492725034841220D+01   -0.2737078873481034D+02
    0.2351211989087388D+01    0.8764483005985637D+01    0.1433106585866803D+02
    0.3177585719750249D+01    0.8501994058268906D+01    0.1390226014869851D+02
    0.2473681454802680D+01    0.9689881891386445D+01    0.1454148788782051D+02
   -0.7784195372387230D+01    0.2574469228505095D+02   -0.9609794559227053D+01
   -0.7732302805208206D+01    0.2671633389725721D+02   -0.9493922703836812D+01
   -0.8227385385215072D+01    0.2521091057151320D+02   -0.8886364226188444D+01
   -0.1099167475259918D+02    0.1909349510334684D+02   -0.2113593655049738D+02
   -0.1056160730357933D+02    0.1997031818734119D+02   -0.2115243737491313D+02
   -0.1063997821310802D+02    0.1854625331721314D+02   -0.2187224568337941D+02
   -0.2221695815875718D+02    0.1842516139960078D+02    0.1175020294103283D+02
   -0.2183536024410241D+02    0.1798432928475933D+02    0.1095345388404922D+02
   -0.2234586336519362D+02    0.1935927560558921D+02    0.1151969763461780D+02
    0.2263337235689432D+02    0.2046229605650123D+02   -0.2144719191729676D+02
    0.2303127397149977D+02    0.2127573036429711D+02   -0.2129923489616439D+02
    0.2203880767991674D+02    0.2025940653300131D+02   -0.2074595021529166D+02
   -0.1990260568943699D+02   -0.2416958042757641D+02    0.2433199369260848D+02
   -0.1948629917498319D+02   -0.2352908671496142D+02    0.2378862509531861D+02
   -0.1921209896551896D+02   -0.2459247000892320D+02    0.2484161195000823D+02
    0.1727742529053318D+01    0.2487911896980993D+02   -0.8530556528256419D+01
    0.1738233137159831D+01    0.2549613243614525D+02   -0.9265238562551918D+01
    0.2638668532770001D+01    0.2475349589678919D+02   -0.8329017226798786D+01
    0.2568493270550489D+01    0.1046406771060225D+02   -0.2619871138823058D+02
    0.3245088751655966D+01    0.9817843996301068D+01   -0.2611830321510450D+02
    0.2567211072934093D+01    0.1077232654885980D+02   -0.2716133039203976D+02
    0.1814384436105953D+02   -0.9291952959588045D+00    0.1071058251052920D+02
    0.1878937837996627D+02   -0.1521455282994435D+01    0.1106159262731936D+02
    0.1845451440404460D+02   -0.2994122348488715D-01    0.1075358231925956D+02
   -0.1221750222533134D+02   -0.6800167125440673D+01   -0.1824101639924065D+02
   -0.1209196583223235D+02   -0.7583962620162586D+01   -0.1881318940889424D+02
   -0.1150597427041543D+02   -0.6217233488668119D+01   -0.1847655367629405D+02
    0.1731233586501324D+02   -0.2397599452235456D+02   -0.2447573735954955D+02
    0.1678738149767131D+02   -0.2470243882407415D+02   -0.2430582329081384D+02
    0.1766198140813577D+02   -0.2377373673752247D+02   -0.2359650063965328D+02
    0.7259802102675014D+01    0.1284647440680401D+02   -0.2480397390858945D+02
    0.6607012650955510D+01    0.1332082207895510D+02   -0.2425085025157063D+02
    0.7881582464724246D+01    0.1251860950333228D+02   -0.2417876477103230D+02
   -0.1545240602621383D+02    0.1829631718688832D+02   -0.5595798355634945D+01
   -0.1637011025590234D+02    0.1829866951178274D+02   -0.5259148034404428D+01
   -0.1509738800305122D+02    0.1911246032097240D+02   -0.5299199281942507D+01
    0.7955607268186165D+01   -0.1618371795658060D+02    0.3848154130501867D+01
    0.8355765776338457D+01   -0.1537074002178377D+02    0.3517591868615648D+01
    0.7193745321581882D+01   -0.1616072848559765D+02    0.4468830739543909D+01
    0.2409337583117976D+02   -0.1895845854185612D+02    0.8445009588325773D+01
    0.2318402893222535D+02   -0.1881032478048768D+02    0.8199817569571884D+01
    0.2465803729653847D+02   -0.1826748293864712D+02    0.8146899166905509D+01
   -0.2491263921259941D+01   -0.1497017574745063D+02    0.9889998727494707D+01
   -0.2698735252217219D+01   -0.1573062013183379D+02    0.9349760391805457D+01
   -0.1884290164280421D+01   -0.1447182822685529D+02    0.9365468354647103D+01
    0.1113486542882433D+02   -0.1649988448460778D+02   -0.2009880348964512D+02
    0.1074197063965928D+02   -0.1737278977542695D+02   -0.1986925089528407D+02
    0.1048893799540175D+02   -0.1610889823682981D+02   -0.2063840499162892D+02
    0.1777678213371638D+02   -0.1388906899037929D+02    0.2223949900691432D+02
    0.1837619294910171D+02   -0.1321387368290145D+02    0.2194553569348781D+02
    0.1733078344117360D+02   -0.1348739526870089D+02    0.2301122289247832D+02
   -0.1261616326271749D+02    0.4082927481037194D+01    0.2446013026115402D+02
   -0.1324081971138760D+02    0.4639667364565795D+01    0.2405082318264393D+02
   -0.1235163647440242D+02    0.3495246383780706D+01    0.2374498933923212D+02
   -0.2372895989631293D+02   -0.2039737698106271D+02    0.1117389170599125D+02
   -0.2399810964545851D+02   -0.1948270927111604D+02    0.1144781182460897D+02
   -0.2450022556793925D+02   -0.2095934503569141D+02    0.1131061450514357D+02
    0.2014941545309344D+01   -0.2413538419005672D+02    0.1012356867251236D+01
    0.1448499868681988D+01   -0.2380581728440796D+02    0.2768210635247393D+00
    0.2908057029106233D+01   -0.2407100287255966D+02    0.8475651060142071D+00
    0.1170497597179554D+02    0.1653750793524956D+02   -0.1598931337039878D+02
    0.1107852119830472D+02    0.1653442502884488D+02   -0.1671863355284061D+02
    0.1117889459758857D+02    0.1610446260948913D+02   -0.1523125885870834D+02
   -0.1619300719246642D+02    0.2507174655861302D+02    0.7963675302462363D+01
   -0.1667571333872603D+02    0.2474885314545961D+02    0.8738832658612726D+01
   -0.1609550210010399D+02    0.2440961284311010D+02    0.7294333235427664D+01
   -0.2756876916065695D+01   -0.2638023618701757D+02   -0.1047037685396421D+02
   -0.2410788911110608D+01   -0.2552576786059981D+02   -0.1074222128589668D+02
   -0.2895316542088890D+01   -0.2650070118470059D+02   -0.9513105211319528D+01
    0.1793779047829634D+02    0.2562329785087378D+02    0.1871472691604445D+02
    0.1774599014842127D+02    0.2594602735526615D+02    0.1958019472922702D+02
    0.1721240336651269D+02    0.2586897897216546D+02    0.1810793962121101D+02
    0.2265635040657006D+02   -0.1800543313929803D+02    0.2109714000912174D+02
    0.2251195478529865D+02   -0.1755318017228084D+02    0.2191260117615994D+02
    0.2207729501265284D+02   -0.1874524025102262D+02    0.2120750110462862D+02
    0.1686171593622007D+02    0.1398814859563421D+02    0.1124889224893052D+02
    0.1627530434760152D+02    0.1356891838604838D+02    0.1064219003968388D+02
    0.1758222366211713D+02    0.1429845884448350D+02    0.1069935112018907D+02
    0.2714588766395064D+02    0.1687377278916603D+02    0.2578560986042764D+02
    0.2692837342503100D+02    0.1770350596546649D+02    0.2625943308684902D+02
    0.2682004955119066D+02    0.1703262994412867D+02    0.2486145148500273D+02
   -0.7045780934032719D+01    0.4832712647338753D+01   -0.1034450670454298D+02
   -0.7446329897909858D+01    0.4215776674068447D+01   -0.9688883401033346D+01
   -0.6412618358373414D+01    0.4227892837759149D+01   -0.1078330128232111D+02
   -0.1831499951778609D+02   -0.9397274780187900D+01   -0.2945789535149144D+01
   -0.1737192368662582D+02   -0.9248336709259947D+01   -0.2909017707457968D+01
   -0.1862613673175938D+02   -0.9481531260391716D+01   -0.2051036735586607D+01
    0.2033522027871140D+02   -0.1675677896182414D+02    0.2280899717357196D+01
    0.1945092680107793D+02   -0.1700745784168494D+02    0.2023786560613567D+01
    0.2070854419056912D+02   -0.1631691423464487D+02    0.1459110998307831D+01
   -0.3115848915845156D+01    0.1982056359573414D+02    0.1569919575409077D+02
   -0.3354881375842685D+01    0.2053626625804049D+02    0.1506845686268621D+02
   -0.2303808184284858D+01    0.1994516453467009D+02    0.1622169654874334D+02
    0.2521665075844361D+02   -0.7362209886881210D+01   -0.1672286803471811D+01
    0.2595750663243897D+02   -0.7719573653020738D+01   -0.2199956962996255D+01
    0.2481300914528149D+02   -0.8136286728758574D+01   -0.1253735395986756D+01
   -0.2068903692034100D+02    0.1032622357047860D+02    0.2456866093219701D+02
   -0.2155341634344707D+02    0.1061547433279663D+02    0.2437126341924263D+02
   -0.2084237990761644D+02    0.9758598853599542D+01    0.2535050334477533D+02
   -0.9899191226333373D+01    0.1571104901973528D+02    0.1419959638835261D+02
   -0.1040972988611366D+02    0.1553630664776427D+02    0.1495924605798995D+02
   -0.9318798571101103D+01    0.1644566874965374D+02    0.1435369932750104D+02
   -0.2218563286662144D+02   -0.1419904001999482D+02    0.3334141947049918D+01
   -0.2233291879262828D+02   -0.1419954779063329D+02    0.4272236469404026D+01
   -0.2149557624893577D+02   -0.1352338531900838D+02    0.3167419865866858D+01
    0.1110266347373242D+01   -0.1215464666891478D+01   -0.9221621798021056D+01
    0.8191206154437111D+00   -0.1197319230445381D+01   -0.8283503920763195D+01
    0.1353353808544195D+01   -0.3349946355562519D+00   -0.9426319833131872D+01
   -0.1187214500430406D+02    0.2572987048970842D+02    0.2201164821322488D+02
   -0.1145202773867936D+02    0.2501183467601075D+02    0.2243754137667391D+02
   -0.1281413321783773D+02    0.2551452903694447D+02    0.2176051979709846D+02
    0.1688623952590773D+02    0.2518707866919445D+01    0.1951920327043976D+02
    0.1649718603697974D+02    0.3421929542967471D+01    0.1940609865158663D+02
    0.1743626431142963D+02    0.2479265755990476D+01    0.1876543195123202D+02
    0.2370006470367089D+02   -0.4771339326267215D-01    0.1185583818738118D+02
    0.2321204718847783D+02    0.4127452753113807D+00    0.1257810308737430D+02
    0.2363882125022309D+02    0.5568406341440305D+00    0.1110165026551490D+02
    0.6349535489244938D+01    0.1774316616213811D+02   -0.9857594169739849D+01
    0.6517233729708353D+01    0.1770294446669084D+02   -0.8903673150184993D+01
    0.6639795034681300D+01    0.1684811020488242D+02   -0.1016272831465435D+02
   -0.1680877651642282D+02    0.1027499109279609D+02    0.2145195546120326D+02
   -0.1587007941523755D+02    0.1025859061996535D+02    0.2177803600983265D+02
   -0.1708440730156756D+02    0.9419812986888950D+01    0.2103730537316078D+02
    0.1872209754841427D+02   -0.1648933266427620D+02    0.2204547998591983D+02
    0.1858024592849888D+02   -0.1555546068994807D+02    0.2210171659210555D+02
    0.1962735215408318D+02   -0.1652506997624208D+02    0.2173218659063433D+02
   -0.1620554673233714D+02   -0.1703576224719682D+02   -0.7962412688867055D+01
   -0.1564549267530297D+02   -0.1620490368496372D+02   -0.7749697686741575D+01
   -0.1588411650564866D+02   -0.1774680302280164D+02   -0.7411196343851006D+01
   -0.8537798319760865D+01    0.2384485913429308D-04   -0.1038084553473100D+02
   -0.8003487247967911D+01    0.7973428127720098D+00   -0.1027559866690383D+02
   -0.8081123412893122D+01   -0.7606765416149103D+00   -0.9971943994070184D+01
    0.1497159700248726D+02   -0.3603731409420932D+01   -0.2534731998220048D+02
    0.1551104217038880D+02   -0.3392051221392616D+01   -0.2456181612495755D+02
    0.1508964694257257D+02   -0.2959089097955157D+01   -0.2605131328125869D+02
    0.1833114230550715D+02    0.9749945438230385D-01   -0.2629443292496995D+01
    0.1824736085131733D+02   -0.7035318838085830D+00   -0.2100630489518863D+01
    0.1744001593655262D+02    0.4196628914867593D+00   -0.2804825162621679D+01
    0.8262846599086959D+01    0.2610775754652645D+02    0.1108320827061967D+02
    0.8928302950813785D+01    0.2640800710901006D+02    0.1047706839683852D+02
    0.8569153970118528D+01    0.2640828139076653D+02    0.1192058175967942D+02
   -0.1582055331526012D+02   -0.3870708049423084D-02   -0.2613229114740128D+02
   -0.1505775904524273D+02    0.2936807569560556D+00   -0.2659609468333446D+02
   -0.1596203225691835D+02   -0.9525421519415803D+00   -0.2636343690750165D+02
    0.1454698300868122D+02    0.1668851084365194D+02   -0.1635429880849106D+02
    0.1499383365128628D+02    0.1741125614266373D+02   -0.1598409443752344D+02
    0.1355207770462343D+02    0.1670119197011282D+02   -0.1618788303850945D+02
   -0.1591804739024009D+02    0.1337911323234672D+02    0.1422272254154811D+02
   -0.1507715432679316D+02    0.1377140768475511D+02    0.1387039737992965D+02
   -0.1574196716833930D+02    0.1327106749303669D+02    0.1514178250938692D+02
    0.1519004856449132D+02    0.2116767491712137D+02    0.2661972211144763D+02
    0.1441214507526884D+02    0.2170651433599328D+02    0.2679941678850544D+02
    0.1588327257967786D+02    0.2184633306563146D+02    0.2658034186556165D+02
    0.8476399898962182D+01   -0.1149907688249075D+02    0.1784907842362380D+01
    0.8729363315440271D+01   -0.1120635592505065D+02    0.8735950773714580D+00
    0.8722282903006780D+01   -0.1076702723675492D+02    0.2398436567581184D+01
   -0.2434251862055366D+02    0.5218227774163407D+01    0.9862782669774683D+01
   -0.2428800595919945D+02    0.4207608347501119D+01    0.9863791786901052D+01
   -0.2521464550987844D+02    0.5506978844896054D+01    0.9940973472691431D+01
   -0.2098703775974551D+01    0.1997308520929165D+02    0.1146966175796462D+02
   -0.2856088167993311D+01    0.2002053382971807D+02    0.1090784161938170D+02
   -0.1390414028050259D+01    0.2024132876075648D+02    0.1087262101927408D+02
   -0.1424574625091467D+02   -0.2383605792480224D+02    0.1928616322455163D+02
   -0.1334183446978546D+02   -0.2422730809149452D+02    0.1916272001804681D+02
   -0.1423395254778547D+02   -0.2288339316904742D+02    0.1919070855000562D+02
   -0.1183463007942604D+02   -0.4366368038383126D+01    0.2282034380029568D+02
   -0.1222560728303305D+02   -0.3516990143360922D+01    0.2289519819147418D+02
   -0.1220061613855857D+02   -0.4873887884232487D+01    0.2211198501998322D+02
    0.1115169590203100D+02    0.9252625887304520D+01   -0.1654177210737157D+02
    0.1091036203283721D+02    0.1004113165993397D+02   -0.1702753177965406D+02
    0.1199633016902880D+02    0.8984659833467141D+01   -0.1693980398188371D+02
    0.1598352095241262D+02    0.1497624717139486D+02    0.2407556126724093D+02
    0.1543485527009236D+02    0.1511553836775327D+02    0.2488299554398791D+02
    0.1689745468288074D+02    0.1484380014577381D+02    0.2424900564305847D+02
   -0.2499146142003276D+02    0.1311865533598442D+02   -0.2423333790887881D+02
   -0.2446861494832053D+02    0.1392810778367766D+02   -0.2420117058591601D+02
   -0.2522522507067607D+02    0.1288836645282276D+02   -0.2516266827443648D+02
    0.1460878054100603D+02    0.5480920410659719D+01   -0.2567619938608454D+01
    0.1411095930188092D+02    0.5683015695283885D+01   -0.1730289593636296D+01
    0.1398988810441915D+02    0.5282546719797311D+01   -0.3225325955018822D+01
    0.2114573801915932D+02    0.1487472592189959D+00    0.5947796591937798D+01
    0.2098852141608889D+02   -0.5111183835738379D+00    0.6641235348092375D+01
    0.2152878316152830D+02    0.8797472348618076D+00    0.6399530121219960D+01
    0.1686545221890116D+02   -0.8088898771344644D+01   -0.1562690953302608D+02
    0.1633172759980204D+02   -0.8637002250856986D+01   -0.1500524833243799D+02
    0.1653744132316092D+02   -0.7210006866411949D+01   -0.1566648598207066D+02
    0.2175971088602656D+02    0.2432213563497735D+02    0.2140344353793288D+02
    0.2208901045682344D+02    0.2504988249593124D+02    0.2093496630642294D+02
    0.2094983035608597D+02    0.2457179181387291D+02    0.2179072011348787D+02
   -0.6094278796083003D+01   -0.2395684448157143D+02    0.1966155263333986D+02
   -0.5320110542715331D+01   -0.2416930258774873D+02    0.2020623432996850D+02
   -0.5993095359170361D+01   -0.2402626440049204D+02    0.1870398068279247D+02
    0.9063140278755840D+01   -0.7887973500521891D+00   -0.2269671630517772D+02
    0.8105084653424170D+01   -0.8978317281550615D+00   -0.2280665505422996D+02
    0.9319725230009251D+01   -0.5074082442792418D+00   -0.2175674432810160D+02
    0.1678838603530071D+02    0.2718420541351266D+02   -0.2578399135917689D+02
    0.1600589118469826D+02    0.2697361607050741D+02   -0.2525974199087010D+02
    0.1739746722723556D+02    0.2645281729783407D+02   -0.2554141805286620D+02
    0.9787310097334633D+01   -0.2168445111686018D+01   -0.9265540891076977D+01
    0.9132024828984552D+01   -0.2301520939394203D+01   -0.8534671608969798D+01
    0.9245471758298477D+01   -0.2237867731987595D+01   -0.1008258631495502D+02
   -0.3715773658533985D+01   -0.2272301876707005D+02    0.1133199946607246D+02
   -0.2752937401506475D+01   -0.2277127638994163D+02    0.1122243004317612D+02
   -0.4075914245164698D+01   -0.2318709281540220D+02    0.1056229470342421D+02
    0.2422147349068212D+02    0.9809539177052647D+01    0.4757200297384257D+01
    0.2393963653543327D+02    0.1037139322831948D+02    0.5527730028307187D+01
    0.2490502224190865D+02    0.1015838122169317D+02    0.4170134011540822D+01
    0.3532393859431152D+00   -0.9662085032322114D+01    0.2437087883637250D+02
   -0.6096351419089063D+00   -0.9636901056485224D+01    0.2424457750611880D+02
    0.4531236323300690D+00   -0.1029921237366206D+02    0.2505251270788352D+02
   -0.2320650949140556D+02    0.2236512196226314D+02    0.1418806984270091D+02
   -0.2255298222829239D+02    0.2241649450054348D+02    0.1488569996979255D+02
   -0.2387477838327298D+02    0.2179858474400302D+02    0.1458078883579826D+02
   -0.1070504798907332D+02   -0.2932706590074569D+01    0.1134017501240882D+02
   -0.1170551303980594D+02   -0.3010934535517032D+01    0.1132955315304786D+02
   -0.1037378300314364D+02   -0.3764094499724293D+01    0.1089601916505906D+02
    0.2208408770757079D+00    0.2520232702572481D+02   -0.6317047848279469D+01
    0.8521084121136482D+00    0.2512156505548815D+02   -0.7040303784200284D+01
    0.7144661201721598D+00    0.2483184017441904D+02   -0.5564810364430629D+01
    0.4086996110213882D+01   -0.3559210685260729D+01   -0.1658956871769747D+02
    0.4578364270969507D+01   -0.2850597161935584D+01   -0.1711288524413494D+02
    0.4700060713860470D+01   -0.3941951307331865D+01   -0.1604557194460859D+02
    0.3643827317902174D+01    0.2032123439954229D+02    0.1552299011722973D+02
    0.3739330085123340D+01    0.1967932452059117D+02    0.1621198707193502D+02
    0.2695293261293429D+01    0.2046562389726294D+02    0.1563023748228342D+02
    0.1290263307536800D+02    0.3545841784351821D+01    0.1865240593330300D+01
    0.1208228110947313D+02    0.3898219166985953D+01    0.2194466017392187D+01
    0.1317680269487787D+02    0.2791827040624072D+01    0.2433402049034465D+01
    0.1489589416154341D+02   -0.1813641929287896D+02    0.2514182711302964D+02
    0.1529738699669913D+02   -0.1741204916738744D+02    0.2563177221735523D+02
    0.1538976516500225D+02   -0.1820627133817928D+02    0.2430469418377873D+02
    0.2697124953302135D+02   -0.2617820899021840D+02   -0.6478020797425203D+01
    0.2711879139697725D+02   -0.2690174856851331D+02   -0.5934540841226639D+01
    0.2669203807343904D+02   -0.2542901233272076D+02   -0.5995544238106057D+01
   -0.1249525026400955D+02   -0.2191529652234226D+01    0.2699343956592045D+02
   -0.1217142200903968D+02   -0.2531569901290542D+01    0.2783497375443735D+02
   -0.1298829657858485D+02   -0.2946139100480126D+01    0.2664718379954373D+02
   -0.1847479399841140D+02   -0.1165290172759621D+02    0.1584242606678520D+02
   -0.1761910220720345D+02   -0.1170272338803104D+02    0.1545076706050747D+02
   -0.1890114520594986D+02   -0.1086233658392487D+02    0.1550546281099568D+02
   -0.2417195493435808D+02   -0.1384735495303795D+02   -0.3571918728895802D+01
   -0.2392891552416203D+02   -0.1470723916928920D+02   -0.3964137733954987D+01
   -0.2412401719910183D+02   -0.1381431634295422D+02   -0.2581099293872769D+01
    0.2694402697026371D+02   -0.9237414517458927D+01   -0.1023503164116774D+02
    0.2695865331301253D+02   -0.8595085261729823D+01   -0.9534988042568777D+01
    0.2723994274270526D+02   -0.8826922715174090D+01   -0.1103297966556583D+02
    0.4230195526665826D+01    0.2390817627857187D+02    0.1744071024514166D+02
    0.4842300362921864D+01    0.2366051065735261D+02    0.1815085716518683D+02
    0.3348700420253396D+01    0.2388933408406282D+02    0.1780870029501478D+02
    0.2287698832753673D+02    0.1206254865339330D+02   -0.1762413469652505D+02
    0.2207503520429740D+02    0.1201489108977013D+02   -0.1702629769738078D+02
    0.2360940145377484D+02    0.1245220486581690D+02   -0.1713649291766928D+02
   -0.2491431617454478D+02    0.2659400716013300D+01    0.2020753344512195D+02
   -0.2497321053085463D+02    0.3496761064253470D+01    0.2071143549540424D+02
   -0.2430079399981911D+02    0.2103124210917603D+01    0.2072355180070184D+02
   -0.1155112036493600D+02   -0.2613740776998977D+02    0.2287223759487972D+02
   -0.1216166371581843D+02   -0.2689845839941064D+02    0.2291493986771034D+02
   -0.1222540604537538D+02   -0.2539240076174337D+02    0.2273009818111690D+02
   -0.2592097495279001D+02    0.9236828239902291D+01   -0.4421338671659953D+01
   -0.2569738423835510D+02    0.1018544709649146D+02   -0.4478118390073570D+01
   -0.2639890531461801D+02    0.9142927114598354D+01   -0.3572736522281990D+01
    0.2074085334729169D+02    0.1207567755262603D+02    0.1254304304207895D+02
    0.2036570583521647D+02    0.1298140418876035D+02    0.1220612507849946D+02
    0.2045945424938852D+02    0.1150745691184591D+02    0.1188542229453116D+02
   -0.2470899868606367D+02    0.1886875513501045D+02    0.1787174014333906D+02
   -0.2394331869363385D+02    0.1839078474405579D+02    0.1821611267207627D+02
   -0.2467922006333541D+02    0.1915983112646421D+02    0.1694234337557640D+02
   -0.1507751457772214D+02   -0.5205414209435959D+00    0.2430867155270318D+02
   -0.1586563883077085D+02   -0.1032641784430993D+01    0.2407787450329933D+02
   -0.1443721623988452D+02   -0.7012947140368020D+00    0.2363824803800860D+02
   -0.2157703185994133D+02    0.3603253878116078D+01   -0.2127805854511263D+02
   -0.2205420825111294D+02    0.4362523560194933D+01   -0.2088816494412828D+02
   -0.2179414977988784D+02    0.2812245970689283D+01   -0.2069195982915523D+02
    0.2084838239439453D+02   -0.4675909162115976D+01   -0.1890293903472791D+02
    0.2094339724264552D+02   -0.4589706509414800D+01   -0.1793296571320858D+02
    0.2172917353442045D+02   -0.4346777784796437D+01   -0.1928515470331219D+02
   -0.9926458397907522D+01   -0.1843698143405798D+02    0.3433982675836297D+01
   -0.1077049374790925D+02   -0.1891388291884786D+02    0.3409428112078625D+01
   -0.9758257911575585D+01   -0.1805437683960993D+02    0.2546717839667338D+01
   -0.2233203447092159D+02   -0.6979067235939119D+01   -0.8368889262945625D+00
   -0.2188821874126512D+02   -0.6212152474799766D+01   -0.1262377368007822D+01
   -0.2233151779961035D+02   -0.6603891192252147D+01    0.7043043639927005D-01
    0.1765282607907166D+02   -0.6652182575537670D+01   -0.8301716213776441D+01
    0.1727139570196339D+02   -0.6356599621864843D+01   -0.9166423665618018D+01
    0.1776826139673031D+02   -0.5838910301254384D+01   -0.7755979758578156D+01
   -0.2131323418942774D+02   -0.1373671930361296D+02    0.1045641668437370D+02
   -0.2209092043997104D+02   -0.1336681194461778D+02    0.1085853190995326D+02
   -0.2147971969318757D+02   -0.1362823404543522D+02    0.9545161301659768D+01
   -0.5927646835663610D+01    0.2383325329238416D+02    0.4263524242542259D+01
   -0.6199346228154555D+01    0.2386820049076155D+02    0.5200770826859767D+01
   -0.5535059964372259D+01    0.2298113134607273D+02    0.4223684973473762D+01
   -0.9736014107538901D+01   -0.2582969141844079D+02    0.2474515601925865D+01
   -0.9026859334300250D+01   -0.2646724903013258D+02    0.2318727305006365D+01
   -0.1021466928688965D+02   -0.2562474441721697D+02    0.1687396957508946D+01
    0.2557930248183871D+02    0.2037341321725580D+02    0.1685190577035461D+02
    0.2604870429382006D+02    0.2113881899151449D+02    0.1720075882598545D+02
    0.2562430184363035D+02    0.2030754372485475D+02    0.1589290846626853D+02
   -0.1496444862479934D+02    0.5035173031467405D+01   -0.4416568320368514D+01
   -0.1483735976403707D+02    0.5967688357902630D+01   -0.4692029908717729D+01
   -0.1441843380388202D+02    0.4879012384398662D+01   -0.3627511184786636D+01
    0.1149467250851506D+02   -0.1958415824210314D+02   -0.2643195060279018D+02
    0.1160015292618813D+02   -0.1882183194374597D+02   -0.2583776040791631D+02
    0.1164870367221798D+02   -0.1927634801311758D+02   -0.2729972230412097D+02
   -0.5191051778892196D+01   -0.2252196792057983D+02   -0.1668302965437129D+02
   -0.4999959846935438D+01   -0.2342854610383184D+02   -0.1658278477087338D+02
   -0.5366137579566010D+01   -0.2213162521321267D+02   -0.1582573711288103D+02
   -0.9686897134476444D+01   -0.5218058407005663D+01   -0.9033787274030191D+01
   -0.9456368897427756D+01   -0.4415360634611780D+01   -0.9582866827788587D+01
   -0.1054933358807690D+02   -0.5483120695721472D+01   -0.9372856551709436D+01
    0.5708571123620775D+01    0.5976716936064736D+01    0.7471646972833113D+01
    0.5305176413124316D+01    0.6663048013326288D+01    0.8030492594077025D+01
    0.5129418835427420D+01    0.5968020231461603D+01    0.6668874553052349D+01
   -0.1875125129305826D+02   -0.1337661858675943D+02   -0.2422039079540941D+02
   -0.1877871562436615D+02   -0.1287293324778488D+02   -0.2502324686293729D+02
   -0.1963612363434019D+02   -0.1381830769429450D+02   -0.2412013211337939D+02
    0.2724618915134524D+02    0.9937672890536614D+01   -0.9793923503443965D+01
    0.2641090656781331D+02    0.1021054007563980D+02   -0.1016577226007461D+02
    0.2699818481701566D+02    0.9200503574524889D+01   -0.9234237215835455D+01
    0.5674233459808939D+01   -0.1656574600796025D+02   -0.1291037548816068D+02
    0.4850386221628133D+01   -0.1625859753114017D+02   -0.1248072886258182D+02
    0.5587812714716832D+01   -0.1689931230848949D+02   -0.1387007977249989D+02
    0.1396533547303005D+02   -0.1423677774849999D+02   -0.2424691773375571D+02
    0.1420367010272849D+02   -0.1333890749675376D+02   -0.2442312695035211D+02
    0.1473972991275961D+02   -0.1476317846329380D+02   -0.2461286271884783D+02
    0.1686274762468958D+02   -0.1055456809323467D+02    0.8805917223127453D+01
    0.1665440881927296D+02   -0.9701830309275964D+01    0.9086052146525432D+01
    0.1755205837339437D+02   -0.1080176510350299D+02    0.9414886521386240D+01
   -0.6817107681657631D+01   -0.1167485437182789D+02    0.1478812333910292D+02
   -0.6872931410508330D+01   -0.1204637212796034D+02    0.1390604617845318D+02
   -0.6693020413294549D+01   -0.1250084243003941D+02    0.1529524189184825D+02
   -0.1894708945347814D+02   -0.2236085040721301D+02   -0.1901421408257829D+02
   -0.1804693437208567D+02   -0.2188645120338721D+02   -0.1901757436959473D+02
   -0.1943886899554152D+02   -0.2188312122668820D+02   -0.1834371652716872D+02
    0.1585096193139710D+02   -0.1125001770998776D+02    0.2476102111460440D+02
    0.1500447935695343D+02   -0.1132444669655085D+02    0.2530281459125095D+02
    0.1553195136000062D+02   -0.1088364448918676D+02    0.2392793253713607D+02
    0.1996656099688860D+02   -0.2555466807543037D+02   -0.1896284812209086D+01
    0.2039529382375289D+02   -0.2574601430883248D+02   -0.2746058171733241D+01
    0.1978769589972521D+02   -0.2635585775911076D+02   -0.1367998234557477D+01
   -0.8323671587837957D+01    0.2145695443007041D+02    0.1661483415879949D+02
   -0.8590958665721439D+01    0.2234841381913680D+02    0.1692628375143977D+02
   -0.7509215883428725D+01    0.2146100658275632D+02    0.1604446831877260D+02
   -0.2060459041207044D+02    0.1383658099261001D+02    0.7347708805235955D+01
   -0.2002716119618553D+02    0.1318123901897285D+02    0.6867275176487707D+01
   -0.2140993378565971D+02    0.1328801257515614D+02    0.7577128368285710D+01
   -0.6886265308930266D+01   -0.2379205045284082D+02   -0.1119561011489040D+02
   -0.7136740784233682D+01   -0.2316227550112096D+02   -0.1054045767124196D+02
   -0.7615444971481884D+01   -0.2382389648929443D+02   -0.1183470936657250D+02
   -0.1463944036712373D+02   -0.7689001532605585D+01   -0.1072212416001420D+02
   -0.1505026964850414D+02   -0.8545975220275244D+01   -0.1076709337381898D+02
   -0.1495891049214049D+02   -0.7383657113261082D+01   -0.1156345424744946D+02
   -0.1025442990043160D+02    0.2186746774986676D+02   -0.2151909981425558D+02
   -0.1113994846571417D+02    0.2227520238692842D+02   -0.2174465064475752D+02
   -0.9881141436320510D+01    0.2252110792128564D+02   -0.2094204825813372D+02
    0.7533357929857895D+01   -0.1140944460584907D+01    0.4410290293487804D+01
    0.7873316428034956D+01   -0.1953208326739019D+01    0.4821756103451047D+01
    0.8337480021910608D+01   -0.7425537713633579D+00    0.4061761918966637D+01
    0.2510509297692068D+02   -0.1511075971876034D+02   -0.8347900545389180D+01
    0.2460820914306687D+02   -0.1453905580966184D+02   -0.9001312101774017D+01
    0.2482282632826046D+02   -0.1599845934824658D+02   -0.8536737411894597D+01
   -0.1885391559387003D+02    0.1390370194350314D+02   -0.2674878124376150D+02
   -0.1957088350081546D+02    0.1453120776674387D+02   -0.2638882552469484D+02
   -0.1922798055997914D+02    0.1365941267271887D+02   -0.2768538020014986D+02
   -0.1930804247290802D+02    0.2164103647001101D+02    0.8362484254381879D+01
   -0.1937827159273000D+02    0.2220266098966126D+02    0.7582648415998547D+01
   -0.2017489479538087D+02    0.2153184130886384D+02    0.8691530913082540D+01
   -0.2023041114736744D+02   -0.2501969767633091D+02   -0.2510088548717161D+02
   -0.2055493304526240D+02   -0.2591989050506483D+02   -0.2525332810468820D+02
   -0.1964231663010693D+02   -0.2470915888317299D+02   -0.2577002245291112D+02
    0.2645199943633926D+02    0.1525547389535273D+02   -0.1722493485226016D+02
    0.2696074519018478D+02    0.1604724194846058D+02   -0.1700377595415774D+02
    0.2605558745078747D+02    0.1526855704779330D+02   -0.1814148668281173D+02
    0.2705015025718766D+02    0.7672366508168567D+01    0.2206737636549997D+02
    0.2755559722243007D+02    0.7243423820983762D+01    0.2142329912399914D+02
    0.2724345199841900D+02    0.7221486115441035D+01    0.2288793596601371D+02
   -0.1399386373629147D+02    0.1806369530502284D+02   -0.1435258220790743D+02
   -0.1335509464035585D+02    0.1778182676754214D+02   -0.1502395933566009D+02
   -0.1478020765349038D+02    0.1813349096491952D+02   -0.1499671256690030D+02
   -0.1473056949500805D+02   -0.1024032483494034D+02    0.1736885801447451D+01
   -0.1489148059650758D+02   -0.1088481685183242D+02    0.1044856862588719D+01
   -0.1376599261231434D+02   -0.1015197975991576D+02    0.1891757169821433D+01
   -0.1894217119902777D+02    0.1252108353815461D+02   -0.5211030515141425D+01
   -0.1805593653014970D+02    0.1255509483910171D+02   -0.4748858533988925D+01
   -0.1913104657219089D+02    0.1156572519671585D+02   -0.5233996567956241D+01
   -0.1040191901926873D+02    0.2046118632722484D+02    0.2628272318024784D+01
   -0.1056305589632798D+02    0.1975581681074266D+02    0.1968357579261896D+01
   -0.1113780704913031D+02    0.2113835559892935D+02    0.2439805207157761D+01
   -0.1508882150618674D+02   -0.2403144774407616D+01    0.1288183489387938D+02
   -0.1497820621437657D+02   -0.3108593838941486D+01    0.1350244010447535D+02
   -0.1602188545260766D+02   -0.2450754786303124D+01    0.1274048988734602D+02
    0.1336738485710976D+02   -0.1206333613547000D+01   -0.1279369643332300D+02
    0.1333341079147171D+02   -0.2902759972139201D+00   -0.1294961372930332D+02
    0.1369554371526248D+02   -0.1263191750934411D+01   -0.1194156283586956D+02
    0.1333247801924071D+02    0.6593625883572704D+01    0.3607088055088160D+01
    0.1319169665799095D+02    0.7099581892577643D+01    0.4409809898195417D+01
    0.1258333842275216D+02    0.6005955568220998D+01    0.3553249911124420D+01
    0.8385105294644875D+01    0.2083186336812477D+02    0.2422559786226137D+02
    0.7630821360979342D+01    0.2132867654627159D+02    0.2397531396697574D+02
    0.9091775727008027D+01    0.2102252491070162D+02    0.2362460765899306D+02
    0.2286510304927831D+02    0.9134857314058454D+01   -0.2092814655184624D+02
    0.2254718945084044D+02    0.8517755201380776D+01   -0.2158486877758801D+02
    0.2380828859698656D+02    0.8784749241205247D+01   -0.2082403805216101D+02
    0.1374741681451430D+02    0.4253407745982889D+01    0.1265960464000781D+02
    0.1392338099686611D+02    0.3846921105609377D+01    0.1352123345980151D+02
    0.1303655175097684D+02    0.3785628201543210D+01    0.1229583229190411D+02
   -0.3012454126305566D+01   -0.1722558572158200D+02    0.2235186542496782D+02
   -0.2469266707025072D+01   -0.1679283801039107D+02    0.2306873383923957D+02
   -0.2373869118077170D+01   -0.1721774314747014D+02    0.2165143000240759D+02
    0.9833319364737457D+01    0.2129786889418795D+02   -0.1473113943878763D+02
    0.9305179682094089D+01    0.2147202324659009D+02   -0.1551361773714937D+02
    0.9520457148735222D+01    0.2195391527584304D+02   -0.1407429474447842D+02
   -0.2421936924044553D+02   -0.1635345317478007D+02    0.2594031865811318D+02
   -0.2466768145429606D+02   -0.1559479221873939D+02    0.2645235385711923D+02
   -0.2355799662053001D+02   -0.1597394923850525D+02    0.2535276802818360D+02
    0.1590775515485889D+01   -0.2108991603608001D+02   -0.1101634408843241D+02
    0.1774120546375464D+01   -0.2063114619161761D+02   -0.1017616617105929D+02
    0.7859722081129861D+00   -0.2146359004557642D+02   -0.1086646288463441D+02
    0.6840467132203340D+01    0.1306812955417774D+02   -0.1821793981577260D+02
    0.7015291219632950D+01    0.1400922530552831D+02   -0.1798009002998640D+02
    0.6920793273597408D+01    0.1244486932169071D+02   -0.1747742964893568D+02
    0.7726150093254886D+01   -0.3410046919460674D+01   -0.1796665641336253D+02
    0.6907530200704612D+01   -0.2955393942076133D+01   -0.1806789204453387D+02
    0.8398145650121558D+01   -0.2715815077362265D+01   -0.1789856902812301D+02
   -0.2427994180553565D+02   -0.2709709150734925D+02    0.2219672443588645D+02
   -0.2356537106325793D+02   -0.2663896670964099D+02    0.2173737589142756D+02
   -0.2475744340735847D+02   -0.2635026520280357D+02    0.2264580581986134D+02
   -0.1819554057715264D+02   -0.9092898171742780D+01   -0.1680044894734787D+02
   -0.1820379882760503D+02   -0.8751645868186163D+01   -0.1772356954571902D+02
   -0.1794089388487472D+02   -0.9984521789409589D+01   -0.1673132788368401D+02
   -0.2653656929469295D+02    0.2346698734622200D+02   -0.1175556427288723D+02
   -0.2677814123739268D+02    0.2436342874122275D+02   -0.1151464882086449D+02
   -0.2637809125435083D+02    0.2347971913055959D+02   -0.1270253519642953D+02
   -0.3788617908154923D+01    0.2272105099821555D+02   -0.9137492049172819D+01
   -0.2834222894724786D+01    0.2299015333862198D+02   -0.8958156530422594D+01
   -0.4193572775066446D+01    0.2357826563513778D+02   -0.9356210049635827D+01
   -0.3382626087934451D+01   -0.9984299496666664D+00   -0.1619285477269395D+02
   -0.3612401103266124D+01   -0.1645911937978063D+01   -0.1689083008486435D+02
   -0.3801131902800834D+01   -0.1747235886139656D+00   -0.1640512340870182D+02
   -0.2040477813331532D+01   -0.1497917912931819D+01   -0.2588949058821678D+02
   -0.2064304472448454D+01   -0.5506291739035741D+00   -0.2569957537334662D+02
   -0.1657470247653778D+01   -0.1716326347435909D+01   -0.2675269412964052D+02
   -0.1639243251498861D+02   -0.2019966369467580D+02    0.2530300659944717D+02
   -0.1624414142447468D+02   -0.2049669602586107D+02    0.2440845998192968D+02
   -0.1730598129372805D+02   -0.1993172669182535D+02    0.2526061845602073D+02
   -0.4938063791542835D+01   -0.1921071585133619D+02   -0.8074178704215438D+01
   -0.5111098286773344D+01   -0.1908908160870601D+02   -0.8999545143278963D+01
   -0.5424605369822772D+01   -0.1999069234284675D+02   -0.7745665858925411D+01
   -0.1484455391955052D+02   -0.2685749047215112D+02    0.7530653413570799D+01
   -0.1550854037006301D+02   -0.2631017961504216D+02    0.8088768276837422D+01
   -0.1488394066456029D+02   -0.2774666514586146D+02    0.7885431453939479D+01
   -0.1186489132621088D+02    0.2590962692848634D+02    0.1473574050920277D+02
   -0.1155926165878340D+02    0.2587014259321073D+02    0.1564524673716006D+02
   -0.1235083661299335D+02    0.2509087684538807D+02    0.1446313546929133D+02
    0.1987792287953331D+02    0.8225804327493845D+01    0.5749328567890741D+01
    0.2039717500241957D+02    0.7737518630130447D+01    0.6495973542967984D+01
    0.1901120424676945D+02    0.7734289514739364D+01    0.5669607887066427D+01
    0.2151348376775428D+02   -0.1859443715715136D+02    0.7954722330891955D+01
    0.2115697114162285D+02   -0.1901455006538548D+02    0.8752560803335722D+01
    0.2152893884645201D+02   -0.1921966969831753D+02    0.7239394333364939D+01
    0.1073040692431925D+02    0.9518253116586356D+01   -0.1190367990609253D+02
    0.1043272770072860D+02    0.1040022720291942D+02   -0.1226378225272265D+02
    0.1143106942146951D+02    0.9539879068129354D+01   -0.1125610655980037D+02
   -0.6329720226470088D+01    0.2467930309646251D+02   -0.1819651915415700D+02
   -0.7124136893100804D+01    0.2484963483642938D+02   -0.1767362499689878D+02
   -0.5806803066076488D+01    0.2551150496040857D+02   -0.1824584159976681D+02
   -0.4900127720091193D+01   -0.2284062905538995D+02   -0.1026447298772921D+01
   -0.4396279276257776D+01   -0.2367788931660565D+02   -0.1091619327709602D+01
   -0.4192191902300014D+01   -0.2219453627468602D+02   -0.7800771325222697D+00
   -0.1645231595850570D+02   -0.8022058424861831D+01   -0.2239072799635782D+02
   -0.1641051392584378D+02   -0.7619941142479226D+01   -0.2144902370123863D+02
   -0.1556362087905160D+02   -0.8337254217223713D+01   -0.2250866984326955D+02
    0.3327689903659747D+01   -0.7998230134822621D+00   -0.1509854167248544D+02
    0.2998993437812396D+01   -0.1113782130829381D+01   -0.1593806366318249D+02
    0.3844660132869251D+01    0.2789435340902036D-01   -0.1525711413114761D+02
    0.1637412072506022D+02    0.1003922751645077D+02   -0.1791897008047383D+02
    0.1622126281622059D+02    0.1094730480819769D+02   -0.1817484052702063D+02
    0.1545435932500354D+02    0.9747054482518765D+01   -0.1779938849107031D+02
    0.9776641456077456D+01   -0.1411048468488536D+02   -0.1656207700141041D+02
    0.1043907993788793D+02   -0.1429331072578423D+02   -0.1723409294012581D+02
    0.9086860245523821D+01   -0.1353362562034845D+02   -0.1696989749942399D+02
    0.1606401142512719D+02    0.2095926076429332D+02   -0.1578611041500539D+02
    0.1560337154783106D+02    0.2126424663085219D+02   -0.1503900086929933D+02
    0.1552290550949299D+02    0.2114135814432854D+02   -0.1653811880108573D+02
    0.2178170907466893D+01   -0.1210485398488125D+02    0.2047966092477899D+02
    0.1694120674869414D+01   -0.1269207139595369D+02    0.1987950186052189D+02
    0.1515724027848647D+01   -0.1185366506171092D+02    0.2118903243508672D+02
    0.1745842511759454D+02    0.2690365965895732D+02    0.4020951912430977D+01
    0.1721103504107730D+02    0.2618494365148307D+02    0.4607714336400997D+01
    0.1698999325690283D+02    0.2773419703968703D+02    0.4270763314948182D+01
   -0.1569156100250303D+01    0.1516053278172619D+02    0.8976886635600236D+01
   -0.1485904416478432D+01    0.1474397275901634D+02    0.9848435043905713D+01
   -0.7433151111283868D+00    0.1496052645540715D+02    0.8492342640322665D+01
   -0.5342926826382041D+01   -0.1767525985013748D+02   -0.2273825840861894D+02
   -0.5128703301227550D+01   -0.1832719024555408D+02   -0.2211250059832900D+02
   -0.6293030159779209D+01   -0.1788241181945559D+02   -0.2282329240319892D+02
   -0.1732876080169940D+02   -0.2535011099003328D+02    0.2523518599479582D+01
   -0.1674730523355733D+02   -0.2459220298260872D+02    0.2413920219314199D+01
   -0.1819010873422234D+02   -0.2509562067264201D+02    0.2207274816913928D+01
   -0.6340453983813080D+01    0.1200820049794540D+02    0.1160019512269566D+02
   -0.5873848034346843D+01    0.1139087961610375D+02    0.1101548121552744D+02
   -0.6579616557336155D+01    0.1158993351902163D+02    0.1247534057497212D+02
    0.3029471609981744D+01   -0.1588241839654013D+02   -0.6258551089268838D+01
    0.2866105264623082D+01   -0.1598220768411484D+02   -0.7216664937381993D+01
    0.3068124679888994D+01   -0.1673155682694388D+02   -0.5851129362061870D+01
    0.1309793698243630D+02    0.2522979315031690D+02   -0.4041565584130113D+01
    0.1337036938308765D+02    0.2499463617837725D+02   -0.3131792578267866D+01
    0.1359425463876458D+02    0.2477148495907231D+02   -0.4681025257116683D+01
    0.2018051749818824D+02   -0.3222466313615471D+01    0.2295396029232616D+02
    0.2064111868666853D+02   -0.2427498628195897D+01    0.2325665045137997D+02
    0.1954453209597061D+02   -0.3061420243140452D+01    0.2230733086175628D+02
   -0.9249705046520681D+01    0.1773521709412013D+02   -0.3833946925984039D+01
   -0.9580886332359034D+01    0.1785826043326654D+02   -0.2907999423385475D+01
   -0.8899579731483621D+01    0.1855993852127463D+02   -0.4178066280896896D+01
   -0.1283343750797340D+02    0.4872405542610388D+01   -0.1016306548006635D+02
   -0.1235722641290319D+02    0.5305879872688918D+01   -0.1089053645037156D+02
   -0.1238300413611280D+02    0.5321951089272244D+01   -0.9408695555254200D+01
   -0.1885307457335429D+02   -0.2190037031661011D+02    0.2343336511797886D+02
   -0.1808611301108058D+02   -0.2159759484852776D+02    0.2295333460046020D+02
   -0.1936041815256872D+02   -0.2106818125073157D+02    0.2341990391966350D+02
    0.2655818946797100D+02   -0.4771150447446286D+01   -0.9505534944290085D+01
    0.2673653889472951D+02   -0.5496216809863971D+01   -0.1013397144645167D+02
    0.2607553290675441D+02   -0.4198188382513979D+01   -0.1006591860904016D+02
   -0.8923514337921791D+01    0.7160779388303062D+01   -0.1443085628634693D+02
   -0.9728653283902066D+01    0.7020320410684725D+01   -0.1495097684021713D+02
   -0.9253635140500059D+01    0.7713640893468041D+01   -0.1367205964636148D+02
    0.9173089938342912D+01   -0.1819049958201247D+02    0.1273026354587740D+02
    0.9241421685320811D+01   -0.1744639681836347D+02    0.1341214110909050D+02
    0.9998846753043223D+01   -0.1863930595203196D+02    0.1282646631269026D+02
    0.1784531915841596D+02   -0.1395464143488676D+01   -0.2159088806662227D+02
    0.1845215247307703D+02   -0.2009981924900258D+01   -0.2172998366612194D+02
    0.1784175727837082D+02   -0.1271582179381553D+01   -0.2063871350948162D+02
   -0.1812132605325404D+02   -0.1325472406183277D+02    0.2474416749419799D+02
   -0.1733112418606187D+02   -0.1272000801425942D+02    0.2468642090060093D+02
   -0.1779692855387191D+02   -0.1410387570458266D+02    0.2496727024222823D+02
    0.1741671286686456D+02    0.8308360761408207D+00   -0.2536682300446572D+02
    0.1765849708502931D+02    0.6952495108598885D+00   -0.2443272216073457D+02
    0.1806274372135108D+02    0.1458630475443668D+01   -0.2582182204374202D+02
    0.5167557148637703D+01   -0.2271542053871537D+02   -0.2120921621941100D+02
    0.4862917542090782D+01   -0.2326766301226979D+02   -0.2050599187088047D+02
    0.6018859905262119D+01   -0.2230534862746324D+02   -0.2103181279681434D+02
    0.8222304034699407D+01   -0.1462003057599840D+02    0.2202873285809739D+02
    0.7555425635983052D+01   -0.1392931208531723D+02    0.2223696096924197D+02
    0.8079364476642944D+01   -0.1489014011319647D+02    0.2112030861147216D+02
    0.9341679850029405D+00   -0.1473581463326277D+02   -0.1662291489422510D+02
    0.1613781871729827D+01   -0.1520394035913326D+02   -0.1618217022937061D+02
    0.1207991082058724D+01   -0.1465659017777396D+02   -0.1751168995332438D+02
    0.1239350796226460D+02    0.1270101590239402D+01   -0.1392216945115156D+02
    0.1167995534634805D+02    0.1006975698436911D+01   -0.1328458780521411D+02
    0.1221263188812644D+02    0.9749287890504248D+00   -0.1481997778985343D+02
    0.1895883790413350D+02    0.4362097340797163D+01    0.1375755102630801D+01
    0.1953581769511279D+02    0.4392615412057910D+01    0.2127157209004479D+01
    0.1807515963425854D+02    0.4086759813934994D+01    0.1633809500060925D+01
    0.2160988992393630D+02   -0.2250637973247187D+02   -0.1498189571931178D+02
    0.2253892195705945D+02   -0.2257542941183300D+02   -0.1468425558268526D+02
    0.2123504378728981D+02   -0.2162127604537466D+02   -0.1482017546640030D+02
   -0.6887117837223277D+01   -0.1243019017354785D+02   -0.1884613040973553D+01
   -0.6126367632564166D+01   -0.1307863024321651D+02   -0.1985147428413236D+01
   -0.6870804998232814D+01   -0.1224817579281615D+02   -0.9639009822172875D+00
   -0.2519752415782212D+02    0.2168427973515749D+02    0.1832215867806355D+02
   -0.2612170104840153D+02    0.2193834862912872D+02    0.1815583541563055D+02
   -0.2470976497969922D+02    0.2165910802608776D+02    0.1748436730830342D+02
    0.1342634817807183D+02   -0.1201057880741651D+02    0.2584995616963006D+02
    0.1258636775390278D+02   -0.1161127671570889D+02    0.2580472031487057D+02
    0.1325586459605526D+02   -0.1283168497744991D+02    0.2624002577542282D+02
    0.8846292831043327D+01   -0.1873244491975855D+02   -0.1076883015889184D+02
    0.8942897005219750D+01   -0.1866178912382262D+02   -0.9738510220748623D+01
    0.7884171459964516D+01   -0.1890281778677040D+02   -0.1095446465530392D+02
    0.6513302018293695D+01   -0.1751878343837798D+01   -0.1501163296658233D+02
    0.5996732602023460D+01   -0.1155354968453667D+01   -0.1448693541251749D+02
    0.6185555350929834D+01   -0.1540319133902218D+01   -0.1586905868447253D+02
    0.2655467317978141D+02   -0.1400623061309227D+02    0.1213567233063741D+02
    0.2654156730847128D+02   -0.1497668349346195D+02    0.1203984481493217D+02
    0.2588226486427187D+02   -0.1367596035239074D+02    0.1278633646286287D+02
    0.5332735373694971D+01    0.2040869013062564D+02    0.1934459324461590D+02
    0.4687308687625212D+01    0.2107614626069534D+02    0.1944571921987913D+02
    0.6060316317823213D+01    0.2087556178054248D+02    0.1976384061239152D+02
   -0.2586065902431469D+02    0.2294258140555862D+02   -0.4392253792764189D+01
   -0.2521649112650264D+02    0.2361302695064171D+02   -0.4462730306940442D+01
   -0.2639528507093518D+02    0.2280317585807052D+02   -0.5208028018527518D+01
    0.2109625442439195D+02   -0.2027078389504559D+02    0.1782537808260268D+02
    0.2105644577300557D+02   -0.2062350156294983D+02    0.1873160809567065D+02
    0.2194973631991182D+02   -0.2040498455166434D+02    0.1745629857712378D+02
    0.6344416409792642D+01   -0.1648599507350672D+01   -0.2263478502629896D+02
    0.5723329447196022D+01   -0.1652467238086675D+01   -0.2339433119275791D+02
    0.6016949963721494D+01   -0.2362318184198047D+01   -0.2211999995307294D+02
    0.9231477853899975D+01    0.1283641774145994D+02    0.2556437127984020D+02
    0.8878533554753131D+01    0.1347018746763552D+02    0.2619080567134274D+02
    0.8923171010471359D+01    0.1310528033945946D+02    0.2470141439324826D+02
    0.1726396269695676D+02    0.9088589372591635D+01   -0.2044375406481787D+02
    0.1680331830447181D+02    0.9134581610889690D+01   -0.1957022884529789D+02
    0.1808519786801910D+02    0.8616714058014542D+01   -0.2022015859119791D+02
    0.6095567294626782D+01    0.2220708153422196D+02    0.9852874262263231D+01
    0.5665915912922571D+01    0.2139788355636521D+02    0.1011067661727186D+02
    0.5581746853538264D+01    0.2284770442303944D+02    0.9430761059306681D+01
    0.2642260763826268D+02    0.3469357795168527D+01   -0.1256336649844566D+02
    0.2630455178686922D+02    0.3933712274513733D+01   -0.1175108926974340D+02
    0.2586603392185453D+02    0.4011543168013808D+01   -0.1314630524865548D+02
    0.2226904869406406D+02   -0.2163716858030148D+02    0.1449045894716495D+00
    0.2228632070794163D+02   -0.2237515800074962D+02   -0.4835208970312468D+00
    0.2281352733842400D+02   -0.2188919226997862D+02    0.8986246777383105D+00
   -0.1373006278473749D+02    0.8993909171654243D+01    0.1930253527226876D+02
   -0.1451760903774523D+02    0.8940096257184855D+01    0.1873258005370767D+02
   -0.1371595360531965D+02    0.8288639456824541D+01    0.1994369808299275D+02
    0.3446220050309444D+01    0.2418270368619290D+02   -0.1624110777260498D+02
    0.3971476481155788D+01    0.2477024432648106D+02   -0.1566694343007281D+02
    0.3578435944677273D+01    0.2444893858512664D+02   -0.1712050107331603D+02
    0.2366468271604174D+02   -0.2645177934421664D+02    0.1845394395410968D+02
    0.2456414609455699D+02   -0.2663879803451595D+02    0.1862201660780781D+02
    0.2370740606248502D+02   -0.2621791723463636D+02    0.1750769616653506D+02
   -0.1746995183628154D+02   -0.2293369183065063D+02    0.1295374681992452D+02
   -0.1778694450094365D+02   -0.2226168635687459D+02    0.1350246600299739D+02
   -0.1756556944074489D+02   -0.2246129005707560D+02    0.1208846944480574D+02
    0.2597561178714194D+02    0.1434852870367173D+02   -0.5125421369061342D+01
    0.2525452443295943D+02    0.1488547589388801D+02   -0.4926760562877121D+01
    0.2633760698540895D+02    0.1477245309844142D+02   -0.5927243603958292D+01
   -0.5475781863688395D+01   -0.1672155069766459D+02    0.1897582031095788D+01
   -0.6359884612902156D+01   -0.1656439790878964D+02    0.1685579657784459D+01
   -0.5210805503085836D+01   -0.1767839234748748D+02    0.2082166964310991D+01
    0.1319442912703920D+02    0.1310094086400989D+02   -0.1784906890816202D+02
    0.1250906988765683D+02    0.1298512696640298D+02   -0.1716334505706562D+02
    0.1304836260638690D+02    0.1239394370926960D+02   -0.1846845008746850D+02
    0.2013722222906130D+02    0.6332774261907448D+01    0.1340706359440214D+02
    0.2021378998579778D+02    0.5624630077984309D+01    0.1284942162112329D+02
    0.2088029426448344D+02    0.6959830371386226D+01    0.1329909221876189D+02
    0.2834816714584171D+01   -0.1605759774249539D+02   -0.1508063185357603D+02
    0.3604828623736192D+01   -0.1551982229624766D+02   -0.1508054283611296D+02
    0.3104978780825058D+01   -0.1693918503419906D+02   -0.1536499361481705D+02
   -0.1102396069462120D+02    0.1233927502551743D+02   -0.1651688186822508D+02
   -0.1029308322959152D+02    0.1293189168229741D+02   -0.1640378328566844D+02
   -0.1162821830548951D+02    0.1268008117075619D+02   -0.1723395837645693D+02
    0.1390468755686626D+02    0.2629330932223927D+02    0.3857665644154974D+00
    0.1395569581695435D+02    0.2660257277222924D+02    0.1287451244059198D+01
    0.1351684937468233D+02    0.2542820616711408D+02    0.5247360391641762D+00
   -0.1713954926769587D+02    0.2486756791279526D+02   -0.2381278499356101D+02
   -0.1643261400519666D+02    0.2515174953765181D+02   -0.2329617628671725D+02
   -0.1777832308730546D+02    0.2451231301800140D+02   -0.2322066898276536D+02
   -0.2173902413314235D+02   -0.4387905793458814D+01   -0.2044520975601430D+01
   -0.2128222699023805D+02   -0.4153513065137895D+01   -0.2856197649738621D+01
   -0.2206759349675520D+02   -0.3527054937396856D+01   -0.1775550320706798D+01
    0.5205079281670753D+01    0.2129741643006869D+02   -0.1124319165877509D+02
    0.5565769175894525D+01    0.2121057266357359D+02   -0.1039013240696715D+02
    0.5989681744510586D+01    0.2123124284274231D+02   -0.1181713178083817D+02
    0.1453981046091629D+02    0.2203946299280248D+02   -0.1397919958996376D+02
    0.1370112281632211D+02    0.2243710043481312D+02   -0.1427128492764383D+02
    0.1484318893571075D+02    0.2252352594737319D+02   -0.1315131269637507D+02
   -0.1725855382514246D+02   -0.1892738402622462D+02   -0.2537044917762469D+02
   -0.1652590125011268D+02   -0.1951086746906804D+02   -0.2556805498189451D+02
   -0.1804772337274451D+02   -0.1944765856158148D+02   -0.2544361183879107D+02
   -0.7515476615135097D+01    0.6237739620899800D+01   -0.2096598069147838D+02
   -0.7052615809879969D+01    0.6514165288015524D+01   -0.2014391982846364D+02
   -0.6913635143307626D+01    0.5724418589628915D+01   -0.2147108897993498D+02
   -0.2515310314663945D+02    0.9906016518969803D+01   -0.1743891651142598D+02
   -0.2505525208032481D+02    0.1046911891124368D+02   -0.1829182490625509D+02
   -0.2421578486623651D+02    0.9786214655764937D+01   -0.1707292940010599D+02
   -0.2064167798493706D+02    0.2583156500280485D+02   -0.2322488714685914D+02
   -0.2031231494984470D+02    0.2507215055450832D+02   -0.2274791357351946D+02
   -0.2001316906195290D+02    0.2602086016569949D+02   -0.2393893797888847D+02
    0.2478964256647666D+02   -0.9907306406749036D+01    0.1282881223913098D+02
    0.2470995384409039D+02   -0.1008113032053178D+02    0.1189995224122369D+02
    0.2569278286575188D+02   -0.9717264846169400D+01    0.1285152633597401D+02
   -0.4727311040676611D+01   -0.1969335703194573D+02    0.5585623947237541D+01
   -0.4815376557794845D+01   -0.2001855482461024D+02    0.6463102238273067D+01
   -0.4313249109388003D+01   -0.2043243635526015D+02    0.5096482019825073D+01
   -0.1138686405803702D+02   -0.1805913436014633D+02    0.1111723706251982D+01
   -0.1220232591631148D+02   -0.1852667704036333D+02    0.1392426953756430D+01
   -0.1155191218255686D+02   -0.1745470910568766D+02    0.3827147760837544D+00
    0.1866450175196343D+01   -0.2413957985437219D+02   -0.2654059866321654D+02
    0.1484890010281043D+01   -0.2378873088340860D+02   -0.2736878737228783D+02
    0.2196416828862086D+01   -0.2500061412214913D+02   -0.2671034505768310D+02
   -0.1779468491511629D+02   -0.1344860020868970D+02   -0.1650664257133253D+01
   -0.1867488934021700D+02   -0.1313484378653641D+02   -0.1860392970661725D+01
   -0.1729533933824427D+02   -0.1350507506799345D+02   -0.2521882237072872D+01
   -0.1397551958684518D+02   -0.2610443614960307D+02   -0.5834687039864017D+01
   -0.1346862957588580D+02   -0.2577691639835575D+02   -0.5055465838352836D+01
   -0.1450963274205085D+02   -0.2690033869295281D+02   -0.5523689975526915D+01
    0.1400973481791450D+01    0.2540211030712076D+02    0.2489335746996302D+02
    0.6284305662818234D+00    0.2593636039436086D+02    0.2471851699070175D+02
    0.1289464578544056D+01    0.2458146009797445D+02    0.2443618660295830D+02
   -0.1646748620149243D+02    0.1163101655742029D+02   -0.1424695882586160D+02
   -0.1679305928359243D+02    0.1186034993554670D+02   -0.1337503862155490D+02
   -0.1706337086529492D+02    0.1211337465171202D+02   -0.1485553648006898D+02
    0.8066831874852848D+01   -0.2460535931991902D+01    0.1889485467099271D+02
    0.7521468341375302D+01   -0.1692674423120366D+01    0.1862811038085469D+02
    0.8764752152782282D+01   -0.2006489513159396D+01    0.1937628753159066D+02
    0.2208259722496020D+02    0.2456951303879598D+02   -0.1190898769617622D+02
    0.2213773868588457D+02    0.2378471912904271D+02   -0.1133619709641551D+02
    0.2194015030733035D+02    0.2432095377332223D+02   -0.1285096192842272D+02
    0.2413092428279660D+01    0.2012280394743896D+02   -0.1100963420502220D+02
    0.3274848428333216D+01    0.2046162869664661D+02   -0.1116338334013821D+02
    0.2592579090411110D+01    0.1933630869325308D+02   -0.1048885058341721D+02
   -0.1986876533094680D+02   -0.2214912675381684D+02    0.1373692789892351D+01
   -0.1897806617139540D+02   -0.2204426538686992D+02    0.1771794139961922D+01
   -0.2044639188933510D+02   -0.2159230052689729D+02    0.1854974887968181D+01
   -0.1084688926528948D+01    0.2317871922620483D+01    0.1700765614097475D+01
   -0.1870736675964487D+01    0.1897444282814090D+01    0.1357648047114942D+01
   -0.9460679805352666D+00    0.3065986870413829D+01    0.1183745984180615D+01
   -0.2228975004127685D+02    0.1741330451506900D+02   -0.1473395545242411D+02
   -0.2254877045034523D+02    0.1823006226511233D+02   -0.1432631145028426D+02
   -0.2256615411124020D+02    0.1744462241164089D+02   -0.1561492678998930D+02
   -0.1135663015958747D+02   -0.1869817944375633D+02    0.1959823727978505D+02
   -0.1063602929293609D+02   -0.1892240535100444D+02    0.2017001606099002D+02
   -0.1160508119807635D+02   -0.1773610474963109D+02    0.1985319868232070D+02
   -0.8008946064878245D+01   -0.7239283937371652D+01   -0.4605722234899174D+01
   -0.7877724787317759D+01   -0.7695390777432405D+01   -0.5448698615641121D+01
   -0.8708484899972248D+01   -0.7607520732027406D+01   -0.4127658918919516D+01
   -0.3847290269384200D+01   -0.1703572244659558D+02    0.8330782409101738D+01
   -0.4452465858020524D+01   -0.1664438585742936D+02    0.7618366962180593D+01
   -0.3156423388298153D+01   -0.1755824041813114D+02    0.7845630812451460D+01
    0.1719796665211235D+02    0.1676907413614512D+02   -0.2325113942837068D+02
    0.1705404264043919D+02    0.1768301155229003D+02   -0.2345072297730461D+02
    0.1643246522389543D+02    0.1649393208789557D+02   -0.2267583797561878D+02
   -0.8531219880646931D+01    0.1477620448516769D+02    0.7983665243303726D+01
   -0.7920934068348277D+01    0.1541669401705041D+02    0.8423430359836697D+01
   -0.8048567452539009D+01    0.1421549094646365D+02    0.7369240978342753D+01
    0.5464715356038432D+01    0.5351237991818854D+01   -0.1503229002289352D+02
    0.4792743977011461D+01    0.6004631027412430D+01   -0.1479684086229145D+02
    0.5051366335972820D+01    0.4433273276561577D+01   -0.1491116153374113D+02
    0.2348724247898044D+01    0.1401700047837641D+02   -0.2111063202094565D+02
    0.1724965359008494D+01    0.1439880131010150D+02   -0.2049949638303595D+02
    0.2249435243354708D+01    0.1306172019644623D+02   -0.2084708737172330D+02
    0.1773461089577087D+02    0.2038538407913968D+02   -0.1995325134026483D+01
    0.1677067832054431D+02    0.2056298519678497D+02   -0.2032500633069150D+01
    0.1771267054336759D+02    0.1969322543670616D+02   -0.2594817242031763D+01
    0.9006646230885929D+01    0.2519812724029627D+02    0.1753304246163356D+02
    0.9814823720528031D+01    0.2493388964154803D+02    0.1707885464568317D+02
    0.8416259555471191D+01    0.2443821743416141D+02    0.1751818679438680D+02
   -0.3005777890807267D+01    0.2066435896358889D+02   -0.2537909774601046D+02
   -0.3859757765558945D+01    0.2032289582461168D+02   -0.2519371519195687D+02
   -0.2603492936483692D+01    0.2046004045952944D+02   -0.2625303137125449D+02
   -0.1433823986364581D+02   -0.1721391031506750D+02   -0.1667403517630199D+02
   -0.1522418594834377D+02   -0.1697148958440601D+02   -0.1640220604901475D+02
   -0.1395267889122138D+02   -0.1764160649723405D+02   -0.1591940555326191D+02
    0.4642185202956128D+01    0.1746312647805619D+02   -0.5728146572305286D+01
    0.4152633846028354D+01    0.1704545281139783D+02   -0.6430980588869879D+01
    0.5301176986262151D+01    0.1680192199198007D+02   -0.5549736138568180D+01
    0.1777614829917836D+02    0.8018974103046220D+01   -0.1563410085815952D+02
    0.1787595509193817D+02    0.8573403883673221D+01   -0.1481277408594928D+02
    0.1681664992388351D+02    0.8088972877510344D+01   -0.1568110009832205D+02
   -0.1099651523508419D+02    0.1475185168610819D+01   -0.1879281556935959D+01
   -0.1127638024697434D+02    0.1954948607378110D+01   -0.2697806395128023D+01
   -0.1019961396483705D+02    0.1968135400617052D+01   -0.1469301662295540D+01
   -0.1501823402191765D+01   -0.6279314380283378D+01    0.2044860489777841D+02
   -0.1636567615595636D+01   -0.5307158683794120D+01    0.2025788307086569D+02
   -0.7608345167922856D+00   -0.6196566854249374D+01    0.2102392081235406D+02
    0.5470636845858635D+01   -0.1261240212791387D+02    0.7473987948414204D+01
    0.6130833926011850D+01   -0.1326736388901513D+02    0.7238535330557258D+01
    0.4706928407064658D+01   -0.1319500664666677D+02    0.7431233941407824D+01
   -0.1063058906080440D+02   -0.2136662095193870D+02   -0.4997853598786302D+01
   -0.1053745667691856D+02   -0.2140165952634154D+02   -0.5974106479156775D+01
   -0.1068806366748880D+02   -0.2234694720170455D+02   -0.4777170679936960D+01
   -0.1084294196686281D+02   -0.1342341625621443D+02    0.1973291712007161D+02
   -0.1047576296100927D+02   -0.1396692461110773D+02    0.1898048159593979D+02
   -0.1010806108606523D+02   -0.1321911010823134D+02    0.2032481077669865D+02
    0.1600649412870994D+02    0.3936671173895336D+01   -0.4449561491191085D+00
    0.1550877615735444D+02    0.4209133680253295D+01   -0.1215234200702246D+01
    0.1692825009531553D+02    0.3795629250180213D+01   -0.6874724730704110D+00
   -0.1737890207505872D+02   -0.3552897540243746D+01   -0.2477440767648165D+02
   -0.1716160937392836D+02   -0.3418811171093063D+01   -0.2574477252202375D+02
   -0.1795012836176206D+02   -0.2820661736043080D+01   -0.2454680753826918D+02
    0.1616561514731764D+02   -0.2315729022068889D+01    0.2257391322255911D+02
    0.1696661333126501D+02   -0.2267398116065767D+01    0.2206288359134474D+02
    0.1651026962310137D+02   -0.2630248672176271D+01    0.2339279929943575D+02
   -0.8803172427612717D+01    0.1402449177064578D+02   -0.9752552995891000D+01
   -0.9578456024520955D+01    0.1467881836526358D+02   -0.9802979650309261D+01
   -0.9040844152987315D+01    0.1316125984014374D+02   -0.1008411869947833D+02
    0.2310483825188699D+02   -0.1038178038855347D+02    0.6500644132139800D+01
    0.2311569430758921D+02   -0.1123261801290015D+02    0.5970652002460450D+01
    0.2225261923711905D+02   -0.1035324396842939D+02    0.6931531181676545D+01
    0.1816464778722954D+02    0.1235132647731389D+02   -0.2658629036679587D+01
    0.1739932570174707D+02    0.1233979706866654D+02   -0.3180722443420343D+01
    0.1821976881605024D+02    0.1315610746605481D+02   -0.2185094523942550D+01
    0.2236412528853246D+02    0.1040385097605624D+02   -0.2468419813944892D+02
    0.2292666126242613D+02    0.9715784592104315D+01   -0.2511504406585164D+02
    0.2211443162951416D+02    0.1095994971696634D+02   -0.2537648304913074D+02
   -0.4286728446647005D+01   -0.2357759526431750D+02   -0.1287342944963978D+02
   -0.3696530586598244D+01   -0.2424678746077611D+02   -0.1259382776225713D+02
   -0.5099173340223394D+01   -0.2383787451744938D+02   -0.1240821371425857D+02
    0.1066426249056637D+02    0.1185778488871509D+02   -0.1432619333815432D+02
    0.1074086280616640D+02    0.1273073780451360D+02   -0.1394046662925486D+02
    0.1056663945941235D+02    0.1183261022740870D+02   -0.1530856069158495D+02
   -0.2278102973346468D+02    0.1303172458362177D+01   -0.3110222683056920D+01
   -0.2264173955745695D+02    0.2178105916139518D+01   -0.3519674861251354D+01
   -0.2274843377028574D+02    0.1395001764846567D+01   -0.2172514892802413D+01
    0.8756316350427973D+01    0.7818314994265894D+01    0.1077673197314726D+02
    0.9514349349351807D+01    0.8276662108246473D+01    0.1126072478182124D+02
    0.9171914408124463D+01    0.7580785304486045D+01    0.9927965767909543D+01
   -0.2577529470205938D+02    0.1887352937960611D+02    0.6827464909096917D+01
   -0.2479511109099862D+02    0.1880956165938943D+02    0.6907703836137351D+01
   -0.2607803384687024D+02    0.1802481930383389D+02    0.6919915089096587D+01
    0.1620380736671089D+02    0.2639161201378939D+02   -0.6478092021356459D+01
    0.1635092047183085D+02    0.2574508985222330D+02   -0.5796907689500163D+01
    0.1705955862329033D+02    0.2666401496356939D+02   -0.6742746199197513D+01
    0.1871384686134827D+02    0.2470311497306841D+02    0.2201617774359996D+02
    0.1811145459006493D+02    0.2539666419869808D+02    0.2160054288443224D+02
    0.1830508977701997D+02    0.2452661146071465D+02    0.2288560286662710D+02
    0.3875820787552585D+01   -0.2183848842257268D+02    0.1806793849845403D+02
    0.3507343640447666D+01   -0.2268186141029992D+02    0.1822927744369760D+02
    0.3140539261021067D+01   -0.2135754848750031D+02    0.1769102811691754D+02
    0.1306635508851138D+02   -0.2319542624592550D+02    0.2147703390480958D+02
    0.1316279436762926D+02   -0.2412209719325711D+02    0.2161880971222876D+02
    0.1358281550345533D+02   -0.2286425823861282D+02    0.2219548163176782D+02
   -0.2429392701833023D+02    0.2555638029610806D+02    0.1236987826682737D+02
   -0.2397336964149931D+02    0.2555023372483110D+02    0.1329783086112291D+02
   -0.2490558705231233D+02    0.2635853023368542D+02    0.1232532113007344D+02
    0.1377712851446221D+02   -0.1176855486042166D+02    0.3029766580455423D+01
    0.1320089252135797D+02   -0.1235585119566319D+02    0.3549935672380800D+01
    0.1427067967593396D+02   -0.1139298123332437D+02    0.3735830291958215D+01
    0.2433385833077909D+02    0.6465769009862231D+01    0.2185434915065069D+02
    0.2448575256134395D+02    0.5579577726424644D+01    0.2203825189686918D+02
    0.2504038938331153D+02    0.6880238533536309D+01    0.2229606393122694D+02
   -0.2453059791227378D+02   -0.6471438772654174D+01    0.6332176285933553D+01
   -0.2413020207592107D+02   -0.6613435116986741D+01    0.7266086722635198D+01
   -0.2526484338790591D+02   -0.5832549117727024D+01    0.6501121568525486D+01
    0.1262190111459105D+02    0.1776716975050047D+02    0.2148584098456640D+02
    0.1224274060502686D+02    0.1689049923723265D+02    0.2150339126755794D+02
    0.1238499351658798D+02    0.1807449317822669D+02    0.2235876261097373D+02
    0.2503687433527000D+02   -0.2016306278265687D+02   -0.8078111341551940D+01
    0.2421239846819688D+02   -0.1995240592318303D+02   -0.8506105468522719D+01
    0.2532186191267081D+02   -0.2109705130179019D+02   -0.8311968172334435D+01
   -0.5189118011400415D+01   -0.8812332737553115D+01    0.1785285832309578D+02
   -0.5289674201128365D+01   -0.9575748379719423D+01    0.1838088294603214D+02
   -0.4399450021453352D+01   -0.8355035747598450D+01    0.1809824598982458D+02
    0.1622744075094844D+02   -0.3993405059156240D+01    0.1941195153226710D+02
    0.1667820496696315D+02   -0.3702922078622574D+01    0.2023164308374611D+02
    0.1674683374228022D+02   -0.4820875727727003D+01    0.1920631608780020D+02
    0.7093381824520273D+01    0.1129198820521912D+02    0.2702028394891705D+02
    0.7519453922433417D+01    0.1172300428394728D+02    0.2626377899404260D+02
    0.7120088710435359D+01    0.1180655872267692D+02    0.2785102905068988D+02
   -0.6232943757640268D+01    0.1823092397971187D+02    0.1741124940310646D+02
   -0.5850989123795181D+01    0.1890978163650730D+02    0.1807949844803637D+02
   -0.6505384886303786D+01    0.1742962588271695D+02    0.1794409901331063D+02
   -0.7473367611828992D+01   -0.9122112838643060D+01    0.1272215211410035D+02
   -0.6650252046408969D+01   -0.8766499317187506D+01    0.1314420544793180D+02
   -0.7934846705568896D+01   -0.8303196165626323D+01    0.1248014025651567D+02
    0.1251395721379841D+02   -0.9626076715685226D+01    0.2716680149831643D+02
    0.1182367314919798D+02   -0.9826642272339569D+01    0.2657824520828153D+02
    0.1326416863532368D+02   -0.9404142305141308D+01    0.2661818921373184D+02
    0.1246478003128759D+02    0.4925678853316296D+01   -0.2157359389736930D+02
    0.1216710576517940D+02    0.4047156215613906D+01   -0.2134163715667516D+02
    0.1291697261820177D+02    0.5148931373656313D+01   -0.2077483717046336D+02
    0.1533004007194976D+02   -0.1499398550880834D+01   -0.1510987974542171D+02
    0.1556712195156055D+02   -0.9406625941301408D+00   -0.1433556266211440D+02
    0.1541982365744111D+02   -0.1032225718474262D+01   -0.1596332751071029D+02
   -0.1918092362384826D+02   -0.1535153677376551D+02    0.2235017392305524D+02
   -0.1914364436151785D+02   -0.1443462320880461D+02    0.2267573633517294D+02
   -0.1836761609503286D+02   -0.1562916582084029D+02    0.2200116453527943D+02
    0.3801676251580708D+01   -0.6229926508764690D+01    0.2450188192079087D+02
    0.3364434362781098D+01   -0.6280758611179055D+01    0.2366612053739785D+02
    0.4317768283682542D+01   -0.7084438709054382D+01    0.2457557805226929D+02
   -0.7854546859219425D+01    0.1362757221205424D+02   -0.2082062733025585D+01
   -0.7250552035257877D+01    0.1435965530764834D+02   -0.2409046556442161D+01
   -0.8550494112818438D+01    0.1390863480672357D+02   -0.1464716150748836D+01
   -0.2166049019616718D+02    0.1697428576451435D+02    0.9033117556125490D+01
   -0.2211966737033039D+02    0.1617544652250518D+02    0.9283464099076841D+01
   -0.2074377795314879D+02    0.1674987731801341D+02    0.8848729358306352D+01
    0.2470497476289128D+02    0.1076914008278240D+02   -0.1071314089871797D+02
    0.2464324460426789D+02    0.1108437647614213D+02   -0.1160196529649889D+02
    0.2382107672569384D+02    0.1094778574083437D+02   -0.1041254050796568D+02
    0.4951678372707201D+01   -0.9209360055827439D+01   -0.5043817227099232D+01
    0.4336851081401879D+01   -0.9953214868598581D+01   -0.4965814304539567D+01
    0.5334679098698037D+01   -0.9332244545062780D+01   -0.5923887013064767D+01
    0.2645868414559373D+02   -0.2359528843298671D+02   -0.2351008902914674D+02
    0.2575595352893541D+02   -0.2329444319820384D+02   -0.2301524869527961D+02
    0.2726319332742916D+02   -0.2370059336720209D+02   -0.2292431643947270D+02
    0.2541147216679500D+02    0.9780514156233762D+01    0.2154648167895536D+02
    0.2485798927649293D+02    0.9242259161862998D+01    0.2213858998148788D+02
    0.2629485812224054D+02    0.9387151580779243D+01    0.2164420630679448D+02
   -0.8644472301604488D+00    0.1270366375379281D+02   -0.9290376852588194D+01
   -0.3127636488224972D-01    0.1243711706148174D+02   -0.9743558453510779D+01
   -0.8409498490327594D+00    0.1366347953187989D+02   -0.9272963604643705D+01
   -0.1959993728068752D+02    0.1402572331377701D+02    0.2110585553338688D+02
   -0.1945215255548844D+02    0.1319280201675202D+02    0.2154020413307112D+02
   -0.1954705819445469D+02    0.1469897951182558D+02    0.2178744976830903D+02
    0.1191414060112834D+02    0.1043067817657064D+02    0.2403449605994767D+02
    0.1216388179357108D+02    0.1129114125815645D+02    0.2450263761320983D+02
    0.1182953880067356D+02    0.9756656492879150D+01    0.2469306393842783D+02
   -0.1732395328954706D+02    0.1797594588258849D+02    0.1273868660323582D+01
   -0.1803727508046108D+02    0.1772602246573355D+02    0.7541421922233640D+00
   -0.1771447447630476D+02    0.1850496514236919D+02    0.1995936329580336D+01
    0.1695827402266035D+02   -0.4183706774774081D+01    0.9981876887218164D+01
    0.1652190841740235D+02   -0.3956717029023823D+01    0.1079456657844582D+02
    0.1622102024303040D+02   -0.4093039405703653D+01    0.9356042005060960D+01
    0.2097173349485356D+02    0.6129691271635552D+01    0.7205085415977847D-01
    0.2109514090028149D+02    0.5809647796545923D+01   -0.8028402736757649D+00
    0.2031042462506142D+02    0.5640487991945765D+01    0.5636888072646246D+00
   -0.1507164789672593D+00    0.1176616499915778D+02   -0.6434089553340885D+01
   -0.8729325987875711D+00    0.1170850666689172D+02   -0.5745929811476285D+01
   -0.5476768324840207D+00    0.1216576722330918D+02   -0.7219781402000679D+01
   -0.3033767533449569D+01    0.1908065263962676D+02    0.3959497895621293D+01
   -0.3109696666507240D+01    0.1810304953748230D+02    0.3986199220582308D+01
   -0.2233155520465074D+01    0.1934800860629511D+02    0.3566490229491601D+01
   -0.1748343970114382D+01    0.1529310000311344D+01    0.2294915559475140D+02
   -0.1117355425299135D+01    0.1016320394890991D+01    0.2241196949164754D+02
   -0.1455696370043006D+01    0.1700592266631107D+01    0.2385291655469009D+02
   -0.9879093307938350D+01    0.5435397442209985D+01    0.2279970766273502D+01
   -0.9145315307101818D+01    0.4789557956320574D+01    0.2484608521778562D+01
   -0.9565895426537162D+01    0.6224199838053353D+01    0.1929798129456263D+01
   -0.4813246630271837D+01   -0.1946464243084877D+02   -0.1096082805042193D+02
   -0.4311142528359277D+01   -0.2020464082741572D+02   -0.1130054049616393D+02
   -0.4126143608425154D+01   -0.1875192724093810D+02   -0.1106642592867724D+02
    0.2050931534409661D+02    0.2345304579258565D+01   -0.1810951959818741D+02
    0.2141952321658392D+02    0.2547621407284838D+01   -0.1835850665206831D+02
    0.2016781325287716D+02    0.3100574638048058D+01   -0.1758520172334728D+02
    0.1618321484965468D+02    0.2127609486732945D+02    0.2312380883729391D+02
    0.1658160495678916D+02    0.2194745494252480D+02    0.2364996551094065D+02
    0.1532711030305703D+02    0.2160144865575004D+02    0.2272601720586962D+02
    0.1023312753131599D+01    0.2227456012790964D+02   -0.1237340681541521D+02
    0.1966952537766845D+01    0.2258538002730313D+02   -0.1238075664530817D+02
    0.5257188436183488D+00    0.2306895467571441D+02   -0.1247120547169703D+02
    0.1135449574624245D+00   -0.9245143762934658D+01   -0.1457603882046777D+02
    0.3261628204048174D+00   -0.9177827605193130D+01   -0.1552038008478520D+02
    0.9495225103125644D+00   -0.9387524744357121D+01   -0.1414092183369687D+02
   -0.7336145487604051D+01    0.1039671441870200D+02   -0.1001734738529768D+02
   -0.8146174466776619D+01    0.1047034160597729D+02   -0.9514963005481709D+01
   -0.6762174315414158D+01    0.1084376709141971D+02   -0.9388288665254514D+01
   -0.8853787732532457D+01    0.2030701130301234D+02    0.2533294004402238D+02
   -0.9119192514551802D+01    0.2059178943489973D+02    0.2447370330361522D+02
   -0.8971784282638982D+01    0.2103455199349829D+02    0.2596838747931956D+02
   -0.2178466852627640D+02   -0.2075397528020103D+02   -0.4705374600354701D+01
   -0.2084030903933037D+02   -0.2099854463875536D+02   -0.4587260934307493D+01
   -0.2195405903016524D+02   -0.2023603880467042D+02   -0.3895415675636480D+01
   -0.2193262049292161D+02   -0.1405852152555433D+02    0.2721621329311358D+02
   -0.2205989979351901D+02   -0.1422383654668868D+02    0.2629917168141971D+02
   -0.2198185377819345D+02   -0.1493157001774897D+02    0.2759883564496413D+02
   -0.1656897379587667D+02    0.1510369939522773D+02   -0.5142466199482320D+01
   -0.1631820376821900D+02    0.1545570840778906D+02   -0.6008977913168379D+01
   -0.1709378146976935D+02    0.1583959977974891D+02   -0.4730621577067304D+01
    0.2533356282184564D+02    0.2583985608318817D+02    0.5681778768212703D+01
    0.2441464626665032D+02    0.2601604674139016D+02    0.5551000729195422D+01
    0.2575950385415828D+02    0.2665900787321001D+02    0.5646314078860895D+01
   -0.2571556373322295D+02    0.2455740370829496D+01   -0.2540171779139381D+02
   -0.2522570848270561D+02    0.1666613003380779D+01   -0.2569925519658794D+02
   -0.2620860625145236D+02    0.2704878938995471D+01   -0.2612715023866120D+02
   -0.8759507245085924D+01    0.2583817842870237D+02   -0.2004499204905611D+02
   -0.8180816180896116D+01    0.2535648098337667D+02   -0.1931434457103493D+02
   -0.9568411662666298D+01    0.2530867373487862D+02   -0.2021041969677404D+02
   -0.2562899221597547D+02    0.1345638922376487D+02    0.3047026038765154D+01
   -0.2655059900128179D+02    0.1332284887476929D+02    0.2669588955973094D+01
   -0.2523065671978975D+02    0.1263995320682889D+02    0.2953364690399858D+01
   -0.8512305016944856D+00   -0.2619872353147941D+02   -0.5829899412537325D+01
   -0.6396322109130173D+00   -0.2538942952829670D+02   -0.6303487864225667D+01
   -0.2959703143949750D+00   -0.2688517864450210D+02   -0.6177847844434296D+01
    0.1828814692382842D+02    0.1661274087800830D+02    0.1227643834328977D+02
    0.1791849060405070D+02    0.1653784336093492D+02    0.1321109316513561D+02
    0.1760294103402645D+02    0.1713062876497338D+02    0.1188934627077663D+02
   -0.4575951231534992D+01    0.1330531045495422D+02   -0.4202552235682693D+01
   -0.4931280068475555D+01    0.1258242590978416D+02   -0.3519687410460236D+01
   -0.5333462755594692D+01    0.1347956164472519D+02   -0.4773250729937715D+01
   -0.2506873498123538D+02   -0.2539632180717442D+01   -0.2441324541156228D+02
   -0.2499140285374424D+02   -0.3350441259657364D+01   -0.2499155932798739D+02
   -0.2558829964876040D+02   -0.2846938034304842D+01   -0.2365953186854400D+02
    0.4305986134172128D+01    0.7012661981167837D+01    0.5346294399430530D+01
    0.3410361084182302D+01    0.6723731615190620D+01    0.5177798763097986D+01
    0.4720261458452868D+01    0.6950978693280841D+01    0.4482488383569278D+01
   -0.1211155179336596D+02   -0.2435403779327513D+01   -0.7465474365911953D+01
   -0.1114929865263315D+02   -0.2440018228803645D+01   -0.7422428583593843D+01
   -0.1247822012345277D+02   -0.1857647964455061D+01   -0.6724806692022580D+01
   -0.1268744842730958D+02    0.4044532464084985D+01    0.1616506047466454D+02
   -0.1283859130397823D+02    0.3830548029681778D+01    0.1523605659741945D+02
   -0.1347510843796943D+02    0.3860213844815395D+01    0.1660145548865403D+02
   -0.2508319043364185D+02   -0.2483762649287923D+02    0.2377486171326437D+02
   -0.2529017787582484D+02   -0.2528760895780836D+02    0.2461222484163023D+02
   -0.2436933071305477D+02   -0.2426272090984003D+02    0.2394373892949812D+02
    0.1250027799763354D+02   -0.2677811037901166D+02    0.1142517495265933D+02
    0.1258435755035815D+02   -0.2580612517223696D+02    0.1143566580719134D+02
    0.1245006602436459D+02   -0.2691437307061743D+02    0.1235298720956184D+02
    0.2701691059342384D+02   -0.1010868235284600D+02    0.5173652503616965D+01
    0.2708900047564567D+02   -0.1099990469265786D+02    0.5552642932840102D+01
    0.2795016394229110D+02   -0.9835329452143757D+01    0.5087579005050526D+01
    0.1943951021102384D+02    0.2578287512577374D+02    0.2458488205820216D+02
    0.1870750397681894D+02    0.2512347845743944D+02    0.2467854660972241D+02
    0.1901444801189190D+02    0.2662357948965714D+02    0.2441959217626721D+02
   -0.2223028709052760D+02    0.2082889573393497D+02   -0.8663684215702451D+01
   -0.2178599078054802D+02    0.2001547859194191D+02   -0.8379290730237543D+01
   -0.2278797783788661D+02    0.2121497314061032D+02   -0.7954349439358557D+01
    0.1913629819461655D+02   -0.9310200356139468D+01   -0.1915918855357820D+02
    0.1930017294935208D+02   -0.8545270921519752D+01   -0.1859226658411662D+02
    0.1966775284479771D+02   -0.9965890378418869D+01   -0.1865766126055791D+02
    0.2059376402805309D+02   -0.1613797982180433D+02    0.2592830899820471D+02
    0.2069239680042164D+02   -0.1558684766635809D+02    0.2517284279402282D+02
    0.2133074167525259D+02   -0.1670130721914162D+02    0.2581515352596044D+02
    0.2117100935658679D+02    0.2363831369928694D+02   -0.7524651304440905D+01
    0.2087499436633141D+02    0.2422420395034048D+02   -0.8241980136405363D+01
    0.2150508715675581D+02    0.2428391908742894D+02   -0.6869387249648318D+01
   -0.2440568906867022D+02    0.2290472600403793D+02    0.8215451843621572D+01
   -0.2465717645234748D+02    0.2379706729855462D+02    0.8372871897457030D+01
   -0.2521387318566010D+02    0.2254492877830065D+02    0.7858853921241830D+01
   -0.1946835280165041D+02    0.1818332764634936D+01    0.1637720117880318D+02
   -0.1933088431546063D+02    0.9623328912811999D+00    0.1685409253733126D+02
   -0.2044513289820433D+02    0.1727369248397794D+01    0.1625662085211901D+02
    0.2396001102084795D+02   -0.1324867029856574D+02   -0.1039404463161915D+02
    0.2395188895213403D+02   -0.1228655011664021D+02   -0.1052306455307306D+02
    0.2386751832875242D+02   -0.1358289429025623D+02   -0.1134230016252899D+02
    0.2348841281571209D+02   -0.2349924347685681D+02    0.8990372479263685D+01
    0.2361411835246969D+02   -0.2394187340762485D+02    0.9818939481138383D+01
    0.2405007986769750D+02   -0.2275185231438368D+02    0.8957369417751186D+01
    0.1828240904069989D+02    0.1690452159025022D+02   -0.9130547158527010D+01
    0.1895482453019032D+02    0.1669653759156402D+02   -0.9718697208287841D+01
    0.1755670268315658D+02    0.1676812729895954D+02   -0.9617766199853655D+01
    0.4187636369809677D-01    0.2008873788575935D+01    0.9273633275015595D+01
   -0.8854023371011330D+00    0.2097576085513902D+01    0.9483849004234951D+01
    0.2031543072387507D-01    0.1788605988552147D+01    0.8306584553688769D+01
    0.1520329368234107D+02   -0.3524263424511443D+01    0.1210758468086007D+02
    0.1439588759752317D+02   -0.3283701070519138D+01    0.1167456199765562D+02
    0.1551033034020155D+02   -0.2618953923625117D+01    0.1230654659353302D+02
   -0.1368740299247739D+02   -0.5844711193573360D+01    0.2474654914211885D+02
   -0.1418369985854767D+02   -0.6669453511305112D+01    0.2454817785449518D+02
   -0.1318730136286852D+02   -0.5517488128205762D+01    0.2391497856902019D+02
    0.1631952744093801D+02   -0.2328515167320494D+01   -0.2379217241530639D+00
    0.1539152587330552D+02   -0.2576072738387142D+01   -0.4124246586784014D+00
    0.1680157047631731D+02   -0.2682618922496149D+01   -0.9876890616768961D+00
    0.6376887915811969D+01   -0.4942134023641887D+01   -0.1596550983673345D+02
    0.6514846743488156D+01   -0.5258068257799046D+01   -0.1510452899167078D+02
    0.7159733985944197D+01   -0.4460932238328096D+01   -0.1618266631166612D+02
    0.2453461512949992D+02   -0.1080512025573642D+02   -0.1974141946242960D+02
    0.2514255323861773D+02   -0.1100886466739171D+02   -0.1899089420821715D+02
    0.2421485254736860D+02   -0.9908265206290137D+01   -0.1972733505295203D+02
   -0.1389784185695563D+02   -0.6009112266675174D+01   -0.3860676558760976D+01
   -0.1334892971487783D+02   -0.5753529984421066D+01   -0.3115640594787528D+01
   -0.1468243125868595D+02   -0.6482965457687150D+01   -0.3410739220331882D+01
    0.2308727408215700D+00    0.1243505991470635D+02    0.9766386050153010D+01
   -0.4170072577100444D+00    0.1170865104648136D+02    0.9798979142461452D+01
    0.6087641753644737D+00    0.1251306154936325D+02    0.8847901224313087D+01
   -0.1919578259580780D+02   -0.9460650309917224D+01   -0.2517779062216873D-01
   -0.1921271733909539D+02   -0.8530029179812759D+01    0.2962840251029024D+00
   -0.2010408650202975D+02   -0.9790824585565762D+01    0.3358846565654240D+00
    0.1895730560843945D+02    0.3862769593959278D+00    0.2316319207062897D+02
    0.1989983785840451D+02    0.1955033960174775D+00    0.2298280172612434D+02
    0.1876785798333582D+02    0.1226014606289813D+01    0.2276255419407488D+02
    0.1463837742850051D+02   -0.1748080734706877D+02   -0.1437852424865564D+02
    0.1529234746885608D+02   -0.1716684565729401D+02   -0.1375432275049236D+02
    0.1510846688345835D+02   -0.1794024136360287D+02   -0.1509292958369312D+02
    0.1534946974181042D+02    0.1191001170046331D+00   -0.7010727749226692D+01
    0.1579317718237639D+02    0.4483022213089894D+00   -0.7783461215538793D+01
    0.1608197648890177D+02   -0.6272931761396011D-01   -0.6374199825399121D+01
   -0.1114167239159910D+02    0.1219565524094342D+02   -0.3000243345984391D-01
   -0.1124371497630036D+02    0.1313659608851165D+02   -0.2209682321010774D+00
   -0.1171978901195592D+02    0.1200103905651474D+02    0.6771167325112259D+00
    0.9325285408214503D+01   -0.6624578459050362D+01   -0.1595864947225527D+02
    0.8429575632744557D+01   -0.6860018558786759D+01   -0.1607628136227674D+02
    0.9711805763535937D+01   -0.7380697007799476D+01   -0.1549314265559208D+02
   -0.2334849883163977D+02    0.1759314617846083D+02   -0.7224417363626677D+01
   -0.2278626816673712D+02    0.1811611515436362D+02   -0.6765265316687267D+01
   -0.2359965001093792D+02    0.1808102777837703D+02   -0.8043142668901702D+01
    0.2641061902627649D+02    0.2579443434798301D+02   -0.1134676706052172D+02
    0.2652763536116863D+02    0.2644304584123772D+02   -0.1203749057182832D+02
    0.2546811479996662D+02    0.2594752167909339D+02   -0.1107341827804327D+02
   -0.8225267820162551D+00    0.2161143966106366D+02   -0.2157626942166853D+02
   -0.1763190963078865D+01    0.2130703539952298D+02   -0.2147311103342260D+02
   -0.5972769496208874D+00    0.2224586430564708D+02   -0.2088687833520680D+02
    0.2086404899326197D+02    0.2123931749838217D+02   -0.2626661235707625D+02
    0.2054453583274553D+02    0.2060780568075510D+02   -0.2691103649091980D+02
    0.2064980802616181D+02    0.2215556285200519D+02   -0.2652564275468967D+02
   -0.1195261982050582D+01   -0.2652828293354615D+02    0.1524261720232726D+02
   -0.9271702198119840D+00   -0.2595190599097479D+02    0.1452684999864243D+02
   -0.2053299298013832D+01   -0.2621568748705502D+02    0.1557360449653553D+02
   -0.1864235561427940D+02    0.1299380864319477D+02   -0.1320040876835824D+02
   -0.1831086977030328D+02    0.1364921321257883D+02   -0.1388563487254281D+02
   -0.1939765634320764D+02    0.1336050049101717D+02   -0.1274194099902626D+02
    0.2000798174208720D+02   -0.4667279384072341D+01   -0.9457639028379676D+01
    0.2073146510242638D+02   -0.4662950055023383D+01   -0.1004312252217285D+02
    0.2019296030488372D+02   -0.4008363423628625D+01   -0.8736577719552880D+01
    0.1122042350109365D+02    0.2884510256775869D+01    0.1224801440254284D+02
    0.1026789146267446D+02    0.3166763038213205D+01    0.1224431668679776D+02
    0.1136833287213406D+02    0.2473045489312091D+01    0.1308041711278340D+02
    0.5836241283846284D+01   -0.1220792237481094D+02   -0.1057913218185737D+02
    0.5938449185118459D+01   -0.1137350420228969D+02   -0.1109277875953724D+02
    0.5946005575637189D+01   -0.1300104486456455D+02   -0.1113467776468455D+02
    0.2633885309846871D+02    0.2066739690850396D+02   -0.2398036507718904D+02
    0.2667345672778356D+02    0.2021835690218039D+02   -0.2482608562708909D+02
    0.2711590402899032D+02    0.2102925222325251D+02   -0.2354055668682147D+02
   -0.9444475482414692D+01   -0.8364638734127320D+01   -0.1165411985155345D+01
   -0.9876787911988460D+01   -0.8762954249962114D+01   -0.1958188541010803D+01
   -0.8534892660046172D+01   -0.8222602168693088D+01   -0.1421978939132206D+01
   -0.4689192578170592D+01    0.1440709301127782D+02    0.1084297934791204D+02
   -0.3932992157495676D+01    0.1461133763140091D+02    0.1135382254528656D+02
   -0.5286597852106000D+01    0.1398691429560072D+02    0.1149846135928873D+02
    0.1187347703680997D+02   -0.1863875630571651D+02   -0.1430621969731348D+02
    0.1193044598242451D+02   -0.1921932284871300D+02   -0.1511818453787965D+02
    0.1274048360813924D+02   -0.1841139215276068D+02   -0.1387311835714014D+02
   -0.6448150336385989D+01   -0.1168488324195795D+02    0.3411784505358542D+01
   -0.5823896608954461D+01   -0.1209376315366331D+02    0.3995463408901319D+01
   -0.6408485005866114D+01   -0.1073921444074151D+02    0.3630617101870175D+01
    0.7561585367622107D+01    0.2184684744839343D+02    0.2026352217051059D+02
    0.7385192728460123D+01    0.2209302359172819D+02    0.2118360922844442D+02
    0.8121087727958646D+01    0.2104403421295929D+02    0.2034395625998530D+02
    0.2247266174284435D+02    0.1967770320278352D+01   -0.1870468793331265D+01
    0.2198659130394363D+02    0.1571402784473017D+01   -0.1118293156461392D+01
    0.2327139180551755D+02    0.2329303528919157D+01   -0.1469464144726488D+01
   -0.8000442285532081D+01    0.2060638210431303D+02   -0.4265179470855675D+01
   -0.7105116727242193D+01    0.2083708490689375D+02   -0.4125764591377913D+01
   -0.8330144377020414D+01    0.2142652561885516D+02   -0.4648035073854399D+01
    0.2398454717310859D+02   -0.1009870561665911D+02    0.1622572916470833D+02
    0.2444332424546505D+02   -0.1091460355850768D+02    0.1652939845101672D+02
    0.2469680484318160D+02   -0.9463701754247213D+01    0.1611733863548353D+02
   -0.1909791925146779D+02   -0.6474592530092233D+01   -0.2185257402767207D+02
   -0.1939615073721422D+02   -0.7172145377039763D+01   -0.2237814398893352D+02
   -0.1989821191040596D+02   -0.5937425820485418D+01   -0.2168855396342962D+02
   -0.4488643497237375D+01   -0.4125848450982466D+01   -0.4804748422127827D+01
   -0.4122267673755475D+01   -0.4950898168570467D+01   -0.5216009978533444D+01
   -0.5455718318346880D+01   -0.4199816882551117D+01   -0.4733247019870877D+01
   -0.2251482749880601D+02    0.2141975093010472D+02    0.1710729758932304D+02
   -0.2246155788683220D+02    0.2049769077515446D+02    0.1698415807084283D+02
   -0.2170940612768736D+02    0.2181054971343215D+02    0.1677185390532471D+02
   -0.1828667203724016D+02   -0.8387408220466149D+01   -0.1974092205127733D+02
   -0.1847194431334733D+02   -0.7441779271506825D+01   -0.1994502842665115D+02
   -0.1909854020296342D+02   -0.8875147760239846D+01   -0.1991533060815319D+02
   -0.1728976653116460D+02   -0.1593846400053370D+02    0.2519812056374617D+02
   -0.1744943339348986D+02   -0.1605866839967170D+02    0.2425940039434675D+02
   -0.1653808144696134D+02   -0.1652478768891773D+02    0.2526648210173958D+02
   -0.5061857244918366D+01   -0.1053062553616914D+02   -0.1107697881918208D+02
   -0.4977296859974616D+01   -0.1056266434428858D+02   -0.1014002385307568D+02
   -0.5340804534250962D+01   -0.9679114982711926D+01   -0.1134395766248028D+02
   -0.1347116708946728D+02   -0.3277499307647784D+01   -0.1415204120640159D+02
   -0.1423632080347384D+02   -0.3543372546471222D+01   -0.1461263552522345D+02
   -0.1278773012711900D+02   -0.3029380124460935D+01   -0.1480440446056599D+02
    0.5303166636893545D+01    0.2437537382697495D+02   -0.3492327035113555D+01
    0.5605172850495259D+01    0.2348893740462900D+02   -0.3084438332310461D+01
    0.4488259841946100D+01    0.2472285970033582D+02   -0.3115095358060906D+01
    0.2815054697202550D+01   -0.2352755926440258D+02   -0.2605044271450311D+01
    0.2293797718873703D+01   -0.2429820788422326D+02   -0.2665101575675261D+01
    0.2230723110861679D+01   -0.2286835452940964D+02   -0.2238753044285116D+01
   -0.4811178370663488D+01    0.4312768521632697D+01   -0.6802053739212108D+01
   -0.4460262807963248D+01    0.3544557547034598D+01   -0.7213039605814880D+01
   -0.3967412226077794D+01    0.4738689762883138D+01   -0.6434234346842425D+01
   -0.1273177431735830D+02    0.2711947257912691D+02   -0.2402111829602908D+02
   -0.1278650805171342D+02    0.2640886893529700D+02   -0.2330102626649304D+02
   -0.1272424245807110D+02    0.2800835055244055D+02   -0.2363944996434398D+02
   -0.2575415152230388D+02    0.1695164296623831D+02   -0.5790041739100499D+01
   -0.2499324985492039D+02    0.1672461762003197D+02   -0.6318556625180515D+01
   -0.2652014506048647D+02    0.1702292034522610D+02   -0.6333382415079559D+01
    0.1129904885685063D+02   -0.6589137032329130D+01   -0.2403771957111151D+02
    0.1061235099507397D+02   -0.6703409015566018D+01   -0.2468701830411618D+02
    0.1196201887477740D+02   -0.7255524856588060D+01   -0.2429752392307240D+02
    0.9118466541671641D+01    0.1705493838684823D+02    0.2417274362843493D+02
    0.9645667558549869D+01    0.1633922969655203D+02    0.2389043801823941D+02
    0.8452503377996615D+01    0.1703687321504647D+02    0.2350974129905915D+02
   -0.1889099990753188D+02   -0.2579476588278558D+02    0.1783223824584080D+02
   -0.1795493145826553D+02   -0.2547419788808540D+02    0.1796562595636706D+02
   -0.1887064509212054D+02   -0.2649017918898245D+02    0.1718506741228179D+02
    0.1705571468551496D+02   -0.5867477581199343D+01    0.1314718035311915D+02
    0.1647542663426946D+02   -0.6505179956508721D+01    0.1353764104152809D+02
    0.1638069314051296D+02   -0.5256977119825480D+01    0.1277812593606729D+02
   -0.1883011857144939D+02   -0.7109049977807701D+01    0.2636699198354886D+02
   -0.1871481209570398D+02   -0.7475732755032269D+01    0.2550939103610989D+02
   -0.1811552107401167D+02   -0.6518752559818169D+01    0.2656320778326614D+02
    0.9445776191930504D+01   -0.2162781404580886D+02   -0.1796842777767592D+02
    0.9701907936722165D+01   -0.2080649696535958D+02   -0.1841936337706388D+02
    0.8659874699622895D+01   -0.2137561332469031D+02   -0.1747966056277855D+02
    0.2374670624070838D+02   -0.2321140184197759D+02    0.1697639179908537D+02
    0.2439217777924037D+02   -0.2368779203760477D+02    0.1652462143293078D+02
    0.2300720215373723D+02   -0.2387144841222625D+02    0.1693111336793751D+02
    0.2537881801969060D+02    0.2278658196628758D+02    0.7133426739551672D+01
    0.2547006387896276D+02    0.2359320484098743D+02    0.7674352139717505D+01
    0.2447864356572173D+02    0.2262198716736035D+02    0.7260667455328476D+01
   -0.1380828123860297D+02    0.2600832930328026D+02   -0.1686545908908100D+02
   -0.1391181035362106D+02    0.2680996105698334D+02   -0.1626117740631312D+02
   -0.1324886757680838D+02    0.2624070487342701D+02   -0.1759935564520968D+02
   -0.1253175968269640D+02    0.1683103546587584D+02    0.5811969889281114D+01
   -0.1280848541340430D+02    0.1591609433079587D+02    0.5596587414158188D+01
   -0.1153824301888420D+02    0.1681441981766250D+02    0.5728130754860948D+01
   -0.2088706342448451D+02   -0.3078034343118711D+01   -0.4242286413651374D+01
   -0.2094247871979499D+02   -0.2122605986634325D+01   -0.4105716136893323D+01
   -0.2134313987190211D+02   -0.3312386158132097D+01   -0.5085062875357158D+01
    0.1673550270795768D+02    0.1839956326756192D+02   -0.1506090727859716D+02
    0.1671361596981965D+02    0.1919909490305406D+02   -0.1557502266030793D+02
    0.1711175133561679D+02    0.1874230376553036D+02   -0.1421336575993715D+02
   -0.1154312556096522D+02   -0.2684693167981247D+02   -0.1296917385923139D+02
   -0.1061634259397282D+02   -0.2659640420823127D+02   -0.1276521815763053D+02
   -0.1196114586504125D+02   -0.2615737559638918D+02   -0.1353035488426691D+02
    0.1789738661790692D+02    0.1326148046893249D+02    0.1969769334854157D+02
    0.1821723215700799D+02    0.1327362794317710D+02    0.2062454415338477D+02
    0.1859597079010284D+02    0.1294076468259689D+02    0.1915792159617611D+02
   -0.7604546570484017D+01   -0.2182470359132806D+01    0.2154155679747096D+02
   -0.8224159454384139D+01   -0.2810091496513799D+01    0.2196809339312356D+02
   -0.6870601334951465D+01   -0.1972255099501873D+01    0.2209965233773805D+02
    0.1755509912829452D+02    0.1551303424993515D+02   -0.2714259957608022D+02
    0.1776000813678305D+02    0.1648066684482852D+02   -0.2698965746863085D+02
    0.1661306699205690D+02    0.1565151513211826D+02   -0.2743645660903107D+02
   -0.1258363093947868D+01    0.3010909191481724D+01   -0.2278080814851159D+02
   -0.3395274117717550D+00    0.3093737557792074D+01   -0.2304459635462159D+02
   -0.1305677206074187D+01    0.2828567717218237D+01   -0.2185826413102177D+02
    0.6943719116263960D+01   -0.1976283467885300D+02    0.8263500522041468D+01
    0.7019168740165628D+01   -0.1904032998097829D+02    0.8942994563257301D+01
    0.7122643493712615D+01   -0.1939128127054403D+02    0.7405469687510247D+01
    0.2460161172739521D+02   -0.1766184143074922D+02   -0.9324775812702917D+01
    0.2376630352736317D+02   -0.1817226933917585D+02   -0.9311517528332846D+01
    0.2484838834834697D+02   -0.1734994944052024D+02   -0.1025563542814582D+02
    0.2650676372874553D+02    0.6728978061991871D+01   -0.1813161113412198D+01
    0.2558388867988478D+02    0.6505838997592048D+01   -0.1908486122594577D+01
    0.2665975293435655D+02    0.7513196449338110D+01   -0.2251764642510836D+01
   -0.2043496187250698D+02    0.7657315878693630D+01    0.1902331020037367D+02
   -0.2094896792006792D+02    0.7327430052336585D+01    0.1970944788201928D+02
   -0.2047022314719641D+02    0.6914017656290211D+01    0.1839697518745686D+02
    0.1961400509796291D+01   -0.1186330104847868D+01   -0.1766570815832245D+02
    0.2243422041414704D+01   -0.1965088376036539D+01   -0.1826973927688175D+02
    0.1072062467828489D+01   -0.1326182318213404D+01   -0.1738473400785777D+02
   -0.2613943125877226D+02   -0.1145140660453356D+01    0.7919869139879760D+01
   -0.2665173147281893D+02   -0.1302703972067860D+01    0.8716661469511717D+01
   -0.2568182579779858D+02   -0.2930717763498815D+00    0.7944416080512688D+01
    0.9176081753036430D+01    0.2620034398455176D+02   -0.2336001923650148D+02
    0.9756318608368824D+01    0.2547704545602976D+02   -0.2328257700971628D+02
    0.9597796121980336D+01    0.2684941674879009D+02   -0.2394066968267840D+02
    0.2172555558688597D+02   -0.4750586642627906D+01   -0.1149896506198979D+02
    0.2147673044410169D+02   -0.3863076858105112D+01   -0.1165496316026251D+02
    0.2134078510101921D+02   -0.5264621672755933D+01   -0.1222760099035112D+02
   -0.4855823232210620D+01    0.2213844142024105D+02   -0.1795000565123355D+02
   -0.4299435022581833D+01    0.2222320002587195D+02   -0.1719705815986250D+02
   -0.4911393423995608D+01    0.2309371485518189D+02   -0.1815161190995197D+02
    0.5633952430168383D-01   -0.1163538953150137D+02    0.2634578134523586D+02
    0.4689099718467517D+00   -0.1228443477551873D+02    0.2694862104124590D+02
   -0.7630629556490099D+00   -0.1128936840704686D+02    0.2678175242486986D+02
   -0.8110823421809105D+01    0.2151360415133725D+02    0.1976256466568970D+02
   -0.7518554536977538D+01    0.2118566040233718D+02    0.2047565999237812D+02
   -0.8666629795468211D+01    0.2075009951049734D+02    0.1946785984664244D+02
   -0.1500271386503703D+02   -0.2222714873102237D+02   -0.1081314978189048D+02
   -0.1551561342701283D+02   -0.2197116706062240D+02   -0.9998865531665318D+01
   -0.1513767490290987D+02   -0.2319206321761479D+02   -0.1102471252989934D+02
   -0.2218069620502501D+02    0.2573435696704648D+01    0.2616275948401653D+02
   -0.2127550954625606D+02    0.2201772279442650D+01    0.2595465057996860D+02
   -0.2280196233673287D+02    0.1832781930125703D+01    0.2603783795854052D+02
    0.2426328992781153D+02    0.2283267077229208D+02   -0.1834275505187885D+02
    0.2466780254113582D+02    0.2374171942356951D+02   -0.1815349308094339D+02
    0.2444708535866627D+02    0.2272641498657306D+02   -0.1926078452478673D+02
   -0.2001958553653780D+02    0.2471977539820938D+02   -0.1055374857772952D+02
   -0.1986637023642437D+02    0.2567017946379171D+02   -0.1070637739412718D+02
   -0.1933082359586638D+02    0.2423066590377139D+02   -0.1098852519250916D+02
    0.2082753444962461D+02   -0.1160563607084016D+02    0.1507969929730173D+02
    0.2108879066713177D+02   -0.1140411438683133D+02    0.1416908541286529D+02
    0.2055236034009470D+02   -0.1078316406210462D+02    0.1540130188904562D+02
   -0.3493314073757981D+01   -0.8556675412074142D+01   -0.4515555622058931D+01
   -0.3729740410353970D+01   -0.8191908630715826D+01   -0.3687403965297971D+01
   -0.3085538122097553D+01   -0.9402107009330619D+01   -0.4254520727759233D+01
    0.2565524145621076D+02    0.9646698129722905D+01   -0.3379881145940681D+01
    0.2645244606324950D+02    0.9818445899220452D+01   -0.2895500481857685D+01
    0.2492203231031908D+02    0.9875003263585565D+01   -0.2770039839609828D+01
   -0.9733002378805107D+01    0.7157961179240836D+01    0.9142656675322991D+01
   -0.9400285490438334D+01    0.7989410334593828D+01    0.9479767845537223D+01
   -0.8996581480896129D+01    0.6603531135750286D+01    0.8841511353902368D+01
    0.1943017450873217D+02    0.2103221438510916D+01    0.1741140248135608D+02
    0.1962199464184714D+02    0.2825090000397234D+01    0.1673315728099584D+02
    0.1983349274816664D+02    0.1298626058917763D+01    0.1704417775650291D+02
   -0.2287421008934423D+02    0.6266692706658203D+01    0.1577325867240561D+02
   -0.2363183113484317D+02    0.6355257127392430D+01    0.1633836002638541D+02
   -0.2233239226920654D+02    0.6974948799548680D+01    0.1596352875228426D+02
    0.2540759107184411D+01    0.1270728065782981D+02    0.2227948886791898D+02
    0.1768489088467347D+01    0.1317908937857795D+02    0.2260291441558472D+02
    0.3120882271550659D+01    0.1337946394488624D+02    0.2192213063296590D+02
    0.4943039786406797D+01    0.1814037239437789D+02    0.2075271129419765D+02
    0.5208644608091682D+01    0.1889405368007647D+02    0.2023079518728946D+02
    0.4964514918641172D+01    0.1727764808300080D+02    0.2032594249734319D+02
    0.2195672638261200D+02   -0.1029409186806874D+02    0.2479287476845044D+02
    0.2109852367267752D+02   -0.1028781862965134D+02    0.2436321443746095D+02
    0.2233670444390741D+02   -0.9407867600876200D+01    0.2464668432730737D+02
   -0.2291664949688215D+02    0.1355103490271963D+02   -0.1409307871638376D+02
   -0.2352311933912628D+02    0.1418751623689684D+02   -0.1464039456468927D+02
   -0.2256897652207319D+02    0.1407654949273312D+02   -0.1338433821024902D+02
   -0.2701159280354757D+02   -0.2668760963122175D+02    0.2521488192802590D+02
   -0.2632754368403023D+02   -0.2642219833791571D+02    0.2590732456453423D+02
   -0.2692071808039274D+02   -0.2762790296887816D+02    0.2497819875203824D+02
   -0.1287845465497990D+02    0.6691052724772251D+01    0.8754036168304237D+01
   -0.1352420181003922D+02    0.6293779882307478D+01    0.8127095309905028D+01
   -0.1337779102048917D+02    0.7436266423667834D+01    0.9303269326952833D+01
   -0.9430792985904018D+01    0.8175738233797858D+01   -0.2138741286563174D+02
   -0.8773133394943962D+01    0.7502375544270918D+01   -0.2128624978252414D+02
   -0.9165665734774166D+01    0.8743759555823226D+01   -0.2068591223643554D+02
    0.2092145779219790D+01    0.1352663988280347D+02   -0.1671710132792924D+02
    0.1776651884486970D+01    0.1311423299220527D+02   -0.1592432673736427D+02
    0.2831076741374656D+01    0.1291623749891292D+02   -0.1707921214901485D+02
   -0.2713985517633638D+02   -0.2009054771685629D+02    0.1979536152162812D+02
   -0.2626156904165268D+02   -0.1985540678541478D+02    0.2016055242223827D+02
   -0.2711611645582935D+02   -0.1954200221733674D+02    0.1902551443286960D+02
   -0.1876061331862835D+01   -0.2411804070130099D+02    0.3947961249239547D+01
   -0.1858845294503671D+01   -0.2358861685761039D+02    0.3155819788904354D+01
   -0.1224649648924123D+01   -0.2476186214226342D+02    0.3697761442552276D+01
    0.2559326904463152D+02    0.1891957922826625D+02    0.7511533155891975D+01
    0.2492820206501509D+02    0.1907022583776158D+02    0.8216101722745741D+01
    0.2645733813701980D+02    0.1914363686123252D+02    0.7919306488473214D+01
    0.1926728896841054D+02   -0.2618693758348562D+02   -0.2126365328789259D+02
    0.2020638606303071D+02   -0.2631822435533706D+02   -0.2106619001994627D+02
    0.1872480844158794D+02   -0.2602667780118008D+02   -0.2047559882722192D+02
   -0.4992623250238005D+00   -0.1207051952064942D+02   -0.2416545188020446D+02
    0.4753589134224634D-02   -0.1155416981274233D+02   -0.2358811655455236D+02
   -0.8830297356954768D+00   -0.1146423554074382D+02   -0.2476724224716578D+02
    0.3692291862976973D+01    0.2136114558782693D+02   -0.6967301859524131D+01
    0.2968088477482717D+01    0.2079588063336478D+02   -0.7057121569790583D+01
    0.4089135938309162D+01    0.2153443927698754D+02   -0.7842968578388967D+01
   -0.7389827635153992D+00    0.2010887874567714D+02    0.2158465802834186D+02
   -0.5106585221855171D+00    0.1922887987263731D+02    0.2187355368173680D+02
   -0.1298156846979528D+01    0.2049897497164114D+02    0.2228794479320373D+02
    0.5198641691113964D+01   -0.2927933403494807D+01   -0.3548302999012759D+01
    0.5913430026444716D+01   -0.3235039717789527D+01   -0.4062411122855051D+01
    0.4398585201528986D+01   -0.3479454922777463D+01   -0.3707642827421222D+01
    0.4241970555028187D+01   -0.6641636778183031D+01   -0.1833801409695792D+01
    0.4697233957670664D+01   -0.5833907991195932D+01   -0.1683496163225631D+01
    0.4531172261807744D+01   -0.7023938549405357D+01   -0.2645787740918184D+01
    0.1481560474814805D+02   -0.7927379296548470D+01    0.8587426361147278D+01
    0.1519414828357782D+02   -0.7964835215339554D+01    0.9474249083704882D+01
    0.1393148276642282D+02   -0.8302210621018816D+01    0.8682940043159833D+01
   -0.2597273449291110D+02   -0.2225258646849040D+02    0.1287086635848066D+02
   -0.2546090644862590D+02   -0.2161044993691031D+02    0.1340818538591590D+02
   -0.2572204219557139D+02   -0.2311569983025704D+02    0.1330739121118631D+02
   -0.4950629215749101D+01    0.2687502504633302D+02    0.1461497246353160D+02
   -0.5368016497826921D+01    0.2632683454130277D+02    0.1535814291083562D+02
   -0.4429679807695361D+01    0.2624753222082047D+02    0.1413539226920695D+02
   -0.9144754194644817D+01   -0.4269107044763180D+01    0.2265756223231003D+02
   -0.8856364435535923D+01   -0.4721958984150437D+01    0.2182447624819646D+02
   -0.1004981941978000D+02   -0.4446947685456154D+01    0.2281469379198802D+02
   -0.1088158416339393D+02    0.2621695947421329D+02    0.1731738065160982D+02
   -0.1157580897274353D+02    0.2555215104199151D+02    0.1744895649118463D+02
   -0.1051526602902160D+02    0.2636421126289022D+02    0.1828726062006233D+02
   -0.2700360286189959D+02    0.8446679492724787D+01   -0.1432445953253091D+02
   -0.2764204466096573D+02    0.7822071848699689D+01   -0.1405833828631185D+02
   -0.2736212332444417D+02    0.9062623917541757D+01   -0.1494449976885206D+02
    0.1244895823233369D+02   -0.2407157280565291D+02   -0.1278520327237866D+02
    0.1263817415552784D+02   -0.2360648648440491D+02   -0.1192761272320974D+02
    0.1165965384544219D+02   -0.2368253891829454D+02   -0.1316204749456086D+02
    0.1137921045060823D+02    0.1403973499376342D+02    0.1400552389088653D+02
    0.1064491422485608D+02    0.1461409333537454D+02    0.1428625270276431D+02
    0.1126999488965584D+02    0.1313624040775546D+02    0.1447829661650037D+02
   -0.1483396501258787D+02   -0.1714025990271965D+02    0.2273447469635418D+02
   -0.1479335312849126D+02   -0.1714914243714567D+02    0.2367509259384216D+02
   -0.1429403588544232D+02   -0.1638645754745879D+02    0.2253994035400429D+02
   -0.2267520460697196D+02   -0.8482046211502656D+01   -0.2166646568552085D+02
   -0.2349465944706945D+02   -0.8514697229397031D+01   -0.2116169564082421D+02
   -0.2298604438683429D+02   -0.8245762036689960D+01   -0.2253825115156823D+02
    0.8381073876080180D+01   -0.1780870617344276D+02   -0.7760874558900328D+01
    0.8113622162318755D+01   -0.1693025944649386D+02   -0.8045013915961086D+01
    0.9163502018975485D+01   -0.1760700397249087D+02   -0.7260812351527199D+01
    0.1963782088738227D+02   -0.1831161789358357D+02    0.1042038748013587D+02
    0.1927128997175034D+02   -0.1842064915090131D+02    0.1134552016675066D+02
    0.1918291236938434D+02   -0.1891478545534937D+02    0.9866746708108263D+01
   -0.4955846693662619D+01   -0.2156685272072322D+02    0.1349420033149214D+02
   -0.4099121703517695D+01   -0.2153871720978580D+02    0.1395660713541388D+02
   -0.4697762465237435D+01   -0.2198551525631329D+02    0.1267696994299553D+02
   -0.2698648831298756D+02   -0.1167908513760167D+02   -0.8188150067156886D+00
   -0.2781963971092831D+02   -0.1218965054680284D+02   -0.8377815716444610D+00
   -0.2664270093669581D+02   -0.1155301075709707D+02    0.5550166317722249D-01
    0.2434113182015175D+02   -0.2703866993669037D+02   -0.1693684237011234D+02
    0.2350319229144775D+02   -0.2678002775437666D+02   -0.1735005096617012D+02
    0.2506264108415589D+02   -0.2656692427457613D+02   -0.1735696563887292D+02
    0.1163370995757539D+02   -0.3076751313591982D+01    0.2258423674039877D+02
    0.1147604789207189D+02   -0.3120449527878668D+01    0.2352943994519536D+02
    0.1114337942527995D+02   -0.3881032635051599D+01    0.2232063512403098D+02
   -0.1924829278128979D+02   -0.2229546954694140D+02   -0.5229728737996655D+01
   -0.1854079847281941D+02   -0.2163172656196486D+02   -0.5516416438594858D+01
   -0.1948530678189660D+02   -0.2266587601293644D+02   -0.6060262416416133D+01
    0.2141405741647700D+02   -0.2277317316351419D+02   -0.2691087386508415D+02
    0.2206636404539022D+02   -0.2292719466876295D+02   -0.2760391010166949D+02
    0.2181523923598577D+02   -0.2221773619200119D+02   -0.2625313706551259D+02
    0.5829587611663642D+01    0.2481488387447245D+02   -0.2115543548664112D+02
    0.5963392996763724D+01    0.2470973278130883D+02   -0.2207660174912813D+02
    0.6639522757623027D+01    0.2520141005747454D+02   -0.2086251256240901D+02
    0.1163948439841991D+02    0.1941389787856104D+02   -0.1060320003167831D+02
    0.1181174450339182D+02    0.2019009004359937D+02   -0.1109574642917607D+02
    0.1187196576048288D+02    0.1859378633795425D+02   -0.1111393440879220D+02
    0.5440846564742383D+01   -0.9363060218042103D+01   -0.7860034688082866D+01
    0.5514417740592276D+01   -0.8598257276872097D+01   -0.8491199015991699D+01
    0.4861951472326912D+01   -0.1002885504367261D+02   -0.8261747475956112D+01
    0.1195323703234928D+02   -0.1552212478204426D+02    0.2629496241252309D+01
    0.1129794562370771D+02   -0.1546942729098936D+02    0.3301050730383499D+01
    0.1159082218113568D+02   -0.1619899988615582D+02    0.2049130380482258D+01
   -0.1631160273630801D+02    0.6683028244858300D+01   -0.1348663285805920D+02
   -0.1589116570849208D+02    0.6453130318755444D+01   -0.1266215884090318D+02
   -0.1706246576118490D+02    0.6084587968341460D+01   -0.1354254587927826D+02
   -0.1509641388389294D+02    0.2076264684181281D+02   -0.2652215547434381D+02
   -0.1585087152250185D+02    0.2029425347417757D+02   -0.2622207353948954D+02
   -0.1508063160399910D+02    0.2079608342862878D+02   -0.2748098668052192D+02
   -0.1402923262123464D+02    0.3079106402671862D+01   -0.1393819505616742D+02
   -0.1482830186583436D+02    0.3253942636346519D+01   -0.1342168643734451D+02
   -0.1427624005031790D+02    0.2413405841009146D+01   -0.1462676272193252D+02
    0.2427351044559465D+02    0.1871489955538820D+02   -0.1019579872402993D+02
    0.2506914426031715D+02    0.1864622124244128D+02   -0.9710997502471949D+01
    0.2448106517341945D+02    0.1935414666725620D+02   -0.1082946673380996D+02
    0.1535082242682544D+02   -0.1568418433542337D+02    0.2652409490178052D+02
    0.1450599229001920D+02   -0.1521231179302247D+02    0.2662607595559895D+02
    0.1598218904593568D+02   -0.1493116096188948D+02    0.2635362313855286D+02
    0.2022376191641717D+02   -0.1066608800832975D+02    0.1815205342683333D+02
    0.2073897725564956D+02   -0.1053169926060575D+02    0.1736027750031652D+02
    0.2021431349500120D+02   -0.9925015725956117D+01    0.1875315559047968D+02
    0.2453689156173018D+02   -0.2694142808214242D+01    0.1842066397340220D+02
    0.2411753814476585D+02   -0.3316160054453990D+01    0.1781089339327824D+02
    0.2382849017892478D+02   -0.2139077105851593D+01    0.1876371719155020D+02
   -0.1696126267247962D+02    0.1921677394978264D+02   -0.1164661740808381D+02
   -0.1746752238879124D+02    0.1917777753737790D+02   -0.1246200645835454D+02
   -0.1605382358414073D+02    0.1891707790846251D+02   -0.1186767946968583D+02
    0.2082997257562313D+02    0.1550248885448579D+02    0.2693299990799065D+02
    0.2006468143459231D+02    0.1544057469119487D+02    0.2637471277568037D+02
    0.2077747689556789D+02    0.1636581280088728D+02    0.2732110019918363D+02
   -0.2568027381908301D+02   -0.2384764882636671D+02   -0.3431131652157061D+01
   -0.2657665409052778D+02   -0.2358058712205112D+02   -0.3615731830261807D+01
   -0.2548525889464194D+02   -0.2348353393220658D+02   -0.2561949065975533D+01
    0.3242353242029049D+00    0.1518350738903299D+02   -0.1950384967751917D+02
   -0.5385813473341989D+00    0.1485468294521799D+02   -0.1929922241704411D+02
    0.7302146400670659D+00    0.1548744542131423D+02   -0.1865748746753865D+02
   -0.2203062866371222D+02   -0.7845023948833226D+01   -0.2491410767114956D+02
   -0.2262337931487995D+02   -0.8532980637552010D+01   -0.2469743111903160D+02
   -0.2239924976970446D+02   -0.7061414364094895D+01   -0.2445463570844519D+02
   -0.1102036256921123D+02    0.7193279673977059D+01   -0.1839422743414839D+02
   -0.1143332993485954D+02    0.7003332777067991D+01   -0.1750336175726679D+02
   -0.1037805481827596D+02    0.7910974594342495D+01   -0.1828807460774017D+02
    0.6439317131888356D+00   -0.2285543874740697D+02    0.1631962791585136D+02
    0.7580345390940576D+00   -0.2196313887959857D+02    0.1675922887730673D+02
   -0.2642104212326771D+00   -0.2287782180910958D+02    0.1606382093945626D+02
    0.7901170905817998D+01    0.1586605649920193D+02   -0.1140441071598646D+02
    0.7184064550374437D+01    0.1564744243551898D+02   -0.1202146937221408D+02
    0.8459177316428434D+01    0.1507830317334815D+02   -0.1122477038554625D+02
    0.2515714621416242D+02    0.2585127676314936D+01    0.2494754873418922D+02
    0.2421170210303603D+02    0.2717968507749204D+01    0.2529498738621428D+02
    0.2523064216716891D+02    0.1617706549289060D+01    0.2504103035137142D+02
    0.1350950301295843D+02    0.2316133859711061D+02   -0.2126643177361765D+02
    0.1446953403885791D+02    0.2291600307886123D+02   -0.2115440631113314D+02
    0.1326239353775802D+02    0.2378469999145602D+02   -0.2061907367711160D+02
    0.2189372977337872D+02   -0.5178676935295907D+01    0.2207387104621876D+02
    0.2112352077710191D+02   -0.5463676017589655D+01    0.2159629570165516D+02
    0.2158495358682718D+02   -0.4493701900643415D+01    0.2267084089150569D+02
    0.7321891086866717D+01   -0.1662675607701040D+02    0.1522539713787037D+02
    0.7682674561676273D+01   -0.1732478550838191D+02    0.1578986900449420D+02
    0.6714120849758955D+01   -0.1712094515281441D+02    0.1464615082798186D+02
   -0.1953477158105423D+02    0.1704941697681786D+02    0.1632860052192028D+02
   -0.1920255444836505D+02    0.1695076187920183D+02    0.1542461653227760D+02
   -0.1977349459945569D+02    0.1609199136229482D+02    0.1653780658902241D+02
    0.1736031248795009D+02    0.2600570847188646D+02    0.1313406265901293D+02
    0.1766320679640816D+02    0.2505640278224049D+02    0.1308999810139120D+02
    0.1683993229195450D+02    0.2626393150180387D+02    0.1238229575108137D+02
   -0.7131079886017518D+01    0.3155004110867946D+01    0.1802568183963158D+02
   -0.7923444197047631D+01    0.3690363140064002D+01    0.1770645601617776D+02
   -0.6670128687411269D+01    0.2905302962677742D+01    0.1725563405791772D+02
   -0.7848633081084707D+01   -0.1873985206652523D+02   -0.2429589707586619D+02
   -0.7061135985382395D+01   -0.1877967875224089D+02   -0.2485233612792983D+02
   -0.8561880765907455D+01   -0.1880644003619675D+02   -0.2494392523873806D+02
    0.1572048393089204D+02   -0.8623378326760513D+01    0.6071238305574036D+01
    0.1568977130343632D+02   -0.8375168086407967D+01    0.6992281902702244D+01
    0.1661990864346957D+02   -0.8378483829609721D+01    0.5699722797135285D+01
    0.2473956543072162D+02   -0.1070806200779091D+02   -0.1067123938688719D+02
    0.2550644598398658D+02   -0.1024568596088686D+02   -0.1035320915092379D+02
    0.2489888409065663D+02   -0.1093308657000726D+02   -0.1161879796196029D+02
   -0.8750844641070003D+01   -0.1815786933117722D+02   -0.1938555900348229D+02
   -0.9443104749124005D+01   -0.1841812200997146D+02   -0.1995474069938484D+02
   -0.7986185891493061D+01   -0.1866146553381815D+02   -0.1967043883114976D+02
   -0.9949515164646272D+01    0.2137711158007748D+01    0.4438970944954248D+01
   -0.1071626190962749D+02    0.2148451624242965D+01    0.3856947352992577D+01
   -0.9370726172872599D+01    0.2892674863570318D+01    0.4157904800189792D+01
   -0.3197832082467891D+01    0.3029022975905231D+00    0.7943534593419856D+00
   -0.3073310176489164D+01    0.1768649249448174D+00   -0.1801027820661956D+00
   -0.4024823997342042D+01   -0.7550212724955407D-01    0.1024683443051018D+01
    0.8605030968092329D+01   -0.6341655894322865D+01   -0.4863245130678569D+01
    0.8213291614604280D+01   -0.5541578539368469D+01   -0.5262367365549805D+01
    0.8873586763056510D+01   -0.7008832990709314D+01   -0.5525782910233270D+01
    0.1731572242777390D+01   -0.4103107453820611D+01   -0.1216508733726168D+01
    0.1931783230546836D+01   -0.4378484947312638D+01   -0.2090924386187456D+01
    0.2322656032616738D+01   -0.3354605847955576D+01   -0.1038396403425474D+01
    0.8825493974907159D+01   -0.1214014155518463D+02   -0.8910613799332184D+01
    0.8608871292647935D+01   -0.1282363520236017D+02   -0.9570789585352445D+01
    0.8581173488052201D+01   -0.1122489853477733D+02   -0.9242988527357573D+01
    0.5866831765186690D+01   -0.3612290851071601D+01    0.1129462517838546D+02
    0.5532445321270155D+01   -0.2705068782684849D+01    0.1139327183574790D+02
    0.5376672153859809D+01   -0.4142091594945496D+01    0.1199912406427060D+02
    0.2253633569638081D+02   -0.1601524319551703D+02   -0.3665101094546276D+01
    0.2225156712682645D+02   -0.1672624452577473D+02   -0.4307509091687891D+01
    0.2171084759482579D+02   -0.1563554546949203D+02   -0.3245302618387155D+01
    0.2526939846773387D+01   -0.2689914983698210D+02   -0.7786160093187181D+00
    0.1939218384484920D+01   -0.2701302591577052D+02    0.3133282674193449D-01
    0.2885116007334029D+01   -0.2779963306522325D+02   -0.9816541562615987D+00
   -0.2576901695595963D+02    0.1313999214682601D+02   -0.1987078118397553D+02
   -0.2636886501065764D+02    0.1339589754068996D+02   -0.2058643716054472D+02
   -0.2492234478339901D+02    0.1313070418959525D+02   -0.2029961602408618D+02
    0.2048770469224715D+02    0.1763454968506387D+02   -0.2509224420711649D+02
    0.2090389534302513D+02    0.1843486046824738D+02   -0.2480400233965652D+02
    0.2020910709076399D+02    0.1707543470599203D+02   -0.2442263240095203D+02
    0.1517178672921952D+02   -0.9956463384500235D+01   -0.9780568471019829D+00
    0.1464592614099145D+02   -0.9239635863499116D+01   -0.6614531949830073D+00
    0.1595165963281483D+02   -0.9472229671262346D+01   -0.1175163242614012D+01
   -0.2276964135085177D+02    0.1492901216395542D+02   -0.7272794817742438D+01
   -0.2363686451042339D+02    0.1468674514594080D+02   -0.7015981493324338D+01
   -0.2283487310472457D+02    0.1584986063981002D+02   -0.7214369323728311D+01
    0.1540309893922311D+02   -0.7505796131470159D+01   -0.3043051182316492D+01
    0.1609635882344561D+02   -0.7069332407639759D+01   -0.3487628941466815D+01
    0.1482854398337523D+02   -0.6799619017347315D+01   -0.2726643163473500D+01
   -0.1337034542503241D+02    0.2504062339431405D+02    0.2722663935125678D+02
   -0.1321797921151750D+02    0.2438699699619374D+02    0.2647317370759763D+02
   -0.1322697160583427D+02    0.2588924684424491D+02    0.2678233195147835D+02
    0.2238645510429030D+02   -0.1826924454875514D+02    0.2614319739412596D+02
    0.2277894819196924D+02   -0.1894123003690061D+02    0.2553811321607226D+02
    0.2187179073679935D+02   -0.1873876575873174D+02    0.2675694911099616D+02
   -0.1514298497688614D+02   -0.1987390693191698D+02    0.1482177666263152D+02
   -0.1573177249616989D+02   -0.2021507295238725D+02    0.1545742206258612D+02
   -0.1440254529557756D+02   -0.1951485140143439D+02    0.1533643222671559D+02
   -0.1431984675365392D+02    0.3536980669013764D+01   -0.3524962215573185D-01
   -0.1394968977998257D+02    0.2654593377088501D+01   -0.3176840927841893D-01
   -0.1380086393032409D+02    0.4118150022179151D+01    0.5451115785170214D+00
   -0.2973551201264141D+01   -0.2193704942107143D+02   -0.2390280513394978D+02
   -0.2264020854291894D+01   -0.2156446150856619D+02   -0.2442206661324658D+02
   -0.2638827344438073D+01   -0.2247142594063626D+02   -0.2321600684322652D+02
   -0.2642846006378446D+02    0.1914302249357260D+02   -0.8455020294702699D+01
   -0.2628666686198754D+02    0.1932522290718645D+02   -0.7528678772411226D+01
   -0.2704484384382181D+02    0.1838584886622628D+02   -0.8498616718822340D+01
    0.2404924635024508D+02    0.2509886490110863D+02   -0.9805666197558963D+01
    0.2389333755668404D+02    0.2440116596404524D+02   -0.9161903401974303D+01
    0.2333585177245508D+02    0.2503698603516966D+02   -0.1049848396441939D+02
   -0.2040947928027209D+02    0.4526008169096268D+01    0.3470405086796318D+01
   -0.2131351251038141D+02    0.4704899099359354D+01    0.3339923982774669D+01
   -0.2047360557264870D+02    0.3589078526916079D+01    0.3625577861390108D+01
   -0.2055267878512435D+02   -0.2092845500551953D+02   -0.8232579584418911D+01
   -0.2046493009483597D+02   -0.2039348891837534D+02   -0.7427351406838143D+01
   -0.2056450081861631D+02   -0.2184744762611205D+02   -0.8043670019136840D+01
    0.2596464079230219D+02   -0.4454887343876927D+01   -0.1491318148576335D+02
    0.2690645614070026D+02   -0.4418804298131692D+01   -0.1472194821464385D+02
    0.2579687820316096D+02   -0.3812511446045051D+01   -0.1569949308029062D+02
   -0.1904780135297981D+02    0.1333046360278651D+02    0.3436971577370148D+01
   -0.1936436041401024D+02    0.1241067650720667D+02    0.3487872502110561D+01
   -0.1966305133705850D+02    0.1379540740447550D+02    0.2807579391245435D+01
   -0.1218741740322537D+02    0.4080531941584595D+01   -0.2223263292794079D+02
   -0.1234787472208456D+02    0.3309913127291593D+01   -0.2171196753271720D+02
   -0.1237960254731884D+02    0.3803958176942057D+01   -0.2310331804376080D+02
    0.2498882465622243D+02    0.4286942755286859D+00    0.9337028548024215D+01
    0.2452292029112837D+02   -0.2710663151553411D+00    0.8841088610191449D+01
    0.2572206069828637D+02   -0.2094139736424749D-01    0.9705148356018546D+01
   -0.1974089440278717D+02   -0.2610059632067861D+02    0.7271151154107089D+01
   -0.1922679270189118D+02   -0.2686851604495260D+02    0.7045996719172998D+01
   -0.2047229255990700D+02   -0.2642528587164620D+02    0.7762635469066674D+01
   -0.2117500647306059D+02   -0.1725250813990679D+02    0.1164250933838921D+02
   -0.2113828722664109D+02   -0.1698828141187522D+02    0.1066673189372265D+02
   -0.2078422556008964D+02   -0.1651762808675410D+02    0.1212546628382241D+02
    0.4373660489957476D+01   -0.6957776892575183D+01   -0.1373289136824596D+02
    0.5157256072430634D+01   -0.6575133649346935D+01   -0.1336112228355362D+02
    0.4463910152964101D+01   -0.6887320744179838D+01   -0.1466436123187801D+02
   -0.5003216725982234D+01   -0.5470586137956341D+01    0.1742332687232928D+02
   -0.5750011498045591D+01   -0.5906836423992665D+01    0.1708124234589079D+02
   -0.4288210956600256D+01   -0.6000566677579913D+01    0.1695050311092558D+02
   -0.6339787747408830D+01   -0.2121582632607463D+02   -0.1456881556462393D+02
   -0.6985222206299141D+01   -0.2052469907168354D+02   -0.1460843918365748D+02
   -0.5978248580467011D+01   -0.2130890180370925D+02   -0.1358029656906309D+02
    0.1931170704009153D+02   -0.5015148202100058D+01    0.7244023855926457D+00
    0.2013380275070683D+02   -0.4769564630005818D+01    0.1241631965159369D+01
    0.1952105214890972D+02   -0.5311374861169178D+01   -0.1608043878288233D+00
   -0.2231111685266021D+02    0.1441433424015072D+02   -0.2316920730333731D+02
   -0.2173324213091257D+02    0.1387095585936277D+02   -0.2364978519793063D+02
   -0.2190730527519699D+02    0.1531302105341623D+02   -0.2317474302574193D+02
    0.2575134131496553D+02    0.1136873845664950D+02   -0.2566969198435786D+02
    0.2505553203839041D+02    0.1126715462027745D+02   -0.2633923266333838D+02
    0.2635611325811198D+02    0.1194064672718663D+02   -0.2606801712573921D+02
   -0.1275997203458910D+02    0.9040898619024990D+01   -0.8673844040010966D+01
   -0.1272632620389001D+02    0.9221167860245613D+01   -0.7715751404695908D+01
   -0.1200674023850115D+02    0.8446340178081941D+01   -0.8935504697593432D+01
   -0.1109301850227270D+02    0.7025481679659742D+00    0.2482771667222476D+02
   -0.1170022370167205D+02    0.1347131001996042D+01    0.2451682488986144D+02
   -0.1034333983477105D+02    0.6952979382967572D+00    0.2408886023679747D+02
    0.1228295743545210D+02   -0.2052285903873488D+02   -0.1965815130698030D+02
    0.1199768636339069D+02   -0.1989433668473524D+02   -0.1897217195387763D+02
    0.1199720146022618D+02   -0.2009983368278344D+02   -0.2048338974874608D+02
    0.2368920924384969D+02   -0.9302104814216108D+01   -0.1525526065449644D+02
    0.2377959115490399D+02   -0.1030161636058138D+02   -0.1525849033647238D+02
    0.2347044103358863D+02   -0.9000208766892396D+01   -0.1613633429439370D+02
    0.2476228660800059D+02   -0.5346795629555377D+01    0.8499700977090475D+01
    0.2464594092734512D+02   -0.5690411664943110D+01    0.7560476344377475D+01
    0.2389950582887975D+02   -0.4923872749643222D+01    0.8718607150914771D+01
   -0.1610946322260143D+02    0.1876385316303034D+02   -0.1579267822039300D+02
   -0.1695290989396787D+02    0.1872254498298042D+02   -0.1526935720806554D+02
   -0.1593947485360187D+02    0.1969640180357858D+02   -0.1591811904162090D+02
    0.2602173427983756D+02   -0.1173176614221468D+02    0.1038844149536967D+02
    0.2521208335434341D+02   -0.1180763715099087D+02    0.9871699141430144D+01
    0.2612104226984202D+02   -0.1260389139817433D+02    0.1073640934404075D+02
   -0.1357689562531191D+02   -0.5285016002160500D+01   -0.2117821719460733D+02
   -0.1307963173094671D+02   -0.4714910039322712D+01   -0.2052687667154450D+02
   -0.1318833785108017D+02   -0.6194216558882403D+01   -0.2110278402805385D+02
    0.1538063584027575D+02    0.2341026654162621D+02   -0.2530318922374717D+02
    0.1451502933540158D+02    0.2311196463939568D+02   -0.2492566058521279D+02
    0.1601818159344207D+02    0.2279981492116440D+02   -0.2490775352001977D+02
    0.1612466535128945D+02   -0.2123643927316397D+02   -0.2531315427956245D+02
    0.1646918129345433D+02   -0.2212253897701862D+02   -0.2511815254952091D+02
    0.1692874958710156D+02   -0.2069842960737281D+02   -0.2523769122416727D+02
    0.1990283639488205D+02    0.5793400409496682D+01   -0.6714823530274845D+01
    0.1929992964929879D+02    0.5778466161945347D+01   -0.7485241200639338D+01
    0.1970081745356014D+02    0.6671014994215244D+01   -0.6209019687220771D+01
   -0.1321334771128496D+02    0.2021111871588866D+02   -0.9541150217016126D+01
   -0.1256873919379761D+02    0.1986912279242362D+02   -0.8874283615366545D+01
   -0.1278971157006668D+02    0.2087960657845289D+02   -0.1004480255646049D+02
   -0.1519997226553620D+02   -0.4847823833335904D+01    0.1414211825588632D+02
   -0.1480043758737584D+02   -0.5057969054568732D+01    0.1504045916542548D+02
   -0.1615760901893150D+02   -0.4967907401074013D+01    0.1422364958268257D+02
   -0.7235661920439447D+01    0.1676913058121737D+02    0.2380214453716954D+02
   -0.7134504510744037D+01    0.1728435298388088D+02    0.2463604066517435D+02
   -0.7309325923531023D+01    0.1749321777282346D+02    0.2316663999396607D+02
   -0.1017560541720253D+02    0.2117118632115917D+02    0.2304062693281416D+02
   -0.1083479656248747D+02    0.2061946162360033D+02    0.2264248720611883D+02
   -0.1017760154607125D+02    0.2198199407718205D+02    0.2247867448645214D+02
   -0.1883748181024847D+01   -0.1043168677415359D+02   -0.2667226856723510D+02
   -0.2752996965371048D+01   -0.1084073423218569D+02   -0.2664285484208566D+02
   -0.1988849033839908D+01   -0.9474173376940668D+01   -0.2687851490931469D+02
    0.2455764127754723D+01    0.1253097187047098D+02    0.1153518911609918D+02
    0.3361286750661610D+01    0.1225295282780547D+02    0.1116616869547471D+02
    0.1716932739481952D+01    0.1237249734808599D+02    0.1093281902925717D+02
    0.4664006903813364D+01    0.4067991133239033D+01    0.5192122307597802D+01
    0.5314000986958116D+01    0.3738284492404596D+01    0.5840080606476829D+01
    0.4861900887939695D+01    0.4615475086758720D+01    0.4420207017758651D+01
   -0.4291361518883606D+01    0.1304980156870333D+02   -0.1685838714267298D+02
   -0.3478741846983892D+01    0.1334785658340144D+02   -0.1733616062702624D+02
   -0.5027441317553821D+01    0.1322056404944344D+02   -0.1743458797739169D+02
    0.2387114357079023D+02   -0.2279563927816611D+02    0.2587317992756242D+02
    0.2444422842432466D+02   -0.2360176348980020D+02    0.2602547462053098D+02
    0.2375102001775515D+02   -0.2258428560578295D+02    0.2493642597510332D+02
    0.3238126117615496D+01   -0.1544502620193623D+02   -0.3229163898197993D+01
    0.3536660231134709D+01   -0.1499772489735985D+02   -0.4006212296414798D+01
    0.3778668039708335D+01   -0.1623855593507259D+02   -0.3128444998182945D+01
    0.1332413790647919D+01   -0.1691696517790430D+02    0.7966727681833527D+01
    0.2148301383773171D+01   -0.1646976446879682D+02    0.8192473836298685D+01
    0.5892180465234033D+00   -0.1647967726143483D+02    0.8430169095117389D+01
   -0.1986034475163842D+02   -0.1725029625768429D+02   -0.1692240980914883D+02
   -0.1964556525069677D+02   -0.1682896796300538D+02   -0.1776299598875428D+02
   -0.2077904465411035D+02   -0.1751620591067134D+02   -0.1697632400684154D+02
   -0.1933328692681369D+02   -0.2710040002954183D+02   -0.1127037545468735D+02
   -0.2008336862763681D+02   -0.2649949518124281D+02   -0.1124890613511945D+02
   -0.1899144540836289D+02   -0.2698808183824924D+02   -0.1219777195902158D+02
   -0.1931939063034485D+02   -0.2655852183498143D+02   -0.2098947683449416D+02
   -0.1951688437283292D+02   -0.2722738239771870D+02   -0.2165634003643689D+02
   -0.2009231929794541D+02   -0.2642723875375740D+02   -0.2049936145607820D+02
    0.1778390649272779D+02   -0.2548229975190015D+02   -0.1898149683770063D+02
    0.1789512848883336D+02   -0.2467212099944971D+02   -0.1856053656139110D+02
    0.1828733625399371D+02   -0.2608884779483189D+02   -0.1851864414162079D+02
   -0.2631810996558062D+02    0.2300419750524201D+02    0.2182853742127692D+02
   -0.2664328320794356D+02    0.2384045308066551D+02    0.2141064521084647D+02
   -0.2579849873682869D+02    0.2255040471890799D+02    0.2117567723054725D+02
    0.8797271697565064D+01    0.3631017309750973D+01   -0.2579204618479230D+02
    0.8206575697264890D+01    0.3733507965783099D+01   -0.2659517668202108D+02
    0.9618830312074250D+01    0.4133592011042204D+01   -0.2592169145029864D+02
   -0.1413734332990615D+02   -0.4385173082268319D+01    0.2695023605782900D+02
   -0.1381073191440867D+02   -0.4737107422114711D+01    0.2612798749658801D+02
   -0.1379313040394314D+02   -0.4870944430599931D+01    0.2776170279892397D+02
   -0.5654772074869588D+01    0.8536581216753806D+01    0.1327108721382424D+02
   -0.5944291279404153D+01    0.9348388325275302D+01    0.1375449492727614D+02
   -0.6339697924480933D+01    0.7895548883176906D+01    0.1352645264307448D+02
    0.9732571546614601D+01   -0.1361703074907559D+02    0.8885847798180050D+01
    0.9542220573975985D+01   -0.1399537584984239D+02    0.8028402188189514D+01
    0.1059889539204044D+02   -0.1327272136282292D+02    0.8801889097697138D+01
    0.2407799203496273D+02    0.1346874217395105D+02    0.9984445974241595D+01
    0.2365234323236550D+02    0.1297680505900686D+02    0.9216733823284242D+01
    0.2360005177311698D+02    0.1329060686296607D+02    0.1077351947943350D+02
    0.2015456879697315D+02   -0.5148618179320172D+01    0.2662841202206148D+02
    0.2091728911105168D+02   -0.5564978139528504D+01    0.2623843360726184D+02
    0.1961308054156742D+02   -0.5970117893506067D+01    0.2682321478967305D+02
   -0.2040115326013500D+02    0.1184081648527002D+02    0.1425997159151361D+02
   -0.1944921899857977D+02    0.1182293584679369D+02    0.1418419988038785D+02
   -0.2055451607446382D+02    0.1086979728888232D+02    0.1443173182938057D+02
    0.2532338332897782D+02    0.3036889593329666D+01    0.1017502006690002D+02
    0.2516129623033013D+02    0.2200769023413632D+01    0.9713848501125137D+01
    0.2446189338826479D+02    0.3336661562925457D+01    0.1045687919413210D+02
    0.8368260549599695D+01   -0.1067169699764049D+02    0.7264429878974491D+01
    0.7936086428156031D+01   -0.1110404402781007D+02    0.8009150410123414D+01
    0.9315491984162486D+01   -0.1056535911438948D+02    0.7492390021507537D+01
   -0.1033873193792368D+02   -0.2167896397265365D+02   -0.2415687065027032D+02
   -0.1114010984779208D+02   -0.2128084769482032D+02   -0.2374332103810813D+02
   -0.1027672981450480D+02   -0.2256182026062790D+02   -0.2403816974038837D+02
   -0.2263061176430623D+01    0.1156205703241293D+02   -0.2617550961745699D+02
   -0.2054899002748013D+01    0.1147550760015089D+02   -0.2709478563144571D+02
   -0.3097188138839613D+01    0.1191336996145561D+02   -0.2592126267100599D+02
   -0.1625764620078656D+02   -0.1301971778809048D+02    0.1035001863793079D+02
   -0.1623392734575467D+02   -0.1389860385996746D+02    0.9881758527381859D+01
   -0.1558507051603338D+02   -0.1321899572304578D+02    0.1100038605349503D+02
    0.2236088694207898D+02    0.1151612380060383D+02    0.8749373804541962D+01
    0.2258184862965679D+02    0.1065133428859901D+02    0.9168485445012738D+01
    0.2146391270778652D+02    0.1149875321147403D+02    0.8466475781986139D+01
   -0.1954024910193823D+01   -0.1844739426083434D+02   -0.2151078187798105D+02
   -0.1349444881104824D+01   -0.1901189777423408D+02   -0.2104842091401988D+02
   -0.2703087574096175D+01   -0.1894649747531071D+02   -0.2174889892047620D+02
    0.2147631419593620D+02   -0.3537908959027098D+01    0.5857481924378967D+01
    0.2228118758348822D+02   -0.2978944788294840D+01    0.5755302738292385D+01
    0.2149418707795321D+02   -0.4298814816632564D+01    0.5209087340348809D+01
   -0.1231890912803601D+02   -0.1184079480515361D+02    0.2188585046070137D+02
   -0.1169562008781201D+02   -0.1237026051661432D+02    0.2136643315274499D+02
   -0.1174057617208913D+02   -0.1149996095586092D+02    0.2262080151800859D+02
   -0.1081821242974499D+02    0.8092106434660522D+01    0.1524578732006910D+02
   -0.1015892518761196D+02    0.7790994548132934D+01    0.1584537132586253D+02
   -0.1152572515582428D+02    0.7365814041710324D+01    0.1521269660479443D+02
   -0.2211015814079610D+01    0.2043674681003487D+02   -0.6693047353650218D+01
   -0.1313058998367572D+01    0.2035684284068693D+02   -0.6306914637806345D+01
   -0.2656882785020753D+01    0.1954160068775464D+02   -0.6434096772853313D+01
    0.7473590582426344D+00   -0.1522666884015982D+02    0.2561691613491360D+01
    0.4799246955269812D+00   -0.1585106004639854D+02    0.3226827950438717D+01
    0.4646915882241709D-01   -0.1521220971702759D+02    0.1861897930809973D+01
    0.2569158950700847D+02    0.1045053816616256D+02    0.2601871683010267D+01
    0.2588088755853972D+02    0.1138869362792170D+02    0.2418625800647359D+01
    0.2567412319010766D+02    0.9828318353228314D+01    0.1929597059017820D+01
    0.8750971293805190D+01    0.2361964233943235D+02    0.1403174034500686D+02
    0.9377917380654589D+01    0.2430941396884356D+02    0.1384950445018878D+02
    0.9290869077337932D+01    0.2293965038490512D+02    0.1439042581030045D+02
   -0.1058662465522464D+02   -0.2305253046890652D+02    0.1979044243116733D+02
   -0.1048639752507278D+02   -0.2210267449883669D+02    0.1984111014745271D+02
   -0.9803490272232869D+01   -0.2338020757843988D+02    0.2023903926617276D+02
    0.9366848284614379D+01   -0.1821735040042206D+02    0.1993434536967258D+02
    0.8713096095177008D+01   -0.1754614138361069D+02    0.1969558547270503D+02
    0.1017411135834778D+02   -0.1776372179441919D+02    0.2017398914133445D+02
   -0.1669852248363389D+02    0.2695744752954506D+02    0.2173233274121982D+02
   -0.1660966766798741D+02    0.2784597183940494D+02    0.2151004988123223D+02
   -0.1765289000771554D+02    0.2677475822827578D+02    0.2167719028354458D+02
    0.4851925814677256D+00   -0.2256364275920889D+02   -0.2023015282448115D+02
    0.9754536426787264D-01   -0.2167107328390323D+02   -0.2022876146802548D+02
    0.1081385192996960D+01   -0.2246558650600136D+02   -0.2102022528168978D+02
    0.1804839716565584D+02   -0.7384021835531782D+01    0.1677514598193416D+01
    0.1855377247634077D+02   -0.6691640073087454D+01    0.1222430028089441D+01
    0.1867432593557514D+02   -0.8045934164561849D+01    0.1985063395562105D+01
   -0.6127425874390604D+01    0.2083588762573931D+02    0.1467156864648683D+02
   -0.6657043609586654D+01    0.2130850383226488D+02    0.1402135789203924D+02
   -0.6215984187128640D+01    0.1988052461982086D+02    0.1447607303413243D+02
    0.1564892239494234D+02   -0.1786550458183742D+02    0.1408568598333750D+02
    0.1638648378612442D+02   -0.1720011626556553D+02    0.1382761323929014D+02
    0.1493403399611447D+02   -0.1762892681454666D+02    0.1340745756518338D+02
   -0.2716428708697718D+02   -0.1795959570779594D+02   -0.5159136291453508D+01
   -0.2643995969781635D+02   -0.1858731650968349D+02   -0.5103565326496788D+01
   -0.2687056703389388D+02   -0.1727027370849256D+02   -0.4597967542449832D+01
    0.1531666634200653D+02    0.6340899701677631D+01   -0.1467498956328707D+02
    0.1464618646469543D+02    0.6231575221256222D+01   -0.1537878367624446D+02
    0.1525509935286879D+02    0.7246087473431419D+01   -0.1426952253011507D+02
   -0.9097101669706251D+00   -0.6502664297753178D+01    0.2338902588622500D+02
   -0.1162163980210809D+01   -0.5739942300070561D+01    0.2400004061379139D+02
   -0.1830821914121517D+00   -0.6959696525679059D+01    0.2385473341403500D+02
   -0.9224167730149938D+01    0.3973839251037444D+01    0.1674260581011826D+02
   -0.1016213529371218D+02    0.3803059032586981D+01    0.1696933392820409D+02
   -0.9235227583317897D+01    0.3974527969312959D+01    0.1570846319434684D+02
    0.2310927414971803D+02   -0.1679250539950178D+02    0.2368551191352462D+02
    0.2279261294283181D+02   -0.1696902347406638D+02    0.2456989282758673D+02
    0.2377109951424448D+02   -0.1608896233514366D+02    0.2375717155120970D+02
   -0.2447864500690727D+02   -0.8791378476877698D+01   -0.2375405850571886D+02
   -0.2419564313937800D+02   -0.9637736025084564D+01   -0.2418785505500074D+02
   -0.2500103476691677D+02   -0.8252027974525843D+01   -0.2433368895035538D+02
    0.1580455931862126D+02    0.5094929095844085D+00    0.2943634318928997D+01
    0.1596723542185636D+02   -0.4307530302842445D+00    0.3040548641346928D+01
    0.1616298271373396D+02    0.9822816285350588D+00    0.3668487892034663D+01
   -0.1411500781153619D+02   -0.2116902198600630D+02    0.2364454136611542D+02
   -0.1480163338468863D+02   -0.2101954785833942D+02    0.2300115395947004D+02
   -0.1459703313747846D+02   -0.2144267907936072D+02    0.2444124709090092D+02
   -0.4753861523532163D+01   -0.2569897143872458D+02   -0.2439755611656737D+02
   -0.5371179724927504D+01   -0.2593835799272158D+02   -0.2509906953219652D+02
   -0.4877207008771247D+01   -0.2636386831802324D+02   -0.2371683523955575D+02
   -0.5107914289694375D+01   -0.2513128395658810D+02   -0.1603657455659408D+02
   -0.4997707429607999D+01   -0.2474336145379845D+02   -0.1513230682195770D+02
   -0.5543466010498380D+01   -0.2597157194254966D+02   -0.1594667333148954D+02
    0.3252836319086129D+01   -0.2283382686846452D+02   -0.2464785453762622D+02
    0.3590954742513019D+01   -0.2200266748528029D+02   -0.2495498424302599D+02
    0.2912884424850755D+01   -0.2331980346483430D+02   -0.2539762048795760D+02
    0.3425759092664024D+01   -0.2615251076289113D+02    0.1335019373028793D+02
    0.3106040418816554D+01   -0.2561984104062860D+02    0.1250929186515650D+02
    0.3515757127211968D+01   -0.2556431815714018D+02    0.1413202127029544D+02
   -0.9870873569262859D+01    0.2485103646074427D+01   -0.2712165726637772D+02
   -0.1025054286169050D+02    0.3397587697251920D+01   -0.2705658350528531D+02
   -0.1033658877233755D+02    0.2103058054857983D+01   -0.2782279639582498D+02
   -0.3641740887757564D+01   -0.1255480773983469D+00   -0.2055318473562874D+01
   -0.4584267626392121D+01   -0.4284621073662334D-01   -0.1862270413693374D+01
   -0.3296841642524093D+01   -0.1031455168905453D+01   -0.2207863878460750D+01
    0.4772626251111955D+01    0.1182467015960697D+02    0.2561047815791475D+02
    0.4993231649100852D+01    0.1276359152043434D+02    0.2537433979154633D+02
    0.5513744284613600D+01    0.1163928240834502D+02    0.2625819537381907D+02
    0.2664889631551374D+02    0.3637683008217875D+00    0.5882930238542784D+01
    0.2718261497864667D+02    0.9500189776018673D+00    0.6437833218560536D+01
    0.2668665662948700D+02    0.7682880088560516D+00    0.4955109408072087D+01
    0.9855971370289327D+01   -0.1729772351592860D+02    0.6695858509741489D+01
    0.1013346564467786D+02   -0.1638627166014664D+02    0.6447780859706292D+01
    0.1054745643120856D+02   -0.1795817621152103D+02    0.6511571926676210D+01
    0.2205475036477741D+02   -0.2073003875134110D+02    0.2037389645374840D+02
    0.2287237699161868D+02   -0.2103540418764566D+02    0.1995426559510351D+02
    0.2187882895759996D+02   -0.2148752636250266D+02    0.2096374551777994D+02
    0.1359442324877210D+02   -0.2420996315188707D+02    0.2663163285596583D+02
    0.1456522021119051D+02   -0.2422040341926073D+02    0.2664414855908342D+02
    0.1334731183708336D+02   -0.2483351901099692D+02    0.2589645391682478D+02
    0.2299006075121117D+02    0.3581724484663475D+01    0.2607308719820564D+02
    0.2216621919973084D+02    0.3655519553455307D+01    0.2550333999343123D+02
    0.2273992098156770D+02    0.3421491047100533D+01    0.2699424841425827D+02
    0.1381894132812411D+02    0.2041962577441293D+00    0.1039161780472708D+02
    0.1386563467739383D+02   -0.7506949995325951D+00    0.1052344495323555D+02
    0.1432651421700441D+02    0.5803290050216849D+00    0.1106434815648792D+02
    0.5491265341357701D+01   -0.1008855950633509D+02   -0.2564509767513172D+02
    0.4861745020504713D+01   -0.9940129388568945D+01   -0.2490637672563057D+02
    0.6323871231426630D+01   -0.1029394901136492D+02   -0.2525442227145022D+02
    0.8142380739249123D+01    0.2230190273828286D+02   -0.2441705850431025D+02
    0.7306659417067285D+01    0.2181939745721566D+02   -0.2456802875338047D+02
    0.8017795191830990D+01    0.2321995881673202D+02   -0.2462278380241808D+02
    0.8077527625544342D+01    0.1192046625603933D+02    0.1652482487141919D+02
    0.7585553438670576D+01    0.1115374532778486D+02    0.1678061461424571D+02
    0.7658601921272056D+01    0.1229781918367446D+02    0.1571446239579729D+02
   -0.1913361713512557D+02   -0.3465853059618452D+01   -0.1552098158067591D+02
   -0.1889355318457613D+02   -0.2669585111562160D+01   -0.1600612465558731D+02
   -0.1933612900484169D+02   -0.4210108237838579D+01   -0.1602232255698809D+02
   -0.1229360028466226D+02    0.1757325604595554D+02    0.2533560287970298D+02
   -0.1153538636509859D+02    0.1776526133372107D+02    0.2586581035795074D+02
   -0.1271023766304308D+02    0.1682787481257100D+02    0.2580939103784392D+02
   -0.2066933445271552D+01   -0.8999336170271748D+01    0.9003845120531548D+01
   -0.2096096773142222D+01   -0.9106098724630410D+01    0.9955116915617625D+01
   -0.1264467340539575D+01   -0.9451411733996485D+01    0.8701538011660437D+01
    0.1593496815617737D+02    0.1619125845330073D+02    0.8003738023133510D+00
    0.1564756360696287D+02    0.1712323988619369D+02    0.6963133088359240D+00
    0.1509396077862669D+02    0.1574480604204548D+02    0.6101885149444239D+00
    0.2041656442873085D+02    0.2524089349933401D+02    0.1768039803071536D+02
    0.2098809269415949D+02    0.2555959012828496D+02    0.1841499021678075D+02
    0.1953511624433504D+02    0.2564008548884516D+02    0.1790624781841086D+02
   -0.4679307217086905D+01   -0.5604455606395867D+01   -0.1103027154558876D+02
   -0.4035989193182472D+01   -0.5322570847744670D+01   -0.1038478973260242D+02
   -0.5065840709145188D+01   -0.4806042208233099D+01   -0.1130335424268243D+02
   -0.1699856731762186D+02   -0.1498006470346092D+01   -0.1741773978336479D+02
   -0.1709288308598583D+02   -0.2222746286460715D+01   -0.1803149853681707D+02
   -0.1792111945887110D+02   -0.1241909010345847D+01   -0.1730697828780248D+02
    0.6247081423673349D+01    0.1030007303506636D+02    0.2155376076034828D+02
    0.6991969493053555D+01    0.1029177554110935D+02    0.2094154953648750D+02
    0.6580773970272737D+01    0.1036616472251596D+02    0.2242382174804271D+02
   -0.1440003003051529D+02   -0.1836092134373252D+02   -0.2414538254990595D+02
   -0.1520953016243784D+02   -0.1883073951332441D+02   -0.2382292978095222D+02
   -0.1436487735547672D+02   -0.1754178612802971D+02   -0.2368546968369697D+02
   -0.2096615779615341D+02   -0.8669069807545361D+01    0.1968498383094014D+02
   -0.2037599044378457D+02   -0.9410210766697475D+01    0.1951576330183635D+02
   -0.2059498135552529D+02   -0.7863370925874810D+01    0.1934756871413715D+02
    0.1852808112979607D+02    0.1149739217711399D+02   -0.2551463146204266D+02
    0.1789731887280317D+02    0.1151044696779157D+02   -0.2624255094073686D+02
    0.1850362320668902D+02    0.1232669934500718D+02   -0.2503444054005464D+02
    0.1419707876358105D+02   -0.4661115866038756D+01    0.2469904169883777D+02
    0.1353939749519072D+02   -0.5120987462833164D+01    0.2521315727572312D+02
    0.1487023157982154D+02   -0.5320430579985973D+01    0.2474544399972625D+02
   -0.1555217248716007D+02   -0.1294070227073276D+02    0.1444243247277846D+02
   -0.1522371579197510D+02   -0.1364500814989736D+02    0.1502723991130298D+02
   -0.1614128080093609D+02   -0.1331033057072248D+02    0.1377686978897612D+02
   -0.2390142346623269D+02   -0.5485536550629655D+01   -0.1938714533217471D+02
   -0.2407597328591902D+02   -0.4496378565601031D+01   -0.1935763045400061D+02
   -0.2427040806293320D+02   -0.5808393464724053D+01   -0.1855739761970407D+02
    0.2325527259451833D+02    0.1204063168395219D+02    0.1521457196990846D+02
    0.2341571387464406D+02    0.1299656784775539D+02    0.1538800208418463D+02
    0.2364068826409799D+02    0.1152039213254852D+02    0.1592013163753577D+02
   -0.2363258692378977D+02   -0.1588657947751762D+02    0.8192162902869303D+01
   -0.2276965102489811D+02   -0.1630338951633700D+02    0.8047594637597959D+01
   -0.2347522657665579D+02   -0.1495818602577494D+02    0.8398307879712144D+01
    0.1010008756367956D+02   -0.9542353089977752D+01    0.2332338097462226D+02
    0.9215906934290388D+01   -0.9767405178514585D+01    0.2310944881846781D+02
    0.1008707195061862D+02   -0.8571558714535877D+01    0.2316482007750270D+02
    0.1487720532110690D+02    0.2696466940445716D+02   -0.1846826980995921D+02
    0.1567390182257096D+02    0.2702127353645387D+02   -0.1788207254139579D+02
    0.1514107279072676D+02    0.2707582392166467D+02   -0.1939117526678113D+02
    0.6957312001225848D+01    0.6690952821673148D+01    0.2683238149222250D+01
    0.7339060297787475D+01    0.7641996589484444D+01    0.2699823476615708D+01
    0.6032661457617487D+01    0.6718865311493993D+01    0.2321009382185055D+01
   -0.1455039347435936D+02    0.3442390755907233D+01    0.1824122239111095D+02
   -0.1448006502923201D+02    0.2490786130953952D+01    0.1799627317787438D+02
   -0.1432542385485893D+02    0.3532640659262098D+01    0.1919146968583478D+02
   -0.2592680347378659D+01   -0.1494561953246131D+02    0.1533495650578955D+02
   -0.3385642132136943D+01   -0.1541876501518426D+02    0.1563309967370899D+02
   -0.2255186542386531D+01   -0.1431009788238205D+02    0.1601853341250353D+02
    0.2423326655531937D+01    0.2310955653052055D+02    0.1379383918069600D+02
    0.2442330425015380D+01    0.2409698818537158D+02    0.1374018714220328D+02
    0.2753028524684520D+01    0.2292222944862968D+02    0.1468594731429110D+02
   -0.2670739775415396D+02    0.2106256356120669D+02   -0.1062822269967297D+02
   -0.2675328251104009D+02    0.2088743625580697D+02   -0.9718405046309510D+01
   -0.2667837766067065D+02    0.2203915354837108D+02   -0.1076362243772819D+02
   -0.7007831440074242D+01   -0.2495704739381505D+02    0.4887208799309867D+01
   -0.6125419923493838D+01   -0.2486611652542119D+02    0.4517388251956499D+01
   -0.7042626455958749D+01   -0.2433083822480633D+02    0.5610141049523617D+01
   -0.7525056480798325D+01   -0.2637545160370809D+02   -0.2494838464452352D+02
   -0.7860617723687833D+01   -0.2670850055816411D+02   -0.2410551043463755D+02
   -0.7467463104131778D+01   -0.2718670108017394D+02   -0.2549967575966757D+02
   -0.1905626645109917D+02   -0.1754348243242282D+02    0.1511788047842221D+02
   -0.1950347209468804D+02   -0.1673028489389797D+02    0.1482049707691600D+02
   -0.1964419717581136D+02   -0.1800240119450163D+02    0.1575174788091138D+02
    0.7623432349009541D+01    0.2483041717804958D+02   -0.1256648907383824D+02
    0.8084155708508867D+01    0.2413811098105276D+02   -0.1206841437239613D+02
    0.7671154242487636D+01    0.2445150972965911D+02   -0.1345138131958169D+02
    0.1441380838239956D+02    0.6391710062351895D+01   -0.9719678901418048D+01
    0.1461549769987596D+02    0.7154287402555816D+01   -0.9176737402335016D+01
    0.1402861987928522D+02    0.5716067754975167D+01   -0.9159294284721593D+01
   -0.2456938360704486D+02   -0.1990052382427379D+02    0.2164322310217668D+02
   -0.2406666645795922D+02   -0.1953340614891291D+02    0.2093107225078417D+02
   -0.2385412812145114D+02   -0.2004809983218470D+02    0.2238164486351464D+02
    0.5479429033988771D+01   -0.2192118989527858D+02    0.2279898486697129D+01
    0.5809737865310087D+01   -0.2257400274466909D+02    0.1661860309554540D+01
    0.4598492055755308D+01   -0.2223848819729055D+02    0.2603291280116347D+01
   -0.2376300657033805D+02   -0.2134945811736307D+02   -0.1269406215131105D+02
   -0.2333154596040647D+02   -0.2210337644478975D+02   -0.1316778941604327D+02
   -0.2308210367421486D+02   -0.2074482317914760D+02   -0.1260026700084822D+02
   -0.4648191664328490D+01    0.1840116162695339D+02   -0.1710922970605566D+02
   -0.3771622884770398D+01    0.1849646690894017D+02   -0.1679828569499358D+02
   -0.5197207894920678D+01    0.1787609209727603D+02   -0.1646670644760890D+02
   -0.2391347018366095D+01   -0.8798098565361157D+01    0.3236035516838015D+01
   -0.1723070015573927D+01   -0.9423792837374142D+01    0.3140175204892877D+01
   -0.2834605231932287D+01   -0.8768371922084023D+01    0.2380247103303755D+01
   -0.8289173502869762D+01    0.2254795960870300D+02   -0.1964926862667417D+02
   -0.7573395877875253D+01    0.2300999057784059D+02   -0.1918171620312097D+02
   -0.8638424463276710D+01    0.2175491568095776D+02   -0.1908776551992404D+02
   -0.9794730682725271D+01    0.1151396161063644D+02   -0.2375416951198820D+02
   -0.1019953066020298D+02    0.1065635971562541D+02   -0.2373128504393762D+02
   -0.1044732392557755D+02    0.1213973338751630D+02   -0.2407979119506021D+02
   -0.2693119234451508D+02   -0.5673529427846300D+01   -0.1983275032219314D+02
   -0.2670862816358853D+02   -0.4891215616208468D+01   -0.1931619999420050D+02
   -0.2644321081666558D+02   -0.6365856906917006D+01   -0.1935850908603520D+02
   -0.1121092557284241D+02   -0.6524737311347845D+01    0.3480046806570564D-01
   -0.1050194847094118D+02   -0.7161789209310498D+01   -0.2059403491132817D+00
   -0.1072710694977409D+02   -0.5935356503739584D+01    0.5976450298213598D+00
    0.2416752257181696D+02    0.1015378652442673D+02    0.1725706832842441D+02
    0.2458295860527786D+02    0.9364678142263815D+01    0.1704370340315967D+02
    0.2356835543615938D+02    0.1002602662871056D+02    0.1803965308483972D+02
    0.2007689647004486D+02   -0.1130990640463262D+02   -0.2271385777226998D+02
    0.2013734341108711D+02   -0.1111305393917472D+02   -0.2366581017017021D+02
    0.2031707812937833D+02   -0.1051774944415479D+02   -0.2221313049724030D+02
    0.3119202342792292D+01    0.5711009160199182D+01   -0.2230493973990252D+02
    0.3815323763363674D+01    0.5126669013688175D+01   -0.2255479940095387D+02
    0.2470662298571388D+01    0.5300380493598219D+01   -0.2176443222949177D+02
   -0.3088930321950538D+01   -0.2056868248725899D+02   -0.8841583498873129D-01
   -0.2556330345399021D+01   -0.2007460640683606D+02   -0.7249188067535171D+00
   -0.3793186648023938D+01   -0.2004799460070636D+02    0.2540214491465058D+00
    0.1844951125975058D+02    0.1391792444595828D+02    0.6415692949513630D+01
    0.1921103980196621D+02    0.1369409027919209D+02    0.7019109426530121D+01
    0.1859373087804308D+02    0.1480454907467806D+02    0.6165366086280875D+01
    0.1717878884365791D+02    0.1227473806977522D+02    0.8413127131854699D+01
    0.1734461526914193D+02    0.1317996364698686D+02    0.8624106430627080D+01
    0.1632048374996689D+02    0.1206143842812348D+02    0.8801639496894335D+01
   -0.1560793834857835D+02    0.1272563723468230D+02   -0.1129999842371238D+02
   -0.1629751353463108D+02    0.1286786383497460D+02   -0.1061395033639846D+02
   -0.1503240435513309D+02    0.1197158205500291D+02   -0.1101704702189121D+02
   -0.1967445795106198D+02    0.1088078228024433D+02    0.8553944463509833D+01
   -0.1942864470099074D+02    0.1140196656232947D+02    0.9303527594286345D+01
   -0.1894272986088880D+02    0.1091703478607692D+02    0.7882357030944446D+01
    0.1184193433134153D+01    0.6660801532305959D+01    0.1967847388527665D+02
    0.4777090799585413D+00    0.6884300509933654D+01    0.2025895750216453D+02
    0.1137561227624421D+01    0.7229546792614474D+01    0.1889678800555829D+02
    0.1022099155274734D+01    0.6867905570834429D+01   -0.2074792312563758D+02
    0.1922174304641274D+01    0.6783731435469893D+01   -0.2036150181608845D+02
    0.9821245932575379D+00    0.7182482499733790D+01   -0.2168402653615338D+02
    0.2340896055948017D+02   -0.1956795165829023D+02    0.1353651897477663D+02
    0.2404930913289892D+02   -0.1879527172119711D+02    0.1340458462458667D+02
    0.2364045830655968D+02   -0.2014493257909370D+02    0.1282812904606484D+02
    0.2585747528097232D+02   -0.2714354637463697D+01    0.1428813769130529D+02
    0.2604348650124684D+02   -0.2916737465729258D+01    0.1524296366277752D+02
    0.2495958824737118D+02   -0.2281712492030843D+01    0.1425416527474005D+02
    0.1485856330199699D+02   -0.2627736894584246D+02    0.4871643694296434D+01
    0.1504306376572221D+02   -0.2540790041264683D+02    0.5297931802710488D+01
    0.1430291010541795D+02   -0.2665511526593247D+02    0.5608277067286713D+01
    0.2659452827442206D+02    0.1772023133921283D+01    0.1557898453838660D+02
    0.2691272168556171D+02    0.1053595728605534D+01    0.1505617860071378D+02
    0.2709460898024727D+02    0.1700938165379943D+01    0.1640987423828946D+02
    0.7667589398857563D+01    0.1563773015798534D+02   -0.1807788494948866D+02
    0.7653827271236081D+01    0.1590862376194153D+02   -0.1897577964160227D+02
    0.7080089086788272D+01    0.1636213459769546D+02   -0.1765534170311891D+02
    0.2652504781435447D+02   -0.2567607010824307D+02    0.1080817944406708D+02
    0.2587450371266117D+02   -0.2529973633899318D+02    0.1132725718158814D+02
    0.2668369730227025D+02   -0.2495219841955622D+02    0.1019092281405694D+02
   -0.1483452313772912D+02    0.2395718226231132D+02    0.1636295378995136D+02
   -0.1439582831669741D+02    0.2420566708835456D+02    0.1554647334766968D+02
   -0.1570474778981043D+02    0.2431556495423605D+02    0.1618092969053472D+02
    0.1411603450850461D+02    0.1021509627507158D+02   -0.3150313391715121D+01
    0.1449436425911852D+02    0.9412828234748526D+01   -0.3387634554375944D+01
    0.1335808081477388D+02    0.1034613318384166D+02   -0.3743259566184765D+01
   -0.1159817287210921D+02   -0.2433584769817761D+02    0.1566106727844922D+02
   -0.1204777249085029D+02   -0.2494935876256582D+02    0.1501493903011941D+02
   -0.1134082679503154D+02   -0.2487286678706331D+02    0.1641386302522631D+02
    0.1146293250006656D+01    0.2002069432999503D+02   -0.2850497441849803D+01
    0.1678179792144143D+01    0.1928519296873075D+02   -0.3212458779164752D+01
    0.1528841211652718D+01    0.2072914288080685D+02   -0.2340405484211167D+01
    0.1453593427419578D+02   -0.1759392440015956D+02    0.7794491178565520D+01
    0.1545570339850893D+02   -0.1789661300266650D+02    0.7940957372645531D+01
    0.1423404974325541D+02   -0.1736156332333944D+02    0.8664609029651608D+01
   -0.2304673452239721D+02   -0.7643186350611364D+01    0.1525287161744402D+02
   -0.2362496976400339D+02   -0.8329946492805393D+01    0.1481250740374366D+02
   -0.2218139230727790D+02   -0.7964696480609386D+01    0.1491607675090950D+02
    0.7589936862549979D+01    0.1323565216789630D+02    0.2334158714364721D+02
    0.7987075530762965D+01    0.1346518732061483D+02    0.2250514500109564D+02
    0.7442104075991295D+01    0.1226635972790612D+02    0.2327570964471240D+02
    0.2591675060920340D+02    0.1657451419116859D+02    0.2077635771713802D+02
    0.2591074370360136D+02    0.1708454699906074D+02    0.2159079270835216D+02
    0.2621536194051216D+02    0.1570551383962903D+02    0.2114390530213842D+02
   -0.2642237860641758D+02    0.4953577207269083D+01   -0.3742372584321018D+01
   -0.2705770023722512D+02    0.4805953201515287D+01   -0.4467495053499073D+01
   -0.2691001193304028D+02    0.5357901938030015D+01   -0.3016699287654258D+01
    0.1437137900205561D+02    0.1769242318556137D+02   -0.1904954079693339D+02
    0.1500020022894546D+02    0.1747827188876809D+02   -0.1829495651262811D+02
    0.1464558988552429D+02    0.1855321430655776D+02   -0.1937410801435544D+02
   -0.9978672895970940D+01    0.1757703155880148D+02    0.1605301451752985D+01
   -0.9064924858647718D+01    0.1767666827272844D+02    0.1891107639953017D+01
   -0.1035946985722800D+02    0.1679940464076487D+02    0.2026841332612740D+01
   -0.1034045283834741D+02    0.2419948523771136D+02   -0.1656773552892761D+02
   -0.1061219878020655D+02    0.2464558603671308D+02   -0.1735988215542239D+02
   -0.1064562901605727D+02    0.2454392796758960D+02   -0.1575163278903749D+02
   -0.1052879643086177D+02   -0.1191148885206098D+02   -0.7556749159150378D+01
   -0.1017465791684491D+02   -0.1100264501372427D+02   -0.7785667477934734D+01
   -0.1088887781474551D+02   -0.1184821163203920D+02   -0.6640905338917105D+01
    0.1086070158083171D+02    0.5305610447537437D+01    0.2457032202219817D+01
    0.1004411924760021D+02    0.5298069566186018D+01    0.2991385582482827D+01
    0.1063944374257045D+02    0.5486369774010822D+01    0.1501813118494714D+01
    0.2994819332863421D+01   -0.1696371599555948D+02    0.5158222644295537D+01
    0.2777371466427729D+01   -0.1669490358514165D+02    0.6020008266651587D+01
    0.3345506597062143D+01   -0.1615034181134608D+02    0.4730309319100471D+01
   -0.1130630308403326D+02   -0.2396124421916861D+02    0.2554407108351765D+02
   -0.1219461477446833D+02   -0.2366410526650800D+02    0.2560150062119618D+02
   -0.1129287369971622D+02   -0.2461879213997603D+02    0.2484156577130939D+02
    0.2691558361295573D+02   -0.2190900863660731D+02   -0.9070848316533290D+01
    0.2735917011559464D+02   -0.2163130621739049D+02   -0.8267875370798357D+01
    0.2685361471247978D+02   -0.2115971500569125D+02   -0.9630641712288657D+01
   -0.2187488597201493D+02   -0.3991690289097325D+01    0.2212931002481592D+02
   -0.2255507269733656D+02   -0.4624102007460552D+01    0.2235102286477552D+02
   -0.2218098476041743D+02   -0.3073612559151161D+01    0.2216328034985101D+02
    0.1276981551320736D+02   -0.1532857563499219D+02    0.6152767156525978D+01
    0.1335674043393179D+02   -0.1503167759377276D+02    0.5395358705773290D+01
    0.1317105669844597D+02   -0.1598489589685451D+02    0.6667360216057880D+01
    0.4623117754876904D+01    0.1535564987040834D+02   -0.2018333148186748D+02
    0.3991452681837640D+01    0.1486755499742615D+02   -0.2074013716447526D+02
    0.4853750771379418D+01    0.1615239718850341D+02   -0.2062967169110078D+02
   -0.2327804060391581D+02    0.1032617680644823D+02   -0.1318120079690410D+02
   -0.2311971345299752D+02    0.1046515026873067D+02   -0.1411262568164159D+02
   -0.2419291124451327D+02    0.1015254044857563D+02   -0.1299691140609581D+02
    0.1773974602209630D+02    0.1804194772088146D+01    0.1445050165575356D+02
    0.1755017429349337D+02    0.1302643154275902D+01    0.1529631166170331D+02
    0.1865182799131152D+02    0.1979227084602606D+01    0.1449887786954906D+02
    0.1326094978152466D+02   -0.8359346552893125D+01   -0.2150306194972109D+02
    0.1236746100965974D+02   -0.8533885412052685D+01   -0.2179681287456495D+02
    0.1383270602715233D+02   -0.9030770753910302D+01   -0.2192662802572212D+02
   -0.6853925386873165D+01    0.1375392336841128D+02   -0.6088667580250650D+01
   -0.7396566403188356D+01    0.1448723518937208D+02   -0.5774098098275391D+01
   -0.6658656685111758D+01    0.1392811091885470D+02   -0.7105686232138687D+01
    0.1899912191759737D+02   -0.2412513186181290D+01    0.8643136883079739D+01
    0.1889823921183641D+02   -0.3294128062932257D+01    0.9028257816109312D+01
    0.1831858282999879D+02   -0.1827481818324857D+01    0.9079769349267675D+01
   -0.2109675370150731D+01   -0.1651847231550032D+02   -0.1395867399573982D+02
   -0.1729931765324281D+01   -0.1579991044502846D+02   -0.1340868346639388D+02
   -0.2876473143652465D+01   -0.1620330744414094D+02   -0.1431454913744446D+02
   -0.7864629614348079D+01   -0.1625568254070487D+02    0.1577686304492671D+02
   -0.8414911812276888D+01   -0.1652491085012444D+02    0.1645743496825088D+02
   -0.7446752934588569D+01   -0.1542033138455651D+02    0.1611467186010562D+02
   -0.2695085404817225D+02    0.9430198892779490D+01    0.1195017912640136D+02
   -0.2702314777334790D+02    0.8964533293576025D+01    0.1110414105687925D+02
   -0.2612468468559080D+02    0.9928322283522572D+01    0.1190502577873477D+02
   -0.2695151919864087D+02   -0.6563041384282904D+01    0.9394873746837870D+00
   -0.2668619657334154D+02   -0.6073561513115040D+01    0.1749249285533477D+01
   -0.2626510334495371D+02   -0.6421967193707584D+01    0.3468087185786709D+00
   -0.1512472811887192D+02   -0.1756785918015516D+02    0.2547315810126713D+02
   -0.1457443276239628D+02   -0.1768351008995295D+02    0.2630200289672466D+02
   -0.1555042626029297D+02   -0.1840054375046888D+02    0.2519604041716978D+02
   -0.1595999580788228D+02    0.1125774018126083D+02    0.1235366607923237D+02
   -0.1514567533230685D+02    0.1089454920508152D+02    0.1251397796869298D+02
   -0.1623878098232280D+02    0.1175808570977600D+02    0.1310520203005572D+02
    0.2180777372405367D+02   -0.1740413232061530D+02   -0.2479480788358035D+02
    0.2125786627016583D+02   -0.1696250538930322D+02   -0.2547777904538631D+02
    0.2263809405429704D+02   -0.1683541478260556D+02   -0.2474784105884548D+02
    0.2530308507931513D+02    0.1806462543962548D+02    0.3011653442676486D+01
    0.2611642368430025D+02    0.1761151592782592D+02    0.2814872385753813D+01
    0.2536275984258432D+02    0.1840921061265376D+02    0.3900147021428193D+01
    0.1367708699783747D+01    0.1787501989507588D+02   -0.4441293948651805D+00
    0.2061892232260566D+01    0.1735803346232491D+02   -0.7784949697519021D+00
    0.6158029622523716D+00    0.1729217623923039D+02   -0.3983767661646574D+00
    0.2306947460717045D+02   -0.2517006042135138D+02   -0.2056982105360509D+02
    0.2283769085230521D+02   -0.2557619816037846D+02   -0.2143454593086268D+02
    0.2389580475402519D+02   -0.2469601235465780D+02   -0.2075855034708329D+02
   -0.5093668584819635D+01    0.3503326814107551D+01    0.9378867000788800D+01
   -0.5029764824236265D+01    0.4062178808138748D+01    0.1013961538483621D+02
   -0.4647707144358392D+01    0.3943468406931425D+01    0.8597178735629958D+01
   -0.7348925970840932D+01    0.2676049566910085D+01   -0.4108411671264529D+01
   -0.8285901247036511D+01    0.2753866637865539D+01   -0.4273481037592031D+01
   -0.7081372307108800D+01    0.3486908281483891D+01   -0.3684289160667096D+01
   -0.1103726480903791D+02   -0.1821277974529870D+02   -0.3751561934288446D+01
   -0.1116712254579296D+02   -0.1907489780529977D+02   -0.3353168550900240D+01
   -0.1130577560397573D+02   -0.1826866156142002D+02   -0.4711342959781271D+01
    0.1469498773813596D+02    0.1573470063096567D+02    0.1244867627378897D+02
    0.1530126640577711D+02    0.1502405308296481D+02    0.1217353780368417D+02
    0.1464104565719598D+02    0.1542126928131694D+02    0.1332417585432101D+02
   -0.8085065704841604D+01   -0.1817868038938824D+02   -0.6697371258450877D+01
   -0.7425472850767171D+01   -0.1747556603619026D+02   -0.6722463547410568D+01
   -0.8275848114336315D+01   -0.1833895931082044D+02   -0.7611510546830178D+01
   -0.1614892139755480D+02    0.9050738642210426D+01   -0.1545403318841247D+02
   -0.1644153176465236D+02    0.8268350033950560D+01   -0.1495119471899935D+02
   -0.1597546701457074D+02    0.9807373853202932D+01   -0.1493380059614958D+02
   -0.2621188541125594D+02    0.1709925357989670D+00   -0.2175879803344991D+02
   -0.2684781832542300D+02    0.5758030748300235D+00   -0.2109860691589436D+02
   -0.2661002713906306D+02    0.2923358263937977D+00   -0.2266308459901132D+02
    0.2125439154643587D+02   -0.1579032808607415D+02   -0.7256268981606982D+01
    0.2082040836994634D+02   -0.1660571739943850D+02   -0.6957385587061103D+01
    0.2226742356171885D+02   -0.1581451355628277D+02   -0.7187780363942954D+01
    0.2544450145626664D+02    0.2688480905101206D+02   -0.2542090174665504D+02
    0.2570431584093046D+02    0.2766194883998636D+02   -0.2496038004157481D+02
    0.2454806876653510D+02    0.2705607242993017D+02   -0.2574923379342375D+02
    0.1005609154066174D+02   -0.1278437342718910D+02    0.2096599450018884D+02
    0.1042753166564201D+02   -0.1358074373686099D+02    0.2062929757110849D+02
    0.9170473085867984D+01   -0.1301362246555216D+02    0.2118564755027528D+02
    0.4804273406910508D+01   -0.1860896159446289D+02   -0.5572971897470856D+01
    0.5134497746817113D+01   -0.1892382504695258D+02   -0.6367530087751442D+01
    0.3917465108656419D+01   -0.1892693227429549D+02   -0.5522230200327578D+01
   -0.1988084950671767D+02    0.1524729297853188D+02    0.1136000025785492D+02
   -0.2056334581082369D+02    0.1500769860876047D+02    0.1073981936693492D+02
   -0.1921287746700056D+02    0.1565968487026945D+02    0.1076396971080131D+02
   -0.2150248946637047D+02   -0.1308029016157012D+02   -0.2115222909189342D+02
   -0.2214899911738878D+02   -0.1233645424983495D+02   -0.2108110763645402D+02
   -0.2169623056219502D+02   -0.1368333333452436D+02   -0.2040715786721134D+02
   -0.1188340152706486D+02   -0.9788439679225968D+01    0.2710033578234115D+01
   -0.1103754361776897D+02   -0.1023964053186472D+02    0.2561415056232336D+01
   -0.1208732318184029D+02   -0.9926238268573435D+01    0.3664344687285977D+01
    0.1667049741128303D+02    0.3223432051439110D+01    0.2892989497886325D+01
    0.1616198744050834D+02    0.3689799572954448D+01    0.3596431604922627D+01
    0.1727185159767770D+02    0.2648735272165744D+01    0.3427442854370784D+01
   -0.1717840068317077D+02    0.1167660211836647D+02    0.6913539854945969D+01
   -0.1689404852190438D+02    0.1162909080635010D+02    0.6030946942566475D+01
   -0.1663584347356171D+02    0.1107663731754033D+02    0.7451910636045572D+01
   -0.1659126700346744D+02   -0.2529889658782312D+02    0.9543250905824529D+01
   -0.1619556616081496D+02   -0.2456024887092210D+02    0.1004340031520779D+02
   -0.1745890951591560D+02   -0.2493463116518505D+02    0.9210593015376206D+01
    0.1385399118419697D+02   -0.2384332683505000D+01   -0.2180882436279183D+02
    0.1416709410584911D+02   -0.3338181284197052D+01   -0.2178420018743978D+02
    0.1465914707604241D+02   -0.1904540650317030D+01   -0.2168046382565672D+02
    0.2383799288202752D+02   -0.2515174297985331D+02    0.1678364633251657D+01
    0.2431008268122095D+02   -0.2475949691038300D+02    0.9418484271491008D+00
    0.2417243396883813D+02   -0.2478088928271043D+02    0.2474155565171473D+01
    0.1475552003328287D+02    0.1886607033774279D+02    0.2310964321282959D+02
    0.1484150733751149D+02    0.1825040275984818D+02    0.2387918767914923D+02
    0.1528632066082974D+02    0.1965799311649575D+02    0.2334753454202823D+02
    0.4383369722571857D+01   -0.1608590496551933D+02   -0.2494687780786526D+02
    0.4733977685463902D+01   -0.1672279383026094D+02   -0.2434072488411912D+02
    0.3410939020207821D+01   -0.1622510173961155D+02   -0.2496668498760226D+02
   -0.1045912720707345D+02   -0.8605781158562698D+01    0.1776507426367495D+02
   -0.9615883619036916D+01   -0.8980042809477403D+01    0.1745558055391901D+02
   -0.1123123143337492D+02   -0.9194798033428089D+01    0.1743367336785452D+02
    0.1519178022304176D+02    0.1342760448030331D+02   -0.2101245327883186D+02
    0.1529895166098084D+02    0.1430960101882984D+02   -0.2128464748620571D+02
    0.1422897858566376D+02    0.1322979673871669D+02   -0.2104926440782070D+02
   -0.1464161768375648D+02   -0.1489716810850277D+02   -0.6877872426916566D+01
   -0.1469594210220683D+02   -0.1396386952227160D+02   -0.6924353444653772D+01
   -0.1482342241062999D+02   -0.1505867808139450D+02   -0.5943396237335751D+01
   -0.2044621153220876D+02   -0.1324114043454340D+02   -0.1767137838379441D+02
   -0.2099243357997033D+02   -0.1392955018206029D+02   -0.1804057829271220D+02
   -0.2033593667512976D+02   -0.1359825444968470D+02   -0.1676112729632786D+02
    0.2700993941816399D+02   -0.9406000380556295D+01    0.7122261310270634D+00
    0.2726596027029466D+02   -0.9773900718785976D+01    0.1566635264834196D+01
    0.2709502739460647D+02   -0.8467381778915245D+01    0.7818609698807837D+00
    0.2574355435001862D+02   -0.1076127181681321D+02   -0.2556267961737648D+02
    0.2492436711016772D+02   -0.1126327214944500D+02   -0.2565249045689611D+02
    0.2552438636997596D+02   -0.9880766138349081D+01   -0.2589921138986035D+02
    0.1034029282858171D+02    0.1198915612127307D+02    0.2147730875784277D+02
    0.1062215812351517D+02    0.1130064723468120D+02    0.2207056411854360D+02
    0.1056118653498331D+02    0.1160333560854056D+02    0.2062448680365391D+02
   -0.1117501808297610D+02    0.9157863918175931D+01   -0.2323874359428016D+02
   -0.1058576750827513D+02    0.8674604114984575D+01   -0.2254348474023153D+02
   -0.1108034301565538D+02    0.8666293572608962D+01   -0.2402396157691230D+02
   -0.2229512048554284D+02   -0.2495716178448389D+02    0.1462228161045732D+02
   -0.2132818071020836D+02   -0.2479397855770856D+02    0.1445927093971412D+02
   -0.2241004057687009D+02   -0.2456529325921964D+02    0.1550690556951817D+02
    0.1221652718895906D+02   -0.1302199897065899D+02    0.7594506217831605D+01
    0.1243337217673521D+02   -0.1384073007901987D+02    0.7120722787397451D+01
    0.1300989604103042D+02   -0.1248234388945091D+02    0.7342807974793833D+01
   -0.4160400933861024D+01    0.1018733971863644D+02   -0.2400862199301686D+02
   -0.3711734768441001D+01    0.1000255689196369D+02   -0.2487779221469692D+02
   -0.3898595928516462D+01    0.9551632972377734D+01   -0.2332238260599151D+02
    0.1045173293098086D+01   -0.2963852141026541D+01   -0.1185414296520941D+02
    0.1039087376925560D+01   -0.2103626634277057D+01   -0.1124628996195619D+02
    0.5768846880227344D+00   -0.2634383613553686D+01   -0.1263287932511113D+02
   -0.2066111491082519D+02    0.8270252129207291D+01   -0.1897736390908727D+02
   -0.2092248606260633D+02    0.9013299452167901D+01   -0.1840106555276472D+02
   -0.2075344548609580D+02    0.8611839063645636D+01   -0.1988751016871311D+02
   -0.1633015632435471D+02    0.1691557665499891D+02   -0.1019633330455492D+02
   -0.1670666250253494D+02    0.1783486341465195D+02   -0.1019548145973857D+02
   -0.1604587231509720D+02    0.1663885074121388D+02   -0.1106604662961447D+02
   -0.2293702160657838D+01    0.1909152216967397D+02    0.1952846315458682D+02
   -0.1619391292522337D+01    0.1944000166262541D+02    0.2014082590073148D+02
   -0.1990175761127597D+01    0.1939790246551754D+02    0.1868295868180722D+02
   -0.7124779522322108D+01   -0.8886342099364205D+01    0.9225472634716189D+01
   -0.7941403652592331D+01   -0.9436628076170756D+01    0.9127439121247539D+01
   -0.6849154213170353D+01   -0.8670437134416867D+01    0.8313166088917191D+01
   -0.5713243487893283D+01   -0.1500778888141753D+02    0.1379623777976916D+02
   -0.4787335681640617D+01   -0.1527922769479486D+02    0.1354200907359488D+02
   -0.5716572044320629D+01   -0.1530140261447504D+02    0.1473095701476741D+02
   -0.1595412173783898D+02   -0.2476133998025647D+02   -0.2546785950054702D+02
   -0.1585206355996394D+02   -0.2564378655258470D+02   -0.2506996504585924D+02
   -0.1568849859266867D+02   -0.2425431125955807D+02   -0.2469964760600419D+02
    0.2268351564256112D+02   -0.8258004302910487D+01    0.9672916885689791D+01
    0.2334932668042480D+02   -0.8321352741338400D+01    0.8987809742259055D+01
    0.2268554658740871D+02   -0.9081738053297704D+01    0.1019773445641361D+02
    0.2569674084297819D+02    0.1624664951421366D+01   -0.1600834707760695D+02
    0.2641578818967279D+02    0.1533621257320280D+01   -0.1537107479843856D+02
    0.2617028099492915D+02    0.2078979401068782D+01   -0.1676785721842779D+02
   -0.7191402382316297D+01    0.2098746532817065D+01    0.2311234207627576D+02
   -0.7275500192694180D+01    0.2666624935909925D+01    0.2381510247516472D+02
   -0.6255614001138038D+01    0.1706089428333936D+01    0.2308957158224511D+02
   -0.6214677385898114D+01   -0.3101104596001388D+01    0.1572377672248969D+02
   -0.5623671416808183D+01   -0.3813446360474562D+01    0.1598102637775078D+02
   -0.5704495271669010D+01   -0.2601121628121964D+01    0.1503786283232319D+02
   -0.2078689965803341D+02   -0.1419538186976911D+02   -0.9221492306522328D+00
   -0.2103882364220703D+02   -0.1502012772201408D+02   -0.4419796385919623D+00
   -0.2136105397916968D+02   -0.1348164100806735D+02   -0.7292578187714843D+00
   -0.2390047466047946D+02    0.2093749114129839D+02   -0.4031998077835787D+01
   -0.2464805692345430D+02    0.2147415140519351D+02   -0.4357206468410571D+01
   -0.2337853812143611D+02    0.2074411276009566D+02   -0.4873617521153418D+01
   -0.2200321953354816D+02   -0.6724147495706302D+01    0.8501652655283062D+01
   -0.2280779521332845D+02   -0.6541028569290622D+01    0.9030858259280409D+01
   -0.2164005719940941D+02   -0.7566228939371959D+01    0.8801407914400096D+01
    0.1830160661010948D+02   -0.2630439004805980D+02    0.2385081575527733D+02
    0.1808146940854698D+02   -0.2666897942985176D+02    0.2299306991216924D+02
    0.1888062197344699D+02   -0.2557138757016191D+02    0.2372184301556439D+02
   -0.6539919409578718D+01    0.1397075022499564D+02   -0.1827142408665447D+02
   -0.6813319788216901D+01    0.1444740432217912D+02   -0.1905552541353068D+02
   -0.7340015093909520D+01    0.1389078783338942D+02   -0.1778312912210974D+02
   -0.2698575430031296D+02    0.2509711542767424D+02    0.2448791062660143D+02
   -0.2752939125902518D+02    0.2532064471775575D+02    0.2372281005462466D+02
   -0.2752209270156800D+02    0.2475128945386632D+02    0.2524416092050810D+02
   -0.1407649137602310D+02    0.2635311909763887D+01   -0.1001597645532465D+02
   -0.1360169086672354D+02    0.3428432432936107D+01   -0.1035603967460047D+02
   -0.1396987629631695D+02    0.2738173707223531D+01   -0.9028065904403114D+01
    0.9737867881310907D+01   -0.4538896615552019D+01    0.1863730252471432D+02
    0.9747709016018289D+01   -0.5294571043625664D+01    0.1790916576714155D+02
    0.8973694137664358D+01   -0.3955507217275361D+01    0.1832328601631804D+02
   -0.2697792925055858D+02   -0.1475648924950293D+02   -0.4187914675135873D+01
   -0.2608879449643076D+02   -0.1440126270833614D+02   -0.4274963404285874D+01
   -0.2699502394526466D+02   -0.1494893876006340D+02   -0.3201464667152077D+01
    0.2152849388610810D+02   -0.2310538326314151D+02    0.2200131177169762D+02
    0.2237373958057690D+02   -0.2317505101110428D+02    0.2251919958875906D+02
    0.2176895413969434D+02   -0.2342341040615135D+02    0.2115537264095545D+02
    0.1511498599039169D+02    0.9157822693744226D+01   -0.8483552874623451D+01
    0.1428246252428778D+02    0.9453168793022598D+01   -0.8078748803946754D+01
    0.1579570504381114D+02    0.9768218446459905D+01   -0.8527103503566662D+01
   -0.1004665508707582D+02   -0.7562685250454439D+01    0.2839783008585056D+01
   -0.1024591996800287D+02   -0.6660339925906809D+01    0.2534662479572176D+01
   -0.1090606342239380D+02   -0.8046541982155794D+01    0.3063130382266690D+01
   -0.1199051159972715D+02   -0.2653589016982316D+02    0.7538166550878023D+01
   -0.1156595176848018D+02   -0.2656936651805207D+02    0.6688337763993543D+01
   -0.1291820875823443D+02   -0.2665073995731415D+02    0.7389407366703113D+01
    0.1479679058619634D+01    0.2009682375760637D+02   -0.2418568173459319D+02
    0.5289940791671973D+00    0.2009268661209508D+02   -0.2397500069860881D+02
    0.1472250297862695D+01    0.1971944433302033D+02   -0.2503828112977196D+02
    0.4952375952258110D+01    0.1434157824029334D+01   -0.1556253043139940D+02
    0.4424341020406336D+01    0.2181865225663527D+01   -0.1582893172575537D+02
    0.5591078015831244D+01    0.1393891927117431D+01   -0.1624503713828750D+02
   -0.1271659951509490D+01   -0.1345462435698301D+02    0.2467466236986906D+02
   -0.8049118282843881D+00   -0.1429124796471520D+02    0.2472160133734819D+02
   -0.7821213663997666D+00   -0.1271287793784640D+02    0.2517252294867583D+02
    0.2520936135329396D+02   -0.8595559856610155D+00    0.1969052066923497D+01
    0.2562812341789809D+02   -0.1695531931478591D+01    0.1847495204317892D+01
    0.2473492366171314D+02   -0.8199454811372370D+00    0.2825987748934100D+01
   -0.1250661105848451D+02   -0.8456500704715255D+01    0.2354468139696148D+02
   -0.1256994662826943D+02   -0.7928098326901128D+01    0.2275813723444215D+02
   -0.1327253860261083D+02   -0.9152925899081923D+01    0.2359794984392295D+02
   -0.1430364497053587D+02    0.3365214140211950D+01    0.2107069390078903D+02
   -0.1434870849073006D+02    0.4263234230965621D+01    0.2150199611799993D+02
   -0.1342998246724495D+02    0.3029412824319010D+01    0.2123587177494133D+02
   -0.6330327052929922D+01    0.1154010669301417D+02    0.1453885836584386D+02
   -0.5719490081898890D+01    0.1229876780065354D+02    0.1453419018974597D+02
   -0.7161264793812637D+01    0.1200216339839214D+02    0.1433706705350483D+02
    0.1265334820364551D+02    0.1035414351571712D+02   -0.2655604919439521D+02
    0.1248016723948748D+02    0.9809565717431035D+01   -0.2733520509150989D+02
    0.1319894085649254D+02    0.1114975243200902D+02   -0.2692616239810605D+02
    0.2256768996877160D+02    0.2536221887023106D+02   -0.2418079749746239D+02
    0.2188024756594314D+02    0.2492056158391161D+02   -0.2473045093786889D+02
    0.2328375877822110D+02    0.2477443697078732D+02   -0.2423631489200224D+02
    0.1359999823844167D+02   -0.2409480645949414D+02   -0.2414711426593448D+02
    0.1441189537540306D+02   -0.2430787061434416D+02   -0.2370887647477572D+02
    0.1336820843845049D+02   -0.2475686802424791D+02   -0.2476767500326434D+02
   -0.4033457348928858D+01   -0.1000480965941693D+02    0.2189811974563392D+02
   -0.3291002875536809D+01   -0.1040730324327452D+02    0.2140798391174897D+02
   -0.3708096862151614D+01   -0.1000337170956448D+02    0.2275457426133103D+02
    0.5526308941713443D+01    0.2706719760647157D+02    0.1214432135690554D+02
    0.6182472556755037D+01    0.2694463705944634D+02    0.1282200161582989D+02
    0.4887229513407833D+01    0.2766794666344257D+02    0.1263409099378979D+02
    0.1773854975167539D+02   -0.1992480099599053D+02    0.6692846787447556D+00
    0.1681315288526512D+02   -0.2018072936696221D+02    0.4507679256088301D+00
    0.1832147831812667D+02   -0.2017036661968562D+02   -0.5209669406923567D-01
    0.1821954633905185D+02    0.6252323067632109D+01   -0.2655500380565866D+02
    0.1758496284340925D+02    0.7006045181997811D+01   -0.2635417050261873D+02
    0.1789849207737079D+02    0.5515608661418599D+01   -0.2715564237466844D+02
   -0.1500448735926359D+02   -0.1350394683864491D+02    0.2130798472468941D+02
   -0.1500411964654630D+02   -0.1256349283102097D+02    0.2092576866843879D+02
   -0.1553364409099906D+02   -0.1345513339372644D+02    0.2218741320277357D+02
    0.7548581299058143D+01    0.3867179094024433D+00    0.2572285616760596D+02
    0.7433264207393885D+01    0.3953101042734228D+00    0.2667706542486234D+02
    0.6875125062308258D+01   -0.1395080736619338D+00    0.2540820998796064D+02
    0.2606687005255761D+02   -0.2283162291007899D+02    0.1260333640064409D+01
    0.2660799153480890D+02   -0.2331737928354524D+02    0.6258525834845847D+00
    0.2617473999064522D+02   -0.2328823251020265D+02    0.2036426334191325D+01
   -0.1337633412878203D+02    0.2366461027335598D+02    0.2503236519645619D+02
   -0.1353255070074158D+02    0.2273161903767881D+02    0.2492802755455544D+02
   -0.1339156117257584D+02    0.2402487032624672D+02    0.2413883330386725D+02
   -0.3460801102936715D+01   -0.9127251339495212D+01   -0.5381187045101310D+00
   -0.4387939861301908D+01   -0.9236925857350336D+01   -0.5114173293749940D+00
   -0.3099072853440819D+01   -0.1000513579879767D+02   -0.7730635428424977D+00
    0.8921565222920920D+01    0.1357637359597978D+02    0.1847143273259605D+02
    0.9574156347886451D+01    0.1287451608675525D+02    0.1844056162096772D+02
    0.8104157276256675D+01    0.1306471392022464D+02    0.1836504334684879D+02
   -0.2598417132263894D+02   -0.1597366533464703D+02    0.2351587733214480D+02
   -0.2626362891621133D+02   -0.1693714801374565D+02    0.2335763372828256D+02
   -0.2526268089304286D+02   -0.1610914431151660D+02    0.2410032301727588D+02
    0.2490506933911688D+02    0.2544624228111093D+01   -0.6394599527029853D+01
    0.2411249474992785D+02    0.2469424834315687D+01   -0.6938596166619572D+01
    0.2454650333508231D+02    0.2710697107733291D+01   -0.5531606769438040D+01
   -0.1458154550229350D+02    0.7859474108456542D+01   -0.1980524179853831D+02
   -0.1542891012972151D+02    0.8375944995992739D+01   -0.1985563276907313D+02
   -0.1430009527750266D+02    0.8086762758769556D+01   -0.1889790707680884D+02
   -0.7036566712384705D+00   -0.2602817846427089D+02   -0.9309973996284551D+00
   -0.6672468822654982D+00   -0.2680239821360743D+02   -0.1439249402102488D+01
   -0.2335434134297137D+00   -0.2614381606368811D+02   -0.1108987837880008D+00
   -0.1233532510062545D+02   -0.1623059072538816D+02    0.2006047960490607D+02
   -0.1263455201589531D+02   -0.1605457831329133D+02    0.2096616879601086D+02
   -0.1172307028005267D+02   -0.1551444259007319D+02    0.1987390047734666D+02
   -0.1093678721698653D+01    0.3110450896253963D+01    0.1795946710695065D+02
   -0.8774640141618626D+00    0.2342904032884539D+01    0.1744357350639008D+02
   -0.3020955132506393D+00    0.3530406895373738D+01    0.1825018702177655D+02
   -0.3241752050676412D+01   -0.2580246723609415D+02    0.1276201666201329D+02
   -0.3524244758371859D+01   -0.2636157808963882D+02    0.1351316467457050D+02
   -0.3613966660198495D+01   -0.2625817671349286D+02    0.1200322805948116D+02
   -0.1091191928355078D+02   -0.4810656860068758D+01    0.1326695495631064D+02
   -0.1113529129003725D+02   -0.4538914204966651D+01    0.1418420057791664D+02
   -0.1099560208863362D+02   -0.4130062368166799D+01    0.1257914750337239D+02
    0.1814645358541572D+02   -0.2052624670761329D+02    0.3326818421754729D+01
    0.1742403185865301D+02   -0.2112539856144143D+02    0.3591271752786250D+01
    0.1798745332144486D+02   -0.2019722344202062D+02    0.2463654745007012D+01
   -0.1842456479738769D+02    0.2135217623185773D+02   -0.1442538459927770D+01
   -0.1862913574252570D+02    0.2171645338272656D+02   -0.2353336877681273D+01
   -0.1914159395679396D+02    0.2073162064567011D+02   -0.1212417895112632D+01
   -0.2638137588030169D+02    0.6155591913233339D+01   -0.2708630215749523D+02
   -0.2554312515638150D+02    0.6545670597209254D+01   -0.2740883609365425D+02
   -0.2652824014231702D+02    0.5424171266276369D+01   -0.2767862182839188D+02
    0.7209658524404581D+01   -0.2526053698628915D+02    0.7620665492775819D+00
    0.7777552914216855D+01   -0.2465481278288968D+02    0.3437401784119117D+00
    0.6714579117802440D+01   -0.2562222985314202D+02    0.2013969728752230D-01
   -0.2038927531143936D+02    0.2606161225658676D+02   -0.2634171206263480D+02
   -0.2127210778812690D+02    0.2579766843651348D+02   -0.2623208523999673D+02
   -0.2024860354515108D+02    0.2635324429742016D+02   -0.2724257024317849D+02
    0.4549629979523297D+01   -0.2411192264282376D+02   -0.1905566399637190D+02
    0.5194161718559926D+01   -0.2392192917880720D+02   -0.1836984385550718D+02
    0.3717999000154618D+01   -0.2387581649655267D+02   -0.1866593530569887D+02
   -0.1168258507126250D+02    0.5945740124076556D+00   -0.7585038398146621D+01
   -0.1179207897407691D+02    0.2569713729663985D+00   -0.6719697075816528D+01
   -0.1213107046185196D+02    0.6288182314767043D-01   -0.8228630416448002D+01
    0.1097163240471612D+02   -0.1087315859180334D+02    0.2552079355671055D+02
    0.1068610606200173D+02   -0.1037120080772606D+02    0.2476450793726800D+02
    0.1018100515973965D+02   -0.1101120116176094D+02    0.2605852661393373D+02
    0.8090557536023580D+01   -0.1189608791060544D+02   -0.1475465279988215D+02
    0.9015515829233610D+01   -0.1224649348784975D+02   -0.1466735250688644D+02
    0.7519280007562354D+01   -0.1262823119277891D+02   -0.1466788953505313D+02
   -0.1184478587250382D+02   -0.2408636934187333D+02    0.3875033318466779D+01
   -0.1215459968467945D+02   -0.2333084288085625D+02    0.4348426840881662D+01
   -0.1255111631239781D+02   -0.2443993511638425D+02    0.3297780207491703D+01
    0.2172799387455168D+02   -0.2634573084471591D+02   -0.4396505577703564D+01
    0.2251919793895014D+02   -0.2625328688983668D+02   -0.3863188157478950D+01
    0.2166211203968495D+02   -0.2549770216094318D+02   -0.4794885373139921D+01
    0.1791657729172083D+02   -0.2312327755385526D+02   -0.1773100298497634D+02
    0.1772556422085072D+02   -0.2213323627655756D+02   -0.1782037163581371D+02
    0.1776032682126042D+02   -0.2349383753028855D+02   -0.1684601929346245D+02
   -0.1098577853323986D+02    0.1439439798480579D+02    0.1673350492349443D+02
   -0.1009744402434475D+02    0.1410534896776506D+02    0.1659527461916148D+02
   -0.1142641801137254D+02    0.1399317384696964D+02    0.1750884399269246D+02
   -0.1686984074589313D+02    0.1541460272883506D+02   -0.2133262950894619D+01
   -0.1638189821331553D+02    0.1516991337980569D+02   -0.2887684677102868D+01
   -0.1661117711130286D+02    0.1631436452280855D+02   -0.1875845902677502D+01
   -0.2434346266834355D+02    0.1008922041386319D+02    0.1131070712298411D+02
   -0.2371399592161407D+02    0.1071626021500939D+02    0.1098476052615599D+02
   -0.2404674260712431D+02    0.9288669665226815D+01    0.1091354780028333D+02
   -0.1850680649377189D+01    0.1464363239880490D+01   -0.1431602350137255D+02
   -0.2328276899404049D+01    0.6179293777637727D+00   -0.1449113464475777D+02
   -0.1150083242449100D+01    0.1473154913947265D+01   -0.1503219431678426D+02
    0.4665130373078961D+00   -0.2628193836004080D+02   -0.1701927283963027D+02
   -0.1038976261068545D+00   -0.2645828658388524D+02   -0.1621819174843498D+02
   -0.4706658211958659D-01   -0.2659546828876505D+02   -0.1777511128728499D+02
   -0.2659272708172411D+02   -0.2969362895884436D+01    0.1218041509337031D+02
   -0.2726545075831504D+02   -0.3063506583741602D+01    0.1282027045250619D+02
   -0.2611369387225633D+02   -0.3829277500567942D+01    0.1205701839286541D+02
    0.1680309552039675D+02    0.1019988344999614D+02    0.1682684779247120D+02
    0.1770761027558047D+02    0.1049654257531665D+02    0.1688111372689796D+02
    0.1649037885057328D+02    0.9894772529656036D+01    0.1768102183927382D+02
   -0.1027493379392979D+02   -0.1284016459758260D+02   -0.1121939824674449D+02
   -0.1046987078763575D+02   -0.1326733446222232D+02   -0.1205366601100859D+02
   -0.1082240921407074D+02   -0.1327072817929328D+02   -0.1060391546595437D+02
    0.2609722698123367D+02    0.4178988034174493D+01    0.1935166122660934D+02
    0.2652060562967115D+02    0.3978403677618993D+01    0.2020766955758268D+02
    0.2517654611281189D+02    0.3890625410083210D+01    0.1940240978006137D+02
    0.4281620381660266D+01    0.1767420013280830D+02   -0.2426033459786303D+02
    0.4744446387000580D+01    0.1809287843563632D+02   -0.2501365806911954D+02
    0.3657450400777075D+01    0.1707141703057360D+02   -0.2462167526498893D+02
    0.5258807492260999D+01   -0.1805139480606766D+02    0.1845976566619388D+02
    0.5346318587662538D+01   -0.1868923771258154D+02    0.1915748804318504D+02
    0.5143259555850774D+01   -0.1718573391572638D+02    0.1890975485270690D+02
    0.7076600544501533D+01   -0.2306658056370879D+02    0.7284702759103728D+01
    0.7531312765151992D+01   -0.2375207140241171D+02    0.7808286008947605D+01
    0.6188110429709528D+01   -0.2321315453934623D+02    0.7583323113050966D+01
   -0.1150660836824818D+02    0.2171968645495657D+02    0.2691869655793642D+02
   -0.1082729466240852D+02    0.2212671968951412D+02    0.2640005611722657D+02
   -0.1119255104218346D+02    0.2088698733580220D+02    0.2731132117881804D+02
    0.1146714467721972D+02    0.1862524148204298D+02    0.2398865209127412D+02
    0.1053422501822105D+02    0.1833143676776947D+02    0.2381011699083679D+02
    0.1179709828235989D+02    0.1821955507174743D+02    0.2482022529222158D+02
   -0.2257517739988493D+02   -0.1034193623078836D+02   -0.1086641862058090D+02
   -0.2175645610978989D+02   -0.9869478096671324D+01   -0.1103488425703221D+02
   -0.2230786518666980D+02   -0.1122542144556914D+02   -0.1069504298566852D+02
    0.1944938340244886D+02   -0.6747696525002072D+01   -0.1216875414195844D+02
    0.1976056899411190D+02   -0.6434370542500533D+01   -0.1130517267520564D+02
    0.1992657350626746D+02   -0.7502023379071367D+01   -0.1252334946314807D+02
    0.4916030567122417D+01   -0.1398486893172883D+02   -0.5206700553371230D+01
    0.4250513738152893D+01   -0.1434463380308748D+02   -0.5818782972282356D+01
    0.5281754436548828D+01   -0.1323740430458863D+02   -0.5735973727734409D+01
   -0.2492229693323809D+02    0.2925821268107196D+01   -0.5135762379680098D+01
   -0.2534983266247897D+02    0.3260158859864789D+01   -0.4309095238542026D+01
   -0.2520513015522803D+02    0.2010921109334895D+01   -0.5233186691202746D+01
   -0.2610106959014365D+01   -0.2549551552434446D+02    0.1922089238109977D+02
   -0.3124492521345528D+01   -0.2501942148665406D+02    0.1992578498727333D+02
   -0.2192671966044890D+01   -0.2626603730625967D+02    0.1952058629726253D+02
   -0.2348353485324558D+02    0.7593298064442407D+01   -0.2550155127608848D+02
   -0.2390435402614517D+02    0.7329712609466458D+01   -0.2633926473286161D+02
   -0.2279680098999513D+02    0.6945625718157014D+01   -0.2534032720399761D+02
    0.1935203448478037D+02    0.2618873321252772D+01   -0.2623046680591928D+02
    0.1933054166297339D+02    0.3183753696648223D+01   -0.2708563519403291D+02
    0.2019785359427869D+02    0.2595044603723438D+01   -0.2584489581772021D+02
    0.8323122004031582D+01   -0.3850994322252289D+01    0.2561695892979838D+02
    0.7459115176654331D+01   -0.3901975980518376D+01    0.2597386776814338D+02
    0.8568753545419094D+01   -0.4780827567206471D+01    0.2564975631376882D+02
   -0.1343999011160169D+02    0.1961315461325295D+02   -0.2220223324455609D+02
   -0.1315006806156743D+02    0.1994681766133895D+02   -0.2309034175179769D+02
   -0.1263249822200540D+02    0.1932513893582792D+02   -0.2180895942360629D+02
    0.8722392672587786D+01   -0.1048042741324730D+02   -0.2080001326538981D+02
    0.9204281037294443D+01   -0.9678192122939588D+01   -0.2098309182593955D+02
    0.8137859998020806D+01   -0.1063564817161187D+02   -0.2154688025164835D+02
    0.2301365673144103D+01   -0.1388120690318867D+02   -0.1234044011399540D+01
    0.2891893515740532D+01   -0.1427410505312446D+02   -0.6060381640344147D+00
    0.2492309450624445D+01   -0.1443695262834636D+02   -0.2038805826011415D+01
    0.5241904340046466D+01    0.9989297434735825D+01   -0.1878182580656606D+02
    0.6113714696386467D+01    0.9556333852475145D+01   -0.1897565481589191D+02
    0.4817656159059748D+01    0.9488783752754838D+01   -0.1806084170202339D+02
    0.4898683270575237D+01   -0.2403752763146842D+01    0.4765091553291388D+01
    0.4461246245765580D+01   -0.1944297753698200D+01    0.5486532675898830D+01
    0.5564490908357222D+01   -0.1788578662420573D+01    0.4460862879050341D+01
    0.2048926783302842D+02    0.7272501240291482D+00   -0.9939211313743060D+01
    0.2119590023375761D+02    0.7907355372944858D-01   -0.9657179770579098D+01
    0.1973375519134313D+02    0.4024929579720094D+00   -0.9499084202359482D+01
    0.1465350623597901D+02   -0.2519751956384330D+02   -0.1241536392540213D+01
    0.1483038279921831D+02   -0.2469924554154469D+02   -0.2053692463270068D+01
    0.1482800154415567D+02   -0.2618539097652688D+02   -0.1367436124144072D+01
    0.9996781137233574D+01   -0.9662655042845058D+01   -0.2505927442632156D+02
    0.9846217254501788D+01   -0.1033121923308437D+02   -0.2578970784829330D+02
    0.9637400619669705D+01   -0.8817209511248985D+01   -0.2532386294880126D+02
    0.2224358036474083D+02    0.1425241792143989D+02   -0.3532549942316670D+01
    0.2240572969496510D+02    0.1364603557364280D+02   -0.2780214367216463D+01
    0.2305861546502634D+02    0.1470810646646973D+02   -0.3758095743028271D+01
    0.1696551270324640D+02   -0.1827037750416061D+02   -0.9496360176020682D+01
    0.1624845095755801D+02   -0.1873179818618353D+02   -0.9054620849999459D+01
    0.1769331924231311D+02   -0.1892780008672807D+02   -0.9250755462981751D+01
    0.1993837935256657D+02    0.7867438301796743D+01   -0.4630705883481189D+01
    0.1960191224033425D+02    0.7226358442698053D+01   -0.3926096354117148D+01
    0.1993376654787200D+02    0.8757835133068838D+01   -0.4229373120341966D+01
   -0.1825904451537411D+01   -0.1316670789917651D+02   -0.1389674920035018D+02
   -0.1215030440943914D+01   -0.1319963937180729D+02   -0.1461063842421962D+02
   -0.2121024389736093D+01   -0.1224253602799562D+02   -0.1390951502196392D+02
    0.2014240786674204D+02    0.9908486412650777D+01    0.1103448340861019D+02
    0.1936636439761963D+02    0.9487655539678434D+01    0.1135926947304761D+02
    0.2012983499917800D+02    0.9791865216172621D+01    0.1005028054729128D+02
    0.2380780390752577D+01   -0.9843815693487613D+01    0.1432925753325360D+02
    0.2519155730674701D+01   -0.1082077985915710D+02    0.1429908249437281D+02
    0.2433048940188493D+01   -0.9559933846435195D+01    0.1337866845517756D+02
   -0.2210423349318056D+02    0.2313155496069981D+02   -0.2054440253546496D+02
   -0.2229598066704561D+02    0.2288337253957070D+02   -0.2146756521929610D+02
   -0.2293434677091143D+02    0.2316558547940979D+02   -0.2008665434140440D+02
   -0.2434520034542094D+01    0.2092991917680882D+01    0.6472796772375451D+01
   -0.3043678322162839D+01    0.1507690579044585D+01    0.6053473829187300D+01
   -0.1624924644729062D+01    0.1621865140222229D+01    0.6731355535218596D+01
    0.7479457115902485D+00   -0.9718930793512920D+01    0.1914196670809233D+02
    0.1442369916615068D+01   -0.9986652745692474D+01    0.1975704641599613D+02
    0.1157766585414410D+01   -0.9989485246300781D+01    0.1828721709631678D+02
   -0.1841943116532451D+02   -0.1117301730972998D+02   -0.1258501380047837D+02
   -0.1876517909322925D+02   -0.1208958242433651D+02   -0.1241089005043463D+02
   -0.1749837774810537D+02   -0.1117000345473402D+02   -0.1231127689514750D+02
    0.2388099683936717D+01   -0.2200890601286240D+02   -0.2212752230401841D+02
    0.2452642719457391D+01   -0.2238906429384595D+02   -0.2302881801363668D+02
    0.3356250051087380D+01   -0.2193965439080606D+02   -0.2189357902541606D+02
   -0.3727228247131588D+01    0.1632807486343130D+02    0.3909101075313500D+01
   -0.3893250722259448D+01    0.1619473594846819D+02    0.2976483730291878D+01
   -0.4639766185771498D+01    0.1648493914731570D+02    0.4389676273363497D+01
   -0.1333889015446260D+02   -0.2666009649275477D+02   -0.1086625023141512D+02
   -0.1261660223683534D+02   -0.2637318477132683D+02   -0.1137814620492011D+02
   -0.1398565402974408D+02   -0.2595316067326029D+02   -0.1100411469998984D+02
    0.1716266715270320D+02   -0.2550400013768847D+02    0.2664086179207282D+02
    0.1701071146558803D+02   -0.2622101153229987D+02    0.2722320356934581D+02
    0.1774030889152408D+02   -0.2596334156404589D+02    0.2597917533350545D+02
   -0.1846962577973062D+02   -0.2401469922391687D+02   -0.1238280576775586D+02
   -0.1925589859250964D+02   -0.2457234608321782D+02   -0.1232245775462881D+02
   -0.1870644743894702D+02   -0.2334044123461575D+02   -0.1301276108840142D+02
    0.1170422401645410D+02   -0.1704359255549721D+02   -0.2573794364536237D+02
    0.1100085761090058D+02   -0.1651174633301991D+02   -0.2617320020197636D+02
    0.1198145664325217D+02   -0.1641693472549360D+02   -0.2500928717598086D+02
   -0.7692888681368191D+01    0.1846454083686622D+02   -0.1314723084350615D+02
   -0.8170014622497796D+01    0.1927389792687665D+02   -0.1321166073573770D+02
   -0.7391168115742427D+01    0.1857831891758501D+02   -0.1225469783535258D+02
    0.3131615733502884D+00   -0.2535563636746769D+02   -0.8844505600439263D+01
    0.9615582436179890D+00   -0.2465112374235810D+02   -0.8566196603892065D+01
   -0.2430442305385138D+00   -0.2509236596807276D+02   -0.9594570270851982D+01
   -0.1662348040164792D+02    0.3073310650698826D+01   -0.2677734481448435D+02
   -0.1618531168978679D+02    0.2887168341144730D+01   -0.2586475999688539D+02
   -0.1725726184311460D+02    0.3782223315363393D+01   -0.2674809291757770D+02
   -0.3904724017406015D+01   -0.7772585102520472D+01    0.2538198897433292D+02
   -0.3556373333641499D+01   -0.7002236703926693D+01    0.2583669908277404D+02
   -0.4157557120449825D+01   -0.8369536523047985D+01    0.2611446894001741D+02
   -0.1541390427407608D+02    0.5375564361365567D+01    0.2602327386026622D+02
   -0.1523484274799526D+02    0.5061659262838993D+01    0.2507024238663610D+02
   -0.1563706461008236D+02    0.4599907616084125D+01    0.2657435159509193D+02
    0.8046032216502873D+01    0.8358916747501260D+01   -0.6136960583413975D+01
    0.7202742251645216D+01    0.7982537262334503D+01   -0.5763688673046378D+01
    0.8250271910357622D+01    0.7777333063040716D+01   -0.6928178695497794D+01
    0.2895686948744310D+01    0.2876179261080294D+01    0.1223317229279243D+02
    0.3061818747034851D+01    0.3733294254388546D+01    0.1274859697526079D+02
    0.2959065268436006D+01    0.3157905471676302D+01    0.1129126505383434D+02
    0.2009709349962911D+01    0.1814889918432136D+02   -0.1967885737830834D+02
    0.2214982349557167D+01    0.1881641876279282D+02   -0.1902416374300750D+02
    0.2608155294858061D+01    0.1841842412134307D+02   -0.2041381844787662D+02
    0.9471894236486005D+01   -0.1394233225919844D+02    0.2794113201901526D+01
    0.9058312431967952D+01   -0.1311618016173039D+02    0.2502837650572108D+01
    0.1018521551326840D+02   -0.1405884098014573D+02    0.2161624499489283D+01
    0.9224874069165745D+01    0.1925832709803831D+02    0.2048523090645525D+02
    0.8793760176977901D+01    0.1865193880032593D+02    0.2111845599520358D+02
    0.9866801217682415D+01    0.1972158372686718D+02    0.2108471034008703D+02
   -0.2174310353092047D+01    0.1457266312381176D+02   -0.2407930383353427D+02
   -0.2643669108232892D+01    0.1434050325959269D+02   -0.2485818527497107D+02
   -0.1827213187290924D+01    0.1545731660895483D+02   -0.2437136987740954D+02
   -0.1382883450183074D+02   -0.1564569636429902D+02   -0.2564387298246670D+02
   -0.1388177254067919D+02   -0.1655992317641024D+02   -0.2581875266820673D+02
   -0.1289460650376112D+02   -0.1537263301973355D+02   -0.2564979508980321D+02
   -0.1449710348548924D+02    0.1587179502401837D+02    0.1730548826774915D+02
   -0.1485175064353912D+02    0.1638270969999164D+02    0.1801155491860075D+02
   -0.1500705103027826D+02    0.1611903184934714D+02    0.1654159251359386D+02
    0.1072636362015735D+02   -0.1047938083407781D+02    0.1004269221715134D+02
    0.9761558239418774D+01   -0.1071591523453838D+02    0.1000291731274416D+02
    0.1109826077769537D+02   -0.1137372227260860D+02    0.1020634955942016D+02
   -0.1521990083924804D+02    0.2584726883148568D+02   -0.5627726035932438D+01
   -0.1528940216273678D+02    0.2488160991424335D+02   -0.5893447857657734D+01
   -0.1616346711731625D+02    0.2586221906636552D+02   -0.5371121530002405D+01
    0.1489122575529058D+02    0.1330485833695374D+02   -0.2419037066791346D+02
    0.1584137754146609D+02    0.1337293241212497D+02   -0.2416924664262558D+02
    0.1466201628495681D+02    0.1243070733302345D+02   -0.2383309573184970D+02
   -0.2380188898940975D+02    0.1552081674729323D+02    0.1586003813880678D+01
   -0.2459845413038388D+02    0.1502762531249593D+02    0.1686718580947800D+01
   -0.2328455398297360D+02    0.1517833554684074D+02    0.8619285061794456D+00
   -0.2289317761920620D+02    0.2885076230955614D+01    0.2256218754304589D+02
   -0.2230712182720690D+02    0.2118821951405306D+01    0.2265311326853302D+02
   -0.2371386793642385D+02    0.2727904521257736D+01    0.2308739896783830D+02
    0.2294314012475519D+02    0.2448399657471982D+02    0.1201679644572024D+02
    0.2315013057402215D+02    0.2387856038110306D+02    0.1127507605421080D+02
    0.2322847649208373D+02    0.2399893512972786D+02    0.1283035280407372D+02
    0.2119898578730782D+02   -0.1740530329957065D+02    0.1407765820833963D+02
    0.2191961317246672D+02   -0.1717343324080102D+02    0.1466539577326115D+02
    0.2131572377839104D+02   -0.1697230642445150D+02    0.1322580385542160D+02
    0.6461671187108673D+01   -0.6634903402411141D+00   -0.1115654442175081D+02
    0.6718241073364103D+01   -0.3399190224609275D+00   -0.1200111324544239D+02
    0.6711363215273366D+01   -0.1578659799027275D+01   -0.1098878716881010D+02
    0.2293763079636441D+02    0.1356215144926185D+02   -0.9929923668741402D+01
    0.2246111832240553D+02    0.1370359296072875D+02   -0.9120838230049603D+01
    0.2247854273282253D+02    0.1286411360585784D+02   -0.1035499489852514D+02
   -0.7491827142560847D+01    0.9439457630262588D+00    0.1510898971453086D+02
   -0.6973740068735492D+01    0.1766791991205491D+01    0.1510546231095147D+02
   -0.7081283369933007D+01    0.3904141549043697D+00    0.1580343337038047D+02
    0.6585194145811703D+01    0.9012436416498876D+01   -0.1548157164856853D+02
    0.6408310383405426D+01    0.9067871534617481D+01   -0.1452271650944572D+02
    0.7468261631354753D+01    0.8614942247707139D+01   -0.1554798383973235D+02
   -0.1873065662613692D+02   -0.5423066474561703D+00   -0.2651157713434569D+02
   -0.1881191763858599D+02   -0.1293403034928188D+01   -0.2597239831540164D+02
   -0.1817651005007484D+02    0.1427306122307622D+00   -0.2610577719333541D+02
   -0.2573444572346351D+02    0.4889950668572720D+01   -0.2106704920479841D+02
   -0.2534473184678784D+02    0.5519357801457420D+01   -0.2041812732727259D+02
   -0.2512286853096399D+02    0.4141416254065465D+01   -0.2117095075981865D+02
   -0.6313059267154117D+01    0.8114975642867272D+01   -0.2341673853250443D+02
   -0.7130690630630771D+01    0.8604278524178097D+01   -0.2323633224653817D+02
   -0.6417505526495654D+01    0.7227820822118471D+01   -0.2304650398137785D+02
   -0.1627865014427644D+02   -0.8622589981395631D+01   -0.1493136493455892D+02
   -0.1575224658365594D+02   -0.8755120135938625D+01   -0.1569933454851849D+02
   -0.1714190896058657D+02   -0.9017543982679790D+01   -0.1524935836425999D+02
   -0.2337590749553905D+02   -0.1827140476426339D+02    0.1292504031474322D+02
   -0.2315544052802141D+02   -0.1779762786499495D+02    0.1373989815537895D+02
   -0.2282973830136529D+02   -0.1784902309186890D+02    0.1227601748369071D+02
    0.2539748714015365D+02    0.2070288144354901D+02   -0.1182027211954399D+02
    0.2618627067978878D+02    0.2093141082745689D+02   -0.1133456793205733D+02
    0.2567754867129142D+02    0.2035959220322281D+02   -0.1269414325722288D+02
   -0.2034120029007194D+02    0.2692343016461668D+01   -0.2533450719651965D+01
   -0.1959555142224005D+02    0.2093575172883895D+01   -0.2354039505280510D+01
   -0.2049152162039610D+02    0.2721942995426597D+01   -0.3497979161746222D+01
    0.1641730128827984D+02    0.1267251851520644D+02    0.1545122738353754D+02
    0.1735734922023933D+02    0.1286883224393329D+02    0.1519733683066251D+02
    0.1647182586603673D+02    0.1177522157310347D+02    0.1583201360081422D+02
    0.2138340123971875D+02   -0.1662250103516530D+02   -0.2083026552039126D+02
    0.2216749804607453D+02   -0.1616335609458545D+02   -0.2119849289045613D+02
    0.2123611193105570D+02   -0.1641363795461880D+02   -0.1991275244609060D+02
   -0.1431688029886993D+02    0.5850013870150304D+01   -0.1516845625548043D+02
   -0.1401608031941576D+02    0.5017005478372591D+01   -0.1484671170723589D+02
   -0.1516048087542801D+02    0.6159141172426065D+01   -0.1475185822064802D+02
   -0.3890829293356760D+01   -0.1472082553367426D+02    0.6200466937633749D+01
   -0.4517521401810208D+01   -0.1468994366597924D+02    0.5505672453734854D+01
   -0.4031262485958179D+01   -0.1396771097235441D+02    0.6801508733885423D+01
    0.2185224134633114D+02   -0.8941711319151995D+01   -0.1741501248550025D+02
    0.2204221000012031D+02   -0.9891763933309567D+01   -0.1766539897626972D+02
    0.2105124444559511D+02   -0.8998452990002013D+01   -0.1683779068277835D+02
   -0.2142486195762744D+02    0.5890681973896125D+01   -0.1812353726693424D+02
   -0.2226282534834127D+02    0.5970903326767470D+01   -0.1762360097153590D+02
   -0.2100506678051428D+02    0.6754830246561081D+01   -0.1813059612799529D+02
    0.3390781678255920D+00    0.1296947780670949D+01    0.1630570429524676D+02
    0.4484970040160170D+00    0.1780976333831240D+01    0.1547668243480941D+02
    0.1207591650639838D+01    0.1138941749928466D+01    0.1669395842117351D+02
   -0.9881238997372193D+01   -0.8202720129187249D+01    0.1479292081792609D+02
   -0.9340486643050554D+01   -0.8894063009808695D+01    0.1525169374747527D+02
   -0.1042398399547609D+02   -0.8807966231068722D+01    0.1432881871037907D+02
   -0.1564072536181361D+02    0.2056501016229693D+02    0.8308675355851467D+01
   -0.1531145320682132D+02    0.2076197209289147D+02    0.9157972381986768D+01
   -0.1659953053101811D+02    0.2069515230443654D+02    0.8332224195014188D+01
    0.1174602370764268D+02   -0.1924803837916948D+02   -0.2373227124354996D+02
    0.1102020505390885D+02   -0.1981051990290193D+02   -0.2337595127520409D+02
    0.1155209944139387D+02   -0.1836967915050028D+02   -0.2347742273164918D+02
   -0.3742302843519263D+01    0.1809156173897285D+02    0.2162900816105365D+02
   -0.3567659111397544D+01    0.1823584587032546D+02    0.2067746370361412D+02
   -0.3220591137039678D+01    0.1875653123216966D+02    0.2207928030701176D+02
    0.2271656914855952D+02    0.8066040501414347D+01   -0.2617963209710312D+02
    0.2190843081426240D+02    0.8324127542111720D+01   -0.2670285911654207D+02
    0.2268037377297539D+02    0.7114933008198811D+01   -0.2609001429998877D+02
   -0.9431680411031563D+01    0.1797984817892821D+02    0.1220707209463478D+02
   -0.9519506526478891D+01    0.1768999090179918D+02    0.1132291706139083D+02
   -0.8439155180903530D+01    0.1794925766737819D+02    0.1239600261589256D+02
   -0.1154503462970181D+02   -0.8920194542517153D+01   -0.7686576561314505D+01
   -0.1216064526734483D+02   -0.9696840917963659D+01   -0.7797533198079486D+01
   -0.1190594883773623D+02   -0.8511586177952513D+01   -0.6860511494757648D+01
    0.1291213505861713D+02   -0.7086026338521365D+01   -0.1340812698796847D+02
    0.1282665071139386D+02   -0.7046589894150917D+01   -0.1245529671984836D+02
    0.1305007063864009D+02   -0.6211111438179453D+01   -0.1372524880911444D+02
   -0.1216663969521150D+02   -0.6396781371601567D+01   -0.1136190932320594D+02
   -0.1208734063606679D+02   -0.5442741612502319D+01   -0.1155025262272079D+02
   -0.1298955409207510D+02   -0.6571790779940661D+01   -0.1079689977153669D+02
    0.2319432242531692D+02   -0.1453911893837547D+02   -0.1459571140280886D+02
    0.2285883294830211D+02   -0.1364978601048233D+02   -0.1496425636400842D+02
    0.2304259835484654D+02   -0.1463063872923007D+02   -0.1366105886112756D+02
   -0.2690071579493940D+02    0.3924183395200092D+01    0.2569852636891319D+02
   -0.2770053931176048D+02    0.3791424257710186D+01    0.2516831572305333D+02
   -0.2617653478466661D+02    0.3427737292260763D+01    0.2521794040500133D+02
    0.1314115480604676D+02    0.2313462969432347D+02    0.2549930856140691D+02
    0.1282555569878788D+02    0.2374426919585552D+02    0.2480536928207278D+02
    0.1247115043957404D+02    0.2250492580619037D+02    0.2575999851073174D+02
   -0.1462772324199958D+02    0.1426374187807571D+01   -0.5343384845703889D+01
   -0.1531202290672984D+02    0.1635744656585076D+01   -0.6047698451327843D+01
   -0.1512360914083227D+02    0.1575508484215058D+01   -0.4512485489607891D+01
   -0.2525417704692276D+02   -0.2028590472893292D+02   -0.2637539891700806D+02
   -0.2555365432527238D+02   -0.1979830469618004D+02   -0.2714393195490451D+02
   -0.2603924789543321D+02   -0.2069619567166601D+02   -0.2599725425845999D+02
   -0.2013589276379065D+02   -0.1029572533454470D+02   -0.2624073970353156D+02
   -0.1987047304087340D+02   -0.1118231495229361D+02   -0.2637738236322393D+02
   -0.1990141994241619D+02   -0.1020697154604234D+02   -0.2530456802565033D+02
   -0.1919030966205496D+02    0.2363490335099680D+02   -0.2236689936689282D+02
   -0.1934480109667158D+02    0.2275751850061285D+02   -0.2267299695569999D+02
   -0.1846077361519036D+02    0.2357789298866549D+02   -0.2175240853217100D+02
   -0.5392561688853769D+00    0.4919776174144884D+01    0.1003300379304131D+02
   -0.5886275586653914D+00    0.5451986291571585D+01    0.9223559578776747D+01
   -0.2252102520683612D+00    0.3995967536533854D+01    0.1000048675490434D+02
    0.1839650206615737D+02   -0.1564698070317753D+02   -0.2157742792614534D+02
    0.1935873616184228D+02   -0.1543426989814304D+02   -0.2129019816563087D+02
    0.1778794717382550D+02   -0.1492398382320357D+02   -0.2144803814431465D+02
   -0.1606025605347845D+02    0.1440624610228165D+02    0.2205606637573167D+02
   -0.1652490981904124D+02    0.1413728027036687D+02    0.2126388821212359D+02
   -0.1661977490132179D+02    0.1405399203420907D+02    0.2278035841537805D+02
   -0.6090680923971979D+00    0.8892211642620783D+01   -0.1555883931450764D+02
   -0.1420185842426185D+01    0.8911054333779878D+01   -0.1608123386721164D+02
   -0.4848216921326454D+00    0.9869669353056333D+01   -0.1535447662507260D+02
    0.6138324140698585D+01   -0.7607397666096290D+01   -0.1939222233749692D+02
    0.5508997214118431D+01   -0.6821009571504444D+01   -0.1923700779933284D+02
    0.5890085989958197D+01   -0.7847752764275024D+01   -0.2026314795085677D+02
   -0.1318342356012638D+02   -0.2516884068187345D+01    0.1069876566709571D+02
   -0.1381994505936915D+02   -0.2506535643674157D+01    0.1143752801952050D+02
   -0.1343655012687802D+02   -0.2980385704552853D+01    0.9931990617466777D+01
    0.1385231232244020D+02    0.1464049081117836D+01   -0.5134569121633726D+01
    0.1411253208218126D+02    0.9841626822365518D+00   -0.4280518805122525D+01
    0.1435779450910248D+02    0.9930569562576790D+00   -0.5820253528095593D+01
   -0.1601349900241082D+02    0.4714830966673968D+00    0.1500136045107669D+02
   -0.1656181393024795D+02   -0.2526185084515137D+00    0.1532598018129715D+02
   -0.1669149427363351D+02    0.1166330487435118D+01    0.1479238413588412D+02
   -0.1727765566939405D+00    0.2072645858848428D+02    0.8871467434225737D+01
    0.7507455214427221D+00    0.2073249263320373D+02    0.8941572668585041D+01
   -0.3982623636385857D+00    0.1981185178929980D+02    0.8614074989591385D+01
    0.1358346450130726D+02   -0.4968478817623912D+01   -0.7853019145256543D+01
    0.1257958038906801D+02   -0.4885354340636866D+01   -0.7779441877083981D+01
    0.1393065147916915D+02   -0.4076724942175197D+01   -0.7661399784864918D+01
    0.1368379171551502D+02    0.8267262161604416D+01    0.6013723886503694D+01
    0.1355006598581437D+02    0.9043805359288864D+01    0.5463727759133792D+01
    0.1462998930389261D+02    0.8370004046690459D+01    0.6130997843975625D+01
   -0.6651752217625900D+01    0.2029131154100503D+02   -0.1506978764123416D+02
   -0.6349420297007005D+01    0.2055283000727607D+02   -0.1599841203159631D+02
   -0.7608870947479030D+01    0.2004028495416447D+02   -0.1516999478331984D+02
    0.1070295797217766D+02   -0.1170888694551155D+02    0.5348313140009559D+01
    0.1099234462465181D+02   -0.1244522165476390D+02    0.4850800502513255D+01
    0.1036216312642186D+02   -0.1208026007050633D+02    0.6197566670360774D+01
    0.1518167261938681D+02    0.7260263028091853D+01   -0.2160656697551264D+02
    0.1586190888005954D+02    0.7819868295883312D+01   -0.2126096534507055D+02
    0.1431790291928169D+02    0.7704236935759066D+01   -0.2151335393206308D+02
   -0.1145191672095686D+02   -0.2968887540877883D+00   -0.1002323968271565D+02
   -0.1055701170583684D+02   -0.8726141331623155D-01   -0.1020958360305956D+02
   -0.1158464247397174D+02   -0.1237968281185824D+01   -0.1003613828318911D+02
    0.1796609954112929D+02   -0.1632244078364894D+02    0.1450203590201289D+02
    0.1748220786890226D+02   -0.1551508305132177D+02    0.1441720539355189D+02
    0.1861925610645088D+02   -0.1602048028879732D+02    0.1514916585921658D+02
   -0.1181732188453981D+02   -0.1901794520988367D+02    0.1368579083528383D+02
   -0.1091747679011168D+02   -0.1912524092071795D+02    0.1385272388704700D+02
   -0.1189802052984272D+02   -0.1915485554415657D+02    0.1272987781315791D+02
   -0.4919284592306565D+00   -0.1074998663568003D+01   -0.1331202209405949D+02
   -0.4924414485518707D+00   -0.1172627763895167D+00   -0.1328606397523688D+02
   -0.4245237318427145D+00   -0.1244430011224166D+01   -0.1425209242686291D+02
    0.2053420530696530D+02   -0.9696699972001220D+01    0.7409258629206749D+01
    0.2008128841769400D+02   -0.1052457757688258D+02    0.7211419618453009D+01
    0.1991772605168795D+02   -0.9074773719363273D+01    0.6948323233425295D+01
   -0.5038048073054309D+01   -0.1235021361496944D+02    0.7316948480212011D+01
   -0.5942062566097684D+01   -0.1248548730419023D+02    0.7557245641222977D+01
   -0.4850871590468996D+01   -0.1146914382805165D+02    0.7663543821066489D+01
    0.1934820924947726D+02   -0.1431760996194430D+02    0.3312660702379090D+01
    0.1977632795891402D+02   -0.1451600212192425D+02    0.2503965767822083D+01
    0.1979552155530547D+02   -0.1358242800699261D+02    0.3745557108366395D+01
    0.1404341317301589D+01    0.1163547926775583D+01   -0.1396177939094099D+02
    0.1171626694543433D+01    0.1439427337478735D+01   -0.1303963588760003D+02
    0.2065091784858442D+01    0.4773646941123535D+00   -0.1376088518506750D+02
   -0.1522587096814688D+02    0.1937643168667237D+02    0.1201372240608893D+02
   -0.1523181291556063D+02    0.2034061029174127D+02    0.1215722729719131D+02
   -0.1505670204070569D+02    0.1911892763974525D+02    0.1293593551563082D+02
    0.2261506584822193D+02    0.2484445117225087D+02    0.5629415602491422D+01
    0.2258844378691658D+02    0.2408332798078136D+02    0.6245831277310417D+01
    0.2176415840030047D+02    0.2494967199820749D+02    0.5198226434889982D+01
    0.2496830689264004D+02    0.2214669213328886D+02    0.2432995327804210D+02
    0.2504973166810710D+02    0.2257960866442057D+02    0.2516800864164532D+02
    0.2404782823120268D+02    0.2185398578717701D+02    0.2419956326083978D+02
   -0.1311157792817449D+02   -0.1776283551955125D+02    0.1597126489221664D+02
   -0.1223238616624434D+02   -0.1779336859442751D+02    0.1636722641976376D+02
   -0.1308949194613249D+02   -0.1815290800701680D+02    0.1507401070474631D+02
   -0.9851134201731625D+01    0.8204492531512249D+01    0.2631581758201692D+02
   -0.8890108293577617D+01    0.8199419484870337D+01    0.2615740150500893D+02
   -0.1014227337349571D+02    0.9145658398982308D+01    0.2628074547179963D+02
   -0.4629771960243398D+01    0.2144100178825305D+02    0.3516295952317154D+01
   -0.4150333590595261D+01    0.2148532822816986D+02    0.2693879494450646D+01
   -0.4205711801766665D+01    0.2074907742711193D+02    0.4034388833027633D+01
   -0.1740967546753237D+02    0.1178076446660620D+02    0.1898020426451363D+02
   -0.1750293276282826D+02    0.1141559505952686D+02    0.1987661129367623D+02
   -0.1687125956076524D+02    0.1257228434355494D+02    0.1918738422798653D+02
    0.4741693643295625D+01   -0.6896592011167750D+01    0.8396856048538446D+01
    0.4692513816972039D+01   -0.7653559279345844D+01    0.7803601569954817D+01
    0.4178740469974631D+01   -0.6224896738064873D+01    0.8012257222172071D+01
   -0.1441188480542375D+02    0.2521444940158810D+02    0.2077914993415138D+02
   -0.1414376855249884D+02    0.2528428107080562D+02    0.1985748448660873D+02
   -0.1522945682412273D+02    0.2562272618157368D+02    0.2092909535880013D+02
    0.7700020530611813D+01   -0.4716963875159260D+01   -0.2489823792077495D+02
    0.6720419163764256D+01   -0.4739273697073015D+01   -0.2475343441653747D+02
    0.8061600207910441D+01   -0.3990376305378036D+01   -0.2548413440601093D+02
    0.1978731789836252D+02    0.9895950494651821D+01   -0.1695096143825958D+02
    0.2041143430692329D+02    0.9414701035251440D+01   -0.1755651485128608D+02
    0.1911864701039633D+02    0.9215610270166415D+01   -0.1671175174459385D+02
   -0.2618050004326890D+02   -0.8688880181910164D+01   -0.1796149185142018D+02
   -0.2535078768480926D+02   -0.8981869890285493D+01   -0.1761186482135939D+02
   -0.2655605394723825D+02   -0.8138220166790511D+01   -0.1725551830191894D+02
    0.1747688922564286D+02   -0.1239662758544173D+02   -0.3645188733471872D+01
    0.1784794745440778D+02   -0.1224688922322846D+02   -0.4605531812911343D+01
    0.1759160586344588D+02   -0.1335107449621605D+02   -0.3380764556893807D+01
   -0.8724985385564022D+01    0.6638460213218110D+01    0.1710142369294591D+02
   -0.8778993055037617D+01    0.5672730640089574D+01    0.1711544177542721D+02
   -0.7834890421302358D+01    0.6862765123375368D+01    0.1735339710946009D+02
    0.2507036842954363D+00   -0.5994323949237259D+01    0.1390702339399444D+02
   -0.5227303816098455D+00   -0.6121114242838119D+01    0.1446715227011440D+02
    0.8933580759941507D+00   -0.5504912042065110D+01    0.1444884060550904D+02
   -0.2381295862755633D+02   -0.2759444224042644D+01    0.1592408335927675D+02
   -0.2403338615138760D+02   -0.2147435179699853D+01    0.1655113415403582D+02
   -0.2421158997268823D+02   -0.2322584341017643D+01    0.1515088412449011D+02
    0.2410699607525657D+02   -0.1002419783511063D+02    0.2091575124132681D+01
    0.2418093428598434D+02   -0.9456362951262928D+01    0.2828796841226277D+01
    0.2485014875842655D+02   -0.9756439703868496D+01    0.1439700163723586D+01
   -0.1088351612919825D+02    0.6264772357492945D+01    0.1287635288239257D+02
   -0.1033365001389682D+02    0.5527875524796745D+01    0.1322379310999609D+02
   -0.1069930617662928D+02    0.6987288202624194D+01    0.1347162326091540D+02
    0.1506921678796666D+01   -0.2407828154353630D+02    0.1873383993010837D+02
    0.1160362537830916D+01   -0.2353098174259391D+02    0.1949537127921145D+02
    0.1167737916197757D+01   -0.2364480699300872D+02    0.1792798779303461D+02
   -0.2842223893047724D+01    0.8810908157037135D+01    0.2497848532684755D+02
   -0.2774013288327390D+01    0.7942194585415997D+01    0.2530940458153513D+02
   -0.1953740431342866D+01    0.9193737321193716D+01    0.2491577656265538D+02
   -0.4267503154749539D+01    0.2486652181574937D+02   -0.2040080846242231D+02
   -0.4445711410638755D+01    0.2476817158399930D+02   -0.2137309858053467D+02
   -0.4685562663228361D+01    0.2568315536181073D+02   -0.2014022146242414D+02
    0.1481721829546949D+01    0.2473526536192047D+02   -0.1387115744335824D+02
    0.2409743757251059D+01    0.2433632261339723D+02   -0.1381236084980531D+02
    0.1621414371078961D+01    0.2566290724331602D+02   -0.1405147208064201D+02
    0.4802085038383924D+01   -0.8884480775403459D+01   -0.1089810517196797D+02
    0.4333069280569556D+01   -0.9381673271214487D+01   -0.1156555391925713D+02
    0.5589053794218083D+01   -0.8546592754298866D+01   -0.1135926093870663D+02
    0.4225788656468120D+01   -0.3366297056268397D+01    0.2539909602398745D+01
    0.4423090756149550D+01   -0.3470278469302142D+01    0.3492991712478313D+01
    0.3782789780690317D+01   -0.2619354202515109D+01    0.2310571853567192D+01
    0.1105569305589529D+02    0.1990293669012040D+02   -0.2310289859442581D+02
    0.1041009867676879D+02    0.1920645691590803D+02   -0.2313582028055750D+02
    0.1102324682608599D+02    0.2025265062711293D+02   -0.2402288790033601D+02
    0.5058700444727455D+01    0.3887582393984953D+01    0.1784524264796454D+02
    0.5492000705618350D+01    0.3958125588858258D+01    0.1700162225631507D+02
    0.5024068741996568D+01    0.4841253649485273D+01    0.1820125205455399D+02
   -0.6920559593267383D+01   -0.4168970042354649D+01    0.1260673468327734D+02
   -0.6561460460683674D+01   -0.4947676019587011D+01    0.1297986145833653D+02
   -0.6427742343220745D+01   -0.3428682607780174D+01    0.1294288631081185D+02
   -0.1426430213778274D+02   -0.1459279526651717D+02    0.1218240069771222D+02
   -0.1379033649497111D+02   -0.1530159553691205D+02    0.1185758211882084D+02
   -0.1357356495985349D+02   -0.1428887454371978D+02    0.1277074770591947D+02
    0.3699349602573915D+01   -0.2031360540678205D+01   -0.5959933874046797D+00
    0.4406814465788194D+01   -0.2591317743286257D+01   -0.1950181907414596D+00
    0.3996049352853130D+01   -0.1142893333738261D+01   -0.5451930234200898D+00
   -0.5545056191728814D+01   -0.2423821717900835D+02    0.1235690321987662D+02
   -0.5747489326160893D+01   -0.2370316031988422D+02    0.1311527617983642D+02
   -0.4667454770467522D+01   -0.2455940428525889D+02    0.1258113987820053D+02
   -0.2319495442869145D+02   -0.2611514588813489D+02   -0.1940671827805172D+00
   -0.2284469652491459D+02   -0.2537679966554855D+02   -0.6579650148025661D+00
   -0.2418435100054621D+02   -0.2620859808253114D+02   -0.4001195713830669D+00
    0.8144798889940079D+01    0.4379968289591416D+01    0.1574202157117463D+02
    0.8214862681235088D+01    0.3845105058197533D+01    0.1653950152741678D+02
    0.8408237041437122D+01    0.5286427264614541D+01    0.1596862971721897D+02
   -0.1665208762433831D+02    0.9369692254363930D+01   -0.2520707286833540D+01
   -0.1717615591711510D+02    0.8872712858860684D+01   -0.3187075838517548D+01
   -0.1571647153471461D+02    0.9306481393910337D+01   -0.2867480094248122D+01
   -0.5074252836996881D+01   -0.9575918126233278D+01    0.1415852455562366D+02
   -0.5437307424153536D+01   -0.1030528713087008D+02    0.1475931208392162D+02
   -0.4704088304874101D+01   -0.8806573840254030D+01    0.1469377936833268D+02
   -0.9710855781546837D+01    0.4657937127531588D+01   -0.2020758581267181D+02
   -0.8955861404785370D+01    0.5332673785633762D+01   -0.2013001187384225D+02
   -0.9578641327305993D+01    0.4220136011844539D+01   -0.2106936311958715D+02
    0.2300698556584865D+02   -0.1918566969567960D+02   -0.1887625969797857D+02
    0.2307283076281785D+02   -0.1864272452276302D+02   -0.1965507326914665D+02
    0.2205196193918949D+02   -0.1923088821306020D+02   -0.1853972915073165D+02
    0.3695605673962467D+01    0.1898089778868930D+01   -0.8474698468127212D+00
    0.4409702153297825D+01    0.2317632481043443D+01   -0.1291290407591408D+01
    0.2968500366593953D+01    0.2484523430844536D+01   -0.8095763402775271D+00
   -0.1918700727117382D+02    0.2494728176218349D+02   -0.1791433613678880D+02
   -0.1887929610706581D+02    0.2578648668748245D+02   -0.1826151865617104D+02
   -0.1941150489071762D+02    0.2448799179684561D+02   -0.1870423738467234D+02
   -0.2496243190797578D+02   -0.1498073911972260D+02   -0.1749172997289099D+02
   -0.2534541881953592D+02   -0.1571626906863088D+02   -0.1711036611284522D+02
   -0.2483779306488689D+02   -0.1436090427157617D+02   -0.1673462678437573D+02
    0.1725445682670474D+02   -0.1854389453975334D+01   -0.2597590065015300D+02
    0.1748997918825973D+02   -0.9329018757108614D+00   -0.2565333484545993D+02
    0.1675488945005484D+02   -0.1663057295979040D+01   -0.2680541554615518D+02
   -0.1048032182480569D+02   -0.1039075472508697D+02   -0.1502553915765449D+02
   -0.9598011300149500D+01   -0.9907067837139946D+01   -0.1513515696786825D+02
   -0.1026687359428365D+02   -0.1125082743112656D+02   -0.1547864765945900D+02
    0.2545634382763094D+01   -0.1283268068537884D+02    0.5845633487132862D+01
    0.2140334171819728D+01   -0.1200629956896300D+02    0.5449610619493933D+01
    0.2539000224540306D+01   -0.1256062695889568D+02    0.6791930776503084D+01
    0.2089429474778002D+02    0.1930355391105044D+02   -0.1958533175165873D+02
    0.2015564311809073D+02    0.1871498298059913D+02   -0.1969545841222951D+02
    0.2068707292948037D+02    0.1990839244030350D+02   -0.1888242692874991D+02
   -0.1312279934937906D+02    0.1099034198841425D+02   -0.2578990625498360D+02
   -0.1402821835983997D+02    0.1066278208914262D+02   -0.2598426830582595D+02
   -0.1332139702487964D+02    0.1144695083458154D+02   -0.2493412914925253D+02
    0.2062767828734619D+02   -0.2037400295835065D+02    0.1372468668450803D+02
    0.2153297257881582D+02   -0.1991440197054532D+02    0.1394404500995743D+02
    0.2071678146462523D+02   -0.2087384418399610D+02    0.1290792821714360D+02
    0.7074678177161562D+01   -0.8056603173571018D+01   -0.1540672631100482D+02
    0.6928003051833220D+01   -0.8563293454448752D+01   -0.1468394315018732D+02
    0.6203190875991920D+01   -0.7819375858505368D+01   -0.1573125284910044D+02
    0.1337153777044398D+02    0.1073854248381827D+02   -0.1942490089295448D+02
    0.1307591281619180D+02    0.9948429935189452D+01   -0.1992104085541257D+02
    0.1415798164931591D+02    0.1045607133588991D+02   -0.1896425795366878D+02
    0.9064481556657944D+01   -0.1375142220532634D+01    0.8701071179454502D+01
    0.9484472214116725D+01   -0.1307848918298544D+01    0.9565764576824309D+01
    0.9576956656354231D+01   -0.9523626530898034D+00    0.8027188086149236D+01
   -0.1485134879406002D+02    0.1340884552730293D+02   -0.7691930499381024D+01
   -0.1567024717139578D+02    0.1298537158067792D+02   -0.8002505423700541D+01
   -0.1496007501748196D+02    0.1434011022849440D+02   -0.7676941568221156D+01
   -0.2134312180910793D+02    0.2378597919530919D+01   -0.2561510275570668D+02
   -0.2144737097276179D+02    0.2360463834821849D+01   -0.2657226424657460D+02
   -0.2209277439107999D+02    0.2729879487335540D+01   -0.2516492465771987D+02
   -0.2669915322114898D+02    0.1807177836228865D+02    0.1371901435557403D+02
   -0.2596517772597570D+02    0.1764280492109063D+02    0.1326990487760231D+02
   -0.2699813592560868D+02    0.1739171643073223D+02    0.1429617837522338D+02
   -0.2529087340037591D+01    0.2524146340737505D+02   -0.6772722885806269D+01
   -0.2746357378640009D+01    0.2514707235104390D+02   -0.5846644000473767D+01
   -0.1695698864748626D+01    0.2482343996722866D+02   -0.6795347382125506D+01
    0.2209733200787013D+02   -0.1128892792360508D+02   -0.4669189020217546D+01
    0.2184445559762127D+02   -0.1147515105209255D+02   -0.3766284012196230D+01
    0.2186043582508804D+02   -0.1206389925230347D+02   -0.5161089590754317D+01
   -0.2716382863394674D+02    0.1626731788744318D+02   -0.1129928367025411D+02
   -0.2628805164499266D+02    0.1586690629983640D+02   -0.1118449886301513D+02
   -0.2775426956124304D+02    0.1598831338345872D+02   -0.1058128021711392D+02
    0.2084018906869947D+02   -0.1148898277597770D+02   -0.1841669960728024D+02
    0.2047461429313612D+02   -0.1188235994702180D+02   -0.1764699008335436D+02
    0.2136512319981000D+02   -0.1215033912435431D+02   -0.1887867471693877D+02
   -0.2340153393206477D+02   -0.6603086728082597D+01    0.1826697839348881D+02
   -0.2424698802154844D+02   -0.6347159105193286D+01    0.1866153251947427D+02
   -0.2291609303276230D+02   -0.5808227838538643D+01    0.1794785938438863D+02
    0.1240554801665966D+02   -0.1272848334524676D+02   -0.1158984767060653D+02
    0.1255899130464107D+02   -0.1286578204342644D+02   -0.1248801781209434D+02
    0.1327176395156028D+02   -0.1274161387153090D+02   -0.1120286776644396D+02
   -0.2215657328306959D+02   -0.2417683284293598D+02    0.1721242546543719D+02
   -0.2133550274715730D+02   -0.2376971434154160D+02    0.1708569607757563D+02
   -0.2278704822386512D+02   -0.2363718045729023D+02    0.1771747954747243D+02
    0.1563911375174715D+02   -0.2131097372139392D+02    0.8834076327286956D+01
    0.1566196433903801D+02   -0.2227101021302787D+02    0.8618847579279105D+01
    0.1528303417038651D+02   -0.2082398325694734D+02    0.8030458060210050D+01
    0.1945666610843415D+02    0.1006213556414696D+02    0.8296916097944687D+01
    0.1884929726163675D+02    0.1078999726920148D+02    0.8112621689912359D+01
    0.1983110894977664D+02    0.9801896290522242D+01    0.7407499238655586D+01
   -0.2194118509087135D+02    0.1441809139025199D+01    0.1511066893003597D+02
   -0.2207016921888086D+02    0.6127937497904423D+00    0.1462323993489532D+02
   -0.2251988318991374D+02    0.2053742369907159D+01    0.1459667692273482D+02
    0.9893478938000619D+01   -0.1659382745516475D+01   -0.1782703744989895D+02
    0.9375604968609135D+01   -0.1397193904522175D+01   -0.1701791464378393D+02
    0.1064396039186834D+02   -0.2212708672065218D+01   -0.1760996542527266D+02
    0.2240805540430257D+02    0.9784313336564518D+01    0.1973808957784022D+02
    0.2178979623348538D+02    0.9083621988766533D+01    0.1955029916048251D+02
    0.2310403364351891D+02    0.9398120461858992D+01    0.2032545783015421D+02
    0.4002698863212278D+01   -0.1718217011152011D+02    0.3090171559004861D+00
    0.4892254384926312D+01   -0.1701822663848449D+02    0.6194454031144320D+00
    0.3474185445052465D+01   -0.1648504637396185D+02    0.6644744538366328D+00
   -0.1160801702699127D+02   -0.2049023183334251D+02   -0.1547812670231405D+02
   -0.1066747513256038D+02   -0.2055463492819953D+02   -0.1520554702841780D+02
   -0.1200120620497037D+02   -0.2138071064073288D+02   -0.1551126988872394D+02
    0.1453596532991913D+02   -0.5090197123535948D+01   -0.5086218774015688D+01
    0.1532892511743380D+02   -0.4545409345807155D+01   -0.5192179914244260D+01
    0.1405175233505509D+02   -0.5195736277352387D+01   -0.5887399376427272D+01
   -0.1825798188131371D+02   -0.7967491207597964D+01    0.1490015505766885D+02
   -0.1837287035171497D+02   -0.8425530301867177D+01    0.1406405047230557D+02
   -0.1901989195841094D+02   -0.8217288339540550D+01    0.1544814232946707D+02
    0.2440091788920960D+02    0.1146733202815985D+02    0.1277309435898166D+02
    0.2461434874627697D+02    0.1229428487792634D+02    0.1246973177596031D+02
    0.2401587621660982D+02    0.1167242275623117D+02    0.1363022954832278D+02
   -0.1627788061962904D+02   -0.9917657241213968D+01   -0.1076565221533824D+02
   -0.1619626359571655D+02   -0.1088883703782962D+02   -0.1056585974980482D+02
   -0.1695411998554030D+02   -0.9510761043117641D+01   -0.1020663071288301D+02
   -0.2455524130164885D+02    0.2405913662610092D+02   -0.2592412759901117D+02
   -0.2424292632538740D+02    0.2427285517583001D+02   -0.2502238615531475D+02
   -0.2428234611933729D+02    0.2483520002465955D+02   -0.2644644923442657D+02
    0.6586595683559523D+01    0.5373832913310661D+01   -0.2126867243013819D+02
    0.5842224719759327D+01    0.5037152792844494D+01   -0.2068242883215307D+02
    0.6331055901602463D+01    0.6257375279075866D+01   -0.2143379107976026D+02
    0.4029946911726840D+01    0.2704591388071895D+02    0.9433704162982382D+01
    0.4866122666429590D+01    0.2666607552960316D+02    0.9712753943208272D+01
    0.3464735653559138D+01    0.2628231034553384D+02    0.9197327118301994D+01
   -0.2312403542099310D+02   -0.9592573321392532D+01    0.1192605692146914D+02
   -0.2231452512028512D+02   -0.9218586496274227D+01    0.1222166252257598D+02
   -0.2363475136407541D+02   -0.9672441692226220D+01    0.1274042168614108D+02
    0.2320533835913104D+02    0.9402830530173294D+01   -0.1735821234971112D+02
    0.2304179795790867D+02    0.1031593070831883D+02   -0.1746523965698461D+02
    0.2250348896256813D+02    0.9082367883546761D+01   -0.1797494011239608D+02
    0.1291993992471465D+02   -0.2034303171098195D+02    0.2350644994988980D+02
    0.1317439776045295D+02   -0.1982746264023568D+02    0.2276863375516359D+02
    0.1199414641909932D+02   -0.2045592439641241D+02    0.2354957952773837D+02
    0.2728203081107549D+01   -0.1670044944197895D+02   -0.1988255663872448D+02
    0.2315936251182608D+01   -0.1595566875471469D+02   -0.2024351465335266D+02
    0.3521256433005174D+01   -0.1635310886067544D+02   -0.1947058489049457D+02
    0.1776445792509120D+02   -0.2527957680661943D+02   -0.8486904249201432D+01
    0.1735624293536094D+02   -0.2550417009445020D+02   -0.9341704822984951D+01
    0.1794872524291079D+02   -0.2428173654434948D+02   -0.8594691627651741D+01
   -0.9727851473564591D+01    0.1648133114999604D+02    0.5626101698861365D+01
   -0.9284054897386806D+01    0.1732478503294992D+02    0.5471331935295980D+01
   -0.9514563864900355D+01    0.1634555618669445D+02    0.6554012027603161D+01
   -0.6022130375416783D+01   -0.7183452558083580D+01    0.2343363105054844D+02
   -0.5513275875067484D+01   -0.7252895933150486D+01    0.2422836911628354D+02
   -0.6623669134045077D+01   -0.7878114389218756D+01    0.2361115978893053D+02
   -0.1562989050901793D+02    0.2304162095436269D+02    0.6269314392592753D+01
   -0.1619016157912404D+02    0.2323012747862451D+02    0.5471426015393978D+01
   -0.1588797891922661D+02    0.2213863598918713D+02    0.6545017793579063D+01
    0.4896675338030293D+01   -0.5105190396070027D+01   -0.6159507954786040D+01
    0.4308518831755518D+01   -0.5657972812486845D+01   -0.5682158749804235D+01
    0.4386034777355501D+01   -0.4636772407242747D+01   -0.6765644157048033D+01
    0.1546778371393244D+02    0.2242709418589716D+02    0.8061607860818357D+00
    0.1587536122421995D+02    0.2155088093096660D+02    0.9189221739233303D+00
    0.1616529088998145D+02    0.2303146833386751D+02    0.4774916549585149D+00
   -0.8113458462435963D+01    0.1693487730571874D+02   -0.9962240445952041D+01
   -0.7323067751999119D+01    0.1748509161700733D+02   -0.1009042790586594D+02
   -0.8024896221443131D+01    0.1623201754279838D+02   -0.1060536132865451D+02
    0.2462034000664595D+02    0.6283850997381586D+01   -0.9146136724809770D+01
    0.2440074372290326D+02    0.6375676288922064D+01   -0.1008712607186980D+02
    0.2507192909839273D+02    0.7104144815296821D+01   -0.8840725860184383D+01
    0.5333824529394127D+01   -0.1053010543342059D+02   -0.1232465419434556D+00
    0.6272566383926527D+01   -0.1081743765904531D+02   -0.1246437412992908D+00
    0.4843525757926015D+01   -0.1093946891743672D+02    0.6570941604470070D+00
   -0.8467447256885054D+01   -0.1478427244518826D+02   -0.2257651811886589D+02
   -0.8633979122695731D+01   -0.1532372670370482D+02   -0.2333324913818045D+02
   -0.8297610000585594D+01   -0.1529446244529814D+02   -0.2179506054235357D+02
    0.1809490461184244D+02   -0.2071264529962033D+02    0.6786142858875126D+01
    0.1820202293997698D+02   -0.2165615150436738D+02    0.6918802303653734D+01
    0.1808241624269667D+02   -0.2051590053909464D+02    0.5791984614640537D+01
   -0.2639017255921455D+02    0.5142117401826716D+01    0.1278699036376010D+02
   -0.2614908878942913D+02    0.4197443492576047D+01    0.1271222521082387D+02
   -0.2551648666443885D+02    0.5610916974473848D+01    0.1283585071331970D+02
   -0.1198131611703785D+02   -0.9219135219257023D+01    0.1305487480247354D+02
   -0.1255964584601087D+02   -0.9428579471795704D+01    0.1377480374174495D+02
   -0.1197791729140912D+02   -0.9974377915568319D+01    0.1242586610315157D+02
   -0.9343751765807021D+01   -0.1548624114841652D+02   -0.1984609841591756D+02
   -0.8734328083706453D+01   -0.1601851371819780D+02   -0.1931390099599546D+02
   -0.9269623155436795D+01   -0.1462654253984502D+02   -0.1948189920297964D+02
    0.2269673198689362D+02    0.2076874336812869D+02    0.1920026470178455D+02
    0.2273917393316481D+02    0.1988919433366265D+02    0.1878097604899189D+02
    0.2323637938638023D+02    0.2070565939824903D+02    0.1998996256959311D+02
    0.9740293613344150D+01   -0.2481955512600559D+02   -0.1200338909336015D+02
    0.9711552873324251D+01   -0.2401982307350578D+02   -0.1142183146033245D+02
    0.9653873992590473D+01   -0.2456221165463910D+02   -0.1288692272102075D+02
    0.1505284206591666D+02    0.1842103342682218D+02    0.1337337364454593D+02
    0.1572599567610899D+02    0.1894622622067636D+02    0.1296139134516929D+02
    0.1500774432896834D+02    0.1757651303145661D+02    0.1299566314681923D+02
    0.9118892908421852D+01   -0.1145349995952471D+02   -0.2712151862372986D+02
    0.9139604697062733D+01   -0.1243860634924775D+02   -0.2713186803594465D+02
    0.8204293539490211D+01   -0.1122032818049814D+02   -0.2743225095981965D+02
    0.2186881386354219D+02    0.2810553859061691D+01    0.7482550851361228D+01
    0.2105389739750606D+02    0.3340823075284876D+01    0.7398841060348345D+01
    0.2270657514651597D+02    0.3264940416140430D+01    0.7426006291055448D+01
   -0.1913931910607667D+01   -0.5726333930187362D+01    0.3016225581999060D+01
   -0.2064659135240912D+01   -0.6602319734052910D+01    0.2700985156451543D+01
   -0.2770536952070244D+01   -0.5538574936522102D+01    0.3478830470927922D+01
   -0.2538459273116463D+02   -0.9615475093022356D+01    0.2357482990618281D+02
   -0.2609149847258292D+02   -0.1019655649815367D+02    0.2384713040697118D+02
   -0.2503797515380310D+02   -0.1019621176263521D+02    0.2285425274750595D+02
    0.1164321316139750D+02    0.3890581388804576D+00    0.2247215795108873D+02
    0.1224158172243784D+02    0.8574481170300985D-01    0.2317592214783204D+02
    0.1194109849518670D+02    0.1306623436282345D+01    0.2231798628580353D+02
   -0.2529927944729538D+02    0.2050617867839440D+02    0.1202655298360403D+02
   -0.2434034527771267D+02    0.2067129445951191D+02    0.1188868419354345D+02
   -0.2560241326599954D+02    0.2036923369415365D+02    0.1110225144499159D+02
   -0.1153125285970052D+02    0.5547823061059730D+00   -0.1909007598444351D+02
   -0.1099749769767086D+02    0.1358795777669643D+01   -0.1915835032510283D+02
   -0.1193758063957822D+02    0.3568812365497483D+00   -0.1994563303188387D+02
    0.1531216168139470D+02    0.9523116591102857D+01    0.1911437886871090D+02
    0.1507958578581463D+02    0.8654591494212886D+01    0.1948830791345473D+02
    0.1593362722004034D+02    0.9799857387766007D+01    0.1976772573084744D+02
    0.1407965954213904D+02    0.2636733343116319D+02    0.3036064862745821D+01
    0.1447794850437909D+02    0.2557085753864729D+02    0.3296392060187243D+01
    0.1436771857919881D+02    0.2714879647502200D+02    0.3640818611251439D+01
    0.2044886418973656D+02   -0.1415074699862019D+01    0.1381577523180176D+02
    0.1982486229382305D+02   -0.8058695752994977D+00    0.1335594761280754D+02
    0.2136673950596757D+02   -0.1200293824896549D+01    0.1345307872240452D+02
    0.6097261372721983D+01    0.2583996898672138D+02   -0.5896287072017034D+01
    0.6047882031300371D+01    0.2530542840871096D+02   -0.5136525174488627D+01
    0.5415263277338584D+01    0.2656257796173070D+02   -0.5827632586909951D+01
   -0.1646157897383777D+02    0.4866884320783628D+01    0.1406512924631845D+02
   -0.1648789464355823D+02    0.5064777967977851D+01    0.1505559431654583D+02
   -0.1556248212367951D+02    0.4619580713185796D+01    0.1384875474508443D+02
   -0.2232394574492340D+02   -0.1088271570913416D+02    0.1594579130999978D+02
   -0.2307858616528991D+02   -0.1050503580894425D+02    0.1546260409807877D+02
   -0.2254094809616986D+02   -0.1151290725240008D+02    0.1663826638589682D+02
    0.4270175481498134D+01   -0.1067253237198867D+02    0.2318027355922491D+02
    0.3490822559444496D+01   -0.1033974673667014D+02    0.2285138250681592D+02
    0.4531869040112106D+01   -0.1132996472227426D+02    0.2250418655348038D+02
    0.6696642588467669D+01   -0.9842482111740754D+01    0.1523386309771498D+02
    0.7673656227734237D+01   -0.9999083151745234D+01    0.1514729176793341D+02
    0.6296951116833576D+01   -0.1068866007097131D+02    0.1561263764340644D+02
   -0.2063512329652800D+01    0.2402760213862619D+02    0.2559674177024132D+02
   -0.2229876638521237D+01    0.2493399395649446D+02    0.2526112889231493D+02
   -0.2935055920672513D+01    0.2362647344461178D+02    0.2582597034188332D+02
   -0.2215279441095710D+02   -0.4649850767780142D+01   -0.1640966875241635D+02
   -0.2200397398363529D+02   -0.4023185642802448D+01   -0.1710086803971144D+02
   -0.2143033459875892D+02   -0.5294435159955872D+01   -0.1656239364101357D+02
   -0.1955946102816192D+02   -0.3824288951493557D+01    0.2396853733391422D+02
   -0.2042117478831961D+02   -0.3834127360113271D+01    0.2353766776516983D+02
   -0.1978284995607444D+02   -0.4185978425620917D+01    0.2482461359125028D+02
    0.6268531737097582D+01    0.1266293460717637D+02    0.1993000363298954D+02
    0.5280935575566985D+01    0.1258886918666150D+02    0.1967860820378709D+02
    0.6352498641118193D+01    0.1212920097517327D+02    0.2073508137360052D+02
   -0.1260920354281972D+02    0.1433767235909438D+02   -0.5182041841928530D+01
   -0.1178664271725881D+02    0.1468519310535032D+02   -0.5543677949657092D+01
   -0.1295662587685753D+02    0.1372769458227792D+02   -0.5851323668939606D+01
   -0.2705444406288148D+02    0.2164677404891244D+02    0.2864408818069879D+01
   -0.2788508838003747D+02    0.2151903639447963D+02    0.2404493233668432D+01
   -0.2642806635977407D+02    0.2206512141956040D+02    0.2226049594205541D+01
    0.2501738901907887D+02   -0.1641747038712396D+02   -0.1202130185005694D+02
    0.2435461125847602D+02   -0.1579945734971868D+02   -0.1175802271342880D+02
    0.2528902857797355D+02   -0.1622805531678022D+02   -0.1294338291153481D+02
   -0.2107880013758887D+01   -0.1552469141441281D+02   -0.1697663115412249D+02
   -0.1211866985025009D+01   -0.1520652820359153D+02   -0.1683000589366975D+02
   -0.2674940279812681D+01   -0.1476156501866847D+02   -0.1675702635150363D+02
   -0.1220145281702931D+02    0.2243490791068394D+02   -0.6531064595741373D+01
   -0.1186462338524182D+02    0.2243997989014116D+02   -0.5606240502776187D+01
   -0.1184877032267333D+02    0.2322527744488367D+02   -0.6886076381633637D+01
    0.6785541375484627D+01    0.2572809592591754D+02   -0.1620325604583562D+01
    0.6560624542404979D+01    0.2531285733440668D+02   -0.2525413252690575D+01
    0.6933472947493193D+01    0.2501864173479350D+02   -0.9650502663601557D+00
   -0.2642973218296133D+02   -0.7541465844197147D+00   -0.1798724643418195D+02
   -0.2649915951451468D+02   -0.9922508807179052D+00   -0.1704471102764410D+02
   -0.2655318656798877D+02    0.2185121899823559D+00   -0.1809199662745692D+02
   -0.2697009155209638D+02    0.6334652094718763D+01    0.2441554977319226D+02
   -0.2777290559230556D+02    0.5908616063166889D+01    0.2475680087700269D+02
   -0.2624125426147482D+02    0.5938575940281162D+01    0.2493538759218531D+02
    0.1464595822054146D+02    0.1045143980554681D+02    0.1135077127734807D+02
    0.1404512834539423D+02    0.1100611416551309D+02    0.1189943746154874D+02
    0.1551717877438739D+02    0.1056585397561024D+02    0.1178275180060124D+02
   -0.1063567195986817D+02    0.3861099465151979D+01    0.6395542672048205D+01
   -0.1017914863244382D+02    0.3072536794879340D+01    0.6034455363346626D+01
   -0.1148943274161983D+02    0.3562384425514659D+01    0.6775092250753357D+01
    0.1631446476241543D+02    0.4542103282257295D+01    0.8696026809119793D+01
    0.1625115675603969D+02    0.4792074279776476D+01    0.9705999588018543D+01
    0.1721615235331252D+02    0.4707668806906784D+01    0.8378759369817326D+01
    0.1134417815505365D+02   -0.8927592444100197D+01   -0.7471256901289466D+01
    0.1075776775299149D+02   -0.8196983424828950D+01   -0.7499163286836819D+01
    0.1118458181425997D+02   -0.9454311229718639D+01   -0.6692355676453377D+01
    0.1499617907910844D+02   -0.2400142668386816D+02    0.2475911450690201D+01
    0.1437608128505186D+02   -0.2326136963040339D+02    0.2132823700342170D+01
    0.1578437141052878D+02   -0.2422219769308499D+02    0.1939641463764588D+01
    0.2032974903979275D+02   -0.1565582369104289D+02    0.7334515307099574D+01
    0.2030470544707071D+02   -0.1653489899606684D+02    0.7738825685867289D+01
    0.2127181788931915D+02   -0.1554066558458706D+02    0.6946900633738474D+01
   -0.2547778580079377D+00   -0.1997988725327529D+02   -0.6605581519279226D+01
   -0.1038547129319520D+01   -0.1946635326603773D+02   -0.6634055512169587D+01
   -0.3640306672006478D+00   -0.2075096404969608D+02   -0.6013401483079270D+01
    0.1096859750846391D+02    0.2687157340600673D+02    0.4376880968059626D+01
    0.1173387730241054D+02    0.2730536028628935D+02    0.4088237353417879D+01
    0.1075104253791805D+02    0.2631988540438590D+02    0.3586305144853135D+01
    0.6560991745291358D+01    0.9754535566270427D+01    0.1742736126389219D+02
    0.6496837177888252D+01    0.8806984814693248D+01    0.1712167121219867D+02
    0.5632029113755324D+01    0.9953252028949880D+01    0.1747750186197772D+02
    0.1170549710548782D+02    0.2190460882508383D+02    0.1322202529167168D+02
    0.1131702245557626D+02    0.2156632859567903D+02    0.1239334808995207D+02
    0.1222882306200654D+02    0.2113528446493471D+02    0.1354054313843097D+02
   -0.1951220594335408D+02   -0.1303118902571590D+02   -0.2710012702246506D+02
   -0.1925753386250660D+02   -0.1292613545378947D+02   -0.2802555656150837D+02
   -0.2044670341708362D+02   -0.1336277533351853D+02   -0.2708238697772350D+02
   -0.1796439437444926D+02    0.7083135463997831D+01   -0.7568324474143489D+01
   -0.1862875118473711D+02    0.7775391489554179D+01   -0.7585710410294401D+01
   -0.1815544735169857D+02    0.6573332508127348D+01   -0.8304027966099063D+01
    0.2366368831441571D+02    0.2237921251314527D+02   -0.2655552609627228D+02
    0.2278674185184155D+02    0.2190441301594499D+02   -0.2651683550417076D+02
    0.2377754197757653D+02    0.2241922622246542D+02   -0.2565070634777246D+02
   -0.1183733909760137D+02   -0.6183170440069815D+01    0.1058935252916009D+02
   -0.1217903787048460D+02   -0.5977656087420248D+01    0.9718532863568697D+01
   -0.1098874777755174D+02   -0.5789383592181309D+01    0.1046505382822244D+02
   -0.6951428094709612D+01   -0.4975453340273357D+01   -0.2299677265844712D+02
   -0.6119990360506062D+01   -0.4710264808132355D+01   -0.2251817351546532D+02
   -0.7577774404118464D+01   -0.4867596152866875D+01   -0.2232331273964861D+02
    0.2064133118201486D+02    0.2311166250029293D+02    0.1307322105106186D+02
    0.2114055921995516D+02    0.2238085763435801D+02    0.1273498151951352D+02
    0.2103037192462773D+02    0.2385806575689232D+02    0.1260192956159275D+02
    0.5961132480666540D+01   -0.3064511875693071D+00   -0.2783862453856234D+01
    0.6777258003242428D+01   -0.5838414400889685D+00   -0.3239002927482784D+01
    0.5437717625820340D+01   -0.1124390198284635D+01   -0.2762438546890604D+01
    0.2664080345443395D+02    0.5552492388565848D+01   -0.2270265348473004D+02
    0.2644520343183043D+02    0.4656629115410486D+01   -0.2301150006357177D+02
    0.2751591764955840D+02    0.5447548538822756D+01   -0.2242060141643672D+02
    0.1089642090454549D+02   -0.2393004457139009D+02   -0.2575155402561247D+02
    0.1020177335108469D+02   -0.2334230121542105D+02   -0.2601320684840596D+02
    0.1139398971608975D+02   -0.2414470037796002D+02   -0.2651355472713376D+02
   -0.1005835791577499D+01    0.2044252732547292D+02   -0.1272161693837300D+02
   -0.1706699229351526D+01    0.2117220706599861D+02   -0.1263803194630405D+02
   -0.1661563410790438D+00    0.2100382910294630D+02   -0.1285943776809479D+02
   -0.4046703313678008D+01    0.7908003359076407D+01    0.1625330563343708D+02
   -0.3500663319534433D+01    0.8108900434448312D+01    0.1548766208693179D+02
   -0.4851696758616385D+01    0.8385855223634042D+01    0.1605944010596282D+02
   -0.1513272847337070D+02   -0.1047121068552635D+02    0.2024449576075142D+02
   -0.1447405361426970D+02   -0.1000769569765397D+02    0.1968090666967034D+02
   -0.1594037153019821D+02   -0.9876859820495691D+01    0.2035105726220358D+02
    0.1032854746915491D+02    0.1887925912485885D+02    0.1646035011822123D+02
    0.9397444141367908D+01    0.1870104459861703D+02    0.1663974466123005D+02
    0.1065034074027107D+02    0.1850836656678752D+02    0.1732511588725552D+02
    0.1199503536688757D+02    0.1986605106253334D+02   -0.7936637083421251D+01
    0.1168810056843544D+02    0.1953898987793491D+02   -0.8793271865054006D+01
    0.1160798318568802D+02    0.1938263511241042D+02   -0.7211780670407585D+01
    0.3023420946575359D+01   -0.2613693231545101D+02   -0.7853399028651666D+01
    0.2978296393958261D+01   -0.2554006000069270D+02   -0.8669645081116471D+01
    0.2434217692883446D+01   -0.2691088851583158D+02   -0.7984768807092130D+01
   -0.1148420401685767D+02   -0.1180892308731041D+02   -0.4887517434666508D+01
   -0.1232730097621619D+02   -0.1150084091424830D+02   -0.5317718100995440D+01
   -0.1164763171393027D+02   -0.1256933446241146D+02   -0.4344595460351335D+01
   -0.1041209040215578D+02   -0.2004522317494855D+01    0.4371550929994571D+01
   -0.1083756344307629D+02   -0.2208575384729924D+01    0.3471437999910679D+01
   -0.1112167032346548D+02   -0.1484959579911199D+01    0.4807964971281383D+01
    0.2100050328323250D+02   -0.1737809155773405D+02   -0.1158533850878181D+02
    0.2054190865758644D+02   -0.1709043942266040D+02   -0.1081292935502061D+02
    0.2128161067368030D+02   -0.1823721192930017D+02   -0.1127436060522244D+02
    0.1767606841550430D+02    0.4108953904815264D+01   -0.2435028911984652D+02
    0.1796520787786375D+02    0.3701226300408617D+01   -0.2515448257200483D+02
    0.1708280866071929D+02    0.4830241031011574D+01   -0.2453227329684042D+02
   -0.1856767005022864D+02   -0.1659981575740549D+02   -0.1428656133515216D+02
   -0.1790919027740880D+02   -0.1729786145743533D+02   -0.1430207077110310D+02
   -0.1915974050417538D+02   -0.1656619870969823D+02   -0.1508581130507394D+02
   -0.2459697785614912D+02    0.2340465004972862D+02   -0.1636543901315117D+02
   -0.2539334192406860D+02    0.2311422663125086D+02   -0.1581055213020270D+02
   -0.2470404559548758D+02    0.2290364787921230D+02   -0.1721449987270150D+02
    0.1999905390324128D+02   -0.5811883146112296D+01   -0.2495686594369184D+02
    0.1962612576185774D+02   -0.6485129532414746D+01   -0.2557588043983647D+02
    0.1964841751159697D+02   -0.5909358166764243D+01   -0.2408513240361058D+02
   -0.1394561667496482D+02    0.1169766077078555D+02   -0.1733681472567645D+02
   -0.1357618892800528D+02    0.1105327334312079D+02   -0.1791977272193144D+02
   -0.1489497798704263D+02    0.1183948970340333D+02   -0.1764152309634293D+02
   -0.1529752669671215D+02    0.2005016117164260D+02   -0.1863355905237618D+02
   -0.1491953629243799D+02    0.1915507291891531D+02   -0.1829413169336594D+02
   -0.1621040627160043D+02    0.2003628883531159D+02   -0.1829292797250895D+02
   -0.7207295882666815D+00   -0.8363407857010252D+01    0.1253028412810295D+02
   -0.4422408499381350D+00   -0.7853245711703998D+01    0.1333884378324750D+02
    0.8432356851810296D-01   -0.8408799804797592D+01    0.1199658102644934D+02
    0.2151324097220921D+02   -0.9262634011111896D+01   -0.1341648592292256D+02
    0.2179529313952838D+02   -0.9065633188571523D+01   -0.1251773067419126D+02
    0.2230104453275859D+02   -0.9295098399172920D+01   -0.1399750519346462D+02
    0.1329331289178596D+02    0.1502433125378472D+02   -0.1312975961548754D+02
    0.1389646991543862D+02    0.1443550383521329D+02   -0.1259938017539140D+02
    0.1350928576736320D+02    0.1589605895117926D+02   -0.1283527207077103D+02
   -0.2417616141311705D+02    0.1105599990817589D+02   -0.9039830200139905D+01
   -0.2365291797568645D+02    0.1041500086281939D+02   -0.9513791881206435D+01
   -0.2503716705544799D+02    0.1067048821852507D+02   -0.8823501037772063D+01
   -0.3291451377927194D+01   -0.1417793065716113D+02    0.1284828064587798D+02
   -0.2983460878575978D+01   -0.1443924602415980D+02    0.1375476845141672D+02
   -0.2553556138429135D+01   -0.1438319902205091D+02    0.1231975148001920D+02
    0.4484112808890408D+01   -0.1441000920406411D+02    0.4835419634826208D+01
    0.5102110197114722D+01   -0.1404723964372754D+02    0.4213292539943701D+01
    0.3798779414074992D+01   -0.1378437609234460D+02    0.5091282757410647D+01
    0.1308073219787836D+02    0.1511869179619573D+02    0.1052219351232502D+02
    0.1219623176600010D+02    0.1481541566067673D+02    0.1070113355446443D+02
    0.1354016484404202D+02    0.1547756416314786D+02    0.1130973556902321D+02
   -0.3348915379459676D+01    0.2382189096842759D+02   -0.1603371294284208D+02
   -0.2752381747383317D+01    0.2348945329976265D+02   -0.1537527270694840D+02
   -0.4168833907027420D+01    0.2387218984047923D+02   -0.1552719979178685D+02
    0.9069598718009507D+01   -0.2154330275150989D+02   -0.2111226225742084D+01
    0.9290701305390474D+01   -0.2070227677909236D+02   -0.2398926609477456D+01
    0.8430011011362954D+01   -0.2190610573512531D+02   -0.2740048891455046D+01
   -0.1499925132429429D+02    0.2158921395194662D+02   -0.2135804390096823D+02
   -0.1491448156416662D+02    0.2136970562972420D+02   -0.2042451843703103D+02
   -0.1468241589960514D+02    0.2081173473504369D+02   -0.2180025915663926D+02
    0.1232200012196266D+01   -0.3291820287155373D+01    0.1379986886362101D+01
    0.1953074920609420D+01   -0.2725829668006178D+01    0.1171162141023318D+01
    0.1173645830224421D+01   -0.3379728100309761D+01    0.2369753855978868D+01
    0.9874789105977142D+01    0.4050355636091048D+01    0.2473209823302638D+02
    0.9071092298349651D+01    0.4095980489558129D+01    0.2525684940794875D+02
    0.1037539235526190D+02    0.4737997092442838D+01    0.2511490288679041D+02
   -0.1334936525845742D+01    0.1948207236115864D+02   -0.2375350011194962D+02
   -0.1473332343816131D+01    0.1853746238375064D+02   -0.2410580344847067D+02
   -0.1986699212636924D+01    0.1998994768517045D+02   -0.2421817491738208D+02
   -0.4744859781347921D+01   -0.2688658779923057D+02   -0.2209135081140929D+01
   -0.4216403776645772D+01   -0.2654348610299725D+02   -0.2970798441110819D+01
   -0.5706504381470712D+01   -0.2678277871247039D+02   -0.2359694207140019D+01
   -0.1246142979900940D+02    0.9708091501480791D+01   -0.1921252783214562D+02
   -0.1208761787457166D+02    0.8827126689251878D+01   -0.1903640886931641D+02
   -0.1165848570664436D+02    0.1025285527043142D+02   -0.1938575702973488D+02
    0.1044413904954745D+02    0.1442301907251674D+02   -0.1305432414297949D+02
    0.1018321050499694D+02    0.1528136400013487D+02   -0.1342629019146850D+02
    0.1129436314659674D+02    0.1448206205632394D+02   -0.1272998587580062D+02
   -0.6591748549109948D+01    0.2193568975387918D+02    0.2479790897894077D+02
   -0.7365855808285931D+01    0.2233121573615128D+02    0.2521643566321160D+02
   -0.6712694819521806D+01    0.2102135770335503D+02    0.2511572448135850D+02
   -0.1791591060801796D+02   -0.5434847025051591D+01    0.1437220501900808D+02
   -0.1867109602047841D+02   -0.5023595060327221D+01    0.1492351672829550D+02
   -0.1807102033995873D+02   -0.6341134283119965D+01    0.1451001605094713D+02
   -0.5357538291412560D+01    0.2229877168363092D+01   -0.2335164099193927D+02
   -0.4532322268676271D+01    0.2626266317172107D+01   -0.2376047615101854D+02
   -0.5131076551634865D+01    0.2118437174888899D+01   -0.2236677014681070D+02
   -0.1121061266124455D+02    0.2096655815701605D+01    0.1775179517462542D+02
   -0.1211753040350907D+02    0.2226495950798254D+01    0.1808183392676824D+02
   -0.1120079234384506D+02    0.1660099233721875D+01    0.1687046202885635D+02
   -0.3028539739763066D+01    0.6761034836898167D+01    0.9458580997681876D+01
   -0.2828326185016488D+01    0.6091124579334311D+01    0.8795351293895180D+01
   -0.3167981836199731D+01    0.7616618563149752D+01    0.9071650262827561D+01
    0.2394605837581830D+02   -0.2584621692509136D+01    0.8845765011656278D+01
    0.2401872716382641D+02   -0.3160966565161967D+01    0.9603415918927753D+01
    0.2479946020808663D+02   -0.2652451054605550D+01    0.8385741908828427D+01
   -0.1628586719306819D+02    0.1494650183675627D+02   -0.2692299470667041D+02
   -0.1719445114442390D+02    0.1455691308034564D+02   -0.2689853847581034D+02
   -0.1631041927785095D+02    0.1564330838997741D+02   -0.2614185178465667D+02
    0.2230280369941226D+02    0.6497685379052161D+01    0.1948999493711851D+02
    0.2240951287977337D+02    0.6441580134967674D+01    0.2044707975505550D+02
    0.2318704466439469D+02    0.6730908514075295D+01    0.1921164370686786D+02
   -0.2014009855514144D+02   -0.1994547162143044D+02    0.5072950784545117D+01
   -0.1958094152376342D+02   -0.2065383113868538D+02    0.4657513035505787D+01
   -0.2008001117581545D+02   -0.1921971649257637D+02    0.4414483900768507D+01
    0.6515585987205553D+01    0.1365696551548642D+02   -0.9448030408975633D+01
    0.5907537467571839D+01    0.1311262389393210D+02   -0.9924982817101339D+01
    0.6029977599195476D+01    0.1393446834938245D+02   -0.8599532298657470D+01
   -0.2466268696723899D+02   -0.8190668740681579D+01   -0.2310194199309893D+01
   -0.2431097807647782D+02   -0.8208658722776738D+01   -0.1377167903550885D+01
   -0.2392051645100340D+02   -0.8126351868669978D+01   -0.2967394303109635D+01
    0.2045499548125601D+02    0.1008171711184839D+02   -0.1342654201931558D+02
    0.2043468456244227D+02    0.1088362923114515D+02   -0.1397123052733048D+02
    0.1954280392944563D+02    0.9832053996002973D+01   -0.1307189169563102D+02
   -0.5332941091844342D+01   -0.9145956731483810D+01   -0.2655875298240180D+02
   -0.5653066895800941D+01   -0.8608607626358893D+01   -0.2578839314900056D+02
   -0.5175941481027563D+01   -0.1007051737691697D+02   -0.2625351223941254D+02
    0.1084682736404478D+02   -0.1217142240716550D+01    0.1174789121985827D+02
    0.1072044730449019D+02   -0.4039314403001100D+00    0.1123231054149753D+02
    0.1068775077773019D+02   -0.1047075990083454D+01    0.1274721578040284D+02
   -0.1807850650085800D+02    0.7738390789700167D+01    0.2034507825624456D+02
   -0.1896313649482713D+02    0.7748326900072079D+01    0.1985639271412390D+02
   -0.1827222057387834D+02    0.7291645857552371D+01    0.2117384096799548D+02
   -0.1974864441777367D+02    0.2266866765398397D+02   -0.2542061284434234D+02
   -0.1897080382672315D+02    0.2213049221270447D+02   -0.2560991891556294D+02
   -0.1967013179168308D+02    0.2352238092414832D+02   -0.2600540468169001D+02
   -0.1441227121517388D+02   -0.5071476454621437D+01   -0.1775200316939781D+02
   -0.1360261678104174D+02   -0.5620576851793377D+01   -0.1786227041812013D+02
   -0.1460648601225997D+02   -0.5141280046518545D+01   -0.1680893400191004D+02
   -0.1510664307857581D+02    0.1071286633605754D+02   -0.9360244167514630D+01
   -0.1421166429450560D+02    0.1039979467050508D+02   -0.9602848729731793D+01
   -0.1527515319947470D+02    0.1070241874673933D+02   -0.8430567865810321D+01
   -0.2533784288330931D+02    0.6711218331990316D+01    0.2487811396782528D+01
   -0.2603325526127942D+02    0.6531109212832798D+01    0.3082859745289626D+01
   -0.2448174145879326D+02    0.6188713496128889D+01    0.2592006484038068D+01
   -0.2351982504380111D+02   -0.1213120753402615D+02    0.1804478196517603D+02
   -0.2408167499328298D+02   -0.1150313516277047D+02    0.1857713349525724D+02
   -0.2294120632372785D+02   -0.1241801249042694D+02    0.1872373555504003D+02
   -0.7060858260103981D+01    0.1596006451661913D+02   -0.5885324820869463D-01
   -0.7422822632998128D+01    0.1512992398246175D+02    0.3819121730504767D+00
   -0.7287764063776174D+01    0.1667461025299129D+02    0.5358857675743470D+00
   -0.2146830804651504D+02    0.2406169291017250D+02    0.1095711027662848D+02
   -0.2208478983521234D+02    0.2442733348842218D+02    0.1159452900270803D+02
   -0.2175161270587456D+02    0.2444828461258837D+02    0.1013816346745596D+02
    0.2660555460194330D+02    0.4406712378229535D+01   -0.9488862354041778D+01
    0.2648988220671548D+02    0.5042722948552867D+01   -0.8742901483819326D+01
    0.2715698131391684D+02    0.3692199868051946D+01   -0.9168026275108387D+01
    0.1475050312624033D+02   -0.1582340132528767D+02    0.2217807390076657D+02
    0.1568157712595310D+02   -0.1565407314723681D+02    0.2213393188545641D+02
    0.1429179379340813D+02   -0.1527327300596840D+02    0.2279800752813802D+02
    0.2719990103441400D+01    0.1912377241764423D+01   -0.1010734008375726D+02
    0.3165898567132220D+01    0.1069029599893932D+01   -0.1037088038689059D+02
    0.3305989850313098D+01    0.2583513362147578D+01   -0.1043732665150877D+02
    0.1030696395130612D+02    0.1897694956437880D+02   -0.3138192060141729D+01
    0.1071853545387650D+02    0.1988016215279438D+02   -0.3075569973790286D+01
    0.1051862403943809D+02    0.1849766797663511D+02   -0.2319845208508311D+01
   -0.1074395163581840D+02    0.1566553500585842D+01   -0.2374597617308821D+02
   -0.1140713695525472D+02    0.1269100020587799D+01   -0.2308007367298153D+02
   -0.1118194783789829D+02    0.1652529912675171D+01   -0.2458155390992059D+02
   -0.5614130901677874D+01    0.2425118718997949D+02   -0.2287027127842372D+02
   -0.6543853257345988D+01    0.2434245128812968D+02   -0.2258680587128453D+02
   -0.5466389462055768D+01    0.2508206163707096D+02   -0.2330577751706040D+02
   -0.1910959214280668D+02   -0.1332820320743976D+02    0.4248678556759469D+01
   -0.1815788033765519D+02   -0.1334603168211295D+02    0.4127666167875887D+01
   -0.1931446670112395D+02   -0.1261961175211133D+02    0.4916780756982543D+01
    0.1929942196217743D+02   -0.5377319444509089D+01   -0.2795830684489498D+01
    0.1957337771153389D+02   -0.4704189953957309D+01   -0.3430480756357759D+01
    0.2008341898493826D+02   -0.5876047986744136D+01   -0.2551774991907506D+01
   -0.3385069367201408D+00   -0.2500245672668786D+02    0.1307017001366518D+02
   -0.1159974053009311D+00   -0.2566565503373715D+02    0.1239897133306404D+02
   -0.1223486046940885D+01   -0.2472290275989150D+02    0.1285802323697324D+02
   -0.2440454747686943D+01   -0.9779192142708466D+01    0.2447322750863379D+02
   -0.3013043631146835D+01   -0.1055217570927867D+02    0.2487835601124926D+02
   -0.2824755240041305D+01   -0.8927751937625446D+01    0.2477280070898545D+02
    0.2404419957300635D+02    0.1625409207859837D+02   -0.4336799412483835D+01
    0.2449161839211158D+02    0.1688596249127442D+02   -0.3763974605545472D+01
    0.2314530447600211D+02    0.1659306146459977D+02   -0.4586688602743656D+01
   -0.9265072484214308D+01    0.4744734236727052D+01   -0.6992211881241946D+01
   -0.8514876919255423D+01    0.5084852091107167D+01   -0.6523664102340024D+01
   -0.9066282432019662D+01    0.3807456813497305D+01   -0.7256717922490700D+01
   -0.4770503551758280D+01   -0.1460728313873162D+02    0.1834802111323268D+02
   -0.3791129630349316D+01   -0.1481146400862988D+02    0.1838659095676632D+02
   -0.4922459320819812D+01   -0.1398986591912114D+02    0.1905151250115856D+02
    0.4179843272730025D+01   -0.1809910723813219D+01    0.1253692398720486D+02
    0.4360418984932010D+01   -0.1416595479254283D+01    0.1341946617145662D+02
    0.3216430132194893D+01   -0.2065577410095627D+01    0.1267096201827981D+02
    0.2594160567625583D+02    0.1317672088872420D+02   -0.8937501329343721D+01
    0.2508454429799848D+02    0.1322511695231143D+02   -0.9318769431880495D+01
    0.2608772652622735D+02    0.1402198179971716D+02   -0.8426243062693832D+01
   -0.1311189492625259D+02   -0.1262648662468948D+02    0.1837282090984731D+02
   -0.1277179892938452D+02   -0.1178734469703941D+02    0.1805397145188110D+02
   -0.1235210165880548D+02   -0.1297567138747699D+02    0.1884354961768631D+02
   -0.1160817150908465D+02    0.2009469445856560D+02   -0.5058005120019708D+01
   -0.1091155163599687D+02    0.2017673059162047D+02   -0.4379134502469557D+01
   -0.1245011028568815D+02    0.2032295655620579D+02   -0.4662803515484484D+01
   -0.3560766001395518D-01    0.4793146039996857D+01   -0.1731020727457601D+02
   -0.5366639141943533D+00    0.4365491853739758D+01   -0.1655797307341081D+02
   -0.6471134652218432D+00    0.5165156777437756D+01   -0.1796507481958222D+02
   -0.8858064380147566D+01    0.2539718349328665D+02    0.9816452317790969D+01
   -0.9807976377493745D+01    0.2555983266376563D+02    0.9747628128055876D+01
   -0.8781643299663504D+01    0.2442428348829440D+02    0.9893484727681473D+01
   -0.2067732847989193D+02    0.2266206455389030D+01   -0.7543951152126821D+01
   -0.2006439814616270D+02    0.1949349513831704D+01   -0.6890800912180056D+01
   -0.2112969843974882D+02    0.3056524879026592D+01   -0.7241802715108035D+01
    0.1186505017360797D+02   -0.6885393291098552D+01    0.2454037817000654D+02
    0.1158026382379018D+02   -0.7059971013099279D+01    0.2362946737160477D+02
    0.1272206956975692D+02   -0.7302316007836366D+01    0.2476927493142556D+02
    0.2293102902970583D+02    0.2715664005455367D+02    0.1251994591816649D+02
    0.2210319611540315D+02    0.2724831535752431D+02    0.1303715517784059D+02
    0.2286535869909644D+02    0.2627506135095166D+02    0.1208645889936593D+02
    0.6119313202185134D+01   -0.1149184794773800D+02    0.1745203470732567D+02
    0.5479051878587653D+01   -0.1126776823530957D+02    0.1819591454506205D+02
    0.6180111088002261D+01   -0.1244187955207511D+02    0.1757368745605518D+02
    0.1808962226462225D+02    0.2457061672496483D+02    0.8318445945797160D+01
    0.1784798823951506D+02    0.2546286951475403D+02    0.8443709751210303D+01
    0.1753179747115471D+02    0.2397041768294506D+02    0.8894616058576002D+01
    0.1539241990746730D+02   -0.2353688468972699D+02    0.2305261774450716D+02
    0.1571970921235454D+02   -0.2365738463119060D+02    0.2212332302693312D+02
    0.1527992200444170D+02   -0.2445079264030361D+02    0.2339937761536768D+02
    0.9282804448109948D+01    0.1846463566800943D+02   -0.1658978463802978D+02
    0.8340074345205924D+01    0.1852457869813770D+02   -0.1681860775780703D+02
    0.9689975517242749D+01    0.1932490645846696D+02   -0.1682943331867872D+02
   -0.7498303086575353D+01   -0.1902125417630187D+02    0.1100528222065356D+02
   -0.7175412827478349D+01   -0.1913241289418814D+02    0.1009409871965385D+02
   -0.7975524713511792D+01   -0.1979263641869972D+02    0.1118782549231045D+02
   -0.1035640235417144D+02    0.1836000012857184D+02   -0.9665250151716720D+01
   -0.1083171798118443D+02    0.1826269071648807D+02   -0.8867332687325455D+01
   -0.9600348459333452D+01    0.1772758409921940D+02   -0.9623739272324539D+01
    0.2037930788487452D+02    0.7309186683650455D+01    0.2640161850583981D+02
    0.2087847316847628D+02    0.6892873689349869D+01    0.2566877786383164D+02
    0.1993744668366731D+02    0.6746768660200425D+01    0.2701821825322293D+02
    0.1283031481755193D+02    0.2428238183386099D+02    0.5551238548840319D+01
    0.1370255655296735D+02    0.2380005144756170D+02    0.5728324083314036D+01
    0.1256184195268374D+02    0.2420001670316591D+02    0.4605226046911681D+01
   -0.2313365699146619D+02   -0.9636441073253435D+01   -0.1423726602020644D+02
   -0.2351439583791097D+02   -0.9539972762664735D+01   -0.1332090543561734D+02
   -0.2219707166453633D+02   -0.9293323433123707D+01   -0.1413578436379012D+02
    0.1421731937567649D+02    0.1266198596357116D+02   -0.1180356076290921D+02
    0.1395334220877013D+02    0.1210187874261842D+02   -0.1261573821663805D+02
    0.1356292832533153D+02    0.1238916996633438D+02   -0.1112512362800011D+02
    0.1044118113133207D+02   -0.2693958390227307D+02    0.9536749859001992D+01
    0.1064943384920425D+02   -0.2753036257739594D+02    0.8818080162963916D+01
    0.1113027183063562D+02   -0.2693861911351346D+02    0.1022924530212376D+02
    0.4053676040501737D+01    0.7404551445356761D+01    0.1631240471040465D+02
    0.4975859885905092D+01    0.7373777262028836D+01    0.1669012519099029D+02
    0.4034016514816209D+01    0.7294428945609146D+01    0.1535067748320087D+02
    0.1372140015697987D+01   -0.1439147187131534D+02    0.1378853252852716D+02
    0.8779643982639559D+00   -0.1497288871406556D+02    0.1440971888562144D+02
    0.8964523375393515D+00   -0.1431838423465262D+02    0.1302086285368389D+02
    0.5949552304650205D+01    0.2050105499614321D+02   -0.2401513537123732D+02
    0.6416961375863640D+01    0.1970203227378398D+02   -0.2448083098179826D+02
    0.5897504818043882D+01    0.2018805729962622D+02   -0.2308678545862515D+02
   -0.2339246908585097D+02    0.5293392204918550D+01   -0.1152097220020934D+02
   -0.2258929812252030D+02    0.5641746057465198D+01   -0.1111361243599780D+02
   -0.2369070743437027D+02    0.4503745136208288D+01   -0.1095650721537063D+02
   -0.2098185758863304D+02    0.2605931252630040D+01   -0.1479370951093012D+02
   -0.2083413178755015D+02    0.2697970218505534D+01   -0.1571825582668675D+02
   -0.2152286848371978D+02    0.3320695904675609D+01   -0.1452160677861979D+02
    0.1838810636758315D+02    0.2209344375762792D+02   -0.1617554860861696D+02
    0.1750910906918437D+02    0.2175739053168268D+02   -0.1594079521323570D+02
    0.1874779996744688D+02    0.2254348160578133D+02   -0.1536102715679288D+02
   -0.2685873673025301D+02   -0.5031743668539355D+01    0.2344388427048677D+02
   -0.2750213594014533D+02   -0.4549578911345992D+01    0.2400916213584525D+02
   -0.2726548511253585D+02   -0.5903498395503372D+01    0.2339638643953827D+02
    0.1822956309525368D+02   -0.2079478211796600D+02    0.1000835713218443D+02
    0.1901404585161412D+02   -0.2131715449888514D+02    0.9783349522873120D+01
    0.1758845146971649D+02   -0.2103841485923049D+02    0.9301463001561395D+01
    0.3953505142771699D+01    0.2029216255285499D+02   -0.1088809449741163D+01
    0.3862569386450540D+01    0.1944007501134339D+02   -0.1496046137928734D+01
    0.3624710759689695D+01    0.2031976102173374D+02   -0.1598717463049262D+00
   -0.4945794133586007D+01    0.2703392317880348D+02   -0.1840592663291262D+02
   -0.5826254136977838D+01    0.2748006497211706D+02   -0.1825504665461248D+02
   -0.4263640186089047D+01    0.2759385754181737D+02   -0.1811858234782372D+02
   -0.1647764324292623D+02    0.5462772929720789D+01    0.1702427995174813D+02
   -0.1736368583554554D+02    0.5235203831004521D+01    0.1734429235670235D+02
   -0.1582227115980124D+02    0.4966706916000625D+01    0.1749610712612073D+02
   -0.6831598429296873D+01    0.2474184569468366D+02    0.1581272798746418D+02
   -0.7052239769199557D+01    0.2440364793149872D+02    0.1672839796801432D+02
   -0.5952218838650666D+01    0.2427711122177072D+02    0.1565034069962811D+02
    0.4678260912504393D+01   -0.2458421607722696D+02   -0.6021483648574871D+00
    0.4225147788024548D+01   -0.2394315694927010D+02   -0.1154615164586670D+01
    0.4061939540948407D+01   -0.2530715459992946D+02   -0.6420865335919240D+00
    0.1556652080501543D+02   -0.6988602690823544D+00   -0.1777420011664278D+02
    0.1564813511924739D+02    0.2763479184112392D+00   -0.1783714349940570D+02
    0.1643087998090677D+02   -0.9564610462528711D+00   -0.1810063348637427D+02
   -0.9569133455801662D+01    0.1013190633846969D+02    0.1957376539266370D+02
   -0.9314287989262374D+01    0.9875940602157572D+01    0.2048721176155241D+02
   -0.1004634328042891D+02    0.9336726833561077D+01    0.1924124655316360D+02
    0.1114501735503516D+02   -0.6360485654400858D+01   -0.1860896295774542D+02
    0.1066839531184520D+02   -0.6519284276067475D+01   -0.1940196080966529D+02
    0.1052775882032499D+02   -0.5966776100367756D+01   -0.1802862910240312D+02
    0.4142346210853188D+01    0.1009199048567236D+02   -0.7507024767394650D+01
    0.3169935404697095D+01    0.1004237627765166D+02   -0.7646091067901656D+01
    0.4176333404179114D+01    0.1011965651579396D+02   -0.6520041334501993D+01
   -0.5639210391139236D+01    0.1978969631150992D+02   -0.2506896242670666D+02
   -0.6149541848238665D+01    0.1960696531331528D+02   -0.2428499280511210D+02
   -0.6235030352392713D+01    0.2008529207813794D+02   -0.2571731940758390D+02
    0.1549067412463845D+02    0.2436643809080843D+02    0.2645722945581000D+02
    0.1549353592514143D+02    0.2415728287117462D+02    0.2735581560609846D+02
    0.1479118569808667D+02    0.2379596205035919D+02    0.2607462659228637D+02
   -0.2016198374533059D+02   -0.6399547349284679D+01   -0.1518607591397640D+02
   -0.2037951624242787D+02   -0.7298272961973984D+01   -0.1511363408727241D+02
   -0.2044999847433960D+02   -0.5928571556579759D+01   -0.1438837604390164D+02
   -0.1493811167233766D+02    0.1601368544297025D+02    0.2686723781388609D+01
   -0.1481084914675364D+02    0.1662668156290441D+02    0.1908777827408250D+01
   -0.1584327463256840D+02    0.1562571973071359D+02    0.2582845405765800D+01
    0.1020729217081655D+02   -0.2308922522351555D+02    0.6662944787718091D+01
    0.9873540812961361D+01   -0.2331766306163651D+02    0.7546959374601285D+01
    0.1046467577477734D+02   -0.2397646002556834D+02    0.6316057782684700D+01
    0.2661211832698744D+02   -0.1650242970194908D+01   -0.1523457098661482D+02
    0.2571432972058497D+02   -0.1475055383893934D+01   -0.1499084855354374D+02
    0.2713000035892076D+02   -0.1508673891478396D+01   -0.1444262612507519D+02
   -0.3679409913729182D+01    0.2117594292526351D+02    0.2070574237516931D+02
   -0.3574834291558279D+01    0.2036940814305084D+02    0.2023642351535091D+02
   -0.3346021057670829D+01    0.2113871796141973D+02    0.2160000357153921D+02
   -0.2263589021715085D+02    0.2496446093111017D+02   -0.9186028919314788D+01
   -0.2269494175506484D+02    0.2474148024948904D+02   -0.8245443341750066D+01
   -0.2178727236148860D+02    0.2470822416306403D+02   -0.9475854423510340D+01
   -0.5306552558256478D+01   -0.2221380731108905D+02    0.7383843369213609D+01
   -0.5592716578344637D+01   -0.2287251728213300D+02    0.8026568954111269D+01
   -0.4612398372916922D+01   -0.2266174224678684D+02    0.6890954134097104D+01
    0.2696059636905015D+02   -0.1140634322273521D+02   -0.1849284377455606D+02
    0.2722284185167966D+02   -0.1051346359555828D+02   -0.1824154412940533D+02
    0.2757019600292496D+02   -0.1178236053935060D+02   -0.1916714934766748D+02
   -0.1164786892227833D+02   -0.3947969696803120D+01   -0.1956233400450388D+02
   -0.1101513236719108D+02   -0.3557322882454092D+01   -0.2013791857370186D+02
   -0.1109075244997053D+02   -0.4369987325451676D+01   -0.1883294463991198D+02
    0.2490088182073189D+02    0.2446762405207718D+01   -0.3519116571570530D+00
    0.2549367046620966D+02    0.3151301684659492D+01   -0.6927585535915726D+00
    0.2532885765044422D+02    0.1566595753283488D+01   -0.6205939543322316D+00
   -0.4062788593049993D+01    0.1431957454514499D+02   -0.2015176236243276D+02
   -0.3465948470947950D+01    0.1373061765683796D+02   -0.2058950025343299D+02
   -0.3702890329114232D+01    0.1449311948365108D+02   -0.1930631179692673D+02
   -0.1997219213575701D+02    0.2553879309492852D+02    0.3486367577238971D+01
   -0.2043624269731584D+02    0.2552607860842951D+02    0.4261186363438725D+01
   -0.1908906352713641D+02    0.2590469333527708D+02    0.3634811830294975D+01
    0.1746673473046447D+02    0.1123521433974624D+02   -0.8630054956227974D+01
    0.1727927850706570D+02    0.1153106920722852D+02   -0.9537570448793021D+01
    0.1725982994194625D+02    0.1203627612846090D+02   -0.8192212790100124D+01
   -0.1290769140609629D+02    0.2565616513357412D+02   -0.3591800314679856D+01
   -0.1306575210584562D+02    0.2532878642157523D+02   -0.2697687306328438D+01
   -0.1358006574040148D+02    0.2568910421475304D+02   -0.4260140233845843D+01
   -0.2065949300649152D+02   -0.1717468384465682D+02   -0.9866215710931282D+01
   -0.1982932261601428D+02   -0.1725610335863501D+02   -0.1029644796657776D+02
   -0.2058842652994032D+02   -0.1715683681893949D+02   -0.8908960791194787D+01
   -0.7287608762762974D+01    0.1380526055351156D+02    0.2555742155585204D+02
   -0.6597392574325927D+01    0.1439669654082306D+02    0.2598065832674526D+02
   -0.6956264658313363D+01    0.1291918251262945D+02    0.2531435423127317D+02
   -0.5671538858322958D+01    0.2134831582060421D+02   -0.3351191982252541D+01
   -0.5925359004982218D+01    0.2221153407291600D+02   -0.3036689554306309D+01
   -0.4783418384063395D+01    0.2156201745318732D+02   -0.3678142626432963D+01
   -0.2191354497332270D+02   -0.3647133180982529D+01   -0.6543026122008339D+01
   -0.2162260595315536D+02   -0.2926822788193134D+01   -0.7084618987081259D+01
   -0.2151606699427459D+02   -0.4448017425710169D+01   -0.6915659988407667D+01
   -0.5427994532366743D+01    0.2075758888715701D+02   -0.6265668715513902D+01
   -0.4972495401192696D+01    0.2122653803049678D+02   -0.5550481911930598D+01
   -0.4922977730995687D+01    0.1994095744215374D+02   -0.6242186571701263D+01
    0.1010810022451639D+02   -0.2700966188536431D+02   -0.1965030536208789D+02
    0.9909478919024998D+01   -0.2608273341526817D+02   -0.1982993655576484D+02
    0.1043431420933030D+02   -0.2697682545160847D+02   -0.1874539453353321D+02
   -0.1937318552111909D+02   -0.7017529785027726D+00    0.1552486926129487D+01
   -0.2010956778830245D+02   -0.4140730763557079D+00    0.2080098591062316D+01
   -0.1889947307356292D+02   -0.1263061530557317D+01    0.2187349474407647D+01
    0.1942354857162054D+02    0.4920604859365226D+01    0.9730081659499682D+01
    0.2025491031323407D+02    0.5131164358332069D+01    0.9275633497798623D+01
    0.1893376202286550D+02    0.5749731306515997D+01    0.9852787340930492D+01
   -0.2573430915130685D+02    0.1739955726584704D+02   -0.1412372267422472D+02
   -0.2500117160837532D+02    0.1768761158218121D+02   -0.1362726752668428D+02
   -0.2540953420450233D+02    0.1665543348911850D+02   -0.1468364227869724D+02
    0.5646472651795137D+01   -0.2632411030636592D+02   -0.2038492009283095D+02
    0.6061318574148515D+01   -0.2616533045897828D+02   -0.2127417781765750D+02
    0.5298088908752604D+01   -0.2548067669826024D+02   -0.2003621543412044D+02
    0.1446512683258579D+02    0.2270386910802959D+02    0.1213017019849158D+02
    0.1489599982849523D+02    0.2241484424026857D+02    0.1297424149291763D+02
    0.1356430208208724D+02    0.2250318534632788D+02    0.1231723598375700D+02
    0.1119986603110281D+02   -0.8493841341007393D+01   -0.1523105063490351D+02
    0.1201341893986360D+02   -0.8211273108979697D+01   -0.1474131763175810D+02
    0.1143724460661394D+02   -0.9319515162295376D+01   -0.1567320453929965D+02
   -0.2233769470321102D+02    0.2142558275164903D+02    0.1164146985964194D+02
   -0.2187856203424335D+02    0.2215513060092796D+02    0.1124642066537218D+02
   -0.2260000228016214D+02    0.2171893276695999D+02    0.1253217213666338D+02
   -0.1293903239867892D+02    0.1258407322497427D+02    0.2625840061722494D+02
   -0.1212277608564160D+02    0.1209343782703734D+02    0.2622152299689006D+02
   -0.1328755214792976D+02    0.1219525561956471D+02    0.2707189552570246D+02
    0.2164292104747694D+02   -0.2013644727441219D+02   -0.1147335827125807D+02
    0.2238414942686648D+02   -0.1993694384244349D+02   -0.1211970624640633D+02
    0.2087034565783041D+02   -0.2050125296543065D+02   -0.1194469889527458D+02
   -0.9706972831912724D+01    0.2063953092796817D+02   -0.1383364456296390D+02
   -0.9773879276993021D+01    0.2042738590899705D+02   -0.1480105689993303D+02
   -0.1028364901026398D+02    0.1995766001934243D+02   -0.1346365373391180D+02
   -0.1578688327640632D+02   -0.2461075845455767D+02   -0.8251145498916705D+01
   -0.1630844783879909D+02   -0.2479590618675866D+02   -0.7446492700714065D+01
   -0.1592421760304673D+02   -0.2364972032502895D+02   -0.8414194276952509D+01
   -0.9018519735240076D+01   -0.1191096029093454D+01   -0.1436735440991662D+02
   -0.8486170848578508D+01   -0.1135951879002179D+01   -0.1514751809363256D+02
   -0.8945676203734454D+01   -0.3455712480293809D+00   -0.1380827134975902D+02
    0.1406299066694654D+02    0.2017249608907012D+02    0.8208865146210336D+01
    0.1409935486858360D+02    0.2114096736764368D+02    0.8363793708009272D+01
    0.1467665445845883D+02    0.2002906087497730D+02    0.7457270629894611D+01
    0.1628494601027261D+01   -0.2278321279673065D+02    0.1305772491543151D+02
    0.1038406518083202D+01   -0.2348541632060522D+02    0.1334080763995568D+02
    0.2290970247227233D+01   -0.2275696170610871D+02    0.1378618948181401D+02
   -0.2738466173413232D-01    0.5778956903317169D+01   -0.2504994756437148D+02
    0.8087891600078655D+00    0.6195989053825662D+01   -0.2472407814787556D+02
   -0.7537387616394442D+00    0.5990541392826714D+01   -0.2453624423460481D+02
   -0.1453518068293599D+02   -0.5808027926153118D+01   -0.2379607302300840D+02
   -0.1403437389981809D+02   -0.6519947776257926D+01   -0.2334133550941925D+02
   -0.1407248394158879D+02   -0.4927721046112473D+01   -0.2359992085339170D+02
    0.1270161723705526D+02    0.2446260019262976D+02   -0.8956832518658008D+01
    0.1336099846689126D+02    0.2515192928932283D+02   -0.8973123110075047D+01
    0.1312729457970100D+02    0.2362693815966821D+02   -0.8697366284141237D+01
    0.1038917044498931D+02    0.6675728679177298D+01   -0.3206008654451742D+00
    0.1024395953178412D+02    0.6372760976515328D+01   -0.1251057842910601D+01
    0.1032281252662415D+02    0.7674386022587644D+01   -0.2778080559498003D+00
    0.7591812969561542D+01   -0.2549080692978801D+02    0.4716263299527139D+01
    0.7439352051067968D+01   -0.2608620979234260D+02    0.3930538819416628D+01
    0.7963286523322644D+01   -0.2610287386946892D+02    0.5300332707540233D+01
    0.1185867408726479D+02   -0.2670703162661708D+01    0.1813732555351259D+02
    0.1104843076700942D+02   -0.3136688408830535D+01    0.1825831815981693D+02
    0.1230936628096365D+02   -0.2889095111859351D+01    0.1734163432014138D+02
    0.2311922903414077D+02   -0.2275566167718647D+01    0.1340698914538300D+02
    0.2285297115632969D+02   -0.3010219604110059D+01    0.1282321209963381D+02
    0.2322481891880163D+02   -0.1540826338992564D+01    0.1276326691850234D+02
    0.9598645169425719D+01    0.3594444392864284D+01   -0.7489003609473531D+01
    0.9373088699606731D+01    0.3262450399405630D+01   -0.8379106638601741D+01
    0.1020575185318313D+02    0.2888255655782842D+01   -0.7159067420890461D+01
   -0.2540240787300283D+02    0.2683349957883859D+02   -0.1073698514435367D+02
   -0.2524470386747960D+02    0.2749508562386013D+02   -0.1000817026993671D+02
   -0.2639210074984231D+02    0.2651926901400850D+02   -0.1072378102077379D+02
    0.6048102384417009D+01   -0.2000432895073196D+02   -0.5619420474021085D+00
    0.6913365709728650D+01   -0.2040701647739369D+02   -0.8178200941210008D+00
    0.5761936707350982D+01   -0.1971480210925649D+02   -0.1448265988582604D+01
   -0.2197206340562530D+02    0.1699035389731455D+02    0.2581987992239367D+02
   -0.2109360944489472D+02    0.1700730681811900D+02    0.2631542711997361D+02
   -0.2208993426929255D+02    0.1602845931318477D+02    0.2567136861196595D+02
   -0.2111442200143165D+02    0.2383630224296482D+01    0.8758603721344295D+01
   -0.2078090709966184D+02    0.2415191235774336D+01    0.9672781688953460D+01
   -0.2128516509908846D+02    0.3309471185542845D+01    0.8594852601485828D+01
   -0.1965498440674921D+01    0.1737050659575716D+02    0.1187389267773199D+02
   -0.1811344732860713D+01    0.1749169187585522D+02    0.1092124536186098D+02
   -0.1995522162344088D+01    0.1828383274906974D+02    0.1211257012736507D+02
    0.1569228059105564D+02   -0.8953711143120033D+01    0.1366664688722362D+02
    0.1598055514902311D+02   -0.8575173954699469D+01    0.1455101279360620D+02
    0.1491452643853091D+02   -0.9569507057501804D+01    0.1371791429799391D+02
   -0.1766844786894896D+02   -0.1557335002788811D+02   -0.5869131913134535D+01
   -0.1753427749301252D+02   -0.1609636427268984D+02   -0.6637459761264254D+01
   -0.1718265115353949D+02   -0.1609877332638227D+02   -0.5189884564226544D+01
    0.2704684281993468D+02   -0.1044117866405564D+02    0.1760654966043213D+02
    0.2706198348132344D+02   -0.1141041493299250D+02    0.1759926599797195D+02
    0.2795044290371450D+02   -0.1019720577017990D+02    0.1764410684473271D+02
    0.1298680049954855D+02    0.1112334058438987D+02    0.1584994803518348D+02
    0.1321669676422115D+02    0.1137608619870788D+02    0.1680457080634424D+02
    0.1200456927628684D+02    0.1111416949773273D+02    0.1577959595556303D+02
    0.1202397803025125D+02   -0.4555401709145526D+01    0.9002191499910014D+01
    0.1130737755865391D+02   -0.4793779500237269D+01    0.8341717930203229D+01
    0.1207520931520623D+02   -0.5218730393007140D+01    0.9657911604617283D+01
    0.2243947991125041D+02    0.1840723103478457D+02    0.2697571642258202D+02
    0.2287711104286716D+02    0.1813564476567034D+02    0.2617051650015944D+02
    0.2168073976998448D+02    0.1898116873785565D+02    0.2679218969644367D+02
    0.7268077880000015D+01    0.1136300559667635D+01    0.5720768839054275D+01
    0.7871046600819930D+01    0.1127639479512991D+01    0.6468763404595271D+01
    0.7338626710751502D+01    0.2138325513683594D+00    0.5362402461318063D+01
   -0.1365308413016738D+02   -0.1233860364218033D+01   -0.2718536647920013D+01
   -0.1288839330617915D+02   -0.1762690950488264D+01   -0.2431185989965036D+01
   -0.1447153124177145D+02   -0.1762664205492271D+01   -0.2690393985019924D+01
    0.2362080493072804D+02   -0.6284181163122798D+01   -0.9970070737059432D+01
    0.2306910222348403D+02   -0.5486633382955406D+01   -0.9936838669375740D+01
    0.2319733949172029D+02   -0.7018193357557439D+01   -0.1044633553198848D+02
    0.1485961457444258D+02    0.1497820988603723D+01   -0.1550419715059995D+02
    0.1443816538038346D+02    0.2161784117788956D+01   -0.1498140795135214D+02
    0.1542561306875160D+02    0.2024561726433991D+01   -0.1609185825867129D+02
    0.1606244297610488D+01   -0.1273045301045036D+01    0.4948175703476465D+01
    0.1936849592148804D+01   -0.1498113553115945D+01    0.5836099256664789D+01
    0.7488789248826938D+00   -0.1612038864073919D+01    0.4968350718594585D+01
    0.1684175308041285D+02   -0.2071298861254900D+01    0.2563488393048562D+02
    0.1737211132114066D+02   -0.2829561595977300D+01    0.2528928445715513D+02
    0.1741257214258269D+02   -0.1324388808619594D+01    0.2562785042724701D+02
   -0.7205006981782383D+01   -0.7850693222775427D+00   -0.1635098456564012D+02
   -0.6409014642339105D+01   -0.9601984860577005D+00   -0.1583848458811178D+02
   -0.7174708067450567D+01   -0.1359890832556869D+01   -0.1712253140794042D+02
    0.1190761390957401D+02    0.1643833399527129D+02    0.5557504307186293D+01
    0.1240706420107179D+02    0.1613653286652939D+02    0.6278183393622223D+01
    0.1234965477157196D+02    0.1609934282300716D+02    0.4756605657315682D+01
    0.1338169967583858D+02   -0.2654880831567574D+02   -0.2550468623718970D+02
    0.1372763779195300D+02   -0.2669205201610825D+02   -0.2637133354723412D+02
    0.1381542167245873D+02   -0.2727391765943848D+02   -0.2501285960620434D+02
    0.4292431642132320D+01    0.3660663989038511D+01   -0.1191962664173860D+02
    0.3917241651747823D+01    0.3460885880812945D+01   -0.1274802432044234D+02
    0.5183460626657396D+01    0.3230527551304663D+01   -0.1191806846449624D+02
   -0.1229294993125789D+02   -0.2438731654155144D+02   -0.2615425527529921D+02
   -0.1251595726801243D+02   -0.2520601726859208D+02   -0.2566651903088892D+02
   -0.1301376649302848D+02   -0.2421749651302352D+02   -0.2675765464689553D+02
   -0.2514149542399518D+02    0.4067246662970894D+01   -0.1780052916909798D+02
   -0.2547840523952264D+02    0.4299900346917073D+01   -0.1698009961347266D+02
   -0.2511937618983423D+02    0.4828200645980574D+01   -0.1842019539821491D+02
   -0.1438495215005809D+01   -0.6236575962302487D+01    0.9690870514967958D+01
   -0.2261731002341843D+01   -0.5753188257331132D+01    0.9789091319179002D+01
   -0.1722188165625190D+01   -0.7105204486434765D+01    0.9619841930132655D+01
   -0.2774024426193222D+01   -0.1227401576370873D+02   -0.4715678846232621D+01
   -0.2599645422008298D+01   -0.1310260709236776D+02   -0.4313849931967993D+01
   -0.2275231493372624D+01   -0.1228763551982465D+02   -0.5526489378554942D+01
   -0.2011250381795928D+02   -0.2710972527566823D+02   -0.5373353632461431D+01
   -0.1971937856422881D+02   -0.2758173533001862D+02   -0.4652445157449431D+01
   -0.2047688542580401D+02   -0.2629930683814812D+02   -0.5024937624985718D+01
   -0.1937567406262085D+02   -0.1598566658506202D+02    0.4618283618629605D+01
   -0.1987010877734107D+02   -0.1615605891506369D+02    0.5405623447084648D+01
   -0.1936639719830829D+02   -0.1508197324150366D+02    0.4370569992694101D+01
    0.1645678309766847D+02   -0.9787655596845028D+01   -0.9822496832383381D+01
    0.1634517554073398D+02   -0.1060168527344613D+02   -0.1033330350587382D+02
    0.1736291546682615D+02   -0.9791019475375172D+01   -0.9449879565456419D+01
   -0.1532180176351510D+02    0.1167252964115361D+02    0.1663390108994597D+02
   -0.1584472791939006D+02    0.1144979602588650D+02    0.1744186947658095D+02
   -0.1554683245852956D+02    0.1095958959771269D+02    0.1599320938718311D+02
   -0.1552917957905605D+02   -0.1467518554574429D+02   -0.1111869917200631D+02
   -0.1605433491090695D+02   -0.1479958084012698D+02   -0.1190036292430691D+02
   -0.1530832991866043D+02   -0.1554924380733399D+02   -0.1070162804485900D+02
    0.2499405983247707D+02    0.2036252290085314D+02    0.1666306023115040D+01
    0.2430921116313238D+02    0.2033900041961787D+02    0.2339227265691006D+01
    0.2549635088651277D+02    0.1956997128504936D+02    0.1770503583849843D+01
    0.1715283386762214D+02    0.1647123652299461D+02    0.1768887978113650D+02
    0.1760631634116291D+02    0.1651638521057530D+02    0.1854655799805868D+02
    0.1620709231217189D+02    0.1630985065632353D+02    0.1778019654343973D+02
    0.9983863545214968D+01    0.8358036612499426D+01   -0.2158615654445166D+02
    0.9246577872879168D+01    0.8792818235420025D+01   -0.2202628524100248D+02
    0.9657464355852317D+01    0.7441293817444259D+01   -0.2133006852098151D+02
   -0.1393954396135064D+02   -0.1044500918712510D+02    0.1445948519510674D+02
   -0.1446181083939414D+02   -0.1127908896693485D+02    0.1441798322243604D+02
   -0.1459797858277800D+02   -0.9766337789099692D+01    0.1426163651335727D+02
    0.2334089259054888D+02    0.2558087290318341D+01   -0.1826958514960973D+02
    0.2362286252201392D+02    0.1863478522844856D+01   -0.1878236534883356D+02
    0.2390838549164441D+02    0.3314715297687635D+01   -0.1850670589809543D+02
   -0.7553660937543180D+01    0.2033805338854205D+02    0.3527933491767346D+01
   -0.8450827401260945D+01    0.2069193560833147D+02    0.3507229840124503D+01
   -0.6876568807479295D+01    0.2103742104600959D+02    0.3473815051617352D+01
    0.2267738285972936D+02   -0.2269128843965362D+02   -0.1019027937259553D+02
    0.2210872625584850D+02   -0.2194384458550925D+02   -0.1035803924249618D+02
    0.2342970993999294D+02   -0.2249462324250975D+02   -0.1077889805743026D+02
    0.1915974339669080D+02    0.2256135453452163D+02   -0.3369890155622639D+01
    0.1855367567907221D+02    0.2201645764774251D+02   -0.2896752482929521D+01
    0.1960776071275487D+02    0.2206882240565843D+02   -0.4087348496348009D+01
    0.2473281564833815D+02   -0.2397397878771911D+02    0.4145122008877716D+01
    0.2447111045370964D+02   -0.2435186032239978D+02    0.5021572477955183D+01
    0.2504756899686781D+02   -0.2311237782257777D+02    0.4396527528078834D+01
   -0.2408331599057326D+02    0.2098369415577324D+02   -0.2576874922566804D+02
   -0.2328452902017246D+02    0.2047108065296793D+02   -0.2584400112291007D+02
   -0.2387602374985843D+02    0.2189017586799795D+02   -0.2590346817842232D+02
   -0.1076147678087436D+01    0.2061074138255177D+02    0.2441614349835450D+01
[truncated: 4,626,099 more chars]
