# Supplementary material for: Measuring Zn Transference with Precision: Insights for Dendrite‐Free Zinc Metal Anodes
Source: Adv Mater. 2025 Aug 23;37(46):e02245. doi: 10.1002/adma.202502245 (PMC12631524; doi:10.1002/adma.202502245)
Supplement: Supplementary file 2 — Supporting Information [file ADMA-37-e02245-s002.gz › restarts/20Zn_r3.dyn]

 Number of Atoms and Title :
 15904  Built with Packmol
 Periodic Box Dimensions :
    0.5443216323852539D+02    0.5443216323852539D+02    0.5443216323852539D+02
    0.9000000000000000D+02    0.9000000000000000D+02    0.9000000000000000D+02
 Current Atomic Positions :
   -0.6598841742754262D+01   -0.2427551693171723D+02    0.4920165219425722D+01
   -0.5991810330308552D+01   -0.2408054485556366D+02    0.5673752604209627D+01
   -0.6627498269938887D+01   -0.2345324338565402D+02    0.4459046307192423D+01
    0.1800045657961533D+01    0.1178817090969873D+01   -0.1785129497485921D+02
    0.8803406104755375D+00    0.9384751140710365D+00   -0.1786318604650170D+02
    0.1872054273186889D+01    0.1822363628442179D+01   -0.1854781235891533D+02
   -0.1001190993917896D+02    0.9399169135336626D+01    0.1721513326626677D+02
   -0.1067019281834735D+02    0.9718028152193240D+01    0.1654557375388858D+02
   -0.1024777490156108D+02    0.9837748719004013D+01    0.1804760526100987D+02
    0.2229529084371135D+02   -0.2499147502373178D+02    0.1703416438278910D+02
    0.2280740104956231D+02   -0.2438259206536906D+02    0.1759481274945292D+02
    0.2188908798244426D+02   -0.2441420080209774D+02    0.1636292525287733D+02
    0.2176340751652306D+02    0.2588133024119325D+02   -0.1311639368710830D+02
    0.2229765727433863D+02    0.2650589956914651D+02   -0.1360554599664612D+02
    0.2234497742140071D+02    0.2528058770826262D+02   -0.1263995980413270D+02
   -0.1081653232378149D+02    0.2220169973929867D+02    0.9263133272615789D+01
   -0.1089491286218515D+02    0.2130035874310522D+02    0.8881350616384021D+01
   -0.1088728516759579D+02    0.2198264905858242D+02    0.1022237381192757D+02
   -0.1465374382084627D+02    0.1716090172149567D+02   -0.4723384845847368D+01
   -0.1431446662466414D+02    0.1635059358453516D+02   -0.4401703706423016D+01
   -0.1491339029370135D+02    0.1780732159147889D+02   -0.4087034642640611D+01
    0.2922678503398828D+01   -0.8143063226187502D+01   -0.9913246658336440D+01
    0.2685348126480103D+01   -0.7665514745005226D+01   -0.1077078305324929D+02
    0.3703317140297703D+01   -0.7604367658590562D+01   -0.9537754472967860D+01
   -0.4680191328133213D+01    0.8798294058681513D+01    0.1177286711992924D+02
   -0.5639361586768244D+01    0.8697210408192349D+01    0.1175616459968720D+02
   -0.4569742426194765D+01    0.9720754678428555D+01    0.1219639137767900D+02
   -0.2540346357672362D+02    0.1629412123917472D+02   -0.1847705802693314D+02
   -0.2626975210941140D+02    0.1588720632695945D+02   -0.1843360435929791D+02
   -0.2476183062669888D+02    0.1556880203026697D+02   -0.1836453159266491D+02
    0.6592855887127291D+01   -0.2283754367721404D+02    0.3432567897107825D+01
    0.7107750769308328D+01   -0.2361690533873600D+02    0.3233145714643819D+01
    0.6304342237657637D+01   -0.2249458085488713D+02    0.2540361425703715D+01
    0.1823588955354393D+02   -0.9507733070022777D+01   -0.2862064022231956D+01
    0.1766935041428799D+02   -0.1000562712874752D+02   -0.3504600258165017D+01
    0.1913897260826714D+02   -0.9561813506353587D+01   -0.3132685489681476D+01
    0.8536521360999437D+01    0.2487674345486723D+02    0.1983767691679741D+02
    0.8894245920199022D+01    0.2575823188768576D+02    0.1989885064617806D+02
    0.7605979725021121D+01    0.2494678322085306D+02    0.2023839923440579D+02
   -0.1113927042307773D+01    0.8317356579639354D+01    0.9773156256487608D+01
   -0.1207909262187989D+01    0.9271847035174490D+01    0.9714008602938144D+01
   -0.7794096218828407D+00    0.8095352305178087D+01    0.1068781084060373D+02
    0.1446250842029861D+02   -0.1325188846897065D+02   -0.1247187990016149D+02
    0.1397329135321628D+02   -0.1410768180010789D+02   -0.1260555921973805D+02
    0.1380465340364165D+02   -0.1252150832428493D+02   -0.1242280675145552D+02
   -0.2145991608804758D+02    0.3155747100866529D+01   -0.1099531074870781D+02
   -0.2148457363845071D+02    0.2238808977556789D+01   -0.1114644147108503D+02
   -0.2056339177631036D+02    0.3255676317213512D+01   -0.1073658815598226D+02
    0.1464181980421754D+01    0.2116139299487894D+01    0.6712897083659090D+01
    0.1798905921996471D+01    0.3044914304123040D+01    0.6783486089484248D+01
    0.9990322327624226D+00    0.2050653749479561D+01    0.5861320666943438D+01
   -0.3709186337354659D+01   -0.1934204903746014D+02   -0.1697138459491609D+02
   -0.2789769678218678D+01   -0.1973853761594842D+02   -0.1682597694853202D+02
   -0.3794718208500045D+01   -0.1915698955954306D+02   -0.1788669756789342D+02
   -0.1673815947088684D+01   -0.1109797485926241D+02   -0.2539811816290136D+02
   -0.1651001474955045D+01   -0.1203624644923972D+02   -0.2558113891285208D+02
   -0.1230987358252179D+01   -0.1053768986369219D+02   -0.2603498915076097D+02
    0.1318181427644334D+02    0.1026680965573505D+02    0.1377958425538461D+02
    0.1392557713823099D+02    0.1079719377961785D+02    0.1410511031227262D+02
    0.1233376326596541D+02    0.1069870519834985D+02    0.1397717274550991D+02
   -0.1900586788517098D+01   -0.1607266917123462D+02    0.2974497651204504D+00
   -0.2186515629923623D+01   -0.1525519149712767D+02   -0.1387325337064917D+00
   -0.2249327244002688D+01   -0.1601074525351921D+02    0.1208390466738004D+01
    0.1143670112804616D+02   -0.5808313385797127D+00   -0.4810871345719824D+01
    0.1056360165865011D+02   -0.5171454103789547D+00   -0.4314092189168521D+01
    0.1113898978794656D+02   -0.4320418797454639D+00   -0.5733858670704444D+01
    0.7371145971978781D+01    0.2263907305846145D+02    0.1754301878743193D+01
    0.6861112876955457D+01    0.2215796711907467D+02    0.1126818031923315D+01
    0.7201121619713325D+01    0.2216925034038479D+02    0.2623556192862141D+01
    0.2248203953412323D+02    0.2090102102164094D+00   -0.1724305674783660D+01
    0.2247841230397161D+02    0.1193504035146796D+01   -0.1727082612875327D+01
    0.2154832919587990D+02   -0.1291844320095201D+00   -0.1635012169762834D+01
    0.8908565799410402D+01    0.2464977308082371D+02    0.1501181601084317D+02
    0.8874982722749721D+01    0.2522026387285817D+02    0.1430775929588125D+02
    0.9319399232882837D+01    0.2513863620710091D+02    0.1575245851110209D+02
   -0.2664130935918251D+02    0.1975016980303628D+02   -0.2518734477091106D+02
   -0.2682313655685392D+02    0.1890155497921032D+02   -0.2487131660979208D+02
   -0.2579730265485000D+02    0.1994215261259568D+02   -0.2481993346478679D+02
    0.1758610660080522D+02    0.1803935625224348D+02    0.1019964801541136D+02
    0.1820768370872707D+02    0.1730262539036410D+02    0.1021070041200504D+02
    0.1680340803431867D+02    0.1785454701636657D+02    0.9569059224998185D+01
   -0.2025813306544616D+02   -0.2438773586272906D+02   -0.2511893554439021D-01
   -0.2095674811121907D+02   -0.2388530895413914D+02   -0.4386216638747291D+00
   -0.1952264045971207D+02   -0.2415213827195399D+02   -0.5605980907957718D+00
   -0.2453864814730684D+02   -0.9912955518841908D+01   -0.1071998633691372D+02
   -0.2531249324357433D+02   -0.9911888141724601D+01   -0.1129751998080978D+02
   -0.2406662912930257D+02   -0.9087018587258221D+01   -0.1074684859422183D+02
   -0.2358346611673576D+02    0.2633638699357997D+02   -0.1957803968728282D+02
   -0.2283918518004736D+02    0.2576073867339279D+02   -0.1982616081917879D+02
   -0.2378991126712245D+02    0.2671383392625949D+02   -0.2047157569935504D+02
    0.4794376845712721D+01   -0.1999838524953251D+02    0.1211370604667320D+02
    0.4033546952729012D+01   -0.1978741363703558D+02    0.1155954906037890D+02
    0.4477373403514219D+01   -0.2074529472914298D+02    0.1267842066794681D+02
    0.1509075163373653D+02   -0.2182409601784515D+02   -0.1767956930185717D+02
    0.1550454127499156D+02   -0.2126673628400055D+02   -0.1828862113552795D+02
    0.1444388494551517D+02   -0.2133066008823640D+02   -0.1726320821775386D+02
    0.2131927530046061D+02    0.5448915138623529D+01   -0.9135656430205733D+01
    0.2144226889920264D+02    0.4481230795215642D+01   -0.9061171255263389D+01
    0.2216893523564258D+02    0.5765674453427347D+01   -0.9543278269534964D+01
   -0.5022765124961293D+01   -0.1288537735127609D+02   -0.3326918114853760D+01
   -0.4145322316488713D+01   -0.1241953021404171D+02   -0.3475885514350554D+01
   -0.4863033307728865D+01   -0.1381365678056075D+02   -0.3575002801657902D+01
   -0.8577376055341182D+01    0.2574478396175360D+02   -0.2707859414829829D+01
   -0.7713374032705415D+01    0.2601984641586145D+02   -0.2318005843837151D+01
   -0.8575344167862829D+01    0.2613994079932356D+02   -0.3659972461833020D+01
   -0.2470040232865374D+02   -0.2549555998698321D+02   -0.2597838382442824D+02
   -0.2406161310076888D+02   -0.2519936958359184D+02   -0.2665078396475695D+02
   -0.2534411497507042D+02   -0.2587612872010348D+02   -0.2660006203485376D+02
   -0.1511995078617637D+02    0.4426424238325148D+01    0.1166128985043637D+02
   -0.1422648041220828D+02    0.4744757521567616D+01    0.1158705687607700D+02
   -0.1512106268786033D+02    0.3919919594654375D+01    0.1247533338321201D+02
    0.1101822208840665D+02    0.9320048582357296D+01    0.2449847634637306D+02
    0.1170427244554462D+02    0.9277801553597811D+01    0.2378384557501133D+02
    0.1051732752505102D+02    0.1013539276937552D+02    0.2442352183352462D+02
    0.2238891898007173D+02    0.2056773130207401D+02    0.1349316439541261D+02
    0.2282849103030680D+02    0.1980547562293846D+02    0.1395977880561166D+02
    0.2307340884520844D+02    0.2107282460888174D+02    0.1297866077778707D+02
   -0.1681686383299211D+02   -0.1628515819705151D+02    0.7889737315121514D+01
   -0.1679119200750152D+02   -0.1668797176040812D+02    0.8761536501774055D+01
   -0.1773507601712872D+02   -0.1593653209630423D+02    0.7882074267472255D+01
   -0.2305846032869398D+02    0.3271347119014933D+01   -0.1145247422473109D+01
   -0.2349817565730940D+02    0.2417983735004310D+01   -0.1162208721279664D+01
   -0.2348537920222871D+02    0.3750755428627276D+01   -0.4046510331736632D+00
   -0.6678967328057786D+01   -0.1870533794142768D+02    0.9248564104072765D+01
   -0.7464608938905212D+01   -0.1851989948946574D+02    0.9750532922946901D+01
   -0.5943605780576268D+01   -0.1849482039967826D+02    0.9847614523154418D+01
   -0.1230312969806843D+02    0.1314570390957726D+02   -0.1749399654953070D+02
   -0.1245719105806208D+02    0.1405947009171691D+02   -0.1742591454057799D+02
   -0.1322909098358084D+02    0.1284185077738381D+02   -0.1746486487698442D+02
    0.1861409237583205D+02   -0.1364243520099637D+02    0.1194069966727136D+02
    0.1929537770024978D+02   -0.1312446040433686D+02    0.1137196285208780D+02
    0.1859982379484881D+02   -0.1443603467001399D+02    0.1137420971183949D+02
   -0.2155950598899420D+02    0.2436687566084170D+02   -0.1983085475544613D+02
   -0.2148540088222591D+02    0.2392415802594344D+02   -0.2061831217418859D+02
   -0.2085939244325706D+02    0.2507939223482438D+02   -0.1984970445313206D+02
   -0.1836467434353841D+02   -0.8307817919740776D+01   -0.1133192642383561D+02
   -0.1914956990163131D+02   -0.8093603515869425D+01   -0.1084689257939116D+02
   -0.1768313225316041D+02   -0.8102065759797918D+01   -0.1068248348426924D+02
   -0.6223545145680546D+01   -0.2134504720562519D+02    0.1626422248335180D+02
   -0.6901691081416811D+01   -0.2082402480947407D+02    0.1668534611391161D+02
   -0.5672893504427144D+01   -0.2169770765531168D+02    0.1702737701212506D+02
    0.1259615063122274D+01   -0.1698788559842069D+01   -0.1710595770372695D+02
    0.2069498842563656D+01   -0.1217158572891103D+01   -0.1677244480048020D+02
    0.6483999571198282D+00   -0.1143127633721697D+01   -0.1759973970622626D+02
    0.8426531414754153D+01   -0.2482743184837128D+01   -0.1641783980329027D+02
    0.9013501801771064D+01   -0.3014505189245611D+01   -0.1702906771289120D+02
    0.8761755024905765D+01   -0.1569663141344776D+01   -0.1653772979405950D+02
    0.1537773139402177D+02   -0.1330065882700136D+02    0.9491874579386787D+01
    0.1574785556939785D+02   -0.1411144400114601D+02    0.9123166697494021D+01
    0.1605158028066876D+02   -0.1256054610227511D+02    0.9448890738996344D+01
   -0.2062880533203515D+02   -0.4845465855251572D+01   -0.1663371039462126D+02
   -0.1979988359905697D+02   -0.4462745659422438D+01   -0.1692761565407000D+02
   -0.2135585705313498D+02   -0.4451493951846395D+01   -0.1710430974560021D+02
   -0.2490617849252692D+02    0.2526914961918410D+01    0.2364197121388375D+02
   -0.2506813148318628D+02    0.1676732759846467D+01    0.2406957261872768D+02
   -0.2509448866143865D+02    0.2458354035489829D+01    0.2274133761084926D+02
    0.1834412686505106D+02   -0.1195054420596848D+02   -0.2454419567764430D+02
    0.1873831704073469D+02   -0.1261495173503621D+02   -0.2509982093008636D+02
    0.1895829385230830D+02   -0.1133265941536942D+02   -0.2414703628968682D+02
    0.1312260621582222D+02    0.1285221332754502D+02   -0.1286613046481273D+02
    0.1339669033625680D+02    0.1357672314908436D+02   -0.1223310507379279D+02
    0.1255904248416022D+02    0.1217656756839363D+02   -0.1246888843964357D+02
    0.2363492403026410D+02    0.1433211774876306D+02    0.2094902387662427D+02
    0.2391215801318641D+02    0.1450938624513389D+02    0.2004646672039768D+02
    0.2428713477634895D+02    0.1473403730483512D+02    0.2155576711241153D+02
    0.3276146462103724D+01    0.4355830455705672D+01    0.1370092609467367D+02
    0.3107913680272710D+01    0.3417920954816908D+01    0.1341004349877925D+02
    0.3319353624133814D+01    0.4844595398168781D+01    0.1287741903849678D+02
    0.3443054917756827D+01    0.6274317139874408D+01    0.3859716430414841D+01
    0.2701284385566284D+01    0.6519102044333040D+01    0.3296447801256471D+01
    0.3369451025187121D+01    0.6805873749152709D+01    0.4655031153807961D+01
   -0.6057360566143661D+01    0.6008436211109068D+01    0.2387547564920948D+02
   -0.5958799077127999D+01    0.6419307489736998D+01    0.2478839371616440D+02
   -0.5332621169263584D+01    0.5418172969726089D+01    0.2382338688968539D+02
   -0.2612000359822992D+01    0.2011069104615547D+02    0.2486365659343597D+02
   -0.3418356119341971D+01    0.1985689532244773D+02    0.2451071475158085D+02
   -0.2781106004340097D+01    0.2061572947262564D+02    0.2567233159312812D+02
   -0.1817067135199069D+02   -0.1163264980568801D+02    0.2429830500711267D+02
   -0.1866742683965915D+02   -0.1098095567347114D+02    0.2377777028887984D+02
   -0.1846939339723760D+02   -0.1159171681248168D+02    0.2523538196904778D+02
   -0.1828333713593678D+02    0.1605491160449277D+02    0.7413759758850042D+01
   -0.1812898944184457D+02    0.1658150102210323D+02    0.8237230199499958D+01
   -0.1767876890475322D+02    0.1529243339583251D+02    0.7512552360323853D+01
   -0.1202627247670200D+02   -0.1788376008735818D+02    0.1736312804411117D+02
   -0.1218962246251224D+02   -0.1785156984254464D+02    0.1649495643834051D+02
   -0.1159967211617461D+02   -0.1704090307581038D+02    0.1751599274099964D+02
    0.2187485510596370D+02   -0.1085050604239640D+02    0.6639980628662502D+01
    0.2255557577344996D+02   -0.1114127178821631D+02    0.7249639698148273D+01
    0.2213394022487761D+02   -0.1102672605786677D+02    0.5768065671180255D+01
   -0.7568240850790216D+01   -0.1972828992252007D+02   -0.6894753734363794D+01
   -0.8413800503182344D+01   -0.1931588786584258D+02   -0.7052480191612522D+01
   -0.7197531155389696D+01   -0.1914479970708177D+02   -0.6216798813641387D+01
    0.5389734067991649D+01    0.1256188622015638D+02    0.3478375559861179D+01
    0.4489925701402808D+01    0.1288545108033802D+02    0.3556013696080642D+01
    0.5827191398033512D+01    0.1331127434212646D+02    0.3124937843162711D+01
   -0.4142961436642925D+01    0.5502013982301043D+01   -0.9173574419637889D+01
   -0.4073348153194663D+01    0.5339709926091643D+01   -0.8263750610014968D+01
   -0.3493287546709742D+01    0.6199207891185683D+01   -0.9443450050117008D+01
    0.3230583749834380D+01   -0.6528970420929606D+00    0.1967283367893771D+02
    0.2401563235653535D+01   -0.1630086009971827D+00    0.1958792874059209D+02
    0.3853657923198162D+01    0.4705141151401837D-01    0.1980045444226854D+02
   -0.6706622178467639D+01   -0.2180923700241638D+02    0.3631397405148164D+01
   -0.5907862676667103D+01   -0.2151368631250750D+02    0.3077575543200041D+01
   -0.7538609298054782D+01   -0.2152387516822950D+02    0.3284427548645442D+01
   -0.2522111442825218D+01    0.1111146841445232D+01   -0.1800845795225837D+01
   -0.1755012118464476D+01    0.7777013383402676D+00   -0.2302618613179393D+01
   -0.2232340707393827D+01    0.1490621866747286D+01   -0.9872876875027532D+00
    0.1332557265906426D+02    0.4051921806827456D+01   -0.3705055017643943D+01
    0.1413749832120160D+02    0.4331252037745071D+01   -0.4180422264772403D+01
    0.1322908974204536D+02    0.3098503316984930D+01   -0.3712396685419608D+01
    0.1671992582293622D+02    0.2656371542731821D+02   -0.6378435254186980D+01
    0.1594967482726422D+02    0.2708132549559105D+02   -0.6671019997826531D+01
    0.1726512652899826D+02    0.2720569018629046D+02   -0.5850837003288531D+01
    0.1389655542597195D+02   -0.8205236396606988D+01   -0.3357686745993544D+01
    0.1315408762388889D+02   -0.7553966943006274D+01   -0.3053766431581226D+01
    0.1401944619419743D+02   -0.7987195341456827D+01   -0.4263228047495993D+01
    0.1354281732111837D+00    0.1006741897056624D+02   -0.1234146078608025D+02
    0.3025465816957726D+00    0.9346361781606316D+01   -0.1171655739416235D+02
   -0.2486180811440333D+00    0.1076416110061777D+02   -0.1184050121013857D+02
   -0.9006396935872893D+01    0.1656450800430819D+02   -0.2618246517996101D+02
   -0.8483873027071168D+01    0.1641944929927591D+02   -0.2693661828480557D+02
   -0.9924670468350666D+01    0.1667603913898810D+02   -0.2648919705560549D+02
    0.1835731411108349D+02    0.1823430667581129D+02   -0.7027268851236131D+00
    0.1822064093197324D+02    0.1798073840980525D+02    0.2258103359094648D+00
    0.1775874919866676D+02    0.1896237321182490D+02   -0.8837679437652723D+00
    0.1686337290292137D+01    0.5407189699412831D+01   -0.5687474696544384D+01
    0.1681175141127714D+01    0.6004966748009665D+01   -0.4879401633005664D+01
    0.2560903323732903D+01    0.5551886949126717D+01   -0.6108452211838920D+01
    0.8332010232867248D+01    0.2678994965661604D+02    0.2462222189516017D+02
    0.8638596796350351D+01    0.2630269610734700D+02    0.2537641687749033D+02
    0.7394660363368664D+01    0.2677791797039748D+02    0.2460088025987810D+02
   -0.1644503190421012D+02   -0.8873075124979337D+01   -0.5758582593805507D+01
   -0.1715830530723223D+02   -0.8678750879161969D+01   -0.6408049284861662D+01
   -0.1693726173662226D+02   -0.9248322733037831D+01   -0.4985982621923030D+01
    0.4174470550509993D+01    0.1986202754778611D+02    0.1107948627898353D+02
    0.4406044313766346D+01    0.2077895964096119D+02    0.1083115139773673D+02
    0.3803947886005394D+01    0.1988627587639660D+02    0.1194247513364415D+02
   -0.1295014077118826D+01    0.4534944351915396D+01    0.1479740088999982D+02
   -0.2130949383061981D+01    0.4288739113034326D+01    0.1510312396837823D+02
   -0.9757910068834528D+00    0.5125844152727359D+01    0.1549116951723576D+02
   -0.2803440409705989D+01    0.1534896862194400D+02    0.1352061052671415D+02
   -0.3630795459006376D+01    0.1546379691599919D+02    0.1396284181522636D+02
   -0.3046709344105591D+01    0.1478797193039145D+02    0.1275211355531452D+02
    0.3074092885746669D+00    0.1972585125598808D+02   -0.7273802131741940D+01
   -0.5070395718063905D+00    0.1935560883463870D+02   -0.7547855438215837D+01
    0.1691953280896351D+00    0.2065252429809303D+02   -0.7000339372509070D+01
   -0.5820943492006518D+01   -0.6039675952408220D+01    0.1172572410058097D+02
   -0.6759420825988755D+01   -0.5977787564902198D+01    0.1192012319934465D+02
   -0.5270999729519346D+01   -0.5426712829399501D+01    0.1223785229411650D+02
   -0.1130983259965211D+02   -0.1647823627074962D+01    0.1831949599174090D+02
   -0.1177761747170823D+02   -0.1270553759451894D+01    0.1761102307511468D+02
   -0.1085233959487228D+02   -0.9723999403495955D+00    0.1869510649074294D+02
   -0.5586247995910353D+00    0.2171750954046147D+02   -0.1203615416632235D+02
   -0.1791054327176471D+00    0.2105358673478488D+02   -0.1149894239432501D+02
    0.1807483174929151D+00    0.2219594378122343D+02   -0.1243172025305232D+02
    0.1320173632658826D+02   -0.1618205052427565D+02   -0.1248378011467876D+02
    0.1281364297926871D+02   -0.1595013766388973D+02   -0.1334018565663850D+02
    0.1388209016502805D+02   -0.1686631856731732D+02   -0.1255881101404033D+02
   -0.5276977995667480D+00   -0.1071780350119923D+02    0.1876267298056024D+02
    0.1314095121281500D+00   -0.1105372923803678D+02    0.1940888913219865D+02
   -0.1394919465548326D+01   -0.1116843230329327D+02    0.1885146343458603D+02
    0.2219539175008844D+02    0.3141256796437941D+01   -0.1211598776769612D+02
    0.2204186628847261D+02    0.4028750602848310D+01   -0.1235064372268974D+02
    0.2224219207769634D+02    0.3109897995947101D+01   -0.1116344095416623D+02
    0.1434364109664161D+01   -0.9235734853411159D+01    0.1544628700043696D+02
    0.2096638377791106D+01   -0.8672229409421506D+01    0.1496526077302911D+02
    0.1061248396072338D+01   -0.8649549453907175D+01    0.1615749644124644D+02
   -0.2006043553354115D+02    0.7279066529669306D+01   -0.2026235198958477D+01
   -0.2068544238757909D+02    0.6563330039615046D+01   -0.2241845740249928D+01
   -0.2025484159774332D+02    0.8031891834355894D+01   -0.2568243464052521D+01
   -0.1493239764583904D+02   -0.1146944816291403D+02   -0.1108604484264520D+02
   -0.1421756283733881D+02   -0.1097801524782622D+02   -0.1146590967035827D+02
   -0.1474093026940127D+02   -0.1172292893967547D+02   -0.1018882684475513D+02
    0.1257787356478234D+02    0.9767816134812177D+01    0.2691242818819940D+02
    0.1341193794298492D+02    0.9338787787758063D+01    0.2715478622237051D+02
    0.1237252232222763D+02    0.9508218953103265D+01    0.2597799006978464D+02
   -0.1355498376547872D+02    0.1493537347282151D+02   -0.3698915959077083D+01
   -0.1288499267704194D+02    0.1439568430380848D+02   -0.3236276346143908D+01
   -0.1435660002192048D+02    0.1440337780222996D+02   -0.3491897107720824D+01
   -0.1495025291580352D+01    0.1520822944489219D+02   -0.4908775388175791D+01
   -0.6366826933343726D+00    0.1471187613846802D+02   -0.4836100852858813D+01
   -0.1378689838083614D+01    0.1597123970572466D+02   -0.5505770561910509D+01
    0.1749922839921014D+02   -0.5836309734980126D+01    0.1661391077187934D+02
    0.1675266494208554D+02   -0.5547007433881654D+01    0.1613380819940379D+02
    0.1722380092242418D+02   -0.6302152726851948D+01    0.1737565378625358D+02
   -0.2171413501062226D+02   -0.1578779466249629D+02   -0.1972839293776261D+02
   -0.2233947943386598D+02   -0.1512607824023150D+02   -0.2009467761516017D+02
   -0.2159092012194630D+02   -0.1564918627319754D+02   -0.1877109332184331D+02
    0.4329462295024689D+01   -0.1613140748471654D+02    0.4974413780705183D+01
    0.3994200803712986D+01   -0.1577649659803636D+02    0.4148535015553503D+01
    0.5226845036444796D+01   -0.1650416409232366D+02    0.4809238515454918D+01
   -0.8579050084545857D+01    0.1462557892259536D+02   -0.2964980011510844D+01
   -0.9498354824181055D+01    0.1499195579558718D+02   -0.2853839013475433D+01
   -0.8622147362835580D+01    0.1408043144729016D+02   -0.3726355548822388D+01
   -0.6479339799853397D+01    0.2670953237434712D+02    0.7619489582587041D+01
   -0.5810784141741427D+01    0.2728826368325084D+02    0.7216927553281955D+01
   -0.7141160959255416D+01    0.2712839817311311D+02    0.8106752009534693D+01
    0.1085201919179383D+02    0.1132498868905920D+02   -0.2540458109853170D+02
    0.1005780020467255D+02    0.1138335179383605D+02   -0.2600530359242877D+02
    0.1149389995831891D+02    0.1072908335479204D+02   -0.2582058497182322D+02
    0.5354157384112167D+01    0.2044842007624362D+02    0.2222137430925289D+02
    0.5846066465688718D+01    0.1981527403100390D+02    0.2278044354616406D+02
    0.5804987311526524D+01    0.2045740477639629D+02    0.2145029320689844D+02
    0.6113444884931081D+01    0.2571808043616582D+02   -0.2443220987447555D+01
    0.5620918321504242D+01    0.2604936003866953D+02   -0.1662083451155598D+01
    0.5506418739089581D+01    0.2523977858557187D+02   -0.3048338298424640D+01
   -0.1206280497582198D+02    0.1283277510892545D+02    0.4660664018979993D+01
   -0.1281181795690122D+02    0.1340080260077495D+02    0.4658352276449270D+01
   -0.1138907963806493D+02    0.1346910542654972D+02    0.4414852989110933D+01
    0.6421047466008739D+00    0.1518790129594327D+02   -0.2176843465509189D+02
   -0.1858477903259936D-01    0.1507565460738188D+02   -0.2245823838665130D+02
    0.1854784397338025D+00    0.1555166648663367D+02   -0.2100460550293561D+02
   -0.1318325512684896D+02    0.1317079865810800D+02    0.2237705027961789D+02
   -0.1394527016955955D+02    0.1357323575178537D+02    0.2194081383773037D+02
   -0.1244934077694723D+02    0.1315975397693080D+02    0.2172533351292931D+02
    0.2483692024341412D+01   -0.2150818101572956D+01    0.3498835273932464D+01
    0.2133357923544069D+01   -0.1397670552988154D+01    0.3015447002695216D+01
    0.2500481770156858D+01   -0.2902517366037187D+01    0.2835633414509142D+01
   -0.1111761697679920D+02    0.1329575005242922D+02   -0.1020808170195208D+02
   -0.1201217512512016D+02    0.1348210889991575D+02   -0.1051660707988760D+02
   -0.1082396238977780D+02    0.1423687313473963D+02   -0.1004198808179245D+02
    0.2287441218654353D+02    0.4323887525929575D+01    0.1521568574563983D+02
    0.2312473206965196D+02    0.5214979941525981D+01    0.1556643507268527D+02
    0.2196572930887278D+02    0.4290694643186181D+01    0.1479249984423638D+02
    0.2140812968324444D+02    0.1223167210129924D+02   -0.1228419677572928D+02
    0.2155362239322581D+02    0.1232823231695210D+02   -0.1129582574525830D+02
    0.2197637033397644D+02    0.1156264613463296D+02   -0.1263343845360296D+02
   -0.2185829966561397D+02    0.2130815111389426D+02   -0.2433861781688475D+02
   -0.2140411146306506D+02    0.2046830877009499D+02   -0.2454588702710448D+02
   -0.2178095932354126D+02    0.2182528649366190D+02   -0.2511296366286661D+02
   -0.1617309614555145D+02   -0.1868301695142206D+02   -0.1851932411720618D+02
   -0.1597031419399799D+02   -0.1962515943749032D+02   -0.1881071006956846D+02
   -0.1602286321959754D+02   -0.1814470955347284D+02   -0.1927508530235210D+02
    0.1294654810949816D+01    0.1085126496334435D+02    0.1109495448920129D+02
    0.1829874490188449D+01    0.1068173221016821D+02    0.1034919818529065D+02
    0.3614615525847156D+00    0.1077998394295280D+02    0.1095001404196748D+02
   -0.4417638809837236D+01    0.8511132535613612D+01   -0.2098163380227315D+02
   -0.3553320248441255D+01    0.8293883326553710D+01   -0.2139342553972653D+02
   -0.5044005986290249D+01    0.7919370916043461D+01   -0.2142813421546187D+02
   -0.1020391576939223D+02   -0.1924239003411542D+01    0.9817788315839747D+01
   -0.9624435001275756D+01   -0.1193719816581876D+01    0.1009607977933791D+02
   -0.9904318150702451D+01   -0.2248920523770975D+01    0.8970210894309421D+01
    0.1812873677373917D+02    0.2043614233100183D+02    0.3104875035278381D+01
    0.1859931812962969D+02    0.2040082294379627D+02    0.3981156719201120D+01
    0.1757775429254461D+02    0.2117556065820141D+02    0.3186540632262072D+01
    0.1692686686705257D+02   -0.7318110186056987D+01    0.1876097915310678D+02
    0.1608410971964182D+02   -0.7429705784271433D+01    0.1916108939264251D+02
    0.1701769748862346D+02   -0.8196748792582287D+01    0.1835384018881481D+02
    0.2625634374260333D+01   -0.2612986971020410D+02   -0.1737617200820354D+02
    0.2958783573255930D+01   -0.2570558365306908D+02   -0.1815794320090840D+02
    0.2140329054702255D+01   -0.2547049011699476D+02   -0.1686399651943630D+02
   -0.1545074107478606D+02   -0.1471113190289477D+01    0.1971231305289580D+02
   -0.1581829138039813D+02   -0.2376823421263478D+01    0.1963132792928151D+02
   -0.1468662411967540D+02   -0.1403419893645562D+01    0.1917793232345776D+02
    0.2192533588007077D+02    0.2493253260039358D+02    0.3494486022542084D+01
    0.2284993503283259D+02    0.2501175138672371D+02    0.3390124340322062D+01
    0.2182540239197688D+02    0.2403706095219918D+02    0.3651784682575371D+01
   -0.1898406142423622D+02    0.1412002348100797D+02   -0.1861405432195616D+02
   -0.1971290651758017D+02    0.1397826766338412D+02   -0.1915294690560727D+02
   -0.1919715003587568D+02    0.1496445774598502D+02   -0.1828225896831675D+02
   -0.1987394598117677D+02   -0.1401356342607763D+02   -0.5838193457030823D+01
   -0.1959480122199793D+02   -0.1459517603314684D+02   -0.6608002035891289D+01
   -0.1920573867590115D+02   -0.1330046299700209D+02   -0.5837217186926019D+01
   -0.4597258675380866D+01    0.1736049911304818D+02   -0.4498242141091768D+01
   -0.4013763778511191D+01    0.1708075787488808D+02   -0.3831011899807362D+01
   -0.5464992468855326D+01    0.1722522851266370D+02   -0.4187746481227868D+01
   -0.4751632293467171D+01   -0.7548139147634039D+01    0.4280790992453770D+00
   -0.3840934640152279D+01   -0.7720121783025568D+01    0.6586140928284003D+00
   -0.4864441767157537D+01   -0.7353628293156903D+01   -0.5401211554882741D+00
    0.1114742462302789D+02   -0.2558977032344182D+02   -0.2195630619835224D+02
    0.1075381894951535D+02   -0.2493426659529237D+02   -0.2251194887796193D+02
    0.1206974119787434D+02   -0.2530848313380750D+02   -0.2184637438459598D+02
   -0.2162203722802395D+01   -0.2184744614849431D+02   -0.1073704201032306D+02
   -0.2269642214024248D+01   -0.2205056579897829D+02   -0.9757872598934712D+01
   -0.1619637944772036D+01   -0.2110715314027855D+02   -0.1073428829426225D+02
    0.6503865049390070D+01    0.2476037791001900D+02    0.7249508082128093D+01
    0.5902504919159589D+01    0.2404322734252511D+02    0.7312683982927756D+01
    0.6121185049579902D+01    0.2562117778779279D+02    0.7275126032301099D+01
   -0.1241188833205478D+02   -0.3857621404524402D+01    0.6554453747735819D+01
   -0.1328114219522157D+02   -0.4306091954542239D+01    0.6414599905241616D+01
   -0.1183972845491055D+02   -0.4411896640994609D+01    0.7138933589412153D+01
   -0.1137454871507457D+02   -0.8037517535944612D+01    0.3229288621527173D+01
   -0.1190215438944475D+02   -0.8082330014097504D+01    0.4056373357347030D+01
   -0.1126685377250003D+02   -0.7131675661112706D+01    0.2967523769229602D+01
    0.1441512636990794D+02    0.2082278913255601D+02   -0.3499126309404508D+01
    0.1429733613369671D+02    0.2098335767658288D+02   -0.2582713655910058D+01
    0.1397035564931977D+02    0.1998454573815701D+02   -0.3630089605647011D+01
    0.6255799974116270D+01   -0.2494767851715705D+02   -0.1812887452790206D+02
    0.6805670802187564D+01   -0.2425124717795463D+02   -0.1771701482393933D+02
    0.6747872035573416D+01   -0.2578675512745503D+02   -0.1800848476646327D+02
    0.2632188730978624D+02   -0.5692908534922694D+01    0.2141275249111031D+02
    0.2654222776790920D+02   -0.6361085654490669D+01    0.2077530972449841D+02
    0.2707735471161694D+02   -0.5559536979695025D+01    0.2202977490316481D+02
    0.1721100550950259D+02   -0.2552258473374039D+02   -0.2163333182550393D+01
    0.1769001977885369D+02   -0.2469443381777214D+02   -0.1935566342074756D+01
    0.1627661781593198D+02   -0.2528527673918138D+02   -0.2107638709272402D+01
    0.7431496887195169D+01    0.1864656477595105D+02    0.1354376197129978D+02
    0.6776585478195757D+01    0.1930143068790558D+02    0.1332353947337573D+02
    0.8264611041791165D+01    0.1898722237871642D+02    0.1304630212749065D+02
   -0.7905314160340185D+01   -0.1012536150531139D+02    0.1494270871691938D+02
   -0.7376753149458701D+01   -0.1071279331422041D+02    0.1550800656542563D+02
   -0.7407764180017526D+01   -0.9355921070428661D+01    0.1462027381105258D+02
    0.1143770595504731D+02    0.1942015135412410D+01   -0.1689843356820094D+02
    0.1063548388599902D+02    0.2264985021740003D+01   -0.1646827272610680D+02
    0.1173367827281807D+02    0.2476667429814831D+01   -0.1763808253420869D+02
    0.1645341927747462D+02   -0.2326470853235058D+02    0.1741752918290366D+02
    0.1739626134658531D+02   -0.2322153699002098D+02    0.1727968217938000D+02
    0.1622731679322873D+02   -0.2237279306230698D+02    0.1751684668369819D+02
   -0.2095516495822782D+02    0.6541445372429785D+01   -0.1221422941432261D+02
   -0.2162179591422223D+02    0.6108849435470191D+01   -0.1281164226717279D+02
   -0.2030695369953698D+02    0.5895047061279154D+01   -0.1199560854331772D+02
    0.5039696989832120D+01   -0.8875670860717545D+01   -0.6002820376340833D+01
    0.4284587673411152D+01   -0.9171777711578882D+01   -0.5523072016080936D+01
    0.4995593633842968D+01   -0.9288262680878677D+01   -0.6859161554717349D+01
   -0.1785768645003693D+02   -0.1133623680139961D+02   -0.1114364554917133D+02
   -0.1829141101758121D+02   -0.1051317430796098D+02   -0.1141642159572478D+02
   -0.1691896514724910D+02   -0.1116074010466900D+02   -0.1098418284295367D+02
    0.7785433469902470D+01    0.6411772296932116D+00   -0.8365698067776737D+01
    0.8308439687142961D+01    0.1289929897375686D+01   -0.8851792536698660D+01
    0.7065736352673352D+01    0.1093950522243711D+01   -0.7915265258875719D+01
    0.2438571530639234D+02   -0.1071396857325870D+02    0.2392326402560055D+02
    0.2399795201203438D+02   -0.1160851659704679D+02    0.2409289009391638D+02
    0.2491886967327140D+02   -0.1090835894887538D+02    0.2319337828600329D+02
   -0.7872326868576724D+01   -0.2691140370668355D+02   -0.1101381583265519D+02
   -0.7645885030969022D+01   -0.2702210570510074D+02   -0.1011951887837608D+02
   -0.8681666126143517D+01   -0.2739564603482811D+02   -0.1128038284953180D+02
   -0.1351742244635244D+02    0.1108661910858881D+02   -0.1979090309414021D+02
   -0.1414296171351395D+02    0.1082846834229772D+02   -0.2049407316592522D+02
   -0.1410444135477520D+02    0.1145596266778025D+02   -0.1908790337699760D+02
    0.1603577053359585D+02   -0.6637499470426222D+01   -0.1562945472539757D+02
    0.1635617228406443D+02   -0.5915943029798509D+01   -0.1510843241196065D+02
    0.1637114580986577D+02   -0.7398254668481623D+01   -0.1516561351936251D+02
   -0.2206582567427949D+01   -0.1745867383839816D+02    0.1272314337178834D+02
   -0.1343451624812102D+01   -0.1754508024063317D+02    0.1229685464204598D+02
   -0.2320169726110033D+01   -0.1824469055133158D+02    0.1325021214626775D+02
    0.1554633094345861D+02   -0.1404937966120095D+01   -0.1446970320310474D+02
    0.1534099469593616D+02   -0.1420853844991906D+01   -0.1356538746262092D+02
    0.1571202265796941D+02   -0.4864016498546175D+00   -0.1474542752745808D+02
   -0.2084508465316221D+01   -0.1334552226718312D+02   -0.1841416294110770D+02
   -0.1663598327656686D+01   -0.1385635764166204D+02   -0.1914016513711669D+02
   -0.3035085857191529D+01   -0.1323959255541703D+02   -0.1871461218239165D+02
   -0.2438205966627585D+02   -0.1626089525492688D+02   -0.3866529363914432D+01
   -0.2409323483506616D+02   -0.1662760229026073D+02   -0.4676740020158931D+01
   -0.2491209689784400D+02   -0.1550054859029449D+02   -0.4124543190580747D+01
    0.1683883417139979D+02    0.1124487328658521D+02    0.2641100440697592D+02
    0.1741711189811556D+02    0.1053228808490900D+02    0.2672246975641958D+02
    0.1737125413120880D+02    0.1164304352523594D+02    0.2572292517774862D+02
   -0.1850620760206571D+02   -0.2434305296371706D+02   -0.1961635662763064D+02
   -0.1864967850829665D+02   -0.2415888174332463D+02   -0.2058774499778131D+02
   -0.1768693278438178D+02   -0.2387817420112673D+02   -0.1942393571787514D+02
    0.6222135038063892D+01   -0.1263067870180292D+02    0.2102628066344813D+02
    0.6186406037195966D+01   -0.1309965439460340D+02    0.2020022451759150D+02
    0.7182062573895159D+01   -0.1257149594064509D+02    0.2124329459319428D+02
    0.1811777058961358D+02   -0.2589644955378952D+02   -0.2052875404620902D+02
    0.1810212401006703D+02   -0.2633023992417432D+02   -0.1967540623399389D+02
    0.1876667899783325D+02   -0.2638131079825644D+02   -0.2111387376798232D+02
   -0.1753347733897205D+02    0.2402394659308506D+02    0.2132143912212325D+02
   -0.1664466105273197D+02    0.2363485770634727D+02    0.2115588738126879D+02
   -0.1812378948807515D+02    0.2336662740909546D+02    0.2088098052683096D+02
   -0.1667236293210194D+02   -0.4416167197835072D+01   -0.1794605203865276D+02
   -0.1723314275404357D+02   -0.4176050610445192D+01   -0.1713804512944972D+02
   -0.1632878508479453D+02   -0.3567818317174041D+01   -0.1822326258577953D+02
   -0.9019155461665736D+01   -0.2196113498433983D+02    0.1841010886778615D+02
   -0.9842706542144402D+01   -0.2208943616990475D+02    0.1890219399659987D+02
   -0.9101399595646996D+01   -0.2114568215485264D+02    0.1786645438676875D+02
   -0.9163451284700830D+01   -0.2328036394739703D+02    0.8558062260675682D+01
   -0.9887361732757586D+01   -0.2291777139945965D+02    0.9105208546879567D+01
   -0.9075176711640548D+01   -0.2413288391674924D+02    0.9102523186046220D+01
    0.7312373071756440D+01   -0.2196590768627243D+02   -0.2444117517347852D+02
    0.6650141324714117D+01   -0.2183793058920864D+02   -0.2513849382919843D+02
    0.7374557615431614D+01   -0.2290913359578004D+02   -0.2419972390912615D+02
    0.2394715910536552D+02   -0.2980804908833868D+01    0.8447098591729748D+01
    0.2448490515549791D+02   -0.3023816345033164D+01    0.7668270731590846D+01
    0.2419084217704313D+02   -0.2178145369161081D+01    0.8903134447870753D+01
   -0.1458908516434225D+02   -0.7252548491733714D+01    0.1336038609168185D+02
   -0.1558652080886786D+02   -0.7136609742945374D+01    0.1350242816640109D+02
   -0.1426926468235363D+02   -0.8159339971716786D+01    0.1337700278469668D+02
    0.7572363019003243D+01   -0.2241192478681537D+02    0.1197063849918063D+02
    0.6758124539513600D+01   -0.2256776014990281D+02    0.1239599828000427D+02
    0.7987447248255841D+01   -0.2325512087703788D+02    0.1200001231234403D+02
   -0.1388766191191725D+02   -0.8127941511393040D+01   -0.2746710584372841D+01
   -0.1368520555207560D+02   -0.8500393352592310D+01   -0.3623144328809762D+01
   -0.1436957967747498D+02   -0.8851293820440997D+01   -0.2310589005078012D+01
   -0.1427076260153400D+02    0.1512200183023244D+02   -0.9217159776549050D+01
   -0.1395496813106092D+02    0.1599005277663373D+02   -0.9553412516121057D+01
   -0.1447974561308229D+02    0.1453345976064760D+02   -0.9941708156807044D+01
    0.5205870693146867D+01    0.5046892139358938D+00   -0.1055715101946213D+02
    0.5831938662017802D+01   -0.7409457719858881D-01   -0.1091557205973478D+02
    0.5526424627044163D+01    0.1421943579372329D+01   -0.1072847580870684D+02
    0.2651886371099030D+02    0.2235939416051428D+02    0.9349315333709116D+01
    0.2644034555574077D+02    0.2167970851698331D+02    0.8649610261921133D+01
    0.2745863240542781D+02    0.2232082936514173D+02    0.9619780637709535D+01
   -0.4881065511581753D+01   -0.1689981460743434D+02    0.2545649482028591D+02
   -0.4978360907939420D+01   -0.1744585584800497D+02    0.2464079859647184D+02
   -0.5657969322705159D+01   -0.1649374240685716D+02    0.2582335769696714D+02
    0.1523887615087143D+02   -0.2184929090113914D+02   -0.6062414872027016D+01
    0.1501216226967339D+02   -0.2234607421590995D+02   -0.6845649332477249D+01
    0.1442921911059640D+02   -0.2194452093241293D+02   -0.5552605120310114D+01
    0.2356209804724597D+02   -0.1672912279319630D+02    0.7134610101201735D+01
    0.2305474880383344D+02   -0.1738224606376704D+02    0.6655021030432049D+01
    0.2318889764074659D+02   -0.1686406829847536D+02    0.8027947651773808D+01
   -0.8414310434684619D+00    0.5357433412423140D+00    0.1260074082799424D+02
   -0.1076886220724212D+01    0.1271009830597852D+00    0.1178226088258714D+02
   -0.1610109569146557D+01    0.9413527842587137D+00    0.1298961056478127D+02
   -0.1310425887843918D+02   -0.2587033419841384D+02   -0.3111387967193815D+01
   -0.1224134466940359D+02   -0.2626598614212865D+02   -0.3489985950412223D+01
   -0.1344053634519385D+02   -0.2667811034817347D+02   -0.2704724616078093D+01
    0.1713871509136773D+02   -0.1545382181656991D+02    0.1729033674348974D+02
    0.1750988202304778D+02   -0.1460717390714146D+02    0.1730877246386110D+02
    0.1623143772437950D+02   -0.1538230968228437D+02    0.1686064788104578D+02
    0.2907675273483000D+01   -0.6152104255234004D+01    0.2462726948309367D+02
    0.3130679173408044D+01   -0.6192284696688006D+01    0.2556779271836197D+02
    0.3403831784838223D+01   -0.5342232436148363D+01    0.2433820181098054D+02
    0.1974149661539243D+02   -0.2522099525970119D+00   -0.8903441111981186D+00
    0.1902239701971303D+02   -0.5193376514746220D+00   -0.1482250041016486D+01
    0.1987012312233054D+02   -0.9999801189106392D+00   -0.2417232857208286D+00
    0.2692327682863544D+02    0.1946222118453284D+02   -0.1018280646814472D+02
    0.2728272464341612D+02    0.1857247651242603D+02   -0.1047306788676688D+02
    0.2615247733243616D+02    0.1966166237893089D+02   -0.1072405274862399D+02
    0.5256305804927959D+01    0.8752200777993369D+01    0.1546405932606403D+02
    0.6148466495888100D+01    0.9140337231422592D+01    0.1552718885728611D+02
    0.5300610180526310D+01    0.7888321432663997D+01    0.1504384214848311D+02
   -0.1276208967505449D+02   -0.1404055643042796D+02    0.1204826471325281D+01
   -0.1189205493460355D+02   -0.1409972193088800D+02    0.1643670070361604D+01
   -0.1325115527112225D+02   -0.1333449833301240D+02    0.1511696520014268D+01
    0.7342192811859338D+01    0.1663632519686545D+02    0.2006167467994561D+02
    0.6977334960782064D+01    0.1698139451041349D+02    0.1925289363715141D+02
    0.8148604688597349D+01    0.1720595683427219D+02    0.2027597757909997D+02
   -0.7931245612642145D+01   -0.4878756626900254D+01    0.8828261638294810D+01
   -0.7634228861506125D+01   -0.4269971773403906D+01    0.9516814177455242D+01
   -0.7071714673878587D+01   -0.4771446341049225D+01    0.8276691419462793D+01
    0.7388866731136082D+01    0.1824016507612854D-01    0.1958420952159368D+02
    0.7843545345964405D+01   -0.3541196232091703D-01    0.1874518529406649D+02
    0.7967864620492443D+01    0.4417759548090441D+00    0.2025773688077201D+02
    0.1616390076614756D+02   -0.1644363396039683D+01   -0.1974693544280842D+02
    0.1670080575507515D+02   -0.2181041588728234D+01   -0.1911673685211495D+02
    0.1578723582921394D+02   -0.2297450125334456D+01   -0.2038431517823065D+02
    0.2550991533726292D+02    0.1466802493527882D+02    0.1880577712528159D+02
    0.2567828867616841D+02    0.1403966181216276D+02    0.1814649168289735D+02
    0.2546312484025334D+02    0.1550918885192099D+02    0.1835218482914171D+02
   -0.1725594745544895D+02    0.1403922368659273D+02   -0.9389465699094865D+01
   -0.1709704027617354D+02    0.1428298700170413D+02   -0.8512091340530423D+01
   -0.1671268568115748D+02    0.1459434370244701D+02   -0.9951264078290670D+01
   -0.8370748649343934D+00   -0.2360316792205988D+02   -0.2234327094695689D+02
   -0.1525682214096081D+01   -0.2418150783325249D+02   -0.2266303049606731D+02
   -0.1123744044902859D+01   -0.2277867385938315D+02   -0.2195320860960589D+02
    0.2595126500157387D+02    0.2020397104861344D+02    0.2114585739545270D+02
    0.2546244710323281D+02    0.2077007381405238D+02    0.2181436470918238D+02
    0.2544278792958136D+02    0.2043417631481957D+02    0.2033839381356481D+02
   -0.1935775387378809D+02   -0.5896855223893088D+01    0.1964666820603243D+01
   -0.1930698446830357D+02   -0.6856134484022128D+01    0.1895083989143308D+01
   -0.2032917476745612D+02   -0.5711233731805145D+01    0.2094244715831210D+01
    0.2183067067871406D+02   -0.2076231052829889D+02   -0.1991982263701931D+02
    0.2188021889259294D+02   -0.2172943994324386D+02   -0.1979864444679083D+02
    0.2264415707311168D+02   -0.2045776742091988D+02   -0.1953289399081844D+02
    0.8303990260410259D+01   -0.1649720536496698D+02    0.7012722477573808D+01
    0.8079676025187334D+01   -0.1696919508118993D+02    0.7829643730756959D+01
    0.8994512070671178D+01   -0.1585775012306627D+02    0.7128826382569943D+01
   -0.2315088265829350D+02   -0.2002070711731867D+02   -0.5518084394874985D+01
   -0.2224219367007769D+02   -0.2031261189778116D+02   -0.5301216653958054D+01
   -0.2304175530849326D+02   -0.1925025966710908D+02   -0.6094521969737923D+01
    0.2333208106859631D+02    0.2673969433381534D+02   -0.2603209849551007D+01
    0.2284683081742923D+02    0.2592647553889845D+02   -0.2651525387960266D+01
    0.2323212907697983D+02    0.2730583336943614D+02   -0.3379924205157299D+01
   -0.2311161718676118D+00   -0.2640965820206467D+02   -0.2306812532347708D+01
    0.9564722816320431D-01   -0.2635839143465042D+02   -0.3188533383209390D+01
    0.2013770062166096D+00   -0.2715924080435055D+02   -0.1840832404065034D+01
    0.2419893657569919D+02    0.2088485885117591D+02   -0.2301005311254704D+02
    0.2491453357691885D+02    0.2064694363281945D+02   -0.2243578570695410D+02
    0.2464333931809148D+02    0.2122246403715194D+02   -0.2376114005859497D+02
   -0.1466866829604227D+02   -0.1170794714701229D+02    0.1348603491049211D+02
   -0.1533369367591245D+02   -0.1189857541711116D+02    0.1276803491245128D+02
   -0.1502975001905638D+02   -0.1187938468647752D+02    0.1435047005441014D+02
    0.3251350884881703D+01   -0.2338186128899460D+02    0.7898957598403528D+00
    0.4148838222626921D+01   -0.2299872242109101D+02    0.6425187372946355D+00
    0.2613255246945385D+01   -0.2259933107344385D+02    0.7067815818089807D+00
    0.1300731182603790D+02    0.4096631892649897D+01    0.8604668447319570D+01
    0.1254511772841560D+02    0.4897331373642186D+01    0.8677599129217322D+01
    0.1227116337759673D+02    0.3566679294008498D+01    0.8349170966800926D+01
   -0.1523864277302571D+02    0.8360790876480227D+01    0.1154292667209400D+02
   -0.1533228859324490D+02    0.8574273423836702D+01    0.1251366056897611D+02
   -0.1552828311052457D+02    0.7411190058903078D+01    0.1149709152283688D+02
   -0.2481674174091557D+02    0.2006496725096495D+02   -0.1411427238330090D+02
   -0.2508707926748641D+02    0.2054753730806878D+02   -0.1329262100421804D+02
   -0.2549159950638422D+02    0.1939895659680143D+02   -0.1430706357473712D+02
   -0.3686231521355179D+01   -0.4477856857568439D+01   -0.9579616754822291D+00
   -0.3910309171696650D+01   -0.5236537944282150D+01   -0.1572021932248995D+01
   -0.3894706630435323D+01   -0.4678234296279447D+01   -0.2820318475832162D-01
   -0.1841648120472862D+02   -0.1289470356159961D+02    0.2409689001674694D+01
   -0.1830355442913613D+02   -0.1363904318319360D+02    0.3020612555948281D+01
   -0.1898516466041208D+02   -0.1328826985365224D+02    0.1727949266381347D+01
   -0.1510408448096700D+02    0.2281681549969623D+02    0.2100441581552824D+02
   -0.1506446587302949D+02    0.2242237853324746D+02    0.2011537406817937D+02
   -0.1521817793713332D+02    0.2203950772235690D+02    0.2159892749777951D+02
    0.5118729356774055D+01   -0.1380587255649748D+02    0.2338998992383901D+02
    0.5670215080466546D+01   -0.1423435318564394D+02    0.2403474975485438D+02
    0.5729277389228964D+01   -0.1342478746202349D+02    0.2269243795841793D+02
    0.1488993241659947D+02    0.1822579160831967D+02    0.3597795543703568D+01
    0.1528875504806354D+02    0.1747993654286107D+02    0.4082703640986905D+01
    0.1395195837058016D+02    0.1801085184741664D+02    0.3627184148839607D+01
   -0.1032590143969829D+02    0.1980640471369087D+02   -0.1065594792942600D+02
   -0.1057872920547001D+02    0.1911178048616249D+02   -0.1129154463818415D+02
   -0.9806181112748551D+01    0.2043128929100018D+02   -0.1118951631002450D+02
   -0.2015021255524636D-01    0.3450678934456837D+00   -0.2315313614387383D+02
   -0.7932768264263113D+00    0.8145874801286616D+00   -0.2339441206176671D+02
   -0.2693981733845000D+00   -0.2331896996681944D+00   -0.2240329425958605D+02
   -0.3586767262011374D+01   -0.1444508655941716D+02   -0.1014072505493813D+02
   -0.2678263775765342D+01   -0.1443413194076681D+02   -0.9712904799832177D+01
   -0.3441054030048294D+01   -0.1412659951504194D+02   -0.1108089762544937D+02
   -0.3175963271361634D+01   -0.1113712007303089D+02   -0.8527364401045386D+01
   -0.2578792774795695D+01   -0.1190284308550384D+02   -0.8815227212033475D+01
   -0.4109558593224186D+01   -0.1140194673288285D+02   -0.8667048751952141D+01
    0.1110715836651926D+02    0.5806519875862468D+01    0.6687249023084437D+01
    0.1104396549780451D+02    0.4880642401632100D+01    0.6535452706431496D+01
    0.1146665332998869D+02    0.6139584109858572D+01    0.5833329368324184D+01
    0.2564876537407417D+02    0.1412850363962826D+01   -0.2649286680073126D+02
    0.2553222362861285D+02    0.1478858935721027D+01   -0.2746437078139817D+02
    0.2468805646882754D+02    0.1262728998941652D+01   -0.2615147415746558D+02
   -0.2426744063976199D+02    0.9599313530314207D+01   -0.2686337468586398D+02
   -0.2360786717024779D+02    0.1027970881713982D+02   -0.2670698371406268D+02
   -0.2397790595406514D+02    0.8979977333219711D+01   -0.2619532202160941D+02
    0.1227847463873563D+02    0.1792218553866022D+02    0.3356101691064015D+01
    0.1189175274502466D+02    0.1755562105392071D+02    0.2514551548789898D+01
    0.1227933887067891D+02    0.1886795643065119D+02    0.3224894280873863D+01
    0.2155810332802763D+01    0.1099834543236545D+02    0.2542164548102904D+02
    0.2142389510524908D+01    0.1092189529900407D+02    0.2641323230577256D+02
    0.1704904543018088D+01    0.1183738230103819D+02    0.2525846746036708D+02
    0.1488360304680737D+02   -0.3351212977687759D+01   -0.1693289611384300D+02
    0.1557987405038922D+02   -0.3938571554638122D+01   -0.1726099627730362D+02
    0.1517212626748396D+02   -0.3179297064975821D+01   -0.1600772961826852D+02
    0.4357208722631675D+01   -0.1357142387079030D+02   -0.2334121576222021D+02
    0.4461386572208703D+01   -0.1422962702897830D+02   -0.2262712234514544D+02
    0.3602363951490938D+01   -0.1375773218255993D+02   -0.2387218282356864D+02
   -0.1403787447198503D+02    0.5257203258554642D+01   -0.9954063796979307D+01
   -0.1460880762182854D+02    0.5104714161098437D+01   -0.9158932483757313D+01
   -0.1376188750265085D+02    0.6182203297962909D+01   -0.9913702107521173D+01
   -0.5962440065665107D+01   -0.2633860257204105D+02    0.1109597597655792D+01
   -0.6921863237204954D+01   -0.2600915670319660D+02    0.1213715624880037D+01
   -0.5527882943940404D+01   -0.2593997529968361D+02    0.3664185110781695D+00
   -0.1482992018836859D+02   -0.6307582970880119D+01    0.7389200953798928D+00
   -0.1410272260090404D+02   -0.6868714699824246D+01    0.5531409540601629D+00
   -0.1489637325334121D+02   -0.5776772399332156D+01   -0.7991629398185474D-01
    0.7521002286451548D+01    0.3963755866268475D+01   -0.2270221661785615D+02
    0.7043306668761356D+01    0.4599279271104963D+01   -0.2212935107303697D+02
    0.7468795629252473D+01    0.4468957021914623D+01   -0.2350629368158796D+02
   -0.1831953402678632D+02    0.1122264612381034D+02   -0.2140222003512450D+02
   -0.1900099914459383D+02    0.1183951933565387D+02   -0.2168404877629820D+02
   -0.1813159515492552D+02    0.1057016920538459D+02   -0.2207968764633749D+02
   -0.4476203041833110D+01    0.2430851716033705D+02   -0.2093112279278865D+02
   -0.4025588629218801D+01    0.2426936109470929D+02   -0.2003245233837324D+02
   -0.5403356745849852D+01    0.2457772263637450D+02   -0.2086532875547533D+02
   -0.9558981539480234D+01   -0.2831577407668019D+01   -0.1213721706791632D+02
   -0.1016670667187892D+02   -0.3562837957519693D+01   -0.1197514303249688D+02
   -0.9572398949395870D+01   -0.2669171476416531D+01   -0.1311629666621282D+02
   -0.2007325463247874D+02   -0.2180168680580527D+02   -0.1575938634210689D+02
   -0.2010089624866090D+02   -0.2213717288457641D+02   -0.1482957015458382D+02
   -0.2078170225661573D+02   -0.2224338275686224D+02   -0.1622910928275840D+02
    0.1317824324056809D+02    0.2388340210680800D+02    0.5520945693025135D+00
    0.1386734581335234D+02    0.2441379074592449D+02    0.8932821756024195D+00
    0.1266548083581610D+02    0.2447555642554183D+02   -0.4557289903006412D-01
    0.6728486422894444D+01    0.2540430011396073D+02    0.9926724153801876D+01
    0.7636676624943352D+01    0.2564736445562997D+02    0.1018017516025713D+02
    0.6790667002753064D+01    0.2499779544762168D+02    0.9051085471300508D+01
    0.1620354425908690D+02    0.2682066856680810D+02    0.1631588378221407D+02
    0.1658623637062881D+02    0.2762494667551333D+02    0.1587691453302802D+02
    0.1602234311159371D+02    0.2707985270700825D+02    0.1720706605912228D+02
   -0.7566536732531871D+01    0.2295299681523318D+02   -0.4559115511294214D+01
   -0.8191947345063989D+01    0.2350614492599723D+02   -0.5111888597757917D+01
   -0.7876190385790677D+01    0.2309182844858847D+02   -0.3683554622133120D+01
    0.1374532914957496D+02    0.2174272955727680D+02    0.2182231172083183D+02
    0.1463599886101597D+02    0.2201085601511872D+02    0.2152764673718581D+02
    0.1320093108732937D+02    0.2227269623975863D+02    0.2121881056514570D+02
   -0.1754172702229112D+02   -0.1635282500802916D+02   -0.2560215847440350D+01
   -0.1796088274043638D+02   -0.1718874801257156D+02   -0.2214781410032976D+01
   -0.1829538816372212D+02   -0.1572963598053860D+02   -0.2685853474879306D+01
    0.2315482364648062D+02   -0.7162682441884423D+01   -0.2345415936759046D+02
    0.2318389879773085D+02   -0.7230510865995588D+01   -0.2251075863795709D+02
    0.2397544016367998D+02   -0.7586681472878347D+01   -0.2370141908386933D+02
   -0.3373240769622560D+01    0.1256391553920548D+01    0.1925285654310820D+01
   -0.3600651422266405D+01    0.2211684184156817D+01    0.2064694454653686D+01
   -0.3875669591031250D+01    0.1007938810967670D+01    0.1110604383453028D+01
    0.2298141779334788D+02   -0.1836263785705619D+02    0.2219007361010380D+02
    0.2214345384893298D+02   -0.1789011432850948D+02    0.2229651045792962D+02
    0.2288367905813187D+02   -0.1932930718419189D+02    0.2225270001148814D+02
   -0.1797370714989229D+02   -0.2472773412921909D+02   -0.1027646925795888D+02
   -0.1708789990077140D+02   -0.2507957183959788D+02   -0.1038037426310937D+02
   -0.1800542107753582D+02   -0.2418339988540319D+02   -0.9442148102755226D+01
   -0.1304778279413951D+02   -0.1979796551234395D+02   -0.1857985588271675D+02
   -0.1350683480528838D+02   -0.1940242512788683D+02   -0.1933478757672130D+02
   -0.1248451412840622D+02   -0.2044162152185715D+02   -0.1906864562470595D+02
    0.2452568616304421D+02   -0.8696234146701755D+01   -0.8108733383647186D+01
    0.2357853938493278D+02   -0.8539411077484173D+01   -0.7977471453098953D+01
    0.2499962545733468D+02   -0.8321886748764351D+01   -0.7341013259326478D+01
   -0.4140596993194140D+01   -0.5083640598449435D+01    0.1996838003187707D+02
   -0.4531234423503030D+01   -0.4416690241585948D+01    0.1940835702923158D+02
   -0.4393433323645468D+01   -0.5903936254325412D+01    0.1952183115112145D+02
    0.2289063024240846D+02   -0.5045617405747405D+01   -0.4699024094239931D+01
    0.2261416530365491D+02   -0.4886228513864299D+01   -0.3772413224157441D+01
    0.2386592668677277D+02   -0.4993360302037086D+01   -0.4743247233676479D+01
    0.4459018338362565D+01   -0.1530215341988314D+02   -0.2124995411669070D+02
    0.5180005176334058D+01   -0.1521952537027357D+02   -0.2065971807271979D+02
    0.3566195129642502D+01   -0.1540342655604485D+02   -0.2085420590497904D+02
    0.1444721410753007D+02    0.3802715188592635D+01    0.1096347259878756D+02
    0.1384854074571849D+02    0.3924277419983317D+01    0.1022837339599349D+02
    0.1478759085654305D+02    0.4610690868811637D+01    0.1130921370387518D+02
   -0.1447441768096527D+02    0.3803730637417775D+01   -0.2590371344405553D+02
   -0.1381863482764793D+02    0.3450017411752688D+01   -0.2527268957323658D+02
   -0.1521596449092992D+02    0.3847354487816733D+01   -0.2533093807076308D+02
   -0.1611025225361258D+02   -0.2141479947236878D+02   -0.1896621195239278D+02
   -0.1625720401646143D+02   -0.2173079289733741D+02   -0.1802471013433225D+02
   -0.1537060684396651D+02   -0.2199156859467641D+02   -0.1921395752808173D+02
    0.2189327742902604D+02    0.2313911399936108D+02    0.7873755322337705D+01
    0.2271674025100665D+02    0.2369964241351407D+02    0.7867852412598201D+01
    0.2170819091913187D+02    0.2266662260346954D+02    0.8711023035703539D+01
    0.1038097223979353D+02   -0.1197643065659863D+02    0.6314204503422905D+01
    0.1056873020317467D+02   -0.1218351567407760D+02    0.5346630803533284D+01
    0.1122300515048124D+02   -0.1187033071354314D+02    0.6800674117775952D+01
    0.5480810523217673D+01   -0.2689054720389006D+02    0.1962966188309829D+02
    0.4647135991636739D+01   -0.2636930978250102D+02    0.1957583467561787D+02
    0.5494090185332900D+01   -0.2726904778515828D+02    0.2052282061444348D+02
   -0.2315376951399687D+02    0.2599494119523543D+02    0.6130820210354874D+01
   -0.2332189950636335D+02    0.2510228886236506D+02    0.5739605967637540D+01
   -0.2375560535988188D+02    0.2587101219591467D+02    0.6894690041236301D+01
   -0.1801045027196655D+02    0.9588055509196167D+01   -0.2378498133837526D+02
   -0.1831971595829217D+02    0.8753429656675836D+01   -0.2406980283564636D+02
   -0.1766175494776139D+02    0.1002889875095042D+02   -0.2457300740031249D+02
    0.2679367707301116D+02   -0.2675497700256950D+01    0.1504457386568985D+02
    0.2671430972289425D+02   -0.1900528474363924D+01    0.1448106103275560D+02
    0.2760317499225768D+02   -0.3109542782363166D+01    0.1478992904073170D+02
   -0.1130293812682516D+02    0.1849555286952549D+02    0.1908598323079996D+02
   -0.1033944956154062D+02    0.1853287812784821D+02    0.1915122028338318D+02
   -0.1153117755965182D+02    0.1755650838525213D+02    0.1941727490529616D+02
    0.1108222743359205D+02    0.2302054521479740D+02    0.4807637153912999D+01
    0.1039078313981643D+02    0.2361272126498819D+02    0.5059787009230350D+01
    0.1160397220687118D+02    0.2277218767765202D+02    0.5625900744997537D+01
   -0.1607794740933855D+01   -0.1357662800250443D+02   -0.2677814208169070D+02
   -0.1088727934727034D+01   -0.1440176841440045D+02   -0.2665134205981907D+02
   -0.1328866533067126D+01   -0.1319148047776728D+02   -0.2764968676360083D+02
   -0.2041733007464386D+02   -0.6032832617631560D+01    0.5121974280574018D+01
   -0.2094584196577126D+02   -0.5796263154021105D+01    0.4331923565220360D+01
   -0.2010498638316202D+02   -0.6884753166843487D+01    0.4982863081714585D+01
   -0.2150011373804722D+02    0.1818636762619887D+02   -0.1756582790043831D+02
   -0.2188606002392235D+02    0.1837905380752779D+02   -0.1844335047534800D+02
   -0.2119716629970619D+02    0.1727613768868011D+02   -0.1751275695119572D+02
    0.2283593548884058D+02    0.7532065905630819D+01    0.3663516286361655D+01
    0.2316322290555630D+02    0.7351466052985472D+01    0.2780404666607408D+01
    0.2187243307462173D+02    0.7493279677319484D+01    0.3642920796065137D+01
    0.2617975494151246D+02    0.2555232056601616D+02   -0.8437084436415772D+01
    0.2656930740099996D+02    0.2638091812137298D+02   -0.8200630262557576D+01
    0.2573235545729488D+02    0.2515027441138002D+02   -0.7689746383113707D+01
   -0.1941857634050973D+02    0.8328978156202666D+01    0.2010692194155153D+02
   -0.1911292554659754D+02    0.9209622616609391D+01    0.1981972166961027D+02
   -0.1869347429863049D+02    0.7848463944318976D+01    0.2028885092354094D+02
    0.2558045766162428D+02    0.1917320010816289D+02    0.9334155638289490D+01
    0.2589755967710903D+02    0.1834323213471949D+02    0.8866645590775725D+01
    0.2472403043193234D+02    0.1933073245796336D+02    0.8973633225553606D+01
    0.2633396218540734D+02    0.2406761445093976D+02   -0.1937789612754705D+01
    0.2581245661844809D+02    0.2338312108939300D+02   -0.2406720740221440D+01
    0.2615114535605775D+02    0.2481173370778363D+02   -0.2579776828874901D+01
   -0.1821461416774750D+02    0.9950112502064906D+01    0.1190432831545964D+02
   -0.1729755201661549D+02    0.9643456684719085D+01    0.1187494517861339D+02
   -0.1844254479215838D+02    0.1033532128339947D+02    0.1271826471574862D+02
    0.1994960875466225D+02    0.8028881632485463D+01   -0.2369876837326322D+02
    0.2000793184140112D+02    0.8400907254056396D+01   -0.2281008377830082D+02
    0.1912660281114234D+02    0.7591019313168903D+01   -0.2396224848556545D+02
   -0.1137973661332008D+01    0.2683733065865396D+02    0.4331125279361356D+01
   -0.5592664468212601D+00    0.2686785099979381D+02    0.3536441255586567D+01
   -0.2022173172556775D+01    0.2648637021979108D+02    0.4179083644182664D+01
    0.2588619745906404D+02   -0.2031140822211486D+02    0.4300317014351622D+01
    0.2583319126123398D+02   -0.2123038255765119D+02    0.4046368677420906D+01
    0.2677211016581778D+02   -0.2017214395092099D+02    0.4162573244706287D+01
   -0.1171428295481621D+02    0.7726213205093302D+01   -0.7912418150315668D+01
   -0.1112835496489849D+02    0.7605153671072741D+01   -0.7186899152056523D+01
   -0.1150091898686316D+02    0.8614448809492153D+01   -0.8282880664076654D+01
   -0.1598187009706689D+02    0.4328977064479878D+01   -0.8218449657113462D+01
   -0.1635474338732282D+02    0.3579739992485850D+01   -0.8669648332117974D+01
   -0.1668230740166858D+02    0.4812002738834614D+01   -0.7776536795794829D+01
   -0.6597600678647892D+01    0.2452981374658871D+02    0.9508588337858805D+01
   -0.7323110038035975D+01    0.2415344894983339D+02    0.9000988740339142D+01
   -0.6283517073572855D+01    0.2524282717751989D+02    0.8992039579003254D+01
    0.9508903065978338D+01    0.1699409227509884D+01    0.2399516639826463D+02
    0.1004025299340770D+02    0.1230789798070197D+01    0.2464869010575834D+02
    0.9869075666654455D+01    0.2585041485610085D+01    0.2391774813999454D+02
    0.2233581822937985D+02    0.1941745458905688D+02   -0.1397834798641678D+02
    0.2178961619657940D+02    0.1865567953599546D+02   -0.1365161951730206D+02
    0.2175748046612655D+02    0.1992446236362562D+02   -0.1456217686916286D+02
    0.2634223080877969D+00   -0.5456558198892282D+01    0.2442236660554653D+02
    0.8157113768403407D+00   -0.6197771796212274D+01    0.2450211827461597D+02
    0.7651944024505316D+00   -0.4676663619569451D+01    0.2414243418800350D+02
   -0.3222802172145229D+01    0.2283164597616339D+02   -0.4839742696217003D+01
   -0.3530252065338764D+01    0.2292181471589308D+02   -0.3921621377357209D+01
   -0.3534558467988567D+01    0.2199824707526918D+02   -0.5214200945117461D+01
   -0.1663917036905805D+02   -0.2138109427142222D+02   -0.1143169619625633D+02
   -0.1682501847713443D+02   -0.2060762597425986D+02   -0.1087465773418042D+02
   -0.1655415470995666D+02   -0.2217074563184076D+02   -0.1090479620225879D+02
    0.3795222973714354D+01   -0.2100748767636405D+02   -0.5321620104930625D+01
    0.3526831086465408D+01   -0.2136241368449216D+02   -0.4489711339502034D+01
    0.4003999779544429D+01   -0.2001471920933776D+02   -0.5186395703575019D+01
    0.7309663680434038D+01    0.8502890973312985D+01   -0.2576672121271467D+02
    0.7633474928081036D+01    0.7557029529903190D+01   -0.2581283014224146D+02
    0.6373698138512361D+01    0.8426241969859241D+01   -0.2614904881011017D+02
    0.1727417348185789D+02   -0.1445010680799743D+02   -0.2625435251214935D+02
    0.1709162762771358D+02   -0.1443457036855934D+02   -0.2531061232349015D+02
    0.1644101942763864D+02   -0.1424438857359098D+02   -0.2664516988868645D+02
   -0.2134763275285609D+02   -0.2088404427853584D+02    0.6372888978909010D+01
   -0.2124215884615487D+02   -0.2170959067584319D+02    0.5912841877499041D+01
   -0.2215347410342646D+02   -0.2090735025535880D+02    0.6866472527410378D+01
   -0.5980678674056661D+01    0.3363092639658027D+01   -0.1537399740002563D+02
   -0.5555581760234348D+01    0.4087736855000433D+01   -0.1590975297799405D+02
   -0.6227370040233548D+01    0.2670995787763454D+01   -0.1599613574294624D+02
   -0.1184098513859282D+02   -0.2227040561108101D+02   -0.2010641746079899D+02
   -0.1149036033049736D+02   -0.2250692851263963D+02   -0.1925052189271297D+02
   -0.1267663101799788D+02   -0.2256031170043303D+02   -0.1998766215250034D+02
   -0.3727609457591963D+01    0.7606398097783681D+01    0.2245589683687903D+02
   -0.4704608653052285D+01    0.7673995981458295D+01    0.2261709565522361D+02
   -0.3323372175431439D+01    0.8402692730575650D+01    0.2276827398656847D+02
    0.1474163338894162D+02   -0.2522355135778374D+02    0.2476098265318997D+01
    0.1425216027442069D+02   -0.2434145848160494D+02    0.2461156722436772D+01
    0.1422929036254957D+02   -0.2587616944895266D+02    0.2960453970786309D+01
   -0.5491391783236241D+01    0.2011396454697420D+02    0.1907981313847726D+02
   -0.4701734422395977D+01    0.2071980056509003D+02    0.1911519603273669D+02
   -0.6135786834676135D+01    0.2055923441421150D+02    0.1972038267836865D+02
    0.7876885297875751D+01    0.1012164825014927D+02    0.1717813907426244D+02
    0.8181984214925361D+01    0.1036624223593160D+02    0.1806268224486322D+02
    0.8455566871084795D+01    0.9463938712190989D+01    0.1678734970138033D+02
   -0.2676627163928795D+02   -0.4640375653928809D+01   -0.1619525421720763D+02
   -0.2744928614283365D+02   -0.3936572382208908D+01   -0.1648224346587699D+02
   -0.2599243144705581D+02   -0.4233167325956983D+01   -0.1587894054401080D+02
    0.6841610538677140D+01   -0.1576869098644822D+02    0.1489553863055365D+02
    0.7705459180095786D+01   -0.1623605294601256D+02    0.1494153967896343D+02
    0.6484044506955067D+01   -0.1622520464578773D+02    0.1414958461763409D+02
   -0.1815255085152232D+02    0.9428503332394152D+01   -0.1050024134788138D+01
   -0.1827135290241466D+02    0.8670146111814587D+01   -0.1562442207514396D+01
   -0.1782365611687923D+02    0.9247218730788399D+01   -0.2007578637098362D+00
    0.1714756596538950D+02   -0.2465831297124075D+02    0.1232419810018821D+02
    0.1626477133975966D+02   -0.2517237840953885D+02    0.1237006180050976D+02
    0.1688153505298997D+02   -0.2373904300089581D+02    0.1213205450127678D+02
    0.6812855996255249D+01   -0.1157732122429831D+01   -0.1228988066629269D+02
    0.6081710266273640D+01   -0.1727761979726852D+01   -0.1253156791276762D+02
    0.7508834128639681D+01   -0.1753497856195032D+01   -0.1212598395668092D+02
    0.1062995900488961D+02   -0.1123780693097963D+02   -0.2645713754524212D+02
    0.1116169299261297D+02   -0.1152942378755565D+02   -0.2720702760978262D+02
    0.1100918453244552D+02   -0.1174933988781224D+02   -0.2572310418991561D+02
    0.2630691127560031D+02    0.2926709390835670D+01    0.2524366419940203D+02
    0.2677067994911821D+02    0.3745724180541948D+01    0.2496797156311766D+02
    0.2633646289800223D+02    0.2248286048514428D+01    0.2452739920839151D+02
   -0.3962166327901721D+01    0.5559441868566730D+01   -0.2611828911604300D+02
   -0.3722833756586043D+01    0.4636021280831227D+01   -0.2612296492563799D+02
   -0.3290681449699113D+01    0.6117879271434217D+01   -0.2662698441168008D+02
   -0.2540066955247097D+02   -0.3908960386656733D+01   -0.4457964695497061D+01
   -0.2544204382410252D+02   -0.3121870860426137D+01   -0.5007378465519149D+01
   -0.2456071027374750D+02   -0.3948712436577201D+01   -0.4071800657018036D+01
    0.1661344620178242D+02   -0.1993008838844839D+02    0.8424133922911240D+01
    0.1704978376432068D+02   -0.1914667640231557D+02    0.8737557111511940D+01
    0.1709808664492114D+02   -0.2011381176884501D+02    0.7634815001682323D+01
    0.8655231002217155D+01    0.1939421812653516D+02   -0.6415106723648985D+01
    0.8045122658384761D+01    0.2011906583391099D+02   -0.6532698767511908D+01
    0.9514851964174413D+01    0.1979741026093995D+02   -0.6161959936734847D+01
    0.4464423130844674D+01    0.4592726725710967D+01    0.1996683432817592D+02
    0.4983994257074897D+01    0.3859682060455598D+01    0.1960221954917362D+02
    0.4434565700674293D+01    0.5148168479011141D+01    0.1915895215161074D+02
   -0.7920962905782329D+01   -0.1605397982178005D+02    0.1214990118819189D+02
   -0.8095828859170474D+01   -0.1699561618081686D+02    0.1204250680271718D+02
   -0.7049870961368519D+01   -0.1602243303477482D+02    0.1248645721155333D+02
   -0.4952801387974658D+01    0.2273493143457051D+02    0.5070056789300521D+00
   -0.5893578773037270D+01    0.2241715391987613D+02    0.5350349958225485D+00
   -0.4528103834229707D+01    0.2198991421947672D+02    0.9722156898222797D+00
   -0.1164751947630723D+02   -0.2296182523213859D+01   -0.1935130440913370D+02
   -0.1151056796068573D+02   -0.1889016630450609D+01   -0.2016852211962814D+02
   -0.1128180953933620D+02   -0.1729139052434259D+01   -0.1857550534081832D+02
   -0.4157866557607446D+01    0.2524738030615270D+02   -0.2677219530020174D+01
   -0.5044154166767339D+01    0.2544542749879671D+02   -0.2302719092961020D+01
   -0.3591424062793386D+01    0.2506165237003990D+02   -0.1859449893933390D+01
    0.9507705986825343D+01    0.2670004287896766D+02   -0.2413888514770878D+02
    0.1024537069635510D+02    0.2718858218091723D+02   -0.2464396141725735D+02
    0.8971077472647645D+01    0.2740142536369388D+02   -0.2370279429536258D+02
   -0.1823897420979098D+02    0.5382556005927867D+01   -0.1457825344925546D+02
   -0.1815323809285162D+02    0.6265322311479905D+01   -0.1418350589852726D+02
   -0.1800669356023592D+02    0.5424370333539335D+01   -0.1551689877910993D+02
   -0.1735605755947254D+02    0.3204054290099800D+01    0.1687505295200466D+02
   -0.1679281677363057D+02    0.3189848813300506D+01    0.1774514869460371D+02
   -0.1701388877251559D+02    0.3916099795411537D+01    0.1638053365407260D+02
    0.7186061054419217D+01   -0.4132976608057372D+01    0.4060697367796076D+01
    0.7484403581238810D+01   -0.4642571772687965D+01    0.3314661584523990D+01
    0.7699498987618098D+01   -0.3351289003370274D+01    0.4109353476129277D+01
    0.7471459001749738D+01    0.2118990863785588D+02   -0.1326735347612752D+01
    0.7672160339853105D+01    0.2041932397545045D+02   -0.7329495270560492D+00
    0.7166716471877735D+01    0.2086906785935478D+02   -0.2180567413508406D+01
    0.2417782195048321D+02    0.2375025562583907D+02   -0.1686881454885185D+02
    0.2381750852198290D+02    0.2457831399654638D+02   -0.1731186271714954D+02
    0.2421907560018830D+02    0.2412272013524010D+02   -0.1597562822823495D+02
    0.1218211355712240D+02   -0.4374241291113625D+01    0.4831097642520682D+00
    0.1286005840248919D+02   -0.3864561841126891D+01    0.9825368079014526D+00
    0.1137832766857547D+02   -0.3905458958896133D+01    0.3245496821504221D+00
    0.1541191234129885D+02   -0.2070181175774680D+02    0.2464255861570430D+02
    0.1514909411973796D+02   -0.2159659094386358D+02    0.2483738518601873D+02
    0.1493977544526768D+02   -0.2019406961888887D+02    0.2529900534237929D+02
   -0.6225847414955620D+01    0.1485926027624682D+02    0.1005300107947242D+02
   -0.6466250400255139D+01    0.1575113478206654D+02    0.1018885207509250D+02
   -0.5587158315340053D+01    0.1498335088834161D+02    0.9283000903694891D+01
    0.2025232233967020D+02   -0.1876295262815597D+02   -0.2541550451926809D+02
    0.2125167780716847D+02   -0.1865679541480520D+02   -0.2515231466391562D+02
    0.1990027441361565D+02   -0.1951545178756724D+02   -0.2492660230545663D+02
   -0.1174754354014985D+02   -0.2672939851993990D+02    0.1024656904664799D+02
   -0.1161349503792965D+02   -0.2748009750667165D+02    0.1090744049345014D+02
   -0.1091421022330192D+02   -0.2657248973170835D+02    0.9923941112655466D+01
   -0.7501921932966662D+01   -0.2504884859995409D+02   -0.2585598513301015D+02
   -0.7940565516962959D+01   -0.2423859070382562D+02   -0.2616651035037651D+02
   -0.7898512462310969D+01   -0.2574784233918155D+02   -0.2636728886273213D+02
    0.4240372265606198D+01    0.2684514156041475D+02   -0.7887909638982125D+00
    0.3453733598973605D+01    0.2740630113511215D+02   -0.9851791286933417D+00
    0.4047064041224529D+01    0.2622544586291884D+02   -0.9742411534100193D-01
    0.6768555089288173D+01    0.1583600874812747D+02    0.1355389258584612D+02
    0.6722635783348255D+01    0.1592348097887831D+02    0.1262462716435603D+02
    0.7303847754518279D+01    0.1656398826221218D+02    0.1393032836620950D+02
    0.1264714381304941D+02   -0.9085826959911390D+01    0.7841501926275424D+01
    0.1327685572123825D+02   -0.8728785551727469D+01    0.7236963303780914D+01
    0.1191093901025858D+02   -0.8540190716960282D+01    0.7754685972975551D+01
   -0.1295816649930596D+02    0.2640910777018602D+02   -0.1527284930562389D+02
   -0.1287006862867538D+02    0.2730080656714066D+02   -0.1488635680505076D+02
   -0.1273505053360778D+02    0.2579399717415629D+02   -0.1456833225703123D+02
    0.1250474577888272D+02   -0.4293539193490876D+01    0.5249970229151367D+01
    0.1260271796353777D+02   -0.5122049194615814D+01    0.4765683263994499D+01
    0.1155732611728130D+02   -0.4352281214661772D+01    0.5402613942957031D+01
    0.2609518629062288D+02    0.2436622113819740D+02   -0.2526392460366043D+02
    0.2561120206676618D+02    0.2523058904887784D+02   -0.2515014143525836D+02
    0.2694103742532522D+02    0.2468416593237633D+02   -0.2553752871017434D+02
   -0.2364596638645724D+02   -0.6353220042534628D+01    0.1629554188237965D+02
   -0.2440929728004416D+02   -0.6943031225397641D+01    0.1639063196842940D+02
   -0.2323037957270784D+02   -0.6364240506508807D+01    0.1714553910163760D+02
    0.2374193890036430D+02   -0.2343511842507894D+02   -0.2028867203147663D+02
    0.2342466765148023D+02   -0.2375254458811424D+02   -0.1944036267371565D+02
    0.2304505082977241D+02   -0.2375454407550105D+02   -0.2088671784815002D+02
    0.1017307230500945D+02    0.5281589141296473D-01   -0.7100922632258553D+01
    0.9200583154332067D+01    0.7554630183831708D-01   -0.7280877748030774D+01
    0.1068198905149635D+02   -0.3136185482884295D-02   -0.7908818743736638D+01
   -0.1773107196683226D+02    0.1055095109226609D+02    0.4558800817377210D+01
   -0.1779130913788697D+02    0.1152270523889332D+02    0.4647858948761273D+01
   -0.1832841135279548D+02    0.1009410228535496D+02    0.5145405700943450D+01
   -0.1182300738475637D+02    0.2215312744400979D+02   -0.1341206239260982D+01
   -0.1206014394217548D+02    0.2308896042121192D+02   -0.1108379948300303D+01
   -0.1133246799503018D+02    0.2224077334895935D+02   -0.2190601083062216D+01
   -0.1351333753176194D+02   -0.1411551804447026D+02   -0.3342965775627796D+01
   -0.1305469649587051D+02   -0.1468240560503410D+02   -0.2733610883402316D+01
   -0.1296652528831396D+02   -0.1388038054387532D+02   -0.4053771300959960D+01
   -0.2542300348421582D+02    0.1757001897779641D+02   -0.1569333222673247D+02
   -0.2594792139322552D+02    0.1738927318655797D+02   -0.1488334888974635D+02
   -0.2559985134645157D+02    0.1683150469639345D+02   -0.1630497436394326D+02
   -0.2542035272784510D+02    0.5303382548558962D+01   -0.2691908392571200D+02
   -0.2457648341987567D+02    0.4998758445833188D+01   -0.2720177724772442D+02
   -0.2589506456942393D+02    0.4522936913990996D+01   -0.2653538680775767D+02
    0.8482218637529586D+01    0.5782688189367275D+01    0.2204143347321046D+02
    0.7555380582434212D+01    0.6011752056850757D+01    0.2180940362454572D+02
    0.8756823826202686D+01    0.6366999845588152D+01    0.2279731391754809D+02
   -0.1048965572620203D+02    0.7084312864983967D+00    0.1979604070860980D+02
   -0.1075131098303330D+02    0.2116265466765369D+00    0.2064301144678007D+02
   -0.1051959004328137D+02    0.1700336021179255D+01    0.1994127274598891D+02
   -0.1399215517436019D+02    0.6486023286161059D+01   -0.6762426110846667D+01
   -0.1480748950531322D+02    0.6371621659734052D+01   -0.7280082119737483D+01
   -0.1339053858302359D+02    0.6942332625301637D+01   -0.7365149383031598D+01
    0.1060193414429683D+02   -0.5463071860091159D+01   -0.7201638417949519D+01
    0.1147596252419280D+02   -0.5509889981870194D+01   -0.6734251156970501D+01
    0.1024966804190032D+02   -0.6352396350164365D+01   -0.7230924434501500D+01
    0.3477023125556497D+01    0.8251872548142940D+00   -0.1326087749160811D+02
    0.4397969085677255D+01    0.8478725080664666D+00   -0.1312051204437772D+02
    0.3161050601998090D+01    0.4839368797631673D+00   -0.1243966059210832D+02
    0.9004625930280184D+01   -0.5274175924447456D+01    0.8388462178978175D+01
    0.8744518773330286D+01   -0.4361070486454805D+01    0.8271482209287624D+01
    0.8232215989472429D+01   -0.5719179153291049D+01    0.8583416580323934D+01
   -0.2641463343808607D+02    0.1716432942608826D+02   -0.3368854388043705D+01
   -0.2608047946997418D+02    0.1625482067643301D+02   -0.3475151359650705D+01
   -0.2670467564447902D+02    0.1740841607484202D+02   -0.4282630860515120D+01
    0.2514522700981407D+02   -0.7740003746701692D+01   -0.2684492036017587D+02
    0.2436473906627828D+02   -0.8308431027275422D+01   -0.2701976793764219D+02
    0.2474915755636098D+02   -0.6835053114929581D+01   -0.2686594749076833D+02
    0.9275693540285808D+01   -0.7219551368375950D+01   -0.2458815797120605D+02
    0.8672862042836714D+01   -0.7561724860764715D+01   -0.2526246244533858D+02
    0.8935486751533469D+01   -0.6310492989446719D+01   -0.2444025694847709D+02
    0.1884483237630463D+02   -0.2594354953729173D+02    0.2147918712872660D+02
    0.1793104123732052D+02   -0.2613600641272923D+02    0.2136157600273532D+02
    0.1884545136186495D+02   -0.2537178568843703D+02    0.2224204437841889D+02
    0.1719209795686101D+02    0.5946903755317411D+01    0.5062313578738702D+01
    0.1641029386010963D+02    0.6501725438669603D+01    0.5123377564350747D+01
    0.1781206503567686D+02    0.6498789395588036D+01    0.5405624172463790D+01
   -0.7707649999950891D+01   -0.2519632923180901D+02    0.2342699792682610D+02
   -0.6749894694086394D+01   -0.2521238640957689D+02    0.2349565862680648D+02
   -0.8003068964707808D+01   -0.2582882403313748D+02    0.2273664249578405D+02
   -0.5812091778556036D+01    0.1834802661761835D+02    0.1253376919794115D+02
   -0.4867846542685339D+01    0.1815147921956886D+02    0.1280521583531536D+02
   -0.5809714826602417D+01    0.1882160919462767D+02    0.1171632440517588D+02
    0.8755548611482336D+01    0.1117707937823381D+02    0.1950369717942444D+02
    0.9634370270422052D+01    0.1158149887175903D+02    0.1951086663239085D+02
    0.8491300216895647D+01    0.1103470253387612D+02    0.2041733858152827D+02
   -0.1318720267001953D+02    0.7544242936751486D+01   -0.1634991536672077D+02
   -0.1281406385477248D+02    0.8001133854634796D+01   -0.1711105757812589D+02
   -0.1399847795782936D+02    0.8013525321213613D+01   -0.1616063123426272D+02
   -0.2375014161650279D+02    0.1178102298932196D+02   -0.2313613383090104D+02
   -0.2383658069694732D+02    0.1127500954211951D+02   -0.2230401455296728D+02
   -0.2327626570010228D+02    0.1263704496159195D+02   -0.2291682078781743D+02
   -0.1368211293033598D+02    0.1604160453590404D+02    0.6341189318264713D+01
   -0.1301865970835590D+02    0.1537623499806109D+02    0.6664764512058760D+01
   -0.1333858210252654D+02    0.1689296018595346D+02    0.6370537077938373D+01
    0.6517589661042386D+01   -0.2545843718509385D+02   -0.5526392093446288D+01
    0.6176522006425862D+01   -0.2457202070609224D+02   -0.5718643227920160D+01
    0.6057573862948006D+01   -0.2608515548991286D+02   -0.5999571442554738D+01
   -0.1994513566045820D+01    0.9861051575284096D+01   -0.3741008582046882D+01
   -0.2633040136374215D+01    0.1000130687656657D+02   -0.3042541098633706D+01
   -0.2341959410208668D+01    0.9272670032602997D+01   -0.4405172823751841D+01
   -0.1546953765647197D+02    0.2593415194611769D+02   -0.1148328103442401D+02
   -0.1575957240710155D+02    0.2539792641971817D+02   -0.1222868603195596D+02
   -0.1608887726097321D+02    0.2592830300850354D+02   -0.1074447244227241D+02
    0.2059325548140520D+02    0.2666423729504452D+02    0.1920139387915418D+02
    0.1980827357012991D+02    0.2713050897872255D+02    0.1884944108720449D+02
    0.2030412797262766D+02    0.2576511993547842D+02    0.1913632287916432D+02
    0.1156985590810817D+02    0.1161058499414519D+02    0.1899678824151563D+02
    0.1190837760830285D+02    0.1160755436498592D+02    0.1989298947535038D+02
    0.1196302399584298D+02    0.1245115055214370D+02    0.1859202555267199D+02
    0.1205682859721499D+02   -0.1157276173714926D+02    0.2544085240099010D+02
    0.1293001187945828D+02   -0.1134979332127132D+02    0.2576616452342859D+02
    0.1210743260805179D+02   -0.1252220590405004D+02    0.2528387724552588D+02
    0.1922034144273450D+02   -0.9947409433553116D+00    0.1106113518620196D+02
    0.1884778928769843D+02   -0.1614999947928411D+01    0.1171920746525969D+02
    0.2022626900208954D+02   -0.1055830391436438D+01    0.1111403747186352D+02
    0.1690225439239867D+02    0.2354513487431028D+02   -0.6632287865849002D+01
    0.1622719293224553D+02    0.2287039115959337D+02   -0.6518793013811221D+01
    0.1647275809703972D+02    0.2442123798575395D+02   -0.6640535293971032D+01
   -0.1467906868601176D+02   -0.1762062503531471D+02   -0.9142301158831948D+01
   -0.1437321384122763D+02   -0.1684397926547423D+02   -0.8613116643281650D+01
   -0.1390195882905443D+02   -0.1815321073703396D+02   -0.9194108669342722D+01
   -0.2494657272616281D+02    0.4107014210296402D+01    0.4368411388761289D+01
   -0.2475409795764654D+02    0.4589472665492695D+01    0.3512329668323196D+01
   -0.2440509694197327D+02    0.4549485951322895D+01    0.5026632319885394D+01
    0.2126026265402501D+02   -0.2095459787635021D+02   -0.1325510524608359D+02
    0.2125092122210451D+02   -0.2122312708068410D+02   -0.1232091793569757D+02
    0.2212950608786337D+02   -0.2053297136139837D+02   -0.1336942826548292D+02
   -0.1383734167666810D+02   -0.1668511922396661D+02    0.2229359072713640D+01
   -0.1364421298460278D+02   -0.1586233990861749D+02    0.1769974834490362D+01
   -0.1458870420562629D+02   -0.1708407929223880D+02    0.1747438205624143D+01
   -0.2369140576719080D+02    0.2047276385565377D+02    0.2239048216522731D+02
   -0.2445875415210910D+02    0.2046744884837705D+02    0.2178601834067276D+02
   -0.2300936977930541D+02    0.2006286058547235D+02    0.2185123088779735D+02
    0.1118489109785211D+02    0.1952442623058333D+02    0.1572821679877283D+02
    0.1161535570144958D+02    0.2017592608747096D+02    0.1516591769967062D+02
    0.1166686043373536D+02    0.1871222335493066D+02    0.1567374786219618D+02
    0.1596857798980889D+02    0.1645947068530643D+02   -0.1332810204234559D+02
    0.1673369896663844D+02    0.1649762456336922D+02   -0.1394288668407983D+02
    0.1566229051601199D+02    0.1549780153760815D+02   -0.1335190409680762D+02
    0.6473837388839398D+01   -0.6168282589232749D+01    0.1719970587401304D+02
    0.6919049414165596D+01   -0.6939317407365319D+01    0.1681197602008486D+02
    0.7066601266802738D+01   -0.6049080627362755D+01    0.1800351250869198D+02
   -0.1614547635924801D+02    0.2078874123861517D+02   -0.8560137617575620D+01
   -0.1555713182369818D+02    0.2154041695488211D+02   -0.8583091747104771D+01
   -0.1575003260606566D+02    0.2012330424259327D+02   -0.8061590900131858D+01
   -0.1644375412188639D+02   -0.1039257744812782D+02    0.5993857188778043D+01
   -0.1655905525976108D+02   -0.9616367099835934D+01    0.6531681802137008D+01
   -0.1732446017752426D+02   -0.1076167290780261D+02    0.5925862846506403D+01
    0.1187257720552288D+02   -0.4277937279532079D+01    0.1526340971115259D+02
    0.1216670969676326D+02   -0.3438932219786148D+01    0.1564899443603177D+02
    0.1132799455150381D+02   -0.3970379223915499D+01    0.1454364582596066D+02
   -0.1542168540950937D+02    0.4314959496579978D+00    0.5244974684429698D+01
   -0.1498783572539560D+02    0.5291134460020019D+00    0.4410794776023726D+01
   -0.1489987726377263D+02    0.9313267459648507D+00    0.5876220319721683D+01
    0.8400045473290708D+00   -0.2014917151637074D+02    0.2660488606446395D+02
    0.9194430832508671D-01   -0.1971896154985642D+02    0.2604803505309132D+02
    0.4440066402510977D+00   -0.2053709303429135D+02    0.2742230022056431D+02
   -0.9106414606797264D+01    0.1820993197035000D+02   -0.1015144160945150D+01
   -0.9523310905998278D+01    0.1751230533996197D+02   -0.1437271618218637D+01
   -0.9431183932887496D+01    0.1902326865369545D+02   -0.1456848523837233D+01
    0.1514504611372922D+02   -0.1901581952664205D+02   -0.1741795179523467D+02
    0.1575606598709388D+02   -0.1866902312747655D+02   -0.1673132398673198D+02
    0.1438780552877537D+02   -0.1842931879391007D+02   -0.1768163544025803D+02
    0.2180354742469487D+02   -0.1568367522740439D+02    0.1964868784087009D+02
    0.2134342783550716D+02   -0.1491888296656779D+02    0.1988820342990240D+02
    0.2131539880741149D+02   -0.1641991755944151D+02    0.2007659839973084D+02
   -0.2087163189227793D+01   -0.1497471625248022D+02    0.1387477483447111D+02
   -0.2230319837306997D+01   -0.1584725802043335D+02    0.1348468335201209D+02
   -0.2193647388819832D+01   -0.1508650656288803D+02    0.1484169946212093D+02
   -0.2604774955290654D+02   -0.1837488441775315D+02   -0.1746010211725637D+02
   -0.2542680125133386D+02   -0.1783920840725067D+02   -0.1793427801757727D+02
   -0.2571592264407159D+02   -0.1861694227432193D+02   -0.1655756637057569D+02
    0.1705977497375585D+02   -0.1900060957450901D+02    0.1247553482397874D+02
    0.1672679168880372D+02   -0.1836282690094973D+02    0.1183602832645147D+02
    0.1723505699678453D+02   -0.1836321189818504D+02    0.1319207366616001D+02
   -0.2566804750929566D+02    0.2234589111007929D+02   -0.1734761094466319D+02
   -0.2617396748659021D+02    0.2266105183539238D+02   -0.1811543755055775D+02
   -0.2590936904572461D+02    0.2143835625122464D+02   -0.1721674254822111D+02
   -0.1940032566960934D+02    0.1737258673886371D+01    0.8234228426448744D+00
   -0.2011243035486983D+02    0.2283138352079152D+01    0.1196715238566502D+01
   -0.1964789880467196D+02    0.1370442766779782D+01   -0.9376404286887396D-01
    0.1455501361922073D+02   -0.2061038610345273D+02    0.1819703253068895D+02
    0.1383574907120401D+02   -0.2053561629019947D+02    0.1755271283524163D+02
    0.1427532499627880D+02   -0.2118262687170337D+02    0.1891831335404720D+02
    0.6468687330358563D+00    0.2400426124421926D+02    0.1938350317197215D+02
    0.1442374073039746D+01    0.2426768998058110D+02    0.1886118426755685D+02
   -0.3583346606072735D-01    0.2462689025923036D+02    0.1912653103373776D+02
    0.5302807665762098D+01    0.1233599171600295D+02   -0.1409810321273997D+02
    0.4439368239588455D+01    0.1250771305183147D+02   -0.1370550294651851D+02
    0.5413068121561817D+01    0.1138989329229300D+02   -0.1377896954013217D+02
    0.2325530253042709D+02   -0.4945883768929943D+01   -0.9938166490421784D+01
    0.2372205025406850D+02   -0.5711219310774135D+01   -0.1028072002563812D+02
    0.2380657493922547D+02   -0.4632482371962536D+01   -0.9220063944378316D+01
    0.1723445679744426D+02   -0.2537282498688657D+02   -0.9476142949265432D+01
    0.1770624186263261D+02   -0.2616584986560913D+02   -0.9692497697076091D+01
    0.1650148183199427D+02   -0.2566681256491394D+02   -0.8898737026312748D+01
    0.1363951619187869D+02    0.7732177815697221D+01    0.2259821362471822D+02
    0.1436843709189464D+02    0.7218988999894632D+01    0.2219755590440565D+02
    0.1284972168963942D+02    0.7671660687370837D+01    0.2205738679298343D+02
    0.5372830395788940D+01    0.6330461734605071D+00    0.2881613026533501D+01
    0.4577838109807668D+01    0.5958817173928700D+00    0.2273440492581157D+01
    0.5297676426350707D+01   -0.1825420625503130D+00    0.3368577680356831D+01
    0.2298871271131404D+02    0.1169675675681820D+02    0.1121471880020104D+02
    0.2329841753331227D+02    0.1177651565849219D+02    0.1028723210122997D+02
    0.2329013425520569D+02    0.1238337856425439D+02    0.1190522629816194D+02
    0.9389560230138226D+01   -0.7440681115371140D+01   -0.1144365251024309D+02
    0.8488977990565656D+01   -0.7677121095467975D+01   -0.1103642227665188D+02
    0.1007486363382736D+02   -0.7777747256191745D+01   -0.1088925783143963D+02
   -0.1757410561397507D+02    0.2148254459076987D+01    0.4120700454501901D+01
   -0.1703212402877316D+02    0.1483087017873942D+01    0.4580338817472222D+01
   -0.1705169231067511D+02    0.2382083749689385D+01    0.3336825975166064D+01
   -0.1414681764912603D+02    0.2462023690564643D+02    0.1408698918135802D+02
   -0.1442270785759147D+02    0.2450119268342331D+02    0.1314305709674749D+02
   -0.1480295610552646D+02    0.2418769438143676D+02    0.1457654547156528D+02
   -0.8933170591624135D+01   -0.1117640791395200D+02   -0.3968853200674210D+01
   -0.9012998971189848D+01   -0.1028388791213261D+02   -0.4421078365778877D+01
   -0.9817682312043337D+01   -0.1145988856542541D+02   -0.3778674473831986D+01
   -0.2242494085935134D+02   -0.2571819986104372D+02   -0.1082780263175871D+02
   -0.2186644752647837D+02   -0.2497104525518330D+02   -0.1112875140454067D+02
   -0.2236305142129491D+02   -0.2578382509879828D+02   -0.9856233099763193D+01
   -0.5855558364997135D+01   -0.1535927614437686D+02   -0.2230452120766363D+02
   -0.6502548501887653D+01   -0.1518708963020171D+02   -0.2161256682550525D+02
   -0.5529650730630927D+01   -0.1445396421656445D+02   -0.2241827024543257D+02
    0.2513517516590125D+02   -0.2159940962837078D+02   -0.2221405555401282D+02
    0.2489875908591936D+02   -0.2216389946099261D+02   -0.2150877229972778D+02
    0.2448642515954285D+02   -0.2165562058966947D+02   -0.2291065648961376D+02
    0.7499898499778352D+01   -0.1773615336721938D+02   -0.2242835407281754D+02
    0.8263352091784189D+01   -0.1754190143813035D+02   -0.2301871737724442D+02
    0.7243145735992795D+01   -0.1861953650360151D+02   -0.2269859776947215D+02
   -0.7122770198921118D+01    0.5931130591801279D+01   -0.8195552260031512D+01
   -0.7111662540197815D+01    0.6753665591742392D+01   -0.7750315513025951D+01
   -0.6270277141322681D+01    0.5934331461891480D+01   -0.8588979548967474D+01
    0.2012967175312579D+02    0.1460333909501851D+02   -0.1471285298727657D+02
    0.2059558339622865D+02    0.1457598408274877D+02   -0.1554144433588755D+02
    0.2088063069111273D+02    0.1489277579942168D+02   -0.1414375935438174D+02
    0.1063213932223686D+02   -0.2047054592580222D+02   -0.5664738830845069D+01
    0.1040896347965322D+02   -0.2045537840655542D+02   -0.4691012834720506D+01
    0.1051861368700660D+02   -0.1965269529605980D+02   -0.6139478935867017D+01
   -0.3213176922671361D+01    0.1731455312040102D+02   -0.2718132662790164D+02
   -0.2478990980120504D+01    0.1790935076283181D+02   -0.2708715514452804D+02
   -0.2834887278801876D+01    0.1663702730266918D+02   -0.2781593566255166D+02
   -0.9027320353242068D+01    0.1870094898702846D+02   -0.8425132610014240D+01
   -0.9528641904355958D+01    0.1900284681579978D+02   -0.9210680558017319D+01
   -0.8545893926076650D+01    0.1794137777177266D+02   -0.8713773978123344D+01
   -0.2705685746447095D+02    0.3522159109449608D+01   -0.1109917308446477D+02
   -0.2751047640358330D+02    0.4353045802857780D+01   -0.1109141283483017D+02
   -0.2621629795424070D+02    0.3718836752029095D+01   -0.1067781556030773D+02
    0.1181214756079123D+01    0.6987680246002221D+01   -0.1638163181399408D+02
    0.8813236834253223D+00    0.7126448330882037D+01   -0.1726488990042542D+02
    0.1574061649205978D+01    0.6099431777201731D+01   -0.1643289883570835D+02
    0.1639855930109200D+02   -0.8804951838996852D+01   -0.2132119720487805D+02
    0.1733936278897796D+02   -0.8844705963843916D+01   -0.2104474308540026D+02
    0.1590953320750834D+02   -0.9587917652868729D+01   -0.2096978966948099D+02
   -0.2714246189795837D+02    0.2285729811578376D+02    0.1516553316099906D+02
   -0.2771222832049745D+02    0.2247791315456074D+02    0.1581210951844750D+02
   -0.2691292005232113D+02    0.2363893262940722D+02    0.1565130045436326D+02
   -0.1963005131393555D+01    0.1384927762623558D+02   -0.8429857714015004D+01
   -0.1988948348012460D+01    0.1478983081319623D+02   -0.8048886102157969D+01
   -0.2761849879845732D+01    0.1340986046762999D+02   -0.8178881371126925D+01
    0.5733423167037237D+01   -0.5814985633065604D+01    0.7749949712419507D+01
    0.6369894364554527D+01   -0.6468229657398023D+01    0.7362475218111355D+01
    0.5886140825098877D+01   -0.5577748718008011D+01    0.8696162714492260D+01
    0.1807095410169514D+02    0.7998950425651204D+01   -0.1527669069542706D+02
    0.1713925900112164D+02    0.8320290390982896D+01   -0.1508319478803057D+02
    0.1862556822913440D+02    0.7977614558134821D+01   -0.1450355442953955D+02
    0.2028536199791372D+02   -0.1838888906314796D+02    0.2507700294193679D+02
    0.1946657100590785D+02   -0.1879627449979319D+02    0.2467130831296316D+02
    0.2045720513582039D+02   -0.1768193951266742D+02    0.2442307279963056D+02
   -0.1180401610043339D+02    0.2556556680483918D+02    0.1891995900016350D+02
   -0.1214849456543890D+02    0.2466288668787628D+02    0.1910066754228848D+02
   -0.1238934214373873D+02    0.2603167807438398D+02    0.1830971669051610D+02
    0.1870333942648547D+02    0.1512158569253935D+02    0.1366213923168528D+02
    0.1880338977577039D+02    0.1600797282919159D+02    0.1323958358427904D+02
    0.1909894313256989D+02    0.1443513520338450D+02    0.1304892874827111D+02
   -0.1542087445726631D+02    0.1748779044608057D+01   -0.1075546819485425D+01
   -0.1479698310226932D+02    0.2496766868151659D+01   -0.1045573807427667D+01
   -0.1569746981496105D+02    0.1556607898692366D+01   -0.1468372311016042D+00
    0.6916937123761226D+01    0.1263994279063840D+02   -0.5722584654274065D-01
    0.6478865433265066D+01    0.1326174953853545D+02    0.4862660139710359D+00
    0.6165096854019596D+01    0.1199897163508683D+02   -0.2953746523126805D+00
    0.2149985476277340D+02   -0.1991684367583904D+02   -0.8329904729460990D+01
    0.2154030221308521D+02   -0.2027589734066640D+02   -0.7441179555712694D+01
    0.2100474285701469D+02   -0.1905744788292842D+02   -0.8304670014228064D+01
    0.2639598191962306D+02   -0.2452375613447499D+02    0.1753149746916095D+02
    0.2735925847725983D+02   -0.2453652985095220D+02    0.1765655118468298D+02
    0.2618750336102878D+02   -0.2358535109773359D+02    0.1734221048803004D+02
    0.1551231793263176D+02    0.1788724222011173D+02    0.1533682646052005D+02
    0.1595829480327069D+02    0.1835588384715530D+02    0.1601789380018806D+02
    0.1578610161648734D+02    0.1694203609923985D+02    0.1561524518099253D+02
   -0.6336345658766206D+01    0.1132114318846425D+02   -0.1118639222866443D+02
   -0.6974649005831749D+01    0.1115740264315074D+02   -0.1046532026464693D+02
   -0.5555824167915707D+01    0.1169585907685426D+02   -0.1075084633008483D+02
    0.2194073669832570D+02    0.1932809045370481D+02    0.2494310598244022D+02
    0.2231476130755858D+02    0.1847998040024511D+02    0.2526584406322654D+02
    0.2119523471747746D+02    0.1966438171025446D+02    0.2541018098036826D+02
   -0.2706405798485269D+02    0.9207401555137045D+01    0.3507244090632241D+01
   -0.2801294618804361D+02    0.9207686587374273D+01    0.3503504104606339D+01
   -0.2677040931474478D+02    0.1003467397347744D+02    0.3157116916998586D+01
    0.1157459383603350D+02   -0.1437186781689009D+02    0.2421226272287625D+02
    0.1177729856888517D+02   -0.1530637928943712D+02    0.2398731270755583D+02
    0.1183883938142974D+02   -0.1373284090262278D+02    0.2349938934438422D+02
    0.1496545789429869D+02   -0.2482339938044350D+02   -0.1781291535999921D+02
    0.1502829440056579D+02   -0.2533906961838619D+02   -0.1867159167688904D+02
    0.1492122979422210D+02   -0.2386671190970915D+02   -0.1813336793180408D+02
    0.2624083136581768D+02    0.1409039045433551D+02   -0.6676372411423556D+01
    0.2668708391727604D+02    0.1328131395759113D+02   -0.6415536886117481D+01
    0.2694002832757687D+02    0.1475439838064100D+02   -0.6903580977850328D+01
    0.2220201928695436D+02    0.2410651596560181D+02    0.2353634927852545D+02
    0.2260209158853207D+02    0.2396594759559935D+02    0.2438073054236980D+02
    0.2127416482579800D+02    0.2418440864043042D+02    0.2361788742615141D+02
    0.2465850267118335D+02   -0.1454401456750486D+01    0.2331525581938520D+02
    0.2486020305795182D+02   -0.1989395292113110D+01    0.2256679134664678D+02
    0.2368664697760270D+02   -0.1592270300129693D+01    0.2346462257497034D+02
   -0.1542745656167159D+02   -0.1061396288810003D+02   -0.2321371917578344D+01
   -0.1628209669582734D+02   -0.1053595206095944D+02   -0.1858684192237841D+01
   -0.1564630981868522D+02   -0.1106090060405316D+02   -0.3142108332977122D+01
   -0.1073026903474795D+02   -0.7735213187376442D+01    0.2072160541384206D+02
   -0.1156147010817835D+02   -0.8206612001248224D+01    0.2087853844894703D+02
   -0.1069708961536444D+02   -0.6812486487669946D+01    0.2116183083255164D+02
    0.1084091486801475D+02   -0.1982781430982011D+02    0.1017327858071332D+02
    0.1155810687117169D+02   -0.1911891615050856D+02    0.1009413236476954D+02
    0.1115092699786804D+02   -0.2067292896238452D+02    0.9836849893819400D+01
   -0.8351957133663748D-01    0.2612993705494256D+02   -0.2638781891013116D+02
   -0.1094976230005012D+00    0.2518410609343092D+02   -0.2682703399167331D+02
    0.6003474874653222D+00    0.2662895625199382D+02   -0.2672735258798836D+02
    0.1983939664649460D+02   -0.1276006633116823D+02   -0.2698497986450156D+01
    0.1928998585604739D+02   -0.1314017057265219D+02   -0.1967730097825452D+01
    0.2024714834284383D+02   -0.1200196869113427D+02   -0.2303677436506913D+01
    0.6494450788152033D+01   -0.1159389237237410D+02   -0.1262704917997530D+02
    0.5908827928109376D+01   -0.1192717194380845D+02   -0.1189116130432931D+02
    0.6912802094673079D+01   -0.1238017301165161D+02   -0.1293108934432832D+02
   -0.2318303252069520D+02    0.5394893895937765D+01    0.2398575498076962D+02
   -0.2314480072019838D+02    0.5605968301516230D+01    0.2306252050044830D+02
   -0.2401882716431664D+02    0.5635996579941488D+01    0.2431528792057487D+02
   -0.1913953421170852D+01   -0.2441424383154559D+02    0.1649713483356862D+02
   -0.1161637644142082D+01   -0.2465412015466887D+02    0.1587943567331400D+02
   -0.2041590804393103D+01   -0.2350004614849605D+02    0.1628681733557719D+02
    0.1527078238345802D+02   -0.1793803495067379D+02    0.6985071122487878D+01
    0.1522854676174481D+02   -0.1699195440383460D+02    0.7342486559475217D+01
    0.1553940002486372D+02   -0.1854564498916115D+02    0.7689625642852254D+01
   -0.1158672550187111D+02    0.2142605611609638D+02   -0.4409164791923195D+01
   -0.1155797935232857D+02    0.2239130478147806D+02   -0.4692857835250723D+01
   -0.1238171830763249D+02    0.2108059373380304D+02   -0.4897689310783680D+01
   -0.2422710332259504D+02    0.2018147244304970D+02   -0.2367935322014554D+02
   -0.2342895964406422D+02    0.2071997234589281D+02   -0.2394112601817428D+02
   -0.2494510484871147D+02    0.2080972825989113D+02   -0.2349662218382936D+02
   -0.1395672350569113D+02   -0.1531070177795470D+02    0.2369554070001123D+02
   -0.1453140857161210D+02   -0.1454706747526657D+02    0.2362028517215666D+02
   -0.1457487165047474D+02   -0.1602411101475871D+02    0.2385941800021822D+02
   -0.5416060388737475D+01    0.2433411052322172D+02   -0.6009880745296384D+01
   -0.5750665293601028D+01    0.2383148346371064D+02   -0.5272532710637639D+01
   -0.4768690246918936D+01    0.2502001840740616D+02   -0.5721049433489796D+01
   -0.5708015301391981D+01   -0.2057014582673074D+02    0.2147377522825529D+02
   -0.5234520685367391D+01   -0.2127397169800614D+02    0.2192300770853508D+02
   -0.5111227869256862D+01   -0.2017084333178135D+02    0.2078673959530316D+02
   -0.2448537147765382D+02    0.1710647570034528D+01   -0.1720692854694097D+02
   -0.2361378770022622D+02    0.1504844492412792D+01   -0.1687202057546782D+02
   -0.2474526140388098D+02    0.1087105592743308D+01   -0.1789108937432660D+02
   -0.6810909443802908D+01   -0.2159479356672979D+02    0.9884565918132262D+01
   -0.6974563511499158D+01   -0.2080854225171530D+02    0.9355288704766535D+01
   -0.7452278933241887D+01   -0.2225671439769093D+02    0.9562720893543103D+01
   -0.1382302414394150D+02   -0.2615095129318626D+02   -0.5896797075789721D+01
   -0.1344788889669239D+02   -0.2539336742581415D+02   -0.6373014432721720D+01
   -0.1351337145205739D+02   -0.2629992525277180D+02   -0.4992895472239060D+01
   -0.2585705587346547D+02    0.1015701458106986D+02   -0.1665992344805313D+02
   -0.2661011408185106D+02    0.1072506622908370D+02   -0.1702932411827185D+02
   -0.2577749496465638D+02    0.1048734963626215D+02   -0.1573770306490806D+02
    0.9078981765734583D+00    0.2569334872992623D+02   -0.8349916557935145D+00
    0.2399483112023192D+00    0.2503979792525724D+02   -0.6053826825658172D+00
    0.1464086199857151D+01    0.2592019600378378D+02   -0.7023237080442901D-01
   -0.4371573340362775D+01    0.1236676196001465D+02   -0.9322267447742474D+01
   -0.4908648299451566D+01    0.1273940337925248D+02   -0.8602009952156862D+01
   -0.3858297094643326D+01    0.1164215662298721D+02   -0.8993303714213507D+01
   -0.2218878301297895D+02    0.5478172397563913D+01   -0.6756089301245595D+01
   -0.2194929624092308D+02    0.5768370577859089D+01   -0.7662846602323238D+01
   -0.2135804765152674D+02    0.5569598679700087D+01   -0.6271964040068011D+01
   -0.7608620001034579D+00   -0.1602965247354301D+02    0.2510261987008682D+02
   -0.1555148483552260D+01   -0.1561074853672470D+02    0.2475686206674951D+02
   -0.7472897711829127D+00   -0.1698585646785385D+02    0.2497464468709428D+02
    0.2695748290579244D+01    0.1118925830148320D+02   -0.1293599038102208D+02
    0.3442548081981947D+01    0.1052686271022570D+02   -0.1298053509250266D+02
    0.1864199228348967D+01    0.1071674034974252D+02   -0.1290843400618560D+02
    0.1213948432050261D+02   -0.2381154495349336D+02   -0.6872478610623477D+01
    0.1304546627647226D+02   -0.2392133359541186D+02   -0.6675401524181494D+01
    0.1175526100281691D+02   -0.2466510338993875D+02   -0.7008080551642285D+01
    0.1364662802192779D+02    0.1583857199657322D+02   -0.6932433640491768D+01
    0.1305856937405117D+02    0.1510098508438709D+02   -0.6903469414650359D+01
    0.1447124658794958D+02    0.1541802356749890D+02   -0.7207817095889374D+01
    0.1376973700305575D+02   -0.2428026543828995D+02   -0.2146917603398947D+02
    0.1334260787581960D+02   -0.2373017705951138D+02   -0.2075060470591340D+02
    0.1428999569975780D+02   -0.2374056471629648D+02   -0.2207305368225890D+02
    0.2049511517722078D+02   -0.1276660322443520D+02   -0.2614383456868705D+02
    0.2071787600118361D+02   -0.1362533218550280D+02   -0.2651268955716824D+02
    0.2132841209586217D+02   -0.1222556106698679D+02   -0.2625876277537187D+02
   -0.2313545190325057D+02   -0.3733591730780605D+01   -0.3177853521284097D+01
   -0.2327620142962735D+02   -0.3269762764111192D+01   -0.2373013924632571D+01
   -0.2278071678047477D+02   -0.4602891657628362D+01   -0.2973857027290327D+01
    0.1442383541515056D+01    0.6959928154353786D+01   -0.1920245582635127D+02
    0.8250015806802007D+00    0.6287896296716690D+01   -0.1944579972686623D+02
    0.2367025398102110D+01    0.6760968228789797D+01   -0.1952644640008183D+02
   -0.1392222539968408D+02    0.6030609635279749D+00    0.7875213444070335D+01
   -0.1346445179914330D+02    0.1109536852679172D+01    0.8530216227351236D+01
   -0.1478786858783917D+02    0.4597181989407822D+00    0.8275000259414702D+01
   -0.1582844402006026D+02   -0.2261718338883198D+02   -0.2188919647429544D+02
   -0.1673718098630050D+02   -0.2288730914883930D+02   -0.2179498670299071D+02
   -0.1556215185202717D+02   -0.2288066305785132D+02   -0.2278678709535974D+02
    0.2171266914864389D+02   -0.2322409307336724D+02    0.2635040109043707D+02
    0.2137744412700591D+02   -0.2331746279265375D+02    0.2546877017841319D+02
    0.2267508366159855D+02   -0.2334828343742861D+02    0.2635820216612409D+02
   -0.3438343777965780D+01   -0.2711958787319927D+02   -0.2085085382953540D+02
   -0.4284164390621657D+01   -0.2678342619380490D+02   -0.2075592016728732D+02
   -0.3643483756220267D+01   -0.2807412565264620D+02   -0.2103462022134911D+02
    0.2370242322112743D+02    0.1424310069428587D+02   -0.2172696994872876D+02
    0.2335908259453281D+02    0.1410614151101968D+02   -0.2259269268407158D+02
    0.2358461685466087D+02    0.1331530398451776D+02   -0.2141006023201610D+02
    0.8184879108058334D+01    0.1557093487037156D+02   -0.6362367919770684D+00
    0.8938024525544472D+01    0.1498503900055837D+02   -0.3156989596885366D+00
    0.7393464646887717D+01    0.1511722550294471D+02   -0.3810827158106455D+00
    0.1316540083622802D+02    0.2584982946799748D+02    0.2686324495308883D+02
    0.1392383904990926D+02    0.2649775446193199D+02    0.2680247028755924D+02
    0.1289412200405070D+02    0.2573426434012262D+02    0.2594590709691654D+02
   -0.5175330346467178D+01    0.1309108183714424D+02    0.2286838009962159D+02
   -0.4484407260750499D+01    0.1311359155640759D+02    0.2222141205251276D+02
   -0.5138927290326721D+01    0.1398364967940920D+02    0.2329780255036997D+02
    0.6453464295681600D+00    0.6240975511404079D+01   -0.3015603937125000D+01
    0.2141282372787477D+00    0.7049725519913770D+01   -0.2836815725021562D+01
   -0.8838143737279724D-01    0.5611350847131941D+01   -0.3238208501071852D+01
    0.6737215650911033D+01   -0.2014192684147181D+02    0.6155125131384032D+01
    0.6168691484102525D+01   -0.2090512900700381D+02    0.6052819464576428D+01
    0.6482401010923422D+01   -0.1973665493797791D+02    0.7009513383365590D+01
   -0.1527456956779738D+02   -0.1183096166982051D+02    0.8805683868764250D+01
   -0.1569146300542637D+02   -0.1201686282100429D+02    0.9704439259504552D+01
   -0.1557887197946297D+02   -0.1091473919345037D+02    0.8450143289080060D+01
    0.9563263099159832D+01   -0.1117381848639650D+02   -0.1312388929250286D+02
    0.8704732035583833D+01   -0.1110784518763552D+02   -0.1265119396956607D+02
    0.9453578181368487D+01   -0.1187440866887102D+02   -0.1371829774598459D+02
    0.5369884921248177D+01   -0.2283667230929104D+02   -0.1230156774840947D+02
    0.5688687246038388D+01   -0.2218601832912427D+02   -0.1166431048297763D+02
    0.4715346805906199D+01   -0.2334680335105298D+02   -0.1180575198369053D+02
   -0.1206610276424045D+02   -0.1413166210452824D+02    0.6985992753512205D+01
   -0.1287411111351854D+02   -0.1442924010174386D+02    0.7400263948100481D+01
   -0.1229466009192330D+02   -0.1358944116041034D+02    0.6242582303737805D+01
   -0.1136733824120070D+02    0.1327738874403240D+02    0.2026354748645009D+02
   -0.1055919081840870D+02    0.1281371983019729D+02    0.2009346222568862D+02
   -0.1182632871701337D+02    0.1356257443480237D+02    0.1946448974446436D+02
   -0.4927567371171145D+01   -0.2411697862194475D+02   -0.5838938506417723D+01
   -0.5410237716816159D+01   -0.2343618690304502D+02   -0.6279106425700260D+01
   -0.4190027153858188D+01   -0.2429182704302648D+02   -0.6467729694501220D+01
    0.1498245441379963D+02    0.1299642228348248D+02   -0.2708547999086254D+02
    0.1555031167153235D+02    0.1361667633867811D+02   -0.2653248678908157D+02
    0.1550393074178348D+02    0.1226112073535865D+02   -0.2747617677343161D+02
    0.4457535809605007D+01    0.1378768920464025D+02    0.1342441836413669D+02
    0.3727920195032900D+01    0.1433813820278056D+02    0.1306669048661701D+02
    0.5158079485353172D+01    0.1445833154794505D+02    0.1357705064616557D+02
    0.2291018151936981D+02   -0.3025423422981359D+01   -0.6323997869431912D+01
    0.2376330043930480D+02   -0.3121337829395433D+01   -0.6876091311253777D+01
    0.2270509695741180D+02   -0.3883640186044663D+01   -0.5892449425401340D+01
    0.1744473137768581D+02    0.8729193243707151D+01    0.1154973930958041D+02
    0.1805971784640789D+02    0.8069428232978874D+01    0.1130139617560521D+02
    0.1672957093158783D+02    0.8316858311686637D+01    0.1211403618644988D+02
    0.8874584247775951D+01    0.1764584394747723D+02   -0.8623787398825455D+01
    0.8874402692302480D+01    0.1809422321676051D+02   -0.7806696291880287D+01
    0.8002062699362114D+01    0.1723767190871668D+02   -0.8604838585458548D+01
   -0.2371979613116888D+02    0.3325860920613295D+01    0.2692085687338409D+02
   -0.2401039258524892D+02    0.2411890449698248D+01    0.2679026347583271D+02
   -0.2305988601783141D+02    0.3233759975301952D+01    0.2763756152115605D+02
   -0.1564917969945608D+02   -0.2522975224701341D+02    0.1730240845775626D+02
   -0.1555257054443913D+02   -0.2428138339482171D+02    0.1729275353588941D+02
   -0.1477378847559057D+02   -0.2563881771074974D+02    0.1726250589362150D+02
   -0.2967409264450606D+01   -0.5437782622359506D+01   -0.2248635007289564D+02
   -0.2393110467345309D+01   -0.5712212811945752D+01   -0.2320780358183924D+02
   -0.3092646813891371D+01   -0.4500844927337862D+01   -0.2246244123726106D+02
   -0.5051563954158069D+01   -0.2430213509971579D+02    0.1839358333341005D+02
   -0.5970616073410168D+01   -0.2433947856589338D+02    0.1809324095060298D+02
   -0.5154542937495867D+01   -0.2429741335069781D+02    0.1935560014774211D+02
    0.1834197180109438D+02   -0.8092777932624509D+01    0.2641414458909896D+02
    0.1745491559498064D+02   -0.7793769882486257D+01    0.2608208802960362D+02
    0.1901647706138254D+02   -0.7763037666638965D+01    0.2573795903656904D+02
   -0.1957260962219802D+02    0.2634722947412243D+02   -0.1917072392322205D+02
   -0.2009726770495801D+02    0.2714966932667067D+02   -0.1887002417144215D+02
   -0.1908144072937539D+02    0.2659521382228989D+02   -0.1998776183190795D+02
    0.1696752065553173D+02   -0.1087275091018659D+02    0.9576443351897728D+01
    0.1783952553241505D+02   -0.1081890191643307D+02    0.9112958746174675D+01
    0.1635635277875068D+02   -0.1022800431346314D+02    0.9163806364553244D+01
    0.5467727637464624D+01   -0.6240992120061065D+01   -0.5694460663421310D+01
    0.6141321669384376D+01   -0.6037168799942076D+01   -0.5057002360934481D+01
    0.5429541466330223D+01   -0.7169853977876431D+01   -0.5829693707322538D+01
   -0.2332509701405893D+01   -0.2173492205250021D+02   -0.8145862783682258D+01
   -0.1547727356130976D+01   -0.2105443667590879D+02   -0.8286406607709029D+01
   -0.2996025688465894D+01   -0.2118186607281221D+02   -0.7793129422387432D+01
    0.2247355836735461D+02   -0.8445074132595952D+00    0.2136655392175086D+02
    0.2197179199826585D+02   -0.1615574216765474D+01    0.2165816398636181D+02
    0.2178304967565461D+02   -0.1731410037320863D+00    0.2126740311773937D+02
   -0.1084657775039531D+02   -0.2030109199191770D+01   -0.2570526621814551D+02
   -0.9959966027917668D+01   -0.1935052145154016D+01   -0.2540785585687964D+02
   -0.1141185853404514D+02   -0.2439614700352043D+01   -0.2502263356100207D+02
   -0.2608257240310833D+02   -0.1749873479940330D+02   -0.1457441402706362D+01
   -0.2563850839757069D+02   -0.1687723278779873D+02   -0.8688228632876162D+00
   -0.2554376111756279D+02   -0.1749630020792420D+02   -0.2273474301579985D+01
    0.1964675005464773D+02   -0.8147261722568473D+01   -0.2058713575741309D+02
    0.1948756685561923D+02   -0.7479407351263705D+01   -0.1992528876084753D+02
    0.1945250734040311D+02   -0.8967829472844503D+01   -0.2021657088870165D+02
   -0.2784162171933487D+01   -0.2256648650891316D+02    0.7917415748519495D+01
   -0.2073658001073225D+01   -0.2280087880234644D+02    0.7325529856438887D+01
   -0.2345853518995325D+01   -0.2260238485893399D+02    0.8802375541663483D+01
   -0.9426457800231260D+01   -0.1112855467263485D+02    0.2522686351837916D+02
   -0.1012754222874707D+02   -0.1119794749116978D+02    0.2462257897619140D+02
   -0.9570429149975752D+01   -0.1173434401666270D+02    0.2589938356792819D+02
    0.2550289468151031D+02    0.5869510373461003D+01    0.8089342420799332D+01
    0.2586969350100037D+02    0.5849391992628662D+01    0.9009600341431414D+01
    0.2605659113152926D+02    0.5237671612012758D+01    0.7649053367130509D+01
    0.2207632164974181D+02   -0.1936223810323716D+02    0.4337235940515800D+00
    0.2118295816459581D+02   -0.1900741694473972D+02    0.1487314085072227D+00
    0.2270608779110032D+02   -0.1865411598472116D+02    0.4624014427425223D+00
   -0.2149339611830473D+02    0.1525037976322840D+02   -0.1484181076600347D+02
   -0.2073390114560721D+02    0.1557111085220108D+02   -0.1529220160866946D+02
   -0.2198107558356693D+02    0.1606025232617834D+02   -0.1456936219448038D+02
    0.2613596998036189D+02   -0.1974052669147710D+01    0.2567933804683355D+02
    0.2701910110613729D+02   -0.1663741502590064D+01    0.2527284188140399D+02
    0.2556820620911709D+02   -0.2035068396530387D+01    0.2486783454048287D+02
   -0.1950622987935082D+02    0.4167442759956971D+01    0.4920265597276313D+01
   -0.1872459162381974D+02    0.3853664279129952D+01    0.4453296254147122D+01
   -0.2039422516913314D+02    0.3966919946016646D+01    0.4447957633174088D+01
    0.1899327292491110D+02    0.1433995093061292D+02   -0.1922707900876267D+02
    0.1970129154296269D+02    0.1392581863120633D+02   -0.1878704374705788D+02
    0.1915904453611175D+02    0.1402933539476567D+02   -0.2016278952012771D+02
    0.1217039238503482D+02   -0.6864946674727026D+01    0.1817306433460813D+01
    0.1265016708862560D+02   -0.7635479530684347D+01    0.1462088205311266D+01
    0.1244331583463923D+02   -0.6130457057558458D+01    0.1216153936754072D+01
   -0.2577727980342152D+02   -0.2274782965634816D+02   -0.2093343730742017D+02
   -0.2655738985263471D+02   -0.2294862061696486D+02   -0.2145459747022019D+02
   -0.2577412339165293D+02   -0.2337352368646093D+02   -0.2022343719179163D+02
    0.7187651013542571D+01   -0.7696839756353946D+01    0.6051524618382040D+01
    0.6848448494373772D+01   -0.8602308897234742D+01    0.6235999610106393D+01
    0.6480206448085028D+01   -0.7195363130383652D+01    0.5551301653511856D+01
    0.5285743931115647D+01    0.1720448967730643D+02   -0.2588202826667527D+02
    0.5232102451044570D+01    0.1766964592326369D+02   -0.2500977850354469D+02
    0.6202745647601751D+01    0.1743091478434618D+02   -0.2622136510371809D+02
    0.8936431369088710D+01    0.6756386883262607D+01    0.1925815592679565D+02
    0.9124765966096879D+01    0.6799659614840633D+01    0.1832337849035590D+02
    0.8869211438602871D+01    0.5834198487907664D+01    0.1958241143275827D+02
    0.5727073121954496D+01   -0.2474675807173615D+02    0.1614185072638173D+02
    0.5555402690985547D+01   -0.2403158454090629D+02    0.1541025110129323D+02
    0.5335954639878550D+01   -0.2431320043196786D+02    0.1691831292199072D+02
    0.2643098062655537D+02   -0.1071693146130698D+02    0.2202078789099815D+02
    0.2688884249896237D+02   -0.9859843127851230D+01    0.2199558837074507D+02
    0.2618056843269736D+02   -0.1100035579195689D+02    0.2114476511681225D+02
    0.1179857589359830D+02    0.2099518611193281D+02    0.2908705945248663D+01
    0.1169038886295769D+02    0.2173519038968880D+02    0.3455165165415096D+01
    0.1133448954270544D+02    0.2121423967416594D+02    0.2072425287315772D+01
    0.4492465964089149D+01   -0.2098716618435551D+02   -0.1453993133129114D+02
    0.4536327308952682D+01   -0.2010529567940399D+02   -0.1420708116140433D+02
    0.4690773080658381D+01   -0.2157957695449259D+02   -0.1380300754436537D+02
   -0.2291661709008816D+02    0.5831922360681970D+01   -0.2355638669432104D+02
   -0.2379645801974283D+02    0.5986269689228345D+01   -0.2313254843754478D+02
   -0.2230221842308166D+02    0.5819430102202179D+01   -0.2280768604429117D+02
   -0.1228453789156860D+01    0.4388838808445152D+01   -0.4827198032099093D+01
   -0.8601995693469088D+00    0.5147165774114693D+01   -0.5348531033736347D+01
   -0.2144125094945914D+01    0.4311680298946131D+01   -0.5004619741504290D+01
   -0.1551007714457981D+02    0.1017838562413721D+01   -0.2697304619646915D+02
   -0.1458345348345351D+02    0.9369734549756208D+00   -0.2719826855373174D+02
   -0.1547740568864569D+02    0.9214489035690806D+00   -0.2599629713819841D+02
   -0.4264027336712604D+01   -0.4226842041034763D+01   -0.1916550282699002D+02
   -0.4443668395207023D+01   -0.5125277041046004D+01   -0.1905258643418861D+02
   -0.4761427807229873D+01   -0.3652349726736001D+01   -0.1850444355525775D+02
    0.3487721162478993D+01   -0.5876726316189107D+01   -0.1956243829935395D+00
    0.2893039690503269D+01   -0.5161548252189415D+01    0.6612468348350309D-01
    0.2814792091596654D+01   -0.6477092360439021D+01   -0.5644704091240590D+00
   -0.6793172081512393D+01    0.2609911189052008D+01    0.2529535612891537D+02
   -0.7104649677352419D+01    0.3066433469828743D+01    0.2452520516087962D+02
   -0.7118819440773140D+01    0.3123327623035095D+01    0.2608569392516075D+02
    0.7597429225189480D+00    0.1334892244890538D+02    0.2548189443384983D+02
    0.1568306133505542D+01    0.1388536213893228D+02    0.2550152919327764D+02
    0.2525661496910604D+00    0.1327160472801730D+02    0.2629244738497403D+02
   -0.1530191610321336D+02   -0.1206594972650788D+02   -0.4880885137066375D+01
   -0.1448405849070351D+02   -0.1183240792643527D+02   -0.5280252729818325D+01
   -0.1532414514728466D+02   -0.1301766712994588D+02   -0.4848735901667855D+01
   -0.2236274888164120D+02    0.7542163562739035D+01    0.1928698767500157D+02
   -0.2148686008376430D+02    0.7616198177273113D+01    0.1970357227734028D+02
   -0.2288877002040262D+02    0.8162713960244250D+01    0.1974531391006025D+02
   -0.2563057708454652D+02    0.1633935764396649D+02    0.2399842069302768D+02
   -0.2484459735868056D+02    0.1582537543935447D+02    0.2399791638023503D+02
   -0.2627372501933599D+02    0.1578811147441687D+02    0.2447019209789483D+02
    0.1888214241383226D+02   -0.2098395655421162D+01   -0.7563514340877535D+01
    0.1980294305634774D+02   -0.2045840519613559D+01   -0.7852296887749268D+01
    0.1820577875810442D+02   -0.2091551305573723D+01   -0.8223670401940227D+01
   -0.2597891982919386D+02    0.1171246542550224D+02   -0.2499509327000563D+02
   -0.2661687507754888D+02    0.1242962898026286D+02   -0.2488861152898762D+02
   -0.2537368471433168D+02    0.1174280647137632D+02   -0.2425809827226686D+02
    0.1980978793119402D+02   -0.1490094169392029D+02    0.2106175187697532D+02
    0.1887442002500963D+02   -0.1468646429273638D+02    0.2097020688591861D+02
    0.2020415697982556D+02   -0.1414782218498238D+02    0.2146701679949384D+02
    0.1324855964301407D+02   -0.2626222935369037D+02    0.1054755769551898D+02
    0.1378261976207127D+02   -0.2620321560307413D+02    0.9771283811971882D+01
    0.1254345445275356D+02   -0.2693126207532157D+02    0.1025010729605146D+02
    0.2316699598526987D+02   -0.6202625343118934D+01    0.2392404669413241D+01
    0.2286660351786300D+02   -0.6704709261061235D+01    0.1595806476063037D+01
    0.2304509590008549D+02   -0.5265066670431897D+01    0.2165658064562942D+01
   -0.6846101293081584D+01    0.2070794997318112D+02   -0.5890143365237656D+01
   -0.6065909599294126D+01    0.2036270046667546D+02   -0.5436952336896160D+01
   -0.7171768231862190D+01    0.2154158569793904D+02   -0.5429863770145776D+01
   -0.2199627091853975D+02    0.1154751255617652D+02   -0.2599926580616063D+02
   -0.2142348700239292D+02    0.1124948749889393D+02   -0.2670883761478466D+02
   -0.2179580368365205D+02    0.1251967722127894D+02   -0.2576872865140658D+02
   -0.1114841320691585D+02   -0.3018645768034111D+01   -0.4965076444809350D+01
   -0.1066850762251824D+02   -0.3812945781228042D+01   -0.5257535744206001D+01
   -0.1056763598727260D+02   -0.2609490660683678D+01   -0.4311890945540291D+01
   -0.8866225042286088D+01    0.1188586208533845D+02   -0.1181040982078988D+02
   -0.9307448324045490D+01    0.1258292825681715D+02   -0.1127685459199597D+02
   -0.9294861823416799D+01    0.1104676970339716D+02   -0.1149059867028786D+02
    0.2133424447430750D+02   -0.5921634521352493D+01    0.7186162814902755D+01
    0.2223440616509757D+02   -0.6227974684604705D+01    0.7068463813085327D+01
    0.2063610014177591D+02   -0.6663292925759700D+01    0.7282836468586425D+01
   -0.1636692438041334D+02   -0.6939495067143809D+01   -0.1948058424529360D+02
   -0.1680959195550122D+02   -0.6193810500129503D+01   -0.1910817033456348D+02
   -0.1554565360503396D+02   -0.6552579026558831D+01   -0.1972487029837348D+02
    0.1471817634318653D+01    0.2154706383178997D+02   -0.2614167938324431D+02
    0.2427124363732710D+01    0.2151166634825226D+02   -0.2573124591335495D+02
    0.1158527464133940D+01    0.2062837452461526D+02   -0.2616748587329001D+02
   -0.1764776349623711D+02   -0.2065206107746344D+02    0.3959766890933003D+01
   -0.1665862187169172D+02   -0.2060499688873976D+02    0.4133932978540075D+01
   -0.1788520175744717D+02   -0.2155540750408634D+02    0.3753049092060821D+01
    0.1392654838790766D+02    0.2291401533519715D+02    0.3558171407344933D+01
    0.1419261346753865D+02    0.2240938829580734D+02    0.4301655229016347D+01
    0.1358979326337177D+02    0.2219861537805424D+02    0.3003662162139116D+01
   -0.1985286341198658D+02    0.1467150868649828D+02   -0.1049878534190067D+02
   -0.1891300683324808D+02    0.1456333163411120D+02   -0.1035473017536252D+02
   -0.1996176473443869D+02    0.1564628935653252D+02   -0.1056364843698157D+02
   -0.3883517908086806D+01   -0.1878355018250442D+02   -0.1258867183053768D+02
   -0.3986146343861422D+01   -0.1951050668704259D+02   -0.1320520397139159D+02
   -0.2935009994212908D+01   -0.1878281885339484D+02   -0.1246494271598058D+02
   -0.2235271804107036D+02    0.2134308305532354D+02    0.2527997843934471D+02
   -0.2221353608576075D+02    0.2064400307734929D+02    0.2597163315596314D+02
   -0.2328066724354208D+02    0.2167060499908886D+02    0.2505675027419528D+02
   -0.1873546560116374D+02   -0.2001487849874708D+02    0.1124138570795269D+02
   -0.1917758944055557D+02   -0.1962731408093325D+02    0.1198800886639583D+02
   -0.1904148652929681D+02   -0.1961028619351990D+02    0.1042840316701941D+02
   -0.1469637406456500D+02   -0.1992693346216899D+02   -0.1617711808071766D+02
   -0.1559899988026516D+02   -0.1985719039900011D+02   -0.1658551763243602D+02
   -0.1406214786901761D+02   -0.2006081313406909D+02   -0.1687971632092018D+02
    0.1076890126690380D+02    0.7286908937473750D+01    0.1688871558299144D+02
    0.1163424720728854D+02    0.6986476921836474D+01    0.1656287985697170D+02
    0.1094563111022223D+02    0.8177083336467398D+01    0.1713852034236447D+02
    0.1181614600127729D+02    0.2635666049352807D+02   -0.1894515113062313D+02
    0.1264710645339932D+02    0.2604434291962520D+02   -0.1919499111757170D+02
    0.1193807757726770D+02    0.2732486567508807D+02   -0.1878813323397829D+02
    0.7439275922714423D+01   -0.8502565790448870D+01   -0.5301846851504243D+01
    0.7488746780929988D+01   -0.7877534783903185D+01   -0.4545069092344219D+01
    0.6575539341761576D+01   -0.8825737558362402D+01   -0.5412075127582418D+01
   -0.4594030428060806D+00   -0.2655599161261186D+02   -0.7883260770798895D+01
    0.4137470264380068D+00   -0.2689971552248683D+02   -0.8044702300871279D+01
   -0.1029606744896958D+01   -0.2652077457809413D+02   -0.8671150925891123D+01
   -0.2069461622766489D+02   -0.2109950360462188D+02   -0.5910994012762978D+01
   -0.2105408279869744D+02   -0.2155042263211425D+02   -0.6704369334072902D+01
   -0.2011168469773765D+02   -0.2045028497714071D+02   -0.6233265260744493D+01
    0.1333136064215514D+02    0.1878734909692170D+02   -0.7552461761329093D+01
    0.1352524136846495D+02    0.1788984240075103D+02   -0.7817298721662086D+01
    0.1409487557280924D+02    0.1926938985272197D+02   -0.8003758235772565D+01
    0.1866194150920332D+02   -0.1407438524895878D+00   -0.1522173869266077D+02
    0.1838155067161073D+02    0.4111639671350075D+00   -0.1449901054139419D+02
    0.1853033217795180D+02    0.3461237786381809D+00   -0.1602058808080454D+02
    0.4563331988161298D+01   -0.2471650313100236D+02    0.7732147233865944D+01
    0.3705269493575826D+01   -0.2505885552790139D+02    0.7454225013602061D+01
    0.4467786552991951D+01   -0.2444623144700006D+02    0.8669741982290041D+01
    0.2992263089693620D+01   -0.1499979144532832D+02   -0.1972930388056455D+01
    0.2161356312453107D+01   -0.1495494731288045D+02   -0.2385082304859995D+01
    0.3552139348595993D+01   -0.1465783231894939D+02   -0.2641245386413059D+01
   -0.1147812830253021D+02   -0.1693551553652750D+00    0.2151104431321127D+01
   -0.1206336499675188D+02    0.5560216671587019D+00    0.2071018946997054D+01
   -0.1092158981835973D+02   -0.2205386505458926D+00    0.1375161978078128D+01
    0.1044645503803665D+02    0.7504836472784722D+00   -0.1299262296701506D+02
    0.1067382764660521D+02    0.3003695973582938D+00   -0.1213196690717451D+02
    0.1108029883097761D+02    0.1482186346885682D+01   -0.1316816296806229D+02
   -0.9220691938340760D+01    0.2572967572645075D+02   -0.1713929281647691D+02
   -0.9901375651560315D+01    0.2522521775515239D+02   -0.1761711702807118D+02
   -0.9700226917281890D+01    0.2649259330863267D+02   -0.1683144387609890D+02
   -0.3248191023979385D+01   -0.1863783527579379D+02    0.2667274151401842D+02
   -0.3272998546833688D+01   -0.1881062926330115D+02    0.2756253518879861D+02
   -0.3676844759501958D+01   -0.1784922573479435D+02    0.2645476860740850D+02
   -0.9948556075793901D+01    0.1864796915183355D+02   -0.2417301103293969D+02
   -0.9209298860001814D+01    0.1805213603031034D+02   -0.2417734182840699D+02
   -0.1054359887181328D+02    0.1828649662223952D+02   -0.2490933342767885D+02
    0.1862579948026099D+02    0.2968531808772550D+01    0.4077158657779036D+01
    0.1922437593732786D+02    0.3374038338414603D+01    0.3489797498873573D+01
    0.1785776884206741D+02    0.3573852634299790D+01    0.4097065424501386D+01
    0.2424607404813892D+02   -0.2153276643651073D+02   -0.2623397109513575D+02
    0.2440641237909899D+02   -0.2220604628145614D+02   -0.2689434507256680D+02
    0.2358026331769447D+02   -0.2192634436298429D+02   -0.2569706307752161D+02
   -0.2476177381619700D+02    0.2562001575036503D+02   -0.1083284293297251D+02
   -0.2511371764163421D+02    0.2635761701226815D+02   -0.1033380456792217D+02
   -0.2425701694139558D+02    0.2497430202858304D+02   -0.1025140474024333D+02
   -0.1530212596028409D+02   -0.2297949384833202D+01    0.7019774661379320D+01
   -0.1518740022208885D+02   -0.1511665213000815D+01    0.6381679081336419D+01
   -0.1606031015371690D+02   -0.2856186142441167D+01    0.6762628212620716D+01
    0.1972914376300155D+02    0.2702370767583016D+02    0.2691033899134741D+02
    0.1897876263542704D+02    0.2640060257776029D+02    0.2693855818615149D+02
    0.1943378432879679D+02    0.2784524202315846D+02    0.2652342786838380D+02
   -0.1590018157179033D+01    0.4758571318063603D+01    0.1227901289839816D+02
   -0.1227297875400837D+01    0.4901382070111389D+01    0.1318140012297434D+02
   -0.1691393329708385D+01    0.5698796753316422D+01    0.1192160482828781D+02
   -0.1612224889065313D+02    0.9993919817747091D+01    0.7842306888520432D+01
   -0.1665488204687755D+02    0.9187255503662652D+01    0.8001996939908661D+01
   -0.1531425712794708D+02    0.1000685577949440D+02    0.8325636385108492D+01
    0.1764002824635319D+02   -0.1228298154619339D+02    0.2636731225011269D+02
    0.1767503215677337D+02   -0.1281854896529947D+02    0.2713137872551931D+02
    0.1851064401690182D+02   -0.1235391851791491D+02    0.2606182067862120D+02
    0.4760920402554198D+01    0.1186321642119917D+02    0.2472304277508609D+02
    0.5363425184294168D+01    0.1125710577312240D+02    0.2514256048546287D+02
    0.3957061029565342D+01    0.1169039728074049D+02    0.2517453516098477D+02
   -0.2133281622815180D+02   -0.1188594039081219D+02   -0.1908281320923371D+02
   -0.2081034521583965D+02   -0.1129240447430565D+02   -0.1853319186419098D+02
   -0.2215756336103706D+02   -0.1138005570174560D+02   -0.1931166880000950D+02
    0.1022019298445933D+02    0.1313394245566881D+01    0.1289279380534823D+02
    0.1076119060012645D+02    0.1983472921108507D+01    0.1245111255446002D+02
    0.9966476538029529D+01    0.1754255155108764D+01    0.1371915727731556D+02
    0.1313318977323215D+02   -0.1182679045731030D+02    0.7697024708540528D+01
    0.1377133184763486D+02   -0.1232894876178283D+02    0.8196965017561661D+01
    0.1319696175155011D+02   -0.1097839647727289D+02    0.8143590209319127D+01
   -0.2394836428733518D+02   -0.2593191125692892D+02    0.6276871280034571D+01
   -0.2486367591081811D+02   -0.2565593409797105D+02    0.6446310023558447D+01
   -0.2391614893724939D+02   -0.2683245347967881D+02    0.5954128074705842D+01
   -0.3955764360197805D+01   -0.3068492183688321D+01    0.9681412111214636D+01
   -0.3303204442551920D+01   -0.2941160430657932D+01    0.1036534118821803D+02
   -0.3577542219079351D+01   -0.2907633856737327D+01    0.8786023304835735D+01
    0.1939368747644513D+02   -0.2243009599171186D+02   -0.2605509034122369D+02
    0.2005308758247330D+02   -0.2304055531360980D+02   -0.2571853905113183D+02
    0.1873958282771857D+02   -0.2297939417176492D+02   -0.2646064788889554D+02
    0.1400989158103919D+02    0.8309145779385543D+00    0.1093300898717483D+02
    0.1364879382800503D+02    0.1626588937447560D+01    0.1132785013382694D+02
    0.1487376228363383D+02    0.6825094646069017D+00    0.1131006247391978D+02
    0.1539749643020156D+02    0.1826765290698111D+02    0.1239506014713684D+02
    0.1562980120669392D+02    0.1822897897687486D+02    0.1330405714847500D+02
    0.1619236054478397D+02    0.1810248363594236D+02    0.1191839974710893D+02
    0.1559666430551142D+02    0.2630179688058628D+02   -0.1057608332359945D+02
    0.1493759641462811D+02    0.2634715390572455D+02   -0.1127182320282343D+02
    0.1637116542832186D+02    0.2640225433284059D+02   -0.1113510384511591D+02
    0.1559479301325945D+02   -0.8494100694236536D+01    0.1422257324842260D+02
    0.1493774899652129D+02   -0.8032899173484932D+01    0.1478891612371071D+02
    0.1633271579623054D+02   -0.8478904181705071D+01    0.1479755653633228D+02
    0.5231726551967270D+00   -0.2383157878647523D+02   -0.7618271188114167D+01
    0.2384790368032905D+00   -0.2348967156244110D+02   -0.6719614984904763D+01
    0.1443967044751948D-01   -0.2461136124345127D+02   -0.7850526545395883D+01
    0.2119741392175423D+02    0.2717413714073836D+02    0.2444071972240720D+02
    0.2099607156684632D+02    0.2668256265045041D+02    0.2364065085443257D+02
    0.2087566148632357D+02    0.2666711518695784D+02    0.2516257148045625D+02
    0.1715322446097645D+02   -0.1856265276837646D+02   -0.2298742493741636D+02
    0.1785789825706431D+02   -0.1921204762628973D+02   -0.2300147153180860D+02
    0.1755133973624462D+02   -0.1770168225036516D+02   -0.2315120941929759D+02
    0.2122176620861583D+02   -0.2661277996042728D+02   -0.1837472870231056D+02
    0.2075969665810754D+02   -0.2702563738261311D+02   -0.1762440163300510D+02
    0.2156764261848907D+02   -0.2577915717985436D+02   -0.1810264554694622D+02
   -0.2196224249166286D+02    0.1438722279594048D+02    0.1769177261631960D+02
   -0.2204446424536520D+02    0.1488280230553185D+02    0.1688072477254147D+02
   -0.2266441356306623D+02    0.1470808641231917D+02    0.1825648302499305D+02
    0.4132561703314370D+01    0.1405961728585848D+02   -0.1293981690145022D+01
    0.3765275268997340D+01    0.1494523386930119D+02   -0.1475310797890608D+01
    0.4871258288680647D+01    0.1428166734411599D+02   -0.6773491178428378D+00
    0.2598043154169033D+02    0.1591205579732208D+02   -0.2301450027318465D+02
    0.2669154956394281D+02    0.1639500504776215D+02   -0.2341835167470079D+02
    0.2580020451073065D+02    0.1626009716486929D+02   -0.2210365481798429D+02
   -0.1290649858926278D+01   -0.2228401833912327D+02   -0.2662200398543884D+02
   -0.2094778762077087D+01   -0.2210356692898082D+02   -0.2614860211617771D+02
   -0.1499084180334393D+01   -0.2261182044247353D+02   -0.2750426326310177D+02
    0.2489244239214351D+02   -0.5172194646013472D+01   -0.1866358503964396D+02
    0.2584346571588137D+02   -0.5208045420145481D+01   -0.1901007493316637D+02
    0.2435148254280297D+02   -0.4987255287268671D+01   -0.1940737911867013D+02
   -0.1165304797611900D+02    0.2692478899800135D+02   -0.4559172714468660D+01
   -0.1085664223044030D+02    0.2717793976498778D+02   -0.5046134788531647D+01
   -0.1137778149253613D+02    0.2601310627413323D+02   -0.4151207993729435D+01
    0.1261736812963982D+02   -0.2531213775297956D+02    0.5137305910706588D+01
    0.1162109141902985D+02   -0.2538974195372437D+02    0.5399214552124117D+01
    0.1307596519285654D+02   -0.2473596562274886D+02    0.5705154801473000D+01
    0.1781281614010837D+02    0.1757955992552455D+02    0.2503850796271245D+02
    0.1861415991915119D+02    0.1792327892136494D+02    0.2543348552356807D+02
    0.1708581074684892D+02    0.1808392623348650D+02    0.2537887879779328D+02
   -0.1704802431791181D+02    0.1049101516740656D+02    0.1690574163454096D+02
   -0.1654386135950900D+02    0.1130819199812272D+02    0.1664182503808009D+02
   -0.1758369229352385D+02    0.1083738925651932D+02    0.1765880122453001D+02
   -0.9523174733838598D+01   -0.2292519182975668D+02    0.2359550362025431D+00
   -0.9180642658606077D+01   -0.2370405473648946D+02    0.6003340530540937D+00
   -0.1034032243883252D+02   -0.2315831948075332D+02   -0.2461686147121930D+00
    0.1179760431887258D+02   -0.2378275967806116D+02   -0.2385530034123130D+02
    0.1204387120554360D+02   -0.2294426952751643D+02   -0.2349071489057157D+02
    0.1265773472228070D+02   -0.2425963729444067D+02   -0.2399516828418630D+02
   -0.1136153220037746D+02   -0.1148325405965849D+02    0.2268474636348811D+02
   -0.1075817784880537D+02   -0.1098229657510503D+02    0.2207678203483610D+02
   -0.1229822920664717D+02   -0.1127569934000229D+02    0.2247681058418914D+02
    0.2080161957063781D+02    0.2067731055021958D+02   -0.2454853250569646D+02
    0.2131713671241174D+02    0.1984903621507774D+02   -0.2448103283331678D+02
    0.2115401558637629D+02    0.2132370369167304D+02   -0.2383892572579971D+02
    0.2624844027735246D+01   -0.2472648845700907D+02   -0.3305094908608086D+01
    0.3455592352937138D+01   -0.2519025540463042D+02   -0.3220186509525839D+01
    0.2108383671302559D+01   -0.2522896886238840D+02   -0.3935988352458119D+01
   -0.2420910376001070D+02   -0.6186946543520797D+01    0.4755269083313694D+01
   -0.2516117198723941D+02   -0.6422049904949216D+01    0.4585664708743077D+01
   -0.2379317153020185D+02   -0.6957227030302982D+01    0.5144386090929200D+01
   -0.7640971205388170D+01    0.1258473082420437D+01    0.1937608908963554D+02
   -0.8578873422532531D+01    0.1131223077621663D+01    0.1946662812279818D+02
   -0.7374184000498635D+01    0.5591993194505799D+00    0.1876994460254656D+02
   -0.2079817266475128D+02   -0.1000161393705442D+02    0.1199069005232479D+02
   -0.1989294801540655D+02   -0.1040462178035058D+02    0.1204879161937159D+02
   -0.2098292126031545D+02   -0.9826224777101876D+01    0.1108850014239505D+02
   -0.2295528534115159D+02    0.1687019871553084D+02    0.1557006471770653D+02
   -0.2340319461451994D+02    0.1628168986680364D+02    0.1503956557980455D+02
   -0.2358685758813197D+02    0.1726547921689212D+02    0.1617604931802715D+02
    0.2574908114911248D+02   -0.5134201488361849D+01   -0.1685114012947393D+01
    0.2663700499364608D+02   -0.4814804664528402D+01   -0.1462956701761677D+01
    0.2573991709189146D+02   -0.5380853931290045D+01   -0.2596554052888868D+01
    0.1789948028618202D+02   -0.1968865232997211D+02    0.2408492874332402D+02
    0.1695792981197533D+02   -0.1998880128938657D+02    0.2401666253552852D+02
    0.1846795984107282D+02   -0.2043896484701980D+02    0.2397062099313077D+02
    0.2578559862737485D+01   -0.1389058908362757D+02   -0.2570233085512188D+02
    0.2957233446683547D+01   -0.1304749817657253D+02   -0.2606794299382626D+02
    0.1695455118178989D+01   -0.1405078396518193D+02   -0.2596061067800041D+02
    0.2313768052164660D+02    0.1811957902596018D+02    0.1487388182101519D+02
    0.2389672511603953D+02    0.1868025089455642D+02    0.1486751025489635D+02
    0.2331267488100917D+02    0.1755495897434400D+02    0.1407841320962580D+02
    0.9033270707292145D+01    0.3570991626390836D+00    0.2171166206396837D+02
    0.8815074062017315D+01   -0.4844253193738048D+00    0.2214939394521367D+02
    0.9156912993970060D+01    0.9175440316304226D+00    0.2248560224057998D+02
    0.8648532423939834D+01    0.1256905777141765D+02   -0.1999399288332997D+02
    0.9495947655999363D+01    0.1272091515246237D+02   -0.2051353346696511D+02
    0.8450957172844882D+01    0.1165648158252465D+02   -0.2008798711424100D+02
   -0.2665480429030830D+02   -0.9009447182145957D+01    0.9882993749462917D+01
   -0.2603057502886248D+02   -0.9644514124392181D+01    0.1025749960133582D+02
   -0.2618893003529242D+02   -0.8265388937365101D+01    0.9431413677660116D+01
   -0.8722269484327445D+01   -0.1243561779816627D+02    0.1386623024726092D+02
   -0.8227130312706821D+01   -0.1265113397572494D+02    0.1306885888200417D+02
   -0.8540543060954363D+01   -0.1149777382721428D+02    0.1401396981778981D+02
    0.9586165216469528D+01    0.2611086814369347D+02    0.1751997682148209D+02
    0.9241398588998210D+01    0.2532530124724912D+02    0.1793282570181653D+02
    0.8946040039499465D+01    0.2683942372158246D+02    0.1755956142367491D+02
   -0.1409465394894719D+02    0.2069892589739583D+02    0.6628126874486679D+01
   -0.1338922734751387D+02    0.2000259470058552D+02    0.6615018878408192D+01
   -0.1350541164644945D+02    0.2147788686914864D+02    0.6580541297018032D+01
    0.2497772485292594D+01   -0.3460472311399278D+01    0.1055419095984434D+01
    0.1579091589811473D+01   -0.3302748600904478D+01    0.1343912639559395D+01
    0.2561178601522137D+01   -0.3065928842036962D+01    0.1962029616333483D+00
    0.5876735026978443D+01    0.8220569358878372D+01   -0.1776084120462873D+02
    0.6418832394257104D+01    0.7906298114477037D+01   -0.1704501536104350D+02
    0.5083892839523929D+01    0.8497288267287900D+01   -0.1734072914004244D+02
   -0.2543343231048885D+02   -0.8765708317237067D+01   -0.1970191936380663D+02
   -0.2507307604622889D+02   -0.8480495897166595D+01   -0.1887111920170825D+02
   -0.2636520594319181D+02   -0.8982497699625142D+01   -0.1957761382136344D+02
    0.1889495425173670D+02   -0.8112166233776719D+01   -0.8948859028531349D+01
    0.1822965833506490D+02   -0.8784345888297477D+01   -0.8715313308580653D+01
    0.1856810308841157D+02   -0.7463147409155722D+01   -0.9560822144388947D+01
   -0.2210145336860761D+02   -0.3644421626388107D+01   -0.1965624519465832D+02
   -0.2304419851689094D+02   -0.3724805793410057D+01   -0.1979916813600478D+02
   -0.2174452721949599D+02   -0.2868272384446951D+01   -0.2017017557645899D+02
    0.3025553844120914D+01   -0.7298749741878814D+01    0.1442028879771892D+02
    0.3408117437589597D+01   -0.7379589402887000D+01    0.1535981333100779D+02
    0.3701706185796434D+01   -0.7098622669944858D+01    0.1378176854589562D+02
   -0.8119474327872719D+01   -0.1809889788095762D+02    0.2565973516965572D+02
   -0.8449150064228851D+01   -0.1801714525344128D+02    0.2475916556871558D+02
   -0.7219546247870084D+01   -0.1789273845096546D+02    0.2559850790999336D+02
    0.2851858632789694D+01   -0.2267983496320749D+02    0.3455786436709340D+01
    0.3236995916368527D+01   -0.2320532110710536D+02    0.2692763587642169D+01
    0.3569024339998761D+01   -0.2257455208335801D+02    0.4120896223472691D+01
   -0.1066176768680126D+01   -0.1895530566867661D+02   -0.1422827728032765D+02
   -0.6903378211337761D+00   -0.1833810538419326D+02   -0.1485512092095034D+02
   -0.1076961309333856D+01   -0.1978846461688305D+02   -0.1470307104023011D+02
   -0.4761466471303416D+01   -0.2058617465280825D+02   -0.7760654662219724D+01
   -0.5444007098583551D+01   -0.2117071867361613D+02   -0.8058301861603834D+01
   -0.5141048665192641D+01   -0.1981843588232790D+02   -0.7309640910277603D+01
    0.1225939786313142D+02    0.2438143066139217D+02   -0.9947396395364567D+01
    0.1242637997386028D+02    0.2472410778907092D+02   -0.9079554238224167D+01
    0.1143446614178797D+02    0.2394014065091727D+02   -0.9876929070969668D+01
   -0.1425227745448609D+02    0.2045975159376538D+02   -0.4991799466054131D+00
   -0.1373644838455189D+02    0.2120517442428369D+02   -0.7727128955051032D+00
   -0.1362362704152821D+02    0.1976247636529689D+02   -0.2247057475947954D+00
   -0.1965464132116710D+01   -0.2645576979124348D+02    0.1284115850165310D+02
   -0.2809875804425085D+01   -0.2604098377788866D+02    0.1314243239827955D+02
   -0.2144373632765532D+01   -0.2708513986461310D+02    0.1208784590221650D+02
    0.2490359989760775D+02    0.1831976489391928D+02   -0.1480480666923409D+02
    0.2499824627545388D+02    0.1826065192622115D+02   -0.1581755740833125D+02
    0.2401495764450935D+02    0.1884898933479086D+02   -0.1472734790301969D+02
    0.2152332400162648D+02    0.2190553534998491D+02   -0.1232292257637762D+02
    0.2197878207444167D+02    0.2114266590530537D+02   -0.1271005288273290D+02
    0.2218920344212712D+02    0.2261822731170125D+02   -0.1233385613730629D+02
    0.2159139807045501D+02    0.1091276892050882D+02   -0.2395862238760497D+02
    0.2195133032431714D+02    0.1093597644099143D+02   -0.2308088058177881D+02
    0.2067486428626792D+02    0.1080037953589163D+02   -0.2391607814028591D+02
    0.1552877081440866D+02    0.1958355353991265D+02   -0.1434388199841061D+02
    0.1495194324994595D+02    0.2022932324199867D+02   -0.1386233474758785D+02
    0.1497719980902152D+02    0.1882360975696898D+02   -0.1452866533328277D+02
   -0.2585403242741402D+02   -0.1511750064329555D+02    0.9389925006721125D+01
   -0.2664279792224006D+02   -0.1493066542976406D+02    0.8838584191273879D+01
   -0.2615298531537967D+02   -0.1536819688092586D+02    0.1024129441849077D+02
   -0.6096158842546653D+00   -0.2622723027866353D+02   -0.1623746883796200D+02
   -0.9549158717185120D+00   -0.2553689315327079D+02   -0.1683291297586810D+02
   -0.1214686368412241D+01   -0.2635833496037029D+02   -0.1549032978200449D+02
   -0.1365205153866221D+02    0.1229225630583038D+02   -0.1130671731495618D+02
   -0.1403399664026134D+02    0.1139618922551337D+02   -0.1109132710767927D+02
   -0.1326288826234339D+02    0.1231759873082129D+02   -0.1221127856870335D+02
    0.1486487320516525D+02    0.5165646256275384D+01   -0.2464476975219923D+02
    0.1495935204956224D+02    0.6100659811371092D+01   -0.2492112156384110D+02
    0.1402462051005651D+02    0.4835202488401050D+01   -0.2489462108543917D+02
    0.5868436638989623D+01   -0.8560785719939537D+01   -0.1235252153926937D+02
    0.5809214244262296D+01   -0.9525687805189918D+01   -0.1221109415091246D+02
    0.5958266538256861D+01   -0.8499608627530632D+01   -0.1329708195459535D+02
   -0.1002827953441860D+02   -0.9654938544805987D+01    0.1677702309884235D+02
   -0.1079618060166593D+02   -0.9359330075036526D+01    0.1625312650440741D+02
   -0.9336612686607621D+01   -0.9768303679434531D+01    0.1606744399722760D+02
   -0.1172979072216705D+02    0.2230933673822209D+02   -0.2446478390685225D+02
   -0.1136940191210303D+02    0.2169954844707753D+02   -0.2512928524029536D+02
   -0.1101425401404589D+02    0.2294207696438631D+02   -0.2441749522642152D+02
   -0.2555187540608339D+02    0.2447828169030178D+02   -0.2190506705127058D+02
   -0.2590442008198754D+02    0.2436280966411801D+02   -0.2103274428218805D+02
   -0.2460766906601570D+02    0.2457622432524947D+02   -0.2192357527916870D+02
    0.1314124557346693D+02    0.1079732750240687D+02    0.1091356324880987D+02
    0.1406885442606965D+02    0.1060760916561099D+02    0.1087118387699637D+02
    0.1292055859928469D+02    0.1070483310378543D+02    0.1184736365883653D+02
   -0.1146175352066466D+01    0.1151796968440987D+01    0.2189575624140235D+02
   -0.4740131899914790D+00    0.1250186796595387D+01    0.2119961105483913D+02
   -0.7176515000335094D+00    0.7408660719745204D+00    0.2267835547696704D+02
    0.1203840298516199D+01   -0.5600659219381075D+01   -0.2155642188084031D+02
    0.3225993836261236D+00   -0.5374245868947032D+01   -0.2196281556848141D+02
    0.1357851324060704D+01   -0.4917693796227089D+01   -0.2085170986467904D+02
    0.1506546445270748D+02    0.4215280731113737D+01    0.1631657163221501D+02
    0.1456774169998737D+02    0.3846947143676490D+01    0.1703356572759263D+02
    0.1526401986347516D+02    0.3478606594265206D+01    0.1567323569251255D+02
   -0.2037375887501448D+02    0.5117462713192215D+01   -0.1819893992923712D+02
   -0.2128463014315309D+02    0.5295619719472524D+01   -0.1855009912812557D+02
   -0.2046464310866767D+02    0.4371316841981289D+01   -0.1761433475833079D+02
   -0.2263148444462102D+02    0.5907749836766539D+01    0.3445406977459443D+01
   -0.2327462529343016D+02    0.5685689239881866D+01    0.2719888189876189D+01
   -0.2274528363536363D+02    0.5354771445124552D+01    0.4208200295457257D+01
   -0.9936074446049409D+01   -0.1898354788486326D+02    0.7861193172770561D+01
   -0.1070245781862033D+02   -0.1928321753727131D+02    0.7418611839759099D+01
   -0.9199610470444309D+01   -0.1940504600280788D+02    0.7400877000367367D+01
   -0.7195506809653657D+01   -0.3608657455741187D+00    0.1382225620880827D+01
   -0.7875148108972886D+01   -0.1042280407170551D+01    0.1098146580950835D+01
   -0.6369084603984625D+01   -0.6813538965888150D+00    0.1866413440945808D+01
    0.1654455825321861D+02    0.1641950196837470D+01    0.1665345170987018D+01
    0.1580693054845167D+02    0.1132292386034459D+01    0.1966368070765834D+01
    0.1656239126401839D+02    0.2498643296760176D+01    0.2071356878591156D+01
   -0.4320568579871028D+01    0.8887825606240897D+01   -0.1826023015743290D+02
   -0.4686995606477018D+01    0.8767635935172731D+01   -0.1915140591534695D+02
   -0.5013928956350484D+01    0.8812262671876946D+01   -0.1760565738125299D+02
    0.1831789128008837D+02   -0.7169668123011222D+00    0.1782803997088204D+01
    0.1894911018243313D+02   -0.1354981751329316D+01    0.2082469320220841D+01
    0.1811705653379004D+02   -0.1521654669018502D+00    0.2538638909197827D+01
   -0.2320606410310737D+02    0.1170270243247583D+02   -0.1639170279206964D+02
   -0.2301435466046704D+02    0.1182621891643381D+02   -0.1544926631165236D+02
   -0.2365672019513144D+02    0.1087661575043588D+02   -0.1639388678319468D+02
    0.8046112211315483D+01    0.1170866149224560D+02    0.8771299261862190D+01
    0.8203694364554639D+01    0.1270267257896557D+02    0.8543592627383553D+01
    0.8743473580081927D+01    0.1161646712573658D+02    0.9431303203349405D+01
   -0.2630481565846259D+02   -0.2234370039940607D+02   -0.6319444675417687D+01
   -0.2721079103315061D+02   -0.2261532122294679D+02   -0.6166850206773265D+01
   -0.2609015894313313D+02   -0.2200453197447280D+02   -0.5466976015029071D+01
    0.1256170577476940D+02   -0.1742355203177149D+02   -0.2231955296261062D+02
    0.1301312952395720D+02   -0.1655274221425834D+02   -0.2252296061775523D+02
    0.1325260968253363D+02   -0.1805350572948288D+02   -0.2207137075713059D+02
   -0.7418004825330031D+01    0.2446258420878701D+02   -0.2065972552681913D+02
   -0.7482004790482210D+01    0.2400861009913054D+02   -0.1980721200196752D+02
   -0.8193796659848285D+01    0.2503109133663199D+02   -0.2068226789139486D+02
    0.4428068341251409D+01   -0.4007594710657440D+01    0.2356159975664646D+02
    0.4813524680314111D+01   -0.3923358147619135D+01    0.2443726965352767D+02
    0.4425572611208808D+01   -0.3081726576796961D+01    0.2317392968317433D+02
   -0.1239869540263011D+02    0.2216618562477628D+01    0.9653228927996121D+01
   -0.1282350104107064D+02    0.2887646109284176D+01    0.1013902839245487D+02
   -0.1148809739422935D+02    0.2501040515341365D+01    0.9785222739559044D+01
   -0.5123790949000751D+01    0.1132457098064410D+02    0.5137839402078127D+01
   -0.4792601357512336D+01    0.1140624254087261D+02    0.6003061158276764D+01
   -0.5875088519252319D+01    0.1187333380526847D+02    0.4950982179916794D+01
    0.1421721391548681D+02   -0.1258560584963282D+02   -0.2300548998623560D+02
    0.1481702804290359D+02   -0.1204466682476249D+02   -0.2359111199017740D+02
    0.1403832432965689D+02   -0.1200874786444872D+02   -0.2225718984475721D+02
   -0.9972060591069601D+01    0.3442057588225891D+01    0.2059223829987896D+02
   -0.1033104444542875D+02    0.4027679039680493D+01    0.2126409382299497D+02
   -0.9054897560085680D+01    0.3760697378485562D+01    0.2042230723746088D+02
   -0.3395113976591089D+01    0.1676300986483773D+02   -0.2442676096075745D+02
   -0.3160865820305527D+01    0.1766214397416554D+02   -0.2411334378235759D+02
   -0.3265048353518873D+01    0.1687896962634462D+02   -0.2539671894389647D+02
    0.8069907317774129D+01    0.5044490003249611D+01   -0.4318743667943594D+01
    0.8196409703132797D+01    0.5555416330729505D+01   -0.3526071374521245D+01
    0.8003691222480255D+01    0.5661714562444952D+01   -0.5009055520739798D+01
   -0.7482170426658242D+01   -0.1262545308235499D+01    0.1773117096921063D+02
   -0.7631250456901015D+01   -0.5234881859156180D+00    0.1708711378077891D+02
   -0.7637799394604553D+01   -0.2036738107268930D+01    0.1714736626557194D+02
   -0.9479510484721796D+01    0.1123839157574850D+02   -0.6375423704757480D+01
   -0.9214296505314838D+01    0.1067395773858266D+02   -0.5657640332470777D+01
   -0.1021172791128310D+02    0.1086552876852997D+02   -0.6888105073601275D+01
   -0.1585566676621814D+02   -0.2951561615680781D-01   -0.1180624920702600D+02
   -0.1671196026716756D+02    0.3436569301088949D+00   -0.1214675165613293D+02
   -0.1587322339899361D+02    0.1662627037071620D+00   -0.1083255339240340D+02
    0.1576115803430356D+01    0.2042833534042743D+02   -0.2242673410301918D+01
    0.2130735361999947D+01    0.1988914061814407D+02   -0.2817390934950394D+01
    0.2103230530861684D+01    0.2051030188996790D+02   -0.1482416540937675D+01
    0.1890598969775619D+02    0.1972656051518727D+02    0.6035005337477749D+01
    0.1932807418187947D+02    0.1888111929039081D+02    0.6188900019332535D+01
    0.1793024773369807D+02    0.1971695466633500D+02    0.5893196377377332D+01
   -0.1772165121575602D+02    0.1320340561366715D+02   -0.5903360071890959D+01
   -0.1840756647997067D+02    0.1276920464757630D+02   -0.6476602732678155D+01
   -0.1711899241056573D+02    0.1382332470049947D+02   -0.6318750094843921D+01
    0.2624125747405019D+02    0.2256629391334747D+01    0.1374385497434151D+02
    0.2630548450254738D+02    0.3079675881108317D+01    0.1327033097796674D+02
    0.2631814467409862D+02    0.2384693174645027D+01    0.1469845281045500D+02
    0.1642835701242072D+02    0.2159299905765639D+01   -0.2335987763394327D+02
    0.1695805513926263D+02    0.2863067774695254D+01   -0.2378552313964597D+02
    0.1576031064344131D+02    0.2591983114274693D+01   -0.2273722830428343D+02
   -0.1994258218210917D+02   -0.2377984575182089D+02   -0.4958457042381974D+01
   -0.1940012919206545D+02   -0.2373281711762596D+02   -0.4174757271156524D+01
   -0.2039824797202032D+02   -0.2296447237072172D+02   -0.5106109483745096D+01
    0.2089455161687395D+02    0.7246750371311411D+01    0.2633786652324154D+02
    0.2065616808032753D+02    0.8115185677480611D+01    0.2599731894280893D+02
    0.2006196291251036D+02    0.6856806552665099D+01    0.2671064196560875D+02
   -0.2202936381901552D+02    0.6457900869207507D+01   -0.9475211238886638D+01
   -0.2294825675887773D+02    0.6870906350765836D+01   -0.9677103635766432D+01
   -0.2156823831261206D+02    0.6302368240588354D+01   -0.1026780641657792D+02
   -0.2297167180889794D+02    0.1203875229639532D+02    0.2479336565907989D+02
   -0.2214171038781580D+02    0.1193462873581811D+02    0.2526992283324923D+02
   -0.2340057704864481D+02    0.1118231846239814D+02    0.2466071270755887D+02
   -0.1911215670397576D+02   -0.2418391613331740D+01    0.2019014260445585D+02
   -0.1939454091426137D+02   -0.2666834914399303D+01    0.1931925134404528D+02
   -0.1973862012691770D+02   -0.2739747943308474D+01    0.2091651551627671D+02
    0.2284684147101790D+02    0.1417537232806330D+02   -0.2680759372304760D+02
    0.2369072349863784D+02    0.1436589617592643D+02   -0.2719929159992055D+02
    0.2228300592181463D+02    0.1407171630724434D+02   -0.2755791334819906D+02
    0.2117768268305982D+02   -0.2175124082910303D+02   -0.1057018336637064D+02
    0.2188672471331382D+02   -0.2243487113859965D+02   -0.1057582886115769D+02
    0.2142249226079998D+02   -0.2116380127942466D+02   -0.9818281650781525D+01
   -0.3675841813442854D+01    0.1074766187601796D+02    0.2084866508143295D+02
   -0.3149135456372778D+01    0.1071549904538131D+02    0.2168382717224274D+02
   -0.4554191826714849D+01    0.1041251581770291D+02    0.2113605295407835D+02
    0.4068484067903690D+01    0.2604607448565992D+02    0.2335101543119870D+02
    0.4460013083275848D+01    0.2533087460707545D+02    0.2281556147359599D+02
    0.3316054158959651D+01    0.2631504669797735D+02    0.2286837320667506D+02
   -0.1655468073846970D+02   -0.5226955681621456D+01    0.1361407326398059D+02
   -0.1636956257671586D+02   -0.5522967132538933D+01    0.1456779652946653D+02
   -0.1658959013902437D+02   -0.4315153919678616D+01    0.1362104005531236D+02
   -0.1253443346039811D+02   -0.1781457127608822D+01   -0.7166995732724582D+01
   -0.1327194963767698D+02   -0.2401105173827303D+01   -0.7278423356078179D+01
   -0.1189888476529883D+02   -0.2210157415333513D+01   -0.6548794233773791D+01
   -0.7908759616963493D+01   -0.2097382795033962D+02    0.2564247273287400D+02
   -0.8534717659706494D+01   -0.2113460366877936D+02    0.2490601248470202D+02
   -0.8020501556060113D+01   -0.2005774721209257D+02    0.2582969856751174D+02
   -0.1798121024584279D+02    0.2115132964986128D+02    0.1361457563352796D+02
   -0.1890395029282950D+02    0.2084118757524195D+02    0.1365317387327029D+02
   -0.1748714439712276D+02    0.2076672757480589D+02    0.1283563985176046D+02
    0.1103518155710570D+02    0.1040530641670079D+02    0.2054417397161610D+01
    0.1096967519913909D+02    0.1063181902563145D+02    0.2998739140893459D+01
    0.1051026626348308D+02    0.1107592191675105D+02    0.1546407965910248D+01
   -0.1270364165745344D+02    0.1031994196389981D+02   -0.4819362131200150D+01
   -0.1183998134383904D+02    0.1004732648868633D+02   -0.4403377853655844D+01
   -0.1244586659637750D+02    0.1082252548512013D+02   -0.5590185791727026D+01
    0.2027937089491776D+02   -0.2430003894277585D+02    0.4845437308310840D+01
    0.1978700490168767D+02   -0.2495907276440411D+02    0.5400932443969454D+01
    0.2034484970240616D+02   -0.2454588566161186D+02    0.3904494360695538D+01
   -0.5937952096381956D+01   -0.1252948851120279D+02   -0.2326684140476997D+02
   -0.5499832554476987D+01   -0.1182404895326962D+02   -0.2373286680487424D+02
   -0.6786264897930982D+01   -0.1262805555821646D+02   -0.2374884501219259D+02
    0.1091972123723654D+02    0.1027156378983899D+02   -0.1861224282520509D+02
    0.1183454419831966D+02    0.1043261454216060D+02   -0.1849530784650371D+02
    0.1073443438490228D+02    0.9290341442052512D+01   -0.1859600555416923D+02
    0.3016647702510205D+01   -0.1355858496754957D+02   -0.1301538504438524D+02
    0.3513490441497439D+01   -0.1430388147883035D+02   -0.1262820574250720D+02
    0.2065022528199924D+01   -0.1366912433067208D+02   -0.1286498720659939D+02
    0.1111198319622252D+02   -0.2429743805944198D+02    0.1089157827329356D+02
    0.1020693440121145D+02   -0.2461526621248539D+02    0.1118322645356818D+02
    0.1158874278958444D+02   -0.2512372311247614D+02    0.1104436547063036D+02
   -0.7883447074596579D+01   -0.1878405391655483D+02   -0.1732340368528600D+02
   -0.7434917622030509D+01   -0.1826197559972031D+02   -0.1808067460373717D+02
   -0.8716594975658623D+01   -0.1903038396896624D+02   -0.1767744454179471D+02
   -0.2254361292707258D+02    0.2070469538202813D+02   -0.1573585584000572D+02
   -0.2211028153823904D+02    0.2097377997495944D+02   -0.1491532050506476D+02
   -0.2337988843862940D+02    0.2045396890841284D+02   -0.1531110654028538D+02
   -0.1126024598969782D+02    0.2329094809712888D+02   -0.1142287656315591D+02
   -0.1188439357734910D+02    0.2371978044481061D+02   -0.1084029143582435D+02
   -0.1157861987976784D+02    0.2236046292095336D+02   -0.1155929170203516D+02
    0.1094063604396826D+02    0.2086610923554289D+02    0.1934236798626152D+02
    0.1191202764217561D+02    0.2077484732118722D+02    0.1925285145150456D+02
    0.1081232412614885D+02    0.2173343169442467D+02    0.1987208923267141D+02
   -0.2076208311563396D+02    0.6652444692919863D+01    0.2234242041982872D+02
   -0.2120685352419273D+02    0.7525221970749480D+01    0.2241372988988828D+02
   -0.1986114261573242D+02    0.6812661883504810D+01    0.2215786390456876D+02
    0.1700977518225621D+02   -0.4680319206726264D+01    0.2631972553500077D+02
    0.1608462217254213D+02   -0.4951971117114558D+01    0.2616305720167672D+02
    0.1751893988348812D+02   -0.4955731101110858D+01    0.2554925601249423D+02
    0.4901251347231744D+00   -0.2712398959617817D+02   -0.2373953970788142D+02
    0.4361504523957187D+00   -0.2781498363678939D+02   -0.2447942971151896D+02
    0.1008382911640572D+01   -0.2759840736839000D+02   -0.2309780887302987D+02
   -0.2511935045368249D+02   -0.2012702872702985D+02   -0.2027825532478737D+02
   -0.2534069232967367D+02   -0.2102667821287935D+02   -0.2049414305846320D+02
   -0.2575339747827709D+02   -0.1986326765065098D+02   -0.1958663880076195D+02
   -0.1512511810656781D+02    0.1011638002013824D+01   -0.2391954370590139D+02
   -0.1532870626401919D+02    0.2412189782111893D+00   -0.2341614650296857D+02
   -0.1419706401685226D+02    0.1288541791807083D+01   -0.2360310690798076D+02
   -0.2601433728289128D+02    0.9471841536927261D+00   -0.2347603167494093D+02
   -0.2598089079761196D+02    0.8234173866724569D+00   -0.2443370209662096D+02
   -0.2531464624532143D+02    0.1577537760553389D+01   -0.2331592612141495D+02
   -0.1953940974643653D+02    0.1409534268469484D+02   -0.1320198659752991D+02
   -0.1960999513063236D+02    0.1416765408763924D+02   -0.1225677529880895D+02
   -0.2029422074080438D+02    0.1356967308132258D+02   -0.1337969744260195D+02
   -0.1429170632035209D+01   -0.8180714551825051D+00   -0.2098651599344564D+02
   -0.1011239849148981D+01   -0.1113215788408309D+01   -0.2023343598376851D+02
   -0.1831134228349048D+01   -0.1584327816277592D+01   -0.2142777554610675D+02
   -0.8713409995145984D+01   -0.1129937707777976D+02   -0.1548286998483251D+02
   -0.7732130234880030D+01   -0.1123544174970819D+02   -0.1549744923268799D+02
   -0.8912529516936591D+01   -0.1221971354507881D+02   -0.1521560213651571D+02
   -0.1432474176590887D+02    0.2305748756732887D+02   -0.7868178575519178D+01
   -0.1454583158003659D+02    0.2397977695668980D+02   -0.7813622841749819D+01
   -0.1338551516022722D+02    0.2292382210310576D+02   -0.7870169771609310D+01
    0.1523214622191509D+02    0.8694936769665167D+01   -0.2320512610922571D+00
    0.1453464647605712D+02    0.9375733633194175D+01   -0.1828996631090860D+00
    0.1506469782869610D+02    0.8179618004536527D+01    0.5608535695505186D+00
   -0.1607146678665561D+01    0.1942352295173107D+02    0.2208954949999999D+02
   -0.2012838913636085D+01    0.2026255960125532D+02    0.2221558954055774D+02
   -0.2186314915220353D+01    0.1875137901102371D+02    0.2249483545135527D+02
   -0.3341952230061699D+01   -0.5144674035774211D+01   -0.9726451783775977D+01
   -0.2995722811564340D+01   -0.4577597502727409D+01   -0.9040258916097587D+01
   -0.4126728372090747D+01   -0.5487181122133617D+01   -0.9400486183603324D+01
   -0.2594254498343394D+02   -0.2413891476372970D+02    0.4873847131954586D+01
   -0.2655934909847657D+02   -0.2396572592544719D+02    0.4172395011080819D+01
   -0.2502232035838300D+02   -0.2408133207098700D+02    0.4522368026215290D+01
   -0.8699316340583081D+01    0.2686049804574628D+02   -0.5300588929028747D+01
   -0.7860390916398689D+01    0.2727312348356400D+02   -0.5397775212581107D+01
   -0.8752030499100409D+01    0.2603236863082365D+02   -0.5799969486795125D+01
    0.1605269862863641D+02    0.2517849270317346D+02    0.1049748668457283D+02
    0.1602392519193513D+02    0.2615454654416118D+02    0.1053708598648761D+02
    0.1523139056320621D+02    0.2496766506186690D+02    0.1081211107081494D+02
   -0.1075457515615360D+02    0.4761046552630503D+01   -0.1440923111177877D+01
   -0.1048956954487295D+02    0.5650271691677288D+01   -0.1198629412386345D+01
   -0.1166105627624441D+02    0.4601016138305125D+01   -0.1171165981309443D+01
   -0.5282499295907919D+01    0.1273060254850683D+02    0.1849885033152147D+01
   -0.5121803385366652D+01    0.1280793346509138D+02    0.8682715320127868D+00
   -0.6104640543126217D+01    0.1321972039655996D+02    0.2056208530385747D+01
   -0.5819601855509086D+01    0.7009921966625611D+01    0.2650418220709623D+02
   -0.5351120406860329D+01    0.7849803735868795D+01    0.2655035608595217D+02
   -0.6768435288139322D+01    0.7133406447416467D+01    0.2670493322927884D+02
    0.9011695072490621D+00   -0.2686453335384660D+02   -0.1216249136747989D+02
    0.3142074767713477D+00   -0.2728265565393888D+02   -0.1155322391038039D+02
    0.1550265310623143D+01   -0.2752528518672684D+02   -0.1239725468634033D+02
   -0.9160617579299453D+01   -0.1143623192331164D+02    0.1869131521185672D+02
   -0.9580062713009964D+01   -0.1091121924239699D+02    0.1793578058792643D+02
   -0.9203889356074017D+01   -0.1086721735794305D+02    0.1945904149990261D+02
    0.2599580389817710D+01   -0.1485693374674186D+02    0.1072301158787924D+02
    0.2270242352800717D+01   -0.1535756285757427D+02    0.1141455514711963D+02
    0.3495583451177626D+01   -0.1458286980639686D+02    0.1090659680354330D+02
   -0.1013192450824825D+02    0.2307137229660563D+02   -0.1511625859394811D+02
   -0.1074261637131851D+02    0.2304917988629185D+02   -0.1439654980455146D+02
   -0.1076187130097931D+02    0.2333200497909358D+02   -0.1586531127692503D+02
   -0.2402827952851326D+02    0.1842825526456492D+02   -0.1186846775697891D+02
   -0.2441953851934839D+02    0.1753935139115504D+02   -0.1164410013344986D+02
   -0.2472768129932065D+02    0.1902498278021073D+02   -0.1154719718041728D+02
   -0.2560654786717250D+02    0.2096119414847976D+02   -0.1143004869131251D+02
   -0.2484456892338760D+02    0.2122825476444487D+02   -0.1094551627205083D+02
   -0.2627730091484025D+02    0.2053495807020499D+02   -0.1080190476081632D+02
    0.1722505922964304D+02   -0.6671476967283451D+01   -0.2837903397245433D+01
    0.1655367009878854D+02   -0.7171168064148822D+01   -0.3306266507366398D+01
    0.1744641888434142D+02   -0.7027888570227004D+01   -0.1961895403730362D+01
    0.1056572325188181D+02   -0.2092256056100958D+02   -0.2091485231155995D+02
    0.1012125816788180D+02   -0.2015067044794860D+02   -0.2055638153132110D+02
    0.1107618842919407D+02   -0.2054424941939207D+02   -0.2166381571273514D+02
    0.5132394979146628D+01   -0.1001016890255837D+02    0.2419274499441921D+02
    0.4197716022812497D+01   -0.9620221748043921D+01    0.2413814695377756D+02
    0.5766837421847207D+01   -0.9402970753810493D+01    0.2385688530049677D+02
    0.4652671250912880D+01   -0.2451747230900125D+02    0.2365466794744705D+02
    0.4768812620457662D+01   -0.2464590581660017D+02    0.2266916211248419D+02
    0.4247357434682352D+01   -0.2366913626008464D+02    0.2377484835611658D+02
   -0.1970385785817471D+02    0.3874295440600040D+01   -0.2077888028768078D+02
   -0.1906001935094264D+02    0.3121103286354821D+01   -0.2076244379315076D+02
   -0.1960261824457566D+02    0.4368944137794654D+01   -0.1991202952972523D+02
    0.2614764683296428D+02    0.6311912727071618D+01   -0.1134883421217745D+02
    0.2544035437681058D+02    0.6128536839066946D+01   -0.1064589113405693D+02
    0.2565450214488470D+02    0.6304774594733628D+01   -0.1222158082014444D+02
   -0.2163324689239810D+01    0.2340606382127137D+02    0.1688951287535480D+02
   -0.2750080653962252D+01    0.2300537732249465D+02    0.1753943002392689D+02
   -0.2555732815846528D+01    0.2316854354414617D+02    0.1602690113997850D+02
    0.2268063921916428D+02    0.1361957372831604D+02   -0.2428282230046821D+02
    0.2305212766321297D+02    0.1345493732791959D+02   -0.2521788044831273D+02
    0.2219385692112518D+02    0.1275669432193147D+02   -0.2412761925342433D+02
   -0.1769402793918226D+02   -0.2413128429622859D+02    0.1542540568051462D+02
   -0.1847444263128600D+02   -0.2463166860811841D+02    0.1574105712884698D+02
   -0.1699927417599070D+02   -0.2472124844298497D+02    0.1560659524052495D+02
    0.2532244524536586D+02    0.1267105981131780D+02    0.6201609287046482D+01
    0.2490173424416052D+02    0.1294176483301423D+02    0.5330656242924999D+01
    0.2615351499844421D+02    0.1322034771396098D+02    0.6341692378339371D+01
   -0.6136103375753512D+01   -0.1947758304711492D+02    0.5064926483574474D+01
   -0.5470824070764210D+01   -0.2019323876236154D+02    0.5057905789439382D+01
   -0.5940493942185607D+01   -0.1885987294336261D+02    0.4355720084505501D+01
   -0.1931984886623216D+02    0.3647610880782772D+01    0.1085970208379601D+02
   -0.2006064802369307D+02    0.3893702855118682D+01    0.1138359951559218D+02
   -0.1851590098133450D+02    0.3990151098429999D+01    0.1127005692392911D+02
   -0.2445819572096061D+02   -0.1079988879759132D+02   -0.3249586723974135D+01
   -0.2524132026025837D+02   -0.1131571928571118D+02   -0.3435358840270893D+01
   -0.2421287965023637D+02   -0.1084798684834436D+02   -0.2317902514102622D+01
   -0.1220864380664877D+02   -0.1470871869759893D+02   -0.1261261075997684D+02
   -0.1173550613791248D+02   -0.1420325659535664D+02   -0.1188648618169485D+02
   -0.1149119426380272D+02   -0.1524176194799778D+02   -0.1296347474494921D+02
    0.2704543070880188D+02   -0.1917829526836730D+02   -0.3518653660623319D+01
    0.2801440620146093D+02   -0.1918120186557006D+02   -0.3690987159990289D+01
    0.2667774709451038D+02   -0.1824849591057385D+02   -0.3549883127206771D+01
    0.1188920246211796D+02    0.1937843980784936D+02    0.1127748726860203D+02
    0.1185990486095719D+02    0.1846866983626256D+02    0.1153455481596326D+02
    0.1261460743995015D+02    0.1942799981382724D+02    0.1059307458320828D+02
   -0.2112899099945259D+02    0.1022506742793273D+02    0.1411702858066239D+02
   -0.2028652853162180D+02    0.9859193080268788D+01    0.1395344484516353D+02
   -0.2100600314835959D+02    0.1121191942620104D+02    0.1405277727789417D+02
   -0.2920018832058990D+01   -0.2444964447580955D+01   -0.2279407818568341D+02
   -0.3668872338193028D+01   -0.1768704522700557D+01   -0.2287770576554775D+02
   -0.2329769387909898D+01   -0.2181723468183096D+01   -0.2355852399564724D+02
   -0.3736535298059004D+01    0.2078219565208403D+02    0.2048048491485524D+01
   -0.3019075478268003D+01    0.2045572870246610D+02    0.2584438800083909D+01
   -0.3890037908311151D+01    0.2012196776158224D+02    0.1389564477846310D+01
    0.2135421749877499D+02    0.1219855823065014D+02   -0.9248163968266155D+01
    0.2046296277160083D+02    0.1188362797724279D+02   -0.9117271653220392D+01
    0.2168167721800253D+02    0.1265755753308714D+02   -0.8475838610020817D+01
   -0.2686982810259654D+02    0.1427687927402900D+02    0.1554114977224180D+01
   -0.2769886409059411D+02    0.1455026188945411D+02    0.1135126262117442D+01
   -0.2614830157555306D+02    0.1439753734045208D+02    0.9848206398621284D+00
   -0.2537903418619567D+02    0.5774013896647157D+01   -0.6789690044351318D+01
   -0.2589815688538609D+02    0.5833794606865873D+01   -0.5956069165189236D+01
   -0.2462379844158474D+02    0.5203093955090034D+01   -0.6660908063823246D+01
   -0.8441597213252008D+01   -0.7491218606539872D+01    0.9139517400435897D+01
   -0.8479846072710378D+01   -0.7632867735008994D+01    0.1011690987379635D+02
   -0.8283124916447330D+01   -0.6529282535465733D+01    0.8952137393789004D+01
   -0.2084858715626260D+02   -0.6776752013538141D+01   -0.1380143523999902D+02
   -0.2108134664412325D+02   -0.6018130190976378D+01   -0.1430184327001145D+02
   -0.2147077173786374D+02   -0.7500764645597386D+01   -0.1403018600954944D+02
    0.2288639957867971D+02    0.1123092377044509D+02   -0.2143979898371396D+02
    0.2269102695920434D+02    0.1072367026121992D+02   -0.2064563690532821D+02
    0.2388554084466714D+02    0.1116928457017389D+02   -0.2155789274298535D+02
    0.2656425876737845D+02    0.1431021364450727D+02   -0.1311072869769613D+02
    0.2706235241254478D+02    0.1418909259981921D+02   -0.1388929791083842D+02
    0.2654639158695566D+02    0.1340728759408310D+02   -0.1272735050169570D+02
   -0.1223630740325706D+02   -0.1774932199815107D+02   -0.2542074338590052D+02
   -0.1144079038331892D+02   -0.1822901207552342D+02   -0.2582739475310170D+02
   -0.1257072616266898D+02   -0.1711672817539854D+02   -0.2609111743918042D+02
    0.7699569973219411D+01   -0.2462940212264322D+02   -0.1186091763635654D+02
    0.7782547652273322D+01   -0.2507380347875172D+02   -0.1266708933612215D+02
    0.6885652059201711D+01   -0.2416693872153674D+02   -0.1200752784982446D+02
    0.1916694218961845D+02    0.2034295282523904D+02    0.1055155494826854D+02
    0.2001477862587424D+02    0.2008084419491991D+02    0.1091448065554629D+02
    0.1870371272130754D+02    0.1951229900109400D+02    0.1047727018294252D+02
   -0.1533183879475841D+02    0.2413750740468742D+02    0.2489420353488017D+02
   -0.1522225051719671D+02    0.2489716713834975D+02    0.2430248779254092D+02
   -0.1617986537762299D+02    0.2377807393725447D+02    0.2480658421829869D+02
    0.5262796249007478D+01   -0.5862906566630120D+01    0.1969527336309475D+01
    0.4517027750174853D+01   -0.5925428491496385D+01    0.1322047753115657D+01
    0.5481340423766639D+01   -0.4910341939435701D+01    0.1910107369988795D+01
    0.2587133240565182D+02    0.7308387713211940D+01    0.1895644326525228D+02
    0.2517789655020746D+02    0.7371234241108412D+01    0.1967749822816998D+02
    0.2665903099602000D+02    0.6840170124543776D+01    0.1939686485247511D+02
   -0.2087073918466086D+02    0.1544145065453256D+02    0.6637743240191064D+01
   -0.2096678809405424D+02    0.1452598183858060D+02    0.6481120535798476D+01
   -0.1998657253761725D+02    0.1556199668280956D+02    0.7049872448551077D+01
   -0.1160462493781908D+01    0.4826095543217733D+01   -0.1639113051874006D+02
   -0.1476070877051358D+01    0.5539880923921325D+01   -0.1691180538689313D+02
   -0.1330543380009618D+01    0.4039548733386925D+01   -0.1694910572440868D+02
   -0.1793067911684555D+02    0.2248100681536188D+02   -0.3638561947171365D+01
   -0.1821854679188284D+02    0.2330422259375932D+02   -0.4048913088600580D+01
   -0.1697977680129557D+02    0.2241458164288516D+02   -0.3801821876440935D+01
   -0.1707783167980291D+02   -0.1901340994270458D+02   -0.9985493017192326D+01
   -0.1790387588472893D+02   -0.1849425884947828D+02   -0.1006761846757317D+02
   -0.1637978689848235D+02   -0.1841009319805779D+02   -0.9693101680118481D+01
   -0.7216311367154781D+01    0.2680242497153129D+02   -0.8592395040866714D+01
   -0.7440668567399114D+01    0.2588032769387988D+02   -0.8360913648300995D+01
   -0.6304498680934667D+01    0.2687125336252242D+02   -0.8515835038597503D+01
    0.4739725842110755D+01   -0.2707746610820974D+02   -0.2161276437962558D+02
    0.4975958317563735D+01   -0.2668066298932782D+02   -0.2244607902917051D+02
    0.5591742418494444D+01   -0.2730302945933662D+02   -0.2121677175762365D+02
   -0.1492336068048927D+02    0.1885203011420181D+02   -0.1774935734812270D+02
   -0.1427830261413147D+02    0.1908006106893583D+02   -0.1705902732801277D+02
   -0.1461317586645085D+02    0.1926706060798662D+02   -0.1859257076410771D+02
   -0.1985932167311098D+01    0.1412700305646717D+02    0.2448400355660385D+02
   -0.2120651801036762D+01    0.1402381788175575D+02    0.2348278620250471D+02
   -0.1217156677021494D+01    0.1369368516520982D+02    0.2473792659799032D+02
    0.2266698647008277D+02   -0.1036535791538689D+02    0.3940243764420825D+01
    0.2190595250751553D+02   -0.9880543386584035D+01    0.3609887303593339D+01
    0.2312347600705607D+02   -0.9638580443862990D+01    0.4407002836342484D+01
   -0.2434615189919551D+02   -0.1626447888199928D+02    0.5491637634272725D+00
   -0.2341454442048130D+02   -0.1603711947855573D+02    0.5325450677187454D+00
   -0.2472417822940325D+02   -0.1587722499332682D+02    0.1349511829114213D+01
    0.2619138133021738D+02   -0.8534576823214143D+01   -0.2435755148571537D+02
    0.2684916930636235D+02   -0.7835077432268044D+01   -0.2417960310326996D+02
    0.2602013038160235D+02   -0.8500637142081636D+01   -0.2534283706018130D+02
   -0.2590519680371832D+02    0.1184202751351567D+02    0.4523228626379566D+01
   -0.2607374941799535D+02    0.1271197268915663D+02    0.4895278777150856D+01
   -0.2502020765017404D+02    0.1198102448829927D+02    0.4221955723710872D+01
    0.3080280498293150D+01    0.7058803581056995D+01   -0.1876659640608404D+01
    0.2303579774894390D+01    0.6473981573085278D+01   -0.2050720442753619D+01
    0.3564983591483796D+01    0.6540188709948778D+01   -0.1193389615661884D+01
   -0.1630558671738710D+02   -0.1836565247174718D+02    0.1061299756929427D+02
   -0.1547868441046742D+02   -0.1810900692389307D+02    0.1024609312929092D+02
   -0.1614883912166821D+02   -0.1867855818689137D+02    0.1151572523253177D+02
    0.2296798824369921D+02    0.3784200449979862D+01    0.4723851055273290D+01
    0.2357795225114878D+02    0.4422448497002378D+01    0.5123911178444263D+01
    0.2280486807144134D+02    0.4082887691128401D+01    0.3840198233412929D+01
   -0.2683517714808207D+02    0.1102803000808793D+02    0.2573130351559113D+02
   -0.2621039687954557D+02    0.1036849779886368D+02    0.2535012673773995D+02
   -0.2650067829576368D+02    0.1190559985076725D+02    0.2546090475513677D+02
   -0.1641593180838986D+01   -0.2156915849968097D+02    0.1603325119022564D+02
   -0.1003436803461228D+01   -0.2121944889008957D+02    0.1662974602392772D+02
   -0.1764344874232597D+01   -0.2079867346725923D+02    0.1543552263767680D+02
   -0.2321486799087977D+02   -0.1911409507827346D+02   -0.2233672855927610D+02
   -0.2340983658042379D+02   -0.1935899347826856D+02   -0.2143507509190665D+02
   -0.2404917785482220D+02   -0.1887278603470572D+02   -0.2276623799982263D+02
    0.2149985134194878D+02   -0.1144501305651266D+02   -0.8837603133027979D+01
    0.2066718662747805D+02   -0.1162852735658352D+02   -0.9256732457608180D+01
    0.2144604321762113D+02   -0.1053220757137412D+02   -0.8514060673458456D+01
   -0.2582045859755246D+02    0.2096592564862186D+02    0.2038232713851191D+02
   -0.2573189896632196D+02    0.2088703175194646D+02    0.1937293218875053D+02
   -0.2669319274287672D+02    0.2071630881458601D+02    0.2068572413461401D+02
   -0.1331397605855145D+02   -0.4799246479760225D+01    0.1333391766443140D+02
   -0.1381038137250944D+02   -0.5720493335100935D+01    0.1325978945477436D+02
   -0.1295031882271557D+02   -0.4630121623907119D+01    0.1246684079760153D+02
   -0.2217681135146718D+02    0.2849772592219174D+01   -0.1980493332960900D+02
   -0.2276835690197914D+02    0.3610260136756263D+01   -0.1978932217366182D+02
   -0.2134956191284044D+02    0.3129618787067916D+01   -0.2018725576527121D+02
    0.2463126422096164D+02   -0.1838296441499081D+02    0.1529294601564930D+02
    0.2544060319165007D+02   -0.1815915509566840D+02    0.1578261491097253D+02
    0.2434386109233630D+02   -0.1757424547611090D+02    0.1496251602809376D+02
   -0.1320090228146373D+02   -0.2308763067180758D+02   -0.1509836423913491D+02
   -0.1257866483777215D+02   -0.2281798695628177D+02   -0.1439350112846285D+02
   -0.1402801002597471D+02   -0.2268051150238725D+02   -0.1474968692922094D+02
    0.2611914176810831D+02    0.1897359490797104D+02    0.1190879835048649D+02
    0.2556619186059299D+02    0.1842626457758773D+02    0.1238666076123769D+02
    0.2573706967852766D+02    0.1899679518463745D+02    0.1101690526160891D+02
   -0.4573338774448648D+01   -0.9274409677172441D+01    0.1026633056634698D+02
   -0.4812645059715921D+01   -0.8393486918834192D+01    0.9992618216857650D+01
   -0.3745685625462058D+01   -0.9118031064363940D+01    0.1063879421468712D+02
   -0.2015763799914747D+02   -0.5648773477847875D+00   -0.1879511307020463D+02
   -0.1922137420898897D+02   -0.4346228450488216D+00   -0.1869874744279209D+02
   -0.2044753875390191D+02   -0.8514667745258901D+00   -0.1791771924515138D+02
    0.1156963235696226D+02   -0.2141037753399554D+02   -0.1380974879341896D+02
    0.1070005546077243D+02   -0.2097179548083530D+02   -0.1379225073895836D+02
    0.1210068963640569D+02   -0.2098021015980673D+02   -0.1315950286017902D+02
   -0.2560748432042271D+02   -0.2350020375742049D+02    0.2341140912999953D+02
   -0.2507774191351584D+02   -0.2389950503067651D+02    0.2410172103432636D+02
   -0.2507436358351968D+02   -0.2284400871242549D+02    0.2297377531032065D+02
    0.1098352186681399D+02    0.6267613229464499D+01   -0.1381889415939194D+02
    0.1062354122356009D+02    0.7171647715351660D+01   -0.1391031691869271D+02
    0.1144623127052840D+02    0.6058340808885700D+01   -0.1299941135439755D+02
    0.1989770833850115D+01   -0.9954984352936805D+01    0.2059018464956850D+02
    0.1967439610692087D+01   -0.1059534012263050D+02    0.2126640847551495D+02
    0.2765075814229207D+01   -0.9389321817462886D+01    0.2074127688077701D+02
   -0.2484081081352983D+02   -0.4106098822496097D-01   -0.9432539992085299D+01
   -0.2477550679539961D+02    0.5848478641161758D-01   -0.1038668444034237D+02
   -0.2580979564688647D+02   -0.4936397369752307D-01   -0.9164181712614333D+01
    0.2073535088096738D+02   -0.2499475617015486D+02   -0.2527088786944828D+02
    0.2032007985344275D+02   -0.2545100778679635D+02   -0.2458216613086463D+02
    0.2060779810881236D+02   -0.2555012878220450D+02   -0.2604919869822098D+02
    0.1832229427221521D+02    0.2384106318488440D+01    0.7033013587054222D+01
    0.1834026449743458D+02    0.1485899887271626D+01    0.6861058535121871D+01
    0.1895976170332587D+02    0.2432117933046655D+01    0.7759558080956749D+01
    0.5571726147637851D+01   -0.1398612197309605D+02   -0.1043713563911627D+02
    0.6061767388922823D+01   -0.1383725349339594D+02   -0.9630276911144513D+01
    0.6218301973453419D+01   -0.1430737301257669D+02   -0.1104867940727552D+02
    0.1763135383106188D+02    0.1391055171379525D+02    0.2552834157355650D+01
    0.1671861891531051D+02    0.1417144045884854D+02    0.2413397476706090D+01
    0.1801194599138226D+02    0.1408695685056849D+02    0.3404199823830184D+01
   -0.1123868368976379D+02   -0.1551992543833586D+02    0.2377668203883408D+02
   -0.1212301175291706D+02   -0.1523227120751457D+02    0.2407096962978222D+02
   -0.1083427898836313D+02   -0.1481264160930762D+02    0.2328622396878335D+02
   -0.2769551484224193D+00   -0.1925669646907020D+02    0.4628420419656885D+01
    0.3690391637820194D+00   -0.1867089798405187D+02    0.4136499194138156D+01
    0.2834877174681116D-03   -0.2015126943780716D+02    0.4792212327066935D+01
    0.1653036138493246D+02    0.1426719149942740D+02   -0.1679285470132409D+01
    0.1579881269528030D+02    0.1424658252152030D+02   -0.1024755057910722D+01
    0.1620244236852864D+02    0.1377630854552970D+02   -0.2447976283305268D+01
   -0.9446202065904268D+01   -0.4836868748227034D+01    0.1916420870258434D+02
   -0.1030754413710220D+02   -0.4649412032932202D+01    0.1946735656699463D+02
   -0.9419855804907176D+01   -0.5798373091740725D+01    0.1892998368546672D+02
   -0.2092920084597394D+02   -0.7235000230054131D+01    0.1010620393446649D+02
   -0.2043799331455435D+02   -0.7494560427002574D+01    0.9273851242410517D+01
   -0.2028835771596537D+02   -0.7407171492519086D+01    0.1082028162366343D+02
    0.7295775691801797D+00    0.9946560891395155D+01   -0.1943143323949848D+02
    0.1272134475716614D+01    0.1061567779753494D+02   -0.1906296199384089D+02
    0.1214921223791809D+01    0.9112663662766067D+01   -0.1922008183354234D+02
   -0.8779098651112015D+01   -0.1810069361595486D+02    0.2298390801854967D+02
   -0.8350163101816300D+01   -0.1880328853077031D+02    0.2253376250865452D+02
   -0.9628944282563612D+01   -0.1817846104910731D+02    0.2261110330726168D+02
   -0.1405613158974389D+02   -0.1566581110940607D+02    0.1764635349108284D+02
   -0.1433103658368381D+02   -0.1487257457121590D+02    0.1711679158290096D+02
   -0.1488096978997950D+02   -0.1605712562839943D+02    0.1805058807030731D+02
   -0.2502590871776728D+02   -0.1362184992562023D+02   -0.1161474135115445D+02
   -0.2524037809758575D+02   -0.1341379967561451D+02   -0.1254961256218403D+02
   -0.2589715798917934D+02   -0.1365939645151971D+02   -0.1117529952653284D+02
    0.2186526125296402D+01   -0.2322595115353366D+02   -0.2624786331671424D+02
    0.1761898274568601D+01   -0.2246498044880647D+02   -0.2588025915214046D+02
    0.2388069649523889D+01   -0.2289332689813204D+02   -0.2713309189720208D+02
    0.2408464959775178D+02    0.2179850493417118D+02   -0.1445693788560921D+02
    0.2371267120757655D+02    0.2117234226407642D+02   -0.1381421695034960D+02
    0.2339424098705419D+02    0.2239380573876524D+02   -0.1476159448689831D+02
    0.1758878968357406D+02    0.8886965251370645D+01   -0.2624528862903541D+02
    0.1748362118914538D+02    0.9654708768338399D+01   -0.2569468019132387D+02
    0.1779581266467258D+02    0.8127648584385254D+01   -0.2562356204557841D+02
    0.2096501337770281D+01    0.1693377173027885D+02    0.1540453227860386D+02
    0.2707352177770905D+01    0.1708885804078233D+02    0.1616975894202627D+02
    0.2655263223891449D+01    0.1733023536896339D+02    0.1465595674464658D+02
   -0.9165339273812368D+01   -0.1243803102101029D+02    0.2624322956150918D+01
   -0.8869372585308534D+01   -0.1143936579171922D+02    0.2654573248277156D+01
   -0.9321033669939171D+01   -0.1268428469089868D+02    0.1690257951584429D+01
    0.2074800658835851D+02    0.2607223662334012D+02   -0.2458088114476613D+02
    0.2079199763135273D+02    0.2631176160179102D+02   -0.2551738287219579D+02
    0.2056486856039413D+02    0.2516893057201912D+02   -0.2457171238733773D+02
   -0.1790554903376749D+02   -0.7412965316693144D+01   -0.2162229024725958D+02
   -0.1755398657384567D+02   -0.8263303057525210D+01   -0.2200394610615200D+02
   -0.1752753108545673D+02   -0.7272526370578307D+01   -0.2076533564649121D+02
   -0.1671970709013483D+02    0.2129948148406370D+02   -0.2081503207718288D+02
   -0.1714616068641804D+02    0.2113123896109649D+02   -0.2169984635858246D+02
   -0.1740347061588687D+02    0.2179982087751805D+02   -0.2031762786090538D+02
    0.7070161856367468D+00   -0.5641040871698427D+01    0.1454996532440629D+02
    0.1516264210177332D+01   -0.6125915693770504D+01    0.1451221167142229D+02
    0.7228733278087557D+00   -0.5078111684176106D+01    0.1377313374775526D+02
   -0.2127907542390521D+02   -0.1005681032691462D+02   -0.8880493844493231D+00
   -0.2122636901750324D+02   -0.1099176336659667D+02   -0.1188484409287866D+01
   -0.2214869763355454D+02   -0.9639440462746283D+01   -0.1136064753888471D+01
   -0.1459779305986511D+02    0.2826635493413740D+01    0.1392168936901182D+02
   -0.1459999405908703D+02    0.3117402831291111D+01    0.1485250504989520D+02
   -0.1383613195509626D+02    0.2247978340418682D+01    0.1375839714120637D+02
   -0.3300038724257436D+01   -0.1258780048917136D+02    0.6073562368854279D+01
   -0.3057404381907118D+01   -0.1201459923191012D+02    0.5317486085759159D+01
   -0.4119084319448914D+01   -0.1222197038527724D+02    0.6387626167566645D+01
   -0.1955153352829733D+02   -0.2283340335926084D+02    0.2007147318500613D+02
   -0.1893964908601388D+02   -0.2249039557373483D+02    0.1939915550283944D+02
   -0.1927482020170176D+02   -0.2367022623807849D+02    0.2047429730086725D+02
    0.1941213128912348D+02   -0.1081067255230573D+02    0.1585807750659351D+02
    0.1955717891672139D+02   -0.1110513450485770D+02    0.1494328372681501D+02
    0.2023148012502970D+02   -0.1055835498693660D+02    0.1631870488797972D+02
   -0.1444219274478092D+02    0.2598382549346746D+02   -0.7694719043620459D+01
   -0.1499637663594373D+02    0.2664419971365662D+02   -0.8282951220763511D+01
   -0.1419732960182980D+02    0.2660560134949599D+02   -0.7025831421034811D+01
    0.1480327174287997D+02   -0.1160300915231324D+01   -0.2327291547913300D+02
    0.1572188617264679D+02   -0.1160701061560417D+01   -0.2294859705929072D+02
    0.1484619965427384D+02   -0.9358920206308796D+00   -0.2427771087584624D+02
   -0.1486320972813785D+02   -0.2260088474786055D+02    0.2179744225542830D+02
   -0.1560028334878083D+02   -0.2288862689684193D+02    0.2232579427552481D+02
   -0.1507795639484304D+02   -0.2165526197352675D+02    0.2161714170895468D+02
   -0.1858595466862973D+02   -0.1756372433551746D+02   -0.1549648436471978D+02
   -0.1795753982708410D+02   -0.1786591008699186D+02   -0.1479384054878564D+02
   -0.1834790400306881D+02   -0.1664648904871449D+02   -0.1563641316640750D+02
    0.5707688310159317D+01   -0.2705856832118765D+02    0.6859488701186809D+01
    0.5258224104782226D+01   -0.2634910011877687D+02    0.7269527806277698D+01
    0.6221267048785061D+01   -0.2662890340521358D+02    0.6151453427988126D+01
    0.2037629462692376D+01   -0.1833800732759637D+02    0.7439929680203078D+01
    0.1094442889670624D+01   -0.1827984448946819D+02    0.7261200669518811D+01
    0.2326504909655714D+01   -0.1906799492578558D+02    0.6865490738528600D+01
   -0.9931665167162180D+01   -0.1987062569201185D+02   -0.3430904718572587D+01
   -0.9380850870704023D+01   -0.1994916613596422D+02   -0.4196279318601444D+01
   -0.9370569965437769D+01   -0.2003226485249507D+02   -0.2612469227801545D+01
    0.1250011489516862D+02   -0.5064736422540538D+01   -0.1626517935450975D+02
    0.1260549908776222D+02   -0.5589563257709921D+01   -0.1713344611243813D+02
    0.1327691625070884D+02   -0.4466354102547727D+01   -0.1628988073010397D+02
   -0.1013396497484149D+02   -0.1304354956969800D+02    0.9055573182201805D+01
   -0.1084658265627998D+02   -0.1250306941399093D+02    0.9408682893724574D+01
   -0.1046055957959045D+02   -0.1353762840059248D+02    0.8261380183655671D+01
    0.3921354797204585D+01    0.1232692088611447D+02   -0.6845833526016371D+01
    0.3106030730746498D+01    0.1218492092369691D+02   -0.7348474625412431D+01
    0.4552621787779128D+01    0.1193229785050216D+02   -0.7420928108135496D+01
   -0.2511455314628006D+02   -0.2021068554073249D+02    0.7582205678577917D+01
   -0.2593627903915806D+02   -0.1965872275253334D+02    0.7339555260042038D+01
   -0.2538177640114243D+02   -0.2111167125110580D+02    0.7326914481468759D+01
   -0.2688927491291030D+02    0.1437666539120060D+02    0.2085408467371480D+02
   -0.2762637712112477D+02    0.1439939653136860D+02    0.2023781352763235D+02
   -0.2713641511834646D+02    0.1362095761425405D+02    0.2146011986452472D+02
    0.2044627518419778D+02    0.2172760133897834D+02    0.2281253788557334D+02
    0.2064648365633795D+02    0.2218303556540213D+02    0.2365984360209985D+02
    0.1955410339350939D+02    0.2140182165867181D+02    0.2291380249502880D+02
   -0.1109851867409533D+02    0.2393664796042033D+02    0.2096812891205864D+01
   -0.1172072702625916D+02    0.2430933339782538D+02    0.1499453009263949D+01
   -0.1060196013059896D+02    0.2325194478352251D+02    0.1639038337719506D+01
   -0.1546143804574921D+02   -0.3717669895917166D+01   -0.4850665143825479D+01
   -0.1579660755497387D+02   -0.4654004547314448D+01   -0.4827692083517857D+01
   -0.1611402927606464D+02   -0.3154391349934080D+01   -0.4427002354782712D+01
    0.1572487005771617D+02    0.5287163920852032D+01    0.2688755557674105D+02
    0.1523727769668588D+02    0.5768366538040381D+01    0.2622053650640445D+02
    0.1531540371768705D+02    0.5237145867381530D+01    0.2776087350916435D+02
    0.1599517027411849D+02    0.1621741055266507D+02   -0.2285835853043145D+02
    0.1565648123795407D+02    0.1574293593687151D+02   -0.2209706783146757D+02
    0.1678219545486257D+02    0.1577018376514322D+02   -0.2303778832095439D+02
    0.1849364213858271D+02   -0.5763135316886522D+01   -0.1017812484365267D+02
    0.1924150062436633D+02   -0.5168667930667924D+01   -0.9982166684691782D+01
    0.1774589783807242D+02   -0.5272759281487663D+01   -0.9912027683879922D+01
   -0.1179211828161077D+02    0.1798013838314977D+02   -0.7253907201658673D+01
   -0.1099369776719733D+02    0.1750753535687091D+02   -0.7106783589729988D+01
   -0.1167802669130371D+02    0.1864666715539692D+02   -0.7912248539779434D+01
    0.2494139830062530D+01    0.2537041533254243D+02    0.1771341826023846D+02
    0.3478843992689229D+01    0.2550583962665372D+02    0.1770758102441810D+02
    0.2129163187783826D+01    0.2586673263393285D+02    0.1699232856987123D+02
    0.1945616793090340D+02   -0.1580151372972049D+02   -0.1882753396620406D+02
    0.2004975779522080D+02   -0.1504715938792372D+02   -0.1880462673172594D+02
    0.1995658708769341D+02   -0.1650961964834939D+02   -0.1843782287443770D+02
   -0.2075211871682970D+02    0.2449446070677679D+02    0.1397403576020667D+02
   -0.2130418746235006D+02    0.2372507579503107D+02    0.1415586475880915D+02
   -0.2110714573177275D+02    0.2519231671906479D+02    0.1450032482090373D+02
   -0.1125507068370488D+02    0.4872155849462472D+01    0.1832205344517870D+02
   -0.1054707339603817D+02    0.5464754673501265D+01    0.1857701439102902D+02
   -0.1113879435271596D+02    0.3990464967935070D+01    0.1868637958087154D+02
   -0.2807389481633557D+01    0.1652598757332707D+02   -0.2609586439968269D+01
   -0.2150374363657810D+01    0.1603461107384317D+02   -0.3085598406642474D+01
   -0.3026924860226188D+01    0.1604095548354189D+02   -0.1788666573037628D+01
   -0.1468085965904308D+02   -0.1172484841792738D+02   -0.1553224245608307D+02
   -0.1432263601019612D+02   -0.1124072526599067D+02   -0.1632260321824332D+02
   -0.1564123492202436D+02   -0.1173704618881994D+02   -0.1566066659267163D+02
   -0.2152580939654136D+02    0.2287932808419706D+02   -0.2671838725180497D+02
   -0.2152890369696384D+02    0.2382055463808148D+02   -0.2657437953909156D+02
   -0.2176095367067748D+02    0.2277262791830723D+02   -0.2763139616742693D+02
   -0.5383064282755739D+01   -0.8317034421109554D+01    0.6925898528401028D+01
   -0.5069498721805076D+01   -0.9164382923903231D+01    0.7142867567134065D+01
   -0.6248079467992431D+01   -0.8173217343253295D+01    0.7239718391515567D+01
   -0.1101355978979123D+02    0.2580431374494583D+02    0.6508210339280776D+01
   -0.1145386480443996D+02    0.2500992587853740D+02    0.6702427168314179D+01
   -0.1073686777882985D+02    0.2559812741942320D+02    0.5673863100788894D+01
   -0.4464895967900239D+00   -0.5608847962906302D+01   -0.2378557391415731D+02
   -0.4815133038469752D+00   -0.4693458163833790D+01   -0.2415061773078915D+02
   -0.3922743399292572D-01   -0.6202152783594197D+01   -0.2445811511713267D+02
    0.2061598284289341D+02    0.1480707862490114D+02   -0.4029853872094651D+01
    0.2130657965373285D+02    0.1548545162787210D+02   -0.4083282554012932D+01
    0.2027595921459840D+02    0.1480748445162203D+02   -0.4929250005355995D+01
   -0.2236230454299095D+02    0.1036830898894833D+02   -0.1408369200716927D+02
   -0.2208953795651323D+02    0.1127113603533884D+02   -0.1375556976712284D+02
   -0.2158051735502840D+02    0.9825288569357371D+01   -0.1433708517766615D+02
   -0.1266673270337065D+02    0.1752527328141196D+02    0.1413101972890082D+02
   -0.1170452073694003D+02    0.1739258018045422D+02    0.1418177549557823D+02
   -0.1306699098319741D+02    0.1775944214677249D+02    0.1502620296937874D+02
    0.9934767494280377D+01   -0.9651257530890552D+01   -0.2080493216620598D+02
    0.9801796646306620D+01   -0.1040509629573455D+02   -0.2142092217493391D+02
    0.9172666294726634D+01   -0.9153687638217278D+01   -0.2071898851445976D+02
    0.8875507673570944D+01   -0.8995429915701971D+01    0.1885534245701556D+02
    0.9057014788216367D+01   -0.9929938128642270D+01    0.1865458416069206D+02
    0.9747119832830883D+01   -0.8639765221351697D+01    0.1901729022674276D+02
   -0.1546260509931884D+02   -0.5816984818304399D+01    0.2698310438411409D+02
   -0.1578663242855920D+02   -0.4949654004876619D+01    0.2719581245045599D+02
   -0.1596601062971186D+02   -0.6474188677328454D+01    0.2739554271957864D+02
   -0.1970779560915505D+02   -0.1603660939818812D+02    0.1217459861053338D+02
   -0.2059109219827751D+02   -0.1571225758174385D+02    0.1212938815032651D+02
   -0.1931946045174788D+02   -0.1578289037845115D+02    0.1126977943783256D+02
   -0.2812122189971082D+01   -0.1711369079074439D+02   -0.1557727533473773D+02
   -0.2528514065184795D+01   -0.1748654160837214D+02   -0.1479547977397423D+02
   -0.3141810070823996D+01   -0.1788813930775891D+02   -0.1599957052059506D+02
   -0.3490387892658501D+01   -0.2229730631178650D+02    0.1246480649837203D+02
   -0.3322010294585771D+01   -0.2290399246488660D+02    0.1318350844657889D+02
   -0.4480057530147091D+01   -0.2208022522266570D+02    0.1244421283498649D+02
   -0.1906989801847492D+02    0.2154181096124062D+02    0.2076333682930372D+02
   -0.1861408884134794D+02    0.2099200693036662D+02    0.2011342897134896D+02
   -0.1975327392374228D+02    0.2204322102681293D+02    0.2025537842528621D+02
    0.2696310150640854D+02    0.4211454293995116D+01    0.1983984622381137D+02
    0.2633894371180382D+02    0.4524598970845673D+01    0.2052319701461360D+02
    0.2663236955915529D+02    0.3456532914419241D+01    0.1935432326022057D+02
    0.2485282121625833D+02   -0.3107477529452130D+01    0.2112514851958126D+02
    0.2539761402956526D+02   -0.3970584352789986D+01    0.2111472415099131D+02
    0.2435029075245524D+02   -0.3078934877446016D+01    0.2033573955230746D+02
   -0.1719470074842646D+02    0.1294640446686875D+02    0.2333629016972129D+02
   -0.1659633186752599D+02    0.1217797517621011D+02    0.2353421691149333D+02
   -0.1698548639799861D+02    0.1317521822326979D+02    0.2243627214476299D+02
    0.2700966677019212D+02   -0.4974771863489162D+01   -0.2184294030226746D+02
    0.2782968017614782D+02   -0.5429926407198970D+01   -0.2160870338375217D+02
    0.2715378801031063D+02   -0.4024385455083800D+01   -0.2176764057288998D+02
   -0.7231322109563044D+01    0.7755864774800891D+01   -0.1125342201910976D+02
   -0.7983075580468209D+01    0.8350438638361002D+01   -0.1087916541707517D+02
   -0.7482990235376917D+01    0.6801925142758734D+01   -0.1118883541845983D+02
   -0.9331604560895263D+01   -0.1644268933885007D+02    0.2067739226167607D+01
   -0.9520691264986578D+01   -0.1597400289572281D+02    0.2907323705388440D+01
   -0.1003366476998414D+02   -0.1711225685375787D+02    0.2035213838921933D+01
   -0.3475023835444369D+01   -0.1909089020368596D+02   -0.1987467016219158D+02
   -0.3870686652253020D+01   -0.1880965377499229D+02   -0.2070131693757047D+02
   -0.2512296397277571D+01   -0.1929419643728260D+02   -0.2015121039024784D+02
   -0.1668968786756014D+02   -0.8057751158304658D+01    0.2349128975161669D+02
   -0.1760069409230803D+02   -0.7809057380480637D+01    0.2368912643502090D+02
   -0.1614006996749600D+02   -0.7282297370222069D+01    0.2347345590733257D+02
   -0.2153173819688664D+02    0.1673143274050285D+02   -0.4784259912696944D+01
   -0.2074553612591370D+02    0.1654217999426649D+02   -0.4261349993710384D+01
   -0.2227581813965888D+02    0.1700515739510255D+02   -0.4243111422137986D+01
   -0.1496734011626483D+02   -0.2478643792804355D+02    0.1425656376992704D+02
   -0.1502082057425857D+02   -0.2422751636062190D+02    0.1352376148823921D+02
   -0.1431621132672685D+02   -0.2455676930611730D+02    0.1487552638764947D+02
    0.2155938307299715D+02    0.6560041221241614D+00   -0.2119070615337370D+02
    0.2184063271897357D+02    0.1399430156975962D+01   -0.2172522497910685D+02
    0.2230008034443757D+02    0.3420621070553318D+00   -0.2057627007511326D+02
   -0.1549977780688578D+02   -0.2033609446528521D+02    0.1579504218315725D+02
   -0.1539891217742709D+02   -0.1969363853940653D+02    0.1643226365603827D+02
   -0.1470897512937206D+02   -0.2043423889322712D+02    0.1524714339826160D+02
    0.1200467278911063D+02   -0.2219406185352201D+00   -0.9254809599084947D+01
    0.1209161464543616D+02   -0.1131197520359700D+01   -0.9436966709902100D+01
    0.1278523969635185D+02    0.1546200294333300D+00   -0.9728138004208905D+01
    0.8650505566580852D+01   -0.1433252722747689D+02   -0.2527839130043616D+02
    0.8813654550778866D+01   -0.1395527057460947D+02   -0.2620314077925654D+02
    0.8227704499055660D+01   -0.1368606928290201D+02   -0.2470197231630210D+02
    0.3705039769519661D+01   -0.1631027381578855D+02    0.8611588952802053D+01
    0.3063425056144722D+01   -0.1688419404955976D+02    0.8152606591932738D+01
    0.3145823608059604D+01   -0.1598364800760270D+02    0.9346683944496474D+01
    0.1082985904156863D+02   -0.2542381337013706D+01    0.1909619223504502D+02
    0.1095502526479450D+02   -0.1974454434665386D+01    0.1830534521266570D+02
    0.1129441904150147D+02   -0.3337343851504344D+01    0.1889078001792699D+02
    0.2368816547615081D+02   -0.1551049056126102D+02   -0.2428125958844570D+02
    0.2461866006297788D+02   -0.1564728689337010D+02   -0.2408960427851955D+02
    0.2352322703026206D+02   -0.1465934500618767D+02   -0.2383547022013986D+02
    0.1343405992018045D+02    0.2039888766862240D+02    0.2669911461235556D+02
    0.1360958235111420D+02    0.2118679342387488D+02    0.2719259925511017D+02
    0.1328713427694550D+02    0.1962021714536236D+02    0.2726726139688743D+02
    0.5738937206379927D+01   -0.2547196493809770D+02   -0.2433762305925845D+02
    0.4856867372403837D+01   -0.2508804701664975D+02   -0.2432816594003037D+02
    0.6144801723434008D+01   -0.2529799847016655D+02   -0.2351617038747796D+02
   -0.1923257211701733D+02    0.9622096195853535D+01   -0.3632001751445643D+01
   -0.1864436559451870D+02    0.1030952267367419D+02   -0.3475261285308459D+01
   -0.1888564858068052D+02    0.9081861481442425D+01   -0.4323856916774945D+01
    0.4494388116610261D+01    0.5302681333721949D+01   -0.2340527672996828D+00
    0.4886955391499236D+01    0.5596473874629969D+01    0.6001993546339851D+00
    0.5226063293763381D+01    0.4947264534905983D+01   -0.7649639301913066D+00
   -0.2672150306959651D+02    0.8904154669163617D+01    0.1232241068529175D+02
   -0.2584121156844697D+02    0.8970320214808106D+01    0.1185866017880273D+02
   -0.2665059103004635D+02    0.8035835710769778D+01    0.1279522481550535D+02
    0.2537585573023864D+01    0.1802633934584601D+02   -0.7645257219089791D+01
    0.1805583751273722D+01    0.1865724234276678D+02   -0.7555107106108580D+01
    0.2215076538937203D+01    0.1719479005704685D+02   -0.8167375097325877D+01
    0.1062961860678207D+02    0.2319797450334749D+02    0.2442767339290283D+02
    0.1042704416917081D+02    0.2266566322969173D+02    0.2363873992473315D+02
    0.1154834664845560D+02    0.2343935130775865D+02    0.2434410818222504D+02
    0.2680607486930757D+02    0.1093398289839589D+01    0.2317313709403310D+02
    0.2679549353599399D+02    0.1234809522655492D+01    0.2223008194998426D+02
    0.2612801038256475D+02    0.4882337722165335D+00    0.2341247189303133D+02
    0.2709019216902160D+02   -0.5066411278901443D+01    0.1778555326714971D+02
    0.2736953319831746D+02   -0.4255583023390145D+01    0.1824146063656907D+02
    0.2727354070064817D+02   -0.4886434826369492D+01    0.1685864669175201D+02
   -0.1717934640191745D+02    0.1298640485823319D+01    0.1492498935227647D+02
   -0.1718100605261752D+02    0.2120365829415012D+01    0.1549578825625378D+02
   -0.1676339716989013D+02    0.1535439827043210D+01    0.1410441986663997D+02
   -0.2449372237839269D+01    0.1394985485891993D+01   -0.2383875179569402D+02
   -0.3160611418775940D+01    0.1814144645918840D+01   -0.2330695250620223D+02
   -0.2955024845352904D+01    0.1062092006727288D+01   -0.2463026233407765D+02
   -0.2715103451191007D+02    0.3176531148175840D+01   -0.1386840254420319D+02
   -0.2703107723696273D+02    0.3976809589660486D+01   -0.1440077867805515D+02
   -0.2694897832990446D+02    0.3407062115343726D+01   -0.1296902821928655D+02
   -0.2476041236624969D+02   -0.1376283903213701D+02    0.1691694883335026D+02
   -0.2452576328366942D+02   -0.1434753862777295D+02    0.1764289467954432D+02
   -0.2559739949222616D+02   -0.1346774452701677D+02    0.1721586593151482D+02
   -0.3882975775170310D+01   -0.9759635186989160D+01   -0.1155037755338843D+02
   -0.4664295403633309D+01   -0.1029688895586528D+02   -0.1173796564468253D+02
   -0.3645545105456270D+01   -0.9324823887533542D+01   -0.1236186780756297D+02
    0.1526779836981027D+02   -0.7972222745759360D+01    0.1513287106154120D+01
    0.1502838275714690D+02   -0.7876444289865393D+01    0.2445851320207332D+01
    0.1595784582995284D+02   -0.7257020033257328D+01    0.1410065356560440D+01
   -0.6582225452259189D+01   -0.2899913909911058D+01    0.1037476797658628D+02
   -0.5642578110093872D+01   -0.2890088511005433D+01    0.1016323652216797D+02
   -0.6929702817621972D+01   -0.2153786567503936D+01    0.9818570512432547D+01
   -0.1256779378849551D+02   -0.2644611396111026D+02    0.6498762690579004D+01
   -0.1294100572310364D+02   -0.2672715610721050D+02    0.7341893528575980D+01
   -0.1180485405279000D+02   -0.2703677899685113D+02    0.6476385212077998D+01
    0.1716074302865847D+01   -0.1315017958999583D+01    0.5904995321267553D+01
    0.7830668928253330D+00   -0.1080267940497511D+01    0.5758575296087118D+01
    0.1901867236881371D+01   -0.1836276922626923D+01    0.5114618169417093D+01
   -0.1818109451215371D+02   -0.2710436176300344D+02   -0.5787050433671204D+01
   -0.1741150997777317D+02   -0.2646804905924335D+02   -0.5892454160071050D+01
   -0.1882799976556392D+02   -0.2685155834822677D+02   -0.6431936553948223D+01
   -0.2964792854999617D+01    0.2323285240652945D+02    0.1075065062381183D+02
   -0.3707408526623383D+01    0.2286748648359778D+02    0.1132667555590569D+02
   -0.2382711641410063D+01    0.2253037999137954D+02    0.1044924336390435D+02
   -0.1071787083439899D+02   -0.5474169195145109D+01    0.1420687823413326D+02
   -0.1165011865932789D+02   -0.5390392369311958D+01    0.1391502951048177D+02
   -0.1052326157917887D+02   -0.4785475941497362D+01    0.1484985010316359D+02
    0.5162506871825462D+01   -0.3447123474635562D+01   -0.1294208008012907D+02
    0.5354578861558967D+01   -0.3931605581690382D+01   -0.1214839380020968D+02
    0.4483383657454806D+01   -0.4000277645653544D+01   -0.1337385476990304D+02
   -0.1638980594449132D+01   -0.2860888216591718D+00    0.1573057058036519D+02
   -0.2356157651187913D+01   -0.4658483244957627D+00    0.1511806478655092D+02
   -0.2066876450605346D+01   -0.1709190466153488D+00    0.1660180313721240D+02
    0.1859244451027841D+02    0.1798102124389546D+02   -0.4148449012842623D+01
    0.1828625270159991D+02    0.1882392246760273D+02   -0.3733553238304707D+01
    0.1924848921902924D+02    0.1822816567879286D+02   -0.4842983495092691D+01
    0.5969151724233043D+01   -0.5366165561764179D+01   -0.2347321960151353D+02
    0.6081941247876467D+01   -0.5698295098663811D+01   -0.2260701323293758D+02
    0.6689825049015247D+01   -0.4733071507815309D+01   -0.2357880267051977D+02
   -0.1576505307272310D+02    0.1700442477650173D+02    0.4005655779724401D+01
   -0.1541140356375778D+02    0.1742146346321455D+02    0.3249519335079636D+01
   -0.1490921081098092D+02    0.1691585988777785D+02    0.4474228292513315D+01
   -0.1226279029982764D+02    0.6914794427972514D+01    0.9050629979216762D+01
   -0.1293207544885347D+02    0.7593548396063756D+01    0.9311693124841680D+01
   -0.1266207543031587D+02    0.6328884870234624D+01    0.8374032486048682D+01
    0.1872551577264808D+02   -0.1918060811009525D+02    0.2131861007123465D+02
    0.1844747346598251D+02   -0.1861970356365083D+02    0.2057206207090085D+02
    0.1798120062734180D+02   -0.1915083892383101D+02    0.2195700539763934D+02
   -0.1381643186737687D+02   -0.1123995049218610D+02    0.2163505577843917D+02
   -0.1387592771384663D+02   -0.1194545653136123D+02    0.2095306859971047D+02
   -0.1441385920023301D+02   -0.1156624642428204D+02    0.2235974173832269D+02
   -0.2280510044211523D+02    0.2587655613793448D+02    0.1013548326111418D+02
   -0.2203225069301293D+02    0.2553769074302475D+02    0.1068027078077038D+02
   -0.2270788920384084D+02    0.2680389606854785D+02    0.1001514426323357D+02
    0.1389809169532270D+02    0.2155913113005688D+02   -0.1299766229181096D+02
    0.1401737315944121D+02    0.2246060353822337D+02   -0.1319384711416636D+02
    0.1397234724920318D+02    0.2145897085128228D+02   -0.1204766997824794D+02
   -0.2076869508542903D+02    0.9583515679071526D+01    0.2647061461957263D+02
   -0.2132390105042456D+02    0.9030709618739801D+01    0.2586869030872694D+02
   -0.1997006464091118D+02    0.9832449863241468D+01    0.2597856501833956D+02
   -0.2311147216345179D+02   -0.1851534187995657D+02    0.2467908062055385D+02
   -0.2365131060500298D+02   -0.1912745751613813D+02    0.2522931306419821D+02
   -0.2331392587617769D+02   -0.1858700042317455D+02    0.2374616311348465D+02
   -0.3429768976079067D+01    0.1246505587687823D+02   -0.1325520523135245D+02
   -0.3144337064358135D+01    0.1282230077859567D+02   -0.1411368950448680D+02
   -0.4306428200188897D+01    0.1278430376317178D+02   -0.1301802616850699D+02
   -0.2437871633703090D+02    0.7781562488177692D+01   -0.1023299461105585D+02
   -0.2421473708993748D+02    0.8582717847634248D+01   -0.1065898815756508D+02
   -0.2467617465307223D+02    0.8086481993429320D+01   -0.9382296030132629D+01
    0.3272578711861270D+01    0.2708185541590294D+01    0.9838057408799083D+01
    0.2802880129052736D+01    0.3385719714726718D+01    0.1029315639000477D+02
    0.2990165142268740D+01    0.1851291714822446D+01    0.1023528238777210D+02
    0.1144473963465363D+02    0.1437512188023700D+02   -0.7469729319063726D+01
    0.1124487468101927D+02    0.1486427219000687D+02   -0.8288160217963485D+01
    0.1136297422265061D+02    0.1349109996351484D+02   -0.7717588893635246D+01
    0.1159716810423863D+02    0.2118149729766809D+02   -0.2469841702587322D+02
    0.1232363455913131D+02    0.2119164502100276D+02   -0.2414158784168917D+02
    0.1081105815859154D+02    0.2121238756525965D+02   -0.2406471960877187D+02
    0.1240907415133593D+02    0.6001212666747659D+01   -0.1132243013482327D+02
    0.1192132318221382D+02    0.5305602437752180D+01   -0.1086467060062737D+02
    0.1225622316161508D+02    0.6835921662745184D+01   -0.1093873083707351D+02
   -0.1191694666325114D+02   -0.1039167390682238D+02    0.1703117228791176D+00
   -0.1101225040118784D+02   -0.1054157405790881D+02   -0.2215308801372031D+00
   -0.1244220193415296D+02   -0.1100032537338195D+02   -0.2776769387813882D+00
   -0.1383141493336832D+02    0.9548804529267025D+01    0.9465797124247946D+01
   -0.1335861212047524D+02    0.1031504699261918D+02    0.9867013019084489D+01
   -0.1440799755012966D+02    0.9245014523649848D+01    0.1014228368268376D+02
   -0.5541551656813849D+01   -0.1892415709459474D+02    0.2381911614199063D+02
   -0.5611494600403801D+01   -0.1909303218581978D+02    0.2289360329340919D+02
   -0.5401622983403385D+01   -0.1971978120291358D+02    0.2426542956266062D+02
    0.7090731319677969D+01   -0.1241766904056205D+02   -0.1906021426578737D+02
    0.6230802964372433D+01   -0.1199371042858948D+02   -0.1903533310877589D+02
    0.7074963746994104D+01   -0.1324419240253083D+02   -0.1851487168746047D+02
    0.2308522965657254D+02   -0.2664224752269750D+02    0.2068443300807240D+02
    0.2223010688785788D+02   -0.2693655259063803D+02    0.2035960903711948D+02
    0.2332380396450869D+02   -0.2742834318923185D+02    0.2118691876503853D+02
    0.1912698852006667D+02   -0.5278392877841232D+01    0.1205016771024150D+02
    0.1998855245282532D+02   -0.5271432054291449D+01    0.1160231888454285D+02
    0.1853287023505084D+02   -0.5722333761609373D+01    0.1150861111391701D+02
    0.1577757350968265D+02   -0.1732494054717417D+02    0.1084256196585893D+02
    0.1490597946983240D+02   -0.1745894517457653D+02    0.1047173685479735D+02
    0.1577679045577957D+02   -0.1665285658709303D+02    0.1151232079841756D+02
   -0.8456785428258762D+01   -0.4205742907605135D+01   -0.8501094138980863D+01
   -0.8671396090391703D+01   -0.3329519016870897D+01   -0.8744645357147576D+01
   -0.7520837544583863D+01   -0.4323041425357313D+01   -0.8202105900982943D+01
    0.2464136137927919D+02   -0.9415736817691625D+01   -0.5155193105342840D+01
    0.2532136707083097D+02   -0.8923800991421434D+01   -0.4719341809469115D+01
    0.2447651565877062D+02   -0.1011330398767141D+02   -0.4498134310394061D+01
    0.5211841732393539D+01   -0.2380960562731649D+02    0.2105335131951786D+02
    0.4880506729519556D+01   -0.2362544169897272D+02    0.2016033802607878D+02
    0.5615876534527563D+01   -0.2302392004280389D+02    0.2137900911460611D+02
    0.2059611579622668D+02   -0.1630383779050154D+02   -0.1298030050326217D+01
    0.2017339153003913D+02   -0.1587115158996006D+02   -0.2070496037871514D+01
    0.1986666461465882D+02   -0.1676826982467637D+02   -0.7721750632799057D+00
   -0.8276470346351012D+01    0.1231184323299453D+02    0.3152846204035274D+01
   -0.8613531723468963D+01    0.1320457172793348D+02    0.3062633006938447D+01
   -0.8420845830186805D+01    0.1182921815329015D+02    0.2296097899050734D+01
   -0.2032110917341414D+02    0.8340340460596812D+01   -0.7904894083549107D+01
   -0.2111551149428459D+02    0.7823452941885498D+01   -0.8216233784461053D+01
   -0.2046045813261192D+02    0.9234588295027748D+01   -0.8296752952430090D+01
    0.1488011280912007D+02    0.1489428043121902D+02   -0.2072106238868662D+02
    0.1561252779879417D+02    0.1441122092066673D+02   -0.2030069226125608D+02
    0.1462313650915442D+02    0.1548292171920917D+02   -0.1993097925475460D+02
   -0.1166107349873871D+02   -0.5778086051480521D+00   -0.2232341995686841D+02
   -0.1139269961016051D+02    0.2823951654289539D+00   -0.2193934942507473D+02
   -0.1085577513045249D+02   -0.1014640895708576D+01   -0.2235553311930979D+02
    0.1405573871184204D+02   -0.7404971286496761D+01    0.1057252588337541D+02
    0.1438640518114843D+02   -0.6962478963089350D+01    0.1129918628096474D+02
    0.1315074108557107D+02   -0.7107689893978482D+01    0.1043251378133614D+02
    0.1847380401609335D+02    0.2070167258849981D+02   -0.2290324852581425D+02
    0.1812272737568794D+02    0.2155272144765642D+02   -0.2268220102576572D+02
    0.1938991129152307D+02    0.2076737451778983D+02   -0.2332205343869763D+02
   -0.1742003422489331D+02    0.2085837884784920D+02    0.2285684613272348D+02
   -0.1652115417360799D+02    0.2060676252017664D+02    0.2259881228624182D+02
   -0.1773501444411117D+02    0.2118222121379582D+02    0.2199631528494148D+02
    0.7216654159754083D+01    0.8328674320300518D+01    0.1801099417059849D+01
    0.6574875355229244D+01    0.8710289204518832D+01    0.1180685068544445D+01
    0.7058938421218723D+01    0.8851269106131300D+01    0.2571926458940636D+01
   -0.8693397729824845D+01   -0.2606180539424382D+02    0.9200497156218785D+00
   -0.9202225439953827D+01   -0.2676839153067460D+02    0.5155326233940822D+00
   -0.8982001490101235D+01   -0.2599774693502484D+02    0.1877259739646144D+01
    0.2038012876249574D+01   -0.7480609657505257D+01    0.2085021027881162D+01
    0.2903053437249261D+01   -0.7563862433370644D+01    0.1645945688194189D+01
    0.1366151619546975D+01   -0.7605840723435003D+01    0.1427169131978083D+01
   -0.1439611649758744D+02    0.7713269179830454D+01   -0.2362927638521531D+02
   -0.1370470646909117D+02    0.7144913141012362D+01   -0.2385116629909401D+02
   -0.1407028413501700D+02    0.8609089735268590D+01   -0.2382851862761083D+02
    0.2506412553280389D+02    0.1834643091007164D+02    0.2331927032429231D+02
    0.2524090753421006D+02    0.1882916958484264D+02    0.2408775723636898D+02
    0.2436160759135558D+02    0.1876844491384584D+02    0.2286168038846746D+02
    0.3666088639035282D+01    0.1741889643808533D+02    0.1768785761797930D+02
    0.3837338430683903D+01    0.1830640967348673D+02    0.1800124264582653D+02
    0.4535842865385441D+01    0.1707563776056434D+02    0.1736903690932758D+02
   -0.2323534464773715D+02   -0.1292662170874767D+01   -0.7537285972387416D+01
   -0.2233376816318536D+02   -0.1425871550301067D+01   -0.7626902102799972D+01
   -0.2365896186984967D+02   -0.1033581958167362D+01   -0.8422167847104365D+01
    0.1137181722044745D+02    0.5650223413618540D+01    0.1135207459306445D+02
    0.1060682640214596D+02    0.6287722584794070D+01    0.1120876710054144D+02
    0.1198365635326369D+02    0.6039962157602921D+01    0.1067168832705234D+02
    0.1893649212295669D+02    0.2269432241486998D+02   -0.1314026189046198D+02
    0.1983260688560893D+02    0.2229827261417964D+02   -0.1316268318266908D+02
    0.1825601962843860D+02    0.2194625507126128D+02   -0.1306134768990616D+02
    0.7092763296086755D+01   -0.1724269589188273D+02    0.2326231833771588D+02
    0.6249669400765882D+01   -0.1759074280031208D+02    0.2300251072389763D+02
    0.7008142634233073D+01   -0.1630847801731485D+02    0.2321123046027855D+02
   -0.7642297287058532D+01    0.2118370901481309D+02   -0.8563367196256745D+01
   -0.7927776118578143D+01    0.2110062817556828D+02   -0.9471892797818880D+01
   -0.7424791892767598D+01    0.2216125485775016D+02   -0.8459820161383723D+01
   -0.1672016223023259D+02   -0.8229851607688476D+01    0.1006166261599053D+02
   -0.1728685768322892D+02   -0.7429905868209667D+01    0.1024203759375304D+02
   -0.1691525652654025D+02   -0.8782067438715030D+01    0.1082624178433758D+02
   -0.5532480124535045D+01   -0.2406904048515763D+02   -0.1368038774943372D+02
   -0.4990228198301956D+01   -0.2482123518368921D+02   -0.1336585992158783D+02
   -0.6443119959618556D+01   -0.2419346393549316D+02   -0.1338614614588523D+02
   -0.2575949761373684D+02    0.4343886757469550D+01    0.1217521825682837D+02
   -0.2524855208703818D+02    0.4863179097279273D+01    0.1151019545752379D+02
   -0.2511584366357298D+02    0.3856239959084013D+01    0.1267372900207496D+02
   -0.1272904762123897D+02   -0.7784738764305030D+01   -0.4591260468732330D+00
   -0.1250264378694303D+02   -0.8665149034103438D+01   -0.7794535259904656D-01
   -0.1281318469572649D+02   -0.7872222380279852D+01   -0.1411967077544998D+01
    0.4460942942200913D+01    0.2249238493762107D+02   -0.2380028670579566D+01
    0.4180934424918496D+01    0.2156593670879126D+02   -0.2442004637674324D+01
    0.5425712622862849D+01    0.2257000393712914D+02   -0.2466304329289847D+01
    0.1018013483369283D+02   -0.1105747180123546D+01    0.1174349379116494D+02
    0.9774236396986517D+01   -0.1135792016971196D+01    0.1086407919243869D+02
    0.9940000122017318D+01   -0.3148726299070148D+00    0.1227692635927684D+02
    0.3020562078806842D+01   -0.1849676096578532D+02   -0.2695072018827731D+02
    0.2353075549635781D+01   -0.1911696339140978D+02   -0.2725615750837534D+02
    0.3871348580003879D+01   -0.1894454902281046D+02   -0.2700976866497461D+02
   -0.1303063816499686D+02   -0.9918255755822025D+00    0.1625074849688297D+02
   -0.1394828048692331D+02   -0.6991498356260382D+00    0.1636052257404240D+02
   -0.1300327607856055D+02   -0.1898608460938201D+01    0.1603432160261184D+02
   -0.4958094268590551D+01   -0.4195671253108656D+00   -0.1929028489259735D+02
   -0.5278751078802816D+01   -0.1063243250165355D+01   -0.1992701767884708D+02
   -0.5460456007091624D+01    0.3246167564916518D+00   -0.1946733283682815D+02
    0.1997895396215521D+01   -0.7521106933662926D+01    0.4755415749178955D+01
    0.2773101410744321D+01   -0.6945436475392025D+01    0.4738415801201571D+01
    0.1928334182264230D+01   -0.7553946116479747D+01    0.3794347741289630D+01
    0.3145395338707317D+01   -0.1399131652790211D+02    0.1945501200697947D+02
    0.3489425966556295D+01   -0.1332242745517170D+02    0.1884633661584652D+02
    0.2941584058026832D+01   -0.1355204522122474D+02    0.2025173279052577D+02
    0.1048723953001688D+02    0.2400985833501160D+02   -0.1565490690676866D+02
    0.1072429337489362D+02    0.2334463644924308D+02   -0.1495090997201290D+02
    0.1061347345840740D+02    0.2355813566720748D+02   -0.1651111356584022D+02
    0.2030822565053736D+01   -0.2566183720923983D+02   -0.5599287628833362D+00
    0.2005576872364706D+01   -0.2552065053474641D+02   -0.1505792794925471D+01
    0.2276419824755807D+01   -0.2477599420665795D+02   -0.1322893952336665D+00
   -0.1827740569748622D+02   -0.2143503983083059D+02   -0.2061722616898419D+02
   -0.1765274757501188D+02   -0.2121447669072019D+02   -0.1992322734064236D+02
   -0.1821931063152577D+02   -0.2073392136877284D+02   -0.2127982742695552D+02
   -0.2494296846939772D+02    0.1737090642313987D+02   -0.2118152601259189D+02
   -0.2515093903952539D+02    0.1675374869150859D+02   -0.2049583044877646D+02
   -0.2409503037731809D+02    0.1781685043025766D+02   -0.2091344465178407D+02
   -0.7065019914809731D+01    0.2383408506140493D+02   -0.8048608551177482D+01
   -0.6319375710546063D+01    0.2373724018445134D+02   -0.7495978103690844D+01
   -0.7829377404606962D+01    0.2413266027897369D+02   -0.7526033878614917D+01
    0.8452099403670633D+01   -0.2420292232576512D+02    0.1863795347864892D+02
    0.8103701249955177D+01   -0.2500982905990426D+02    0.1820054771142642D+02
    0.7981206744493108D+01   -0.2416505343608514D+02    0.1945616395236635D+02
   -0.5162222465005089D+01    0.2481982931147720D+01   -0.2553049305454964D+02
   -0.4382062349811166D+01    0.2532797251516890D+01   -0.2603693872782597D+02
   -0.5726284521605068D+01    0.3192137813424869D+01   -0.2594012935461511D+02
    0.1815206077361590D+02   -0.7544163690690204D+01    0.1071813058198187D+02
    0.1726725096934149D+02   -0.7834295103210103D+01    0.1045919708502382D+02
    0.1852485578046912D+02   -0.7248758539929382D+01    0.9926111864081607D+01
    0.2513628388680425D+02   -0.2321752781219973D+02   -0.1559844650771702D+02
    0.2595432171326250D+02   -0.2273985552742339D+02   -0.1576611230995258D+02
    0.2527369577947644D+02   -0.2415139560795400D+02   -0.1546215795282269D+02
   -0.7723941922176754D+01    0.1294565491980832D+02   -0.1730001689798762D+02
   -0.8291769301274156D+01    0.1225711146670383D+02   -0.1759626626753717D+02
   -0.8070691178869319D+01    0.1370760710330444D+02   -0.1767831622766571D+02
   -0.5138501135563264D+01   -0.2367910584060098D+02    0.7235168761865256D+01
   -0.5846168729034184D+01   -0.2348934964169519D+02    0.7887024411138152D+01
   -0.4369327125812309D+01   -0.2315211123852122D+02    0.7432690221948443D+01
    0.4851648616224475D+01    0.1947873898419048D+01    0.1698869135398835D+02
    0.4966326119945611D+01    0.2881738642819548D+01    0.1695467094687168D+02
    0.4882711744903971D+01    0.1597169806417872D+01    0.1789980994500976D+02
   -0.1042504126226762D+02    0.5499913401114573D+01    0.2659917370482411D+02
   -0.1071081341201139D+02    0.5057804662524165D+01    0.2738261928716060D+02
   -0.1113670522917723D+02    0.6061249844340271D+01    0.2628803143388903D+02
    0.2569330325869714D+02    0.9250660001063937D+00    0.2052112416219119D+02
    0.2552425987911260D+02    0.9469222507527199D+00    0.1956758153994960D+02
    0.2477508724635253D+02    0.9326925689065441D+00    0.2084734003852843D+02
    0.1161144377027397D+02    0.2828376328469601D+01    0.1130497820043080D+02
    0.1154905866567605D+02    0.2589140718678899D+01    0.1033890463266631D+02
    0.1161938061907023D+02    0.3791696496320409D+01    0.1140719651416473D+02
   -0.4344620905703623D+01    0.1203586790340127D+01   -0.8794707100673481D+01
   -0.5035699627450766D+01    0.1536136126263383D+01   -0.8208957847176951D+01
   -0.4711826775012062D+01    0.6803909871764595D+00   -0.9484218306202090D+01
    0.2398282234028913D+02   -0.2511382316292008D+02   -0.7257098696628663D+01
    0.2442235058945670D+02   -0.2436382680598977D+02   -0.6854288032088108D+01
    0.2333611944716279D+02   -0.2537768964322614D+02   -0.6576741940920263D+01
   -0.2997723061302378D+00   -0.9582351605341794D+01    0.2667036827887731D+02
   -0.4758448527381818D+00   -0.8910280873198611D+01    0.2594248767808860D+02
    0.6346420143083350D+00   -0.9617133361487483D+01    0.2688318709433389D+02
   -0.2511184887856447D+02   -0.2405196179222953D+02   -0.1803710997073324D+02
   -0.2446883879334129D+02   -0.2441128060491559D+02   -0.1866798407528476D+02
   -0.2475425136826859D+02   -0.2320880244469518D+02   -0.1786832423067704D+02
    0.1158065928185594D+02   -0.1701927786983017D+02    0.2303586730524443D+02
    0.1193085788121737D+02   -0.1676787127880207D+02    0.2218016531210588D+02
    0.1074362959304402D+02   -0.1747962737859623D+02    0.2297576200400877D+02
    0.6005215551312153D+01   -0.5079932965092293D+01   -0.1393220359656414D+01
    0.6179936451448794D+01   -0.4208938555346507D+01   -0.1023029858807712D+01
    0.5388385591730351D+01   -0.5554309339109165D+01   -0.8215133861595660D+00
   -0.1113650809315274D+02   -0.2135154529844209D+02   -0.2489200386672188D+02
   -0.1064980398969434D+02   -0.2069814587481515D+02   -0.2545278969219539D+02
   -0.1145086466578805D+02   -0.2098242477307828D+02   -0.2406890219060843D+02
    0.1591040307536629D+02    0.1823689783342521D+02    0.7882398510547011D+01
    0.1579877142268468D+02    0.1887187514911764D+02    0.7149866769146654D+01
    0.1505155838948557D+02    0.1779155556019719D+02    0.8120771601629819D+01
    0.1867552622557212D+02    0.1040043300288577D+02   -0.1086797209300115D+00
    0.1955841445855876D+02    0.1075722388396762D+02    0.3507290281680948D-01
    0.1806353476081305D+02    0.1077290864648603D+02    0.4974067661675312D+00
    0.2365588909669334D+02    0.6916081011374875D+01    0.2612232282962849D+02
    0.2274188945661031D+02    0.7070060817546394D+01    0.2638992313519740D+02
    0.2364116540208018D+02    0.6037052172918248D+01    0.2580583757802098D+02
   -0.8913740298045157D+01   -0.1388419409779229D+02   -0.1314144453082225D+02
   -0.9300510239472796D+01   -0.1369755735318904D+02   -0.1227526873356449D+02
   -0.7949693420634858D+01   -0.1393858596691453D+02   -0.1296394692717233D+02
   -0.4375671923706783D+01   -0.2640585954713993D+02    0.6592799656885391D+01
   -0.3693237646123704D+01   -0.2676040305505659D+02    0.7158364446023092D+01
   -0.4439073422376284D+01   -0.2543178879444922D+02    0.6802568894587880D+01
   -0.2597236363959093D+02    0.1722622463114483D+02    0.1291466138154103D+01
   -0.2593092711199836D+02    0.1817798334844502D+02    0.1539896520273889D+01
   -0.2693559250746984D+02    0.1704997501603876D+02    0.1173481046280524D+01
    0.1142081061129579D+02    0.1894227073559816D+02   -0.2585685573214892D+01
    0.1190326623984945D+02    0.1863448019947922D+02   -0.1847620472394961D+01
    0.1118758806880895D+02    0.1981391682649301D+02   -0.2344408767734564D+01
    0.2241205295965649D+02    0.1699841877249084D+02   -0.4467312064530420D+01
    0.2284593651720883D+02    0.1759803738859369D+02   -0.3815316763374152D+01
    0.2190068978669195D+02    0.1763906239827088D+02   -0.4967321209347914D+01
    0.2057111720420942D+02    0.1826288448616681D+02    0.1570706045684443D+02
    0.2140366649530155D+02    0.1817549116040613D+02    0.1531234851144590D+02
    0.2069333975812830D+02    0.1898706784965411D+02    0.1636612504401899D+02
   -0.4335715132118623D+01    0.1009548891881486D+02    0.2351413600723392D+01
   -0.4211311451582859D+01    0.1002109629517603D+02    0.3256026912981633D+01
   -0.4887688532746992D+01    0.1086667006074274D+02    0.2191872866331373D+01
    0.1689428445580533D+02    0.1786010638573208D+01    0.1814866843332058D+02
    0.1686079191574868D+02    0.2595189995675309D+01    0.1865985566420409D+02
    0.1724470593418420D+02    0.1098226140393770D+01    0.1868037941446629D+02
   -0.7489470937425707D+01   -0.4904453122485716D+01   -0.1299176368806345D+02
   -0.8192515542521416D+01   -0.4842539525099933D+01   -0.1361444693873724D+02
   -0.7270473635423529D+01   -0.4000968013961882D+01   -0.1275271563839204D+02
    0.7950230304143539D+01    0.1307290797233528D+02   -0.1481120809427508D+02
    0.6953987567305893D+01    0.1315661428081598D+02   -0.1460172989512431D+02
    0.8334356439473900D+01    0.1394333012693373D+02   -0.1463458127669877D+02
   -0.1431175699242279D+02   -0.4802896323819314D+01   -0.2091039490407460D+02
   -0.1421194240948044D+02   -0.3843656340481947D+01   -0.2074741756232086D+02
   -0.1507140799397301D+02   -0.4781171652108371D+01   -0.2149102592989094D+02
    0.1959433962972305D+02    0.1236595300537162D+02   -0.2170807860034169D+02
    0.2045287781326955D+02    0.1213380210564230D+02   -0.2202476970038747D+02
    0.1961521291331630D+02    0.1188538394332335D+02   -0.2085710189793000D+02
    0.2290230199343841D+02   -0.2633295571761886D+01   -0.2541958817295518D+02
    0.2349160060328580D+02   -0.3390871951653625D+01   -0.2557836101234933D+02
    0.2208390984931069D+02   -0.2811167433608940D+01   -0.2598795775669496D+02
    0.2641774039571520D+02   -0.2032709425560265D+01   -0.2572975837977620D+02
    0.2621762964882117D+02   -0.1784511990217829D+01   -0.2666787721559603D+02
    0.2625266796584271D+02   -0.2981326155738899D+01   -0.2563232093096170D+02
   -0.1765002560995913D+02   -0.2360623965056914D+02   -0.1492104797684994D+02
   -0.1852114213958105D+02   -0.2379889658956806D+02   -0.1449201240116688D+02
   -0.1700211571623346D+02   -0.2405350842338787D+02   -0.1443536329488131D+02
    0.8714279385504369D+01    0.3786633690974149D+01    0.2004765970108286D+02
    0.8741381955796957D+01    0.4283532844612687D+01    0.2086284614754643D+02
    0.9520273594499958D+01    0.3305834062264089D+01    0.2015427167872137D+02
   -0.4750948706524625D+01   -0.2409360469607842D+02   -0.2678888397853343D+02
   -0.5568358221861260D+01   -0.2462491231950528D+02   -0.2659766042257063D+02
   -0.4008434897847642D+01   -0.2470724138252954D+02   -0.2654863324901339D+02
    0.3639440743154667D+01    0.2657553714847929D+02    0.1244049325011818D+02
    0.3683574566826915D+01    0.2570041327902378D+02    0.1269109915811278D+02
    0.3901445098492961D+01    0.2708002685482768D+02    0.1321607754981006D+02
   -0.3054183179582449D+01    0.1575455410218062D+02   -0.1314846519537711D+02
   -0.3321840095770773D+01    0.1542136646926371D+02   -0.1407209703442399D+02
   -0.2226020652691513D+01    0.1619587402365622D+02   -0.1336133584914858D+02
    0.2489100240787893D+02   -0.1423240373994651D+02   -0.2177343704449054D+02
    0.2563292652528387D+02   -0.1394617356149269D+02   -0.2230731179217715D+02
    0.2466247303571946D+02   -0.1337799020996789D+02   -0.2130343750151397D+02
   -0.1352799274806922D+02    0.1076943603405033D+01    0.1983410605473980D+02
   -0.1260796847989805D+02    0.1117217318372500D+01    0.1956870209773483D+02
   -0.1413564224734787D+02    0.1119957093771905D+01    0.1905896776524212D+02
    0.1032327000324433D+02   -0.1802507792837456D+02    0.1320306379079723D+02
    0.9841618656256964D+01   -0.1738080614812418D+02    0.1268461763984604D+02
    0.1025158570019748D+02   -0.1766506031422441D+02    0.1410670916123413D+02
    0.6389272220998537D+01    0.9727867939332732D+01    0.2582977133528282D+02
    0.7314935909124677D+01    0.9658910976295941D+01    0.2616851258522118D+02
    0.6240450364556356D+01    0.8993598530059852D+01    0.2523143282609193D+02
    0.2580938924742604D+02   -0.5727735551832262D+01    0.1764691054255627D+01
    0.2512488245912138D+02   -0.5951997028067939D+01    0.2376598895152075D+01
    0.2602722784744577D+02   -0.4772086536706388D+01    0.1696938759474074D+01
   -0.8482830444566689D+01   -0.6900569149428767D+01    0.1740188654778258D+02
   -0.8518754874033405D+01   -0.6656080772052435D+01    0.1642583559095566D+02
   -0.9016215534559320D+01   -0.7712828644240393D+01    0.1744940121669050D+02
    0.1937751046095075D+02   -0.1848506572997584D+02    0.1838696800058298D+02
    0.1877297429639058D+02   -0.1786310596577491D+02    0.1872048405616603D+02
    0.1901483190460503D+02   -0.1935182170511644D+02    0.1808137490250417D+02
    0.8046086349468358D+00   -0.8566492180741228D+01   -0.1547090240396620D+00
    0.4689956507609203D+00   -0.9400010779381592D+01    0.2636152539050952D+00
    0.6508859563479865D+00   -0.8647593160747634D+01   -0.1147191530094828D+01
    0.9134536213892963D+01   -0.2227397580696505D+02    0.2495025102772313D+02
    0.8952697919093108D+01   -0.2316640944839347D+02    0.2458693829465832D+02
    0.8885127909906329D+01   -0.2166409674775329D+02    0.2425988631517314D+02
   -0.7818873247468002D+01   -0.8610867929199996D+01   -0.2588719302469103D+02
   -0.8538402314770712D+01   -0.8341635444740227D+01   -0.2653178119395004D+02
   -0.7483682577289895D+01   -0.9487426284437037D+01   -0.2618791047772286D+02
   -0.2161231100471027D+01   -0.2591379779154250D+02   -0.1014307924080393D+02
   -0.2759546190016369D+01   -0.2643759179106445D+02   -0.1061645745789099D+02
   -0.1503780826740201D+01   -0.2544145813558539D+02   -0.1073389438871175D+02
   -0.1603610332229161D+02    0.3691440719293449D+01   -0.1131898595358146D+02
   -0.1554301615963693D+02    0.4347168041267686D+01   -0.1075682410000564D+02
   -0.1547788750999889D+02    0.3474639402531606D+01   -0.1203957126886767D+02
    0.1577275201427006D+02    0.1222391674691405D+02    0.2047511429585124D+02
    0.1604151151980609D+02    0.1301845366203338D+02    0.2086143166257606D+02
    0.1635044896978924D+02    0.1217857856597450D+02    0.1974622803217061D+02
    0.2221378538655651D+02    0.3142223884674314D+01    0.1751936445841983D+02
    0.2160506722277590D+02    0.3554954058811510D+01    0.1695788234045203D+02
    0.2290446357811295D+02    0.2913055255527264D+01    0.1692443850060607D+02
    0.1811198718764977D+02    0.1405466640440313D+02    0.1032652397361829D+02
    0.1777849764904266D+02    0.1412935503192757D+02    0.9393371618251292D+01
    0.1844559469157216D+02    0.1490358143493252D+02    0.1058848932447436D+02
    0.4121048982035736D+01    0.2168554423039247D+02   -0.7772664254267646D+01
    0.5050868641981141D+01    0.2191365364028115D+02   -0.7943608624579284D+01
    0.3998461704275134D+01    0.2102738475945155D+02   -0.7085190848371660D+01
   -0.9281158967162801D+01   -0.1028263241018185D+01    0.1365676054999112D+02
   -0.8884231997764477D+01   -0.7396880778111856D+00    0.1279754665147202D+02
   -0.9180312278157563D+01   -0.1985689040122475D+01    0.1358633460074910D+02
    0.1848971392447798D+02    0.1454243084505214D+02   -0.2326439669009788D+02
    0.1850823384357805D+02    0.1364168422257882D+02   -0.2292820512707292D+02
    0.1939719372790571D+02    0.1488273943752403D+02   -0.2332416001045625D+02
    0.2459639294158310D+02   -0.7812792926202451D+01    0.2288248927905646D+02
    0.2509192288780649D+02   -0.7018438436893086D+01    0.2270071139153806D+02
    0.2517028999871094D+02   -0.8466161798752978D+01    0.2320425194378756D+02
   -0.1482992476275079D+02   -0.8770227386087587D+01   -0.1665529761316824D+02
   -0.1527760569599655D+02   -0.9565250742542499D+01   -0.1691046229148074D+02
   -0.1498824501593321D+02   -0.8641685289748098D+01   -0.1572589319597010D+02
   -0.1841362899396059D+02   -0.1671211668815698D+02   -0.2546648076665407D+02
   -0.1839312199125022D+02   -0.1682897248594724D+02   -0.2450911481595440D+02
   -0.1922842833566519D+02   -0.1716862511377077D+02   -0.2573476169677832D+02
    0.5149836360878318D+01   -0.7823027957978650D+01   -0.2164114161335104D+02
    0.5405626583144979D+01   -0.7007014243621691D+01   -0.2123484361775527D+02
    0.4604295985568154D+01   -0.8325749448853422D+01   -0.2097257617766989D+02
   -0.4452674472363045D+01    0.8345666689079900D+01    0.4937853261830570D+01
   -0.5206958545732094D+01    0.8919786424139344D+01    0.5057513933697095D+01
   -0.3843751234908761D+01    0.8634539701672146D+01    0.5611471270936501D+01
    0.6338867733095453D+00   -0.7606977116786279D+01   -0.1638600902515099D+02
    0.1408224531746979D+01   -0.8246447253649468D+01   -0.1633856567943194D+02
    0.2886576563283969D+00   -0.7633533508966015D+01   -0.1552220840061200D+02
    0.2530544997505000D+02   -0.7880458109657831D+01    0.1069166772495285D+02
    0.2611375792415356D+02   -0.8158059520632431D+01    0.1026513593195408D+02
    0.2464795702908423D+02   -0.7632579374660500D+01    0.1002836672345292D+02
    0.1722137575259910D+02   -0.1200320100762167D+02   -0.3992128569913068D+01
    0.1779169783941705D+02   -0.1276684675264632D+02   -0.3862274244818553D+01
    0.1643339270967737D+02   -0.1218899849757839D+02   -0.4540174023661206D+01
    0.8513192846013101D+01    0.9383854483057826D+01   -0.2106005212832872D+01
    0.7627119022438980D+01    0.9240496203217253D+01   -0.1676329669083592D+01
    0.8246733638568939D+01    0.9616817533027220D+01   -0.2984913959129911D+01
   -0.1632409500117107D+02   -0.1016160151915976D+02   -0.2218665280057558D+02
   -0.1617142527173739D+02   -0.1110418319550884D+02   -0.2203927929129262D+02
   -0.1541910294965080D+02   -0.9730681014534140D+01   -0.2231474269879240D+02
    0.9057966883705014D+01   -0.6808087552541695D+01    0.1472415857494267D+02
    0.8556439763173415D+01   -0.7556523293590775D+01    0.1515987044991052D+02
    0.8423592629405386D+01   -0.6410976675588995D+01    0.1416201952811602D+02
    0.1502682477871824D+02   -0.1054423652111587D+02    0.2665903497778243D+02
    0.1479681754404349D+02   -0.1063899528187154D+02    0.2573398162129493D+02
    0.1600878970329739D+02   -0.1053300330024401D+02    0.2672675203034044D+02
   -0.2324472958203904D+01    0.7123599084248556D+01    0.2624195440923028D+02
   -0.1738255854201010D+01    0.7850196609159264D+01    0.2622437147567162D+02
   -0.2710069318657784D+01    0.7103125697188569D+01    0.2541536764426327D+02
   -0.1911398282083880D+02   -0.6984271134763249D+01    0.2483175405475019D+02
   -0.1991043544783804D+02   -0.6406202886833370D+01    0.2492697247236233D+02
   -0.1886037212942943D+02   -0.6917805337630168D+01    0.2572219224903465D+02
    0.6092515466819117D+01   -0.2520572747408022D+02    0.2735221748296653D+00
    0.5344529822791354D+01   -0.2580791646967300D+02    0.3337232977698323D-01
    0.6381205263813841D+01   -0.2561711474261237D+02    0.1079199711845636D+01
   -0.2160191452996488D+02    0.1939524358505979D+02    0.2104376278769474D+02
   -0.2116115721651105D+02    0.1875259833555086D+02    0.2160244259880499D+02
   -0.2102953825178196D+02    0.1991180867884632D+02    0.2054052175589884D+02
   -0.3429338928461760D+01    0.2196650528241256D+02   -0.1184321836686141D+02
   -0.2453619959225039D+01    0.2192376780472958D+02   -0.1184775872243605D+02
   -0.3780096231080693D+01    0.2118690754821329D+02   -0.1128404090231553D+02
   -0.1067543001464150D+02   -0.1591373198096384D+02    0.8818854790566112D+01
   -0.1142363651460579D+02   -0.1563511369046647D+02    0.9284172182392606D+01
   -0.1091686136703342D+02   -0.1680371510463171D+02    0.8475316269127955D+01
   -0.1330793615209231D+02   -0.2178364952676961D+02   -0.1139146912654377D+02
   -0.1408230602434715D+02   -0.2234393694856402D+02   -0.1139929818423944D+02
   -0.1318787212189367D+02   -0.2147007018186139D+02   -0.1053528622172970D+02
   -0.2355949797987519D+02    0.4788360202279534D+00   -0.1147778172674359D+01
   -0.2278992237147003D+02    0.2198569550654911D-01   -0.9046345319537132D+00
   -0.2379363048372550D+02    0.7389595419055156D-01   -0.2014564706203679D+01
    0.2358834787480596D+02   -0.1785622062418265D+02   -0.1821509970183061D+02
    0.2409758396802940D+02   -0.1866770617525915D+02   -0.1832179464992945D+02
    0.2387902699200884D+02   -0.1717467767532582D+02   -0.1877198177742369D+02
   -0.2342801120134935D+02   -0.1478932957252489D+02    0.2308741269578317D+02
   -0.2426052767039190D+02   -0.1437186332436660D+02    0.2285979373193409D+02
   -0.2335845271831551D+02   -0.1506953537740662D+02    0.2402488214547993D+02
    0.3764403735108948D+01    0.4478257708329310D+01   -0.1971475821368437D+02
    0.4507582898778763D+01    0.3943016270253857D+01   -0.1945318794804820D+02
    0.4139594130137535D+01    0.5352250969638439D+01   -0.1988502126168391D+02
    0.1578368007520102D+02    0.1573999510191304D+02    0.4688623689398255D+01
    0.1486903135763077D+02    0.1556410056114490D+02    0.4788035974037463D+01
    0.1612926576515124D+02    0.1566287341221900D+02    0.5605073082758168D+01
   -0.2773819853974119D+01    0.1250781362287857D+02   -0.2289161505511099D+02
   -0.3206979714274008D+01    0.1197110864368054D+02   -0.2350728561300157D+02
   -0.2166023661562526D+01    0.1207013386035492D+02   -0.2226411600264381D+02
    0.7074281356646610D+01   -0.2500512882959897D+02   -0.9002417242039527D+01
    0.7456859500714408D+01   -0.2493351991026977D+02   -0.9858045819465731D+01
    0.6547658989753278D+01   -0.2584123457406296D+02   -0.9065948512129236D+01
    0.2527057076567597D+02    0.1808909555055963D+02   -0.4928851227727765D+01
    0.2595882623969970D+02    0.1874234297350925D+02   -0.4756591472508338D+01
    0.2465538393168281D+02    0.1860949140967399D+02   -0.5430549423765570D+01
   -0.9111350544839356D+01   -0.1478602117020947D+02   -0.6902993063603470D+01
   -0.9286154883546367D+01   -0.1383050784224983D+02   -0.6630633473139037D+01
   -0.8189217888875721D+01   -0.1502483739698817D+02   -0.6752227300659122D+01
    0.2342123864664980D+02   -0.1752706362537740D+02   -0.4837452364311895D+01
    0.2309513301695701D+02   -0.1829494384593162D+02   -0.5333695069285019D+01
    0.2277378500577818D+02   -0.1712816961619908D+02   -0.4218758868681137D+01
   -0.1247327411134635D+02   -0.1208245195263607D+02    0.1626004750980885D+02
   -0.1319799865904765D+02   -0.1269681061648085D+02    0.1612670646428527D+02
   -0.1193844886721350D+02   -0.1240469428622282D+02    0.1700112121370928D+02
   -0.9488494043456972D+01    0.2108218223369785D+02   -0.6351237493065935D+01
   -0.9924005679779302D+01    0.2094950486687621D+02   -0.5505412386113607D+01
   -0.9948431212506421D+01    0.2192495780148784D+02   -0.6618072111923580D+01
    0.2236793883027725D+01   -0.9128983159378727D+01   -0.2666855675401723D+02
    0.2700558253623173D+01   -0.8409379596665771D+01   -0.2719088401797529D+02
    0.2908341876530071D+01   -0.9673401383231836D+01   -0.2629297094231173D+02
   -0.1401877694586317D+02   -0.9054741139506193D+01   -0.9046400010205462D+01
   -0.1343679838414667D+02   -0.9317303221777134D+01   -0.9754789856206266D+01
   -0.1370286678778997D+02   -0.8199615291395945D+01   -0.8789545255595595D+01
   -0.1754269865512047D+02   -0.4094322215224725D+01    0.3164471630690007D+01
   -0.1827686787972106D+02   -0.4813413486720771D+01    0.3336489835798114D+01
   -0.1767852590018054D+02   -0.3757725974868524D+01    0.2268513000838629D+01
    0.1822760508850211D+02    0.1978612477881769D+02   -0.1257861598376138D+02
    0.1734838865857102D+02    0.1956235157194301D+02   -0.1291039733864381D+02
    0.1837911128972192D+02    0.1906198708585968D+02   -0.1197240333839815D+02
   -0.2326010435372240D+01    0.1328009115330524D+02    0.8945848318362682D+01
   -0.1368182807703616D+01    0.1328255998158470D+02    0.8746994310507672D+01
   -0.2687585528010889D+01    0.1260160168432292D+02    0.8370325294978970D+01
    0.1735410052081298D+02   -0.1624668564292576D+02    0.5449204525879104D+01
    0.1652699276884673D+02   -0.1617318573428712D+02    0.4951668996726532D+01
    0.1717901153205296D+02   -0.1696804698687442D+02    0.6102904489118442D+01
   -0.1920759545695521D+02    0.1730394241008681D+02   -0.1066494299936049D+02
   -0.1990232453438775D+02    0.1798864827216884D+02   -0.1067902458973567D+02
   -0.1852493749566990D+02    0.1764484625444829D+02   -0.1126759658264859D+02
    0.1423976941672452D+02    0.1558396206332649D+02   -0.2547094261678345D+02
    0.1454108143543915D+02    0.1596222186023390D+02   -0.2460670801191878D+02
    0.1510777244434771D+02    0.1520862289787968D+02   -0.2574024689411111D+02
   -0.2114416435573483D+02   -0.1874483761040440D+02   -0.1996965388416330D+02
   -0.2041674123545723D+02   -0.1868069332760225D+02   -0.1935155399511258D+02
   -0.2120239280157700D+02   -0.1788875695576280D+02   -0.2054607674287848D+02
   -0.2403781049550947D+02    0.1022508214664335D+02   -0.1167950231559792D+02
   -0.2387544937809196D+02    0.1100837729614649D+02   -0.1116237976643718D+02
   -0.2336548328486930D+02    0.1007126037011858D+02   -0.1236375924862995D+02
   -0.6129284500992574D+00   -0.2307876691753701D+02    0.1264976217865524D+01
    0.2321451884478042D+00   -0.2331066488798552D+02    0.1648505424491080D+01
   -0.6885130057697382D+00   -0.2213166858542060D+02    0.1350739966651830D+01
   -0.1642623836593670D+02    0.5471952320692063D+01    0.8185398791910597D+01
   -0.1642569158202310D+02    0.5446339688054954D+01    0.9119694748007714D+01
   -0.1672098056066133D+02    0.4606265347639021D+01    0.7761583982183216D+01
    0.1419803513380591D+02    0.2552087698157382D+02   -0.2001169495782707D+02
    0.1478931035292980D+02    0.2513387708996299D+02   -0.1939590686391334D+02
    0.1462851558338726D+02    0.2629637706686969D+02   -0.2041793752517411D+02
    0.1709163511554715D+02    0.8115711466938368D-01    0.9759544595737340D+01
    0.1697043694557459D+02    0.1023543946012680D+01    0.9832298505290344D+01
    0.1793056443515963D+02   -0.6830695732101244D-01    0.1013886600777163D+02
    0.3523979069714089D+01   -0.3256347545512123D+00    0.2660890069057124D+02
    0.4449342961850363D+01   -0.5864780140752196D+00    0.2632303436223462D+02
    0.3121068785146087D+01   -0.4849871113223253D-01    0.2573315237717006D+02
    0.2482739870254852D+02    0.2220270876472258D+02    0.2139547221199386D+01
    0.2464610848108574D+02    0.2249107180143502D+02    0.3031699289290040D+01
    0.2521609633488981D+02    0.2293622652006619D+02    0.1688383489558506D+01
   -0.1828359618997449D+02   -0.1141440902978071D+01    0.1667323732511900D+02
   -0.1873218133994686D+02   -0.1946393749708319D+01    0.1704228018374354D+02
   -0.1896389450899338D+02   -0.8159398683803033D+00    0.1609080721450866D+02
    0.1240518871837356D+02    0.1242375115335089D+01    0.9355611294373257D+00
    0.1145642988729743D+02    0.1001567775275684D+01    0.9241681148958618D+00
    0.1235223035964180D+02    0.2187505508380552D+01    0.1296899026748992D+01
   -0.4467454252993255D+00    0.1658599708070688D+02   -0.8108104616033476D+01
   -0.9279012784986760D+00    0.1682826554667645D+02   -0.8835030276215727D+01
    0.2843576285106392D+00    0.1601623992799091D+02   -0.8489345718158754D+01
    0.2033912061989087D+02    0.6777497034433483D+01    0.1723807008875534D+02
    0.2011772985079006D+02    0.7504358769730267D+01    0.1785173422264835D+02
    0.2112141446760953D+02    0.6248895329863873D+01    0.1758124329169371D+02
    0.2632741409632321D+02   -0.1638879338595957D+02   -0.1903509312256044D+02
    0.2666262048762499D+02   -0.1702653560715381D+02   -0.1970710499887370D+02
    0.2632823293114721D+02   -0.1550673725665459D+02   -0.1940956380231994D+02
    0.1498347301836470D+01    0.9378167338704928D+01    0.4735245582739446D+01
    0.1703038996286073D+01    0.1019965576444366D+02    0.4235942393304287D+01
    0.8408474778428719D+00    0.9626380772419253D+01    0.5450758348803523D+01
    0.1805931697458445D+02   -0.1300015956268054D+02   -0.1737173917785534D+02
    0.1876335134025843D+02   -0.1241155162626061D+02   -0.1769944776609014D+02
    0.1740315980247789D+02   -0.1242753348529213D+02   -0.1696982380459940D+02
    0.5812755044391191D+01    0.2591401404190856D+01    0.1334441258939012D+02
    0.4990971755049632D+01    0.2604525253480454D+01    0.1397592121123220D+02
    0.6556937916138274D+01    0.2516296530725123D+01    0.1389659558883770D+02
    0.1270221426166102D+02   -0.3295535196562609D+01   -0.2611360832112584D+01
    0.1320729958071251D+02   -0.2480831659746906D+01   -0.2738677464167848D+01
    0.1316406367872854D+02   -0.3868336866989617D+01   -0.1998556589403138D+01
   -0.2174731074781783D+02    0.3030732968994478D+01    0.2037509725726890D+01
   -0.2258475101646331D+02    0.3531327057093331D+01    0.1768384699176952D+01
   -0.2193228686463120D+02    0.2735647460303967D+01    0.3002696337455105D+01
   -0.9673230500455849D+01   -0.1702276165155948D+02   -0.1241895632700970D+02
   -0.9800417788732471D+01   -0.1631229918551633D+02   -0.1303905234042151D+02
   -0.8775662150162095D+01   -0.1705349788559766D+02   -0.1216709195456256D+02
    0.1050658458350083D+02    0.2396058363981992D+02    0.1877436694543915D+01
    0.1050135198397494D+02    0.2359926135042707D+02    0.2756736172172720D+01
    0.1129859474282949D+02    0.2365612498643365D+02    0.1353490478725521D+01
   -0.2248128144284702D+02   -0.9344954572006772D+01   -0.2469253354346977D+02
   -0.2232145153395864D+02   -0.1015992638040691D+02   -0.2428626578549729D+02
   -0.2168722622057116D+02   -0.8879580221200440D+01   -0.2496670395086181D+02
    0.1435959745989758D+02   -0.5752940280996846D+01    0.7754176721082756D+01
    0.1476773535825641D+02   -0.6430146242850566D+01    0.7187820459737734D+01
    0.1344116603343279D+02   -0.6029981074539836D+01    0.7895384010501516D+01
    0.2516379442206532D+01    0.1465378426216607D+02    0.2173927917571556D+02
    0.3323500743666176D+01    0.1484292781770559D+02    0.2127420980971007D+02
    0.2004982591975889D+01    0.1408756453296318D+02    0.2116979067164093D+02
   -0.1583005396780978D+02   -0.4448872108494456D+01   -0.1016762302867117D+02
   -0.1582680069188780D+02   -0.5342933888007801D+01   -0.1049692211175536D+02
   -0.1578450944267545D+02   -0.3887726439374948D+01   -0.1095542700118126D+02
    0.1675737947923588D+02    0.2036349654289834D+02   -0.1397296516827599D+01
    0.1711282979267522D+02    0.2101072109331919D+02   -0.1971742010084918D+01
    0.1633356439975567D+02    0.2079318947366177D+02   -0.6994350347550652D+00
    0.1743412618348236D+02   -0.1708435778598337D+02    0.1445647589284431D+02
    0.1659193282387193D+02   -0.1743253844653379D+02    0.1488955971039577D+02
    0.1820914159767176D+02   -0.1736091648343891D+02    0.1491734924552565D+02
    0.1523076084542884D+02   -0.1816878129314627D+02    0.1961466450639792D+02
    0.1509293294727519D+02   -0.1901777378293367D+02    0.1922826132742298D+02
    0.1601260521216242D+02   -0.1784091520563073D+02    0.1907566918684842D+02
    0.2251790991665508D+02   -0.5648398254318304D+01   -0.2024519726972267D+02
    0.2322922547209033D+02   -0.6313121176212268D+01   -0.2044535110999275D+02
    0.2225332456924421D+02   -0.5296691298718273D+01   -0.2107881108514669D+02
    0.1962910188573240D+02   -0.2401401338984747D+02   -0.2147294366085823D+01
    0.2056605303864748D+02   -0.2404964927504744D+02   -0.2326253080302519D+01
    0.1923667133294749D+02   -0.2330579486311448D+02   -0.2566610777567671D+01
   -0.4353403930165470D+01    0.2088681653971160D+02    0.1193023789506140D+02
   -0.4736003571331346D+01    0.2117716762285479D+02    0.1279082624606764D+02
   -0.5038262210671427D+01    0.2059243474360934D+02    0.1136618271011575D+02
    0.4227637355141588D-01    0.2518200735038426D+02    0.2173661419519787D+02
   -0.7716570647625144D-01    0.2463967711881425D+02    0.2256400043984274D+02
    0.2130473413682415D+00    0.2454909258851801D+02    0.2104435814800775D+02
   -0.2125443334191402D+02    0.1933892116618933D+01   -0.4063220089228789D+01
   -0.2221249748354441D+02    0.1685348440039108D+01   -0.4240997165089965D+01
   -0.2066725663456726D+02    0.1230485761513783D+01   -0.4426880522079234D+01
    0.1383470294104222D+02    0.1520530911630824D+02    0.1373930022421580D+02
    0.1369621873750613D+02    0.1558593099226740D+02    0.1282521755113665D+02
    0.1478003759013712D+02    0.1525231009951679D+02    0.1389450188325581D+02
    0.8320884742051096D+01    0.1900253337386102D+02    0.1627651748518629D+02
    0.7940108815918770D+01    0.1901153862947548D+02    0.1539638824758298D+02
    0.9185417236417015D+01    0.1929390721351349D+02    0.1603751444866087D+02
    0.1367432024749750D+02    0.1107580342230373D+02   -0.1356653822171612D+01
    0.1282765922955874D+02    0.1095134923086760D+02   -0.1820162836187331D+01
    0.1437603595102787D+02    0.1082864860300298D+02   -0.2007518802129606D+01
    0.4111584021571050D+01    0.8059169656330919D+01    0.2702730588067092D+02
    0.4821007905127574D+01    0.7850602382413753D+01    0.2641496428944584D+02
    0.3824430380530556D+01    0.7230137696158669D+01    0.2741805037604560D+02
   -0.1594188796354589D+02   -0.5387817693129950D+01   -0.1295527189239280D+02
   -0.1567873584894893D+02   -0.4513305593066531D+01   -0.1334796573174241D+02
   -0.1690050414331076D+02   -0.5480949552195680D+01   -0.1318626721628881D+02
    0.1910461623216427D+00   -0.8619597394526226D+01   -0.2748317376629151D+01
    0.8458078624911943D+00   -0.9093992100933690D+01   -0.3250823313969216D+01
    0.3906558540164750D+00   -0.7706551862771220D+01   -0.2923301760611297D+01
   -0.1277908811002163D+02   -0.1792028428061537D+02    0.1196788567163425D+02
   -0.1226723575662594D+02   -0.1871063469896687D+02    0.1152159879197002D+02
   -0.1278109291513757D+02   -0.1716169682451251D+02    0.1129561815699820D+02
   -0.1461997994531892D+02   -0.1454270187381127D+02    0.8241913110620363D+01
   -0.1510021809978687D+02   -0.1370506425326905D+02    0.8100529900421421D+01
   -0.1542112010302641D+02   -0.1512321559511708D+02    0.8208747666514567D+01
   -0.7717434388958910D+01    0.1532961610032669D+02    0.2614595326475135D+02
   -0.7524255351358763D+01    0.1455826303346708D+02    0.2675444160353452D+02
   -0.8509418597369660D+01    0.1514423213976914D+02    0.2563229268417979D+02
    0.1190040905833950D+02   -0.2897558068924985D+01   -0.5944064586544618D+01
    0.1108846847221516D+02   -0.2638210848607638D+01   -0.6331079490758737D+01
    0.1206656757845781D+02   -0.2285159893387003D+01   -0.5187829406264363D+01
    0.6519337018939397D+01    0.1708219639580580D+02    0.1734060449316144D+02
    0.7035771164812055D+01    0.1787653897751324D+02    0.1727005007875540D+02
    0.7001672098025649D+01    0.1631963112261582D+02    0.1730476440183043D+02
   -0.1600839566126734D+02    0.2615106538259737D+01    0.9653215926387523D+01
   -0.1579826601896577D+02    0.3268349208213105D+01    0.1030955378427157D+02
   -0.1558044272669121D+02    0.2828317343673413D+01    0.8867072803468012D+01
    0.1082927997168072D+01   -0.1305119293164998D+02   -0.9757060954627725D+01
    0.9799273717852913D+00   -0.1332992339394522D+02   -0.1069307565255048D+02
    0.1554848129398429D+01   -0.1227163630693787D+02   -0.9743830823112944D+01
   -0.2409239511888969D+02   -0.1202244539985261D+02   -0.2518804584969628D+02
   -0.2416747463321918D+02   -0.1276264740283207D+02   -0.2583202177328607D+02
   -0.2480571424347305D+02   -0.1133396570722992D+02   -0.2535153563260816D+02
    0.1883413833886738D+02    0.6263591317725716D+01    0.1196467122048255D+02
    0.1910034158333511D+02    0.5365347690358603D+01    0.1172481013517698D+02
    0.1947227361075370D+02    0.6641363864962370D+01    0.1256186598731153D+02
    0.4871366226492008D+01   -0.9880740036255421D+01   -0.2390496100733039D+02
    0.5159302536991068D+01   -0.9025453031309020D+01   -0.2426109906261462D+02
    0.5502282180517451D+01   -0.1013900520494655D+02   -0.2327685297296250D+02
   -0.7761268495050659D+01   -0.1235250399913695D+02    0.7738660611773248D+01
   -0.8634128845158482D+01   -0.1255850215123599D+02    0.8139312418947179D+01
   -0.7621680214445810D+01   -0.1312660913092211D+02    0.7194132568111760D+01
   -0.2185857790899966D+02    0.5218905884415777D+01    0.1464768204113271D+02
   -0.2194786447549110D+02    0.5730108796391036D+01    0.1545092897706946D+02
   -0.2122829248891674D+02    0.5680619963099046D+01    0.1410430242554658D+02
    0.2069305592567947D+02   -0.1018964487731996D+02   -0.3804724610028831D+01
    0.2071569741867892D+02   -0.1097704018539968D+02   -0.4414085420650216D+01
    0.2117869590224404D+02   -0.9492953976641328D+01   -0.4251885539035846D+01
    0.1223259064997990D+02    0.2399968947409458D+02   -0.2079916911794183D+02
    0.1309786655523881D+02    0.2434663928837896D+02   -0.2065761472808203D+02
    0.1218397184721960D+02    0.2353880153059946D+02   -0.2158833083298780D+02
    0.1202043429358046D+02   -0.6897407856583979D+01   -0.1835548337402253D+02
    0.1138342334308246D+02   -0.7561213020734075D+01   -0.1808018221642875D+02
    0.1256566769435584D+02   -0.7230301406867913D+01   -0.1907636578625248D+02
    0.2511662281431361D+02   -0.2234891738955148D+02    0.7642421159360362D+01
    0.2432657593947572D+02   -0.2177927114426802D+02    0.7390963249034389D+01
    0.2503536675402394D+02   -0.2244766500054379D+02    0.8631333918543760D+01
    0.2687198167996102D+02    0.5541187128665989D-01   -0.8951020659990702D+01
    0.2676305380651028D+02   -0.7320432374793010D+00   -0.8400618686891947D+01
    0.2603017872201097D+02    0.2365820944113576D+00   -0.9342207566824282D+01
   -0.1679630805626544D+02   -0.2275524065667170D+02    0.2366901115578544D+02
   -0.1722227248661527D+02   -0.2198083086351979D+02    0.2412761248551390D+02
   -0.1685583017496088D+02   -0.2351425918889098D+02    0.2435635263149647D+02
   -0.2545749007572663D+02    0.6763843153982608D+01    0.2496303891276668D+02
   -0.2628240944826698D+02    0.6558722083087551D+01    0.2448922889236995D+02
   -0.2558162859078737D+02    0.6387436546007893D+01    0.2584248504290231D+02
   -0.6444474808993830D+01    0.1159958192021102D+02    0.9379474909607072D+01
   -0.5868417629267836D+01    0.1137101564962398D+02    0.1009171205585570D+02
   -0.6727896820400427D+01    0.1080584552772090D+02    0.8854403661536196D+01
    0.2641347983070910D+02    0.6114321252351663D+00   -0.1441744305117254D+02
    0.2656508777480930D+02    0.1543933959278038D+01   -0.1419634273357661D+02
    0.2718513222847473D+02    0.8321171950973938D-01   -0.1424861406161196D+02
    0.4806123714378273D+01    0.1774776101843409D+02   -0.1273403335539583D+02
    0.3852567607994915D+01    0.1779985141397490D+02   -0.1285224374029872D+02
    0.5136252059799524D+01    0.1710133445112418D+02   -0.1341278512159267D+02
   -0.9500026524376285D+00    0.2582360018714249D+02   -0.1081513356040764D+02
   -0.5287057504693630D+00    0.2497210605600196D+02   -0.1083273718364719D+02
   -0.1642248188605099D+01    0.2570189877843343D+02   -0.1012625285628538D+02
    0.2192552226039928D+02   -0.1189964191778695D+02   -0.1533479238651792D+02
    0.2236074171750489D+02   -0.1278418493192978D+02   -0.1535088852881707D+02
    0.2155095896890228D+02   -0.1188030468573204D+02   -0.1444178061847452D+02
   -0.5563702965975387D+01    0.1750989665035022D+02   -0.2158581616254940D+02
   -0.5277338683862013D+01    0.1759136260972652D+02   -0.2071616664130774D+02
   -0.5267034872396678D+01    0.1832390914774377D+02   -0.2199386478905387D+02
   -0.1103795618447376D+02   -0.2248983844093418D+02    0.2694060172011033D+02
   -0.1115180921412476D+02   -0.2168011301517444D+02    0.2639953338799009D+02
   -0.1187263568220646D+02   -0.2255666050554233D+02    0.2740068788648022D+02
   -0.1329637872087757D+02   -0.2320565665705967D+02    0.1968704511808126D+02
   -0.1391934115792940D+02   -0.2332033058029015D+02    0.2035446176567604D+02
   -0.1287403838643222D+02   -0.2404182097232470D+02    0.1957918061728051D+02
   -0.1570504537662349D+00   -0.3424956929954381D+01    0.1694295957801540D+01
   -0.6438166108998102D+00   -0.2642093744031124D+01    0.1847220529097101D+01
   -0.4795663426535456D+00   -0.3630952300238501D+01    0.8028772861250387D+00
    0.1136367664078102D+02    0.4513407450181787D+01   -0.1893858177287165D+02
    0.1209878544291105D+02    0.4455737001263533D+01   -0.1836416942503368D+02
    0.1169073103392517D+02    0.4671245408485554D+01   -0.1982840470747199D+02
    0.2501010304640878D+02    0.2243702927678309D+02    0.2284963367104842D+02
    0.2421316933147486D+02    0.2201275432927731D+02    0.2314879014949858D+02
    0.2525040134013830D+02    0.2303473345296351D+02    0.2361066577480884D+02
    0.1728442445508843D+02    0.2063799886426407D+02   -0.4144065294928400D+01
    0.1780246640895396D+02    0.2142102779603739D+02   -0.4392778313234171D+01
    0.1640750246124890D+02    0.2102222580812910D+02   -0.4146468262878240D+01
   -0.9851391586295184D+01   -0.4459136440547854D+01   -0.1488838331799757D+02
   -0.1050621273472980D+02   -0.4059428941604296D+01   -0.1428452004967533D+02
   -0.9916288468889508D+01   -0.4032125802978884D+01   -0.1575752280488379D+02
    0.4456219754877424D+01   -0.1846610002534801D+02   -0.6219066964112836D+01
    0.4592806201725785D+01   -0.1768456728930463D+02   -0.5673394885180809D+01
    0.4095091740059263D+01   -0.1817287852749217D+02   -0.7076596046322075D+01
   -0.2195293365361058D+02   -0.1375860113892763D+02   -0.1726151280004201D+02
   -0.2177518989205178D+02   -0.1306934998768775D+02   -0.1790668758188465D+02
   -0.2133885941819714D+02   -0.1352955110636336D+02   -0.1655546926562222D+02
   -0.5875046584003596D+01   -0.1070750967633125D+02   -0.6883685752331979D+01
   -0.5810259222814521D+01   -0.1042389775010736D+02   -0.5931974841040935D+01
   -0.5656950440220742D+01   -0.1164671896767813D+02   -0.6850719679285977D+01
   -0.1646398852781984D+02    0.8370194348782712D+00    0.1177255431786058D+02
   -0.1655229028759770D+02    0.1327213938344470D+01    0.1090168360225058D+02
   -0.1544925247306329D+02    0.7867823475927082D+00    0.1185776612485170D+02
    0.2764834030775711D+01   -0.1012140378834975D+02    0.1744171714380499D+02
    0.3153644754971614D+01   -0.9239707073535365D+01    0.1731645232105338D+02
    0.2437741442198502D+01   -0.1018078478945404D+02    0.1831859584080474D+02
   -0.1422601372302316D+02   -0.2352941601074365D+02   -0.1995875492770400D+02
   -0.1475362939167373D+02   -0.2346888327465038D+02   -0.2077842930962642D+02
   -0.1442299333371498D+02   -0.2436482388057535D+02   -0.1948122590664448D+02
   -0.2437086415293892D+02   -0.3500820469659593D+01    0.2420596634872612D+02
   -0.2512414023392744D+02   -0.2897717118627544D+01    0.2412090051448565D+02
   -0.2441184949879294D+02   -0.3672342724543225D+01    0.2518436390127517D+02
    0.1149297843064424D+02    0.1218820868241838D+02    0.8027487241386680D+01
    0.1054011216612322D+02    0.1222185605733203D+02    0.7907097860876530D+01
    0.1171605354505161D+02    0.1250698707960704D+02    0.7192751102864398D+01
   -0.5014570301420015D+01   -0.2100879241277636D+00   -0.1104584858014542D+02
   -0.4285887526189800D+01   -0.6241632034649358D+00   -0.1160428857409259D+02
   -0.5785724873279700D+01   -0.7728231583102443D+00   -0.1124156615220949D+02
    0.1796787802814973D+02   -0.1342990506256815D+02    0.5781879248345683D+01
    0.1767831727673481D+02   -0.1304567056132925D+02    0.4945668799804952D+01
    0.1756727792150483D+02   -0.1429389009920622D+02    0.5869009537239618D+01
    0.1673212105969289D+02    0.2290970926868832D+02    0.2825088562225843D+01
    0.1579295830527310D+02    0.2277040615655705D+02    0.3015424435943996D+01
    0.1683871880784078D+02    0.2315406064881087D+02    0.1889540686576650D+01
   -0.2598353886855445D+02   -0.1927720045224623D+02    0.4213475217717699D+01
   -0.2583643986355037D+02   -0.1935114579240559D+02    0.3267633610979776D+01
   -0.2563890146796339D+02   -0.1844632914071392D+02    0.4521123468815080D+01
    0.2323195882232021D+02    0.1081516165799843D+02    0.1590860240157850D+01
    0.2397040565426996D+02    0.1037323794071841D+02    0.1976105851688270D+01
    0.2259499631337919D+02    0.1088513042330137D+02    0.2288328093431857D+01
    0.8606412457399969D+00    0.9048913277487795D+01   -0.3295330974348767D+01
   -0.1410639926046645D+00    0.9194034635277120D+01   -0.3280626584232499D+01
    0.1163669372900386D+01    0.9306619823498854D+01   -0.4153424474333386D+01
   -0.5577401992795479D+01   -0.4943350257511615D+01    0.7339356235346904D+01
   -0.4789437826016753D+01   -0.4464821504575700D+01    0.7001504427866537D+01
   -0.5638675985434345D+01   -0.5598886214453332D+01    0.6655108291144522D+01
    0.1019631603916869D+02   -0.3702488724233011D+01   -0.2217027004336164D+02
    0.1103916644542895D+02   -0.3406867609624124D+01   -0.2254073751166660D+02
    0.1001799858127163D+02   -0.3000373248350600D+01   -0.2150529359214617D+02
    0.2093209557635227D+02   -0.8178368166284706D+01    0.1509703944634866D+02
    0.2172983441526495D+02   -0.8463784278932934D+01    0.1467009741825114D+02
    0.2114264779385428D+02   -0.7396830739511658D+01    0.1567614740819875D+02
   -0.1836160086148036D+02    0.2508073341472618D+02   -0.1466558068229839D+02
   -0.1748220760152699D+02    0.2471218896703381D+02   -0.1453106326941853D+02
   -0.1896729298864094D+02    0.2431679412482654D+02   -0.1485841122214372D+02
    0.1577719161644599D+02    0.1179829433608886D+02    0.1391130859752064D+02
    0.1565083976253165D+02    0.1238310477651342D+02    0.1312938130848858D+02
    0.1653924099547846D+02    0.1127257487446452D+02    0.1367936625967868D+02
    0.2440549854793493D+02   -0.7492395730516394D+01   -0.1718266675987008D+02
    0.2456073341021811D+02   -0.6882140916585233D+01   -0.1788044785952838D+02
    0.2524875666292203D+02   -0.8012024311108256D+01   -0.1708385273845490D+02
   -0.1442301216889472D+02   -0.1840664638812904D+02   -0.5070643631261352D+01
   -0.1460821902277671D+02   -0.1747876416740750D+02   -0.4964448726774057D+01
   -0.1485525383824166D+02   -0.1882288247292608D+02   -0.4307694059472775D+01
    0.1661655291591627D+02   -0.2126689939190071D+02   -0.2079980204912955D+02
    0.1645722368956141D+02   -0.2172158233811985D+02   -0.1994304095792274D+02
    0.1625604051766810D+02   -0.2181268181511942D+02   -0.2150549685222715D+02
    0.1340461168119320D+02   -0.6207337410486728D-01    0.2229917599376467D+02
    0.1339303609058998D+02   -0.1153939444762678D-01    0.2324446627155970D+02
    0.1274181550132795D+02   -0.8063696856131569D+00    0.2217204588513657D+02
   -0.9025795685327425D+01   -0.1078074722132283D+02    0.5488564792218333D+01
   -0.8575312714441985D+01   -0.1152240015387313D+02    0.5905262705280260D+01
   -0.9870084609662625D+01   -0.1062530128028766D+02    0.6052905979716762D+01
   -0.1389327391113615D+02    0.1061409568085034D+02    0.2139926495307837D+02
   -0.1347114463840242D+02    0.1076083875435899D+02    0.2224438501422694D+02
   -0.1403053043152313D+02    0.1142772731981365D+02    0.2087866648080615D+02
    0.6016677839307211D+01    0.2139658924614426D+02    0.1315466813194382D+02
    0.6201266637341716D+01    0.2210006223956112D+02    0.1374789669560447D+02
    0.5193657255360460D+01    0.2099605939707508D+02    0.1348152591200448D+02
   -0.4422054255809114D+01   -0.8432192798053190D+01   -0.2426204346833571D+02
   -0.3556317148771462D+01   -0.8020015742858572D+01   -0.2403779741078060D+02
   -0.5014439924191888D+01   -0.8072410004091587D+01   -0.2495131108622018D+02
   -0.1251037619653934D+02   -0.1756369137143333D+02    0.4392192328305477D+01
   -0.1175077926533444D+02   -0.1695246658024162D+02    0.4383212632687492D+01
   -0.1311975890272716D+02   -0.1736953604668485D+02    0.3636412258849391D+01
   -0.2316934927358061D+02   -0.2033914641095777D+02   -0.2686401496523329D+02
   -0.2291831212395401D+02   -0.2068443817747510D+02   -0.2768175311770774D+02
   -0.2245894538741050D+02   -0.2069907132379267D+02   -0.2627670679680777D+02
   -0.2569349158084007D+02    0.2428238967169503D+01    0.2098341750923650D+02
   -0.2590702944428563D+02    0.1665338400753155D+01    0.2035272537025401D+02
   -0.2608371512869066D+02    0.3235923957736845D+01    0.2063919971163856D+02
    0.1200270395184869D+02   -0.6290380326199869D+01   -0.2251685372778564D+01
    0.1199283743855360D+02   -0.5763602240762570D+01   -0.1510211439853481D+01
    0.1193266337658437D+02   -0.5680981701634638D+01   -0.3000904270381102D+01
    0.2262886641286203D+02   -0.2627259793273327D+02   -0.1491952471270970D+02
    0.2235735998707181D+02   -0.2544002241481156D+02   -0.1459541823931135D+02
    0.2356759916672346D+02   -0.2626481970193601D+02   -0.1487688043793747D+02
   -0.6863025189807459D+00    0.2987129684196554D+01    0.1741805341166985D+02
   -0.1247442318534999D+01    0.2537653512967731D+01    0.1808231486239529D+02
   -0.4127704870759340D+00    0.3800267351409305D+01    0.1780213245369600D+02
   -0.1415060439503038D+02   -0.1648377287337484D+02   -0.1773596285123728D+02
   -0.1417588961167518D+02   -0.1679075899504586D+02   -0.1683051629833990D+02
   -0.1499636585687932D+02   -0.1653349786935430D+02   -0.1813989646285051D+02
   -0.8554739910873071D+01    0.2097164642378153D+02    0.1765307348812738D+02
   -0.7658059089702884D+01    0.2127039704157427D+02    0.1766884088368380D+02
   -0.8964017605457066D+01    0.2143212457227342D+02    0.1837110960796302D+02
   -0.4978083254708176D+01   -0.1099135801449710D+02   -0.2553805998135225D+02
   -0.5808414532866534D+01   -0.1076522552001826D+02   -0.2599635548833077D+02
   -0.4648504756821108D+01   -0.1033534419230086D+02   -0.2492638838069799D+02
   -0.2774368454480767D+01   -0.2142718399159561D+01   -0.1035507595627117D+02
   -0.2127348119866275D+01   -0.2473182309115906D+01   -0.9734708601319936D+01
   -0.2600170850165916D+01   -0.2760503397289881D+01   -0.1108518073395442D+02
    0.4749965832788731D+01    0.1113874770495305D+02    0.1154224014911374D+01
    0.5221116542171436D+01    0.1162341854226834D+02    0.1828912860488493D+01
    0.3752198567684155D+01    0.1125300078157123D+02    0.1238843084489134D+01
   -0.6064268925450070D+01   -0.6337508061102890D+01   -0.2213490893121920D+02
   -0.6161003341223136D+01   -0.5515492873317286D+01   -0.2158607950645126D+02
   -0.5119330243418665D+01   -0.6384490056763013D+01   -0.2237993922891167D+02
   -0.3917555968433126D+01   -0.7906690422295505D+01   -0.4396512162960752D+01
   -0.3873274677864700D+01   -0.6986592590344514D+01   -0.4192153198604887D+01
   -0.4883727727455245D+01   -0.8088758706657808D+01   -0.4384363175696664D+01
   -0.1404317798319688D+02   -0.3218074663173474D+01    0.1547240783306744D+02
   -0.1383264724993686D+02   -0.3673533568400759D+01    0.1463315748202640D+02
   -0.1492517519783816D+02   -0.2821164407665662D+01    0.1530654400239200D+02
    0.2614820117102387D+02    0.8996537048938093D+01    0.1003962285492701D+02
    0.2660087462746426D+02    0.8702619722285418D+01    0.1079867737033908D+02
    0.2617544762687104D+02    0.9960737651101843D+01    0.1008499729592432D+02
   -0.2106306915270556D+02    0.1807877975137605D+02   -0.8510330382568304D+00
   -0.2091945072955821D+02    0.1857077926734350D+02   -0.1757659424627193D+01
   -0.2200095667363951D+02    0.1819337155228421D+02   -0.5838621145211730D+00
   -0.2700368986217614D+02   -0.2558999759190553D+01    0.8147242295984025D+01
   -0.2739780908391090D+02   -0.2424567454718458D+01    0.9049984279691659D+01
   -0.2754342879220653D+02   -0.2003576904462944D+01    0.7583572783203706D+01
   -0.1212800962927365D+02   -0.4305909498465671D+01   -0.2370083014207406D+02
   -0.1268869440499675D+02   -0.3640903344841493D+01   -0.2326397742959265D+02
   -0.1151482665341248D+02   -0.4763895393775382D+01   -0.2308671063568659D+02
    0.2928579619992569D+01   -0.1206753031366774D+02    0.5793324438663902D+01
    0.2161402728231048D+01   -0.1244333450866665D+02    0.5299699613859605D+01
    0.3508154612997176D+01   -0.1186789448697767D+02    0.5041380169759736D+01
    0.1226446634402879D+02   -0.2159026509725327D+02   -0.1716004766852495D+02
    0.1168137885893508D+02   -0.2082727236467040D+02   -0.1703726366445508D+02
    0.1237033902678281D+02   -0.2194794027820542D+02   -0.1631422416282780D+02
   -0.1666773107403951D+02   -0.1564283832176631D+02    0.1953580939295398D+02
   -0.1741204063726900D+02   -0.1525651073388413D+02    0.1907278519505819D+02
   -0.1612288205980266D+02   -0.1488632652262083D+02    0.1977235310301838D+02
    0.7074236356631785D+00    0.2357028729356167D+02    0.1516695501467465D+02
   -0.1371881874826084D+00    0.2326815922403048D+02    0.1475398864921524D+02
    0.4539739888190115D+00    0.2423902784131558D+02    0.1579053919237123D+02
   -0.1606389985410098D+02   -0.1325981841310046D+02   -0.2305564861390510D+02
   -0.1633823122761201D+02   -0.1393254516825647D+02   -0.2242436684451451D+02
   -0.1517145093068255D+02   -0.1353260109461447D+02   -0.2330867306955084D+02
   -0.3949470476464484D+01   -0.1364778363376858D+02   -0.2534537488217518D+02
   -0.4195815586851600D+01   -0.1272664740386860D+02   -0.2535611429161284D+02
   -0.3098757623213810D+01   -0.1368278355681072D+02   -0.2573017824377049D+02
    0.1568458105486292D+02    0.2616528787046354D+02   -0.1486592648091187D+02
    0.1599166130917924D+02    0.2588624816208452D+02   -0.1572786385829382D+02
    0.1495873078699384D+02    0.2671770700792950D+02   -0.1507681734277231D+02
    0.1641712194040352D+02    0.3762466086855388D+01   -0.1025145373553772D+02
    0.1717192507050871D+02    0.4029840026151520D+01   -0.9715254515468819D+01
    0.1579720891944401D+02    0.3302380953805690D+01   -0.9658539260261655D+01
    0.4331074506068051D+01    0.1139295029584708D+02   -0.2148887236999176D+02
    0.3900345401956635D+01    0.1224447642695960D+02   -0.2120367360864898D+02
    0.3547711118975968D+01    0.1081278678232723D+02   -0.2155275446598673D+02
    0.1945850861165517D+02    0.2089171986020855D+00   -0.2372231049938452D+02
    0.1965580107258763D+02    0.5451816099937379D+00   -0.2458201146417969D+02
    0.1915220716871662D+02    0.1050238588216314D+01   -0.2322349842856872D+02
    0.7988014143050057D+01   -0.2061690707641404D+02    0.2715120848036780D+02
    0.8632103708034899D+01   -0.2058729675950749D+02    0.2789156444779925D+02
    0.8298166051370899D+01   -0.2131988288642237D+02    0.2653249331190506D+02
    0.6448020027976349D+01    0.2276672799049639D+02    0.1079169360568125D+02
    0.6283769290082603D+01    0.2371378995327862D+02    0.1085696311358688D+02
    0.6529036560327682D+01    0.2244319519058250D+02    0.1167952393521900D+02
    0.1874071971738574D+02    0.1800074208768053D+02   -0.2425022123864070D+02
    0.1921949158041785D+02    0.1722642703817413D+02   -0.2440547371942538D+02
    0.1942581916261930D+02    0.1866712153499575D+02   -0.2400744999453983D+02
   -0.6027548040402051D+01   -0.1480127866324222D+02   -0.2656673766043604D+02
   -0.5184471362010909D+01   -0.1454379622069089D+02   -0.2626328183276250D+02
   -0.6153658731147456D+01   -0.1451792607632658D+02   -0.2749823936007871D+02
    0.1422182178135843D+02   -0.2167417249178306D+02   -0.2080800805874758D+01
    0.1509960822246282D+02   -0.2217565734671385D+02   -0.1953755817345233D+01
    0.1441115046665492D+02   -0.2084338211536337D+02   -0.1668562110393947D+01
   -0.9164735294040364D+01   -0.2895008226299886D+01   -0.3166617127990300D+01
   -0.8570317585157627D+01   -0.2635991239821004D+01   -0.3864794025516922D+01
   -0.9541148266724257D+01   -0.2124055531129558D+01   -0.2725979374120963D+01
    0.1739354491094417D+02   -0.2300997557938769D+02   -0.1385612929952663D+02
    0.1731094117622532D+02   -0.2367460820018998D+02   -0.1458427125695363D+02
    0.1801704631314533D+02   -0.2330951492444469D+02   -0.1318165346083494D+02
   -0.1676996850844936D+02   -0.6229103112570777D+01    0.1627038934442284D+02
   -0.1605037946375142D+02   -0.6156383794223821D+01    0.1689486468168010D+02
   -0.1750880460028197D+02   -0.5821430221432039D+01    0.1673302114380791D+02
    0.2298836401526028D+02   -0.1795542921405087D+02   -0.1572068408778828D+02
    0.2281699681519730D+02   -0.1890354632777314D+02   -0.1593191586852114D+02
    0.2319171952138537D+02   -0.1746306966952993D+02   -0.1652312832213857D+02
   -0.1441622845849636D-01   -0.2530587829924727D+02    0.1453945460065874D+02
    0.4340317529751141D+00   -0.2464019027827420D+02    0.1397628874769243D+02
   -0.8051740064040850D+00   -0.2550659357414550D+02    0.1409410449227803D+02
   -0.1726724710756223D+02    0.4547097890917117D+00    0.1971547749790743D+02
   -0.1661919116129654D+02   -0.1620213098711172D+00    0.2010999315162245D+02
   -0.1757553805102591D+02   -0.8823695322609693D-01    0.1894961042323224D+02
    0.8921425963202374D+00    0.2412543662752523D+02   -0.9739982736717497D+01
    0.1351196933674441D+01    0.2487197380708324D+02   -0.9429055392910090D+01
    0.1642444033332251D+01    0.2367932281200232D+02   -0.1017046251120323D+02
    0.1768834232771787D+02   -0.2365267957648624D+02   -0.2367225677345598D+02
    0.1822469603811606D+02   -0.2301407471542410D+02   -0.2332760684637842D+02
    0.1802426065557647D+02   -0.2455189649370830D+02   -0.2351066787271082D+02
    0.1160712112114392D+02   -0.2293586306762312D+02   -0.1951472953222422D+02
    0.1120135864705925D+02   -0.2221988790328403D+02   -0.2003318765585285D+02
    0.1183527867958053D+02   -0.2258883751794052D+02   -0.1865234634025356D+02
   -0.1156388263096424D+02    0.1909516736176965D+01   -0.2502402434645526D+02
   -0.1138913014589132D+02    0.2819568235865127D+01   -0.2513757755554175D+02
   -0.1095326798446590D+02    0.1751007961138261D+01   -0.2429358901482156D+02
    0.2281132226840531D+02   -0.9491803426227657D+01   -0.2713913355497655D+02
    0.2226638070849432D+02   -0.9570409349651394D+01   -0.2791213875853144D+02
    0.2307289958143636D+02   -0.1038551275250647D+02   -0.2695217672840994D+02
   -0.9158033223698537D+01    0.2399434651979727D+02    0.8183637338292201D+01
   -0.9872731815648164D+01    0.2352508113790542D+02    0.8574584258590500D+01
   -0.9435457939804094D+01    0.2490223113591728D+02    0.8406385002335668D+01
    0.1895936425480375D+02    0.9696593436738739D+01    0.2262266782421599D+02
    0.1810291419328098D+02    0.9629286019346178D+01    0.2214031019994427D+02
    0.1965402798253751D+02    0.9442671333694545D+01    0.2202012820667502D+02
    0.2220161934592297D+01    0.1145058197639403D+02    0.2800001581786024D+01
    0.1359272777653202D+01    0.1126983408199998D+02    0.2480388242847799D+01
    0.2269152594581018D+01    0.1240663913020700D+02    0.2907267856728359D+01
   -0.6703030516647745D+01    0.1937115338079210D+01   -0.7466177192725608D+01
   -0.6559322613340520D+01    0.2434164831622470D+01   -0.6636842236191584D+01
   -0.7284019467366413D+01    0.1190482404811561D+01   -0.7329041971493293D+01
    0.1948868768059632D+02    0.7769304915086667D+01    0.8731571265990885D+01
    0.1868953658444732D+02    0.8308275581556504D+01    0.8538815696408847D+01
    0.1997095429829313D+02    0.8172864727904578D+01    0.9491171379976310D+01
   -0.7840125466700135D+01   -0.4453968603271345D+01    0.5314820922059790D+01
   -0.8091722195054649D+01   -0.5298694339373909D+01    0.5657315264068000D+01
   -0.8659539190679356D+01   -0.3939661514457156D+01    0.5352458938418439D+01
   -0.9713005076265972D+01    0.2760747492828756D+01    0.3898324245882349D+01
   -0.8794254960987582D+01    0.2395777102865947D+01    0.3806401353272584D+01
   -0.1014837265577700D+02    0.3014281729651471D+01    0.3006195141223265D+01
   -0.1822552242893457D+02    0.2928745421341571D+01    0.2358127669356041D+02
   -0.1911657480140104D+02    0.3098795303517091D+01    0.2325352475080876D+02
   -0.1793136799778893D+02    0.3721913149131593D+01    0.2401728927281679D+02
   -0.5129072339469990D+01   -0.2459116989910382D+02    0.2475192962709828D+02
   -0.4272277362823887D+01   -0.2511351909391512D+02    0.2467845774865102D+02
   -0.5109626555546297D+01   -0.2405098686358010D+02    0.2554700118381681D+02
   -0.2850831770747742D+01    0.9009563171782011D+01    0.1876673008292216D+02
   -0.2985555761774921D+01    0.9704906033670225D+01    0.1945542261966880D+02
   -0.2288216760915696D+01    0.8468797823148208D+01    0.1936637388738539D+02
   -0.1931946956760866D+01   -0.1410642768910268D+02   -0.2790637881048450D+01
   -0.1639310871163363D+01   -0.1326673778247835D+02   -0.3176204172379860D+01
   -0.2696617194926588D+01   -0.1401817888064057D+02   -0.2192742449815503D+01
    0.9233037723568215D+01   -0.4556842957643108D+01   -0.3019144509258078D+00
    0.8833751894333727D+01   -0.4257845852198790D+01   -0.1079614380787423D+01
    0.8646733334333383D+01   -0.4408171446791517D+01    0.3613848082163962D+00
   -0.1592651187544612D+02    0.2096764542510557D+02    0.1613186010544875D+02
   -0.1593339048031843D+02    0.2007823797372451D+02    0.1581163529660215D+02
   -0.1596054506256112D+02    0.2153380220959111D+02    0.1531571222364069D+02
    0.1017050400798411D+02    0.1495177713293997D+02   -0.1663125948549731D+02
    0.1086850747767392D+02    0.1435921565647905D+02   -0.1619674270777628D+02
    0.9845403589477263D+01    0.1540802197566334D+02   -0.1580582379395288D+02
    0.1267727639387654D+02   -0.1947426703515799D+01   -0.1823428293368158D+02
    0.1253346746598778D+02   -0.1168426097437233D+01   -0.1769075300581616D+02
    0.1344307740437008D+02   -0.2411779717233541D+01   -0.1787052800333744D+02
    0.1651391948138637D+02   -0.1109154430674687D+02   -0.1625867738109180D+02
    0.1698305543809187D+02   -0.1107178068393325D+02   -0.1539100912968776D+02
    0.1686476926820480D+02   -0.1030373098594516D+02   -0.1677069922675356D+02
    0.2094866372700663D+01   -0.4398622593530660D+01   -0.1656213435777886D+02
    0.1968060160845637D+01   -0.3489156474549028D+01   -0.1683517836284641D+02
    0.1321163119677468D+01   -0.4676369058619164D+01   -0.1605661634094039D+02
   -0.2518668483278716D+01    0.2722267119286604D+02    0.8255991921075278D+01
   -0.2793129173777535D+01    0.2718287526277883D+02    0.9239159268435598D+01
   -0.2075550114591034D+01    0.2632198421748528D+02    0.8216551044040912D+01
    0.1197559625647796D+02   -0.2361022831029602D+02    0.1642471476434413D+00
    0.1189094756580002D+02   -0.2268432310188724D+02   -0.5524333774249010D-01
    0.1273857145815106D+02   -0.2397777790069641D+02   -0.2563754569297906D+00
    0.1945319862706931D+02    0.5006061334619347D+01    0.6501578214750412D+01
    0.1895338493484234D+02    0.4368852201164052D+01    0.5919971042090407D+01
    0.1960001891836662D+02    0.4753685229808266D+01    0.7445464362941169D+01
   -0.1907958133252345D+02   -0.1221782669340111D+02    0.9236550111510383D+01
   -0.1863437811644861D+02   -0.1303422560756915D+02    0.9486525824433089D+01
   -0.1873044941622778D+02   -0.1141850484322955D+02    0.9652257863407161D+01
   -0.2215763200912957D+02   -0.1686926293248883D+02    0.1405290423083826D+02
   -0.2248513511487063D+02   -0.1748734838712916D+02    0.1474285055006858D+02
   -0.2253619155572616D+02   -0.1599802245897288D+02    0.1430848857333800D+02
    0.1428859401095827D+02   -0.1912128624845765D+02    0.2687886694836258D+02
    0.1472258977171020D+02   -0.1909553550216968D+02    0.2774750907501253D+02
    0.1433268526415458D+02   -0.1830303322364582D+02    0.2633418166406508D+02
    0.7693277166001662D+01    0.2509877406541351D+01    0.1537830834955098D+02
    0.8647609067923737D+01    0.2687866441072490D+01    0.1535508408083220D+02
    0.7488449517218915D+01    0.2991204015791050D+01    0.1623541606319849D+02
    0.1948944859353341D+02   -0.4103035030017459D+01    0.1769949907153794D+02
    0.1935194631859166D+02   -0.4272724449662905D+01    0.1860830240261344D+02
    0.1880492569810671D+02   -0.4628290860046306D+01    0.1720075470509697D+02
    0.2526218915673958D+02   -0.1783545765987718D+02    0.3025717092626256D+01
    0.2544413000697578D+02   -0.1873825255216786D+02    0.3399986772279737D+01
    0.2572898540050645D+02   -0.1711552482392566D+02    0.3451130620572336D+01
    0.1832510182934982D+02    0.3928551485730525D+01   -0.2405326291767192D+02
    0.1879999453692277D+02    0.3562149288085584D+01   -0.2331474740981267D+02
    0.1880228549219439D+02    0.3792928340059157D+01   -0.2491623711764064D+02
    0.2319264176014753D+02    0.1032834284302415D+02   -0.2678183145073090D+02
    0.2364355916978549D+02    0.1043960539034409D+02   -0.2767105907909338D+02
    0.2375177950083163D+02    0.1085173923872285D+02   -0.2622970034157660D+02
    0.1241888716658262D+02   -0.1527324733612257D+02    0.4269018043239695D+01
    0.1328858894360902D+02   -0.1564348454129657D+02    0.4148150968444509D+01
    0.1214747001737691D+02   -0.1575341342318163D+02    0.5104566380336230D+01
    0.1545928972689077D+02   -0.1182845410858876D+01    0.1729972749003533D+02
    0.1605694539516207D+02   -0.7590841262569620D+00    0.1662496644881185D+02
    0.1597236915620637D+02   -0.1317787410140373D+01    0.1807160033708600D+02
   -0.1416231035301921D+02    0.1347225168319922D+02   -0.2643361112748553D+02
   -0.1360877871962861D+02    0.1276658485924779D+02   -0.2690013682383067D+02
   -0.1417798619640551D+02    0.1421493378352957D+02   -0.2717121781445042D+02
   -0.2532323659458652D+02   -0.1914494047135400D+02   -0.1472340445741041D+02
   -0.2574864514906376D+02   -0.1949030736508936D+02   -0.1394323533946245D+02
   -0.2450075253010109D+02   -0.1964877551179964D+02   -0.1491536689239618D+02
    0.2462495602285001D+02   -0.1276578053737624D+02   -0.1802051412469577D+02
    0.2541619439200646D+02   -0.1291477920170773D+02   -0.1859302300540624D+02
    0.2464971166298365D+02   -0.1180804738541165D+02   -0.1782997019099624D+02
    0.1563307501085812D+02    0.2410525869428084D+02    0.1644938974739689D+02
    0.1638562144772042D+02    0.2385221932100790D+02    0.1699366828394150D+02
    0.1566430999893779D+02    0.2506567965643404D+02    0.1631374960479044D+02
   -0.2200216294379744D+02   -0.2139201039578550D+02    0.2013207778191304D+02
   -0.2269051499279527D+02   -0.2130122166657369D+02    0.2078903582631546D+02
   -0.2117881740661961D+02   -0.2155248217014464D+02    0.2057817975220788D+02
   -0.1741875201788011D+02   -0.8925878025906062D+01    0.1346830089943630D+02
   -0.1672142035914041D+02   -0.8999739979918134D+01    0.1407421822448600D+02
   -0.1821162328745343D+02   -0.8613716311046790D+01    0.1393293934779730D+02
   -0.1420410803182968D+02   -0.2178230854276874D+02    0.2688947670347149D+02
   -0.1429978770158028D+02   -0.2110832507630090D+02    0.2758268687510158D+02
   -0.1447340131666216D+02   -0.2260263479259974D+02    0.2734055843616417D+02
   -0.1396101133343090D+02   -0.4978213869637218D+01    0.1754639789460692D+02
   -0.1478412250858394D+02   -0.4534258340676472D+01    0.1787020169889741D+02
   -0.1394272367894862D+02   -0.4453878114346057D+01    0.1679362622827967D+02
    0.3026443764545652D+01    0.1464876232742868D+02    0.2468373339698938D+02
    0.2991740021104484D+01    0.1463356259257181D+02    0.2370763408022216D+02
    0.3957735172532954D+01    0.1454576017156145D+02    0.2499791174487305D+02
    0.2300638981689482D+02   -0.2027512354032212D+02    0.2575265814324858D+02
    0.2361866406424774D+02   -0.2059075320771035D+02    0.2644160022524906D+02
    0.2329125002702746D+02   -0.1943887945245747D+02    0.2545309956671007D+02
    0.6990863992078348D+01   -0.7978233835719839D+01   -0.9022039120150646D+01
    0.7792817382946836D+01   -0.7938600359009994D+01   -0.8523797569079491D+01
    0.6459209018665727D+01   -0.7199301765270393D+01   -0.8871561475189370D+01
    0.2443600981979320D+02   -0.1843204563781608D+02    0.2001405050203551D+02
    0.2382258440389829D+02   -0.1903218818475822D+02    0.1952344345424497D+02
    0.2398186975089251D+02   -0.1806667272046455D+02    0.2077333172172945D+02
    0.2310102696939173D+02   -0.1970779363063342D+02    0.8536401402767506D+01
    0.2301649784155619D+02   -0.2062931537920568D+02    0.8801972257335274D+01
    0.2284215209629198D+02   -0.1976442949300579D+02    0.7627258464128076D+01
    0.1421376364044151D+02    0.9905131140508161D+01    0.2427236586942584D+01
    0.1328951341541083D+02    0.9983533672235664D+01    0.2111069842634758D+01
    0.1438876145685587D+02    0.8936699968475004D+01    0.2329003862906412D+01
   -0.2023524151050395D+02    0.2551348316837439D+02    0.1153447564319534D+02
   -0.2051958824379298D+02    0.2522686709429498D+02    0.1241383261714880D+02
   -0.1993139040725333D+02    0.2462874647082107D+02    0.1114888994851831D+02
   -0.2535956299593586D+02    0.7394040229510853D+01   -0.2490372320240578D+02
   -0.2538489319631847D+02    0.6721340088041309D+01   -0.2565902111688174D+02
   -0.2575149657882254D+02    0.7019015000977264D+01   -0.2417159225340995D+02
   -0.2364510489023975D+02   -0.1220561666697123D+02    0.2470417327537038D+02
   -0.2457471117244237D+02   -0.1244442022018412D+02    0.2479363853679463D+02
   -0.2341358019834900D+02   -0.1168890784346903D+02    0.2552579869044097D+02
   -0.2064570292515236D+02    0.3863090414611539D+01    0.2286287093113929D+02
   -0.2091545231184180D+02    0.3369306041104828D+01    0.2205666233423979D+02
   -0.2074186700101005D+02    0.4813066867407573D+01    0.2283608549455259D+02
   -0.6504438866440117D+01    0.2086454138345473D+01    0.7511775774845126D+00
   -0.6971249088740773D+01    0.1240232146188831D+01    0.8911248983294429D+00
   -0.5782066850465273D+01    0.1817286145669597D+01    0.8106750414600250D-01
    0.1622408006259716D+01    0.4658304621013571D+01    0.2519657134394960D+02
    0.7479941107700967D+00    0.4350621096646536D+01    0.2550704101210992D+02
    0.1496801380848907D+01    0.5614125947739459D+01    0.2508080431819944D+02
   -0.1991690066942818D+02   -0.1874322926662859D+02    0.1355700766329106D+02
   -0.2015974800437394D+02   -0.1787248888420134D+02    0.1322040000106952D+02
   -0.2074704668239813D+02   -0.1905507537356807D+02    0.1391830898553104D+02
    0.4622301254875216D+01    0.3100165383709013D+01    0.2619092658706716D+02
    0.5370738093694032D+01    0.2625950737950403D+01    0.2567009440256630D+02
    0.4543690534166523D+01    0.2979089434906504D+01    0.2714841597447768D+02
   -0.1888483924389145D+02    0.2360595872040360D+02    0.3716898908202684D+01
   -0.1978177166175398D+02    0.2336710088937970D+02    0.3618542298036886D+01
   -0.1874137469882085D+02    0.2437961340321582D+02    0.3141528870890315D+01
    0.1151511231989634D+02   -0.1434989746203323D+02    0.1036962168610980D+01
    0.1227228833396921D+02   -0.1380198905173133D+02    0.1471134962551089D+01
    0.1157814729094604D+02   -0.1420901829414792D+02    0.8478081743568033D-01
   -0.1009413614510682D+02    0.2594008371997184D+02   -0.1270184759244076D+02
   -0.9787080502882345D+01    0.2672552891732579D+02   -0.1318567195661537D+02
   -0.1087772559689572D+02    0.2560700365322808D+02   -0.1318077423781280D+02
   -0.1539391107503867D+02   -0.5679712580739130D+01    0.2427269692052746D+02
   -0.1589083254822398D+02   -0.4829178002168124D+01    0.2422416508446898D+02
   -0.1524270844521402D+02   -0.5751261529935378D+01    0.2525814828075463D+02
    0.1295537215079430D+02    0.1250738751231513D+02   -0.2311561289739972D+02
    0.1321205808328381D+02    0.1155093255614538D+02   -0.2296564591433057D+02
    0.1367607881569682D+02    0.1303247789805497D+02   -0.2267941194789689D+02
    0.2500228594011345D+02   -0.7040735542966960D+01   -0.1035323139421861D+02
    0.2597338618015761D+02   -0.6962510975216119D+01   -0.1034432161292384D+02
    0.2481308043336149D+02   -0.7666059356090139D+01   -0.9619968342776628D+01
    0.2271836654917374D+02    0.5567920770737825D+01    0.1861829073176406D+02
    0.2258253920113542D+02    0.4655537725149126D+01    0.1838341858327787D+02
    0.2293084250989239D+02    0.5560142815306125D+01    0.1955463009025724D+02
    0.9873454520409679D+01   -0.3241137697895078D+01   -0.2849244532201277D+01
    0.9776031027937643D+01   -0.3260321789510818D+01   -0.3769422149610695D+01
    0.1083690984751158D+02   -0.3418573979092886D+01   -0.2654392900082239D+01
   -0.2587643821675782D+02   -0.8005676767169275D+01    0.2030133793684377D+02
   -0.2500148921203142D+02   -0.7989987718199033D+01    0.1991375706045407D+02
   -0.2579709466751249D+02   -0.8465410249703812D+01    0.2116823315810590D+02
   -0.3251926346898821D+01    0.2609657178184233D+02    0.1100478212830980D+02
   -0.3963238900028372D+01    0.2567508505743182D+02    0.1152268459202989D+02
   -0.2523366088398241D+01    0.2544273252685387D+02    0.1097894532965205D+02
   -0.2072443834136130D+02    0.1288076487460778D+02    0.1350674447097754D+02
   -0.2158954545914488D+02    0.1321377465599577D+02    0.1390673607301687D+02
   -0.2012443308268998D+02    0.1358416507221705D+02    0.1383350332491008D+02
   -0.1392312034675656D+02    0.2713349298641361D+02    0.8581138175732114D+01
   -0.1319574219189679D+02    0.2736750235207431D+02    0.9184816232616845D+01
   -0.1394571417338004D+02    0.2616788294642987D+02    0.8206063593905348D+01
    0.4448287941503722D+01    0.1981337360031162D+02   -0.5424056099894266D+01
    0.5030093846802625D+01    0.2027660797475626D+02   -0.4874876090164927D+01
    0.3609369783733098D+01    0.2023998336891129D+02   -0.5238568056208345D+01
    0.1281799833694552D+01    0.5984951953706708D+01    0.2010605428279758D+01
    0.4613218584927499D+00    0.6011460475351282D+01    0.2456051442453364D+01
    0.1222550005648703D+01    0.5164944902395868D+01    0.1522782771469351D+01
    0.2512266147901692D+02    0.1489302540223162D+02    0.3682159204593880D+00
    0.2516349583548975D+02    0.1522480276981864D+02   -0.5580046162644691D+00
    0.2427681099554916D+02    0.1455199507760193D+02    0.4962253721673351D+00
   -0.8923860883888686D+01    0.2547671797234400D+02    0.1090519476362749D+02
   -0.8106732730516207D+01    0.2594097210328602D+02    0.1105506520904817D+02
   -0.8620088803511482D+01    0.2460814809017427D+02    0.1060456013772128D+02
    0.8587923166176155D+01   -0.2360698283963190D+02   -0.1685790423447347D+02
    0.9121175694860217D+01   -0.2362896315858428D+02   -0.1605540505826816D+02
    0.9240350068988432D+01   -0.2395352233878494D+02   -0.1751505317213338D+02
   -0.1327779125001450D+02    0.2114034887787269D+02   -0.1133054645657156D+02
   -0.1299556598430755D+02    0.2064713715965367D+02   -0.1054170900475405D+02
   -0.1283111338903397D+02    0.2071664790560474D+02   -0.1205790110108453D+02
    0.1547116144082223D+02    0.1888526968388728D+02    0.1894682199410613D+02
    0.1489979804874377D+02    0.1965804911179281D+02    0.1899970633351616D+02
    0.1556451735276975D+02    0.1855481323968870D+02    0.1978666530763081D+02
   -0.1002380460016642D+02    0.1935992069113007D+02    0.1603170939986780D+02
   -0.9677898333003400D+01    0.2003264887170587D+02    0.1665018679915998D+02
   -0.1063405828066259D+02    0.1984664560419258D+02    0.1542199556266028D+02
   -0.2149937329084108D+02   -0.1488504211929627D+01   -0.1659571127626594D+02
   -0.2125356050416751D+02   -0.1973975017650776D+01   -0.1586723296027678D+02
   -0.2242143320117269D+02   -0.1804783323242995D+01   -0.1666979844918622D+02
    0.2607863422710346D+02   -0.4932633561967642D+00    0.9921875282287028D+01
    0.2539781319108639D+02   -0.6510480726041371D+00    0.1055228578347355D+02
    0.2687055868112376D+02   -0.1606931660385336D+00    0.1041562574236777D+02
    0.1169609168578515D+02   -0.2500582952071879D+01    0.2191756487459243D+02
    0.1085258090944361D+02   -0.2187991512999687D+01    0.2230503448238785D+02
    0.1154296549938744D+02   -0.2569199481582995D+01    0.2095606690870012D+02
    0.7080052032560073D+01    0.2381738901675960D+02   -0.1602479250041025D+02
    0.6853329059021356D+01    0.2445105431493123D+02   -0.1673177773439189D+02
    0.7131104107733367D+01    0.2301027887128335D+02   -0.1647295559906502D+02
   -0.9168575790917536D+01   -0.1857459032720818D+02    0.1054968609721124D+02
   -0.9724599962726247D+01   -0.1880773651697367D+02    0.9799133388409629D+01
   -0.9309917122114793D+01   -0.1918682005861638D+02    0.1126042159163312D+02
   -0.1905148286086504D+02   -0.1852765510283571D+02   -0.1805431171728497D+02
   -0.1884027310151336D+02   -0.1811329333681571D+02   -0.1716949211818358D+02
   -0.1822906700209670D+02   -0.1859680622652614D+02   -0.1856053043106288D+02
   -0.1746495271794550D+02    0.2625791759152937D+02   -0.9572444559045993D+01
   -0.1845601421891563D+02    0.2627516743498957D+02   -0.9716365165024408D+01
   -0.1716105413286325D+02    0.2716193148601261D+02   -0.9435261247797099D+01
    0.1790186256308410D+02    0.2654347707701970D+02    0.2336657437690200D+01
    0.1818044419924944D+02    0.2685960292730552D+02    0.1458462525588554D+01
    0.1698257499431205D+02    0.2624982705740156D+02    0.2132521839151778D+01
    0.1608521030498661D+02   -0.1406950790014270D+02    0.1688985987447831D+01
    0.1670100258154512D+02   -0.1469717516697022D+02    0.1424495674475518D+01
    0.1644031533211723D+02   -0.1352206100936437D+02    0.2422927421401037D+01
    0.4501697679008315D+01    0.1764408978024077D+02    0.1385625812486619D+02
    0.4486171343356130D+01    0.1864406954432941D+02    0.1388999873550488D+02
    0.5318482268854667D+01    0.1737535919791948D+02    0.1416729879792646D+02
    0.9087460792323021D+00    0.1746542855082517D+02    0.7584390928404487D+01
    0.5828279979953528D+00    0.1755072122686518D+02    0.6686683512481156D+01
    0.1549476075175128D+01    0.1818227063721034D+02    0.7647271580770265D+01
   -0.3390674311629731D+01   -0.1320808393528488D+02   -0.2259569693306731D+02
   -0.3426724495256682D+01   -0.1411117791239348D+02   -0.2228371244141879D+02
   -0.3639645273551742D+01   -0.1322925919588305D+02   -0.2354636047709531D+02
    0.1440826909136430D+02   -0.1051063125818705D+02    0.2375301593862474D+02
    0.1355749593639732D+02   -0.1015445474052226D+02    0.2346378637855063D+02
    0.1519443953797500D+02   -0.9933566771031549D+01    0.2360205281031873D+02
    0.6398482927753159D+00   -0.2291432163481239D+02    0.2352878680771008D+02
    0.9657917912768545D+00   -0.2376315061032169D+02    0.2391563033052850D+02
    0.1503934759817381D+01   -0.2261146878080562D+02    0.2312140706370372D+02
    0.1131575358727968D+02    0.1443288926905256D+02   -0.5075505989461588D+00
    0.1074655009497401D+02    0.1369207852139498D+02   -0.4372616515120416D+00
    0.1124397518626760D+02    0.1458827523432322D+02   -0.1461861817528109D+01
    0.4465443027117652D+01   -0.1120515520372438D+02   -0.1828902575311956D+02
    0.4129725926456691D+01   -0.1113961580127625D+02   -0.1739523693037624D+02
    0.4288282923080226D+01   -0.1035600809638458D+02   -0.1875184022860759D+02
   -0.2658724954188436D+02    0.1906381315101559D+02   -0.1961333829378149D+02
   -0.2598296889873282D+02    0.1846321836485749D+02   -0.2009597263592862D+02
   -0.2646704837259585D+02    0.1898001918625641D+02   -0.1867668520431396D+02
    0.2435021838669561D+02   -0.1031531859308834D+02   -0.1491084322531681D+02
    0.2426951729894112D+02   -0.9566277649434376D+01   -0.1436096486406177D+02
    0.2349468086067351D+02   -0.1086272996544141D+02   -0.1485045122665782D+02
    0.2001315981959763D+02    0.1722951351877910D+02    0.6371969087094999D+01
    0.2070248638566990D+02    0.1715266070782228D+02    0.7006238094129616D+01
    0.2052573592340147D+02    0.1732128737574530D+02    0.5502818935499649D+01
   -0.2654291006217636D+02   -0.1675190491821500D+02    0.1410672167512758D+02
   -0.2699908119021886D+02   -0.1705295454720484D+02    0.1487232033873542D+02
   -0.2621177283546341D+02   -0.1756305130575762D+02    0.1371200889023241D+02
    0.1851475888203075D+02   -0.1307640138424952D+02    0.1748102910213067D+02
    0.1874487568915548D+02   -0.1232046383649319D+02    0.1697464350534120D+02
    0.1934673349299323D+02   -0.1355777431643110D+02    0.1751653018883674D+02
   -0.2233651898183442D+02   -0.1096364453049342D+02    0.2672392083409034D+02
   -0.2258288543611866D+02   -0.1113500112109520D+02    0.2760678737789726D+02
   -0.2243658657850475D+02   -0.1002306251799434D+02    0.2660255125648480D+02
    0.2386283566406088D+02   -0.2647192944157973D+02    0.2453440949867159D+02
    0.2291698699120604D+02   -0.2669426367317306D+02    0.2447483694103865D+02
    0.2432608977167602D+02   -0.2709898822659921D+02    0.2516955289571871D+02
   -0.2214014387842917D+02    0.9000219944663073D+01    0.2259786231218128D+02
   -0.2273989556402927D+02    0.9074460711224402D+01    0.2333218732637551D+02
   -0.2270173149757749D+02    0.9065562648974097D+01    0.2176817852299301D+02
    0.1134909037542382D+02   -0.2158711739022123D+02   -0.1979034928857946D+01
    0.1202775026148293D+02   -0.2086387445184088D+02   -0.1930167852908634D+01
    0.1053462284017245D+02   -0.2126979057710688D+02   -0.2320890386667176D+01
   -0.1523112417078767D+02    0.2340336901112374D+02   -0.2194507960959488D+02
   -0.1566976736527554D+02    0.2421674808411278D+02   -0.2170898456747427D+02
   -0.1571795261235213D+02    0.2267207199640944D+02   -0.2155184554691924D+02
    0.5578928082376521D+01    0.1100250668145752D+02    0.1354948066267408D+02
    0.5308794089224115D+01    0.1015067540919109D+02    0.1382556944138251D+02
    0.4822893285087530D+01    0.1155815280066900D+02    0.1343680440498045D+02
    0.5338406659360277D+01    0.2055017788496983D+02    0.1483164687989318D+01
    0.4698828616975916D+01    0.2004950538251073D+02    0.1993101318429253D+01
    0.4868965803043538D+01    0.2048120445566359D+02    0.6483095435132196D+00
    0.1251297552715146D+02    0.1359183911213180D+02   -0.1868531663120346D+02
    0.1302360562754563D+02    0.1439175744919942D+02   -0.1852421586106398D+02
    0.1169732691421642D+02    0.1346676307844414D+02   -0.1821199707631995D+02
   -0.9539214639478629D+01   -0.2536992923789353D+02   -0.1665765475114918D+02
   -0.9784587082123737D+01   -0.2574622127864716D+02   -0.1578869434910954D+02
   -0.8624541083077760D+01   -0.2564425446162255D+02   -0.1694576245257522D+02
    0.6793105490178256D+01   -0.1128483516344977D+02   -0.1531911216366875D+02
    0.7344310158602173D+01   -0.1200130923258280D+02   -0.1499053214427874D+02
    0.5955710890830977D+01   -0.1118390266524984D+02   -0.1479650580608061D+02
   -0.4568432227918877D+00    0.2141402453688045D+02    0.1295955997552808D+01
   -0.6808768624132928D+00    0.2226413086939414D+02    0.8661739921194704D+00
   -0.9128941177998773D+00    0.2132551434077030D+02    0.2090647950935141D+01
   -0.2606912225632077D+02   -0.1505432662874764D+02   -0.8388187383465416D+01
   -0.2677008201650244D+02   -0.1540106077424268D+02   -0.7764895744832899D+01
   -0.2646368478621195D+02   -0.1495500751328156D+02   -0.9254968396157242D+01
    0.2490544133301195D+02   -0.7223060428974256D+01   -0.2070143565760011D+02
    0.2523169257667992D+02   -0.8071893920396024D+01   -0.2028054974723521D+02
    0.2560532234348907D+02   -0.6600738397873700D+01   -0.2088977939903767D+02
   -0.1165818483406569D+02    0.2324952496376466D+02    0.1615301348022339D+02
   -0.1072011040199428D+02    0.2340199213895660D+02    0.1642396191470360D+02
   -0.1215519105186346D+02    0.2311420223769564D+02    0.1693365190683281D+02
    0.2578043502315572D+02    0.2226687957814972D+02    0.1765178784438861D+02
    0.2527751026686646D+02    0.2251485564575040D+02    0.1848651333187374D+02
    0.2535511579900617D+02    0.2141527589276561D+02    0.1749828111071512D+02
    0.1077131069374771D+02    0.4448355870925916D-02    0.1733585435837465D+02
    0.1112461654814656D+02    0.9601088459298585D+00    0.1736463756582669D+02
    0.9789083248407827D+01    0.1222142498022602D-01    0.1722543411905751D+02
   -0.1239931602084303D+02   -0.1434045236103752D+02   -0.1769151867332700D+02
   -0.1279254497959332D+02   -0.1519328523151481D+02   -0.1775235914982346D+02
   -0.1278729653770686D+02   -0.1389336322799373D+02   -0.1842087322105786D+02
   -0.4930202867181754D+01    0.1754389329084807D+02    0.1983331871932896D+02
   -0.4344483134783244D+01    0.1710767303683851D+02    0.1923038612584871D+02
   -0.4990137123836305D+01    0.1844890170303000D+02    0.1947909718262360D+02
    0.6605530517620307D+01   -0.1445124043570289D+02    0.6386418238940783D+01
    0.7062256087766719D+01   -0.1403255356924484D+02    0.5618932605189989D+01
    0.6937221242539991D+01   -0.1536677335006669D+02    0.6405120613068256D+01
    0.2375273062791819D+02    0.6273989194149668D+01    0.5904170088126451D+01
    0.2348811694636915D+02    0.6714865238012500D+01    0.5089496902549104D+01
    0.2453081522392670D+02    0.6868158471946296D+01    0.6206304034084657D+01
    0.6097654911888523D+01    0.1789242540314231D+02    0.1059557289799965D+02
    0.5464882392167362D+01    0.1863813503706455D+02    0.1055181241764513D+02
    0.6436403826462316D+01    0.1786844326919036D+02    0.9686977156612215D+01
   -0.1491856213354948D+02    0.1911045465667043D+02    0.2089680063549534D+01
   -0.1404163052097151D+02    0.1889958838282040D+02    0.1771177743747026D+01
   -0.1473929798014464D+02    0.1971662020204146D+02    0.2752139039341814D+01
    0.1734289981436488D+02   -0.2481357548157607D+00   -0.2226407418601990D+02
    0.1708871296912388D+02    0.6360053105951633D+00   -0.2260506313765090D+02
    0.1706085353236789D+02   -0.2158676532639741D+00   -0.2131488513784356D+02
    0.1268749405947240D+02   -0.1524418790271693D+02   -0.2712057118525022D+02
    0.1326721424335405D+02   -0.1600823563348666D+02   -0.2720273328686541D+02
    0.1330652920252798D+02   -0.1450969531638532D+02   -0.2693023635173275D+02
   -0.2491481261030842D+02    0.1817281190634781D+02   -0.8016050015799541D+01
   -0.2419754091367595D+02    0.1794086253470943D+02   -0.8654728620232289D+01
   -0.2471806705914090D+02    0.1908585518100673D+02   -0.7620593464567843D+01
   -0.1057696735570345D+02    0.1950695433776620D+02   -0.2167669262924119D+02
   -0.1040187191130703D+02    0.1911159894336474D+02   -0.2250690328292486D+02
   -0.1093204043008357D+02    0.2040693875957222D+02   -0.2183898349615698D+02
   -0.2341851064792606D+01    0.1746556890241434D+02   -0.2130553034651799D+02
   -0.2960145332496022D+01    0.1750882996367779D+02   -0.2050954902971987D+02
   -0.2889410681213977D+01    0.1693450561979600D+02   -0.2192170595971484D+02
   -0.1921383988388127D+02   -0.8883063333633890D+01    0.5179521620869330D+01
   -0.1842966505270950D+02   -0.8555966532735702D+01    0.4786991188742098D+01
   -0.1960067960151693D+02   -0.9523292482562189D+01    0.4577280533230997D+01
    0.2073410075761831D+02    0.6466995930636148D+00   -0.2590959416226586D+02
    0.2164635557692394D+02    0.2062617970990946D+00   -0.2588015150916210D+02
    0.2029351416926722D+02    0.1379020923952218D+00   -0.2660772212488867D+02
   -0.4104564819350895D+01   -0.2262197950008039D+02    0.2235457443242493D+02
   -0.4230867827958490D+01   -0.2315157882378703D+02    0.2322225091798152D+02
   -0.3160332932142200D+01   -0.2243225288523143D+02    0.2219467999247124D+02
   -0.1561864050389388D+02    0.1713417939794614D+01   -0.9436404553101534D+01
   -0.1559962148088053D+02    0.2355302340285928D+01   -0.1014819571769603D+02
   -0.1649194824247265D+02    0.1621150627251806D+01   -0.9063931190091113D+01
   -0.1418378589223287D+01   -0.7408107064932214D+01   -0.1011140466847243D+02
   -0.2137395759745540D+01   -0.6840156486706875D+01   -0.9893373776389030D+01
   -0.6953953289069833D+00   -0.6963228330956578D+01   -0.9765737790512134D+01
    0.1298036282424104D+02    0.2120441390587102D+01    0.2716573368747360D+02
    0.1338525035489545D+02    0.2703772119268034D+01    0.2649540680069881D+02
    0.1291556692751440D+02    0.2731909559240635D+01    0.2794903154573095D+02
    0.1822109008419342D+02   -0.1997592019409345D+02   -0.7918208110331918D+01
    0.1806433632934957D+02   -0.2049138418631762D+02   -0.7066548962087280D+01
    0.1791380639083633D+02   -0.1909357001245110D+02   -0.7951762396496147D+01
   -0.4978075429186724D+01   -0.5589625816705747D+01   -0.1384303388441546D+02
   -0.4516193457109205D+01   -0.5183709036140433D+01   -0.1310891916806799D+02
   -0.5900345201816079D+01   -0.5441051385216242D+01   -0.1360666743588271D+02
   -0.1271161157319170D+02   -0.4323912121964754D+00   -0.1331445270716466D+02
   -0.1276127536713301D+02   -0.9267230843424930D+00   -0.1247809200089650D+02
   -0.1367220245992018D+02   -0.2207790307995197D+00   -0.1355746039569145D+02
   -0.2129875316538217D+01    0.2463154325577219D+02   -0.1452141824871140D+02
   -0.2881949016414619D+01    0.2440501653138517D+02   -0.1500186604503003D+02
   -0.2355559191447280D+01    0.2522618998302587D+02   -0.1381284060722435D+02
   -0.1951330771216555D+02   -0.1170233076075581D+02    0.2680213476344863D+02
   -0.2032707263493090D+02   -0.1119880128660843D+02    0.2675554017962791D+02
   -0.1886960252495371D+02   -0.1138216287586847D+02    0.2745616066364383D+02
    0.1660019762380103D+01   -0.2551680927981169D+01   -0.2539703343732845D+02
    0.2286105492060180D+01   -0.3255221182176816D+01   -0.2526311733096911D+02
    0.1708747052063165D+01   -0.2154408119794267D+01   -0.2452291776150021D+02
    0.1426882300526829D+02    0.2235063154504574D+02   -0.2363822548820893D+02
    0.1437771206592581D+02    0.2273803784641579D+02   -0.2276295261591229D+02
    0.1524812187363661D+02    0.2237127541969954D+02   -0.2391259022237824D+02
   -0.1293199808492552D+02    0.1857971004401463D+02    0.1680578923050999D+02
   -0.1268123034886404D+02    0.1948837793122409D+02    0.1649478353696611D+02
   -0.1223796907407231D+02    0.1831519912515419D+02    0.1743535920959306D+02
    0.1461900727470884D+02   -0.2321339433583101D+02   -0.8590426150992293D+01
    0.1379783299454017D+02   -0.2321006293095283D+02   -0.9040328970961252D+01
    0.1477932148809972D+02   -0.2412892433197931D+02   -0.8446367990619676D+01
    0.1044136303596062D+02    0.1268245504999554D+02    0.2159618213068697D+02
    0.1137998367983270D+02    0.1286348679684538D+02    0.2185960058993901D+02
    0.1011394941287014D+02    0.1227887714110269D+02    0.2234502132252322D+02
    0.1719440774717896D+02   -0.1316110721904643D+02    0.1494667928084151D+02
    0.1745245678512701D+02   -0.1231336231655527D+02    0.1533580967125723D+02
    0.1649557204612288D+02   -0.1356031441275602D+02    0.1547869373590447D+02
   -0.8399286993067802D+01   -0.5317349131191032D+01   -0.2006362334640875D+02
   -0.8074344630590861D+01   -0.4553758068693033D+01   -0.1954988142391769D+02
   -0.9128071682577909D+01   -0.5690373276439627D+01   -0.1952308302129096D+02
    0.5350626484703415D+01    0.1102891507853156D+02    0.7854770102535945D+01
    0.5176055218553559D+01    0.1074467505159367D+02    0.6956617196072926D+01
    0.6354429858856167D+01    0.1118125193753974D+02    0.7887123566141385D+01
   -0.8306707683952483D+01    0.5653122855645251D+00    0.1572238025149197D+02
   -0.7842529910679224D+01    0.1023619254403572D+01    0.1501176104474111D+02
   -0.8839126489732140D+01   -0.3965454736957919D-01    0.1515668747208733D+02
   -0.2036448981832147D+02   -0.2635214816569625D+02    0.2723431717401663D+02
   -0.2078716078952600D+02   -0.2597947367807114D+02    0.2643071132755759D+02
   -0.1960283134784417D+02   -0.2578835365554311D+02    0.2741507658726229D+02
   -0.1348787809649338D+02    0.8198011143440008D+00    0.1192376641519101D+02
   -0.1285240330907408D+02    0.1136109874582077D+01    0.1120998631160542D+02
   -0.1290433605733643D+02    0.4296733533520510D+00    0.1257418567673195D+02
    0.8026342546908394D+00   -0.1667409102483031D+02    0.3467400349450858D+00
    0.1168369378839311D+01   -0.1579656819453871D+02    0.1127782592290261D+00
   -0.2024608700829728D+00   -0.1660005472163069D+02    0.4015187768330455D+00
   -0.6721099303349494D+01   -0.3677355913454320D+01   -0.2640160810117829D+02
   -0.7062261844377971D+01   -0.4257347623983575D+01   -0.2710324267828579D+02
   -0.5752548098502900D+01   -0.3494353834710024D+01   -0.2652645192759409D+02
   -0.1331780512581542D+01    0.1672592036293564D+02   -0.1775980782614511D+02
   -0.1603124343108652D+01    0.1757374869795045D+02   -0.1791566481027013D+02
   -0.1465905085067388D+01    0.1628953582328755D+02   -0.1862990928669008D+02
   -0.2396530193277674D+02    0.1384777076157411D+02    0.1953873923083924D+02
   -0.2329728590904509D+02    0.1315812665030696D+02    0.1968584526338093D+02
   -0.2425453855354316D+02    0.1417525599400307D+02    0.2044801239524257D+02
    0.2519168061592969D+02   -0.2557893294792381D+02    0.2236019895830226D+02
    0.2487011408701123D+02   -0.2587770055672062D+02    0.2320708056013023D+02
    0.2521780754754382D+02   -0.2627103875389541D+02    0.2169363816242385D+02
   -0.1206262754131720D+02   -0.8346641832980479D+01    0.8350229227019513D+01
   -0.1215846147007183D+02   -0.9328767032771356D+01    0.8367174604936602D+01
   -0.1169679445487986D+02   -0.8086032030192053D+01    0.9230030583215118D+01
    0.8610912621045134D+01    0.2148357842226672D+02    0.2266922540737239D+02
    0.8661221656112843D+01    0.2051672480850763D+02    0.2283544335179362D+02
    0.8947754005220048D+01    0.2157372998970127D+02    0.2179045514028641D+02
   -0.1956777490888647D+02    0.7195007833219341D+00   -0.2452661989311871D+02
   -0.2011945541416048D+02    0.1479270595775681D+01   -0.2428393956340364D+02
   -0.1912588265864063D+02    0.2886684538500732D+00   -0.2381713938602102D+02
   -0.1138901652978558D+02    0.1582916943261369D+02   -0.1665675482192051D+02
   -0.1181048268070744D+02    0.1636736249331212D+02   -0.1730631990298709D+02
   -0.1065666028175639D+02    0.1629171659789389D+02   -0.1617259412354468D+02
   -0.1010710677337759D+02   -0.3615926861583623D+01   -0.1739244372761873D+02
   -0.1087469570969443D+02   -0.4043916708563879D+01   -0.1784029324500171D+02
   -0.9589080065985279D+01   -0.3160299772054104D+01   -0.1803556443675905D+02
    0.2223581385976125D+02    0.2202714962583235D+02    0.1041397234201465D+02
    0.2315264303802276D+02    0.2216928285176903D+02    0.1050864045995382D+02
    0.2218659603965969D+02    0.2108949916917238D+02    0.1027708750578977D+02
   -0.5897965193167973D+01   -0.1399206801668943D+02    0.1050015570985173D+02
   -0.6441538576511563D+01   -0.1320115423933049D+02    0.1074747060782778D+02
   -0.5231135012187401D+01   -0.1410350450178141D+02    0.1122442325765932D+02
    0.1773480379104888D+02   -0.2713430605278923D+02   -0.1809451869609807D+02
    0.1717487562977164D+02   -0.2786178927216880D+02   -0.1843412153611305D+02
    0.1838031484265538D+02   -0.2748857375225301D+02   -0.1748758692255449D+02
    0.6870672489881303D+01   -0.1987345819765572D+02    0.3200805086793684D+00
    0.6216191099389924D+01   -0.1931047182093033D+02   -0.2254412438912212D-01
    0.7611841719555065D+01   -0.1981448529350370D+02   -0.3098110162099122D+00
    0.2142354004600901D+02    0.1530873702062238D+02    0.1360613784539822D+02
    0.2082649786241649D+02    0.1547325584977883D+02    0.1434942386433166D+02
    0.2111424369086483D+02    0.1529822455249832D+02    0.1268407180023298D+02
   -0.2094851712108608D+02   -0.1831257634976594D+02   -0.2603662239534922D+02
   -0.2147284397385039D+02   -0.1756247057864946D+02   -0.2562433799265053D+02
   -0.2108933663918722D+02   -0.1900518713215432D+02   -0.2538740882036379D+02
    0.7388703517202355D+01   -0.1341544272941853D+02    0.1703155029420967D+02
    0.8329408475394761D+01   -0.1321326012979376D+02    0.1710976821573050D+02
    0.7303410328820711D+01   -0.1394982139440136D+02    0.1622351514392129D+02
   -0.1555328973649713D+02    0.2348077740270084D+02   -0.1750282347961120D+02
   -0.1504485533156114D+02    0.2366648487813807D+02   -0.1830220294683754D+02
   -0.1637348780173915D+02    0.2399018411148058D+02   -0.1759883312820961D+02
    0.2360526217676173D+01    0.2593967744442305D+02   -0.2162165337909740D+02
    0.3253273272377443D+01    0.2633854223620639D+02   -0.2161966012809749D+02
    0.1973315798833879D+01    0.2617625901120337D+02   -0.2075488390187744D+02
    0.2208287284206385D+02   -0.1354356543210597D+02   -0.1853682281991900D+02
    0.2205178787810242D+02   -0.1400860649698808D+02   -0.1939775021820430D+02
    0.2302475407979735D+02   -0.1334935162752599D+02   -0.1831920913159816D+02
   -0.2077718740035337D+02   -0.3043728177064888D+01   -0.9266923617406098D+01
   -0.2064655332972832D+02   -0.2424805387761680D+01   -0.8583846916362710D+01
   -0.2004360438279054D+02   -0.3642989572106180D+01   -0.9005938432222713D+01
   -0.6365115777444315D+01   -0.2261685340679403D+02   -0.8914031457270250D+01
   -0.7143708448857821D+01   -0.2301965208723013D+02   -0.8501536239870587D+01
   -0.5735146241720466D+01   -0.2330136803936815D+02   -0.9292625849830099D+01
    0.1602155580322716D+01   -0.1374903304469847D+02   -0.1738974713529891D-01
    0.1088801771033084D+01   -0.1301466953244036D+02   -0.4553367964729182D+00
    0.2381282524962950D+01   -0.1392643290731649D+02   -0.5306728510265390D+00
    0.1507759090916520D+02    0.9953099132435618D+01   -0.3442520636438171D+01
    0.1506875788674120D+02    0.1057830061384086D+02   -0.4154084386695938D+01
    0.1453786300507667D+02    0.9249957407731886D+01   -0.3789095645367824D+01
   -0.2657678319452113D+02   -0.4363449714112615D+01    0.1090305089305367D+02
   -0.2638909419617419D+02   -0.5226497323412727D+01    0.1047374522365214D+02
   -0.2752697449533672D+02   -0.4280496265942669D+01    0.1085039719239344D+02
   -0.8391042415345105D+01   -0.2257007136098407D+02   -0.2656494641154633D+02
   -0.9373352999296182D+01   -0.2255158362980693D+02   -0.2678991994125352D+02
   -0.7928756092753974D+01   -0.2216519018585270D+02   -0.2736175649719208D+02
    0.4425600444513133D+01   -0.1155940844201437D+01   -0.8471007948306447D+01
    0.4552064223435970D+01   -0.6366203086614204D+00   -0.9304864818223928D+01
    0.4867313082020297D+01   -0.6985182729072389D+00   -0.7752247600906289D+01
   -0.2247191732297589D+02   -0.1915721935571369D+01    0.2281956678916774D+02
   -0.2312039818213743D+02   -0.2531134085781356D+01    0.2322986398356548D+02
   -0.2173968031368488D+02   -0.2534700252640143D+01    0.2259930196712069D+02
   -0.2263074022918670D+02   -0.2229107673749830D+02    0.1758895606376468D+02
   -0.2352847993566479D+02   -0.2256638882274764D+02    0.1754491825801566D+02
   -0.2255255288958757D+02   -0.2169336068706861D+02    0.1840510386200382D+02
    0.6145472301572650D+01    0.9419490810258338D+01    0.1046953910871257D+02
    0.6466312866544196D+01    0.8716660619808398D+01    0.1105948593010296D+02
    0.6136890837717367D+01    0.9062039172058363D+01    0.9575483486852285D+01
    0.1182667146837108D+02   -0.1681741241494823D+02    0.7835033999260052D+01
    0.1115136138856462D+02   -0.1611222438414041D+02    0.7992757761327337D+01
    0.1149989465085166D+02   -0.1738755533462767D+02    0.7142702839283729D+01
   -0.2085993238366399D+01    0.2487430630211755D+02    0.6766317321626259D+01
   -0.2632611012034237D+01    0.2525953905142962D+02    0.6053959771946103D+01
   -0.2738996865035749D+01    0.2444850731509340D+02    0.7368910562983777D+01
    0.1970978019623033D+02   -0.1553725959351699D+02   -0.3786715537025021D+01
    0.2014715090844734D+02   -0.1484116469276363D+02   -0.4287977560185086D+01
    0.1877063248030032D+02   -0.1555710117904019D+02   -0.4046358015486328D+01
   -0.9027751079318955D+01    0.6911286791992103D+01    0.1918284759850826D+02
   -0.8141859994320397D+01    0.6817669929861547D+01    0.1964736727112007D+02
   -0.8782027573172746D+01    0.7342745449531566D+01    0.1833019060067842D+02
    0.2688597584452899D+02   -0.6091920427790162D+01    0.4573931755187867D+01
    0.2689325053010952D+02   -0.5860816304551496D+01    0.3582756893610783D+01
    0.2667764247049193D+02   -0.6981017985537155D+01    0.4751260525328823D+01
   -0.3584896801330726D+01   -0.7358279785385773D+01   -0.2038971685066895D+02
   -0.4359772251954137D+01   -0.7096207899186408D+01   -0.1984143045121518D+02
   -0.3172093793608925D+01   -0.6501764931016853D+01   -0.2071668825181836D+02
   -0.1915455696919497D+02    0.2284839995980201D+02    0.1024656388849377D+02
   -0.1919616441247913D+02    0.2187676347731698D+02    0.1022991517576214D+02
   -0.1825349225488322D+02    0.2306099585699697D+02    0.1045616039226663D+02
   -0.1170248827939019D+02    0.1942465931130160D+02    0.9006166818674362D+01
   -0.1196195947231203D+02    0.1859597870300392D+02    0.8501346200915689D+01
   -0.1238830503810821D+02    0.1981265099795564D+02    0.9503346937265254D+01
    0.4386557881719769D+00   -0.1481012024024792D+01   -0.1014577920251719D+02
    0.9844375158617611D+00   -0.8154804963715542D+00   -0.1057591940214179D+02
   -0.1472302007236465D+00   -0.1809653912253215D+01   -0.1079808057471142D+02
    0.1235970716039547D+01   -0.3662682774713726D+01    0.6945131005769057D+01
    0.1026403704346345D+01   -0.4020232219524917D+01    0.6078570495404354D+01
    0.1597311818848884D+01   -0.2769279563649551D+01    0.6890446761758908D+01
   -0.1157152070541683D+02    0.1478710387548787D+02    0.1542739287851935D+02
   -0.1185916050969586D+02    0.1568868881508033D+02    0.1518567227563681D+02
   -0.1060441753872402D+02    0.1472308006381631D+02    0.1526599241888628D+02
   -0.6893304791198785D+01    0.2628451514666182D+02   -0.1863518998020257D+02
   -0.6780822520484645D+01    0.2661650882394657D+02   -0.1950942554594296D+02
   -0.7788099575861244D+01    0.2608302031483335D+02   -0.1854284937370050D+02
   -0.1231412049927421D+01    0.2238031472445740D+01   -0.1764832412097290D+02
   -0.1262002067685065D+01    0.2313245206964702D+01   -0.1855958570498088D+02
   -0.2135736329411014D+01    0.1969988118125053D+01   -0.1745413370613768D+02
   -0.2619378875066801D+02    0.4392922050335050D+00    0.1600151936671685D+02
   -0.2552225915899576D+02   -0.5454031383133318D-01    0.1545456588453220D+02
   -0.2592963118740063D+02    0.2488609074602128D+00    0.1688946348363526D+02
    0.1637014851617347D+02    0.4214058795817876D+01   -0.2258718801115976D+01
    0.1657466744894642D+02    0.3787403108753939D+01   -0.3112157344046345D+01
    0.1590322846403639D+02    0.5031092278787944D+01   -0.2509950865459778D+01
    0.1632509774416953D+01    0.3158773055783509D+01   -0.7624563001399003D+01
    0.2363367813282530D+01    0.3540807371816409D+01   -0.8115845133895611D+01
    0.1521696158359562D+01    0.3806708223018663D+01   -0.6988425085708002D+01
    0.7430700978847997D+01    0.9910948304302833D+01   -0.4607308900417589D+01
    0.6500847857738672D+01    0.1002244007718427D+02   -0.4656534223541190D+01
    0.7850823864938058D+01    0.1077152879194488D+02   -0.4772841909514196D+01
   -0.5166568744359043D+01   -0.2604012953007842D+00    0.4189038789121248D+01
   -0.4797992718509645D+01   -0.6380454784286116D+00    0.5014524436284439D+01
   -0.6040032196680304D+01   -0.6638343720586020D+00    0.4049118083258734D+01
    0.1059913123870829D+01    0.2581444069429397D+01    0.1226950063300669D+02
    0.7576647560073957D+00    0.3209517717923599D+01    0.1157190940150355D+02
    0.3242243105688247D+00    0.1907262820717430D+01    0.1228560069630737D+02
    0.6222178349986780D+01   -0.2142734908571058D+02   -0.1682990555273200D+02
    0.5883472396207108D+01   -0.2128362547687578D+02   -0.1595849791571398D+02
    0.7159486632252412D+01   -0.2145438076827337D+02   -0.1679205875518647D+02
    0.2497460103058168D+02   -0.4790203191380401D+01   -0.2582924217797019D+02
    0.2567699308723777D+02   -0.5166183676143394D+01   -0.2531311513457715D+02
    0.2535854123631056D+02   -0.4716115550596371D+01   -0.2672858105541830D+02
   -0.1144043363214555D+02    0.1906165520954985D+01   -0.1306207585711699D+02
   -0.1196187054051806D+02    0.1113756885895105D+01   -0.1317988332569495D+02
   -0.1071883897147995D+02    0.1833865254137987D+01   -0.1372585176116330D+02
   -0.2231304981139522D+02   -0.5048389401215203D+01    0.2880979213874507D+01
   -0.2301188143466522D+02   -0.5622588399054415D+01    0.3244280064328560D+01
   -0.2271998885900707D+02   -0.4201980640844546D+01    0.2734300519911820D+01
    0.1825720372500723D+02   -0.6966489589770546D+01    0.8189281146790842D+01
    0.1795166864895542D+02   -0.6152588405724297D+01    0.7647529027572372D+01
    0.1865244488046822D+02   -0.7670152127427563D+01    0.7592388662179864D+01
   -0.2166872340532545D+01    0.1164938340527927D+02    0.1341948327998938D+02
   -0.1593195560192483D+01    0.1240383892583395D+02    0.1338074342387594D+02
   -0.2871898670868718D+01    0.1177472136147702D+02    0.1408995668752136D+02
    0.2306901646278264D+02    0.2762208088531541D+01   -0.6897505513147074D+01
    0.2254910399214910D+02    0.2862691291351741D+01   -0.7681514558987141D+01
    0.2388367499014588D+02    0.3052627646463075D+01   -0.7253940378635008D+01
    0.1018918294460208D+02    0.4624191898562986D+01   -0.2311505924246434D+02
    0.9349208651670882D+01    0.4372290119344188D+01   -0.2268284188630464D+02
    0.9962234810938790D+01    0.5482692021249705D+01   -0.2351472347643309D+02
   -0.1601384413663001D+02    0.1338565796794135D+02    0.1625813226218789D+02
   -0.1659536815621660D+02    0.1350699549840085D+02    0.1552967409914402D+02
   -0.1634451103467861D+02    0.1418610402511111D+02    0.1674159692451156D+02
   -0.1705964339880330D+02   -0.1392611673205768D+01    0.2213475325811500D+02
   -0.1747938249463381D+02   -0.1518962906146518D+01    0.2125605055412710D+02
   -0.1766987769183933D+02   -0.8151792183593555D+00    0.2264935519912092D+02
   -0.9069336444584561D+01   -0.1200761608080930D+02   -0.6751887970003050D+01
   -0.8988248322775135D+01   -0.1175116562479755D+02   -0.5793008028868831D+01
   -0.8464389839912840D+01   -0.1148648263464783D+02   -0.7228745716889028D+01
    0.2548166991734181D+02   -0.2483316967218739D+02    0.6407089842033840D+01
    0.2544884620935091D+02   -0.2494850532469921D+02    0.5465157153158238D+01
    0.2518623743730086D+02   -0.2390433456118821D+02    0.6681636604465280D+01
    0.1265962265566250D+01   -0.2060502900021164D+02   -0.1327512012883226D+02
    0.5791304869941816D+00   -0.1995387244965059D+02   -0.1303657502950272D+02
    0.1569638109346135D+01   -0.2099010307051157D+02   -0.1243130992682528D+02
   -0.2064927791628637D+02   -0.2650051238758254D+02   -0.2195507933597845D+02
   -0.2094095556981544D+02   -0.2704812899641816D+02   -0.2272762372732505D+02
   -0.2043742999920776D+02   -0.2564826150868254D+02   -0.2241186911887446D+02
   -0.2319979072443784D+02    0.1159510640691584D+01    0.9796548455564633D+01
   -0.2250778089943389D+02    0.1265738952702668D+01    0.1045356567552436D+02
   -0.2311418735298205D+02    0.1896702403935235D+01    0.9226767489890845D+01
   -0.6771997943093984D+01   -0.4451106670154539D+01    0.1788809039197855D+02
   -0.7740361515833944D+01   -0.4406607842712835D+01    0.1803789333842955D+02
   -0.6471503331898407D+01   -0.5253879882355209D+01    0.1830231694759497D+02
    0.1650758108800946D+01    0.2975196819059047D+01   -0.2026218954615254D+02
    0.2044903723046151D+01    0.2555346309456278D+01   -0.2101256543435276D+02
    0.2362695162179249D+01    0.3686764926667683D+01   -0.2018784236358227D+02
    0.2057208053800788D+02    0.1995614800369044D+02    0.2004503345810639D+02
    0.1964626082368298D+02    0.1991365447710695D+02    0.2026566906917382D+02
    0.2089787833452872D+02    0.1927947504096507D+02    0.2066290011063641D+02
    0.1795958757158787D+02    0.4218089064910495D+01   -0.1663715606012494D+02
    0.1753818745345258D+02    0.4516043129908411D+01   -0.1579464480418080D+02
    0.1744338751432744D+02    0.4771955012840427D+01   -0.1730376785935781D+02
   -0.2389730450259121D+02    0.2193102940572189D+02    0.7566050423452167D+00
   -0.2317556166668908D+02    0.2129589102837675D+02    0.8672969293409440D+00
   -0.2360061700748393D+02    0.2283555643944894D+02    0.5459491606521293D+00
   -0.1615778237652833D+02   -0.9741262803239611D+01    0.2603652899273347D+02
   -0.1626059168975445D+02   -0.9452157169182161D+01    0.2514969204830442D+02
   -0.1542283202622411D+02   -0.9236147307337607D+01    0.2634942415840744D+02
   -0.2495150807968465D+02   -0.1334308645360507D+02   -0.1429037232287100D+01
   -0.2571729698728430D+02   -0.1333088142187868D+02   -0.1998018502043454D+01
   -0.2422364175611234D+02   -0.1386591751606605D+02   -0.1679336479909320D+01
    0.9779864124010690D+01   -0.1162259626224477D+02    0.1755764945486934D+02
    0.1054409148645194D+02   -0.1109818070260833D+02    0.1717280605158436D+02
    0.1016884279264965D+02   -0.1220807578655709D+02    0.1830129634953292D+02
   -0.1458578806443036D+02   -0.1169711429742236D+02   -0.1845478015327632D+02
   -0.1531388543600335D+02   -0.1129750183777687D+02   -0.1893659627989388D+02
   -0.1382593939846936D+02   -0.1173897710084865D+02   -0.1902439256689639D+02
    0.1682621356412404D+02   -0.9749846448299415D+01   -0.1059223089482613D+02
    0.1743782074907554D+02   -0.1047686283512084D+02   -0.1036061882795986D+02
    0.1675799251616127D+02   -0.9812103120487336D+01   -0.1155042280376014D+02
   -0.1004035959891357D+02   -0.1923423334846575D+02   -0.2647227411226723D+02
   -0.1000554057418894D+02   -0.1952849559944416D+02   -0.2736670256981720D+02
   -0.9108395061854306D+01   -0.1916160638524300D+02   -0.2613320115239161D+02
   -0.1544625336190758D+02   -0.1783410793381658D+02    0.2864243971985717D+00
   -0.1536087352297564D+02   -0.1693757041604355D+02   -0.6659002569019490D-01
   -0.1639445944686434D+02   -0.1806178685746847D+02    0.2957960502187885D+00
    0.2184413811595253D+01   -0.1889854921916197D+02   -0.5912589647348369D+00
    0.1979099115423618D+01   -0.1952620466642058D+02    0.7165288189026575D-01
    0.1687299044350591D+01   -0.1807808022484646D+02   -0.3332729004701953D+00
    0.1873488020159852D+02   -0.1797715655073964D+02    0.8772760096313979D+01
    0.1900126001215778D+02   -0.1860063256563082D+02    0.9477396385852227D+01
    0.1892576434509434D+02   -0.1709816273117716D+02    0.9039971789273421D+01
   -0.1513970989724988D+02   -0.2500165568936765D+01   -0.1201743083415465D+02
   -0.1421408453762601D+02   -0.2482544179586042D+01   -0.1224912452665688D+02
   -0.1534019450283841D+02   -0.1611671062569990D+01   -0.1212595443823784D+02
   -0.8468369019748879D+01   -0.2518777953477752D+02   -0.7963142709447661D+01
   -0.8855029902140052D+01   -0.2482230728794458D+02   -0.7174846797651325D+01
   -0.8238231639244560D+01   -0.2608444729680805D+02   -0.7851577061490665D+01
   -0.2589970213634748D+02    0.7636175630028638D+01   -0.2193961154503011D+01
   -0.2625833224434327D+02    0.8340523791200397D+01   -0.2688551340472037D+01
   -0.2496616504854385D+02    0.7841030061793528D+01   -0.2019579415691678D+01
   -0.1179169545736073D+02    0.9828869308376957D+01   -0.1229365788944759D+02
   -0.1203097672862121D+02    0.1043699976712621D+02   -0.1302398962387418D+02
   -0.1183094043778564D+02    0.8893949002833608D+01   -0.1270278387345478D+02
   -0.3509770563949042D+01    0.4082643135325567D+01    0.2619728175617094D+01
   -0.3316145103246325D+01    0.4750367914607402D+01    0.1914654431153903D+01
   -0.2857184177547737D+01    0.4339787621392408D+01    0.3338087539647693D+01
    0.4539630008006269D+01    0.1213949794463197D+02    0.2202027608663613D+02
    0.4701319566635556D+01    0.1197331217693420D+02    0.2294385158056938D+02
    0.3688761044250398D+01    0.1259790456085213D+02    0.2194297298939772D+02
   -0.6288456046430760D+01    0.9554149400191962D+01    0.2106490496707716D+02
   -0.6423443055579423D+01    0.1010457788833376D+02    0.2031323538773602D+02
   -0.7002151452559333D+01    0.9878932116304261D+01    0.2172207257673594D+02
    0.1545112862595284D+02    0.2121821204874720D+02   -0.6437818035821582D+01
    0.1620293193680558D+02    0.2084935578237705D+02   -0.6932259823654856D+01
    0.1521469828232886D+02    0.2058717866963731D+02   -0.5677028010464583D+01
   -0.2099475774296812D+02    0.6942818502373578D+01   -0.1568798072624870D+02
   -0.2054361430636356D+02    0.7774023929738191D+01   -0.1564088968490029D+02
   -0.2046279320432852D+02    0.6272356767193991D+01   -0.1521605680831539D+02
   -0.1039627977143844D+02   -0.5150053960456774D+01   -0.6481178188820644D+01
   -0.9722182970592231D+01   -0.4783421113841654D+01   -0.7104101402349609D+01
   -0.1008598439657350D+02   -0.6018566722603894D+01   -0.6273281835131369D+01
   -0.1201556856163304D+02    0.5196399453771384D+01    0.1554754099575737D+02
   -0.1128938597007789D+02    0.5756941567598125D+01    0.1521247364923905D+02
   -0.1196127413884944D+02    0.5073047620236308D+01    0.1653115646014250D+02
   -0.1516047233405435D+02   -0.8878678762778101D+01    0.8015802957443645D+01
   -0.1434809780932841D+02   -0.8423638021366900D+01    0.7908328298925118D+01
   -0.1560187193813236D+02   -0.8441174495204006D+01    0.8752872573127796D+01
    0.2515128763589223D+02   -0.1954321816915673D+02    0.1286277508486555D+02
    0.2468850384018652D+02   -0.1879923154246707D+02    0.1241286254998498D+02
    0.2505551433930126D+02   -0.1925535405119523D+02    0.1375719681782054D+02
    0.1072079816775884D+02    0.2676396811916754D+02   -0.1543097024246610D+02
    0.1163771088112704D+02    0.2685139354714931D+02   -0.1575324326879332D+02
    0.1060902865814379D+02    0.2584803221714752D+02   -0.1541935812623723D+02
   -0.5071928541789408D+01    0.1165829466258115D+02    0.1197946697931107D+02
   -0.4444577643428189D+01    0.1230143535796465D+02    0.1151330904590563D+02
   -0.5702644174000224D+01    0.1220438013018214D+02    0.1242290051832900D+02
    0.1573480318500981D+02    0.2500448862939253D+02    0.2335557535838333D+02
    0.1520249929482132D+02    0.2416795744315059D+02    0.2341869120703255D+02
    0.1628470997465405D+02    0.2505841533666808D+02    0.2415214656037572D+02
   -0.1005449737007555D+01   -0.1981263008008783D+02   -0.2374576004010008D+02
   -0.3779280596088459D+00   -0.2051402373058507D+02   -0.2397400495129450D+02
   -0.1004142157635567D+01   -0.1967437765462338D+02   -0.2280246846253558D+02
   -0.2210444151674678D+02   -0.2464586026392873D+02   -0.3423040060410989D+01
   -0.2154379391595961D+02   -0.2436831623563493D+02   -0.4133193447329683D+01
   -0.2146536864865003D+02   -0.2515294450095090D+02   -0.2962469139750735D+01
    0.1436561164744686D+02   -0.7183809108756474D+01   -0.2018330583183606D+02
    0.1511116402306468D+02   -0.7534626869552619D+01   -0.2068477315458006D+02
    0.1486622366129408D+02   -0.6537754078821836D+01   -0.1966162707200766D+02
   -0.2415994525496983D+02    0.4280130815476182D+01   -0.1086749414726105D+02
   -0.2375359087105635D+02    0.4130748810172181D+01   -0.9955402344707716D+01
   -0.2411083347206639D+02    0.5258013334879491D+01   -0.1092921432391427D+02
   -0.2685762389541745D+02   -0.7816618103633486D+01    0.1979516354473573D+01
   -0.2595211316339039D+02   -0.7594135455479481D+01    0.1739257700704240D+01
   -0.2741374303279814D+02   -0.6989901106749284D+01    0.1905396859875745D+01
    0.1349558056409306D+02    0.1102574056628906D+02   -0.1819243223753110D+02
    0.1347375413053998D+02    0.1196299917638125D+02   -0.1831025876054890D+02
    0.1391250547469822D+02    0.1074968091849125D+02   -0.1736573196544046D+02
    0.1171133231144841D+02    0.6167458500167840D+01   -0.7822452700731779D+01
    0.1107546402118489D+02    0.5867026891039321D+01   -0.7175806167611309D+01
    0.1252193206967811D+02    0.6399908418652206D+01   -0.7371717809516211D+01
    0.2253998417318417D+02    0.1163575885571736D+02    0.5218277807465893D+01
    0.2195809045274238D+02    0.1118536470340174D+02    0.5894994097735436D+01
    0.2190570370575571D+02    0.1183606133861989D+02    0.4571903992564198D+01
    0.8968885219671048D+01    0.1764474683291529D+02   -0.2253312384198236D+02
    0.8516980410135943D+01    0.1835078380020882D+02   -0.2208117900673356D+02
    0.9460190826719634D+01    0.1801071455673488D+02   -0.2334514966428360D+02
    0.3284145222572201D+01   -0.2451054636216323D+02    0.1321350267766554D+02
    0.3275360259171192D+01   -0.2513347478819004D+02    0.1399831110692316D+02
    0.2377795720572478D+01   -0.2414191617294656D+02    0.1320065786096258D+02
   -0.5816822614347347D+01   -0.2694672892269780D+02    0.3722511162044683D+01
   -0.5962747940154834D+01   -0.2622338582774653D+02    0.4279160794681137D+01
   -0.5684562085819234D+01   -0.2664190722905360D+02    0.2852356298923018D+01
   -0.5038597696486181D+01    0.2038541913948669D+02   -0.8568508913578038D+01
   -0.4653392508061760D+01    0.2117471685585864D+02   -0.8268042740413646D+01
   -0.5958312658928909D+01    0.2065515495626885D+02   -0.8727560954377955D+01
   -0.2311253128743452D+02   -0.1814791740461843D+02   -0.1753349279933908D+02
   -0.2240737893295238D+02   -0.1866211381554299D+02   -0.1700068736691860D+02
   -0.2284036064319554D+02   -0.1816693532491749D+02   -0.1848491471652550D+02
   -0.5709233401991746D+01   -0.6673137949882607D+01   -0.1141835509547556D+02
   -0.6307213674361746D+01   -0.7216149328089323D+01   -0.1201222063167779D+02
   -0.5501107654490449D+01   -0.7169239317314600D+01   -0.1058934846274257D+02
    0.2357013243497380D+02    0.1604109037483013D+02   -0.7469078090351202D+01
    0.2309298181270926D+02    0.1529270292949337D+02   -0.7139325606108984D+01
    0.2283982083206882D+02    0.1672458184590973D+02   -0.7539076203678679D+01
   -0.9874013237558362D+01   -0.8685205981854041D+01   -0.2259545641780460D+02
   -0.8965573954440501D+01   -0.8435135662506994D+01   -0.2286085476874978D+02
   -0.1039869964680670D+02   -0.8098553880559354D+01   -0.2315277580349516D+02
   -0.9168333732855249D+01    0.1210827127748836D+02   -0.1476537013504224D+02
   -0.8843738600730159D+01    0.1222985553384198D+02   -0.1386709476188860D+02
   -0.8594040603852724D+01    0.1264734541336061D+02   -0.1535423181749748D+02
    0.1765677679978505D+02   -0.4917267580496623D+01   -0.2518686060587118D+02
    0.1813504099154499D+02   -0.5752233562814735D+01   -0.2508454045207090D+02
    0.1740998148111433D+02   -0.4895681899424850D+01   -0.2612665134702254D+02
    0.1570547372172323D+02   -0.8717793060194706D+01    0.8911148711093027D+01
    0.1497248307054108D+02   -0.8397386660888174D+01    0.9412904434223929D+01
    0.1535170502128166D+02   -0.8642820474119162D+01    0.8022856302454525D+01
   -0.2065488857785785D+02   -0.8266857811717177D+01    0.1804149807321859D+02
   -0.2033493593882225D+02   -0.8646332365216848D+01    0.1717926411156297D+02
   -0.2108314180969313D+02   -0.7392367545553979D+01    0.1800976550204363D+02
   -0.1624754527039477D+01   -0.2645273356693039D+02   -0.1338075314389330D+02
   -0.9009869634671402D+00   -0.2697224209442811D+02   -0.1309294402871422D+02
   -0.1463791926220697D+01   -0.2558424720187356D+02   -0.1296274242740797D+02
   -0.6565470363331758D+01   -0.1789442609815289D+02   -0.1957361816578298D+02
   -0.5756960193942621D+01   -0.1736562339325181D+02   -0.1943934438748038D+02
   -0.6274895272445079D+01   -0.1874229591179376D+02   -0.1998843941617952D+02
    0.2707392336743762D+02   -0.2136467174227575D+02    0.1397667488733235D+02
    0.2750614774443225D+02   -0.2061804593801726D+02    0.1350363085005170D+02
    0.2728431841505190D+02   -0.2210642339154384D+02    0.1340465663130439D+02
    0.8819118343325647D+01    0.1326519235103938D+02   -0.1079884328605850D+02
    0.8603164056556810D+01    0.1298846129144849D+02   -0.9905789267543325D+01
    0.8213034039494612D+01    0.1398131902946268D+02   -0.1092868080028918D+02
   -0.1088577515839478D+02   -0.5159269976581538D+01   -0.1140049647564216D+02
   -0.1172243757104740D+02   -0.5232099121008532D+01   -0.1094370547425449D+02
   -0.1082283510949166D+02   -0.5943599306399384D+01   -0.1192909545388689D+02
   -0.2604827633820254D+02   -0.1127570968107105D+02    0.2031818155793394D+02
   -0.2520248774014624D+02   -0.1092489755235703D+02    0.2069507925203249D+02
   -0.2648882244735153D+02   -0.1054878118803144D+02    0.1981243282073909D+02
    0.8179337514608463D+01    0.9709397849979274D+01   -0.1720375106840252D+02
    0.8064184376864944D+01    0.8927138008676931D+01   -0.1665592459705890D+02
    0.9089437718284019D+01    0.1005159929617882D+02   -0.1712925739229080D+02
   -0.2181236068646176D+02   -0.2549066744208294D+02    0.2503290895987570D+02
   -0.2160535193959129D+02   -0.2577982428761741D+02    0.2415423196824834D+02
   -0.2273165558764533D+02   -0.2567298000583131D+02    0.2519958156413216D+02
    0.9257365639673031D+01    0.2651783393721499D+02    0.4035510357236358D+01
    0.9261148708357371D+01    0.2739861387096507D+02    0.4358824125743106D+01
    0.1019745476400445D+02    0.2629668017090162D+02    0.3789886608051127D+01
    0.1642659181156649D+02    0.1123113462965946D+00   -0.8900480701745279D+00
    0.1625134269597719D+02    0.5924560352411323D+00   -0.1771630286191230D+01
    0.1638140863375777D+02    0.8110781419458141D+00   -0.1608352366041605D+00
    0.2306087906381844D+02   -0.2069950303268572D+02    0.1648483494344140D+02
    0.2332585137887320D+02   -0.2011002200291895D+02    0.1578425229285825D+02
    0.2250662497786236D+02   -0.2137029883336448D+02    0.1596730351606067D+02
   -0.2664772920804784D+02   -0.2238417163532736D+02   -0.9637463823296658D+01
   -0.2568899838428197D+02   -0.2247403089451949D+02   -0.9460416473309893D+01
   -0.2693702647650768D+02   -0.2322714715932798D+02   -0.1003129340965340D+02
   -0.1256548515420545D+02   -0.3484457533306775D+01    0.1064908574595607D+02
   -0.1169884360434859D+02   -0.2946882212792520D+01    0.1070869032061531D+02
   -0.1251392412903156D+02   -0.3971665247074056D+01    0.9818548175386985D+01
    0.1479139829354375D+02   -0.1903534732168184D+02   -0.2163396309966600D+02
    0.1504839056859125D+02   -0.1969020690943134D+02   -0.2096775662261641D+02
    0.1561629064509645D+02   -0.1895180908405798D+02   -0.2210562907709669D+02
    0.2672436022064241D+02   -0.1156176022516233D+02   -0.2145655362360930D+02
    0.2610478912836354D+02   -0.1083783727232037D+02   -0.2163954299181708D+02
    0.2697179246157391D+02   -0.1203346467452048D+02   -0.2225550893123295D+02
    0.2590571681289235D+02    0.8135442203802164D+01    0.2505624224285571D+02
    0.2494801999437385D+02    0.7943350889367826D+01    0.2514157276583702D+02
    0.2633678447075110D+02    0.7545290715665509D+01    0.2569157579367980D+02
    0.9450690325355652D+01    0.2538543309940571D+02   -0.1317610006375869D+02
    0.1005563904264650D+02    0.2465857385530886D+02   -0.1305321050105895D+02
    0.8784037662678864D+01    0.2502583827896119D+02   -0.1380134975798144D+02
   -0.2585373421410605D+02    0.2539640154178630D+02    0.1085158789267797D+01
   -0.2562435014121512D+02    0.2624398866062936D+02    0.1469267058827516D+01
   -0.2535530625934154D+02    0.2535418795157517D+02    0.2312776200003392D+00
    0.2112912230896657D+02    0.1411063204040611D+02    0.6919449800728247D+01
    0.2196530866246660D+02    0.1369495243729925D+02    0.6583251126845168D+01
    0.2128010549885630D+02    0.1506561853263998D+02    0.6974807294914665D+01
   -0.4728102220772870D+01   -0.1584908582432278D+02   -0.1927528973403446D+02
   -0.4557008148023646D+01   -0.1556655760052283D+02   -0.1838186364737053D+02
   -0.4960251465919007D+01   -0.1504074450498468D+02   -0.1966854522172380D+02
    0.1266463000458972D+02   -0.1609309180172305D+01    0.1621595158667076D+02
    0.1340757703793672D+02   -0.1474664578609307D+01    0.1680439379666220D+02
    0.1194061352917429D+02   -0.1140580279717929D+01    0.1665480719215345D+02
    0.2432602436609383D+02   -0.2393675054775968D+02    0.2564601674943038D+02
    0.2394788995250580D+02   -0.2464534848851527D+02    0.2514551323445047D+02
    0.2465625293040255D+02   -0.2430257553396003D+02    0.2646971251157939D+02
    0.2142439845638145D+02    0.1352200972748413D+02    0.2534833591361663D+02
    0.2111505769039410D+02    0.1275874388827424D+02    0.2576651270646278D+02
    0.2217832018721303D+02    0.1324977245294427D+02    0.2479184843034759D+02
   -0.6018303859415528D+01    0.1144236158349821D+02   -0.8142790942026056D+00
   -0.6146831392194909D+01    0.1233182514686793D+02   -0.1313248886430223D+01
   -0.5712412514854151D+01    0.1089500363096702D+02   -0.1505195242217415D+01
   -0.2616339483367983D+02    0.1183247625919229D+02    0.7830784875663316D+01
   -0.2666490692065886D+02    0.1191204813039292D+02    0.8623611238445648D+01
   -0.2523533150016736D+02    0.1140781049139059D+02    0.8033409175592968D+01
    0.2165895106940032D+02    0.1433305287044102D+02    0.3181971211683023D+01
    0.2106899164035970D+02    0.1509360851835707D+02    0.3299969066254309D+01
    0.2261520419661442D+02    0.1455324781178823D+02    0.3238165406492860D+01
    0.2534945734693397D+01    0.9532190666870800D+01   -0.2218962540251153D+02
    0.2370407582198231D+01    0.9438525283039874D+01   -0.2313396644852677D+02
    0.2656610329846843D+01    0.8617762461202219D+01   -0.2194661824803053D+02
   -0.1629172948686404D+02   -0.1024112477023086D+02    0.1744025451502988D+01
   -0.1541164404922200D+02   -0.1045557334055136D+02    0.1392789494434842D+01
   -0.1665435982780179D+02   -0.1110928691361695D+02    0.2026996123562897D+01
    0.1416420095762094D+02    0.2436793066500202D+02   -0.1364368279013274D+02
    0.1502518107206338D+02    0.2459676587337259D+02   -0.1409154026086473D+02
    0.1383964654144864D+02    0.2512816140305933D+02   -0.1314009797586905D+02
   -0.4788387608904795D+01   -0.2500262967587862D+02   -0.2371946884264152D+02
   -0.5102434181516116D+01   -0.2584433608065349D+02   -0.2416378251403222D+02
   -0.3924530029103605D+01   -0.2477704253115480D+02   -0.2412840142685041D+02
    0.1576382914904896D+02    0.1266838665325161D+01   -0.1477754412937883D+02
    0.1609965192818171D+02    0.1772272446121387D+01   -0.1394199531105175D+02
    0.1534091483664071D+02    0.1908677623745780D+01   -0.1532338878537053D+02
    0.1527361868424552D+02   -0.1880744554284271D+02    0.1556560616546817D+02
    0.1478209216313565D+02   -0.1910275266676197D+02    0.1639547297348982D+02
    0.1454437795525117D+02   -0.1873625222031398D+02    0.1493015134321537D+02
   -0.2653046055224590D+02   -0.1433101561726517D+02   -0.1378517674477993D+02
   -0.2697904555949070D+02   -0.1405132706861872D+02   -0.1462117833917670D+02
   -0.2610238859626056D+02   -0.1516635390971004D+02   -0.1401183433696954D+02
    0.6259439861980352D+01    0.8481702935268393D+01    0.5075303341322313D+01
    0.6024667523034837D+01    0.7567769706490393D+01    0.5132921947122260D+01
    0.5540535941288767D+01    0.8759757782351903D+01    0.4491117539634115D+01
   -0.1658084293388610D+02   -0.2432256464930714D+02    0.4063101077079283D+01
   -0.1711233147995953D+02   -0.2415798089337576D+02    0.4820642112306417D+01
   -0.1713059654050309D+02   -0.2420970582140815D+02    0.3257212008598274D+01
    0.1072241391258758D+02   -0.3158918516922356D+01    0.2580185396987459D+02
    0.1131339998590958D+02   -0.2432203808148774D+01    0.2611233397451759D+02
    0.1125554458424495D+02   -0.3568958011886330D+01    0.2514015915068097D+02
    0.8204072707201490D+00   -0.8188473403141293D+00    0.2697021951943616D+02
    0.5371930796737567D-01   -0.1419851404818387D+01    0.2690983390709289D+02
    0.3316496602872326D+00    0.8306820791567748D-02    0.2712288004307693D+02
    0.6619791324565468D+01   -0.8153198276209469D+01   -0.1502843549555240D+02
    0.7231641928857500D+01   -0.7584834704040053D+01   -0.1552957764724196D+02
    0.6469276188240683D+01   -0.9031098392921725D+01   -0.1534950891242947D+02
    0.1722283110545133D+02   -0.1606328309996226D+02   -0.4439229047951677D+01
    0.1714210554425890D+02   -0.1702549638935331D+02   -0.4627088479926794D+01
    0.1634583441623439D+02   -0.1568222705268158D+02   -0.4174389384440156D+01
   -0.1205054404993299D+02   -0.1277555711282494D+02    0.4205479350778285D+01
   -0.1289193704537212D+02   -0.1257777417250058D+02    0.3687102095210510D+01
   -0.1129898281383661D+02   -0.1229444447483868D+02    0.3865191927799530D+01
    0.2545704201141953D+02    0.4094633632373132D+01   -0.3730958243888274D+01
    0.2533609218650111D+02    0.3440457929878736D+01   -0.3019888771293265D+01
    0.2457743136618248D+02    0.4203084076581594D+01   -0.4030661590335740D+01
   -0.2008814858899418D+02    0.2629482296748364D+01    0.6979307845627065D+01
   -0.1975651209554849D+02    0.3205413773496643D+01    0.6295014896427811D+01
   -0.1933410469530599D+02    0.2260496321499252D+01    0.7493398753499974D+01
   -0.1067357301717169D+02   -0.1477136922038578D+02   -0.4130730239475631D+01
   -0.1071836153344632D+02   -0.1569756560113893D+02   -0.3963843311429863D+01
   -0.1117917785288586D+02   -0.1452976283188109D+02   -0.4931395695516680D+01
    0.1355920846028098D+02   -0.8757562568393276D+01   -0.2379763720048988D+02
    0.1452184517297006D+02   -0.8507300409445435D+01   -0.2389444971126112D+02
    0.1316204457056505D+02   -0.8644066554007145D+01   -0.2466647793511821D+02
   -0.1227341026679850D+02    0.2190193541949007D+02   -0.2187438702480652D+02
   -0.1201606171787519D+02    0.2204125518422082D+02   -0.2278969101113185D+02
   -0.1304662946499134D+02    0.2138074522616239D+02   -0.2206450046570176D+02
    0.6204536799608187D+01    0.1570771891464985D+02   -0.1420629391030081D+02
    0.7136745463208705D+01    0.1573889722036814D+02   -0.1430910801951872D+02
    0.5845992085010759D+01    0.1583349769465364D+02   -0.1510192510148352D+02
    0.2605194306231679D+02   -0.1240092210944551D+02    0.1617753109134199D+01
    0.2685124426991034D+02   -0.1234000054891382D+02    0.2142130536899237D+01
    0.2634441000411841D+02   -0.1224610825688472D+02    0.6799615214374932D+00
    0.2266538863041163D+02    0.1528619913100206D+02   -0.1946031118959374D+01
    0.2199104438730752D+02    0.1519296370739858D+02   -0.1297633535634097D+01
    0.2276747598160024D+02    0.1623447381079892D+02   -0.2026095714418392D+01
   -0.1727287236903777D+02    0.2512037557860127D+02   -0.4488367286512701D+01
   -0.1776057752705281D+02    0.2594586624124210D+02   -0.4685285752184980D+01
   -0.1634011843807422D+02    0.2519636918296910D+02   -0.4651174515954523D+01
    0.4309547862856485D+01   -0.1786543617934582D+02   -0.9464195501442438D+01
    0.3730005389101507D+01   -0.1714247387932532D+02   -0.9794443917507422D+01
    0.5246102464944628D+01   -0.1771277202587765D+02   -0.9807051732933971D+01
   -0.2447370159740114D+02    0.1646650940912917D+02    0.2113794231044203D+02
   -0.2426740453093981D+02    0.1595068108770362D+02    0.2190046172897214D+02
   -0.2527122695887350D+02    0.1605870936660616D+02    0.2083607354123771D+02
   -0.2645195225067518D+02   -0.1330851263734433D+02    0.2233315678068384D+02
   -0.2684484224599612D+02   -0.1301319616841263D+02    0.2316862609336842D+02
   -0.2616262840731885D+02   -0.1250813835131487D+02    0.2182683452817106D+02
    0.1748654057429861D+02    0.8040212356392265D+01    0.1757989039797846D+02
    0.1762705828299380D+02    0.8820081072654897D+01    0.1704008195794081D+02
    0.1681728315334164D+02    0.8397942316920160D+01    0.1816827812610764D+02
   -0.1759121921679990D+02    0.1801341199602168D+02    0.2154868416034566D+02
   -0.1763136239399445D+02    0.1873485421194539D+02    0.2213729435362866D+02
   -0.1695111616124265D+02    0.1736634224291158D+02    0.2187096278880243D+02
    0.8241394116210664D+01   -0.2019323351364493D+02    0.1509370281760674D+02
    0.8864743959204818D+01   -0.2035485410504045D+02    0.1583240886797446D+02
    0.7390384480808729D+01   -0.2064223481287350D+02    0.1523832317476911D+02
    0.2087888303358317D+01    0.2017364365807311D+02    0.7644405117477036D+00
    0.2478277103818602D+01    0.1995214508056910D+02    0.1635748950429562D+01
    0.1240392185826998D+01    0.2064552273305300D+02    0.8923717795868493D+00
    0.1734556319659540D+02    0.1014626805474800D+02    0.1568416283583144D+02
    0.1760995381932393D+02    0.1112749171580494D+02    0.1568082292653258D+02
    0.1750160335917407D+02    0.9772579484546865D+01    0.1482334232904824D+02
   -0.1421138449748318D+02    0.2428947584104893D+01    0.2400055556037397D+02
   -0.1446482638855599D+02    0.1503883238076894D+01    0.2378932096408176D+02
   -0.1420939428433476D+02    0.3006135931130506D+01    0.2318435264102462D+02
   -0.5230696666499298D+01    0.2126892341440207D+02   -0.2103683167969035D+02
   -0.5852629868887962D+01    0.2088186802652888D+02   -0.2042120554620842D+02
   -0.4787755043224624D+01    0.2205944828508586D+02   -0.2073342615388071D+02
   -0.2263468437267397D+02   -0.2611146867168835D+02    0.1780164007624272D+02
   -0.2234497168933086D+02   -0.2558132343595780D+02    0.1850698677551019D+02
   -0.2357586837708335D+02   -0.2614643329392582D+02    0.1779524335492610D+02
    0.9122101867136927D+00   -0.2180773563350332D+02   -0.2401518306481040D+02
    0.8183390354513397D+00   -0.2249324975619654D+02   -0.2334418161918043D+02
    0.1872341954891021D+01   -0.2157923910694630D+02   -0.2398377293151796D+02
   -0.6635132903274057D+01   -0.1877129077196464D+02   -0.9631799606948356D+01
   -0.7015169508953513D+01   -0.1793575932405810D+02   -0.9895478090693613D+01
   -0.7125061512064689D+01   -0.1899543322056961D+02   -0.8840742327800900D+01
    0.1720105516599715D+02   -0.1442188252154495D+01   -0.2485456177149150D+02
    0.1652899772061152D+02   -0.2061897206831057D+01   -0.2521922987198256D+02
    0.1726512095082341D+02   -0.7116770326197586D+00   -0.2545524463905520D+02
    0.1937211218898967D+02   -0.1601681164139640D+02    0.2694737085457639D+02
    0.1875646119274570D+02   -0.1566860645800151D+02    0.2757471038661184D+02
    0.2021794515619506D+02   -0.1613534275086022D+02    0.2734626087676407D+02
   -0.1514836100986186D+02   -0.2379358737036189D+02   -0.1108287790607891D+02
   -0.1560158528429552D+02   -0.2432569414662351D+02   -0.1174886876857978D+02
   -0.1445834815345757D+02   -0.2442276600041565D+02   -0.1070263962289381D+02
   -0.9454767237642761D+00   -0.8086213185806074D+01    0.8339980953852129D+01
   -0.1497710877999268D+01   -0.8863836135752880D+01    0.8379789945121432D+01
   -0.1416637300383537D+01   -0.7300341406955320D+01    0.8645342632146617D+01
    0.2272929837391480D+02    0.2023931533535985D+02    0.2414782777547579D+01
    0.2328983145017548D+02    0.2103606103841698D+02    0.2291723326109693D+01
    0.2200097329760396D+02    0.2054043704252994D+02    0.1839973282300371D+01
   -0.1089527922965054D+02    0.1070014264610494D+02   -0.9356475619973290D+01
   -0.1075014757907649D+02    0.1160589419822218D+02   -0.9549537215251000D+01
   -0.1157922000312256D+02    0.1031719150112633D+02   -0.9913872840455056D+01
   -0.2450990620390458D+02   -0.8884301965113307D+01    0.1506689944000641D+02
   -0.2395967303140831D+02   -0.9503297959372595D+01    0.1459165774303146D+02
   -0.2528569495577707D+02   -0.8845991579143739D+01    0.1451300640809730D+02
    0.5995472576485124D+01    0.1226925641103986D+02   -0.1098712970865534D+02
    0.6822269374088449D+01    0.1264221030602346D+02   -0.1135000488550589D+02
    0.5664997645635970D+01    0.1159999187058129D+02   -0.1155082930825278D+02
    0.8018131598313410D+01    0.1320120448810389D+02    0.1319573527267797D+02
    0.8897691896830292D+01    0.1302675111790580D+02    0.1349683842782964D+02
    0.7362662245003828D+01    0.1321765678179398D+02    0.1394267380701077D+02
    0.3023097478224055D+01   -0.2583994802167739D+02    0.1956681388785183D+02
    0.2907239184992951D+01   -0.2490699067022160D+02    0.1963330439647551D+02
    0.2641277263143758D+01   -0.2619852205119358D+02    0.1880692881605083D+02
   -0.9310419437151580D+01   -0.1157667921527586D+02   -0.8950711837150699D-01
   -0.9023907094873991D+01   -0.1229204602354184D+02   -0.6493215558354366D+00
   -0.8558472177344894D+01   -0.1094053304643837D+02    0.7531916658686827D-01
   -0.1208833044390733D+02    0.1752380340322159D+01    0.1684788301445577D+02
   -0.1214973099007630D+02    0.7891263877443736D+00    0.1673595709928349D+02
   -0.1296182610011962D+02    0.2095291035057645D+01    0.1693796701061740D+02
   -0.2145597537778588D+02    0.1432563611894426D+02   -0.2030908778416716D+02
   -0.2133391010196272D+02    0.1522787474734315D+02   -0.2066465441392789D+02
   -0.2238965613725173D+02    0.1422277153689430D+02   -0.2011219992917241D+02
   -0.1597233124373603D+02    0.8606203209820105D+01   -0.2261442474314363D+01
   -0.1554417568569105D+02    0.8157794000435633D+01   -0.1499592705704679D+01
   -0.1580840082680764D+02    0.9537822033511549D+01   -0.2132777729704652D+01
   -0.1869316903032684D+02   -0.1183605433425466D+02    0.6598077257151355D+01
   -0.1949988107426825D+02   -0.1158435305923294D+02    0.6098484649986692D+01
   -0.1899764834702136D+02   -0.1190967573138981D+02    0.7497811037781640D+01
    0.1650545692022986D+02    0.5788076247186749D+00   -0.9774038541554056D+01
    0.1702090574506284D+02    0.1137250278318565D+01   -0.9197598408387339D+01
    0.1662912187496015D+02   -0.3678276148495557D+00   -0.9449724065830635D+01
    0.3532227203294332D+00   -0.2517677347242592D+02    0.7935816783207962D+01
    0.5317764795657143D-01   -0.2535963594145872D+02    0.8864373395630359D+01
    0.1133379070440398D+01   -0.2570864241677322D+02    0.7803578886733288D+01
   -0.4763022019177510D+01    0.1377029254127282D+02   -0.7057591587041238D+01
   -0.5239547614377376D+01    0.1454095250686638D+02   -0.6769188285369994D+01
   -0.4239532033185129D+01    0.1345022474760964D+02   -0.6345061716278305D+01
   -0.2199233077796520D+02    0.2576954112963422D+02   -0.2346171863768436D+02
   -0.2163601202160893D+02    0.2585437106323332D+02   -0.2432106757612413D+02
   -0.2192049076132918D+02    0.2487474526025325D+02   -0.2313298637622437D+02
   -0.2283929213880625D+02   -0.9058606935925859D+01    0.2290234906893116D+02
   -0.2202284879032511D+02   -0.9120294990009446D+01    0.2347289243715872D+02
   -0.2282697010362440D+02   -0.9894366577547943D+01    0.2242372831235030D+02
    0.2377360142116012D+02    0.6597130384717855D+01    0.1638136734115478D+02
    0.2307874914133921D+02    0.7300314878176634D+01    0.1634040191993048D+02
    0.2379764700825511D+02    0.6370663944112256D+01    0.1731090561685521D+02
    0.1492907287889438D+02    0.4332203112707952D+01   -0.2205368982994453D+02
    0.1396855760642656D+02    0.4420348199597605D+01   -0.2183174553926853D+02
    0.1484390088098427D+02    0.4597896375609499D+01   -0.2296311047671729D+02
   -0.2214513485021290D+02    0.1965395909522799D+02   -0.2673211828705257D+02
   -0.2123952828709707D+02    0.1939694901924942D+02   -0.2642192516102114D+02
   -0.2272137069643256D+02    0.1945061147282027D+02   -0.2600323336320249D+02
    0.2677131394829013D+02   -0.5971492356171320D+00    0.1296278894153641D+02
    0.2658558704771028D+02    0.2740680484214241D+00    0.1333684891503311D+02
    0.2769544339356342D+02   -0.6314929215477494D+00    0.1296798862435033D+02
   -0.2429755192403135D+02    0.1372805816534083D+02   -0.2619049076983220D+02
   -0.2527508546733919D+02    0.1373380560392081D+02   -0.2621346549723244D+02
   -0.2397675506197195D+02    0.1281613591986109D+02   -0.2597792475863343D+02
    0.2527020243468640D+02    0.4282541113320950D+01    0.2940954252623128D+01
    0.2591333988788698D+02    0.3606438326760221D+01    0.2996065159487468D+01
    0.2449003045323342D+02    0.3759989087795326D+01    0.2988842682720253D+01
   -0.2581185831057138D+02    0.7015092205811790D+00    0.4939008791692230D+00
   -0.2516477225977199D+02    0.3879747398003565D+00   -0.1089397746294862D+00
   -0.2573396217339481D+02    0.4247174899334716D-01    0.1182548277142773D+01
   -0.2552882444118197D+02    0.1169139242204361D+02   -0.1435677699801152D+02
   -0.2530825607905342D+02    0.1131886384501457D+02   -0.1351310338852195D+02
   -0.2502619171287968D+02    0.1245301081279126D+02   -0.1452857184656454D+02
   -0.1195349065178007D+02   -0.2438790840647487D+02   -0.8834619877711740D+00
   -0.1220251534365872D+02   -0.2473748547722812D+02   -0.1727180766547349D+01
   -0.1239534106363300D+02   -0.2501587496412864D+02   -0.2774484475228947D+00
    0.9926383018572210D+01   -0.2522837626368793D+02   -0.1954727929039601D+02
    0.1032819992712374D+02   -0.2435048768151061D+02   -0.1948428576309842D+02
    0.1011956246160748D+02   -0.2579688328720582D+02   -0.2030599562383088D+02
    0.6510058956005759D+01    0.8549669280389139D+01    0.1915386882040448D+02
    0.7379339086677515D+01    0.8026563987929981D+01    0.1912253208923679D+02
    0.6493712924498382D+01    0.9027327816007922D+01    0.1829459138191147D+02
    0.1709971772633377D+02    0.2676733822413594D+02    0.1320451896611753D+02
    0.1693455181560860D+02    0.2625433949169453D+02    0.1400159307849566D+02
    0.1633217203323995D+02    0.2727756883199788D+02    0.1305808326758936D+02
    0.1198797217845797D+02    0.2368533602472473D+01    0.1701886702537439D+02
    0.1281478038852726D+02    0.2135426860640329D+01    0.1662184318555781D+02
    0.1220992806944512D+02    0.3082816133277311D+01    0.1761145376279790D+02
   -0.1415878059459995D+02    0.2287685441954376D+02   -0.1538680481098965D+02
   -0.1480240341312008D+02    0.2303964626634726D+02   -0.1612118063455761D+02
   -0.1382543582801378D+02    0.2204863011921240D+02   -0.1564250071227788D+02
   -0.4186429762095211D+01   -0.2468920980864331D+02   -0.1804255567359167D+02
   -0.4649934874532465D+01   -0.2431725534753681D+02   -0.1720972171344005D+02
   -0.4569098955568236D+01   -0.2425926683757891D+02   -0.1880642993656581D+02
    0.1488211929514823D+02   -0.9612723942934313D+01   -0.1337536090551755D+01
    0.1516296824661466D+02   -0.1050109699771865D+02   -0.1434464682624698D+01
    0.1459588352767339D+02   -0.9283688336479903D+01   -0.2173347077460343D+01
   -0.1930739226802656D+02    0.6684721492279379D+00    0.2686298217981302D+02
   -0.1926808251938289D+02    0.4284892775234693D+00    0.2779577038437855D+02
   -0.1897068799332162D+02    0.1595718624980298D+01    0.2676212892528030D+02
    0.5294643680732549D+01   -0.5183260675477113D+01    0.1032341505880682D+02
    0.5905809548886735D+01   -0.4769301457192983D+01    0.1102055614394705D+02
    0.4512047358934936D+01   -0.4633552334903730D+01    0.1042183014557451D+02
    0.2379250564286403D+02    0.6311039843907393D+01    0.1482594989597378D+01
    0.2438712873791530D+02    0.5662984693720539D+01    0.1786942126579731D+01
    0.2305074978415938D+02    0.5880342845716054D+01    0.9898732578111715D+00
    0.6018790643609782D+01    0.1500168153149172D+02    0.1058398893873274D+02
    0.5335666674652559D+01    0.1548509784833286D+02    0.1005706583812033D+02
    0.6684935346743822D+01    0.1489877160098403D+02    0.9863446038846069D+01
   -0.1986868237196747D+02   -0.2560845697594782D+02    0.1776373703906795D+02
   -0.1900855514936552D+02   -0.2604329824561951D+02    0.1774810502480588D+02
   -0.1981494674554728D+02   -0.2503352084379194D+02    0.1858110982058267D+02
   -0.2732699058538622D+01    0.1333462501919356D+02    0.2923256083818730D+01
   -0.3583373082652446D+01    0.1321019849523478D+02    0.2532606335658732D+01
   -0.2839121100701449D+01    0.1416304171055848D+02    0.3497248081014227D+01
   -0.1698769215270873D+02   -0.1609287338586772D+02   -0.1840959275515679D+02
   -0.1778347812261221D+02   -0.1647935987442074D+02   -0.1888800544115162D+02
   -0.1714517007667947D+02   -0.1513876062433415D+02   -0.1830345736359306D+02
    0.1704669443524996D+02    0.1358889750979903D+02    0.7814609537681444D+01
    0.1729880043232793D+02    0.1449050406089981D+02    0.7514973703998953D+01
    0.1610768239962514D+02    0.1349219328615808D+02    0.8023369240887209D+01
   -0.1261911093611325D+01    0.1875694420390353D+02    0.1963460706712117D+02
   -0.1108382651077538D+01    0.1918899405807005D+02    0.2049814504541710D+02
   -0.1296267103757069D+01    0.1946193387043655D+02    0.1899089346218238D+02
   -0.8642255892903407D+01   -0.7520684716579116D+01   -0.3473130029713212D+01
   -0.9502608303972412D+01   -0.7710681194443215D+01   -0.3672300668898164D+01
   -0.8642641439396941D+01   -0.6620738028479571D+01   -0.3060090023776006D+01
    0.1453100086608820D+02   -0.1128500648705859D+02   -0.2032725420173480D+02
    0.1506878896267189D+02   -0.1207972652003043D+02   -0.2032642716096695D+02
    0.1371505083858661D+02   -0.1146564011444794D+02   -0.1978011780586024D+02
    0.2471844534094945D+02   -0.9548131953443759D+01    0.6953443401242284D+00
    0.2541560259565080D+02   -0.1013115871712243D+02    0.1150071444668215D+01
    0.2517892905909925D+02   -0.9167254144803961D+01   -0.8516911424902696D-01
    0.2332317589592510D+02    0.3947714741764596D+00    0.1794307767094246D+01
    0.2248191751987646D+02    0.4498008987916414D+00    0.2269260042514165D+01
    0.2407026122300193D+02    0.3985941608099152D+00    0.2409533564535440D+01
   -0.2349042612776146D+02    0.1320691151041405D+02   -0.1080214078972780D+02
   -0.2422002362109248D+02    0.1380865400468960D+02   -0.1066098595509037D+02
   -0.2284052499648147D+02    0.1333293586594968D+02   -0.1008338078365831D+02
   -0.1293394172929022D+02   -0.1569248445406306D+02    0.1049334705294734D+02
   -0.1370643488879994D+02   -0.1556065191086536D+02    0.9871107817283646D+01
   -0.1285959189125480D+02   -0.1489317370997926D+02    0.1102994376753532D+02
    0.1432604103261887D+02    0.1719740506442364D+02    0.6153495050997092D+00
    0.1335950052136945D+02    0.1702470031965881D+02    0.6828673569081254D+00
    0.1470832396050700D+02    0.1641032800603395D+02    0.9630894580312949D+00
   -0.1969430839075318D+02    0.1997638159280912D+02   -0.1860587829586412D+02
   -0.1906669271300660D+02    0.1938529547565761D+02   -0.1822973947715239D+02
   -0.1988628669204949D+02    0.1985470060616269D+02   -0.1957666516433154D+02
    0.8956738024356756D+01   -0.3896909589536429D+01   -0.5273693659414287D+01
    0.9422868838909983D+01   -0.4430246326098479D+01   -0.5951763166166288D+01
    0.8299422978458564D+01   -0.3387661544403068D+01   -0.5748543925089812D+01
    0.1364356053494350D+02   -0.1251562923040653D+02    0.9898587061195740D+00
    0.1412050317755718D+02   -0.1193789489274439D+02    0.1535919537549508D+01
    0.1422444374694274D+02   -0.1309281085037107D+02    0.4673578843251749D+00
   -0.2290749424913563D+02    0.2273064858105777D+02    0.1560979915500809D+02
   -0.2357150360017964D+02    0.2228448212142186D+02    0.1506134074509912D+02
   -0.2340596279663530D+02    0.2339083162601152D+02    0.1614517472093765D+02
   -0.1317193296723526D+02    0.5258215730411593D+01    0.7003488143772267D+01
   -0.1380985836934067D+02    0.4572387282900630D+01    0.6863474107061259D+01
   -0.1233494641118839D+02    0.4885725019735323D+01    0.6729642848007912D+01
    0.4342223186900851D+01    0.1371496830101074D+02   -0.2395000688912297D+02
    0.3614363057442134D+01    0.1413634675600562D+02   -0.2449994472197347D+02
    0.3863544125480484D+01    0.1328860383211824D+02   -0.2323306683957803D+02
    0.1228330991577742D+01   -0.1162554940953378D+02    0.1385572718141747D+02
    0.1332183789575632D+01   -0.1261079842790753D+02    0.1394926822599566D+02
    0.1677131128086371D+01   -0.1134995929697883D+02    0.1304794198069919D+02
    0.6982863205326971D+01    0.6315844684726427D+00    0.9976130540698469D+01
    0.6443217518296875D+01   -0.1862753051179524D+00    0.9981080574892502D+01
    0.7835313210065051D+01    0.2620224391505130D+00    0.9970838714721209D+01
   -0.1145505365751916D+02   -0.1141439928397824D+02   -0.1667655476601326D+02
   -0.1156614152905069D+02   -0.1044447469140625D+02   -0.1656729182166539D+02
   -0.1049857331987929D+02   -0.1150977886215242D+02   -0.1661781579758401D+02
    0.2153015711601635D+02    0.5806928329904665D+01   -0.2540296520617945D+02
    0.2140980609223478D+02    0.5494270049763565D+01   -0.2448084114197550D+02
    0.2108200898356112D+02    0.5212417302318975D+01   -0.2600715731299547D+02
    0.1269521487310147D+02   -0.1011243608697886D+00    0.1379892954183731D+02
    0.1240974848551009D+02   -0.6373259340581138D+00    0.1460486817902438D+02
    0.1205069583025453D+02    0.5598143747031376D+00    0.1361638759790577D+02
    0.2162568282926732D+02    0.2405569867494262D+02    0.1230967341458319D+02
    0.2247904424245463D+02    0.2448629626807241D+02    0.1254462387340711D+02
    0.2174924216756949D+02    0.2324305242270482D+02    0.1179258473408492D+02
    0.1236931223319008D+02   -0.4464576276513522D+01    0.2368946478224067D+02
    0.1246394659822473D+02   -0.4212242633368211D+01    0.2274291099055682D+02
    0.1151100047970883D+02   -0.4918811406735946D+01    0.2370878357277993D+02
   -0.2203762264668571D+01   -0.2594420736139042D+02   -0.2349184300800301D+02
   -0.2551922433369541D+01   -0.2618230713970827D+02   -0.2265091360867190D+02
   -0.1443001418525792D+01   -0.2653884724453938D+02   -0.2361059106463655D+02
   -0.2518800200074987D+02    0.2317512018673937D+02    0.2662630683683969D+02
   -0.2547756547793093D+02    0.2227867808598790D+02    0.2658752221308142D+02
   -0.2518409563127157D+02    0.2334781236811616D+02    0.2568816532219365D+02
    0.2356918750235594D+02   -0.1428451019450661D+02    0.5691710930221822D+01
    0.2343169784378825D+02   -0.1517826672775681D+02    0.5996068495237223D+01
    0.2393405695946649D+02   -0.1389725013512116D+02    0.6519451967212737D+01
    0.1370996969854334D+02    0.2224375087241504D+02    0.1646458766245626D+02
    0.1440145464814152D+02    0.2290938620949844D+02    0.1624836046072630D+02
    0.1317269633517749D+02    0.2204867821216135D+02    0.1570649325127239D+02
    0.1753040760561061D+01    0.7933244758314811D+01    0.1420541967179295D+02
    0.2347579564286394D+01    0.8608131379358772D+01    0.1386526528494592D+02
    0.1284747727395757D+01    0.8438398355687090D+01    0.1490536072486028D+02
    0.2638082425630029D+02   -0.2620998548705440D+02   -0.8119091869669669D+01
    0.2552565712681722D+02   -0.2574761759296252D+02   -0.7949456780262772D+01
    0.2695940719606276D+02   -0.2574625124387695D+02   -0.7568333104041274D+01
   -0.1019818424883897D+02    0.8851690290332906D+01   -0.2489676140819043D+02
   -0.1056380240748681D+02    0.7995846420755950D+01   -0.2467488356659189D+02
   -0.9682828716859532D+01    0.9158546668413143D+01   -0.2411706988808497D+02
   -0.2026910241286500D+02    0.1156985358671373D+02   -0.1526388429227587D+01
   -0.1976970429892159D+02    0.1078733137329977D+02   -0.1419556464410278D+01
   -0.1977143250979642D+02    0.1223991328379066D+02   -0.1061783992110368D+01
   -0.4802483585286616D+01    0.1415891346977696D+02    0.2593457005478925D+02
   -0.4115433173528339D+01    0.1416028248947542D+02    0.2523587819417586D+02
   -0.5547087153577682D+01    0.1475610477473739D+02    0.2570310439502899D+02
   -0.1010084657232990D+02    0.2452329542255316D+02   -0.2413479536647889D+02
   -0.9201240029890620D+01    0.2461487890041477D+02   -0.2454064638692615D+02
   -0.1032289144664670D+02    0.2540524128994758D+02   -0.2378335086910639D+02
    0.2367769658128125D+00   -0.1918785474548422D+02    0.2109345909343047D+02
    0.7220462755604624D+00   -0.1837616166176032D+02    0.2130932454834590D+02
    0.4173407735005981D+00   -0.1977386640263646D+02    0.2179823087432780D+02
   -0.2288136191982504D+02   -0.1825583555837940D+02   -0.1131534640992078D+02
   -0.2359882827680934D+02   -0.1888060980840153D+02   -0.1144739384708243D+02
   -0.2210045524707459D+02   -0.1881105090396981D+02   -0.1110643565571218D+02
   -0.1173806452066709D+02   -0.3497918998063147D+01    0.1860311454960797D+01
   -0.1193555470221291D+02   -0.4301951196672638D+01    0.1304544122850235D+01
   -0.1138653435826186D+02   -0.2794962883772681D+01    0.1367566299833316D+01
    0.1519460018896366D+02   -0.1309238116167718D+02    0.2514225742604923D+02
    0.1606864528634702D+02   -0.1280633778217660D+02    0.2544307697855175D+02
    0.1522968798438681D+02   -0.1312379689415498D+02    0.2414555059466402D+02
   -0.2276414179597354D+02    0.8981748217500465D+01   -0.1726555222516764D+01
   -0.2274554468531608D+02    0.9448706551879697D+01   -0.2557943237754501D+01
   -0.2331939354964826D+02    0.9547592263145802D+01   -0.1175755112581577D+01
    0.2567339339411935D+02    0.1599518576353117D+02   -0.2402691179000694D+01
    0.2665570565177026D+02    0.1616541537441423D+02   -0.2472303833681787D+01
    0.2519373348918987D+02    0.1681520397726846D+02   -0.2505708651613519D+01
    0.5479967973024658D+01    0.2240255911177534D+02    0.8176718016902189D+01
    0.5969355144195544D+01    0.2241213076186737D+02    0.9034025914501239D+01
    0.5116953459024541D+01    0.2149346681902435D+02    0.8052769131427826D+01
    0.4754671409441900D+01    0.6545155713152790D+01    0.1792675692789053D+02
    0.5347047709881155D+01    0.7038439299774428D+01    0.1861068391667330D+02
    0.4003269390242532D+01    0.7171476491736158D+01    0.1775698584795730D+02
    0.8383436932928744D+01    0.1017235014867401D+02    0.1373522966763791D+02
    0.8507921470134287D+01    0.9197276204863273D+01    0.1364980342731049D+02
    0.7466445857691949D+01    0.1049595225583042D+02    0.1362956278525283D+02
   -0.1565305837587713D+02   -0.2607084257110725D+02   -0.8682975262691507D+01
   -0.1478544474407755D+02   -0.2608175663475355D+02   -0.9154553678735731D+01
   -0.1539750559459445D+02   -0.2571278647036206D+02   -0.7808130020237384D+01
   -0.1242877926497835D+02   -0.6803583244203939D+01   -0.2147688857129120D+02
   -0.1154797861500155D+02   -0.6635919056190506D+01   -0.2189934233151484D+02
   -0.1293957274052109D+02   -0.6034744543294131D+01   -0.2122995148403442D+02
   -0.1496530081933433D+02   -0.1304727667220363D+02    0.1593275387239740D+02
   -0.1522032324373841D+02   -0.1261676673174935D+02    0.1673240832576241D+02
   -0.1576806777569927D+02   -0.1351765779535622D+02    0.1569603742743251D+02
    0.1711456081083395D+02   -0.2255395362955985D+02   -0.1345257449674916D+01
    0.1691244572343074D+02   -0.2191554553792403D+02   -0.6640378762833752D+00
    0.1714286960656713D+02   -0.2215020250961684D+02   -0.2234972821667600D+01
   -0.1968482857826633D+02   -0.3821019314385576D+01   -0.5004184292776812D+00
   -0.1896254261040215D+02   -0.3725794860198323D+01   -0.1161558968806141D+01
   -0.1925940205428552D+02   -0.4518087792232246D+01    0.6062956826645083D-01
   -0.2251655280286197D+02    0.1538369528733541D+02   -0.6944316675997452D+01
   -0.2203647997302245D+02    0.1593456289602930D+02   -0.6343413040451999D+01
   -0.2304647071111103D+02    0.1477929266812968D+02   -0.6426561684570205D+01
   -0.9129829511662704D+01    0.2604399992545995D+02    0.1771782194524444D+02
   -0.9102183846068415D+01    0.2536209914606090D+02    0.1702938745864927D+02
   -0.1005150997961018D+02    0.2594314973404509D+02    0.1815380661989279D+02
   -0.2517519134844671D+01    0.9115402752803291D+01    0.7180577929568623D+01
   -0.2891086749698204D+01    0.8557949792411906D+01    0.7835487092188765D+01
   -0.1569516096286135D+01    0.9291944270464057D+01    0.7260639591184326D+01
    0.1520589026140212D+02   -0.1591584756483570D+02    0.2588249506630613D+02
    0.1483079324266647D+02   -0.1650459469389931D+02    0.2520203886426305D+02
    0.1512232041456385D+02   -0.1496956455681252D+02    0.2551614575198194D+02
    0.2627899672318944D+02   -0.1911769680238952D+02   -0.7381950325506493D+00
    0.2654555299753207D+02   -0.1818174142427291D+02   -0.7516888414271830D+00
    0.2658238298544699D+02   -0.1946000129149926D+02   -0.1579165506517537D+01
   -0.7641221660999029D+01   -0.1140536777994153D+01   -0.7610176035600948D+01
   -0.6929113546225424D+01   -0.1265630744706048D+01   -0.8237715112495604D+01
   -0.8455492467718354D+01   -0.1135102095144789D+01   -0.8106582348061124D+01
    0.2602649837560387D+02   -0.1262647419547042D+02   -0.2619008255960697D+02
    0.2630747372845159D+02   -0.1333135729642277D+02   -0.2682591574274067D+02
    0.2656537369488269D+02   -0.1187158110338081D+02   -0.2617744726455803D+02
    0.1906499425439768D+02    0.7427435276273707D+01   -0.1830867203302769D+02
    0.1982872782694147D+02    0.7004140280658797D+01   -0.1789485376968835D+02
    0.1932208719664699D+02    0.8261506057139467D+01   -0.1875629680238805D+02
    0.2334113286358988D+02    0.8260269394808368D+01    0.2128344976829139D+02
    0.2390532844186892D+02    0.8380659798051612D+01    0.2205213265165399D+02
    0.2307691936630163D+02    0.7364762502138968D+01    0.2143210406305974D+02
    0.2246540673117394D+02   -0.3151996715642531D+01   -0.1500272240090040D+02
    0.2261304369647970D+02   -0.2652936874136228D+01   -0.1576819085060448D+02
    0.2307687570419307D+02   -0.3830493393819530D+01   -0.1513790832909164D+02
    0.2455367532916188D+02   -0.2045536242174696D+02   -0.1311185781162566D+02
    0.2493242083572251D+02   -0.2102384552311768D+02   -0.1236860281505971D+02
    0.2449377674239897D+02   -0.2091130659751218D+02   -0.1390716384159679D+02
   -0.1480638824287578D+01   -0.1701140768453968D+02    0.2011818379035326D+02
   -0.5558631085099917D+00   -0.1687047981994991D+02    0.2045787782817790D+02
   -0.2050791536562409D+01   -0.1644833535606312D+02    0.2064034264031240D+02
    0.1591588628294550D+02    0.5531944843619831D+01    0.1223707681696313D+02
    0.1692037799354649D+02    0.5498909917286130D+01    0.1230428922189873D+02
    0.1556929734330394D+02    0.6322121509799821D+01    0.1273909479320660D+02
   -0.2331815921550028D+02    0.4469616936425529D+00   -0.2071101706588296D+02
   -0.2267897964851782D+02   -0.2031051998060902D+00   -0.2092511964463683D+02
   -0.2280142468470750D+02    0.1142196709778085D+01   -0.2022475642306750D+02
   -0.2503346042355086D+02    0.2577397988816091D+02    0.2085268463063552D+02
   -0.2548965522102355D+02    0.2608981073751184D+02    0.2165528223087177D+02
   -0.2555480325872630D+02    0.2599074830457920D+02    0.2004922412204480D+02
    0.1119285618123902D+00    0.2281395925393793D+02   -0.3007725330786603D+01
    0.6401161484350044D+00    0.2215111279107119D+02   -0.2646222336781124D+01
    0.5976075759646058D+00    0.2361506839422904D+02   -0.3145994416851172D+01
    0.2309778141788620D+01    0.7218286924433519D+01    0.2501298291107082D+02
    0.2611266683415268D+01    0.7796904378377091D+01    0.2565230953153834D+02
    0.2524088153846905D+01    0.7518856712796109D+01    0.2410272277556125D+02
    0.1816867658411409D+02   -0.1586170767718832D+02    0.2441859717812432D+02
    0.1746941295926276D+02   -0.1592077094289297D+02    0.2507777143542551D+02
    0.1889138395709442D+02   -0.1562254560295296D+02    0.2500474627210314D+02
   -0.1805171958580859D+02    0.2128418448594721D+02   -0.1035903720425195D+02
   -0.1748837708776083D+02    0.2191022621135020D+02   -0.1074444173928852D+02
   -0.1750447862670480D+02    0.2076578583405252D+02   -0.9737218953371483D+01
   -0.6539448421412685D+01    0.1458418044618082D+01    0.1114501760703596D+02
   -0.5725357561463428D+01    0.1020643572539128D+01    0.1087874785039310D+02
   -0.6544164501322626D+01    0.2204696011813880D+01    0.1047652465733704D+02
    0.4844083932574467D+01    0.1839745789115061D+01   -0.1749534041990804D+02
    0.4120444866958443D+01    0.1245925942380151D+01   -0.1755148443757157D+02
    0.5298790275337963D+01    0.1812631286722451D+01   -0.1666662172635104D+02
   -0.3093611139150618D+01   -0.2668875188918827D+02   -0.3182960467433345D+01
   -0.3432716840310519D+01   -0.2759415101056592D+02   -0.3187745291140955D+01
   -0.2283317234723766D+01   -0.2675566066466570D+02   -0.2664032046171084D+01
    0.6973649996397037D+01   -0.1572350240184734D+02   -0.2043702131463068D+02
    0.7252277823747474D+01   -0.1642354379712206D+02   -0.2105566680893315D+02
    0.7663635426623919D+01   -0.1575169117248735D+02   -0.1975549603574277D+02
    0.1641428162195071D+02   -0.1358272669325460D+01    0.2669185347745815D+02
    0.1563305358138461D+02   -0.9020095239252753D+00    0.2711857387545645D+02
    0.1613734474829409D+02   -0.2297651953238145D+01    0.2688289609911184D+02
    0.3200544130144238D+01   -0.1677380879814323D+02   -0.1643365441195838D+02
    0.3067928481421325D+01   -0.1720675209171592D+02   -0.1555077719922536D+02
    0.3181347494427683D+01   -0.1745343840495787D+02   -0.1717404725702051D+02
   -0.4053242913991589D+01   -0.7315177043690405D+01    0.4439239823774991D+01
   -0.4985117130708146D+01   -0.7236786963380801D+01    0.4068173783558797D+01
   -0.4179337515064256D+01   -0.7600852494915483D+01    0.5401326075430146D+01
   -0.1789165613775632D+02    0.1927864108997439D+02   -0.3883767819693217D+01
   -0.1782862405372136D+02    0.2000443051153362D+02   -0.4499099693263233D+01
   -0.1702607290815449D+02    0.1926066575820071D+02   -0.3463522306407690D+01
   -0.2279166416389236D+01   -0.1666643836836730D+02   -0.3782689858726627D+01
   -0.2194743137360191D+01   -0.1583080977063099D+02   -0.3318400172924177D+01
   -0.2758158753052978D+01   -0.1735699809739461D+02   -0.3308228231070990D+01
   -0.1168963792460159D+02    0.1630148656524961D+02    0.2692079061067304D+02
   -0.1145296041242237D+02    0.1541813130833212D+02    0.2732893681118872D+02
   -0.1213751679497483D+02    0.1671968277218669D+02    0.2769113601100688D+02
   -0.2165970151981977D+02   -0.1543828166351124D+02   -0.2527616542893151D+02
   -0.2252888711005494D+02   -0.1497206626561233D+02   -0.2556790308169045D+02
   -0.2125102710856729D+02   -0.1479800809680240D+02   -0.2465223654600038D+02
   -0.1228898149415556D+02    0.2287129154589957D+02    0.1892600403373979D+02
   -0.1158584555818562D+02    0.2227258422629294D+02    0.1915727116503814D+02
   -0.1303415485515418D+02    0.2230779201321987D+02    0.1896384412882869D+02
   -0.1834738956727362D+02   -0.1672134572519045D+02   -0.1125837555202468D+02
   -0.1860278495723718D+02   -0.1597674892291522D+02   -0.1068623549113972D+02
   -0.1910687451843593D+02   -0.1723559482556997D+02   -0.1141363471054714D+02
    0.2057182217917744D+02    0.3967056541491084D+01    0.2049902187537153D+02
    0.1976462635630851D+02    0.4550092242815756D+01    0.2045863473699834D+02
    0.2131046462480422D+02    0.4532941637341724D+01    0.2071386149475507D+02
   -0.1099332804070467D+02   -0.2241878674823389D+02   -0.3832370272786644D+01
   -0.1167194071539372D+02   -0.2278464403049394D+02   -0.3240828996493962D+01
   -0.1095805602708856D+02   -0.2147547213189026D+02   -0.3734861379635783D+01
    0.1476785235573355D+02    0.2296589375005653D+02    0.2664989373935084D+02
    0.1569955248348636D+02    0.2286509409735491D+02    0.2649288647832114D+02
    0.1460043461552188D+02    0.2387936253754101D+02    0.2703004418422714D+02
   -0.6343628772893648D+00    0.2212463268552116D+02   -0.2008129017061719D+02
    0.1733787505715868D+00    0.2206526877094723D+02   -0.2058617479300359D+02
   -0.1371224273088754D+01    0.2227327343931917D+02   -0.2070732084454221D+02
    0.1959989145114082D+01   -0.6994978617775831D+01   -0.1221326152833537D+02
    0.1820091861223278D+01   -0.7932555669132527D+01   -0.1244435962783419D+02
    0.1097708515854090D+01   -0.6514120966126201D+01   -0.1206435018057311D+02
   -0.2795721639765697D+01    0.2572752882104153D+02   -0.2524465944722671D+02
   -0.2476471400568667D+01    0.2609457451466092D+02   -0.2441177483314249D+02
   -0.3485801065935167D+01    0.2620443389780058D+02   -0.2563136027962705D+02
    0.1578120138168235D+02    0.4084081525162677D+01   -0.5279936040023778D+01
    0.1617826891426776D+02    0.4705271648579037D+01   -0.5896258201953322D+01
    0.1654345366408822D+02    0.3531523459496129D+01   -0.4927939468250914D+01
    0.1661803719430751D+01   -0.1405491040664368D+01    0.1663162173321930D+02
    0.7521974823369265D+00   -0.1458419432256793D+01    0.1641859064439088D+02
    0.2012191908046921D+01   -0.2286764631017349D+01    0.1641531566596884D+02
    0.6383666928106441D+00    0.2590661511611732D+02    0.1251194390702935D+02
    0.1492321444978933D+01    0.2590384785366148D+02    0.1289704523739637D+02
    0.6159225257019473D+00    0.2513144382593913D+02    0.1197547193524678D+02
    0.6940286913085989D+01   -0.1195767187868726D+02   -0.7658082604698673D+01
    0.6315562960454044D+01   -0.1141153392426956D+02   -0.8206305014003101D+01
    0.7389098845624162D+01   -0.1262796979663207D+02   -0.8235336168890957D+01
    0.6048194999540041D+01   -0.1451451960405610D+02    0.1922724919482416D+02
    0.6316488878438575D+01   -0.1541039819033869D+02    0.1950024062609059D+02
    0.6351430930656919D+01   -0.1441551543387418D+02    0.1834796280672251D+02
   -0.1777498289586672D+02   -0.2090506654859223D+02    0.1866272183750064D+02
   -0.1786197605232620D+02   -0.1998172089087276D+02    0.1886087469165016D+02
   -0.1696438227552390D+02   -0.2114078370788101D+02    0.1915486812819099D+02
   -0.2381602761944300D+02   -0.2476278969756918D+01    0.3291296299529451D+01
   -0.2315464371354028D+02   -0.2266316639191684D+01    0.2638910097798942D+01
   -0.2346390565564007D+02   -0.2212210720463947D+01    0.4185943528791519D+01
   -0.7043720351841670D+01    0.9496698378506260D+01    0.1464762077555382D+02
   -0.6850524537831005D+01    0.1040424058006466D+02    0.1440795078187898D+02
   -0.7342419315795720D+01    0.8996572863203834D+01    0.1383470082397094D+02
   -0.2699921120717864D+02    0.3386106589418018D+01   -0.2545174309164234D+02
   -0.2755043574203069D+02    0.2652207577947274D+01   -0.2564018915178067D+02
   -0.2706247899616746D+02    0.3551317722898111D+01   -0.2454830345839862D+02
   -0.3728590798566465D+01    0.1752174451852111D+02    0.7178039135508213D+01
   -0.3372103721823249D+01    0.1776251259020625D+02    0.6324905393500874D+01
   -0.3412082501812271D+01    0.1827594659901246D+02    0.7739015736815927D+01
    0.5789976254656210D+01   -0.2291300402299706D+02   -0.6102840021051365D+01
    0.5642591089784563D+01   -0.2298997407414020D+02   -0.7037772293718389D+01
    0.5236695724961631D+01   -0.2222118384936272D+02   -0.5717013230534732D+01
   -0.1179639444551547D+02   -0.1681040145081156D+02    0.1454029763185503D+02
   -0.1147122251276246D+02   -0.1589244984276436D+02    0.1439003768854850D+02
   -0.1203922588145395D+02   -0.1716422502044874D+02    0.1364845547330369D+02
   -0.2162210650826204D+02   -0.1831857746502316D+02    0.5095617363485837D+01
   -0.2194244251056339D+02   -0.1856411767904130D+02    0.6008503246507115D+01
   -0.2194456570007686D+02   -0.1896631249974654D+02    0.4456286791486539D+01
    0.1420989552643966D+02    0.1214247406020747D+01    0.1614272456996236D+02
    0.1432517139260948D+02    0.5479813393418403D+00    0.1683892662651076D+02
    0.1399083718612417D+02    0.6739735561103436D+00    0.1530765154257382D+02
   -0.1655862698624678D+02   -0.1345081032580497D+02    0.6225802239919533D+01
   -0.1613297547577660D+02   -0.1315428084396035D+02    0.5430742772111771D+01
   -0.1723151883524044D+02   -0.1288276772425498D+02    0.6542705456283223D+01
   -0.2095254282539250D+02   -0.3415398067999838D+01   -0.1406689944126223D+02
   -0.2009634115639320D+02   -0.3086222698084563D+01   -0.1387769089195453D+02
   -0.2145005380186453D+02   -0.3489468226712031D+01   -0.1323101179168991D+02
    0.4175008203363636D+01    0.2372109244509821D+02    0.2160731122428835D+02
    0.3222902135093627D+01    0.2339442375358359D+02    0.2170943586310239D+02
    0.4671049203252029D+01    0.2303811907738485D+02    0.2212688553505134D+02
   -0.7797223639670642D+01   -0.2327642821753925D+02    0.1477621261556880D+02
   -0.7107048683597504D+01   -0.2286477631991747D+02    0.1524519640544326D+02
   -0.7561929793509114D+01   -0.2383616046284207D+02    0.1401066071619395D+02
    0.1672900896817041D+02   -0.2553689379538360D+01    0.3073486834593827D+00
    0.1733332832817255D+02   -0.1760803639000692D+01    0.5466396826057197D+00
    0.1638903062484074D+02   -0.2328269545749830D+01   -0.5571673718622319D+00
   -0.1939678346490386D+01    0.1762519459558868D+02   -0.1034107674684607D+02
   -0.2896072502821032D+01    0.1770137902155666D+02   -0.1014726817048708D+02
   -0.1979050864216261D+01    0.1755875640202928D+02   -0.1130568836884922D+02
   -0.2481546837768797D+02    0.7226937410081013D+01    0.4217954787277562D+01
   -0.2552576690445187D+02    0.7792002227809310D+01    0.3895653595357357D+01
   -0.2497861213262503D+02    0.7053499343326405D+01    0.5180295670396505D+01
   -0.3894301564577828D+00   -0.2488397436480901D+02    0.1105503819333421D+02
   -0.9670643897560083D+00   -0.2543327983580575D+02    0.1160277043034404D+02
    0.1934219801121249D+00   -0.2428603068878493D+02    0.1156190101797870D+02
    0.1291184926844751D+02   -0.2537311906631871D+02   -0.1057135431270028D+02
    0.1197802279591326D+02   -0.2561038353381551D+02   -0.1031404996591721D+02
    0.1298392603795600D+02   -0.2438179213716311D+02   -0.1046450017395160D+02
    0.2408607668947788D+02   -0.2472274166244075D+02   -0.1246715653047094D+02
    0.2345092590410124D+02   -0.2442790039768073D+02   -0.1311657565467972D+02
    0.2410525534489128D+02   -0.2567480090945662D+02   -0.1257517684448139D+02
   -0.3780581206974963D+01   -0.1084718295281911D+02   -0.2110395694542200D+02
   -0.3558343514162903D+01   -0.1157507074090638D+02   -0.2165224273258615D+02
   -0.4553498194390082D+01   -0.1029425289173098D+02   -0.2145501149417499D+02
   -0.9799848261575836D+01    0.1094604310512331D+02    0.1950303500898801D+02
   -0.1010016767515340D+02    0.1032591525836750D+02    0.2015285551301695D+02
   -0.8844487727888566D+01    0.1086876074303611D+02    0.1938527355254407D+02
   -0.2002804629309020D+02   -0.1527987280745805D+02   -0.3275441889235913D+01
   -0.1978125450033883D+02   -0.1488066148940191D+02   -0.4184786315378588D+01
   -0.2092464168816957D+02   -0.1503158814222877D+02   -0.3111644840869984D+01
    0.8328217365335529D+01    0.1443118511859631D+02    0.1673666490473579D+02
    0.7791260995622906D+01    0.1372543560303960D+02    0.1630225374555181D+02
    0.8483013320547313D+01    0.1410752351640010D+02    0.1762511263730070D+02
    0.5754884585678160D+01   -0.1984910239575170D+02    0.1964643540191716D+02
    0.4949087347010905D+01   -0.1959795896704194D+02    0.1916299580303702D+02
    0.5525749777150931D+01   -0.2013118431031258D+02    0.2056912895816316D+02
    0.2380951599928760D+01    0.1153481465185107D+02   -0.2615125984508980D+02
    0.1680497482857748D+01    0.1144268656613837D+02   -0.2542888219798893D+02
    0.2782110557679252D+01    0.1246325012438481D+02   -0.2613351834174462D+02
    0.1502176763147127D+02    0.2262635247984910D+02    0.5950214214163957D+01
    0.1548516834958814D+02    0.2347756579785737D+02    0.5738393444619647D+01
    0.1450031032036341D+02    0.2275164788677475D+02    0.6763168916870715D+01
    0.1968420704355908D+02   -0.1678532281308792D+02   -0.1530814500795792D+02
    0.2016237181545318D+02   -0.1730667301368814D+02   -0.1599283892446971D+02
    0.1941817559007777D+02   -0.1725529828967521D+02   -0.1451607228920412D+02
   -0.4086871484062887D+01    0.4050238424772630D+01    0.1537010581152261D+02
   -0.4834610373252359D+01    0.4351323153189103D+01    0.1485574086595446D+02
   -0.4359747162797448D+01    0.3188258292401104D+01    0.1574093904538190D+02
    0.1311450004212405D+00    0.1996422470553354D+01   -0.4878817100804311D+01
   -0.1631231771106836D+00    0.1457868753399798D+01   -0.5642953338258129D+01
   -0.2889266857827602D+00    0.2874190080745348D+01   -0.4833483211369227D+01
    0.1809712439774092D+02    0.2649867338272423D+02   -0.8741430028769914D+01
    0.1786613248186817D+02    0.2645786288846783D+02   -0.7809206059733163D+01
    0.1862945175418698D+02    0.2574034566809511D+02   -0.8920289579263848D+01
   -0.2068322208860388D+02   -0.1396019551747681D+02   -0.2309526108669920D+02
   -0.2133618380413836D+02   -0.1329247866574385D+02   -0.2274191075920694D+02
   -0.2010110911129807D+02   -0.1426601078458081D+02   -0.2242403765871686D+02
   -0.2377241678506337D+02    0.1334888141489786D+01   -0.5296229286006687D+01
   -0.2397996783540539D+02    0.9215137686462138D+00   -0.6119985028907868D+01
   -0.2442728066868104D+02    0.1991576048691888D+01   -0.5349888768644161D+01
   -0.2268450104305426D+02    0.2631229891120980D+02    0.1418505448309631D+02
   -0.2250196989042986D+02    0.2724859915922086D+02    0.1429188687185742D+02
   -0.2344426631815470D+02    0.2613791941168659D+02    0.1362945389244293D+02
    0.2443280714517082D+02   -0.3159123993138135D+01    0.1255159537306566D+02
    0.2429428901576377D+02   -0.4039183866495781D+01    0.1228036347560452D+02
    0.2518843679093713D+02   -0.2783579001823584D+01    0.1208221009017608D+02
   -0.9933969836757312D+01    0.1777617140540836D+02    0.1030906692438065D+02
   -0.1045004751565152D+02    0.1705481757765974D+02    0.1068009115890182D+02
   -0.1056244935029425D+02    0.1841824167351466D+02    0.1001560744674789D+02
   -0.1214135898646190D+02    0.1149059485564163D+02    0.1119680885485790D+02
   -0.1130660233572138D+02    0.1134235483080571D+02    0.1072971540597076D+02
   -0.1251455100207373D+02    0.1238946049253980D+02    0.1102344170309421D+02
   -0.1789213288027834D+02    0.5784135131499403D+01   -0.2897026811897464D+01
   -0.1787990409125694D+02    0.4990418295414473D+01   -0.2240625643792058D+01
   -0.1866825936674185D+02    0.6395055843417177D+01   -0.2608993980071863D+01
   -0.1830486689339815D+02   -0.7563659742662012D+01    0.1929466682809471D+02
   -0.1886945467750128D+02   -0.8179284177224780D+01    0.1879878221875400D+02
   -0.1856431237702286D+02   -0.6680535255108198D+01    0.1902556842576632D+02
    0.1453543252892229D+02   -0.1778421313237326D+01   -0.1178451242827136D+02
    0.1543839114189827D+02   -0.1803804116058678D+01   -0.1138144200401240D+02
    0.1414667026097286D+02   -0.8707143689523889D+00   -0.1181024395991990D+02
    0.2232276165469402D+02    0.1841381951979633D+02   -0.1927404825327267D+02
    0.2246836087131585D+02    0.1807587106675684D+02   -0.2016359236033166D+02
    0.2144838051810364D+02    0.1884478730730726D+02   -0.1920260204352849D+02
    0.1472490522142881D+02   -0.6787225525748111D+01   -0.2574782726746079D+02
    0.1544001273820288D+02   -0.7000316404613193D+01   -0.2515417886954677D+02
    0.1521679293002281D+02   -0.7029974872911581D+01   -0.2657043390173021D+02
    0.3743393892801099D+01   -0.6894311073610245D+01    0.1710274606148900D+02
    0.3276530523353680D+01   -0.6600224888164751D+01    0.1791947749900738D+02
    0.4636955129391863D+01   -0.6529727617293793D+01    0.1722181616720460D+02
    0.7355879078829894D+01   -0.1883125623710988D+02    0.1168786513719486D+02
    0.6976683550888087D+01   -0.1795343517484580D+02    0.1165006327440200D+02
    0.6566872004847844D+01   -0.1937595056875012D+02    0.1150961510981754D+02
   -0.3447431237941724D-01   -0.5002757803636968D+01    0.4455914510172267D+01
   -0.6350988202929129D+00   -0.5677105451304588D+01    0.4780450786145044D+01
   -0.5054258476429111D+00   -0.4496201501117516D+01    0.3785502401260799D+01
    0.4006560364131847D+01    0.2052184410087214D+02   -0.1335539267288315D+02
    0.4193743168240810D+01    0.2019824548600971D+02   -0.1424475400282724D+02
    0.3672561858382423D+01    0.1972788494251449D+02   -0.1296651828639477D+02
   -0.5628758344692799D+00   -0.7562163271081490D+01    0.5492424990053287D+01
    0.3344146682438790D+00   -0.7329392295658686D+01    0.5239410240929435D+01
   -0.5974226306482991D+00   -0.7892278455752098D+01    0.6402104509023310D+01
    0.1793556574600809D+02   -0.1576618486567969D+02   -0.2132826181686608D+02
    0.1722168688931517D+02   -0.1628706081340698D+02   -0.2099519480431676D+02
    0.1859536229040487D+02   -0.1576081119336271D+02   -0.2065071153354216D+02
   -0.4761667628851579D+00    0.2338807502650986D+02   -0.2710099137643007D+02
   -0.1221617913686750D+01    0.2340357279963382D+02   -0.2644681460110771D+02
    0.1884857901450432D+00    0.2288365409380759D+02   -0.2662414966826826D+02
    0.1154631670306564D+02    0.1538520844549226D+02   -0.3150340980037427D+01
    0.1113504587720420D+02    0.1472586674314311D+02   -0.3807865621630715D+01
    0.1244932673139699D+02    0.1557801501995078D+02   -0.3356509454330036D+01
   -0.2557003135229210D+02    0.4218176223289268D+01   -0.1774628414699882D+02
   -0.2544827278312313D+02    0.4413963119590158D+01   -0.1870478321459991D+02
   -0.2507964769366136D+02    0.3391610862381123D+01   -0.1749513420463464D+02
    0.2308992020703987D+02    0.2409520672494524D+02   -0.1142610670463281D+02
    0.2276483201821369D+02    0.2422839175385929D+02   -0.1051835393446257D+02
    0.2400187360887052D+02    0.2388234997153932D+02   -0.1142427754165846D+02
   -0.1521990562992229D+02    0.2260287982305267D+02   -0.4004968232144983D+01
   -0.1492358081156677D+02    0.2349871721806645D+02   -0.4278855827375444D+01
   -0.1461832961255857D+02    0.2196708919346685D+02   -0.4440194741355067D+01
   -0.6173672803500877D+01   -0.2187358330892396D+02    0.1253847391159864D+02
   -0.6436094819463484D+01   -0.2175316956397016D+02    0.1162664870297014D+02
   -0.6293590369303252D+01   -0.2285421738521205D+02    0.1275066131179088D+02
   -0.8473608696729862D+01    0.1034804616486628D+02    0.2264822091738618D+02
   -0.8311747626383267D+01    0.9815611305203323D+01    0.2347457265965128D+02
   -0.9010293224816666D+01    0.9836815887840121D+01    0.2199017803498802D+02
    0.2247428161333707D+01   -0.2545569428277162D+02    0.2419388182370099D+02
    0.2045839100526959D+01   -0.2624390663799358D+02    0.2364984897728251D+02
    0.3201082904481225D+01   -0.2529078072442056D+02    0.2391517757697509D+02
    0.1973017380691532D+02    0.3534058926042929D+01    0.1646344622334851D+02
    0.1922441748052906D+02    0.4315719679913732D+01    0.1673125913822605D+02
    0.1985043190315842D+02    0.3652695075334099D+01    0.1552075903855795D+02
    0.1884300354974356D+01    0.1441460650886098D+02    0.1426837566531248D+02
    0.1187272213084724D+01    0.1471179203621960D+02    0.1372032394694462D+02
    0.2179177214651118D+01    0.1520811242003872D+02    0.1475350977608297D+02
    0.2165506255746207D+02   -0.1279661793967348D+02    0.1871581099159909D+02
    0.2166417940594859D+02   -0.1193328319848733D+02    0.1835206339048118D+02
    0.2221459985808496D+02   -0.1323467005798223D+02    0.1810283849578857D+02
   -0.1521156125659159D+02   -0.2685673581184317D+02    0.2510500651935486D+02
   -0.1592409091356187D+02   -0.2626208903199585D+02    0.2481254709692904D+02
   -0.1484419907369608D+02   -0.2715773363894925D+02    0.2426865958804974D+02
   -0.8209774480614517D+01   -0.1358908214995247D+02    0.5116704117083713D+01
   -0.9121267463827435D+01   -0.1386732432549281D+02    0.5147882669060235D+01
   -0.8053618848800513D+01   -0.1328573271189598D+02    0.4180572250008016D+01
   -0.1110534994692840D+02   -0.5233348912990751D+01    0.2203557160622591D+02
   -0.1137317147862546D+02   -0.5693695068367859D+01    0.2286900362186032D+02
   -0.1190063174688757D+02   -0.5048713714100948D+01    0.2149203723575725D+02
    0.8475945262294081D+01    0.2622805193812189D+02   -0.2700010736589982D+02
    0.7597313335303319D+01    0.2636598183603563D+02   -0.2659968057227191D+02
    0.9131983436204393D+01    0.2685588289063627D+02   -0.2656081207121886D+02
   -0.1982471086828956D+02   -0.1831007642405616D+02   -0.8953681809205570D+01
   -0.2031007580270981D+02   -0.1846861266129287D+02   -0.9822217998915336D+01
   -0.1968137855001313D+02   -0.1922176175717053D+02   -0.8696179340810181D+01
   -0.2514430542842787D+02   -0.3610056983818543D+01    0.5729794328382913D+01
   -0.2463823769781903D+02   -0.4215786816864523D+01    0.5147435767229901D+01
   -0.2582412959588104D+02   -0.3033336364965920D+01    0.5316908423690571D+01
    0.9777684105287934D+01    0.2165792759493106D+02    0.7950960432741698D+00
    0.9143302118766002D+01    0.2095587993420083D+02    0.7974047913497354D+00
    0.9370428188899655D+01    0.2241128215426717D+02    0.1148891280384264D+01
    0.4051052028929328D+01    0.2618951255338158D+02    0.9258521559071468D+01
    0.5000593838350429D+01    0.2605880972927390D+02    0.9625723220674404D+01
    0.3422056563275757D+01    0.2621970628399021D+02    0.1002309435951922D+02
    0.6753562581321485D+01   -0.5796977126589704D+01   -0.1166616562792057D+02
    0.6242354458845282D+01   -0.6592795357615800D+01   -0.1160628003603628D+02
    0.6497647884107559D+01   -0.5137897337519973D+01   -0.1101498841238499D+02
   -0.1478023041794906D+02   -0.1907405299209132D+02   -0.1221863480477022D+02
   -0.1397121509361503D+02   -0.1953806332705494D+02   -0.1246062850097419D+02
   -0.1535383578145831D+02   -0.1971281983703748D+02   -0.1176184449340765D+02
    0.1086064739532665D+02    0.1578189971497688D+02   -0.9727502057754155D+01
    0.1004123962608988D+02    0.1589785876368923D+02   -0.1022573857540498D+02
    0.1105032720599788D+02    0.1668339558221993D+02   -0.9515675628695430D+01
    0.2044640354262103D+02   -0.1147290402229087D+02   -0.1781766113960110D+02
    0.2063167821129429D+02   -0.1157050919661281D+02   -0.1686731767054015D+02
    0.2100473303218151D+02   -0.1223899001113895D+02   -0.1810605949985395D+02
    0.5628847809425155D+01    0.9142077823320632D+01   -0.7751072461749712D+00
    0.5221098895463261D+01    0.9933598906525866D+01   -0.1207313287530377D+01
    0.4994177825278573D+01    0.8452246542064863D+01   -0.6775166898832671D+00
    0.2101058409750261D+02   -0.2111023588806501D+02    0.2179081794809713D+02
    0.2040013513874739D+02   -0.2053643280950930D+02    0.2133777765614075D+02
    0.2150621154678581D+02   -0.2149222124596726D+02    0.2107252942738787D+02
   -0.2488521425986612D+02   -0.2329251205869000D+02    0.1934023788015884D+02
   -0.2546238420360458D+02   -0.2385403558062079D+02    0.1975525876847628D+02
   -0.2519958581960054D+02   -0.2316270256012820D+02    0.1845777967374394D+02
   -0.2412934561138327D+02   -0.8052776267625167D+00   -0.3627798207070526D+01
   -0.2368958844260405D+02   -0.1513923404017520D+01   -0.4009739896029974D+01
   -0.2417910635165901D+02   -0.1878361618895138D+00   -0.4340740755521730D+01
   -0.1187055270346729D+01   -0.1427126163918385D+02   -0.6193717316362637D+01
   -0.2000541587033724D+01   -0.1457549159934203D+02   -0.5851196481903802D+01
   -0.6172616466061749D+00   -0.1497930346161166D+02   -0.5821553609447715D+01
    0.1797067109006684D+02    0.2570346619747358D+00    0.2041063447126055D+02
    0.1734943613307717D+02   -0.5100017369164876D+00    0.2054590348860884D+02
    0.1794273159392182D+02    0.7094638387096768D+00    0.2128913666807411D+02
    0.1132641215122502D+02    0.2527935173655466D+02   -0.6528225753824586D+00
    0.1134719686075591D+02    0.2616844373898300D+02   -0.1032400031841141D+01
    0.1041424994032051D+02    0.2502566672027648D+02   -0.5761702527030803D+00
   -0.1477919909190416D+02    0.1208345011943842D+02   -0.1751574034314661D+02
   -0.1508240825718205D+02    0.1183965959352824D+02   -0.1659220798249423D+02
   -0.1546559772056878D+02    0.1268923139552369D+02   -0.1783173560507141D+02
    0.4840557975105888D+01   -0.7341437417068736D+01    0.1239590686073262D+02
    0.5570494980476425D+01   -0.8073118789756576D+01    0.1239545846116670D+02
    0.4860216870967524D+01   -0.7062788229904885D+01    0.1145013379897529D+02
    0.3443928678629893D+00    0.7746190794707407D+01   -0.2539142387250373D+02
   -0.4534700553664436D+00    0.7471646763273148D+01   -0.2494178222510178D+02
    0.8874680405913025D+00    0.6954646293623531D+01   -0.2563219093090495D+02
    0.2642645865889079D+02   -0.2474897592259814D+02   -0.1062940496914702D+02
    0.2554676147118238D+02   -0.2490713284094065D+02   -0.1024124923055390D+02
    0.2701626080391397D+02   -0.2545155590775284D+02   -0.1019834895121592D+02
   -0.2123629180779040D+02   -0.1129317068708209D+01   -0.3820603614965364D+00
   -0.2102872080415320D+02   -0.1873402726634741D+01   -0.9667608035426869D+00
   -0.2057024180677197D+02   -0.1128081816136935D+01    0.2692668342009911D+00
   -0.1398275961524737D+02    0.1395513281705602D+02   -0.6121979832851699D+01
[truncated: 4,626,099 more chars]
