# Supplementary material for: Measuring Zn Transference with Precision: Insights for Dendrite‐Free Zinc Metal Anodes
Source: Adv Mater. 2025 Aug 23;37(46):e02245. doi: 10.1002/adma.202502245 (PMC12631524; doi:10.1002/adma.202502245)
Supplement: Supplementary file 2 — Supporting Information [file ADMA-37-e02245-s002.gz › restarts/100Zn_r1.dyn]

 Number of Atoms and Title :
 16800  Built with Packmol
 Periodic Box Dimensions :
    0.5564835739135742D+02    0.5564835739135742D+02    0.5564835739135742D+02
    0.9000000000000000D+02    0.9000000000000000D+02    0.9000000000000000D+02
 Current Atomic Positions :
    0.2109875188549590D+02   -0.1649822319428493D+02    0.2464642595612310D+02
    0.2173479566298652D+02   -0.1714157420134542D+02    0.2486904417301813D+02
    0.2123165433655164D+02   -0.1568312492017201D+02    0.2513342156123009D+02
   -0.2736649621960041D+02    0.5008890947321487D+01    0.2876074508283199D+01
   -0.2797601958400298D+02    0.4562799972702487D+01    0.3476058265858117D+01
   -0.2692336905501601D+02    0.5642530355172300D+01    0.3455008048717077D+01
    0.3704958755678648D+01    0.1361221812340923D+02   -0.1698127532927284D+02
    0.3452763160737066D+01    0.1268074450158413D+02   -0.1702102291534241D+02
    0.4449754106235686D+01    0.1366757753381513D+02   -0.1638295061876176D+02
   -0.1250817220112096D+02   -0.5020372936621748D+01   -0.8853167063875681D+01
   -0.1195682579262550D+02   -0.5220799356004863D+01   -0.8111962699193121D+01
   -0.1180875720924928D+02   -0.4833773491721524D+01   -0.9476614274055695D+01
    0.1025627482627579D+02    0.5070344659384643D-01   -0.8111994501142378D+00
    0.1078904914282028D+02    0.1841627081795812D+00   -0.7270846036560807D-02
    0.1091460710237521D+02   -0.3414143960146296D+00   -0.1407816341218364D+01
   -0.1201862054187559D+02    0.1532890994130047D+02   -0.1905243825090780D+02
   -0.1141839248613330D+02    0.1587592793037147D+02   -0.1856544818712704D+02
   -0.1181108607951305D+02    0.1550716023884727D+02   -0.1998974409923059D+02
   -0.1849538568632724D+02    0.2355842494022712D+02    0.2013071256175412D+00
   -0.1796599491340485D+02    0.2398777772615158D+02   -0.5797426758239410D+00
   -0.1837721857751159D+02    0.2260046500048969D+02    0.1244683258598944D-02
    0.1005012274515780D+02    0.2060036226129775D+02   -0.2435744760125210D+02
    0.9693011263061981D+01    0.2091011012062484D+02   -0.2524270592222792D+02
    0.9258674894543757D+01    0.2030521013090408D+02   -0.2389954351626158D+02
   -0.8109539316022179D+01    0.8755459605056901D+01   -0.2172436222183510D+02
   -0.7826002964107261D+01    0.9153228870622323D+01   -0.2087333155639801D+02
   -0.8146224724800202D+01    0.9472589641874006D+01   -0.2241758532379914D+02
   -0.8078058929224845D+01   -0.5738079959489790D+01   -0.1660188464941982D+02
   -0.7726556650100073D+01   -0.6566496881296899D+01   -0.1626552541067189D+02
   -0.8910460449780823D+01   -0.6015426678272800D+01   -0.1695709390582099D+02
   -0.1400341731218347D+02   -0.2647132611065547D+02   -0.2554853610183130D+02
   -0.1376030866489452D+02   -0.2593981015152400D+02   -0.2626731723482439D+02
   -0.1317056167027970D+02   -0.2702654091226885D+02   -0.2535337303405532D+02
    0.2365377561076423D+02   -0.1832088157538681D+02   -0.1253265745534094D+02
    0.2379311672873774D+02   -0.1799833710768162D+02   -0.1342032378829130D+02
    0.2335187994815266D+02   -0.1753773652110456D+02   -0.1202131223369193D+02
   -0.4225187951074643D+01   -0.1507019919927703D+02    0.1799231330536661D+02
   -0.4380551968625345D+01   -0.1541657000171446D+02    0.1889505166135283D+02
   -0.3489845525921807D+01   -0.1447660430945430D+02    0.1798446506488078D+02
    0.3137773519848124D+01   -0.1641852799430847D+02    0.1299014390327610D+01
    0.3865317146782124D+01   -0.1682583974725705D+02    0.7770761214402566D+00
    0.2643669192152581D+01   -0.1592624628805030D+02    0.6623577669242806D+00
   -0.9046697953924077D+01   -0.9093832460384462D+01   -0.1316461646470181D+01
   -0.9107997586274779D+01   -0.8807122809332673D+01   -0.3616909007740392D+00
   -0.9119312056080224D+01   -0.1009298935094920D+02   -0.1363180704166384D+01
    0.8082385862786865D+01    0.2519221922840102D+02    0.1033597087265338D+02
    0.7245439157658151D+01    0.2509003102187534D+02    0.1081871960271848D+02
    0.7860535928000232D+01    0.2585707032525982D+02    0.9641189725441873D+01
    0.2451039361594098D+02   -0.1850548967835061D+01    0.6829350129781604D+00
    0.2391321878633673D+02   -0.1734684121878408D+01    0.1424720426890087D+01
    0.2480223179270316D+02   -0.2816914904180582D+01    0.5333830510633052D+00
   -0.7730968257569113D+01   -0.2680333462468797D+02   -0.1439799974364003D+01
   -0.8477123518629872D+01   -0.2616836423604750D+02   -0.1681739654605542D+01
   -0.7035852603156791D+01   -0.2677295933603575D+02   -0.2143089067015426D+01
   -0.3889250804910572D+01    0.2416783388492263D+02    0.1669086820487588D+02
   -0.3752509958110254D+01    0.2316390264097815D+02    0.1674212410395745D+02
   -0.3861837240875165D+01    0.2446107219399055D+02    0.1577192302898036D+02
    0.1514361250203582D+02   -0.2665530155177915D+02    0.1089593565502619D+02
    0.1548567895008418D+02   -0.2583682138961890D+02    0.1057734165061659D+02
    0.1503439121593532D+02   -0.2650774156670845D+02    0.1185537081788947D+02
    0.6657116020307002D+01   -0.5725091356716525D+01   -0.5716475596092669D+01
    0.6559030460363111D+01   -0.6480075868421348D+01   -0.6334158045460101D+01
    0.5850802895844767D+01   -0.5827346780498702D+01   -0.5200862624028360D+01
    0.2558541232944911D+02    0.4495312213484837D+01   -0.9928613004422433D+01
    0.2588110531422056D+02    0.5379403053906938D+01   -0.9521598984857333D+01
    0.2555160637063750D+02    0.3857445277181750D+01   -0.9184446856503994D+01
    0.1458032525193598D+02    0.4822299122564163D+01   -0.1003342378041499D+02
    0.1524005166267231D+02    0.4168203158923700D+01   -0.1019370316191780D+02
    0.1437323824199076D+02    0.5162646852616383D+01   -0.1089833393617874D+02
   -0.2350206700282510D+02    0.5267200938160260D+01   -0.1958559643691629D+02
   -0.2437397147470673D+02    0.5467542241177165D+01   -0.2007636447303578D+02
   -0.2376522735282726D+02    0.5063741413722046D+01   -0.1869294353663423D+02
    0.1984492496636820D+02   -0.2008592470967582D+02    0.1325108086017787D+02
    0.2041776170830936D+02   -0.2029664084865476D+02    0.1405060432814767D+02
    0.1897360952259525D+02   -0.2044652591305894D+02    0.1339689622633665D+02
    0.2033763203430641D+02   -0.1963908889808458D+02    0.8825896302345303D+01
    0.2083651977296489D+02   -0.2000420016625139D+02    0.8108595630542368D+01
    0.2094331653936121D+02   -0.1971806025785073D+02    0.9567700232863864D+01
    0.1647824305174429D+02    0.2191337877053423D+02    0.2014263597732415D+02
    0.1565236079850088D+02    0.2224900766976074D+02    0.2051546193553002D+02
    0.1708140533656916D+02    0.2174758961481097D+02    0.2084098642378384D+02
   -0.2467520955941537D+02   -0.1771912798768108D+02    0.1211943272006297D+02
   -0.2555924082654130D+02   -0.1812922130529580D+02    0.1196720670618595D+02
   -0.2405399878263054D+02   -0.1846988250951544D+02    0.1228719465543034D+02
    0.7369973995455137D+01   -0.2064062535711851D+02    0.2629770926881912D+02
    0.7804942006544113D+01   -0.2129646945665307D+02    0.2568378801380844D+02
    0.7204995104923883D+01   -0.1988212407522991D+02    0.2575594345900826D+02
   -0.1343598250135961D+02   -0.1987205896748804D+02    0.2395388527339840D+01
   -0.1279103060656701D+02   -0.1959840158469226D+02    0.3017464425745300D+01
   -0.1429583331461954D+02   -0.1977853007339755D+02    0.2812376443202521D+01
   -0.4276643300975651D+01    0.2151699958939248D+02   -0.2370626399215906D+02
   -0.4874984680195405D+01    0.2119260253929921D+02   -0.2302642035856192D+02
   -0.4417279895051657D+01    0.2091196108830181D+02   -0.2441375600151952D+02
   -0.1565552089490578D+02   -0.3554884803599604D+01   -0.1650000449910491D+02
   -0.1470649444681102D+02   -0.3367456600742450D+01   -0.1621431615338628D+02
   -0.1549151755421329D+02   -0.3756713976339885D+01   -0.1750127121198876D+02
   -0.1857395401141801D+02   -0.1059249360476414D+02    0.9940587918892140D+01
   -0.1771663704982203D+02   -0.1073401651084800D+02    0.9455445317770069D+01
   -0.1827020586477159D+02   -0.1080415533125403D+02    0.1082306073069765D+02
   -0.6162372813858248D+01   -0.2319949031115431D+02   -0.2228358218122013D+02
   -0.5262120272921802D+01   -0.2309181807142601D+02   -0.2266610116896610D+02
   -0.6115376307409010D+01   -0.2343999595088379D+02   -0.2129723196589800D+02
   -0.8057037223122379D+00    0.8917290332740885D+01   -0.3190000496373132D+01
   -0.1072694164828833D+01    0.7998233010379797D+01   -0.3290419236127610D+01
   -0.8392005588923250D+00    0.8987048120276585D+01   -0.2243590894647900D+01
   -0.2182404988425765D+01    0.3202236055351800D+01   -0.3312265169737969D+01
   -0.1720182729981749D+01    0.2668529680339735D+01   -0.3915134660038910D+01
   -0.1601666935176726D+01    0.3934698443070408D+01   -0.3028309044977318D+01
   -0.2374997818554813D+02   -0.2757591359157655D+02    0.1066392978589219D+02
   -0.2386488821297875D+02   -0.2669073745938550D+02    0.1033726843991980D+02
   -0.2331837193209550D+02   -0.2755732013180619D+02    0.1148414928578031D+02
   -0.2234247647789032D+02   -0.1651279151943011D+02    0.7919391943102416D+01
   -0.2310730366837182D+02   -0.1686959845890801D+02    0.8333859495104573D+01
   -0.2198118732166075D+02   -0.1594419266091189D+02    0.8600337843262405D+01
   -0.9418746157254892D+01   -0.1373566938272063D+02   -0.2407412660767394D+02
   -0.8827265093617761D+01   -0.1315192286389462D+02   -0.2450185160518406D+02
   -0.1011996388248966D+02   -0.1400810214973634D+02   -0.2473583296695247D+02
    0.2214847441982931D+02    0.2643667533356295D+02   -0.4610219880190129D+01
    0.2180167504766239D+02    0.2728806646904260D+02   -0.4332107886167492D+01
    0.2225785609949145D+02    0.2651075556049791D+02   -0.5596894688970342D+01
   -0.1818164712194768D+01   -0.1838203638329967D+01   -0.2112543814867855D+02
   -0.1535167370782067D+01   -0.1501488762478791D+01   -0.2199409458865841D+02
   -0.1108344747966965D+01   -0.2067660980961427D+01   -0.2055874560080305D+02
    0.2772874060011505D+02    0.3332384299671799D+01    0.2361341145832869D+02
    0.2742706131340841D+02    0.4036670211067642D+01    0.2304412757496602D+02
    0.2854418674697863D+02    0.2911317650645661D+01    0.2329590874667708D+02
    0.1020597571261943D+02    0.2284186051207729D+02    0.1484461034706767D+02
    0.1025758112641836D+02    0.2355585608965655D+02    0.1545587804647086D+02
    0.1021319021616764D+02    0.2197742070540746D+02    0.1524774967055781D+02
    0.1299475371144286D+02    0.1589204969264508D+02    0.9025111840558109D+01
    0.1305609798134926D+02    0.1520966734464775D+02    0.8377375686349161D+01
    0.1288208629478883D+02    0.1674626821232831D+02    0.8595906243224821D+01
   -0.1643182189782341D+02    0.2022597283478159D+02    0.2777096319161762D+02
   -0.1554200618895762D+02    0.2024786706881683D+02    0.2814978206330525D+02
   -0.1680810962029229D+02    0.2115932931783175D+02    0.2772631324080524D+02
   -0.2248900480835616D+01   -0.1637765836121876D+02   -0.1241424827476864D+02
   -0.1665308509037986D+01   -0.1616583809020176D+02   -0.1171334420923843D+02
   -0.2929659332704521D+01   -0.1697596139103100D+02   -0.1205731063048724D+02
    0.1669329870197921D+02   -0.4570776582988362D+01   -0.5063492472578548D+00
    0.1686413085997345D+02   -0.3686388776714106D+01   -0.1695200078327691D+00
    0.1609580490002683D+02   -0.4968397385807750D+01    0.1651754162844616D+00
    0.1432582231249882D+02    0.2588634291426757D+02   -0.1646328656167741D+02
    0.1368794781187876D+02    0.2657178773924543D+02   -0.1627085462592193D+02
    0.1455732885387846D+02    0.2549593551492982D+02   -0.1551246445820135D+02
   -0.8877471963220305D+01   -0.2185643616106422D+02    0.2487942666725172D+02
   -0.8891028831664629D+01   -0.2261566947058081D+02    0.2422810016621603D+02
   -0.8331404838806392D+01   -0.2216657738932049D+02    0.2567096596584787D+02
   -0.8169471508483980D+01    0.1873960088964825D+02    0.2090099964609502D+02
   -0.7498459943348833D+01    0.1943010845019435D+02    0.2053039671795104D+02
   -0.7600225615572760D+01    0.1837933884143294D+02    0.2159212041609929D+02
   -0.1740124553503207D+02   -0.1812704726131751D+01    0.4555787671249261D+01
   -0.1690087655770365D+02   -0.1702881198977139D+01    0.3745215759995381D+01
   -0.1705582851479204D+02   -0.1184249837837404D+01    0.5226397103488500D+01
    0.1242105019469760D+02    0.8915912865326495D+01   -0.2316822210568901D+02
    0.1231827205192376D+02    0.7961657017670257D+01   -0.2313428979094856D+02
    0.1318665994988742D+02    0.9084470061810753D+01   -0.2369326177754641D+02
    0.3414460515139466D+01    0.2473986996783947D+01   -0.1721941111820209D+02
    0.3354066925818875D+01    0.3125131967474926D+01   -0.1651875630073168D+02
    0.4326727116226782D+01    0.2223904549375131D+01   -0.1737189237772008D+02
   -0.2131618864202018D+02    0.2069873624268659D+02   -0.2691680285561630D+02
   -0.2159094372821589D+02    0.2001365997523729D+02   -0.2627450829866638D+02
   -0.2153172027226910D+02    0.2159149882842516D+02   -0.2651896616671902D+02
    0.2159735272502530D+02    0.2431366529013875D+02    0.2318217563143946D+02
    0.2108407628974062D+02    0.2514687442293996D+02    0.2308552343624805D+02
    0.2165913380525348D+02    0.2406204357435583D+02    0.2417877757654269D+02
    0.2345912872774890D+02    0.2052745504084240D+02    0.2617187813355827D+02
    0.2352742065222025D+02    0.2010874127068076D+02    0.2704254810353968D+02
    0.2429653987302716D+02    0.2094711119262394D+02    0.2598348009251970D+02
    0.1410473735461203D+02   -0.1281284793834940D+02   -0.5191861333515835D+01
    0.1390116204270293D+02   -0.1200468294108120D+02   -0.5652827792251554D+01
    0.1503698891645113D+02   -0.1302463904767965D+02   -0.5081427770925327D+01
    0.2921303969304212D+01    0.2420952971946148D+02    0.1499774671070940D+02
    0.3016676579986266D+01    0.2348363964890809D+02    0.1561686490983458D+02
    0.3275382526008369D+01    0.2498514621165971D+02    0.1543152761440553D+02
   -0.2232291644892685D+02   -0.2131862101727581D+02    0.2544274190646085D+02
   -0.2159670729820450D+02   -0.2062170582818277D+02    0.2548380783237135D+02
   -0.2261319303044780D+02   -0.2143084324334029D+02    0.2636014993782216D+02
   -0.2540934478039751D+02   -0.7566957433303505D+01   -0.1586319960673004D+02
   -0.2560781403908982D+02   -0.8413666901979939D+01   -0.1623270928849225D+02
   -0.2479074486929018D+02   -0.7165724878325927D+01   -0.1649827744548293D+02
    0.1796013196601702D+02    0.3543799299086249D+01    0.2388137757697360D+02
    0.1780386906168855D+02    0.3145840546359142D+01    0.2476556867959563D+02
    0.1721882511759456D+02    0.4124214673692832D+01    0.2368075196052559D+02
   -0.7580054442838182D+00    0.2844244691487106D+01   -0.1443450282920291D+02
   -0.1400383882224659D+01    0.2309435120815321D+01   -0.1490289587359685D+02
    0.5917145651670019D-01    0.2362822036659496D+01   -0.1431657368507054D+02
   -0.1565156437618566D+02   -0.9114179653358056D+01    0.2135483980369915D+02
   -0.1521578720036998D+02   -0.8791122481740295D+01    0.2217171670719083D+02
   -0.1585769331740396D+02   -0.8265237928605416D+01    0.2083943143378052D+02
    0.1054782468996118D+02    0.2204756053305729D+02   -0.1668208940778631D+02
    0.9701649777665740D+01    0.2185664177566756D+02   -0.1715583827018062D+02
    0.1051387084599054D+02    0.2154601522606088D+02   -0.1577983508698375D+02
   -0.2242294665750709D+02    0.2148159703880405D+02    0.2175366168202404D+01
   -0.2202524082517633D+02    0.2084811227360038D+02    0.1548801279191553D+01
   -0.2268154030206567D+02    0.2223754883541089D+02    0.1718976942860217D+01
   -0.8009839274128975D+01   -0.1885487880706389D+02   -0.2907594905934807D+01
   -0.7832491424266967D+01   -0.1860027298680637D+02   -0.3851251959693380D+01
   -0.7252156128367583D+01   -0.1853527063119410D+02   -0.2348380165370629D+01
    0.2504404603090923D+02    0.1758009683142088D+02   -0.6264871805382212D+00
    0.2433722189739826D+02    0.1693449431782052D+02   -0.4195673693057758D+00
    0.2584030431883228D+02    0.1725921384692044D+02   -0.1484402220854660D+00
   -0.1453000127476814D+02   -0.2364342716452152D+02    0.2182342017574890D+02
   -0.1434553851259353D+02   -0.2457585279961904D+02    0.2157939167869471D+02
   -0.1427479660180899D+02   -0.2311972548786818D+02    0.2112197354608467D+02
   -0.3295593511240687D+01   -0.1075234652393744D+02    0.1093980100741555D+01
   -0.2713297395481232D+01   -0.1112469934125662D+02    0.4165532758444664D+00
   -0.3087440769608556D+01   -0.1117866416511710D+02    0.1891353158140636D+01
    0.2594483762742878D+02    0.9726621424199887D+01   -0.1239739188841304D+02
    0.2688436648260839D+02    0.9885596545900780D+01   -0.1275005142740642D+02
    0.2571858086413935D+02    0.1024745589487061D+02   -0.1162345174331699D+02
   -0.1667214419777473D+02    0.2432712150810040D+02    0.2300879652998838D+02
   -0.1737179881046469D+02    0.2417874931246088D+02    0.2237907227563927D+02
   -0.1583640102942846D+02    0.2450971468496962D+02    0.2252245181729003D+02
   -0.1538828359328204D+02   -0.1314104456963658D+02    0.2719225160496041D+02
   -0.1530108634770310D+02   -0.1319632252434607D+02    0.2815023928798593D+02
   -0.1471717263125472D+02   -0.1370640946886497D+02    0.2682971322460291D+02
    0.2728544746723441D+02   -0.1522542278122544D+02   -0.2500926769435540D+01
    0.2788504581738956D+02   -0.1555074116445442D+02   -0.3141634246430452D+01
    0.2638901784016321D+02   -0.1534916896635978D+02   -0.2853101871960637D+01
    0.2125878915946281D+02    0.2342717425004174D+02    0.1400147304681727D+01
    0.2136025583855297D+02    0.2277444081505153D+02    0.2097048111870033D+01
    0.2185709794037538D+02    0.2314135037361974D+02    0.6844619435145572D+00
    0.1394031549818792D+02    0.1066801446458859D+02    0.4292956179632665D+01
    0.1442991103261748D+02    0.1136965047997156D+02    0.4654849709065625D+01
    0.1386670341000419D+02    0.1084008714555638D+02    0.3306811176426434D+01
   -0.2205258342506945D+02   -0.2549165282705069D+02   -0.2065032883315534D+02
   -0.2151387335554322D+02   -0.2628134322792534D+02   -0.2050829497005649D+02
   -0.2275611214446105D+02   -0.2583406316828750D+02   -0.2114678049407649D+02
    0.6435244682326752D+01    0.3614781204908358D+01   -0.3888025570938639D+01
    0.6834559103739465D+01    0.2789914969245531D+01   -0.4195179570852424D+01
    0.6992792363636064D+01    0.4301368483261339D+01   -0.4316564597543129D+01
   -0.1314252758898890D+02    0.1095934097536597D+02    0.2544914478969196D+02
   -0.1283690708130989D+02    0.1061976044422887D+02    0.2628991059224103D+02
   -0.1334587202610538D+02    0.1023523286529869D+02    0.2488517409545578D+02
   -0.1116485919996151D+01    0.9776540548210356D+01   -0.1375631182392327D+02
   -0.1212420180232909D+01    0.9691721095901256D+01   -0.1277656849160212D+02
   -0.2024175138284206D+01    0.9865010342759982D+01   -0.1406368853791310D+02
   -0.2084660547265841D+02    0.2425878290929387D+02   -0.1697021282431178D+02
   -0.2131467743871092D+02    0.2366904685179218D+02   -0.1634153886629090D+02
   -0.2104545392088926D+02    0.2404531482284938D+02   -0.1789211836508117D+02
    0.2506060180963492D+02   -0.1563898382468699D+02   -0.1308898319314808D+02
    0.2443455454153165D+02   -0.1568705643869656D+02   -0.1229467303119469D+02
    0.2591472329141142D+02   -0.1578210168588179D+02   -0.1271832193976715D+02
    0.2728296145970020D+02   -0.1259263770736653D+02   -0.3424370933780716D+01
    0.2739427737945060D+02   -0.1347865898033589D+02   -0.2995088451249987D+01
    0.2716423989865322D+02   -0.1201713039443010D+02   -0.2672906332706432D+01
    0.9353897979022971D+01   -0.2408935072533422D+02   -0.1727700484533746D+02
    0.9918271692396994D+01   -0.2473611208647828D+02   -0.1764904864395528D+02
    0.9721016774302935D+01   -0.2324602899240441D+02   -0.1743527865822277D+02
    0.2480152702799731D+02    0.1925618786980561D+02    0.1564885349927797D+01
    0.2564461227774593D+02    0.1891943112977528D+02    0.1883686977133987D+01
    0.2462938668994295D+02    0.1868185992873309D+02    0.7729516152333273D+00
    0.7387116065509218D+01    0.2044444739963135D+02    0.1302770137350383D+02
    0.7445382939595897D+01    0.2143295414579606D+02    0.1306246899327306D+02
    0.7541016069006698D+01    0.2014677378973863D+02    0.1394623669198549D+02
    0.1878068213756809D+02   -0.2198457092792370D+02   -0.1767778287119655D+02
    0.1971707002569389D+02   -0.2181231545598476D+02   -0.1791235156533117D+02
    0.1837853248803190D+02   -0.2111540053063249D+02   -0.1750689632219602D+02
    0.1930773802355132D+02   -0.1092934116921368D+02   -0.9433173079718397D+01
    0.1937155545990220D+02   -0.1038111927012830D+02   -0.1021425469649899D+02
    0.1996781482580113D+02   -0.1055597484365946D+02   -0.8889328383603013D+01
   -0.3382169086774116D+01    0.1935825223195132D+02    0.1153154156371826D+02
   -0.3598846442822462D+01    0.1876707330875731D+02    0.1078286901138020D+02
   -0.2576176916691558D+01    0.1897945107773621D+02    0.1200876670359214D+02
    0.1109430600962741D+01   -0.1476093933016052D+02   -0.8441582638303615D+01
    0.1653696317674999D+01   -0.1517816365342025D+02   -0.7760645086954123D+01
    0.1431800014538147D+00   -0.1477942336977452D+02   -0.8162197463998272D+01
   -0.1640823610905222D+02    0.1896383939401627D+02   -0.2545511155890583D+02
   -0.1552379781214558D+02    0.1923199016338672D+02   -0.2541308975738610D+02
   -0.1690922345734505D+02    0.1939691668981420D+02   -0.2473909437462050D+02
   -0.7587017626093125D+01    0.4058278927335192D+01    0.5138417712402866D+01
   -0.7128675043109608D+01    0.4617891463177026D+01    0.4444015972293942D+01
   -0.8466117829746841D+01    0.3876085569563630D+01    0.4806226387521412D+01
   -0.1043726014970786D+02    0.2244853366490807D+02    0.4489370412986000D+01
   -0.1133398409622260D+02    0.2261093813606413D+02    0.4867936483743225D+01
   -0.1007261124897610D+02    0.2161277067401064D+02    0.4914688086573054D+01
   -0.1569844800422360D+02    0.2712312815719147D+02    0.1422222281816646D+02
   -0.1592153354059338D+02    0.2761935988696546D+02    0.1344134783749537D+02
   -0.1627844115472214D+02    0.2741219498537099D+02    0.1491749558847252D+02
    0.2025971933713125D+02    0.6033510102922498D+01   -0.2102443487236422D+02
    0.2004334344230610D+02    0.6915020049880773D+01   -0.2080456120641010D+02
    0.2111664946153421D+02    0.5927991995452959D+01   -0.2052173447171040D+02
   -0.7898260801387371D+01    0.5584715826068705D+01   -0.2081701166441761D+02
   -0.7327603100116962D+01    0.6049411665791983D+01   -0.2142946666128026D+02
   -0.8734752075148617D+01    0.5472038926938814D+01   -0.2129007827513955D+02
   -0.2259468958476695D+02    0.1357168439870975D+02   -0.2084955304702851D+02
   -0.2337499826567471D+02    0.1371385142888221D+02   -0.2147111451732870D+02
   -0.2292266149243216D+02    0.1369886427741015D+02   -0.1996139708785050D+02
   -0.2575551924284897D+02   -0.1407367301474336D+02    0.4741865250896549D+01
   -0.2492026272429781D+02   -0.1385005834450180D+02    0.4282361108307892D+01
   -0.2607272753985153D+02   -0.1320178764697249D+02    0.5088637592909773D+01
   -0.9975037742474056D+01   -0.2061010872582241D+02   -0.2659062865152216D+02
   -0.1072066180105875D+02   -0.2037596062658688D+02   -0.2602753846667235D+02
   -0.1012022674668689D+02   -0.2153862598200186D+02   -0.2683934174467383D+02
   -0.2467772749205837D+02    0.1634651773382645D+02    0.1529226229423436D+02
   -0.2391638262137572D+02    0.1696762261208935D+02    0.1546381228786083D+02
   -0.2496690623564538D+02    0.1638415393732894D+02    0.1431831451170728D+02
    0.5772683453334116D+01    0.1718263986434195D+02   -0.9038390841854143D+01
    0.6183816684948907D+01    0.1679198742706179D+02   -0.9772379014686109D+01
    0.5914281082589051D+01    0.1813095712115934D+02   -0.9056907417171518D+01
    0.2573030938079798D+02    0.1029057056018559D+02    0.1452348356484096D+02
    0.2578927051867959D+02    0.9326470307453294D+01    0.1463037385897953D+02
    0.2579899905938044D+02    0.1048548307547776D+02    0.1358897455058011D+02
    0.2650857297709919D+02   -0.3609884268077574D+01    0.1703769382062698D+02
    0.2709923418630916D+02   -0.4139959895028831D+01    0.1753366027981964D+02
    0.2636962610738763D+02   -0.2774309934043876D+01    0.1760485779216312D+02
   -0.2125046361062896D+02    0.2716058510291552D+02   -0.1781323643224194D+02
   -0.2213712294019346D+02    0.2701870253682560D+02   -0.1813831689765127D+02
   -0.2111882391265800D+02    0.2632746082915581D+02   -0.1736512146367705D+02
   -0.2188987374846229D+02    0.9847689845969645D+01    0.2650672187135718D+02
   -0.2189658089838741D+02    0.9792442966515576D+01    0.2557365499056366D+02
   -0.2184090228382792D+02    0.1079039196063095D+02    0.2669341666741310D+02
    0.2935514386467669D+01    0.1959403028411461D+02    0.1820772416841638D+02
    0.2424901680348385D+01    0.2024187740104895D+02    0.1764964038411469D+02
    0.3076979827344401D+01    0.2005077157889104D+02    0.1904079456273474D+02
    0.8209970405951147D+01   -0.2460705256560045D+02    0.7934450579373349D+01
    0.7387165108874591D+01   -0.2457308975958897D+02    0.8425858516705883D+01
    0.8733191309333751D+01   -0.2389811340800299D+02    0.8297793734270671D+01
   -0.1091985826360098D+02    0.1320110040619430D+02   -0.5522347803150408D+01
   -0.1149890358844326D+02    0.1362910369668337D+02   -0.6129145615292037D+01
   -0.1087909406601980D+02    0.1384571518191446D+02   -0.4769235621017328D+01
    0.1502183152880750D+02    0.2053372452072760D+02    0.2706028245614542D+02
    0.1465843334875242D+02    0.1966287237938081D+02    0.2682371299860479D+02
    0.1432910535194942D+02    0.2108284337014013D+02    0.2678849296082270D+02
    0.5435073401662136D+01   -0.2671099947450003D+02    0.1955898296506640D+02
    0.6039209560329477D+01   -0.2750550401896002D+02    0.1952161885628452D+02
    0.6067117233628498D+01   -0.2595795424978778D+02    0.1980481610166673D+02
   -0.2255728647758769D+02   -0.1482788086687214D+02    0.2443488098306197D+02
   -0.2197840162691324D+02   -0.1415148336437966D+02    0.2405510174561322D+02
   -0.2197563746779955D+02   -0.1564554236938856D+02    0.2451608404539254D+02
    0.1914258569204019D+00    0.1294095169238583D+02    0.1664443634879884D+02
    0.1064124927735290D+01    0.1254542889519576D+02    0.1656862461587054D+02
   -0.3075699379478005D+00    0.1235194762423285D+02    0.1606442654717741D+02
    0.2344753358859129D+02   -0.1657807408384175D+02    0.8553370705640816D+01
    0.2430056042093780D+02   -0.1686235010586290D+02    0.8884945342878472D+01
    0.2354929246065440D+02   -0.1607805738830892D+02    0.7763118053390716D+01
    0.1099199183299117D+02   -0.7040434941459744D+01   -0.1598604173392377D+02
    0.1090670174572727D+02   -0.7011004848394439D+01   -0.1503692840710161D+02
    0.1185517480029663D+02   -0.7448175000254190D+01   -0.1615895725724820D+02
   -0.4011236604156613D+01   -0.1849592117170028D+02    0.1126566458179940D+02
   -0.3595574979506642D+01   -0.1940931441365996D+02    0.1124890848262546D+02
   -0.3686647184430955D+01   -0.1807592932366294D+02    0.1045951868272807D+02
    0.2064456805361263D+02    0.1495498353540017D+01    0.2549753426405173D+02
    0.2102525938991547D+02    0.6618987981630746D+00    0.2528834049935382D+02
    0.1969172133683958D+02    0.1377274461385248D+01    0.2557527078728387D+02
    0.2025378745073777D+01   -0.1912370712597796D+02   -0.9299068934545764D+01
    0.2414458827697839D+01   -0.1913516620388424D+02   -0.8394175981734138D+01
    0.2609678530223315D+01   -0.1958466797276324D+02   -0.9925190885629716D+01
    0.2307441573604615D+02    0.1513381335196956D+02   -0.2411488348349835D+02
    0.2310149787161460D+02    0.1554157902384546D+02   -0.2323310063296661D+02
    0.2371319113009033D+02    0.1568670395445225D+02   -0.2466134611546578D+02
   -0.1076820026598838D+01   -0.9946861471393044D+00   -0.8791184618183699D+01
   -0.6292077767586119D+00   -0.1652959562572586D+01   -0.9356915354389219D+01
   -0.5981615400450524D+00   -0.1854139580602083D+00   -0.8873799986521734D+01
   -0.9898767554873805D+01   -0.1897433969255813D+02    0.7808336678573352D+01
   -0.9460488102065169D+01   -0.1833729415117197D+02    0.7125423629526298D+01
   -0.1088783931471095D+02   -0.1897545436109043D+02    0.7772661041779609D+01
    0.2237603186764145D+02   -0.6075558829966242D+00    0.2244207679817813D+01
    0.2149073478909311D+02   -0.4120267051778538D+00    0.1847891704094998D+01
    0.2307034134265779D+02    0.1143163048237924D+00    0.2265652913425515D+01
   -0.4953744575375226D+01    0.1893754267961430D+02   -0.1025804358721374D+02
   -0.4915162711777770D+01    0.1843439988945661D+02   -0.9429305196582712D+01
   -0.4618544405462701D+01    0.1824280731430262D+02   -0.1088970551759881D+02
    0.9244034376721073D+01    0.1438613959644443D+02   -0.2821855390128249D+01
    0.9590510135849357D+01    0.1439217503429689D+02   -0.1907908576547918D+01
    0.8527790960830536D+01    0.1500991873842699D+02   -0.2798349595761572D+01
    0.1000964569360121D+01    0.2728739855936351D+02   -0.1361233526311956D+02
    0.1868541552996955D+01    0.2690442136882504D+02   -0.1344929220144076D+02
    0.1102062091964139D+01    0.2795370096257891D+02   -0.1430091735480068D+02
    0.2187744655406692D+02   -0.1870411601199517D+02   -0.2567555372402741D+02
    0.2200291574759213D+02   -0.1889917611958207D+02   -0.2667338564175070D+02
    0.2152398833106645D+02   -0.1780326090417052D+02   -0.2559743103775775D+02
   -0.1463019166817071D+02   -0.7803550604556565D+01   -0.2736917786273110D+02
   -0.1393335144408564D+02   -0.7051032190217561D+01   -0.2734342672197500D+02
   -0.1418318674277568D+02   -0.8542779647063529D+01   -0.2786464423528345D+02
   -0.1887801456750015D+02    0.2251376963418909D+02   -0.1424479792924080D+02
   -0.1902569872570933D+02    0.2173890906864457D+02   -0.1370939297150130D+02
   -0.1826521521274404D+02    0.2226756642869619D+02   -0.1496835796407370D+02
   -0.1713043115432177D+02   -0.2662405657740657D+02   -0.2677727654283681D+02
   -0.1681338984218213D+02   -0.2576196922470325D+02   -0.2649719302870572D+02
   -0.1743620919803919D+02   -0.2652137720914222D+02   -0.2767606751507070D+02
   -0.2749172278885143D+02    0.2748156072879458D+02    0.2506955352738736D+02
   -0.2827459750868258D+02    0.2776112674087273D+02    0.2459515661178445D+02
   -0.2723555173265548D+02    0.2665624445932718D+02    0.2471933325262741D+02
    0.4204096682526855D+01   -0.5546334356465815D+00   -0.1801193953496509D+02
    0.4127305878801748D+01   -0.1373888439254841D+01   -0.1857475256032445D+02
    0.4642382524784255D+01    0.8411249246430763D-01   -0.1859823083487745D+02
    0.1127460425368232D+01    0.1484643567185744D+02   -0.2083660947969064D+02
    0.1370898703312253D+00    0.1479026163097868D+02   -0.2082555228569449D+02
    0.1432839354522489D+01    0.1473530575850001D+02   -0.2175573396745068D+02
    0.8380873412750280D+01    0.1051190318924779D+02   -0.2166881207260693D+01
    0.9099689104930347D+01    0.1016327332123635D+02   -0.1633200901511296D+01
    0.7919643758322555D+01    0.1116193519217290D+02   -0.1592130035577662D+01
    0.3994529712477422D+01    0.5025525194796191D+01   -0.1601121386182275D+02
    0.3187265048966739D+01    0.5528296980933853D+01   -0.1582081701672175D+02
    0.4567469080728323D+01    0.5669172235552462D+01   -0.1648157293703672D+02
   -0.2275892624267250D+02    0.1422791542142782D+00   -0.2625205075664480D+02
   -0.2225657995393633D+02    0.7126985719417249D+00   -0.2561322924006942D+02
   -0.2345539835464498D+02   -0.2807212270899230D+00   -0.2576859136548659D+02
   -0.2519195472520903D+02   -0.2848774904142068D+01   -0.2082264013963075D+02
   -0.2527910303084370D+02   -0.2274814462681112D+01   -0.2156342897958935D+02
   -0.2573415401904343D+02   -0.2461862433740237D+01   -0.2005208687756990D+02
    0.2282078053460868D+02    0.9909643369825623D+01   -0.5339807608959194D+01
    0.2284878987543570D+02    0.9160858757892450D+01   -0.4716810313727589D+01
    0.2184248838931776D+02    0.1001435203544606D+02   -0.5437433478667150D+01
   -0.1868983597699130D+02    0.2044192038735466D+02   -0.2640102263116781D+02
   -0.1841063019763867D+02    0.2129367482089321D+02   -0.2677105722094475D+02
   -0.1964967502754164D+02    0.2042488341687485D+02   -0.2656795011461774D+02
   -0.1683485341407642D+02   -0.1311180726177259D+02   -0.8730197229304385D+00
   -0.1672226154482570D+02   -0.1238833021773871D+02   -0.2272356588285009D+00
   -0.1749380428390834D+02   -0.1372424266505110D+02   -0.5052107662776631D+00
    0.2765923201504060D+02    0.3660652463248269D+01   -0.6435531731403767D+01
    0.2860441874276630D+02    0.4036514353303067D+01   -0.6426345545196759D+01
    0.2753049967816869D+02    0.3375051925449992D+01   -0.5525766255304481D+01
    0.8904697910742302D+01   -0.2558226470157569D+02   -0.2077432707961544D+02
    0.9532900581510265D+01   -0.2574616566541282D+02   -0.2001986826311138D+02
    0.8634128374779975D+01   -0.2647413350514160D+02   -0.2110310556743873D+02
    0.2442414754826467D+02    0.2090550399942610D+02    0.1814566173706415D+02
    0.2438206704030815D+02    0.2185276883170800D+02    0.1827632011739062D+02
    0.2385044356007615D+02    0.2067536745152035D+02    0.1738090969909491D+02
    0.1104945690163584D+02   -0.1983231875476947D+02    0.5078559332738407D+01
    0.1098067780334303D+02   -0.2079638490939339D+02    0.5137215067030409D+01
    0.1095885256659463D+02   -0.1944691632111910D+02    0.5989762293394415D+01
   -0.2618492803182025D+02   -0.3312568426884375D+01   -0.2207222215628029D+01
   -0.2667096169808050D+02   -0.4035633173593119D+01   -0.1899128735427749D+01
   -0.2619420329633364D+02   -0.3332605836434901D+01   -0.3152891649364414D+01
    0.2095258335917444D+02    0.2272429048646453D+02    0.1441557192373305D+02
    0.2016871430408350D+02    0.2314441648525119D+02    0.1401266513164387D+02
    0.2097226204104576D+02    0.2313679435917588D+02    0.1532330210797311D+02
   -0.7414218048883471D+01   -0.2247402882829495D+02   -0.1711835270931237D+02
   -0.7890713115664333D+01   -0.2199058648152530D+02   -0.1779805698370458D+02
   -0.6877850081872354D+01   -0.2188070699487092D+02   -0.1671845348277821D+02
    0.1293689985075918D+02    0.2226061193006237D+02    0.2371221182256844D+02
    0.1361290813659112D+02    0.2153020630417637D+02    0.2393958116961930D+02
    0.1213905852711668D+02    0.2180110297675132D+02    0.2334105255821869D+02
    0.6827123194245510D+01    0.2106007815951200D+02    0.5063021231309266D+01
    0.6903195771197238D+01    0.2096593975360543D+02    0.4090829258630928D+01
    0.7652132940609333D+01    0.2142041142454647D+02    0.5425723208082986D+01
   -0.7499068563932604D+01   -0.1952889591765835D+02    0.1457061964114559D+02
   -0.7213624552773998D+01   -0.1941055525832608D+02    0.1363498565555972D+02
   -0.6691456740813984D+01   -0.1931662796610641D+02    0.1506388625497649D+02
    0.2076841036703647D+02    0.9916690806764109D+01   -0.2755936583176005D+02
    0.2035782991504578D+02    0.9025915143353323D+01   -0.2758148036654799D+02
    0.2136471875040117D+02    0.9908045407576747D+01   -0.2680449112046888D+02
    0.1731480625771816D+02    0.2598326922549379D+02   -0.2384642652827452D+02
    0.1696118762974247D+02    0.2529833127659776D+02   -0.2322256270411981D+02
    0.1665482854205282D+02    0.2615262697185006D+02   -0.2451594911341579D+02
    0.2561974208037985D+02   -0.1614187988914956D+01   -0.1126931513184812D+02
    0.2558592915078644D+02   -0.2530533470521950D+01   -0.1154824240940629D+02
    0.2472716438709688D+02   -0.1429495130943292D+01   -0.1102734173904053D+02
   -0.8159054981368117D+01   -0.2138010044975318D+02   -0.5503212180690675D+01
   -0.8721877542990685D+01   -0.2200774776411279D+02   -0.6020725213976369D+01
   -0.7541103006961501D+01   -0.2194694091723228D+02   -0.5022451413182199D+01
   -0.8406938151902894D+01   -0.8868100929674355D+01   -0.1195053688087480D+02
   -0.9276112239251178D+01   -0.8588826722067434D+01   -0.1239367038560442D+02
   -0.8678006242246896D+01   -0.8847332835750731D+01   -0.1102008198139936D+02
   -0.1681581495986404D+01    0.2328704794753726D+02    0.1911908169836387D+02
   -0.2411279250907131D+01    0.2342818473295823D+02    0.1858546453795693D+02
   -0.2045492239663574D+01    0.2292067941155814D+02    0.1995321809497857D+02
   -0.7587861825569816D+01   -0.2488407655747982D+02   -0.2398494218972598D+02
   -0.6816819331650966D+01   -0.2522979462396233D+02   -0.2451039317699131D+02
   -0.7204384390403015D+01   -0.2426654073103028D+02   -0.2336902862400991D+02
    0.3466420701246774D+01   -0.2351268917928360D+02    0.2266266454124179D+02
    0.3359106482706967D+01   -0.2339013938992497D+02    0.2169307670807207D+02
    0.3627619719318851D+01   -0.2262581268833090D+02    0.2297469877596353D+02
    0.1972016590756137D+02    0.3612866585399478D+01    0.5218875900115990D+01
    0.1973084281947380D+02    0.2760985018731530D+01    0.4832627236243870D+01
    0.1880565948168973D+02    0.3840779996595996D+01    0.5003899709357317D+01
   -0.2520927498264415D+02    0.8971634050659882D+01   -0.2416139572079522D+02
   -0.2535427199610443D+02    0.8217824778372753D+01   -0.2356548146700457D+02
   -0.2545029671316667D+02    0.8607221891359936D+01   -0.2503265269789976D+02
    0.9959804195949799D+01    0.2655991647977643D+02   -0.1041732506889357D+02
    0.1040905197978554D+02    0.2663434046384488D+02   -0.1128316860756760D+02
    0.9938257100658850D+01    0.2563107482406673D+02   -0.1013033983718717D+02
    0.1669484720286770D+02    0.6716317133868299D+01    0.2739236615083792D+02
    0.1623189026544335D+02    0.6085885798042092D+01    0.2683964135063641D+02
    0.1634518432946658D+02    0.7611564107362359D+01    0.2724613631141811D+02
   -0.2306394482276648D+02   -0.2174214598590352D+02   -0.1670651875388898D+02
   -0.2240933909140956D+02   -0.2228145786962284D+02   -0.1639938720864060D+02
   -0.2261602562676037D+02   -0.2086144062117535D+02   -0.1675489992241739D+02
   -0.2915112854319510D+01    0.9494428772138626D+01    0.4115828758058732D+01
   -0.3090059154625586D+01    0.9068967452076294D+01    0.4970548809294808D+01
   -0.2248466381261318D+01    0.1009974806175135D+02    0.4236227319405969D+01
   -0.1993927451895745D+02   -0.2534279447877937D+02   -0.2502358922569613D+01
   -0.2054428713465310D+02   -0.2601359057464763D+02   -0.2138724258053631D+01
   -0.1939951403919358D+02   -0.2509756189662603D+02   -0.1787738261985908D+01
    0.2711218934939533D+02   -0.2454176206014974D+02   -0.1398554684190261D+02
    0.2752818017484735D+02   -0.2475305657545216D+02   -0.1479665622173273D+02
    0.2620023941816828D+02   -0.2445934859122381D+02   -0.1422741306962847D+02
   -0.4629780746851296D+01   -0.2067173584721051D+02    0.6934275413152580D+01
   -0.4754777105280736D+01   -0.2165038165954861D+02    0.7081551082141568D+01
   -0.5291791307648127D+01   -0.2032606773434148D+02    0.7559423583235334D+01
   -0.1736164701660033D+02   -0.1672538140394420D+02    0.1090360293654909D+02
   -0.1817223163175454D+02   -0.1632455527618485D+02    0.1061349567418995D+02
   -0.1679050626594726D+02   -0.1601464230392931D+02    0.1128038822210569D+02
   -0.1644363921070991D+02    0.1594803538885469D+02    0.7159193400535919D+01
   -0.1648575117895383D+02    0.1689206676467482D+02    0.7259753814336142D+01
   -0.1682270516719794D+02    0.1568154095003158D+02    0.6313036471400821D+01
    0.1739027509426089D+02    0.1495056203404523D+02   -0.5959481506346052D+01
    0.1762328623245289D+02    0.1433860529110146D+02   -0.5238302136891037D+01
    0.1641006193586241D+02    0.1498061729548956D+02   -0.5893411023013457D+01
    0.3457496410597454D+01   -0.2362898834456760D+02   -0.1831669036578177D+02
    0.3196565140127365D+01   -0.2455397051851028D+02   -0.1811819016112107D+02
    0.4369431152402253D+01   -0.2351566860616979D+02   -0.1811372238343328D+02
    0.2498343645247783D+02   -0.2470163008618062D+02   -0.1607753445993728D+02
    0.2408254836825941D+02   -0.2513010333111317D+02   -0.1621238386877435D+02
    0.2492478728305288D+02   -0.2378845439073187D+02   -0.1633129307528682D+02
    0.2701559398113801D+02   -0.1606640970218796D+02    0.7110780229853483D+01
    0.2752059767405682D+02   -0.1686631777572899D+02    0.6924290702085466D+01
    0.2673409989432151D+02   -0.1618978594765717D+02    0.8015067238715110D+01
    0.1005816709477086D+02    0.2183230388490123D+02   -0.9898191058938274D+01
    0.1092932333156308D+02    0.2149835388501828D+02   -0.9610412223229174D+01
    0.1006155990814762D+02    0.2281331044344797D+02   -0.9936046755142737D+01
   -0.5586447024104666D+00   -0.6344232923164073D+01   -0.2240310652384418D+02
    0.9046109095864380D-01   -0.6003202957092631D+01   -0.2165419789146765D+02
    0.4998417702046659D-01   -0.6897689356581837D+01   -0.2289300546918529D+02
    0.1673261484785241D+02    0.1829947239419097D+02    0.1094711246907402D+01
    0.1582575790743341D+02    0.1802662262098823D+02    0.1255926986742465D+01
    0.1724825454285520D+02    0.1809653016148126D+02    0.1896931974058591D+01
   -0.2580278241560680D+02    0.1363247828044351D+02    0.3554846252488825D+01
   -0.2557282896188694D+02    0.1457051712106742D+02    0.3627975563864275D+01
   -0.2544330531934155D+02    0.1318226001678127D+02    0.4351701839416094D+01
    0.2058041775546621D+02    0.6761112764876107D+01    0.2593843657323208D+02
    0.2010727189149900D+02    0.6182777393342753D+01    0.2543492407603007D+02
    0.2046580720913057D+02    0.7561388259183112D+01    0.2544137523987539D+02
   -0.2247776736959559D+02   -0.6884738647975285D+01    0.2185131887962187D+02
   -0.2213512169241308D+02   -0.6179156382574816D+01    0.2242275676101622D+02
   -0.2341802683602807D+02   -0.6917727906793367D+01    0.2195712161087472D+02
    0.9215918794738338D+01    0.2388844511606804D+02    0.7659913599094770D+01
    0.9969310208678611D+01    0.2334365189137612D+02    0.8044463531488891D+01
    0.9057331755804071D+01    0.2355954393702335D+02    0.6771148484216444D+01
    0.1150326220106647D+02   -0.1585840031313621D+02   -0.1585636028051559D+02
    0.1101007456503823D+02   -0.1600265617387461D+02   -0.1509181031276084D+02
    0.1083735690108808D+02   -0.1570695401004549D+02   -0.1648660132801652D+02
   -0.5279921580559143D+01   -0.1198851109136364D+02   -0.1484537031479231D+02
   -0.5462957244040841D+01   -0.1240899300169534D+02   -0.1569820369486957D+02
   -0.5028323373800012D+01   -0.1265184363781037D+02   -0.1416408129647186D+02
   -0.2109553596898323D+02   -0.2575926258655450D+02    0.9515243892994247D+01
   -0.2016632664156331D+02   -0.2582557596208872D+02    0.9222901427043281D+01
   -0.2110850980047212D+02   -0.2526700076805503D+02    0.1038497359506563D+02
   -0.1946022859211853D+02   -0.2248821962158767D+02    0.7235193931726554D+01
   -0.2022843330494060D+02   -0.2300913745039056D+02    0.7543104894661526D+01
   -0.1979121465467443D+02   -0.2211699443810031D+02    0.6437132001402171D+01
   -0.1218662379815456D+02    0.2520390142383159D+02    0.8534156459752731D+01
   -0.1276634287596066D+02    0.2557525157311253D+02    0.7855277537621991D+01
   -0.1264741584735826D+02    0.2506133204309765D+02    0.9332528072566257D+01
   -0.1490942612683802D+02    0.2511877109647236D+02    0.1611866678670982D+02
   -0.1518115277742543D+02    0.2589045277399841D+02    0.1559685719935150D+02
   -0.1442087163401737D+02    0.2541656420090921D+02    0.1689923095260500D+02
    0.5093484086370064D+01   -0.1962094197256114D+02   -0.1973203017237847D+02
    0.4908906192923334D+01   -0.2000145005215317D+02   -0.2064106210049855D+02
    0.4309232515325181D+01   -0.1984064713860230D+02   -0.1921763008178439D+02
    0.2679300411734150D+02   -0.1433527867700530D+02   -0.1769394201931153D+02
    0.2664432317761983D+02   -0.1387370501752415D+02   -0.1850459943931682D+02
    0.2777834557071636D+02   -0.1432946786729397D+02   -0.1762602130826881D+02
   -0.5262885156246764D+01   -0.2376863079986038D+02   -0.6371814178406525D+01
   -0.5917231430948689D+01   -0.2425443909918988D+02   -0.6825773087627351D+01
   -0.5461362461650487D+01   -0.2357789567803809D+02   -0.5430691266599045D+01
    0.2002024307325237D+02   -0.2338005152196561D+02   -0.2593703542810890D+02
    0.2062396851153312D+02   -0.2412641678895978D+02   -0.2567814466536792D+02
    0.1912120230836353D+02   -0.2378157398964695D+02   -0.2598389603492951D+02
    0.6312525524465022D+01    0.2367934828642446D+02   -0.1848903099382450D+02
    0.5876619456940794D+01    0.2299518112464890D+02   -0.1896121963018868D+02
    0.5838065797552384D+01    0.2442741133264830D+02   -0.1878481206922719D+02
    0.2434954248675162D+02    0.1569914372219557D+02   -0.1481894588429733D+02
    0.2421498789391619D+02    0.1626312158054743D+02   -0.1556823248069703D+02
    0.2526631761248710D+02    0.1541738182313807D+02   -0.1480090993228200D+02
    0.1892936306807425D+02   -0.2288656188073908D+02   -0.1150292400083389D+02
    0.1852334652142693D+02   -0.2238228053125034D+02   -0.1218111872254895D+02
    0.1987675338952299D+02   -0.2295973183538088D+02   -0.1165452337173319D+02
   -0.2649100726899692D+02   -0.2199198311031556D+02   -0.4817682080651401D+01
   -0.2623671262687439D+02   -0.2275203851750338D+02   -0.5354609923019018D+01
   -0.2564333195893165D+02   -0.2153436446893746D+02   -0.4559170588455796D+01
    0.4690138168352898D+00   -0.3225606851798988D+01   -0.1640402312295330D+02
   -0.1751564689915838D+00   -0.3080982663177078D+01   -0.1708029190363595D+02
    0.5835329425157736D+00   -0.4186228566557448D+01   -0.1621386399109841D+02
    0.1542754866901481D+02    0.2122616300196702D+02    0.7937317683011973D+01
    0.1525218118815431D+02    0.2038652952023029D+02    0.7603765352876402D+01
    0.1504339305853965D+02    0.2184612826831760D+02    0.7276153641651082D+01
    0.2145933004447333D+02   -0.4723462387875927D+01    0.2133498339463664D+01
    0.2076645391420944D+02   -0.5011311883615272D+01    0.2691638665948595D+01
    0.2104226097408030D+02   -0.4074702680189255D+01    0.1587023724420478D+01
    0.2486198168471127D+02    0.1696304890221667D+01    0.2750796090639079D+02
    0.2476668764864552D+02    0.2020150686303654D+01    0.2658114835201781D+02
    0.2554971079606976D+02    0.1020332312184448D+01    0.2757482394899872D+02
    0.2769693756823163D+02    0.1805449151599534D+02   -0.1315397643711422D+02
    0.2785183568070344D+02    0.1886683065704227D+02   -0.1272415885864886D+02
    0.2851408652366708D+02    0.1788285941816046D+02   -0.1369482870654972D+02
   -0.2426179993522503D+02   -0.2570470831121650D+02   -0.1083984722425593D+02
   -0.2366631889945800D+02   -0.2503031681414464D+02   -0.1110239409366337D+02
   -0.2514708325334907D+02   -0.2562397191757062D+02   -0.1133299287330775D+02
    0.8253397725361197D+01    0.2204958160582375D+02    0.9858229659119093D+01
    0.7728799812866871D+01    0.2281076228976756D+02    0.9624563900524663D+01
    0.8198322383236848D+01    0.2202948241961591D+02    0.1085881102196640D+02
    0.5373596989451913D+01    0.2095742647585212D+02   -0.2782575321750426D+02
    0.5810136980228265D+01    0.2167785883266448D+02   -0.2841722324930567D+02
    0.5472687707502036D+01    0.2125691734352306D+02   -0.2684990491196665D+02
   -0.1738201962878891D+02    0.2589341412964029D+02   -0.1125996795387907D+02
   -0.1807762030420721D+02    0.2524683802068693D+02   -0.1098921096463120D+02
   -0.1711711925195387D+02    0.2566496007297709D+02   -0.1215010329467737D+02
   -0.5215951796990290D+01   -0.2212946305786178D+02    0.1197502309117738D+02
   -0.5468808063308106D+01   -0.2272456522902477D+02    0.1124317548634029D+02
   -0.4457486291065544D+01   -0.2170466416624098D+02    0.1156726936291025D+02
   -0.2407756457262554D+02   -0.7501364386962133D+01   -0.2796098403225820D+01
   -0.2356599444448159D+02   -0.7006653534139770D+01   -0.2139730154497949D+01
   -0.2462232326393885D+02   -0.6858504249408099D+01   -0.3287066130408137D+01
    0.7593724886413093D+01    0.1565070147603233D+02    0.8793601421585693D+00
    0.7727394569129934D+01    0.1519488811116523D+02    0.1704993854411961D+01
    0.6801291189764014D+01    0.1525301788706609D+02    0.5350798695533532D+00
   -0.2215622237241618D+02    0.1379722327700030D+02    0.2291516631119992D+02
   -0.2275223784289287D+02    0.1402326947706201D+02    0.2362676397959230D+02
   -0.2261965330854015D+02    0.1418539157350050D+02    0.2214683413905482D+02
   -0.1091715588626829D+02    0.2122386857626573D+02   -0.1869191963634557D+00
   -0.1156597598883280D+02    0.2087711493436216D+02   -0.7295186533348499D+00
   -0.1113427895069540D+02    0.2116930229483084D+02    0.7575819743962882D+00
    0.1759326341339484D+02   -0.2203676095859242D+02    0.4647664957950506D+01
    0.1809276376063397D+02   -0.2273077017350001D+02    0.5047256604266726D+01
    0.1691174232161917D+02   -0.2174417603645141D+02    0.5298924578356355D+01
    0.4821908711418882D+01   -0.2546729979599061D+02    0.2399398195488674D+02
    0.4338005923058305D+01   -0.2616864316898611D+02    0.2350419814208832D+02
    0.4407902430467820D+01   -0.2465149071071328D+02    0.2367105186483960D+02
   -0.2048753754374956D+02    0.2072307101594507D+02    0.1860164411626980D+02
   -0.2003042400162814D+02    0.2024411618108846D+02    0.1934011815360719D+02
   -0.2117983853087247D+02    0.2125534643925148D+02    0.1899042752169015D+02
   -0.2330120218401459D+02   -0.1518768376534369D+02    0.1218312887739278D+02
   -0.2283339292546468D+02   -0.1527697213529592D+02    0.1304997644824246D+02
   -0.2395922587717168D+02   -0.1593052989167373D+02    0.1203172628070315D+02
    0.2320744944460460D+01   -0.2690923309078803D+01   -0.2172629576061827D+02
    0.2455036319620666D+01   -0.3367236997466610D+01   -0.2238278372938006D+02
    0.2439430524138842D+01   -0.1873769794738928D+01   -0.2216958394813854D+02
    0.2170519994671565D+02    0.9459760159344835D+01   -0.1159983893147758D+02
    0.2173644336608228D+02    0.1015606454306963D+02   -0.1092845131826985D+02
    0.2242744920529472D+02    0.8827706779027029D+01   -0.1166009800799912D+02
    0.2625156349486985D+02    0.1792982144122000D+02    0.2442907936025300D+02
    0.2594444927880481D+02    0.1875599010009456D+02    0.2467843551626787D+02
    0.2719480180960021D+02    0.1795647837402344D+02    0.2422548802503003D+02
   -0.8467890009671553D+01    0.1306587415081618D+02   -0.7231976145323562D+01
   -0.9236816075106043D+01    0.1320014944503995D+02   -0.6704271315330175D+01
   -0.7645964592865181D+01    0.1302491065764248D+02   -0.6649128154079499D+01
    0.2288619270855454D+02    0.2631828850957911D+02    0.1611179610791618D+02
    0.2297411271978196D+02    0.2553611791851234D+02    0.1549560341456130D+02
    0.2195620204150792D+02    0.2666300561820915D+02    0.1624457721512839D+02
   -0.1913451519453882D+02    0.1360873470728868D+01   -0.1570491537351408D+02
   -0.1875950108242894D+02    0.2167694356465116D+01   -0.1611938922112559D+02
   -0.1873587549404333D+02    0.5609047399573360D+00   -0.1617048227242127D+02
    0.2566126718508553D+02   -0.8889140974069369D+01    0.1535205386659311D+02
    0.2590355766266607D+02   -0.8528066468005958D+01    0.1621809263414307D+02
    0.2581889734749020D+02   -0.8082121509090376D+01    0.1487621705035708D+02
   -0.2627739405590004D+02    0.2418691210013590D+02   -0.1948511095315769D+01
   -0.2689715919886990D+02    0.2502090843003123D+02   -0.1915631119697547D+01
   -0.2613614200396166D+02    0.2407147917876740D+02   -0.2914625217600900D+01
    0.1934450531520133D+02    0.2143029558358055D+02   -0.2461588587799556D+01
    0.1893896920278944D+02    0.2195125423522626D+02   -0.1816157792119612D+01
    0.2007414794951747D+02    0.2198642701637936D+02   -0.2873499630333161D+01
    0.1004112521907048D+00    0.2436648135506676D+02    0.4772105464255943D+01
   -0.8139630132956426D+00    0.2446201424448802D+02    0.4926978084392841D+01
    0.6423674893481967D+00    0.2491627245197537D+02    0.5340095232497433D+01
    0.7305521127101693D+00   -0.1976137445491282D+02   -0.1215423615120046D+01
    0.1372048929635739D+01   -0.1906311577634790D+02   -0.9746998752459198D+00
    0.5876486816898900D+00   -0.1965282611444016D+02   -0.2203728438711745D+01
    0.1414569931686692D+02   -0.2202926937507761D+02   -0.4944042172958902D+01
    0.1393071081697545D+02   -0.2294817526700407D+02   -0.4975539925180230D+01
    0.1492535571643266D+02   -0.2215290362546827D+02   -0.5575796305074039D+01
   -0.1098370936216963D+01   -0.2178949390670959D+02    0.1495729062886480D+02
   -0.5226193192194998D+00   -0.2169395223306328D+02    0.1578809753435608D+02
   -0.1942014854680730D+01   -0.2140980935500974D+02    0.1514595445771554D+02
   -0.2224108679286396D+02   -0.2141517681949672D+02    0.1743917662349750D+02
   -0.2309383530325344D+02   -0.2173483477958386D+02    0.1764696732244512D+02
   -0.2198025332365599D+02   -0.2082630846482069D+02    0.1812197931551791D+02
    0.1751891385141395D+02   -0.7621100958519365D+01   -0.1340340713988001D+02
    0.1684552833914621D+02   -0.6912386645204732D+01   -0.1335284151715591D+02
    0.1706940097558213D+02   -0.8256370554475273D+01   -0.1398581697415702D+02
    0.1746946055396987D+02    0.8344808337555950D+01   -0.9900189272862773D+01
    0.1794993972630696D+02    0.7996274622802168D+01   -0.1063986027165951D+02
    0.1654301835192325D+02    0.8380537466216945D+01   -0.1009639116830660D+02
   -0.2560727808711098D+02    0.3374813048760347D+01   -0.1812225905886786D+02
   -0.2483296095929601D+02    0.3401175138384236D+01   -0.1758920876153950D+02
   -0.2594190033162202D+02    0.4240068468105767D+01   -0.1797155150091926D+02
    0.6276921145910332D+01   -0.1964651283101242D+01   -0.2187528942630477D+02
    0.6310884082436589D+01   -0.2593536597410481D+01   -0.2113631918765162D+02
    0.5790864117662389D+01   -0.2354283206412560D+01   -0.2262684417817053D+02
   -0.2429047949455445D+00    0.2092961357914512D+02    0.1559732890948317D+02
    0.1530428383116201D+00    0.2085657750027104D+02    0.1468943663187450D+02
   -0.7990779362807801D+00    0.2010935443241966D+02    0.1580360775523654D+02
   -0.2085066433876541D+02   -0.2087243083338210D+02    0.5375040569326638D+01
   -0.2090920901464333D+02   -0.2005511296180261D+02    0.5908034983770814D+01
   -0.2070865267262701D+02   -0.2066105896082075D+02    0.4372900297407612D+01
   -0.1823824310544634D+02   -0.2177108688759354D+02   -0.2285922359892185D+02
   -0.1785922199261146D+02   -0.2152070056590799D+02   -0.2200845515263623D+02
   -0.1901638221440148D+02   -0.2119687229732337D+02   -0.2298326996368206D+02
   -0.2158225460576078D+02    0.3541415760893817D+01    0.2133219635197531D+02
   -0.2103060817384533D+02    0.3849328539748465D+01    0.2056207923956297D+02
   -0.2178804749223344D+02    0.4264977002395614D+01    0.2193345899714222D+02
    0.2712197174057933D+02    0.6174820042076146D+01    0.1271215251476769D+02
    0.2798541797556787D+02    0.5782345585923512D+01    0.1274229307679992D+02
    0.2653446531233483D+02    0.5428872565821464D+01    0.1231755329317038D+02
   -0.2112637605198848D+02    0.3988053885135116D+01    0.2573532933321391D+01
   -0.2189338678494794D+02    0.3681706972932493D+01    0.2131353473807640D+01
   -0.2037073299060983D+02    0.3830894418165611D+01    0.2028761419697745D+01
    0.2445494877941160D+02    0.3335139184822600D+01   -0.2555979438580116D+02
    0.2462608117936193D+02    0.2781026893305268D+01   -0.2629386898879667D+02
    0.2468429131584641D+02    0.2793067257155294D+01   -0.2480989005647875D+02
    0.1189762647991159D+02    0.1551820323536868D+02   -0.1047745181059356D+01
    0.1138563561333701D+02    0.1580149262661961D+02   -0.3057112975476581D+00
    0.1132449777376178D+02    0.1502444092223529D+02   -0.1597224445938423D+01
    0.8477009619443921D+01    0.1909125869561073D+02   -0.1669157658012679D+01
    0.9441156548711078D+01    0.1905101304662958D+02   -0.1552273640331895D+01
    0.8249466731557895D+01    0.1863212663353142D+02   -0.2510929285303988D+01
    0.2227510442851956D+01   -0.2730605052522337D+02   -0.2197611195854401D+02
    0.1266661169082456D+01   -0.2729737604345720D+02   -0.2204975764548428D+02
    0.2391682994195062D+01   -0.2792406528373600D+02   -0.2123302809864287D+02
   -0.1488276221144924D+02    0.2189428696474709D+02    0.2968888244129573D+01
   -0.1529132123482857D+02    0.2107267616169721D+02    0.3001864726230871D+01
   -0.1559884174423462D+02    0.2255653941341452D+02    0.2946485962229280D+01
    0.8022469481435511D+01    0.2591589544179464D+02   -0.1360944537779674D+02
    0.7146041717140953D+01    0.2625964911832947D+02   -0.1393692933794875D+02
    0.7955248417867312D+01    0.2495896376779838D+02   -0.1341049991153164D+02
   -0.9069041979491402D+01    0.2099249643366733D+01   -0.9137680096985781D+01
   -0.8487496583162237D+01    0.2539675794524929D+01   -0.8531926411000901D+01
   -0.9448118507762935D+01    0.1410302663773242D+01   -0.8544425982054356D+01
    0.2784461535841658D+02    0.2652261231983702D+02    0.2078219796544852D+02
    0.2801926316736197D+02    0.2611377405943151D+02    0.1995255227383820D+02
    0.2699968041101937D+02    0.2620603222826655D+02    0.2118011023720277D+02
    0.3825347156071463D+01   -0.5991701320794104D+01   -0.1073460541284699D+02
    0.4760693093874586D+01   -0.6171757756232131D+01   -0.1056651342145708D+02
    0.3806731841796466D+01   -0.5106283513880832D+01   -0.1045171539886286D+02
   -0.1362823807737950D+02    0.5024012922799512D+01   -0.1877407492605480D+01
   -0.1403441710478475D+02    0.4812350306145818D+01   -0.2744586153922603D+01
   -0.1343331845087024D+02    0.5957206820098026D+01   -0.1813122213531343D+01
    0.2325123147775116D+02    0.2772435294493557D+02    0.1037908465247722D+02
    0.2380352574855346D+02    0.2815736289861103D+02    0.1110982129545840D+02
    0.2231700775776772D+02    0.2798404652136050D+02    0.1055046062331652D+02
    0.4876205799559513D+01    0.2591627248272307D+02   -0.1923060512639929D+02
    0.5453806310757250D+01    0.2663263218213862D+02   -0.1945718328982428D+02
    0.4225104102863455D+01    0.2595099263037068D+02   -0.1989163942751779D+02
   -0.2766364462390087D+02    0.1761030030053848D+01   -0.1416303103773065D+02
   -0.2758900976785882D+02    0.1684179103099910D+01   -0.1318186748957227D+02
   -0.2771166550196260D+02    0.2682301379659131D+01   -0.1414400645913783D+02
   -0.2632523932906460D+02   -0.2703778082339211D+02    0.1126130559106159D+02
   -0.2615923794688862D+02   -0.2614911959472035D+02    0.1107229004072179D+02
   -0.2563939319456371D+02   -0.2751198663563710D+02    0.1074681601643135D+02
   -0.2032644713342102D+02    0.2472371215363979D+02   -0.1244536058432565D+02
   -0.2029755053759819D+02    0.2552503583465375D+02   -0.1300171025899269D+02
   -0.1971042559622676D+02    0.2419647846276361D+02   -0.1300209355804365D+02
   -0.4527457391087677D+01   -0.2432480594327732D+02   -0.1598288072805376D+02
   -0.4140445917598776D+01   -0.2500168050275098D+02   -0.1653353660288105D+02
   -0.4351105090164157D+01   -0.2344474760521519D+02   -0.1630671387494405D+02
   -0.1110867707779627D+02    0.3791301266451563D+01   -0.9484066855947750D+01
   -0.1077818807785575D+02    0.4703961815825203D+01   -0.9562514378991141D+01
   -0.1028895949445047D+02    0.3246958118148996D+01   -0.9520830755836156D+01
    0.2307415115315239D+02    0.1735593474260113D+02    0.4318055791185675D+01
    0.2318274252790171D+02    0.1654117911742533D+02    0.4858667214284709D+01
    0.2391308393756800D+02    0.1752679466530692D+02    0.3852350666905822D+01
    0.1582681883713172D+00   -0.2202301203113677D+02    0.1737145575812045D+02
    0.7835056658020035D+00   -0.2276268804932132D+02    0.1723867097309514D+02
   -0.2634333093789817D+00   -0.2222058923023120D+02    0.1819748119325498D+02
   -0.1446799834473260D+02   -0.2742343778646822D+02    0.2425240595982157D+02
   -0.1530592177340082D+02   -0.2785219672872333D+02    0.2444476807193821D+02
   -0.1428149457833037D+02   -0.2673551794087015D+02    0.2491787274275295D+02
    0.2455585663305047D+02   -0.3240340822166352D+01    0.3316916496073394D+01
    0.2463966030994501D+02   -0.2437025442557886D+01    0.3808815297640309D+01
    0.2385580862244871D+02   -0.3648787708895562D+01    0.3799769497871077D+01
   -0.1962155430916162D+02    0.1522171779625251D+02    0.1595037542029116D+00
   -0.1908006936198870D+02    0.1531052591533170D+02   -0.6561582288049412D+00
   -0.1961534796282783D+02    0.1431807702368674D+02    0.4573199676575350D+00
   -0.8804808159708054D+01    0.1605226687567491D+02   -0.6514029823667144D+01
   -0.9790695103835546D+01    0.1612516367298762D+02   -0.6430026574106892D+01
   -0.8605254285058168D+01    0.1519241823616379D+02   -0.6965884939778264D+01
   -0.4699408678632061D+01    0.1650472116062119D+02   -0.2002747493814000D+02
   -0.3767097249412484D+01    0.1669758724290978D+02   -0.1967948548816761D+02
   -0.5027621597113328D+01    0.1723239802388747D+02   -0.2062916794409776D+02
    0.1385381142203885D+02    0.2151769492640960D+02   -0.2543428455326950D+02
    0.1337542835366809D+02    0.2109145188635777D+02   -0.2613381727762446D+02
    0.1436775478517115D+02    0.2220672546368058D+02   -0.2586513141577651D+02
    0.1560304120722916D+02    0.1969751010330207D+02   -0.1299467985450524D+02
    0.1614708670095592D+02    0.1956373576188469D+02   -0.1217133226159480D+02
    0.1472796158646994D+02    0.1940104477359496D+02   -0.1298718605393293D+02
   -0.2637042508912381D+02    0.8489505534854398D+01   -0.2676379028582939D+02
   -0.2700296954773362D+02    0.7855391432098216D+01   -0.2715799775447627D+02
   -0.2585912482074864D+02    0.8898248717535633D+01   -0.2744127894784495D+02
    0.1508614581922716D+02   -0.1222876306303410D+02   -0.9896277267654943D+01
    0.1442262410484004D+02   -0.1275776068379519D+02   -0.9414947122458814D+01
    0.1459405469158166D+02   -0.1162878477179616D+02   -0.1046889518952923D+02
    0.8546994177917350D+01   -0.1315213560938667D+02   -0.6189063260148078D+01
    0.8786670429957384D+01   -0.1369312641880159D+02   -0.5425238261666998D+01
    0.9047157437601340D+01   -0.1237921348093894D+02   -0.6079484033459135D+01
   -0.1386346852589035D+02    0.3425128643835159D+01   -0.2383143204823883D+02
   -0.1466829490769742D+02    0.2867851200172086D+01   -0.2377652631720172D+02
   -0.1331391660718516D+02    0.3259876800872443D+01   -0.2309550245164773D+02
   -0.1786101079807508D+02   -0.2065283339056917D+01   -0.1612416311685318D+02
   -0.1710589617911283D+02   -0.1849629243056851D+01   -0.1678547737840793D+02
   -0.1863546175730633D+02   -0.2403584310290002D+01   -0.1669039048115536D+02
   -0.3229519559750195D+01   -0.8105583740572078D+01   -0.2171459471580624D+02
   -0.2335423198403853D+01   -0.7685515985193502D+01   -0.2192783804041625D+02
   -0.3166850438610393D+01   -0.9031125302019834D+01   -0.2201407938545442D+02
    0.1262485603283926D+02   -0.1637935121974992D+02    0.4814388522821508D+01
    0.1168277080986281D+02   -0.1615828722981133D+02    0.4538925523350612D+01
    0.1302262209895068D+02   -0.1584074842126227D+02    0.4034114959194251D+01
   -0.1610499849603133D+02   -0.1969954808540398D+02   -0.2689748926113184D+02
   -0.1606409432537258D+02   -0.2042017183714936D+02   -0.2627645749254333D+02
   -0.1702612130928578D+02   -0.1953976623625203D+02   -0.2722853422881435D+02
   -0.2250062001629037D+02   -0.1999862174371643D+02   -0.1254617144128862D+02
   -0.2288966446970950D+02   -0.1928322947592061D+02   -0.1199759913488584D+02
   -0.2157344042305521D+02   -0.1969516061350466D+02   -0.1266452263106421D+02
   -0.9621555300565499D+01    0.2775236539801687D+01   -0.2341056369532635D+02
   -0.9182773911203874D+01    0.2479175403559046D+01   -0.2262426854555875D+02
   -0.1009571286128977D+02    0.1995318588726345D+01   -0.2377686238610112D+02
   -0.9627189615255118D+01   -0.8147327949108851D+01    0.1534437991834770D+01
   -0.9325226327304138D+01   -0.7740262938347629D+01    0.2353796766050591D+01
   -0.1054698364057970D+02   -0.8081174272652753D+01    0.1663990335686928D+01
    0.9097223405257091D+01   -0.2026007220305821D+02    0.2723391285920686D+01
    0.9765079192841158D+01   -0.2025706778958924D+02    0.3386099119157371D+01
    0.8186438815218015D+01   -0.2013930486080745D+02    0.3061294614480319D+01
    0.3582656093311632D+01   -0.4241852083740712D+01    0.1530929993442906D+01
    0.2780651984653256D+01   -0.4433968408730187D+01    0.2020945689912205D+01
    0.3267111020740681D+01   -0.3940570609405794D+01    0.6799099036828476D+00
    0.2477678318602345D+02    0.1637188180868715D+02   -0.1747428467037983D+02
    0.2505954738446020D+02    0.1562371130463499D+02   -0.1800129882155770D+02
    0.2440656462744419D+02    0.1686999708345339D+02   -0.1826081357753732D+02
   -0.3516384096839998D+01   -0.1752230092047917D+02    0.1630223301815377D+02
   -0.2808292854306332D+01   -0.1801133331818738D+02    0.1684474043991585D+02
   -0.3808556057444632D+01   -0.1683569964052838D+02    0.1692265336817323D+02
   -0.1760605675503564D+02   -0.2775640921322100D+02   -0.1545734585335159D+02
   -0.1701574241328589D+02   -0.2757128027528469D+02   -0.1619438665132113D+02
   -0.1842657594800008D+02   -0.2724212652152729D+02   -0.1556743172173424D+02
    0.1828259104730142D+02   -0.1802455910388594D+02   -0.2380486898620052D+02
    0.1899919335606267D+02   -0.1739762507735328D+02   -0.2393017108538329D+02
    0.1864753370133757D+02   -0.1885897441114511D+02   -0.2418586330157251D+02
    0.8512935934082593D+01    0.8810209862573410D+01   -0.1853975477557077D+02
    0.9441757882561641D+01    0.8470645272348101D+01   -0.1841872985462868D+02
    0.8496753393763541D+01    0.9536630000921832D+01   -0.1791243927637727D+02
   -0.1897926751412004D+02    0.9340443760229860D+01    0.5030667992865192D+01
   -0.1881617175011889D+02    0.8534759613708452D+01    0.5504931662845217D+01
   -0.1818755383525994D+02    0.9526079640573457D+01    0.4562552102439618D+01
   -0.8390605520998063D+01   -0.4036597296180124D+00   -0.2231912191915335D+02
   -0.7469963527917516D+01   -0.4843048791306072D+00   -0.2234356900165812D+02
   -0.8579748518161621D+01    0.3061374406989997D+00   -0.2169206853026315D+02
    0.2206116619680689D+02    0.1777069271257206D+02    0.2061538748287785D+02
    0.2296363436630632D+02    0.1789345895403106D+02    0.2029944261334556D+02
    0.2160925383138654D+02    0.1858865560033021D+02    0.2033743432812742D+02
    0.6244954394138705D+01   -0.4334407781785128D+01   -0.2030108821000055D+02
    0.6838378812394664D+01   -0.4298272313047231D+01   -0.1956996003353505D+02
    0.6518126669461319D+01   -0.5094893003592231D+01   -0.2086171328803923D+02
   -0.1402809605583548D+02    0.1313910337159010D+02    0.4681979193031567D+01
   -0.1396654125882685D+02    0.1216424361027217D+02    0.4895737738157993D+01
   -0.1439263004631992D+02    0.1363028330996079D+02    0.5404968607323775D+01
   -0.2508530845407985D+02   -0.2427257382058414D+02    0.1337313454834409D+02
   -0.2478185219272574D+02   -0.2505865793553409D+02    0.1392102243814197D+02
   -0.2533443344667377D+02   -0.2455334291771216D+02    0.1248157892978345D+02
    0.1859022981061839D+02   -0.1189537869772487D+02    0.1025231777244900D+00
    0.1883966248409722D+02   -0.1263688530804967D+02    0.6644876027482503D+00
    0.1792404555264871D+02   -0.1141330028959138D+02    0.6595937645589849D+00
   -0.1480238297445856D+01    0.2267627051917907D+02    0.2469094272263189D+02
   -0.1789089832937767D+01    0.2250192218589698D+02    0.2377530262564614D+02
   -0.2010775554010496D+01    0.2342206489095342D+02    0.2496637927990193D+02
    0.1766319691422636D+02   -0.2105892838008211D+02    0.2103684336696432D+02
    0.1699015751261925D+02   -0.2073378161897273D+02    0.2169114779551991D+02
    0.1731330050376171D+02   -0.2182363178427496D+02    0.2053523591857325D+02
    0.1421619554852174D+02   -0.1043061318623095D+02   -0.7060758467795935D+00
    0.1351642214040642D+02   -0.9822948403993180D+01   -0.4258903707141058D+00
    0.1422516410722865D+02   -0.1046625787131953D+02   -0.1660286360043486D+01
    0.7122603547030043D+00    0.2515379136437160D+02   -0.1473401966287612D+01
    0.1346492773062946D-01    0.2474912707725666D+02   -0.9493421404237573D+00
    0.9617190891849550D+00    0.2596677658587850D+02   -0.9608711968415824D+00
    0.6154189346351192D+01    0.3169993774967507D+01   -0.1513066800477374D+02
    0.5575748126065620D+01    0.3776712916482230D+01   -0.1571437493441866D+02
    0.6720348799733660D+01    0.2673378138910650D+01   -0.1568541820916668D+02
   -0.2764328137378568D+02   -0.2443668466497979D+02    0.2287783220180552D+02
   -0.2806893331797568D+02   -0.2448167620131983D+02    0.2201901199000226D+02
   -0.2676607138661891D+02   -0.2475582641053931D+02    0.2271410151974302D+02
   -0.6736882574716654D+01   -0.1311676105141496D+01   -0.3643333545244817D+01
   -0.5899547488465823D+01   -0.1673026276947915D+01   -0.3957402804632334D+01
   -0.7238091110929819D+01   -0.2136694019330476D+01   -0.3417846346056007D+01
   -0.2605720622354131D+02   -0.2167990525749908D+01   -0.1821016196351234D+02
   -0.2522420293170950D+02   -0.1696456741373223D+01   -0.1796783712100102D+02
   -0.2604117504059469D+02   -0.3044400549430092D+01   -0.1778871933989849D+02
   -0.1234860434189732D+02    0.1045561070327368D+02   -0.2750721149500504D+02
   -0.1252396186680603D+02    0.1139057039364815D+02   -0.2760368050131290D+02
   -0.1136933382165558D+02    0.1026862758255279D+02   -0.2743889647172837D+02
   -0.1959511271382465D+02   -0.1983515338714309D+02   -0.5607649932428858D+01
   -0.1927632803016896D+02   -0.2030827405933906D+02   -0.6349115367412494D+01
   -0.2055548349663932D+02   -0.2013396200251323D+02   -0.5488298187151268D+01
    0.2697436081517268D+02   -0.3302710272317831D+00    0.7783852274523599D+00
    0.2665643943599559D+02    0.5474431646934260D+00    0.5089131403731646D+00
    0.2617107496337261D+02   -0.8105394063440228D+00    0.9036791901085708D+00
   -0.2379851660855313D+02    0.2779212358827001D+02    0.3321646769368496D+01
   -0.2440821249300190D+02    0.2798743504124050D+02    0.4056727655377584D+01
   -0.2413245574427676D+02    0.2700810734102389D+02    0.2941616280672872D+01
   -0.2278552240396890D+02    0.1921979068629399D+02    0.9128830138888068D+01
   -0.2344734856592948D+02    0.1973681708673223D+02    0.9646463011772390D+01
   -0.2266963457290028D+02    0.1954432979482058D+02    0.8262890151284003D+01
   -0.8764970613836239D+01    0.2529743292945892D+02   -0.1151208523032684D+02
   -0.8982421449993060D+01    0.2462645573530188D+02   -0.1223776046084336D+02
   -0.8341761045385944D+01    0.2604517616489529D+02   -0.1193231462156585D+02
   -0.1957665953184691D+02   -0.8533701192966980D+01   -0.5359340061851531D+01
   -0.1951014563281610D+02   -0.9433518658371142D+01   -0.5695183934507627D+01
   -0.1945185603571265D+02   -0.7913374354574340D+01   -0.6121439469581786D+01
    0.6808522631274489D+01    0.1643088052498154D+02   -0.1142313970191269D+02
    0.6618094498389010D+01    0.1708503981993681D+02   -0.1214108297535338D+02
    0.7731233590326527D+01    0.1640613938620568D+02   -0.1140786815425303D+02
    0.1678844742695496D+02    0.8452204304022967D+00   -0.3050525515530795D+01
    0.1670842744645852D+02    0.9935224968758413D+00   -0.3988539278256114D+01
    0.1608606093491431D+02    0.3103358886244700D+00   -0.2852983871063334D+01
   -0.1218099875319819D+02   -0.1731498893413664D+02    0.1529798534723113D+02
   -0.1273477812074840D+02   -0.1663584987199116D+02    0.1489280371133333D+02
   -0.1168377703545827D+02   -0.1770781956482203D+02    0.1458453424706833D+02
    0.2066236362313970D+02   -0.2275286427618207D+02    0.1142308102596532D+02
    0.2020627526742411D+02   -0.2204714829496821D+02    0.1191489534656014D+02
    0.2156108076029548D+02   -0.2233485029212736D+02    0.1143895517984041D+02
    0.2204582108620755D+02    0.1925958816485944D+02    0.4785479716707035D+00
    0.2270271293828880D+02    0.1970193055418590D+02    0.9921277046289714D+00
    0.2175337210386783D+02    0.1848271186546590D+02    0.1024617849869235D+01
   -0.4782293434507194D+01   -0.1851407230578461D+02    0.3477605333273640D+00
   -0.4942337865931134D+01   -0.1761425631008296D+02    0.4376278645189590D+00
   -0.5526439651066723D+01   -0.1890315826889616D+02    0.8122738972038305D+00
    0.2279670119677701D+01   -0.4906737080759781D+01   -0.2338829369282258D+02
    0.2553393457734220D+01   -0.5656632269472497D+01   -0.2283077155135271D+02
    0.2193396527071402D+01   -0.5186634574415696D+01   -0.2435121412523314D+02
   -0.7342947498726430D+01   -0.2718852580118043D+02   -0.1786749975442039D+02
   -0.7852642819401646D+01   -0.2636599731239302D+02   -0.1772195647068534D+02
   -0.7789374929019552D+01   -0.2805015104758634D+02   -0.1789445235163788D+02
    0.4452443636618120D+01    0.2489019876491606D+02   -0.1035747055503174D+02
    0.3706177101898434D+01    0.2431986347325109D+02   -0.1002958087118485D+02
    0.4985603449022202D+01    0.2502489761771884D+02   -0.9550066152167673D+01
   -0.9825710096990926D+01   -0.2116710972811338D+02    0.2042065916158568D+02
   -0.9607819800460058D+01   -0.2177112448751964D+02    0.2113084792002360D+02
   -0.9717827396948817D+01   -0.2166305947523415D+02    0.1955129518651578D+02
   -0.4091498162161343D+01   -0.1611266559054358D+02    0.9858318936656589D+01
   -0.5072799333378462D+01   -0.1612789414229535D+02    0.9996495180845759D+01
   -0.3982732604262863D+01   -0.1551758211744916D+02    0.9110804582221338D+01
    0.6547385239211855D-01   -0.1967840198306643D+02   -0.1862547809398118D+02
    0.9801713588094529D+00   -0.1941758039601150D+02   -0.1840845213725935D+02
   -0.3308231703449296D+00   -0.1991533241752245D+02   -0.1778400596688072D+02
    0.3564130323879057D+01    0.4453550291784462D+01   -0.1963329275115761D+02
    0.3287261237924989D+01    0.3993879969983200D+01   -0.1882608820555654D+02
    0.3698128911934754D+01    0.5388910105541127D+01   -0.1955631707597753D+02
   -0.5960712110020144D+01   -0.1040977147991019D+02   -0.8548407291675543D+00
   -0.6108901998409438D+01   -0.9477084495579307D+01   -0.7566865773277597D+00
   -0.5064526732596522D+01   -0.1055743647260396D+02   -0.1108383768192815D+01
   -0.2319928603557065D+02    0.3940067365842473D+01   -0.1682042921672170D+02
   -0.2344963445531460D+02    0.4139963453351722D+01   -0.1590384664904723D+02
   -0.2267870300763459D+02    0.3101303325753943D+01   -0.1682712103940066D+02
   -0.2452699860836181D+02   -0.1462285857382157D+02   -0.2324188449225054D+02
   -0.2416661429229734D+02   -0.1463774379459006D+02   -0.2232367056964266D+02
   -0.2521271485954343D+02   -0.1526571974721198D+02   -0.2325712795963891D+02
   -0.1793135975888969D+02   -0.2164966313079227D+02   -0.1958785416904565D+02
   -0.1756617152113985D+02   -0.2252861218706315D+02   -0.1967742468948677D+02
   -0.1883830207581564D+02   -0.2179376005957417D+02   -0.1930126749987983D+02
    0.6443908563764152D+01   -0.2773481387110342D+02    0.2257082944296141D+02
    0.5871448004167868D+01   -0.2713608033658834D+02    0.2207850739110393D+02
    0.6322558318520491D+01   -0.2751366690608394D+02    0.2349352053487426D+02
    0.1564925662982511D+02    0.1721971557927318D+02   -0.2321179512814282D+02
    0.1568379314479807D+02    0.1738310321063513D+02   -0.2413421322943454D+02
    0.1529789107692332D+02    0.1805583588238040D+02   -0.2289950025876740D+02
   -0.1734758117118266D+02    0.1318101192894986D+02   -0.3067751959297076D-01
   -0.1737906208584672D+02    0.1351255738429571D+02   -0.9762804231850384D+00
   -0.1713466745040869D+02    0.1401584533044646D+02    0.4358033066349568D+00
   -0.6502948607525682D+01   -0.1778239319329950D+02    0.6107458222451304D+01
   -0.5612155848581220D+01   -0.1783316398687230D+02    0.5836459769886278D+01
   -0.6562713961570296D+01   -0.1822734661700765D+02    0.6938705918087029D+01
   -0.1309709096313232D+02   -0.1410701215921174D+02    0.6324110561301317D+01
   -0.1340090569640735D+02   -0.1506381543315399D+02    0.6226296557547782D+01
   -0.1215086942239569D+02   -0.1416067546407348D+02    0.6157458068081266D+01
    0.4076873642148501D+01   -0.1190705630284039D+02   -0.3654180686502471D+01
    0.3343000310515985D+01   -0.1200223718383177D+02   -0.3086567416054842D+01
    0.4329002942831200D+01   -0.1284905970125224D+02   -0.3929281475176358D+01
    0.1475414404139829D+02    0.9041038108351426D+01   -0.2490037537402627D+02
    0.1512863872994723D+02    0.8755453956080306D+01   -0.2573252145702969D+02
    0.1500468193092743D+02    0.1001531344773636D+02   -0.2474742165467147D+02
   -0.1375551925153395D+02   -0.2632344869382593D+01   -0.7439128458199128D+01
   -0.1290339784949519D+02   -0.3048031181760682D+01   -0.7508593736723999D+01
   -0.1393461069679483D+02   -0.2678771986321580D+01   -0.6488252309380496D+01
    0.1340603380672647D+02    0.1280180530908177D+02    0.2139170661826195D+02
    0.1335488582229021D+02    0.1204289592918591D+02    0.2084204840276826D+02
    0.1426930052300347D+02    0.1332530620990342D+02    0.2132245822334615D+02
   -0.4292498273762853D+01   -0.7647467056529639D+01   -0.1919207591207996D+02
   -0.4104828647023980D+01   -0.8016714837816629D+01   -0.2004958523317811D+02
   -0.5187048005200715D+01   -0.7437019310582945D+01   -0.1926639540143120D+02
    0.2273947188822062D+02    0.1527070768010949D+02    0.2496233805271513D+02
    0.2262041373163510D+02    0.1432268425865434D+02    0.2466536485227166D+02
    0.2206699975815318D+02    0.1576957290311635D+02    0.2452179683886860D+02
   -0.3773295795933651D+01    0.2768367029765686D+02   -0.2505443848674086D+02
   -0.4208455122112783D+01    0.2681849375973882D+02   -0.2520395282782370D+02
   -0.2879527953988290D+01    0.2753763648332494D+02   -0.2543847501938090D+02
   -0.2075321070220238D+02    0.1976477783034830D+02    0.1381948405655192D+02
   -0.2069409702631587D+02    0.2045743876167745D+02    0.1453027797474343D+02
   -0.2014637789615701D+02    0.1907232686565604D+02    0.1408076606339587D+02
    0.2528893216103537D+02    0.1216282164761647D+02   -0.1512513060299049D+02
    0.2603536143094556D+02    0.1189747338176326D+02   -0.1456326126689422D+02
    0.2473970473059921D+02    0.1274830831769598D+02   -0.1459505805230298D+02
   -0.2307332965342925D+02    0.1447895961251625D+02   -0.6137616131003504D+01
   -0.2234053939866950D+02    0.1442141486757659D+02   -0.6816498728120031D+01
   -0.2266544670884810D+02    0.1455385897746017D+02   -0.5231833817779957D+01
   -0.2098088608369097D+02    0.2460534117108637D+02    0.1189328091748452D+02
   -0.2025381963317886D+02    0.2451087200048670D+02    0.1121362379807817D+02
   -0.2113274668839942D+02    0.2374728752164377D+02    0.1224879851260402D+02
    0.2400380661941837D+02   -0.1977796412818741D+02   -0.2437768986905870D+02
    0.2367384706409883D+02   -0.2064666307398265D+02   -0.2441235575244909D+02
    0.2329683750724024D+02   -0.1925967327490341D+02   -0.2477103331562767D+02
   -0.2012080264767985D+02   -0.9372240183924964D+00   -0.1444690572600224D+02
   -0.2029098820704704D+02   -0.1873377059754558D+01   -0.1454650522810461D+02
   -0.2094006657609351D+02   -0.6584265448536145D+00   -0.1403089128801070D+02
    0.4117745066232177D+01   -0.1844722931765007D+02    0.7760597654662429D+01
    0.3436746316680195D+01   -0.1795893197916728D+02    0.8162630406716760D+01
    0.4910491574601494D+01   -0.1796763850435168D+02    0.7968208312782456D+01
    0.1715562713813092D+02   -0.5677011054154431D+01   -0.3037126612012890D+01
    0.1701479264269483D+02   -0.5202210268502208D+01   -0.2172520712494077D+01
    0.1775779583978117D+02   -0.5068354390062979D+01   -0.3525579277750002D+01
   -0.1234373682676561D+02   -0.3751164510554832D+01   -0.4555281561948736D+01
   -0.1195008428958843D+02   -0.3951108366558316D+01   -0.3695663506354612D+01
   -0.1175252467339123D+02   -0.3235360222630633D+01   -0.5030889187701314D+01
    0.1757473498132800D+02   -0.2116974586394546D+02   -0.2005399400731730D+02
    0.1812733080307893D+02   -0.2156719126049359D+02   -0.1943918280680481D+02
    0.1747235583093470D+02   -0.2189860606985139D+02   -0.2067523246662805D+02
   -0.2438418513732742D+02    0.2219504442916720D+02   -0.1988683185378517D+02
   -0.2378637623843276D+02    0.2154369637089608D+02   -0.2036039710989801D+02
   -0.2430833427210203D+02    0.2216425358990520D+02   -0.1890095665943772D+02
    0.1313955811225935D+02    0.1291199360074508D+02   -0.1524672847796236D+02
    0.1351462121346168D+02    0.1210860146703766D+02   -0.1559457525336252D+02
    0.1379299184760705D+02    0.1353941728165774D+02   -0.1511245534257282D+02
   -0.2222051299247008D+02   -0.1831853892117200D+02    0.2574821244679110D+01
   -0.2155548766240399D+02   -0.1902586118351315D+02    0.2419905753442722D+01
   -0.2307423190497162D+02   -0.1876749907669106D+02    0.2786821564608612D+01
   -0.1688164952809073D+02   -0.2494699150205636D+02    0.1152317943627210D+02
   -0.1635443299728592D+02   -0.2423488965732852D+02    0.1113954432486937D+02
   -0.1759623213378495D+02   -0.2449673045254968D+02    0.1201286658434024D+02
    0.3970671061516132D+01    0.1578978068268489D+02    0.2627197959793639D+02
    0.3126724514758195D+01    0.1546590299966762D+02    0.2591276888437729D+02
    0.4184554368091193D+01    0.1533426768713913D+02    0.2708873480667381D+02
    0.2083248732046095D+02    0.2085300149280891D+02    0.1200172416725857D+02
    0.2055248492176480D+02    0.2073496976800575D+02    0.1292456794723157D+02
    0.2105642328728662D+02    0.2176080208218009D+02    0.1193941717977545D+02
    0.7162272322344259D+01   -0.6853809438764614D+00    0.1200489483078588D+01
    0.7735567456485289D+01   -0.1399542906500080D+01    0.8430747452077839D+00
    0.7604104617494037D+01   -0.1830394192188728D+00    0.1840944376143186D+01
    0.1460910618607925D+01    0.5607065547816212D+01   -0.1278017312110326D+02
    0.1101812202593719D+01    0.6169865847812365D+01   -0.1350182324637985D+02
    0.1323291574140606D+01    0.6146800904711876D+01   -0.1199886811253990D+02
   -0.2630872027144901D+02   -0.1137570037461486D+02   -0.5057399560713484D+01
   -0.2703388874862744D+02   -0.1174952328054075D+02   -0.4426918342333908D+01
   -0.2553722487153464D+02   -0.1197037353343626D+02   -0.5047696913292175D+01
    0.6307222516718216D+01   -0.2448721939919442D+02    0.5511342687224803D+01
    0.6983328236979091D+01   -0.2440017423524669D+02    0.6238579829490408D+01
    0.6579415639912702D+01   -0.2526077470654480D+02    0.5022402809539484D+01
    0.1431143008770061D+02    0.2771273952127138D+02   -0.3261925340664763D+01
    0.1488190366210863D+02    0.2820790174922816D+02   -0.3861268699227274D+01
    0.1343920480997952D+02    0.2788795047979443D+02   -0.3537199083644552D+01
   -0.1767690925788873D+02   -0.1258534632353254D+02    0.2594715033397697D+02
   -0.1790674748178970D+02   -0.1245083239534178D+02    0.2500353303599009D+02
   -0.1671330180562315D+02   -0.1264603983202186D+02    0.2603907426381771D+02
   -0.1724056024767139D+02    0.1843659193035518D+02    0.5605413695911160D+01
   -0.1783167834831807D+02    0.1913366187524877D+02    0.5782679260215858D+01
   -0.1776357648571602D+02    0.1771577086722769D+02    0.5266652526585252D+01
    0.1125558907253169D+02    0.6745996974608693D+01   -0.1424568674575810D+01
    0.1077955735528304D+02    0.6719425802409625D+01   -0.2340031155621189D+01
    0.1195925256590284D+02    0.6122386360956276D+01   -0.1589495269846871D+01
    0.2117230347666254D+02    0.1716808932252066D+02   -0.8098137210806197D+01
    0.2138997543946483D+02    0.1631900961898076D+02   -0.7607512038791018D+01
    0.2195545483906098D+02    0.1766265518897137D+02   -0.8323984593011687D+01
    0.1346878730521962D+02   -0.2721406191666759D+02   -0.2602736755450169D+02
    0.1289621943383088D+02   -0.2772532937451928D+02   -0.2664740191728361D+02
    0.1285562054722862D+02   -0.2647727984438425D+02   -0.2567655364844299D+02
    0.3385230064668864D+01    0.2260883883610554D+02   -0.1227560457832727D+02
    0.2848935511865607D+01    0.2216830655816919D+02   -0.1163751204582835D+02
    0.4030569788569155D+01    0.2188760070871428D+02   -0.1245287022319278D+02
   -0.1073009844010235D+02   -0.2761243640130668D+02    0.3613867121924748D+01
   -0.1017908437879052D+02   -0.2825892522343918D+02    0.3189053167979667D+01
   -0.1124690064685899D+02   -0.2710669859655426D+02    0.2960424529883193D+01
    0.6687349725814427D+01   -0.1974861477637118D+02    0.4320044630877248D+00
    0.6319071425865985D+01   -0.2006287572565490D+02    0.1285909029403012D+01
    0.6665917494501973D+01   -0.2048278440251058D+02   -0.2163420334945293D+00
    0.2187620483797773D+02    0.1264264555619100D+02   -0.2395243761984666D+02
    0.2231099662372039D+02    0.1351281759310295D+02   -0.2422168639813881D+02
    0.2225240611400269D+02    0.1207008745519649D+02   -0.2468697821388866D+02
   -0.2761390129440748D+02   -0.1191273824228912D+01    0.1310835356485357D+02
   -0.2800997059108236D+02   -0.1979848100045807D+01    0.1349786005543755D+02
   -0.2671244782301140D+02   -0.1092269316442074D+01    0.1353480596342295D+02
   -0.2655240152848786D+02   -0.2866469618316784D+01    0.2716012525263423D+02
   -0.2693345542667640D+02   -0.2889236391295028D+01    0.2626237304535720D+02
   -0.2710807052643738D+02   -0.2214297914835902D+01    0.2763497972672864D+02
   -0.2142672269525144D+02   -0.1041399902406457D+02   -0.2191679190087028D+02
   -0.2182506611208644D+02   -0.9626444181018194D+01   -0.2240746515125126D+02
   -0.2166624602610474D+02   -0.1025050985856572D+02   -0.2104022415678084D+02
   -0.2219250263023450D+02    0.7906014247669907D+01    0.1532368127241949D+02
   -0.2139218162337897D+02    0.8343928485538580D+01    0.1504552820493536D+02
   -0.2214960732001927D+02    0.7872819269787690D+01    0.1630550670931303D+02
   -0.2667627675236612D+02   -0.7668489823196045D+01   -0.7302644614565147D+00
   -0.2654911873591590D+02   -0.7834068382572548D+01   -0.1680575710937465D+01
   -0.2749848205152169D+02   -0.7097771438654847D+01   -0.6177093731360950D+00
   -0.2519672214979422D+02    0.1356692249979206D+02    0.1525401236343843D+02
   -0.2479915569615996D+02    0.1444010663599267D+02    0.1537582353156662D+02
   -0.2595462077801190D+02    0.1361401153686901D+02    0.1583677918716414D+02
    0.1947466228963323D+02    0.9324169317621394D+01    0.5245179342602212D+01
    0.1953987130787281D+02    0.9853496849150199D+01    0.6041258796858429D+01
    0.2039742488889227D+02    0.9136701562985509D+01    0.4963935672525759D+01
   -0.1506155496154556D+02    0.2128038756077922D+02    0.5865916867779478D+01
   -0.1495684276480815D+02    0.2150370280159304D+02    0.4908056432366939D+01
   -0.1421758127754848D+02    0.2137675412987364D+02    0.6276729890154866D+01
   -0.5368646684440010D+01    0.8731843250566243D+01   -0.2658808438798638D+02
   -0.4876309072565012D+01    0.9404970184829095D+01   -0.2612519798460988D+02
   -0.6134275597640918D+01    0.8387725966118568D+01   -0.2591998567815345D+02
   -0.1784168367168157D+02    0.2273491433666639D+02    0.4573818720893522D+01
   -0.1712463372596399D+02    0.2308406055132679D+02    0.4059029286403803D+01
   -0.1834857045441081D+02    0.2354891322174462D+02    0.4764458274895003D+01
   -0.6298631913305276D+01    0.1383975715340137D+02   -0.5583026086882386D+01
   -0.7012239917402884D+01    0.1372750391399977D+02   -0.4889213236739916D+01
   -0.6093885655696482D+01    0.1477977396623039D+02   -0.5624005024727003D+01
   -0.1255436270201474D+02    0.3359809728012723D+01   -0.1538119604769361D+02
   -0.1254452907366009D+02    0.3028339529546314D+01   -0.1445916833880647D+02
   -0.1157474374600101D+02    0.3648822379933725D+01   -0.1549583657525830D+02
   -0.2596714752633430D+02    0.1546633315025777D+02   -0.2338033043043276D+02
   -0.2613411657797676D+02    0.1451115643515366D+02   -0.2317808818115051D+02
   -0.2630928002177648D+02    0.1601125173701450D+02   -0.2266578103576829D+02
    0.1038161659033802D+02    0.1679629386644050D+02    0.9605025777254517D+00
    0.1056373663763918D+02    0.1763152616693952D+02    0.5706607188559570D+00
    0.9413137594373561D+01    0.1663288179745560D+02    0.9190689813796795D+00
   -0.9451148230400459D+01   -0.1639305220248026D+02   -0.1659700082292925D+02
   -0.1020109710845023D+02   -0.1692828606328383D+02   -0.1639294173206524D+02
   -0.8885810499328342D+01   -0.1628145557003707D+02   -0.1581577691711460D+02
    0.2011947047544789D+02    0.2341234114551804D+02   -0.2777431022080635D+02
    0.2095855471634435D+02    0.2308667842759239D+02   -0.2818651052426579D+02
    0.1968492525072973D+02    0.2255262858608330D+02   -0.2766200031262185D+02
   -0.5524574796825466D+01   -0.2346873074164122D+02   -0.1924670690358622D+02
   -0.5869267933926602D+01   -0.2352304191595864D+02   -0.1835621341834382D+02
   -0.5189909161257469D+01   -0.2255589819049742D+02   -0.1931959053680005D+02
    0.1887313807568082D+02   -0.1719079319638500D+02    0.9252364994917231D+01
    0.1793752892416393D+02   -0.1713453661148909D+02    0.9068657923848271D+01
    0.1906405807943117D+02   -0.1811434737834449D+02    0.8944137579158076D+01
    0.1574658868029933D+02    0.1483416565573874D+02    0.9673351295217495D+01
    0.1570586842326028D+02    0.1570781009329617D+02    0.9125346464484204D+01
    0.1481020124661782D+02    0.1450136200352640D+02    0.9802863127274431D+01
    0.2025723034762746D+02    0.2772286705992034D+02    0.1697635299419441D+02
    0.1962202015827080D+02    0.2707734137342144D+02    0.1678086192947908D+02
    0.2007965938173511D+02    0.2794124254843744D+02    0.1789738078774520D+02
    0.2502467521059213D+02    0.2665886102636875D+02   -0.7888679797065414D+01
    0.2572775037316956D+02    0.2694230259271685D+02   -0.7392689048987966D+01
    0.2535816467690040D+02    0.2668477156181116D+02   -0.8765098659861977D+01
    0.6772144626795502D+01    0.2648128024281931D+02    0.1897924237291624D+02
    0.6289966358942548D+01    0.2562358291428684D+02    0.1891049152916032D+02
    0.7149144603828126D+01    0.2667844570410894D+02    0.1810450471325297D+02
   -0.1463099744060937D+02    0.2053791896205522D+02   -0.1205360249443986D+02
   -0.1541134210951423D+02    0.1994019368373615D+02   -0.1215746391689508D+02
   -0.1383088989747346D+02    0.2001706892847759D+02   -0.1212175802947458D+02
   -0.7740702586585694D+01    0.2559744497944029D+02   -0.2940830685149576D+01
   -0.6755549447543441D+01    0.2558583543548522D+02   -0.2867298585034255D+01
   -0.8220398418224885D+01    0.2626046337469075D+02   -0.2399016447483962D+01
   -0.2756760040444811D+02    0.1421240672224741D+02    0.1660057269626850D+02
   -0.2774844401703068D+02    0.1376786536820519D+02    0.1747225512360754D+02
   -0.2840627552462424D+02    0.1454958407657233D+02    0.1629943181406794D+02
   -0.1121253007508491D+02    0.6028256242169051D+01   -0.1216257299143095D+02
   -0.1071939052638864D+02    0.6082049979153885D+01   -0.1133502145967473D+02
   -0.1071767379155331D+02    0.6542359363763739D+01   -0.1284919885972711D+02
   -0.1384095580181434D+02    0.1797414983163469D+02    0.1500728470146747D+02
   -0.1436940547837867D+02    0.1866362805791862D+02    0.1462081352234500D+02
   -0.1301634440555856D+02    0.1835125613673787D+02    0.1471758695586701D+02
   -0.1921686022246858D+02    0.1982077831774350D+02   -0.1765975712691166D+02
   -0.1875437882872709D+02    0.1894802101200087D+02   -0.1774732595945181D+02
   -0.1999284192396605D+02    0.1965267208455293D+02   -0.1706892861253585D+02
    0.1497614630231659D+02    0.2605467662159867D+02   -0.2527532569555372D+02
    0.1472755440545047D+02    0.2693151498338860D+02   -0.2560249005907621D+02
    0.1433769511741606D+02    0.2598591352738196D+02   -0.2451124931688576D+02
   -0.2948376205885181D+01   -0.2000295521618861D+02   -0.2257361999990631D+02
   -0.3265810220423623D+01   -0.2060532688871021D+02   -0.2317878169046964D+02
   -0.2537168904253137D+01   -0.1926697444715512D+02   -0.2303446293926635D+02
   -0.1367379320110156D+02   -0.2226561335393453D+02   -0.2376250440659318D+01
   -0.1286677707127678D+02   -0.2252061529800877D+02   -0.1814102849803469D+01
   -0.1344548501033672D+02   -0.2137855600091986D+02   -0.2553109357858047D+01
    0.2324655046014956D+02    0.2297558092007659D+02   -0.6569332680362709D+01
    0.2416109124093241D+02    0.2292269018763850D+02   -0.6827686261214739D+01
    0.2288348687577218D+02    0.2394498894291064D+02   -0.6610571791243237D+01
    0.2411961910356245D+02   -0.5194782632700059D+01    0.1463171380821191D+02
    0.2467940604998168D+02   -0.5893891155310436D+01    0.1416733382394017D+02
    0.2470392303156511D+02   -0.4665883011803198D+01    0.1507416397286875D+02
    0.4748838894671855D+01    0.2013284455833717D+02    0.2272000994182927D+02
    0.4482721905638082D+01    0.2103540928670421D+02    0.2249677635380707D+02
    0.4156005318285335D+01    0.1958407720648084D+02    0.2226962073969592D+02
    0.5501006132826569D+01    0.1115476489211193D+02    0.1609151015141793D+02
    0.5649909076243054D+01    0.1170834496743193D+02    0.1690613014693649D+02
    0.6115576929772415D+01    0.1140637757451627D+02    0.1542995728259771D+02
    0.6918951096105589D+01    0.1858212555215257D+02    0.6043583894422659D+00
    0.7477491016831944D+01    0.1849624180962844D+02   -0.1898344035621062D+00
    0.6727952428368573D+01    0.1765297140114347D+02    0.8085846579252350D+00
    0.1454986069949003D+02    0.1588039058193482D+02    0.1808798824519603D+02
    0.1506834948954111D+02    0.1574885604522752D+02    0.1886797945648098D+02
    0.1366584486525114D+02    0.1615108588517243D+02    0.1837839470280979D+02
   -0.1170653739072913D+02   -0.1965256179686447D+02    0.4961982326948259D+01
   -0.1097047946292085D+02   -0.2004992836211225D+02    0.4532287388767937D+01
   -0.1230884338590636D+02   -0.2034722937682522D+02    0.5083033357628088D+01
   -0.4461352177769976D+01   -0.9683575767397734D+01   -0.6426098500503856D+01
   -0.4630294529454228D+01   -0.1065213302327375D+02   -0.6479709899932323D+01
   -0.5274241205566814D+01   -0.9330563021475802D+01   -0.6097854266792380D+01
    0.7276275725900285D+01    0.2710439022806285D+02   -0.6660799078172831D+01
    0.7900432695563889D+01    0.2780874335388845D+02   -0.7009193740073173D+01
    0.7251901806720549D+01    0.2724443387315762D+02   -0.5682363751191949D+01
    0.2703823661230513D+02    0.7010872303587909D+01    0.2487820932840376D+02
    0.2720789276812636D+02    0.6513257429506913D+01    0.2567243297942478D+02
    0.2668880533419884D+02    0.6339225083768613D+01    0.2430494349132913D+02
   -0.2723505932689055D+02   -0.1137943724763629D+02    0.1703335933917513D+02
   -0.2660112984094365D+02   -0.1168255474172209D+02    0.1770488152263274D+02
   -0.2768884604989185D+02   -0.1060756153993621D+02    0.1740153773228122D+02
   -0.1196430537018008D+02    0.1935303904519424D+02   -0.1228988624920530D+02
   -0.1193700284466019D+02    0.1844880922388124D+02   -0.1195083802272278D+02
   -0.1140323224944440D+02    0.1987862867618871D+02   -0.1170192883460522D+02
    0.4359874795733110D+01   -0.1976146682905558D+02    0.2748699461065451D+02
    0.4166462709372396D+01   -0.2069455270481434D+02    0.2751697905401286D+02
    0.4545140358228888D+01   -0.1949697708319936D+02    0.2653531944500912D+02
   -0.1597174601804904D+02   -0.1647675121620508D+02   -0.2184518663082927D+00
   -0.1696400528576437D+02   -0.1666109598675964D+02   -0.1475637424363089D+00
   -0.1564590664783797D+02   -0.1735899524687332D+02   -0.2591558613000410D+00
   -0.4960549994982890D+01   -0.2018968578234948D+02    0.2760004528606840D+02
   -0.4532086464859718D+01   -0.1938453141270567D+02    0.2740392401851324D+02
   -0.4469166381944034D+01   -0.2091498997977258D+02    0.2713358688485850D+02
   -0.1923126058718662D+02   -0.1131157823230992D+02    0.4542289480202447D+01
   -0.2003898656334487D+02   -0.1163953137482672D+02    0.4916028847524940D+01
   -0.1925219953849912D+02   -0.1145289028828429D+02    0.3567193738567353D+01
   -0.1336630344432052D+02    0.1527902293830307D+02    0.2331089570015636D+02
   -0.1330783635047224D+02    0.1486536928768573D+02    0.2240369662976828D+02
   -0.1396263073889771D+02    0.1466903549525799D+02    0.2382020755781060D+02
    0.2543581666892743D+02   -0.6669534001815646D+00   -0.7494013775301169D+01
    0.2620955319137393D+02   -0.1253270544672548D+01   -0.7460614280823439D+01
    0.2494016260828803D+02   -0.6835997431234990D+00   -0.6654685691679578D+01
    0.1524116348450944D+02    0.1977934677791114D+02   -0.4422833394827041D+01
    0.1541173392636227D+02    0.2008098845865151D+02   -0.5306935221708310D+01
    0.1431481728308187D+02    0.1945411574203307D+02   -0.4623646084210428D+01
   -0.1330960178680058D+02   -0.2672845803852358D+02    0.1086908858044911D+02
   -0.1293424612594469D+02   -0.2584098163179786D+02    0.1065559611146521D+02
   -0.1382066638752771D+02   -0.2657065455501634D+02    0.1168242660765371D+02
    0.8615390593302502D+01   -0.1724515441782606D+02   -0.2755362251007524D+02
    0.9566068089173902D+01   -0.1757176967574547D+02   -0.2752811027924333D+02
    0.8541712761733820D+01   -0.1659755026043546D+02   -0.2683281575130083D+02
    0.2736145838495044D+02    0.2832024676251070D+01   -0.3801414119929947D+01
    0.2782523411155574D+02    0.2149552570676529D+01   -0.3326035623229472D+01
    0.2781992807121858D+02    0.3664845836777378D+01   -0.3622643190334432D+01
   -0.2457220942847484D+02   -0.4938094210890783D+01    0.2379750665020268D+02
   -0.2459233494611396D+02   -0.5321930230098764D+01    0.2294329084286350D+02
   -0.2372298658318499D+02   -0.4605931635841934D+01    0.2392733338505715D+02
    0.1822508563685484D+01   -0.2311651385588933D+02   -0.2579862252142293D+01
    0.1405173537315624D+01   -0.2389645761693884D+02   -0.2103192479939241D+01
    0.2231724060344762D+01   -0.2343455140480942D+02   -0.3418325133181065D+01
    0.3521671898441780D+01   -0.1770294919430450D+02   -0.1591130745774560D+02
    0.4058346001172521D+01   -0.1833058614364039D+02   -0.1537218914892788D+02
    0.2789756234314151D+01   -0.1718860208673731D+02   -0.1537178926310547D+02
    0.1917506411968600D+02   -0.1802607526743937D+02   -0.2722042600177441D+02
    0.1930719817448106D+02   -0.1840490418473473D+02   -0.2807485584692405D+02
    0.1994238497367098D+02   -0.1740156093335752D+02   -0.2713602345367262D+02
   -0.2349400506047607D+02    0.1430208155346085D+01   -0.1508383212255158D+01
   -0.2253673861585547D+02    0.1337901712179238D+01   -0.1757959889165003D+01
   -0.2380033437964009D+02    0.2347820110997152D+01   -0.1632746497687110D+01
   -0.1343397279292982D+02   -0.2655805783623087D+02   -0.9508371224236937D+01
   -0.1344428509444002D+02   -0.2732517753611489D+02   -0.8884671833828715D+01
   -0.1326430883434531D+02   -0.2694579281725617D+02   -0.1035347760959767D+02
    0.6084642741095105D+01   -0.1458236473728013D+02   -0.7553392517825398D+01
    0.6032467515854532D+01   -0.1511626806238546D+02   -0.8342354332768501D+01
    0.6874469847321368D+01   -0.1484174409964699D+02   -0.7107526815686470D+01
    0.1386642647077232D+02   -0.1011995712272636D+02   -0.6138867354513423D+01
    0.1321080573820387D+02   -0.9647178355439424D+01   -0.6689834563531392D+01
    0.1467264937342676D+02   -0.1009761004345557D+02   -0.6675694042091840D+01
   -0.2424478050584895D+02   -0.1033156797356397D+02    0.2688854794471231D+02
   -0.2508654613750192D+02   -0.1009815751104425D+02    0.2642419236158371D+02
   -0.2436339007985296D+02   -0.1115896567158201D+02    0.2735150537630495D+02
   -0.2124513219001406D+02    0.2590730724330312D+02   -0.2378906993224919D+02
   -0.2179943552204870D+02    0.2618791015588673D+02   -0.2308789306152521D+02
   -0.2170548139777814D+02    0.2605559860097311D+02   -0.2470986578501921D+02
    0.1538219966785504D+02   -0.1939277081871754D+02   -0.2442439149543174D+02
    0.1536539738027336D+02   -0.2037285071815748D+02   -0.2441292107096088D+02
    0.1592739799614695D+02   -0.1903149165898006D+02   -0.2514833862664128D+02
    0.2087537515659207D+02    0.2707588854071307D+02   -0.8752348140011108D+01
    0.2104673929136484D+02    0.2757256258799641D+02   -0.7919812173644714D+01
    0.2147928733006958D+02    0.2743622424835944D+02   -0.9413404046828482D+01
   -0.2504860067621195D+02   -0.5108446639308928D-01   -0.2503470394929116D+02
   -0.2583569145092205D+02    0.4422894490996186D+00   -0.2524029065932004D+02
   -0.2496821393297447D+02   -0.9216979422774131D-01   -0.2407849640391801D+02
   -0.1001679162789533D+02   -0.7601062621388174D+01   -0.1396222566695735D+02
   -0.9378448613487119D+01   -0.7833669291674804D+01   -0.1458038450284663D+02
   -0.1027959530778909D+02   -0.6661993177224796D+01   -0.1424335633656024D+02
   -0.1964947268523609D+02    0.1939621755196799D+02   -0.9862418089834977D+01
   -0.2025710731884029D+02    0.2011333944074101D+02   -0.1002273408891716D+02
   -0.1953049488159783D+02    0.1935463786424805D+02   -0.8934165192696295D+01
   -0.2724644301377636D+02    0.2465234811601874D+02   -0.1975534768157735D+02
   -0.2677815900898793D+02    0.2542542818929639D+02   -0.1948725732542348D+02
   -0.2669601955246776D+02    0.2395890458038799D+02   -0.1937543865647478D+02
    0.1156921044736025D+02   -0.2647841908762418D+02   -0.4162715341508004D+01
    0.1173754749912138D+02   -0.2689995297801353D+02   -0.4995031325003923D+01
    0.1066395832145076D+02   -0.2604835186841725D+02   -0.4300871997253922D+01
    0.1019085612367447D+02   -0.1074302678158745D+02   -0.5534069089549085D+01
    0.1053943457814564D+02   -0.1038057871518558D+02   -0.6357802237010393D+01
    0.9589192480807315D+01   -0.1001370160283163D+02   -0.5279047118460051D+01
   -0.1453020785811655D+02   -0.2696107699547834D+02    0.8308266053644529D+01
   -0.1426632557306942D+02   -0.2780111701924509D+02    0.8017452500536137D+01
   -0.1418196427795313D+02   -0.2685850269205843D+02    0.9191837111236284D+01
   -0.1631884950252411D+02    0.1949289023531111D+02   -0.1454969331128093D+02
   -0.1601196537386696D+02    0.1877638596960608D+02   -0.1520816001679740D+02
   -0.1692809790622750D+02    0.1907936882237618D+02   -0.1395543083822614D+02
   -0.1378340735018259D+01    0.1166086439116218D+02    0.1474243517538252D+02
   -0.1290794361679313D+01    0.1070340347809659D+02    0.1456694682233119D+02
   -0.1303109340319313D+01    0.1201379422154745D+02    0.1387616944343297D+02
    0.2494247402745489D+02   -0.1647609169353098D+01   -0.2634474664650187D+02
    0.2519304557404507D+02   -0.2552227856464482D+01   -0.2617895699753041D+02
    0.2400528643976303D+02   -0.1613915267335657D+01   -0.2672938392551827D+02
    0.1886630056380308D+02    0.2341904867096754D+02   -0.3454161437057293D+00
    0.1964407866807524D+02    0.2337224997974166D+02    0.2436659286242388D+00
    0.1817501939206905D+02    0.2294042011541515D+02    0.7125444183654678D-01
   -0.6045175149051698D+01    0.2433688738618084D+02   -0.1293848493469716D+02
   -0.6755465089446369D+01    0.2376744720032199D+02   -0.1318592851685070D+02
   -0.6440211842257431D+01    0.2522641219909115D+02   -0.1298463254675522D+02
   -0.1484647332959825D+02    0.5063038063455235D+01    0.7598280996881717D+00
   -0.1490080099611423D+02    0.4320780774615770D+01    0.1350422277712507D+01
   -0.1446024109772018D+02    0.4728463900937221D+01   -0.9724786463716906D-01
    0.2469393130028066D+02    0.5558186286478255D+01    0.2679792759569259D+02
    0.2417975270780220D+02    0.4791804742328958D+01    0.2668161135352420D+02
    0.2451092781739289D+02    0.6188224195152811D+01    0.2604427273145897D+02
    0.1992884190798043D+02    0.1582597582581460D+00   -0.1028767056012808D+02
    0.1907360588398881D+02    0.2775922301857325D+00   -0.9872533720623155D+01
    0.2017932885819581D+02    0.1109095333606661D+01   -0.1037951113319705D+02
    0.9014147906525153D+01    0.1406275362968414D+01   -0.9613161632131083D+01
    0.9348989399934458D+01    0.1210144664839306D+01   -0.8786930488076033D+01
    0.9041325061811337D+01    0.4883603786479399D+00   -0.1004266768015529D+02
   -0.2740669823656196D+02   -0.3845986206659080D+01   -0.4548458284584054D+01
   -0.2752854736221805D+02   -0.3472630587164978D+01   -0.5437348866031644D+01
   -0.2812459520207058D+02   -0.4535749073758497D+01   -0.4287405935800785D+01
   -0.8831360481721704D+01   -0.5505359104726483D+00   -0.1264000247169317D-01
   -0.8896904811939285D+01   -0.1350148191164209D+01   -0.5018157222829099D+00
   -0.8594941956248181D+01   -0.7886357658365697D+00    0.9318333032453714D+00
   -0.7255947164982728D+01   -0.2725277612599066D+02    0.1377468520773659D+02
   -0.7792348651493108D+01   -0.2729191696680853D+02    0.1297595821691398D+02
   -0.7110500483233514D+01   -0.2633900787254700D+02    0.1390396135876620D+02
   -0.1709055197951551D+02   -0.8203941513287331D+01    0.6312470408201089D+01
   -0.1666290335098829D+02   -0.7904371731804371D+01    0.7180174994490347D+01
   -0.1802510484351421D+02   -0.8328350989685982D+01    0.6404075888350860D+01
    0.1283112887170855D+02    0.1875562617771219D+02   -0.5225463082961981D+01
    0.1316770727139366D+02    0.1798228614728730D+02   -0.5676651821426659D+01
    0.1208304774674253D+02    0.1839092130134167D+02   -0.4782527344872657D+01
    0.2674987349269448D+02   -0.1727043674549276D+02    0.1201524903703761D+02
    0.2643003615046128D+02   -0.1726983603695710D+02    0.1297934602146255D+02
    0.2753720569982370D+02   -0.1787130810808419D+02    0.1193798452712984D+02
   -0.7479844802857369D+01    0.6135312548432311D+01    0.6956321773520894D+01
   -0.7873713377530747D+01    0.5340240802529447D+01    0.6530919712288191D+01
   -0.6658285958538315D+01    0.6281540732462658D+01    0.6460634650085333D+01
    0.1325392740912861D+02   -0.3341872508141094D+01   -0.2493462900302733D+02
    0.1370628462514194D+02   -0.2591548107270405D+01   -0.2536536560284766D+02
    0.1237322484379171D+02   -0.3295821510777013D+01   -0.2524511943247841D+02
    0.2149704393062589D+02   -0.2014215583380037D+02   -0.1228673403778338D+02
    0.2211402570307488D+02   -0.1944710711183656D+02   -0.1228685674846258D+02
    0.2092405449164383D+02   -0.2008447980072071D+02   -0.1149486027068299D+02
    0.1165493061742474D+02   -0.1132626676653108D+02   -0.3276861557872760D+01
    0.1129818366586280D+02   -0.1147060047786545D+02   -0.4198426287772717D+01
    0.1202369904289793D+02   -0.1039575297603515D+02   -0.3217836461298211D+01
   -0.2471168404177046D+02   -0.9235973796818303D+01   -0.1006967642323495D+02
   -0.2554335985988864D+02   -0.9760286237930483D+01   -0.1001290273262956D+02
   -0.2516333399328228D+02   -0.8385859913577237D+01   -0.1007209110985648D+02
   -0.2260699272214605D+02    0.2204537540541867D+02    0.8114279274205296D+01
   -0.2208773509831133D+02    0.2163597304163936D+02    0.8862247334129000D+01
   -0.2235483569790112D+02    0.2187752785318817D+02    0.7215529997518096D+01
   -0.2487336630476937D+02   -0.1191483941025640D+02    0.6863504830200605D+01
   -0.2581724519639930D+02   -0.1166917334687933D+02    0.6730957136133543D+01
   -0.2489231671780094D+02   -0.1276072213365411D+02    0.7394660362674220D+01
    0.8654928706851276D+01    0.7833358841451166D+00    0.3585365670924177D+01
    0.8999118378258284D+01    0.1590867739474701D+01    0.3189283422359686D+01
    0.9420820823881984D+01    0.2053323358443496D+00    0.3429982837773150D+01
   -0.7828217367680985D+01   -0.1031632739112358D+02   -0.3453720978423430D+01
   -0.7264718533497491D+01   -0.1027746676105041D+02   -0.2720234180386205D+01
   -0.7633408038151517D+01   -0.1109825933985190D+02   -0.3962374938870256D+01
    0.2446424742010914D+02    0.2143939353565629D+02   -0.2153274519084131D+02
    0.2451049790951235D+02    0.2230998662403626D+02   -0.2193995835958400D+02
    0.2481914783100057D+02    0.2078941249119983D+02   -0.2213912653007788D+02
   -0.1745326937089795D+02   -0.1278855022026418D+02    0.2049446633799898D+02
   -0.1826392467149710D+02   -0.1311833057591274D+02    0.2006313509009384D+02
   -0.1690146681262379D+02   -0.1252620115277784D+02    0.1974971769592523D+02
    0.6405232926848448D+01   -0.2004004541760757D+02   -0.1683764712727927D+02
    0.5565413048098491D+01   -0.2002363233457237D+02   -0.1635513799368810D+02
    0.6481970511085852D+01   -0.1914455227157348D+02   -0.1728054310304998D+02
   -0.1175370815485251D+02   -0.1340138826080502D+02   -0.2652777297329894D+02
   -0.1153303784991285D+02   -0.1324576653669587D+02   -0.2745922778552153D+02
   -0.1135393612196200D+02   -0.1282655858991291D+02   -0.2592908000194952D+02
   -0.2606425285040430D+02    0.1995961360759150D+02   -0.1581235877068026D+02
   -0.2674163993540751D+02    0.1967563402747729D+02   -0.1647472050830984D+02
   -0.2603269340360975D+02    0.1929482648759159D+02   -0.1511315742029012D+02
    0.2507773392850036D+02   -0.6936690961886168D+01    0.6909401046263466D+01
    0.2513553183249559D+02   -0.7774060120887090D+01    0.6500566146349520D+01
    0.2471225742733163D+02   -0.7077441106955571D+01    0.7804462128324066D+01
    0.2768794227636506D+02   -0.1401330712225063D+02   -0.2703421441723157D+02
    0.2762280713893874D+02   -0.1317547541357971D+02   -0.2749046712793845D+02
    0.2852047462238737D+02   -0.1394717568119368D+02   -0.2657942007104301D+02
    0.1298659114945294D+02    0.7363162820492963D+00   -0.2718079449833140D+02
    0.1311791815031690D+02    0.1691289965739291D+01   -0.2732679761017400D+02
    0.1206294444479605D+02    0.4944023808660952D+00   -0.2717161188788741D+02
    0.7543268144572676D+01    0.2013744559415517D+02   -0.2590571758092399D+02
    0.6848465050319770D+01    0.1995307345496979D+02   -0.2532994250597270D+02
    0.7556851996279765D+01    0.2110669163355728D+02   -0.2609890851609619D+02
    0.1125629209160284D+02    0.8719421084341869D+01   -0.4854461220888554D+01
    0.1152008976654377D+02    0.9608722495958339D+01   -0.4543393011092793D+01
    0.1095320396626652D+02    0.8795049424337540D+01   -0.5751170159062839D+01
   -0.2819393618971550D+01   -0.8838448820678202D+01   -0.2506400853239631D+02
   -0.3585393978495887D+01   -0.8708484939350551D+01   -0.2447393346667286D+02
   -0.2947856226992203D+01   -0.9664094928611794D+01   -0.2553971228938111D+02
   -0.2316178031601711D+02    0.2491595909635480D+01    0.4381118397017075D+01
   -0.2270979365705684D+02    0.3335146826310059D+01    0.4518994146084973D+01
   -0.2392814431296827D+02    0.2576917634879348D+01    0.3777367434351326D+01
    0.1708300421228521D+02    0.2727650230316230D+02    0.1336597046727413D+02
    0.1653672645016103D+02    0.2767062479237212D+02    0.1402656235267558D+02
    0.1649388257540223D+02    0.2719568834319869D+02    0.1258516180371590D+02
    0.2689351412672764D+02    0.2681431734918968D+02    0.1166565278034298D+02
    0.2758611570446632D+02    0.2744190981224211D+02    0.1144030271562690D+02
    0.2727609672467848D+02    0.2590229443025326D+02    0.1145188218034489D+02
   -0.2772044799639313D+02   -0.2675769241394708D+02    0.1905125482734825D+02
   -0.2833335165000500D+02   -0.2754809773526685D+02    0.1906785099773672D+02
   -0.2689610008026203D+02   -0.2724036695479366D+02    0.1920477915398627D+02
    0.2933470710079784D+01   -0.2157607318068705D+02    0.4541403296550645D+01
    0.2591010309150660D+01   -0.2172825616652238D+02    0.3671653309643568D+01
    0.3199705848380851D+01   -0.2240911787160987D+02    0.4919565972859797D+01
    0.8215462235639277D+01    0.2615770883177703D+02    0.2772464619223979D+02
    0.8996800006309316D+01    0.2572696488772461D+02    0.2801459436329399D+02
    0.8261217803765652D+01    0.2612707464001046D+02    0.2672352758358958D+02
    0.2197262899654459D+02    0.2394157861902259D+01   -0.2313233237311509D+02
    0.2287496646592258D+02    0.2595526479277972D+01   -0.2343740370026442D+02
    0.2209115199678909D+02    0.1919437620767509D+01   -0.2225173238215008D+02
   -0.6452813545160333D+01   -0.9360606915816073D+01   -0.2528799956841456D+02
   -0.7055348547262844D+01   -0.1002603317718393D+02   -0.2495372205833363D+02
   -0.6131589861746776D+01   -0.8812814019151636D+01   -0.2457594376939815D+02
    0.2420960483671446D+02    0.2341881527142592D+02    0.2272825606996425D+02
    0.2411590614032957D+02    0.2246711380728019D+02    0.2296912899959363D+02
    0.2334037969474265D+02    0.2383365096477826D+02    0.2296223107872105D+02
   -0.7369479941728146D+01    0.9275810190853939D+01    0.2693230455073378D+02
   -0.7353767944602013D+01    0.1016791997734935D+02    0.2662116402729018D+02
   -0.6684284984655916D+01    0.9243947063874868D+01    0.2762722382926851D+02
    0.2091773296651707D+02   -0.2486264711472216D+02   -0.1186226514659284D+02
    0.2127628161401237D+02   -0.2457091662218694D+02   -0.1102548090935311D+02
    0.2155234849111022D+02   -0.2455184840026716D+02   -0.1251645333489370D+02
    0.1320878621337746D+02    0.1500197118769028D+02    0.2245544472017806D+01
    0.1236275518874175D+02    0.1458842088858987D+02    0.2571894682088140D+01
    0.1391314051599568D+02    0.1430890801709490D+02    0.2163888104692521D+01
   -0.1046578198284713D+02    0.1946821229233635D+02    0.2622584963145723D+02
   -0.1130234327805251D+02    0.1975659701391802D+02    0.2569563756483549D+02
   -0.1056304974266413D+02    0.1971349292165830D+02    0.2716914421415616D+02
   -0.2011232191081430D+02   -0.9628968983948793D+01   -0.1663364464102539D+02
   -0.2108837558862745D+02   -0.9721835888046535D+01   -0.1653561243499607D+02
   -0.1974801418482801D+02   -0.9269612466009537D+01   -0.1582825840625935D+02
    0.2116228744851689D+01    0.1554871877287464D+01   -0.1969189554823629D+01
    0.1668617668164230D+01    0.6879659169572396D+00   -0.1827937516959894D+01
    0.2373296446547672D+01    0.1659212084262761D+01   -0.2906647205827082D+01
   -0.1573058574713681D+02    0.1444580370253976D+02    0.2986127783905014D+01
   -0.1658715480633046D+02    0.1398485748779078D+02    0.2951936789814503D+01
   -0.1521237444353288D+02    0.1376097572766412D+02    0.3462907878721398D+01
    0.5741862034519372D+01   -0.1560052500315468D+02    0.6093898770184152D+01
    0.5132407067117287D+01   -0.1555582070096618D+02    0.5394320544345103D+01
    0.6223749444598742D+01   -0.1478283467452362D+02    0.5943020954387788D+01
   -0.1607896748728957D+02    0.2181074408733237D+02    0.2441325039679159D+02
   -0.1520272182647382D+02    0.2158505241140768D+02    0.2409781260800719D+02
   -0.1639173434080914D+02    0.2264813515816371D+02    0.2403575356073071D+02
   -0.1307520980313653D+02    0.1481874640569753D+02   -0.6090981554186331D+01
   -0.1393029785542394D+02    0.1447418667869071D+02   -0.6489232778936381D+01
   -0.1332272845445381D+02    0.1548049726049418D+02   -0.5409621427325784D+01
   -0.2258521201768391D+02    0.9474393959683447D+01   -0.2551855487213699D+02
   -0.2347475906948842D+02    0.9235329757110193D+01   -0.2538214757591991D+02
   -0.2233629054316287D+02    0.8699148951470066D+01   -0.2599535601526305D+02
   -0.5489861015216820D+01   -0.2764392845361147D+02   -0.1536555450260915D+02
   -0.6364759003086543D+01   -0.2794116252026309D+02   -0.1508786028232955D+02
   -0.5711694074089328D+01   -0.2670615062309741D+02   -0.1560274940111637D+02
    0.1079285436826297D+02    0.5549820152385728D+01    0.1065146890328590D+01
    0.9886150789834149D+01    0.5447116998893356D+01    0.1429876452646705D+01
    0.1076752033045643D+02    0.5943755487493872D+01    0.1107594357096432D+00
   -0.1487564435104631D+02   -0.4493398836075449D+01   -0.3913251199666356D+01
   -0.1536822749115113D+02   -0.3880300247107110D+01   -0.3339025634869720D+01
   -0.1413018902117494D+02   -0.4071244702734113D+01   -0.4292577587778700D+01
    0.1806031068990198D+02    0.2718167279926174D+02   -0.9209330758228189D+01
    0.1895134590177330D+02    0.2701202691320809D+02   -0.8911505364733943D+01
    0.1763082336998662D+02    0.2783444991049549D+02   -0.8620681806482647D+01
    0.2305826935708478D+02    0.6837747877328649D+01    0.2477092301068410D+02
    0.2331163861280238D+02    0.6077103170434780D+01    0.2422847169329188D+02
    0.2225862454898401D+02    0.6598888032770057D+01    0.2527255654474806D+02
   -0.1270496696497906D+02    0.1371497568866988D+02    0.1558548873543302D+02
   -0.1351416823491311D+02    0.1342961168713676D+02    0.1605771753830942D+02
   -0.1209933872452070D+02    0.1297863111769256D+02    0.1576732759154100D+02
   -0.1693723984116295D+02   -0.2204585095440595D+02    0.1954749950515941D+02
   -0.1709573659557618D+02   -0.2182848200664966D+02    0.2045310425329448D+02
   -0.1593560233173635D+02   -0.2196225043874276D+02    0.1941885020126101D+02
   -0.2191812593792852D+02    0.1447049845916005D+02   -0.3499975415045236D+01
   -0.2165348521785122D+02    0.1391316283416506D+02   -0.2791242033745675D+01
   -0.2144865625734187D+02    0.1525131100786381D+02   -0.3308210080738432D+01
    0.1861506439669271D+02    0.1370180504069004D+02   -0.1228336983850134D+01
    0.1942720508744856D+02    0.1374559995626758D+02   -0.1715458040907732D+01
    0.1824106805268755D+02    0.1454466967314484D+02   -0.9150473876985220D+00
    0.1365862684790427D+02    0.2052634784393877D+02   -0.1568288447497003D+01
    0.1374491575915103D+02    0.2112280078528940D+02   -0.8092993390287193D+00
    0.1441775341305962D+02    0.1995873192549082D+02   -0.1720110128481789D+01
    0.1216394503642778D+02   -0.2673436184400586D+02    0.8287120782819221D+01
    0.1124197809546586D+02   -0.2658854999180903D+02    0.7905094997263687D+01
    0.1186661283369780D+02   -0.2719224636195122D+02    0.9046811511002932D+01
   -0.1979982370510017D+02    0.1724016901640127D+02    0.1419777112785623D+02
   -0.2012302679379956D+02    0.1662947039225469D+02    0.1349952312370684D+02
   -0.1952641338813807D+02    0.1659060980428213D+02    0.1490537326870220D+02
   -0.1713827260483836D+02    0.2324708762775275D+02    0.1795515589319713D+02
   -0.1688453004237716D+02    0.2240303262022126D+02    0.1759761701928258D+02
   -0.1684581654309592D+02    0.2389623295466388D+02    0.1729253348601051D+02
    0.1174417963224194D+02    0.1397604727044762D+02    0.1546494515779851D+02
    0.1098437772095275D+02    0.1395843714266224D+02    0.1481658593527789D+02
    0.1125946152838058D+02    0.1409176282316586D+02    0.1630612679147526D+02
    0.2916381458689673D+01   -0.2121049278483239D+02   -0.1261021219205466D+02
    0.2434820773982040D+01   -0.2131116874826130D+02   -0.1347437099269743D+02
    0.3313028520788686D+01   -0.2035166495452730D+02   -0.1266906098242788D+02
   -0.2073836265088656D+02   -0.6965158344543048D+01    0.1258769268052909D+02
   -0.1983301739218037D+02   -0.6841043120155475D+01    0.1223342694502782D+02
   -0.2070687697533156D+02   -0.6419225297725459D+01    0.1342272609935619D+02
   -0.1971913436709128D+02    0.2430791897259809D+02   -0.3051952385861230D+01
   -0.2006814399655290D+02    0.2495145523997907D+02   -0.2434332332866568D+01
   -0.1884754903436920D+02    0.2461566723310082D+02   -0.3336749283440099D+01
    0.2185958835140207D+02   -0.1605234892524550D+02   -0.2451909619695321D+02
    0.2120067329705000D+02   -0.1541316902786442D+02   -0.2409920425971258D+02
    0.2272582061826879D+02   -0.1571573571302310D+02   -0.2415960180620116D+02
    0.2065032159479353D+02   -0.5985838880045362D+01   -0.2665744008301441D+02
    0.2022626478871673D+02   -0.6296756844109964D+01   -0.2586966516429738D+02
    0.2112250675763144D+02   -0.5204412695266200D+01   -0.2624254614038972D+02
    0.9528794425160544D+00   -0.1975446909306735D+02    0.8665713049385849D+01
    0.8926579796381450D+00   -0.2012457755254989D+02    0.7747225836549648D+01
    0.6457638571956286D+00   -0.1886016361978990D+02    0.8550369578364501D+01
    0.2277391747608991D+02    0.1168533485766248D+02   -0.2635632109689844D+02
    0.2213326517977412D+02    0.1237760234643070D+02   -0.2672803049480362D+02
    0.2357854366815456D+02    0.1220813175421946D+02   -0.2627406258259332D+02
    0.1070782942073757D+02   -0.2397795973862455D+02   -0.2215000384298180D+02
    0.1007752371729798D+02   -0.2460561075233161D+02   -0.2183812434318737D+02
    0.1095074179189513D+02   -0.2414228912185876D+02   -0.2304932351884406D+02
   -0.1143876147061019D+02    0.1890846433217785D+02    0.1370216966133706D+02
   -0.1067165665719306D+02    0.1849381110470188D+02    0.1415686211573582D+02
   -0.1150830862867788D+02    0.1987191942336741D+02    0.1400968573746848D+02
   -0.1795161474481183D+02   -0.1423308796791758D+02    0.1721679646476709D+02
   -0.1877695657441472D+02   -0.1461926847863647D+02    0.1748063398124869D+02
   -0.1756955290627017D+02   -0.1490230817711754D+02    0.1670339396154429D+02
    0.6924086663348881D+01   -0.4774254040736069D+01   -0.8474810133956915D+01
    0.6979426057320804D+01   -0.3969285557920414D+01   -0.9000357773414212D+01
    0.6857158206777946D+01   -0.4530686421485036D+01   -0.7507057854423947D+01
   -0.6684129930778519D+01    0.2592009645644153D+02    0.2172958924152124D+02
   -0.7599441859728244D+01    0.2599651712314772D+02    0.2138503359430230D+02
   -0.6610818249468544D+01    0.2664652873629820D+02    0.2243673245726703D+02
    0.2076573984691156D+02    0.1596720475223808D+02    0.1903946110486981D+02
    0.2125712985191826D+02    0.1663390038960709D+02    0.1955642674016288D+02
    0.2097244983017309D+02    0.1619080220244675D+02    0.1811421029959511D+02
    0.1136441876334944D+02   -0.1636451235706493D+02   -0.2263703399176910D+02
    0.1043429913527975D+02   -0.1646430790529311D+02   -0.2233852577453414D+02
    0.1151709541858550D+02   -0.1685978286823562D+02   -0.2346736069231185D+02
   -0.1307260786123359D+02    0.2681998718100376D+02   -0.2412979538693174D+01
   -0.1329841435146319D+02    0.2610967099903987D+02   -0.1845758680994448D+01
   -0.1278689002997701D+02    0.2753475295641235D+02   -0.1811930965770024D+01
    0.2753205432873257D+02    0.1883669294512463D+02    0.2159925848125969D+02
    0.2712330089705575D+02    0.1819289072080783D+02    0.2220380045676233D+02
    0.2766680987278169D+02    0.1962819812559946D+02    0.2217117816539849D+02
   -0.2383631551224614D+02    0.1651214349412232D+02   -0.2194541897833965D+01
   -0.2448310684242437D+02    0.1656779840820040D+02   -0.2929053047870363D+01
   -0.2337505264740463D+02    0.1567186129003394D+02   -0.2411843176646307D+01
    0.1677135875779605D+02    0.1237831929454185D+02    0.8602141279343495D+00
    0.1581495574363552D+02    0.1263967210899189D+02    0.8955314657624757D+00
    0.1728181218747007D+02    0.1293395485976162D+02    0.2911984310779766D+00
   -0.7467790458630781D+01   -0.1439353343721165D+02   -0.1913736782790696D+02
   -0.6993865743796863D+01   -0.1411054314462828D+02   -0.1833709603752629D+02
   -0.7847135547849089D+01   -0.1365416132527288D+02   -0.1956444657192289D+02
    0.2717647606836991D+02   -0.5316359546383717D+01   -0.2469149119260823D+02
    0.2772400998648985D+02   -0.4743338293391031D+01   -0.2415844986123843D+02
    0.2676552752977157D+02   -0.5998625726843128D+01   -0.2411420207495395D+02
   -0.5234301669113981D+01   -0.5066188653696704D+00   -0.1190913256092551D+02
   -0.6157841532683692D+01   -0.1238884652559473D+00   -0.1175885662533528D+02
   -0.4735123234542614D+01   -0.2051452521413533D-01   -0.1258696640494781D+02
   -0.1413349999047735D+02   -0.2646842390323970D+02    0.2171737564279618D+02
   -0.1432337171490023D+02   -0.2679106004142111D+02    0.2257565177787458D+02
   -0.1491312135904162D+02   -0.2638888369620148D+02    0.2110272676824955D+02
    0.2048096032684321D+02   -0.7900467205822182D+01    0.1199657595099932D+01
    0.2131249960122720D+02   -0.7528730946017475D+01    0.1656546434295098D+01
    0.1983125038931102D+02   -0.8177130474376328D+01    0.1871718188927838D+01
    0.2087614977614345D+02    0.1198381664560142D+02   -0.1392815185057607D+02
    0.2075005780199996D+02    0.1112752533797504D+02   -0.1345086709204745D+02
    0.2180143843071791D+02    0.1225053854603760D+02   -0.1385488555039101D+02
   -0.2343499131923538D+02   -0.1879093503317106D+02   -0.1014526134530769D+02
   -0.2319424243861891D+02   -0.1784956766967030D+02   -0.1000325696818139D+02
   -0.2429611881134925D+02   -0.1891229744094339D+02   -0.9686261632165500D+01
   -0.2578253999470351D+02    0.2697623591063254D+02    0.2270661858308902D+02
   -0.2607107185331740D+02    0.2768381730676002D+02    0.2332880166667602D+02
   -0.2652026638145132D+02    0.2687205947061300D+02    0.2209024134667204D+02
   -0.2302630235859522D+02   -0.2293802974247891D+02   -0.2157518797399492D+02
   -0.2246529851359936D+02   -0.2375580316136643D+02   -0.2149300513129845D+02
   -0.2311791356936222D+02   -0.2258093288891315D+02   -0.2071582056971300D+02
   -0.8098677951865097D+01    0.1690602535781540D+02   -0.1369719829364769D+02
   -0.7426640914108983D+01    0.1628225446023818D+02   -0.1403390260625240D+02
   -0.7603277990027063D+01    0.1776317268871111D+02   -0.1348803388760517D+02
   -0.4159101753688191D+01    0.8304756585776731D+01    0.2287313599397289D+02
   -0.4035836595038075D+01    0.8646761850639574D+01    0.2380462152160808D+02
   -0.4696160395628232D+01    0.7501428639395925D+01    0.2299185391059688D+02
   -0.1179971591084721D+02   -0.1335426876310190D+02   -0.6560491875540479D+01
   -0.1274236026049322D+02   -0.1365483963050578D+02   -0.6548138860108656D+01
   -0.1161141333022502D+02   -0.1310681725649504D+02   -0.5673869441002487D+01
    0.1412742093229440D+02    0.8369231292619231D+01   -0.2070958907115252D+02
    0.1447400200112910D+02    0.7501204526135421D+01   -0.2103191467810506D+02
    0.1358776414329883D+02    0.8818014193747578D+01   -0.2134243956742910D+02
   -0.2055147842177459D+02   -0.1043733184521851D+02   -0.8572232142081525D+01
   -0.2023409889588282D+02   -0.1126720479769153D+02   -0.9018979412819290D+01
   -0.2046668905305159D+02   -0.9770966130804753D+01   -0.9295968291284559D+01
   -0.1215183446682564D+02    0.3054467540416214D+01   -0.2514686100205110D+00
   -0.1230197833461791D+02    0.3866132181279517D+01   -0.8139020419056223D+00
   -0.1149678671893330D+02    0.2607497720978035D+01   -0.7689318670004147D+00
    0.2665912403207631D+02    0.1866817094327777D+01   -0.2079688130220736D+02
    0.2730918123661814D+02    0.1375526087498893D+01   -0.2034923088704749D+02
    0.2622129291079071D+02    0.1252380107117059D+01   -0.2136134968666612D+02
    0.1104663066572967D+02    0.1387636941614514D+02    0.2462069290352909D+02
    0.1197789017482307D+02    0.1350760139994929D+02    0.2446269471628235D+02
    0.1053499214376280D+02    0.1345562706533498D+02    0.2393646236148753D+02
   -0.9887468447059618D+01    0.1231912429416282D+02   -0.2577436216733802D+02
   -0.9870620655555770D+01    0.1132597873096853D+02   -0.2576056017208226D+02
   -0.8951198873209329D+01    0.1238960417373577D+02   -0.2597179758559750D+02
   -0.2109250615638164D+02   -0.1616369917267781D+02   -0.6645785829838822D+01
   -0.2150170068362801D+02   -0.1604425155328256D+02   -0.7552299676964439D+01
   -0.2011638516786402D+02   -0.1641866793936486D+02   -0.6805006399613664D+01
   -0.1688160051231016D+02    0.1967617667408048D+02   -0.8297857604590750D+01
   -0.1745154776623824D+02    0.2038946080641654D+02   -0.8097200165848793D+01
   -0.1616041818045488D+02    0.2001713139988670D+02   -0.8902023762958816D+01
    0.1761284790128336D+01   -0.2427094161294243D+01    0.2685277466962395D+02
    0.9909544828683082D+00   -0.1886719343381193D+01    0.2723755153907580D+02
    0.1577778277555117D+01   -0.3343545334094182D+01    0.2698566436036339D+02
    0.1895529384451524D+02   -0.3300914370015118D+01   -0.2458616573021081D+02
    0.1927166594489723D+02   -0.3839810977936432D+01   -0.2385097686580409D+02
    0.1885291052350327D+02   -0.3648423169194731D+01   -0.2554438975846720D+02
    0.1565188893346747D+02   -0.1785039068494275D+02   -0.1955399538424232D+02
    0.1612047023595869D+02   -0.1709127568053851D+02   -0.1976068580193566D+02
    0.1471769678018616D+02   -0.1777805357579345D+02   -0.1981031965303947D+02
   -0.2736675096179224D+02   -0.9857176448385159D+01    0.1547819121946776D+01
   -0.2663294371226252D+02   -0.1038941579820267D+02    0.1273137513814129D+01
   -0.2731520023267302D+02   -0.9075984170598417D+01    0.1003773963042695D+01
   -0.1605439150623991D+02   -0.9988397666377145D+01   -0.2655421159554985D+02
   -0.1675612148535739D+02   -0.1038470666228371D+02   -0.2717754279857208D+02
   -0.1547845940175210D+02   -0.1070543286455637D+02   -0.2627453261154947D+02
   -0.1002096250013700D+02   -0.1329595316549127D+02   -0.1611341702067925D+02
   -0.9144320362792595D+01   -0.1295551813199224D+02   -0.1588987491388679D+02
   -0.9987059745986118D+01   -0.1419085611973814D+02   -0.1649989229562904D+02
    0.1806470277980397D+02    0.4572116717939656D+01   -0.2044654709003273D+02
    0.1738236535891018D+02    0.4208010638059193D+01   -0.2109800939038756D+02
    0.1875413268203330D+02    0.4910298364689790D+01   -0.2096489220598912D+02
   -0.1480137936432726D+02    0.2096210412930711D+02   -0.3672552604082360D+01
   -0.1554384079924926D+02    0.2039227039981450D+02   -0.3603531177670564D+01
   -0.1417160260240951D+02    0.2056020932467241D+02   -0.4279838615629695D+01
    0.2319199626353436D+02    0.2423230675771222D+02    0.1429526712594892D+02
    0.2317823986284080D+02    0.2465554937346420D+02    0.1342909669833059D+02
    0.2265380567795109D+02    0.2346792930791126D+02    0.1432983618390000D+02
   -0.2755020906726512D+02    0.4319815001619395D+01   -0.1090741928421189D+02
   -0.2846538624282466D+02    0.4057089266959332D+01   -0.1103665990529211D+02
   -0.2746264506685676D+02    0.5078484601722906D+01   -0.1148662795074613D+02
    0.1781907377128357D+02   -0.2382943594112962D+02    0.2546687544938264D+02
    0.1704094802697029D+02   -0.2322414472427434D+02    0.2562985611763919D+02
    0.1736295145225889D+02   -0.2465733112227742D+02    0.2516889481325900D+02
    0.2219979534243461D+02   -0.1966325229051933D+02    0.2721359791621704D+02
    0.2134868242475503D+02   -0.1964535108219759D+02    0.2686211265028846D+02
    0.2280057592882800D+02   -0.1952181924904525D+02    0.2640900667248806D+02
    0.7071085795614374D+01    0.2716441718135000D+02   -0.3840765351876107D+01
    0.6784529269172777D+01    0.2799213320381848D+02   -0.3271493421560175D+01
    0.7871043570255647D+01    0.2671840553347442D+02   -0.3512888711087928D+01
    0.2634845160444505D+02   -0.1400171892087357D+02    0.1841189581957375D+02
    0.2658933196113286D+02   -0.1479469948019475D+02    0.1895305806383516D+02
    0.2663755901214248D+02   -0.1322468094480531D+02    0.1891066814133656D+02
   -0.9251575925584683D+01    0.1907274356335861D+02    0.1724362092350467D+02
   -0.9827778037840160D+01    0.1874763049110983D+02    0.1791777843767916D+02
   -0.9053950143407130D+01    0.1828428706454064D+02    0.1666841555294322D+02
   -0.1610016881437396D+02    0.2432466924355778D+02    0.2039368829600510D+02
   -0.1641132034790914D+02    0.2385538569098592D+02    0.1961068791153609D+02
   -0.1517995220097986D+02    0.2452999204169800D+02    0.2024124237915518D+02
   -0.8993269717319038D+01   -0.1777429879734314D+01   -0.1793711889817056D+02
   -0.9469475179999533D+01   -0.1302874182513713D+01   -0.1727293712581418D+02
   -0.8753962211780276D+01   -0.2612529671090299D+01   -0.1753041312755525D+02
    0.4925075803268695D+01    0.2532312641578202D+02    0.2475613056315082D+02
    0.5850400302437960D+01    0.2556924721239373D+02    0.2482376774691556D+02
    0.4539600363142564D+01    0.2581429526298695D+02    0.2399215217045596D+02
    0.2568031314250520D+02   -0.3691300653498215D+01   -0.9182311067051223D+00
    0.2636600060575675D+02   -0.4373534609764159D+01   -0.9750217101408349D+00
    0.2504175859020686D+02   -0.3964324522875322D+01   -0.1589216392954041D+01
    0.1005139671823507D+01    0.8646775454467401D+00   -0.5949167054024303D+01
    0.9400065982377683D+00    0.1184664434467364D+00   -0.5351736068787520D+01
    0.1625201605337696D+01    0.1408299701344743D+01   -0.5408709597918096D+01
   -0.2148679594573096D+02   -0.1701426469558580D+02   -0.2093606736435896D+02
   -0.2066600269936947D+02   -0.1656389457296310D+02   -0.2106296452762249D+02
   -0.2157634629825690D+02   -0.1764148562938893D+02   -0.2168664757524772D+02
   -0.4016759264044938D+01    0.7038643124610447D+01   -0.1601452499836633D+02
   -0.4302141559987366D+01    0.7409540107722266D+01   -0.1517222484988796D+02
   -0.4339769351969398D+01    0.6113650730528360D+01   -0.1595705330455317D+02
    0.9388707009547415D+01   -0.2653676255097336D+02    0.1807535157759729D+02
    0.9049576687821228D+01   -0.2571723045716995D+02    0.1853016457607458D+02
    0.9891648494919377D+01   -0.2717784296354035D+02    0.1857885374593591D+02
    0.1011919463507581D+02    0.1968044726561140D+02    0.5723543599057786D+01
    0.9667757059213441D+01    0.1948031471641629D+02    0.4876677487747846D+01
    0.1051769422361733D+02    0.1884935722619248D+02    0.6079019217997264D+01
   -0.3544053187379778D+01   -0.1379051906213282D+02   -0.8939316919431549D+01
   -0.2757140203125164D+01   -0.1325341205368498D+02   -0.8761685570653141D+01
   -0.3993084770979200D+01   -0.1327222935271181D+02   -0.9641241357939789D+01
    0.1148985250437784D+02    0.3573073810741193D+01   -0.1099097091005902D+02
    0.1244706380076786D+02    0.3744860484637247D+01   -0.1099484845387865D+02
    0.1139357573444937D+02    0.3099189029150002D+01   -0.1013946914835100D+02
    0.1731608248664960D+02    0.8940611436524751D+00   -0.9693184677014504D+01
    0.1758449001098070D+02    0.1738911968464671D+01   -0.9490509596552970D+01
    0.1711173782923299D+02    0.4358176594257900D+00   -0.8813905726799899D+01
    0.2682320443986994D+01    0.1244492587570150D+02   -0.2199747004422928D+02
    0.3207143223711231D+01    0.1301421570315781D+02   -0.2139489761863847D+02
    0.2978178520026544D+01    0.1264710870737716D+02   -0.2290453315112031D+02
    0.1391049110540896D+02   -0.1552304571246770D+02    0.1066841891878825D+01
    0.1313598310860464D+02   -0.1576663071235135D+02    0.5375631385021865D+00
    0.1416622196871217D+02   -0.1622488786738945D+02    0.1652046014776485D+01
   -0.1373252900734276D+02    0.1050882676634719D+02    0.5342130032899616D+01
   -0.1282647189374533D+02    0.1015983139254481D+02    0.5575282460319589D+01
   -0.1439964122245362D+02    0.9873360478614289D+01    0.5757926269184933D+01
   -0.1442666513783148D+02    0.1839349966162121D+01    0.6725365810339888D+00
   -0.1506547721499184D+02    0.1841192090936836D+01   -0.6512958905944810D-01
   -0.1362965386933050D+02    0.2337628371286237D+01    0.3732336004463075D+00
   -0.6097076382345913D+01   -0.2435638589604585D+02    0.1059693112821755D+02
   -0.6450486655857993D+01   -0.2468007803727011D+02    0.9764409964653336D+01
   -0.5671092048608426D+01   -0.2504393881190329D+02    0.1109425832298337D+02
    0.8746699169375322D+01    0.1853430225926752D+02   -0.7596372113036117D+01
    0.9182790752713064D+01    0.1924214889544389D+02   -0.7101566411006790D+01
    0.8552957740306260D+01    0.1784191926061107D+02   -0.6938307674011427D+01
   -0.1376962025349890D+02   -0.2672616753162970D+02   -0.2156407806698959D+02
   -0.1317382350038450D+02   -0.2718091590459403D+02   -0.2092872420988209D+02
   -0.1461377389068053D+02   -0.2710673757272078D+02   -0.2126554268923167D+02
   -0.1441915312954421D+02   -0.1623816657816010D+02    0.2304616463264205D+02
   -0.1437042078764084D+02   -0.1612665378103235D+02    0.2206681698669648D+02
   -0.1532506546758171D+02   -0.1669192100043877D+02    0.2314822407760451D+02
    0.2435610351203405D+02    0.2388377558140181D+02    0.4014915288030442D+01
    0.2361814865849748D+02    0.2454998664561114D+02    0.4277780033560123D+01
    0.2517129191114110D+02    0.2411548870076525D+02    0.4437755628043016D+01
    0.5364530828268822D+00   -0.8342453120805542D+01   -0.7726662461877060D+01
   -0.3896780506913631D+00   -0.8561921988829550D+01   -0.7653214165629994D+01
    0.9583282957063758D+00   -0.8789581863974313D+01   -0.6987214604133430D+01
    0.2476122420830389D+02    0.1886392626899002D+02   -0.2716952279088670D+02
    0.2523872793034734D+02    0.1968101979935445D+02   -0.2717274228080775D+02
    0.2540225577043696D+02    0.1818924962487727D+02   -0.2752187432836147D+02
    0.1970074767838741D+02   -0.2019931153501993D+02   -0.4235128154909011D+01
    0.1963690175393123D+02   -0.2110169840888787D+02   -0.3981089484235739D+01
    0.1943320741114692D+02   -0.1966892659593706D+02   -0.3491256872806034D+01
    0.1385617197634365D+01   -0.5532676342858532D+01   -0.1982259141582206D+02
    0.2185788102319470D+01   -0.6061878728531858D+01   -0.1989451943589702D+02
    0.1559875917981109D+01   -0.4540725220167988D+01   -0.1968397417539475D+02
    0.1256963459802823D+02    0.1437502603112113D+01   -0.1740952148672846D+02
    0.1324599340383225D+02    0.1152597980665236D+01   -0.1796135177569585D+02
    0.1194756333884393D+02    0.6887660624802940D+00   -0.1742815969272205D+02
    0.8427219471049986D+01   -0.1202415595535977D+02    0.3212175821181468D+01
    0.8167902860559691D+01   -0.1118565553235286D+02    0.2803763619209809D+01
    0.8897135786608573D+01   -0.1259087449316156D+02    0.2550414671715981D+01
   -0.1847944045495501D+02   -0.1860211365899812D+02    0.2731267681420622D+02
   -0.1881257768189741D+02   -0.1784582741204758D+02    0.2784052616417196D+02
   -0.1899747067958376D+02   -0.1932875093116466D+02    0.2755052672989614D+02
   -0.6406851789495008D+01   -0.1627780481962963D+02   -0.2326620514311649D+02
   -0.6003907471634442D+01   -0.1558278925054245D+02   -0.2267973150671335D+02
   -0.7179502203863277D+01   -0.1664269059690142D+02   -0.2283850242382580D+02
    0.1827186061718167D+02    0.1633796436350288D+02   -0.1315178596331960D+00
    0.1893185774123683D+02    0.1618356116149437D+02    0.5532970893082507D+00
    0.1760064213622591D+02    0.1704114514940211D+02    0.1787377461143279D+00
    0.2259543137594622D+02    0.1628892863988115D+01   -0.5583129169326710D+01
    0.2259940804810365D+02    0.1881003440831770D+01   -0.6492008798184580D+01
    0.2165861639071024D+02    0.1812942308656867D+01   -0.5238126003608603D+01
    0.2724229276589337D+02    0.1664828583138931D+02    0.2533685508750072D+01
    0.2795468616123068D+02    0.1702604592447666D+02    0.1976244846701553D+01
    0.2719293120086930D+02    0.1569461514221966D+02    0.2358779568997972D+01
   -0.2717738062242790D+02    0.4113047956604121D+01    0.6476032512018707D+01
   -0.2684681900672960D+02    0.3175690107251832D+01    0.6570947498490114D+01
   -0.2810627740823610D+02    0.4270021592079501D+01    0.6691894065052741D+01
   -0.4687813752917751D+01    0.5073617495028398D+01   -0.7818602664871664D+01
   -0.5480330011209881D+01    0.4572578423122422D+01   -0.7719867091812717D+01
   -0.4943259358867824D+01    0.5736632536968656D+01   -0.8523690115650654D+01
    0.6107772090572944D+01    0.2256081606549029D+02   -0.1077046660257740D+02
    0.6303093530911363D+01    0.2214158247923026D+02   -0.1163085326790898D+02
    0.5739615470868536D+01    0.2344981225395344D+02   -0.1088603297178070D+02
    0.1484375044839599D+02   -0.8752303079988293D+01   -0.2178399366330569D+02
    0.1401371821838235D+02   -0.9093309368699169D+01   -0.2221150340765926D+02
    0.1498902702350425D+02   -0.7822606128391084D+01   -0.2217416401743830D+02
   -0.1606259527049671D+02    0.5035480224653194D+01   -0.1879923241830025D+02
   -0.1544274462668692D+02    0.5561812328203456D+01   -0.1825343677103039D+02
   -0.1697390503448140D+02    0.5338683627972474D+01   -0.1861628350784918D+02
   -0.1992712840357701D+02    0.2031824141594481D+02   -0.1972752121206503D+01
   -0.1964801966136175D+02    0.2003666105152364D+02   -0.2859198491612673D+01
   -0.1917661769339990D+02    0.2055902198964675D+02   -0.1406959091335033D+01
    0.1482422794774321D+02   -0.1736598925388461D+02   -0.1462596256184288D+02
    0.1562988578853562D+02   -0.1775447276315420D+02   -0.1430326886633635D+02
    0.1481578982456697D+02   -0.1694592072214824D+02   -0.1545825819857445D+02
   -0.9779759441053526D+01   -0.2438313354727989D+02    0.1106951742287192D+02
   -0.9047660762496214D+01   -0.2451437161678408D+02    0.1045865560219887D+02
   -0.1053653187452346D+02   -0.2416576282500365D+02    0.1046664425913806D+02
   -0.1421045135599201D+02   -0.1436389932981463D+02    0.2495425116757527D+02
   -0.1408235478512838D+02   -0.1515393367979705D+02    0.2442451980710878D+02
   -0.1470053103240169D+02   -0.1379635848453900D+02    0.2439754593579544D+02
   -0.2208437126615693D+02   -0.2473955490860148D+02   -0.1792047687224707D+02
   -0.2276594097908662D+02   -0.2499390568640305D+02   -0.1721589165109223D+02
   -0.2227625891254455D+02   -0.2517786652129215D+02   -0.1879042195585359D+02
   -0.1276741770346837D+02   -0.2199184016063469D+02    0.4294990047004966D+01
   -0.1214459452064961D+02   -0.2278682689919030D+02    0.4411533298299387D+01
   -0.1323202529765211D+02   -0.2198265368544106D+02    0.3429713085671471D+01
   -0.8267449027010745D+01   -0.1350159315949234D+01    0.2732960786782746D+01
   -0.7337710318523712D+01   -0.1264046787954429D+01    0.2936520200155407D+01
   -0.8828390688716089D+01   -0.1361419662083843D+01    0.3529474079679295D+01
   -0.1161039751306570D+01   -0.1460851784672209D+02   -0.2621273215442454D+02
   -0.5691539332363507D+00   -0.1414432678960050D+02   -0.2686676404707951D+02
   -0.1448514681628681D+01   -0.1545113643970087D+02   -0.2656203632977467D+02
    0.5917619173559483D+01   -0.2659356831086677D+02   -0.8581397914037062D+01
    0.6594765289287626D+01   -0.2648711417712698D+02   -0.9259374785872462D+01
    0.6038198906580438D+01   -0.2721420540126591D+02   -0.7889756436264280D+01
    0.2363529737147904D+02    0.1191090486145034D+02    0.1563871434876780D+02
    0.2352563072996821D+02    0.1192245087006464D+02    0.1658837541085778D+02
    0.2438667505874838D+02    0.1128307956703165D+02    0.1543479607371487D+02
    0.2584757423514314D+02   -0.3467137011513467D+01   -0.1885177921030518D+02
    0.2630106498239246D+02   -0.3579261698068332D+01   -0.1800933235019776D+02
    0.2580236919141737D+02   -0.4329033487761590D+01   -0.1935762487017752D+02
   -0.2044035953127968D+02   -0.2776065103584941D+02   -0.2026921689115237D+02
   -0.1950568115719655D+02   -0.2779101977870720D+02   -0.2061152178190491D+02
   -0.2044388001509334D+02   -0.2797596225351768D+02   -0.1932446271431628D+02
   -0.1462269454100180D+02   -0.2258895848755918D+02    0.2439206376328630D+02
   -0.1479894988780716D+02   -0.2169244328160381D+02    0.2470971992547999D+02
   -0.1367022684109517D+02   -0.2259403165764170D+02    0.2397862996185722D+02
   -0.1832273608587634D+02   -0.6079679437650778D+01   -0.1226037146381609D+02
   -0.1926980507165937D+02   -0.6015985327168091D+01   -0.1227612202268581D+02
   -0.1791732194596359D+02   -0.5470844724292276D+01   -0.1287647087157081D+02
   -0.2611314559480053D+02   -0.1400055892060963D+02   -0.1707862084211510D+02
   -0.2540460794828891D+02   -0.1463387398133964D+02   -0.1719235851053875D+02
   -0.2592100501618904D+02   -0.1359179980258250D+02   -0.1620072893082789D+02
   -0.1540327023350522D+02   -0.2113547397182112D+02    0.9183512364507713D+01
   -0.1475515764572373D+02   -0.2107199161912362D+02    0.8465888174432346D+01
   -0.1618365839224360D+02   -0.2152090298625229D+02    0.8769785314919728D+01
    0.9368139306000367D+01   -0.1701389922447460D+02   -0.1851624416058010D+02
    0.8851185406365206D+01   -0.1754524831812554D+02   -0.1911193234229403D+02
    0.8856982706058815D+01   -0.1716855205609019D+02   -0.1762952056110692D+02
   -0.4873643022285444D+01    0.2457681793530458D+02   -0.1046821978450752D+02
   -0.4842637520351248D+01    0.2553701389820592D+02   -0.1026572342656333D+02
   -0.5367623307278055D+01    0.2443487285577118D+02   -0.1123706725154012D+02
    0.1275876574475565D+02    0.2243042853947326D+02   -0.3418849737374847D+01
    0.1206460254760192D+02    0.2174947628470908D+02   -0.3368736271856430D+01
    0.1343565774737799D+02    0.2208775197551440D+02   -0.2831178093374627D+01
   -0.1498606293512588D+02    0.6199545970498106D+01    0.5688285636049119D+01
   -0.1505482339394732D+02    0.6320655765086781D+01    0.6655144599102574D+01
   -0.1492912967086570D+02    0.5199265196260556D+01    0.5706666489374366D+01
    0.2294163691027114D+02   -0.2454763899087570D+02    0.2982942040545793D+01
    0.2342342338054497D+02   -0.2369307538740419D+02    0.3059670261792135D+01
    0.2201939492253737D+02   -0.2423328699990551D+02    0.3049434468229258D+01
    0.2359011171120526D+02   -0.1241201792348326D+02   -0.2776369104424439D+02
    0.2372006701708597D+02   -0.1151326282817845D+02   -0.2821830803131883D+02
    0.2426853184607316D+02   -0.1247112718876766D+02   -0.2707452957895285D+02
   -0.3582643629442841D+01    0.1048653811481066D+02    0.1589501751304315D+02
   -0.2948049020167109D+01    0.1117187758317997D+02    0.1555582166408293D+02
   -0.3967016236630430D+01    0.9924311612532563D+01    0.1512645915199431D+02
   -0.1004547911644415D+02    0.7530469534193410D+01   -0.2528664597738149D+02
   -0.1094795353847886D+02    0.7564224887000656D+01   -0.2489339211999724D+02
   -0.9982745675129374D+01    0.6844903365502955D+01   -0.2598655560139471D+02
    0.1929087728157966D+02    0.2437695204278061D+00    0.1645751438867855D+01
    0.1833919491066046D+02    0.4505592941216920D+00    0.1726686545721167D+01
    0.1977369672565753D+02    0.8866057679163120D+00    0.1072205194211157D+01
    0.1216403140666708D+02    0.8766373014003230D+01    0.5094078350009369D+01
    0.1292363177469811D+02    0.9346221141666296D+01    0.5093269893857634D+01
    0.1153619696967545D+02    0.9458356224319107D+01    0.4783691633002604D+01
   -0.6803585109347725D+01    0.2054751212918743D+02   -0.4141466668303834D+01
   -0.6857192273631607D+01    0.2140496615271401D+02   -0.3685321095920212D+01
   -0.6442459052903359D+01    0.2093471477669173D+02   -0.4937855117688774D+01
    0.1737027013288106D+02    0.1813345229017917D+01   -0.5862554173839242D+01
    0.1817977974649558D+02    0.1467232871867165D+01   -0.6228232866055056D+01
    0.1696488202081689D+02    0.2223422005416343D+01   -0.6647988934386182D+01
    0.2623598031083581D+02    0.2607305367496804D+02    0.2679209187835260D+02
    0.2614457779061683D+02    0.2539696785784864D+02    0.2611982435838077D+02
    0.2686907215915771D+02    0.2675390514954612D+02    0.2650065286170406D+02
   -0.2557708697386949D+02   -0.1354877588900193D+02   -0.1427605091106466D+02
   -0.2594116471613588D+02   -0.1294468715615126D+02   -0.1358653660862371D+02
   -0.2524726790199647D+02   -0.1430117958128584D+02   -0.1384972578122542D+02
   -0.1819127744083211D+02    0.2618429642392116D+02   -0.2408102748533967D+02
   -0.1772192411074086D+02    0.2532604203787929D+02   -0.2423162376040643D+02
   -0.1908461174433814D+02    0.2593798444490911D+02   -0.2414139911558931D+02
   -0.2629366922616752D+01   -0.2038463774110011D+02    0.1743339797654920D+02
   -0.3162212804031738D+01   -0.1999958576073316D+02    0.1820740759950740D+02
   -0.2684299968470397D+01   -0.2129446461047045D+02    0.1754816440452175D+02
    0.2447738136708931D+02    0.2441362201715470D+02    0.1084348679374922D+01
    0.2428016965038228D+02    0.2455030794464810D+02    0.2042810493522130D+01
    0.2438274982855386D+02    0.2353343142351160D+02    0.8611313099306745D+00
    0.1550001008867334D+02   -0.1862231919012515D+02   -0.3285179505965006D+01
    0.1590592898584475D+02   -0.1808500160660155D+02   -0.2581992998453540D+01
    0.1588689859106684D+02   -0.1831152428082048D+02   -0.4140576232388701D+01
   -0.2459586348446902D+02   -0.4684304411785009D+01    0.1863234663500003D+02
   -0.2472074233656666D+02   -0.4804344062361748D+01    0.1957119678256676D+02
   -0.2372226514140576D+02   -0.4869990288807401D+01    0.1836206427252531D+02
   -0.1727311068641573D+02    0.1397899508741491D+01   -0.1896129683409187D+02
   -0.1637498647305133D+02    0.1680461504322328D+01   -0.1922316811605696D+02
   -0.1788241345745863D+02    0.1793458602495951D+01   -0.1954348660647279D+02
   -0.1250359213522087D+02   -0.2846111891310983D+01   -0.1630102751685307D+02
   -0.1241874539234135D+02   -0.1950766967000645D+01   -0.1590985713796592D+02
   -0.1206600650640167D+02   -0.2801468866065044D+01   -0.1709853711373640D+02
   -0.1970202272072665D+02    0.2333684086257141D+02    0.7187896258646115D+01
   -0.2016328171508890D+02    0.2334548717841471D+02    0.6327372472278916D+01
   -0.1996773424069163D+02    0.2265221849806025D+02    0.7765227080627592D+01
    0.1288048100664789D+02    0.6206332106780477D+01   -0.5120273499206470D+01
    0.1343512028107760D+02    0.6034649574234829D+01   -0.4344237658090888D+01
    0.1235990100863343D+02    0.7035201373683452D+01   -0.5018820423850806D+01
    0.1881320936277930D+02   -0.4580065246471469D+01   -0.2213380473035724D+02
    0.1852317095947742D+02   -0.4307471129734682D+01   -0.2123085274994978D+02
    0.1940557992310007D+02   -0.5316726597739613D+01   -0.2193891066858041D+02
   -0.6798383625703658D+01   -0.6609623646201446D+01   -0.1931279973098685D+02
   -0.6774562679135359D+01   -0.6165680728543372D+01   -0.2013776258496789D+02
   -0.7430902886699472D+01   -0.6158248039271112D+01   -0.1878890004359319D+02
   -0.2348325859154576D+02   -0.2184279168605886D+02    0.5881521961212713D+01
   -0.2391399850453505D+02   -0.2105024508366079D+02    0.6273888894627166D+01
   -0.2256626740668207D+02   -0.2151321481949354D+02    0.5640374585471018D+01
    0.5542833192603084D+01   -0.2330389151290063D+02   -0.1491371598266679D+02
    0.4700285732793002D+01   -0.2371902044707187D+02   -0.1477560639296486D+02
    0.5573480672275988D+01   -0.2312423664922868D+02   -0.1582142285723132D+02
    0.2306035896012365D+01   -0.1797835242670648D+02    0.2259576816879419D+02
    0.2374917325934060D+01   -0.1884754919310398D+02    0.2222178224347124D+02
    0.2119407731282517D+01   -0.1739558830217931D+02    0.2186209667977863D+02
   -0.1530264966893335D+02   -0.1099137675193378D+02    0.1118997021260135D+02
   -0.1517585173230446D+02   -0.1098296844043277D+02    0.1024766235248721D+02
   -0.1448471296455333D+02   -0.1073891725564327D+02    0.1155728353426230D+02
   -0.2084089204208572D+02    0.1602140301064374D+02    0.1213931457285909D+02
   -0.2059169509741493D+02    0.1503941927362264D+02    0.1188562589388563D+02
   -0.2179475310172509D+02    0.1593433448786200D+02    0.1221645004978032D+02
   -0.2373567478560463D+00    0.1406516975576619D+02   -0.1398278415943744D+02
   -0.1029465532253868D+01    0.1462244805681535D+02   -0.1410633044855420D+02
   -0.3357781420596563D+00    0.1327066583073353D+02   -0.1455658029684847D+02
    0.7685433399075417D+01    0.1050416553695513D+01   -0.1569309628939668D+02
    0.6717900607080899D+01    0.7606132402974209D+00   -0.1544250790427325D+02
    0.8103748417005326D+01    0.1385068448522027D+01   -0.1490539951370820D+02
    0.6218826352664220D+01    0.2605038424542381D+02   -0.1266496042775423D+00
    0.6609688141955756D+01    0.2540428315463075D+02   -0.7002762287097308D+00
    0.5443423456335384D+01    0.2557598792941339D+02    0.1269744758800865D+00
    0.2462764971320119D+02    0.2262240541384432D+02   -0.1585720660491305D+02
    0.2421965276480781D+02    0.2170887528279850D+02   -0.1590031761318585D+02
    0.2439086832220844D+02    0.2292692559849330D+02   -0.1498211506152481D+02
   -0.5619273269607667D+01   -0.2074422150880356D+02   -0.1841575066018273D+02
   -0.4974196448985333D+01   -0.2045200182199492D+02   -0.1773620589684958D+02
   -0.5935428091352822D+01   -0.1994257604358758D+02   -0.1878781734915201D+02
   -0.1493997910880756D+01    0.2639493702652727D+02   -0.2352221969411946D+02
   -0.5651232335886457D+00    0.2637414219295856D+02   -0.2321937434121499D+02
   -0.1459069007621016D+01    0.2590845069305784D+02   -0.2431635345251429D+02
   -0.1325826961248299D+02    0.1642872187662943D+02    0.2606591385751874D+02
   -0.1411039556964286D+02    0.1607038877345214D+02    0.2580805440603472D+02
   -0.1270521265526601D+02    0.1639990825773777D+02    0.2528275225365260D+02
   -0.2067156022950576D+02   -0.6542261129824592D+01   -0.2544140029033646D+02
   -0.2089591192910921D+02   -0.6173583426540934D+01   -0.2626552424824058D+02
   -0.2045368488186402D+02   -0.7462678259963059D+01   -0.2575438017538679D+02
   -0.7628186011813745D+00   -0.8149719155582286D+01   -0.3078070780807519D+01
   -0.5505062772201584D+00   -0.7849293009251433D+01   -0.2130645935769246D+01
   -0.1621917882220550D+00   -0.7601590678260638D+01   -0.3566124819859392D+01
    0.1783013493398492D+02    0.2309690584627084D+01    0.2665156099001738D+02
    0.1826304744121334D+02    0.2423700210215048D+01    0.2751070828928440D+02
    0.1693908412082286D+02    0.2115376568046829D+01    0.2676856390881360D+02
    0.1440534396855587D+02    0.1208585092236728D+02   -0.9619137780549694D+01
    0.1377720049662770D+02    0.1265643817285055D+02   -0.1003169031104880D+02
    0.1449521899485521D+02    0.1116954625663832D+02   -0.9970757461586603D+01
    0.1198632623380381D+01   -0.1507911196802038D+02   -0.6132390754319809D+00
    0.1476288586390077D+01   -0.1419499274261816D+02   -0.7453802220571975D+00
    0.1051151360571869D+01   -0.1547886202177131D+02   -0.1455708170283434D+01
   -0.4034136267423488D+01    0.2703998048501909D+02    0.1504721381326350D+02
   -0.4699756246868387D+01    0.2772430955106051D+02    0.1520685054597810D+02
   -0.3392577698012501D+01    0.2749826224193484D+02    0.1452970899552348D+02
   -0.2360253257833213D+02    0.1987630327249603D+02    0.6506904049733785D+01
   -0.2435023963906079D+02    0.2020990206357284D+02    0.6966563612748878D+01
   -0.2354388093521032D+02    0.2030490746610297D+02    0.5664375727507464D+01
   -0.1061061713841102D+02    0.1049957431747545D+02   -0.2313390833117273D+02
   -0.9756029445191770D+01    0.1067979681709303D+02   -0.2344859291494855D+02
   -0.1113785243960174D+02    0.9822479687570661D+01   -0.2364688737290881D+02
   -0.6920158381005498D+01    0.6483244642537723D+01    0.2447263635508999D+02
   -0.7475477568714871D+01    0.5750620702300195D+01    0.2416457584958881D+02
   -0.7226763507774488D+01    0.7272097599042671D+01    0.2416937353170955D+02
    0.1578065513055708D+02    0.2023860166328592D+02    0.1804919675000917D+02
    0.1488934571386917D+02    0.2006193291576862D+02    0.1776318003156347D+02
    0.1575048898748963D+02    0.2124346372716357D+02    0.1791250259191269D+02
   -0.2013224201601913D+02   -0.1238610159445611D+02   -0.3724260903979038D+01
   -0.1929437740505485D+02   -0.1188020409276048D+02   -0.3812804296060073D+01
   -0.2059423490124522D+02   -0.1207089721903759D+02   -0.4516456758390170D+01
   -0.1295820215270795D+02    0.5157707442465693D+01    0.2460077630583223D+02
   -0.1233893150677312D+02    0.5507300317615535D+01    0.2396897482284862D+02
   -0.1282117665292809D+02    0.5828722559076138D+01    0.2533649612197310D+02
   -0.2486257754358303D+02   -0.3554041099619867D+01   -0.1255985850848545D+02
   -0.2465516719577926D+02   -0.4135373294328824D+01   -0.1333598645883671D+02
   -0.2580714963433154D+02   -0.3399228606504498D+01   -0.1256981356931209D+02
   -0.1082952107629428D+01    0.1901797803870629D+02   -0.2070153429227351D+02
   -0.1707961007945188D+01    0.1969322303407447D+02   -0.2079869694320164D+02
   -0.1228046351221638D+01    0.1849225593332337D+02   -0.1985292786619824D+02
    0.1924678103311619D+02   -0.1097054162083111D+02   -0.1796751565986379D+02
    0.1902239051227595D+02   -0.1168146142637059D+02   -0.1738385696749807D+02
    0.2005029198954859D+02   -0.1049567008320155D+02   -0.1759354835692458D+02
    0.1279757975544917D+02   -0.2470741550834667D+02    0.1727622720587791D+01
    0.1271316808944631D+02   -0.2444108502685890D+02    0.8038972822180831D+00
    0.1364878831255119D+02   -0.2515998078417199D+02    0.1808166623497200D+01
    0.1697511092481098D+02    0.9156992786543302D+01    0.4282386498227592D+01
    0.1665254227896005D+02    0.8953316289020641D+01    0.5159989147472954D+01
    0.1783380314846586D+02    0.9431814807120888D+01    0.4531792095949625D+01
    0.1985287610899089D+02    0.4703535293317739D+01   -0.3486900621982543D+01
    0.1973754809833782D+02    0.5226608741663853D+01   -0.2697752419674953D+01
    0.1939375123776498D+02    0.5208039585277638D+01   -0.4176042565991680D+01
   -0.1932287669814217D+02    0.2400251542816611D+02   -0.9949501463632432D+01
   -0.1981520181543450D+02    0.2390037050030753D+02   -0.1076807673880609D+02
   -0.2008528455514152D+02    0.2422803868518971D+02   -0.9388687279877285D+01
    0.2489015396917560D+02    0.3383643820994722D+01   -0.1264057401185561D+02
    0.2508417852589290D+02    0.3874032477701717D+01   -0.1184369858633435D+02
    0.2558011080320220D+02    0.3592590105627419D+01   -0.1328348115816198D+02
   -0.1849778712468609D+02   -0.1027533066615180D+02   -0.1885393360340937D+02
   -0.1908926335149120D+02   -0.1001429562135621D+02   -0.1812004829260708D+02
   -0.1895668160912076D+02   -0.1093578828456609D+02   -0.1930272979283780D+02
    0.6971986389472765D+01   -0.1877804788006513D+01   -0.1378690517356437D+02
    0.6511085453960001D+01   -0.2613277223486582D+01   -0.1335491348730175D+02
    0.6271179816796310D+01   -0.1394321693744581D+01   -0.1420642541326198D+02
    0.1901449751219475D+02   -0.6424531806690442D+01   -0.8331201495696041D+00
    0.1945148779870781D+02   -0.6828092644537295D+01   -0.1285421656308487D+00
    0.1820552172640473D+02   -0.5931579847356470D+01   -0.4710850117043260D+00
   -0.1134707824935909D+01    0.9299217480480282D+01    0.1201397324397231D+02
   -0.2077132427499980D+01    0.9178689810851822D+01    0.1215440853357539D+02
   -0.8016463893033714D+00    0.9228906186298699D+01    0.1289883596512522D+02
   -0.4650194392969818D+01   -0.2613440093711692D+02    0.1215404132661297D+02
   -0.4550928513591289D+01   -0.2646938046575865D+02    0.1301499467928753D+02
   -0.4282577439368219D+01   -0.2677427008168911D+02    0.1158786757253740D+02
   -0.1540351152368926D+02   -0.1032579301678953D+02    0.2445982685264583D+02
   -0.1598308983646734D+02   -0.9546097314435578D+01    0.2463616357603505D+02
   -0.1470603986528466D+02   -0.1024821243952193D+02    0.2514055953593688D+02
    0.1918208771728874D+02    0.1716812193404687D+02   -0.1025678376682677D+02
    0.1845328049773677D+02    0.1677159376552165D+02   -0.9677122921423736D+01
    0.1993132949684035D+02    0.1725709601373303D+02   -0.9619267590385160D+01
    0.9558016747804380D+01    0.2136941233870801D+02   -0.6951486008685064D+01
    0.8830126669504009D+01    0.2174008707876163D+02   -0.6362897151356828D+01
    0.9378494031365381D+01    0.2179344782555264D+02   -0.7874884614348252D+01
   -0.8289472652335359D+00   -0.1997557960182747D+02   -0.1566124657962119D+02
   -0.1820457646882035D+01   -0.2010284977821639D+02   -0.1573258275364925D+02
   -0.5653121328196374D+00   -0.1908678912947481D+02   -0.1528989378314454D+02
    0.2709250792709702D+02    0.4427780504522315D+01    0.2620420775231392D+02
    0.2690483355005944D+02    0.3674280872108342D+01    0.2562778882735891D+02
    0.2626990361137806D+02    0.4900960798511257D+01    0.2638922196482767D+02
    0.9255471635830991D+01    0.2388786801786333D+02   -0.1884961889433177D+02
    0.9454383493973049D+01    0.2458573933614403D+02   -0.1823252181571360D+02
    0.8319525217566476D+01    0.2357253290781038D+02   -0.1870409444421645D+02
    0.1967943900863980D+02    0.2712182614522041D+01   -0.2663781888977755D+02
    0.2052646387657814D+02    0.3153482347341590D+01   -0.2687716280506175D+02
    0.1999215284177265D+02    0.2064868189855414D+01   -0.2601657479795047D+02
    0.4909442655548665D+01    0.1188772185420532D+02    0.2179873523450504D+01
    0.4618496841736880D+01    0.1176778132159227D+02    0.3094794463751189D+01
    0.5264898943125937D+01    0.1277144584733843D+02    0.2220827511822534D+01
   -0.1843703992803934D+02    0.2206289991193496D+02   -0.2215802987574675D+02
   -0.1920140863799549D+02    0.2257281037559692D+02   -0.2234734972406007D+02
   -0.1875940683574018D+02    0.2150838920774461D+02   -0.2147545563123392D+02
   -0.1381363575093814D+02    0.6877145072363204D+01   -0.5067560360285438D+01
   -0.1321910953192689D+02    0.6580934227115701D+01   -0.5764214075960680D+01
   -0.1424362212161438D+02    0.7690243404864081D+01   -0.5415644848241939D+01
   -0.2106051196103992D+02    0.8924084235008777D+01    0.2896985514522558D+01
   -0.2071660001036520D+02    0.9601006091492716D+01    0.3470450890220371D+01
   -0.2137185324085274D+02    0.8233282183765258D+01    0.3508162480624207D+01
   -0.2362816499980237D+02    0.1349942767670832D+02    0.2519052240707784D+02
   -0.2391309665838758D+02    0.1258561580945651D+02    0.2504654304555114D+02
   -0.2285412982985246D+02    0.1335082972748239D+02    0.2576335133241911D+02
    0.5232690925149371D+01   -0.2200471675701516D+02    0.2507423183307067D+02
    0.5678867815563566D+01   -0.2247591793858827D+02    0.2435722799863389D+02
    0.5073070298173941D+01   -0.2116026679554448D+02    0.2466552378974992D+02
    0.5231603913700259D+01   -0.3186703266815860D+00   -0.1542952977893603D+02
    0.4424533912486111D+01   -0.8727779964963939D-01   -0.1495382840337173D+02
    0.4915704046959803D+01   -0.4162555537335329D+00   -0.1637585683472220D+02
   -0.7588722746631421D+01    0.9702778025857933D+01   -0.1884712393837392D+02
   -0.6822100958463047D+01    0.9410967363759600D+01   -0.1840959924516444D+02
   -0.8299468643671844D+01    0.9649161733755149D+01   -0.1823772921513175D+02
   -0.2691010279899291D+02    0.1778962558783154D+02   -0.7942664883503673D+01
   -0.2708843518845365D+02    0.1739609709373137D+02   -0.8869299547374464D+01
   -0.2615918286694118D+02    0.1724460062206688D+02   -0.7633838891872563D+01
   -0.1793524107303715D+02   -0.1368282124805879D+02    0.1277585069740425D+02
   -0.1784902820418798D+02   -0.1277561527361158D+02    0.1264234930727668D+02
   -0.1860165345789940D+02   -0.1414147571643335D+02    0.1228626613885438D+02
   -0.4297555162795626D+01    0.1244519302874417D+02    0.7036881960967154D+01
   -0.4780743705118396D+01    0.1188599067493925D+02    0.6290441963644039D+01
   -0.3743305097161391D+01    0.1302893810353825D+02    0.6490405139749241D+01
    0.2102569747579631D+02   -0.5399004428418780D+01   -0.2806079659247165D+01
    0.2187551292916170D+02   -0.5329996558715785D+01   -0.2327594752486117D+01
    0.2037219049506918D+02   -0.5614499839028556D+01   -0.2207305669674267D+01
    0.2417680204564356D+01    0.1772430529556382D+02    0.8711321739899120D+01
    0.3012743585083956D+01    0.1705777863750486D+02    0.9062453052665756D+01
    0.2617343653173422D+01    0.1787564984312970D+02    0.7750609195810506D+01
   -0.1654288254022053D+02   -0.1587668665162457D+02   -0.9312997172950762D+01
   -0.1668087045575001D+02   -0.1675787702659002D+02   -0.9049598686570494D+01
   -0.1743979324210580D+02   -0.1550090181824518D+02   -0.9431053377641112D+01
    0.3477950909472448D+01    0.2134665433281720D+02    0.1498864987939287D+02
    0.2587565950410279D+01    0.2106941711668109D+02    0.1461346872355479D+02
    0.4055201458977322D+01    0.2141989500043616D+02    0.1425371414973542D+02
   -0.2670062149590791D+02   -0.2632194079218853D+02   -0.5694055590794544D+01
   -0.2589303387009403D+02   -0.2625714191744206D+02   -0.6226442989835361D+01
   -0.2639723426094483D+02   -0.2661672605901753D+02   -0.4798206392661445D+01
    0.1169209662387371D+02   -0.2146858447565345D+02   -0.2537531346490275D+02
    0.1136575765135314D+02   -0.2136638320992125D+02   -0.2630037309030858D+02
    0.1093520194799368D+02   -0.2148676961947893D+02   -0.2474473261400370D+02
    0.2363394272607017D+02    0.1453973267847750D+02    0.1858725572846182D+02
    0.2275224190859107D+02    0.1456262738948853D+02    0.1895968432760439D+02
    0.2358825680821325D+02    0.1496515591788754D+02    0.1772314167263227D+02
   -0.4997742405736203D+00    0.1299080867453289D+02   -0.3229356211756663D+01
   -0.5637864509747104D+00    0.1216088747247123D+02   -0.2649517778656223D+01
   -0.1657063230511502D+00    0.1374588550215572D+02   -0.2701456872911496D+01
    0.3690003499557031D+01   -0.6342329963689965D+01   -0.1542220665179115D+02
    0.4330457737552344D+01   -0.6964374224977242D+01   -0.1513822105953188D+02
    0.4210520460199707D+01   -0.5762000643216389D+01   -0.1598524834340353D+02
    0.4942477589081199D+00    0.2552116110758861D+02    0.2768132080431899D+02
    0.4355832270278344D+00    0.2558476496035829D+02    0.2867448353829585D+02
    0.5804633672130207D+00    0.2461046611622892D+02    0.2737770011047311D+02
   -0.2407180318964020D+02    0.3102238483240640D+00    0.2519967287177960D+02
   -0.2480437076921655D+02   -0.2809369712552723D+00    0.2502038838634714D+02
   -0.2414856320019070D+02    0.9785740450759037D+00    0.2451702152825179D+02
    0.1033338974432934D+02   -0.2963687926720004D+01   -0.1960949364693147D+02
    0.1108892115920756D+02   -0.3394633271220640D+01   -0.1921053922728572D+02
    0.9515022465577189D+01   -0.3326756389286864D+01   -0.1926037165571586D+02
    0.1148084732700709D+02    0.1123740552940107D+02   -0.1853684437415782D+02
    0.1211809599593450D+02    0.1051049562664769D+02   -0.1831778171637679D+02
    0.1116511571176849D+02    0.1092373654997579D+02   -0.1942899695059816D+02
    0.2682430477161331D+02   -0.6632350880133810D-01    0.1622228083133292D+02
    0.2720196180305346D+02   -0.8548009712251700D+00    0.1582426487665829D+02
    0.2744581969183446D+02    0.6522026554028852D+00    0.1612312294902086D+02
   -0.9542342205421042D+01    0.1866439718868767D+02    0.3466844540395097D+01
   -0.8644595245974694D+01    0.1902577526235255D+02    0.3603869220144176D+01
   -0.9930668879460212D+01    0.1859592584036488D+02    0.4360226171330549D+01
   -0.2606444295233768D+02   -0.1040393140385370D+02   -0.1374837148000978D+02
   -0.2538069255164105D+02   -0.9772534942989973D+01   -0.1362417763573573D+02
   -0.2633760151031021D+02   -0.1038667541085554D+02   -0.1465612334336891D+02
   -0.1037928868329360D+01    0.4561953476439837D+01   -0.1644289692620817D+02
   -0.1002476343066407D+01    0.4470149515717842D+01   -0.1553269432748794D+02
   -0.1021837859333037D+01    0.5554901139961723D+01   -0.1656898837209578D+02
   -0.8786053414735678D+01   -0.2188101867966812D+02    0.7367535393189424D+01
   -0.9197853645170524D+01   -0.2099469437696964D+02    0.7301712256436516D+01
   -0.8193596201908015D+01   -0.2180417305151144D+02    0.8136658082334890D+01
    0.1356520975000753D+02   -0.7991115489821712D+01   -0.1062365225387862D+02
    0.1328000462655252D+02   -0.7071736142790698D+01   -0.1069488811470289D+02
    0.1376120241801840D+02   -0.8183573871236415D+01   -0.1153547527767322D+02
   -0.1269672038673562D+02    0.7220107165103665D+01    0.1234698607305191D+02
   -0.1268269555811486D+02    0.6522341169158902D+01    0.1307008740162025D+02
   -0.1274439511180676D+02    0.8060371170686951D+01    0.1279942269531479D+02
   -0.2683188707803608D+02    0.1632089360333158D+01   -0.1160586155518377D+02
   -0.2677658507727762D+02    0.2566489082491003D+01   -0.1128910227188813D+02
   -0.2727807963700540D+02    0.1176381932878207D+01   -0.1089647261257986D+02
   -0.2012962815245752D+02    0.1371544535540944D+02    0.1046908967457792D+02
   -0.2056002381210062D+02    0.1297464495927064D+02    0.9953337501106356D+01
   -0.1940925812944496D+02    0.1403071815241837D+02    0.9965572989139227D+01
   -0.2730694660517044D+02   -0.2622430206681991D+02    0.2715082368936083D+02
   -0.2744564230213722D+02   -0.2676009739890820D+02    0.2633667426310372D+02
   -0.2813517164012687D+02   -0.2578073289021351D+02    0.2733120834794853D+02
   -0.1209881230455999D+02    0.2739730354059926D+02   -0.2017625278625059D+02
   -0.1226207125680507D+02    0.2646552617082757D+02   -0.2006109356940301D+02
   -0.1117170101383151D+02    0.2736339047402234D+02   -0.2047441736104441D+02
   -0.2459777681038069D+02    0.1135358162306165D+01   -0.1358922326190527D+02
   -0.2519182485419720D+02    0.5171621797957204D+00   -0.1402175256885035D+02
   -0.2491050449128611D+02    0.1208851054394243D+01   -0.1259241494984671D+02
   -0.1849110112626184D+02   -0.7841778746393738D+01    0.9000562563185756D+01
   -0.1873072709691853D+02   -0.7320979725828927D+01    0.9735311894230573D+01
   -0.1858650708348529D+02   -0.8713906426193443D+01    0.9389418777328665D+01
   -0.1202394690311297D+00   -0.2215751975299994D+02   -0.1850505675131331D+00
   -0.4670167706184789D+00   -0.2215458000331220D+02    0.6882287212454010D+00
    0.3264993740307708D+00   -0.2135957480632165D+02   -0.3148385902666607D+00
    0.1882933191741875D+02   -0.2619879835497118D+02    0.9340979800924776D+00
    0.1853684600270362D+02   -0.2530137862579447D+02    0.7845587974409555D+00
    0.1953178126536742D+02   -0.2608131138583090D+02    0.1548630279056646D+01
   -0.3514021866494982D+01   -0.2204087064972770D+02   -0.1694412106642248D+02
   -0.3586952906385868D+01   -0.2116222776946140D+02   -0.1673608298881358D+02
   -0.3047187245498901D+01   -0.2200025750021575D+02   -0.1777725393640573D+02
   -0.7189470864725357D+00   -0.1702835047525689D+02    0.2067806764168992D+02
   -0.9110189670854275D+00   -0.1710318319630458D+02    0.2167823719308516D+02
    0.2502591831775876D+00   -0.1682677830062023D+02    0.2064075280098170D+02
   -0.7758569192393287D+01    0.3141195067317970D+01   -0.4222983672049661D+01
   -0.7761207063772916D+01    0.3056854342788769D+01   -0.3245908226273234D+01
   -0.8224284983109015D+01    0.2371560721527586D+01   -0.4528426939719563D+01
   -0.1039409709109460D+02    0.4141759531467114D+01   -0.2785654559231955D+01
   -0.9615714660689703D+01    0.4087474260162982D+01   -0.2224520592602900D+01
   -0.1103830839103689D+02    0.4727469867776799D+01   -0.2356780589864131D+01
   -0.1940985438492627D+01   -0.1552474528811113D+02   -0.2342495768498436D+01
   -0.2040763845932482D+01   -0.1486949247093780D+02   -0.1604292863266595D+01
   -0.9922420109109688D+00   -0.1567137369016787D+02   -0.2450572146726713D+01
   -0.8289763949908911D+01   -0.1186633848808047D+02   -0.1189413912665239D+01
   -0.8513311330545475D+01   -0.1270423977024413D+02   -0.1596711224172623D+01
   -0.7362391903013217D+01   -0.1180633147973745D+02   -0.1159499596227503D+01
   -0.3247957605187736D+00    0.4199160718304782D+01   -0.1114669970651108D+02
   -0.1056388307672664D+00    0.3344857010363201D+01   -0.1143377899514596D+02
    0.7457752843327026D-01    0.4734876326396068D+01   -0.1185481190314484D+02
   -0.7988077318312573D+01   -0.2236580395857915D+02    0.1560975190067851D+02
   -0.7862534705165113D+01   -0.2152143435225851D+02    0.1517196658072323D+02
   -0.8376327561242810D+01   -0.2207465442758540D+02    0.1650155556331357D+02
   -0.2069410086091275D+02   -0.2097398479026099D+02    0.2221418069805755D+02
   -0.2060773687741441D+02   -0.2059903305004444D+02    0.2312275169749734D+02
   -0.2015720707064490D+02   -0.2186029777785570D+02    0.2226762459157883D+02
    0.2253638066967053D+02    0.2064086540296071D+02    0.1605852958117297D+02
    0.2182679732253221D+02    0.2097681306661252D+02    0.1553493710130805D+02
    0.2275053592361400D+02    0.1975236741130670D+02    0.1565518542533198D+02
    0.2741749781425327D+01   -0.2180572300596548D+02   -0.1630173655347861D+02
    0.1997260461667008D+01   -0.2190090254532498D+02   -0.1572474630134370D+02
    0.2734348073345111D+01   -0.2249944475162197D+02   -0.1695677637622112D+02
   -0.1463424065760506D+02    0.2605326278380307D+02    0.7497732593470024D+01
   -0.1435991625132252D+02    0.2518655435754842D+02    0.7704136447462439D+01
   -0.1509453389809706D+02    0.2589070135862261D+02    0.6655538713839515D+01
   -0.2028957919841293D+02   -0.4901743716148137D+01    0.1450867433556104D+02
   -0.1936185585813304D+02   -0.4684104977957418D+01    0.1463498592737283D+02
   -0.2083107042015829D+02   -0.4207601384773088D+01    0.1493769437578488D+02
   -0.1902598534624124D+02   -0.1914266819322752D+02   -0.2483653481808638D+02
   -0.1979158177459445D+02   -0.1875952115770256D+02   -0.2531891236716191D+02
   -0.1837708756965660D+02   -0.1848345217571395D+02   -0.2474273871804736D+02
    0.1087114557693926D+02   -0.2042465401461244D+02    0.2182565959258891D+02
    0.1174422729793036D+02   -0.2083035039545825D+02    0.2166917948399319D+02
    0.1057030553074860D+02   -0.2022231650483221D+02    0.2092746690894697D+02
   -0.1322700670432903D+02   -0.1595463667513835D+02   -0.2523428482027461D+02
   -0.1242372133847596D+02   -0.1641855170426904D+02   -0.2503379291059688D+02
   -0.1356594745555591D+02   -0.1541173801836799D+02   -0.2453274065675050D+02
   -0.2444218240585609D+02   -0.9885424936597399D+01    0.2589222932593484D+01
   -0.2459537768925627D+02   -0.8960168709659499D+01    0.2420038812775524D+01
   -0.2384120438298353D+02   -0.1015007386869058D+02    0.1886032424762565D+01
    0.2520896784170225D+02   -0.5604711019463636D+01   -0.6366921133416391D+01
    0.2501883188509189D+02   -0.4705424071993860D+01   -0.6803754446774581D+01
    0.2448058593460630D+02   -0.6218224169204476D+01   -0.6548553881585597D+01
   -0.1377798243221437D+02    0.2354481382231172D+02    0.1384101514279549D+02
   -0.1360288952632519D+02    0.2436957695281651D+02    0.1342850390173229D+02
   -0.1397562465801005D+02    0.2378004804274754D+02    0.1477912959598378D+02
    0.1629799223305211D+02   -0.2505214503193718D+02    0.1302860580913087D+02
    0.1614601148481895D+02   -0.2459326568595780D+02    0.1382062753280406D+02
    0.1714444205445522D+02   -0.2544705457612617D+02    0.1317246553505877D+02
    0.2417551781004861D+02   -0.2736365878646162D+02   -0.2051970923049910D+02
    0.2443951242547691D+02   -0.2775933128664428D+02   -0.1969476488202951D+02
    0.2503182508574405D+02   -0.2725065299526447D+02   -0.2086945694653452D+02
   -0.2329047761656073D+02   -0.1064458627036178D+02    0.4793728117786484D+01
   -0.2352537484534552D+02   -0.1033824664398817D+02    0.3913281580870178D+01
   -0.2416892823115043D+02   -0.1090805771852376D+02    0.5154125743705901D+01
    0.1336083825289945D+02    0.2709732316390635D+02   -0.1232368773175312D+02
    0.1389943896301247D+02    0.2649409415413343D+02   -0.1182674306199570D+02
    0.1337074228671076D+02    0.2794319362022627D+02   -0.1187064921413524D+02
   -0.5786443067548547D+01   -0.1602150073901171D+02    0.3376930121462598D+01
   -0.5168748052868624D+01   -0.1665763257767870D+02    0.3814481408358176D+01
   -0.5188357838670782D+01   -0.1536377612519003D+02    0.2959573657931207D+01
   -0.6445929910951134D-01   -0.4746478248474681D+01   -0.1192360973909166D+02
   -0.6820000337595032D+00   -0.4828237160615828D+01   -0.1266926001352806D+02
    0.1958757153696146D+00   -0.5607096363738065D+01   -0.1152353676513609D+02
   -0.1398201640667505D+02   -0.1833987473832972D+01   -0.1166072812751318D+02
   -0.1425205515232301D+02   -0.2472371105001705D+01   -0.1099135821002995D+02
   -0.1313247374653593D+02   -0.2166799034748795D+01   -0.1195681895326919D+02
    0.1347078970716672D+02   -0.1381557534762258D+02   -0.2563653473322725D+01
    0.1314616008718357D+02   -0.1312763469005100D+02   -0.3212005983106853D+01
    0.1299810703782044D+02   -0.1467331011446923D+02   -0.2689339732469475D+01
    0.2189496075117716D+02   -0.2210190488924966D+02   -0.1718891400405649D+02
    0.2186942718058035D+02   -0.2300463571754495D+02   -0.1689960251045579D+02
    0.2185317890104321D+02   -0.2163003782935607D+02   -0.1632400566353996D+02
   -0.1128849070963827D+02   -0.2542635135199700D+02   -0.8252822619038129D+01
   -0.1193711388717962D+02   -0.2569913000125651D+02   -0.8860111350354638D+01
   -0.1056311059391980D+02   -0.2591585722509980D+02   -0.8671024073779133D+01
    0.4841284351915205D+01    0.9813996019528423D+01   -0.9105354629805213D+01
    0.4489065870319917D+01    0.9289356871156002D+01   -0.8352191706024318D+01
    0.4876773298725890D+01    0.1074288761879601D+02   -0.8806494471894917D+01
   -0.1095051378657224D+02   -0.4538528205331380D+01   -0.2313643608082209D+01
   -0.1112242173935754D+02   -0.5402068208655264D+01   -0.2044060672008728D+01
   -0.1119393015349684D+02   -0.3995418345426459D+01   -0.1475212022489445D+01
    0.1291941087524589D+02   -0.1841750067583504D+02   -0.2461616221082296D+02
    0.1238728392946303D+02   -0.1891859960189342D+02   -0.2522862433141919D+02
    0.1385383936568917D+02   -0.1876348916991234D+02   -0.2465084137394290D+02
    0.2423013762552014D+02   -0.3689187928177537D+01   -0.2162098715903993D+02
    0.2407734062471332D+02   -0.3663264091282810D+01   -0.2065696931373828D+02
    0.2335147144850579D+02   -0.3637324116281712D+01   -0.2197949084171578D+02
    0.2428129759336113D+02    0.4108781828077168D+01    0.2089671017187440D+02
    0.2357902171476345D+02    0.3507078012025997D+01    0.2101696287512620D+02
    0.2393965188062185D+02    0.5014101049104184D+01    0.2076925342067235D+02
   -0.4398019553842580D+01    0.1392515631535881D+02   -0.1024048154452620D+02
   -0.3477327761507927D+01    0.1366576363600726D+02   -0.1041387814887646D+02
   -0.4970897378323669D+01    0.1345694994969091D+02   -0.1086155211165178D+02
   -0.1491892907814489D+02    0.1500553798927153D+01   -0.2056644416457255D+02
   -0.1416013106028016D+02    0.9033378735700530D+00   -0.2068988020577303D+02
   -0.1531606403968618D+02    0.1883582449716593D+01   -0.2141679758358242D+02
    0.2224038852295483D+02   -0.2649341554598332D+02   -0.7394466898502903D+01
    0.2206123817097170D+02   -0.2598939742404004D+02   -0.6633217559379332D+01
    0.2310333846605898D+02   -0.2633497986464353D+02   -0.7733440038373981D+01
   -0.2162375616081493D+02    0.1946461614994057D+02   -0.1629177593124844D+02
   -0.2238957772661903D+02    0.1982897100573027D+02   -0.1671156681461463D+02
   -0.2188110713757804D+02    0.1853323926051818D+02   -0.1606533732562139D+02
   -0.2421729724677220D+01    0.9423513241498222D+01   -0.2601274251955610D+02
   -0.2192366306382279D+01    0.1000227178205196D+02   -0.2529224545048163D+02
   -0.1957221817346706D+01    0.8635979930939873D+01   -0.2586276113089670D+02
    0.1195152684239788D+02   -0.1029117726725288D+02   -0.1039780827936075D+02
    0.1255493001100871D+02   -0.9590296629638219D+01   -0.1025506157121778D+02
    0.1251730658307058D+02   -0.1092117885249981D+02   -0.1082152893525268D+02
   -0.1316608739975518D+01   -0.1738167851168629D+02   -0.1950200291667016D+02
   -0.1044403060609561D+01   -0.1828587422419825D+02   -0.1919815028398406D+02
   -0.1263888573620400D+01   -0.1688343524384033D+02   -0.1870368499435143D+02
   -0.2606345259982131D+01    0.2474615057405661D+02    0.4643895793064695D+01
   -0.2938068394965694D+01    0.2531383747381619D+02    0.3951899313129667D+01
   -0.2738027489401213D+01    0.2385600001278575D+02    0.4286053097229424D+01
    0.8428569743291714D+00    0.8754989525736534D+01   -0.2358316399076703D+02
    0.9937287806734216D+00    0.7989058068478237D+01   -0.2304733433969866D+02
    0.1685481300298475D+01    0.8976774658311914D+01   -0.2405277902218938D+02
   -0.9966805795732697D+01    0.3255377033532586D+01    0.7197513280707144D+01
   -0.9227738168621329D+01    0.3151576618647884D+01    0.7745785647613648D+01
   -0.9763964493679184D+01    0.2777617745990797D+01    0.6349447649579934D+01
   -0.2700456172036213D+02    0.1762487418543848D+02    0.1601264547412854D+02
   -0.2745585609556063D+02    0.1765023471497408D+02    0.1686801744094395D+02
   -0.2623977155094742D+02    0.1703731863254912D+02    0.1589808817479530D+02
    0.1505329494929473D+02   -0.1080270617733886D+01   -0.5790391181632234D+01
    0.1440855673380733D+02   -0.1674169114536802D+01   -0.6163594454442570D+01
    0.1518340222041052D+02   -0.1419640382645969D+01   -0.4890144483407605D+01
   -0.2049953154831913D+02    0.1381978691153829D+02    0.1508498387366557D+02
   -0.2038913887999915D+02    0.1284126479005242D+02    0.1530208710495416D+02
   -0.1994813339600836D+02    0.1395718454038352D+02    0.1429455870085092D+02
   -0.2071259608874089D+02    0.1088960683347885D+01   -0.2549298001953042D+01
   -0.2087750691008324D+02    0.4293184277426829D+00   -0.3300972049495809D+01
   -0.2031261158650564D+02    0.6066206551413817D+00   -0.1875861080922383D+01
   -0.6271892338450486D+01   -0.1817584737049555D+02   -0.1936708157492365D+02
   -0.7124796951428353D+01   -0.1839505285712409D+02   -0.1983307599076727D+02
   -0.5690707656720746D+01   -0.1790243100794195D+02   -0.2007995374668000D+02
    0.2550341972499643D+02   -0.2542945428570395D+02   -0.2763632804249043D+02
    0.2513152882563553D+02   -0.2622835586404131D+02   -0.2728294385396528D+02
    0.2485902949425305D+02   -0.2498615905745029D+02   -0.2818130808610381D+02
    0.1555646828353701D+02   -0.1916208443720827D+02    0.1590041156315054D+02
    0.1507407386012457D+02   -0.1834548340000990D+02    0.1580142208869477D+02
    0.1653391277870973D+02   -0.1895333874368538D+02    0.1583281577208885D+02
   -0.7508273731718313D+01   -0.2527224509792697D+02   -0.1556751473847440D+02
   -0.6791193097863447D+01   -0.2469417685622678D+02   -0.1543643635813906D+02
   -0.8110704862865973D+01   -0.2489943572717308D+02   -0.1625727088196522D+02
   -0.7322438078952054D+01    0.1773391400720577D+02   -0.8182085292770042D+01
   -0.6545124608482121D+01    0.1720455005090488D+02   -0.8081557136003228D+01
   -0.8011460084135802D+01    0.1715411400452705D+02   -0.7799362855135720D+01
   -0.2243367905291199D+02   -0.6303427702086626D+01   -0.7952610920288294D+01
   -0.2164074787857165D+02   -0.6432504151173099D+01   -0.7472234360438665D+01
   -0.2305028657454513D+02   -0.6881174507251520D+01   -0.7488972466560657D+01
   -0.2810747335033708D+01   -0.1929947165340630D+02    0.2676789696956301D+01
   -0.2329851251355101D+01   -0.2010867007080312D+02    0.2940138798936093D+01
   -0.2852336711700140D+01   -0.1930632003912836D+02    0.1716949058357590D+01
   -0.2651214491124223D+02    0.6452829977599903D+01   -0.1758848925668649D+02
   -0.2744022488172567D+02    0.6499093706653082D+01   -0.1744847815040437D+02
   -0.2632455376741952D+02    0.7266860622504771D+01   -0.1797313591885824D+02
   -0.8538493132276567D+01   -0.2730011829604424D+02    0.1116116826132640D+02
   -0.9467502760344175D+01   -0.2731850559827934D+02    0.1126420377838107D+02
   -0.8375155990395038D+01   -0.2632640302284817D+02    0.1109221044531686D+02
   -0.9098336578530663D+01   -0.1723662308965579D+02    0.2401814920788247D+02
   -0.8894018181937804D+01   -0.1770554193598487D+02    0.2318837715159356D+02
   -0.1007402912203677D+02   -0.1707372610240319D+02    0.2403573217756753D+02
    0.1332492289580733D+02    0.2654983962953929D+02    0.2192799556337517D+02
    0.1406934828705321D+02    0.2695432035683537D+02    0.2231826524943012D+02
    0.1283279029945173D+02    0.2737023925893581D+02    0.2176214881831534D+02
    0.2346665084919489D+02    0.1029301531687287D+02    0.9308923912098440D+01
    0.2370216423937815D+02    0.9947508196719632D+01    0.8448633144480491D+01
    0.2250220633390613D+02    0.1036809570158987D+02    0.9264780007154300D+01
   -0.2278661161170875D+01    0.2497978578898865D+02   -0.2595521223470325D+02
   -0.3183363058714954D+01    0.2466040448936196D+02   -0.2578599990522995D+02
   -0.1909878483157090D+01    0.2429372321944802D+02   -0.2659806626367432D+02
   -0.2396206911360486D+02   -0.2209811524927294D+02   -0.1925021779991423D+02
   -0.2428423287501834D+02   -0.2117846493696064D+02   -0.1927364607795398D+02
   -0.2358775208461157D+02   -0.2217734968888930D+02   -0.1836205569919859D+02
    0.2345034488661159D+02   -0.2314740231755774D+02    0.1375292188572335D+02
    0.2338849103263433D+02   -0.2283119770613573D+02    0.1287411070436041D+02
    0.2281598570138799D+02   -0.2263151972867162D+02    0.1425395257057211D+02
   -0.8290853195826617D+01    0.1361916219347306D+02   -0.3839542089423747D+01
   -0.7744654047330767D+01    0.1365501617448208D+02   -0.2986605880153596D+01
   -0.9043722612987700D+01    0.1428505158051087D+02   -0.3811026978548793D+01
   -0.6213609303878080D+01   -0.4866170166174661D+01   -0.9349511328145453D+00
   -0.5249394993830299D+01   -0.4997791165223483D+01   -0.8527673123625031D+00
   -0.6267026272353596D+01   -0.3940773419687053D+01   -0.7566215837233141D+00
   -0.2523181658833649D+02   -0.2323409775087725D+02    0.2544929629416644D+02
   -0.2618256184967920D+02   -0.2294257124807971D+02    0.2558216874002855D+02
   -0.2484085711010702D+02   -0.2273523892968013D+02    0.2472970378515337D+02
    0.1664741046831455D+02    0.1307419067692290D+02   -0.2479607081680134D+02
    0.1731215889911078D+02    0.1246599144493892D+02   -0.2447383214655591D+02
    0.1579445051143040D+02    0.1289087515309048D+02   -0.2435414119178267D+02
   -0.6457748613500970D+01   -0.2017460966238657D+02   -0.1248130283060637D+02
   -0.6496678107548560D+01   -0.2085233738935433D+02   -0.1186489729656986D+02
   -0.7085909424695906D+01   -0.2035626712804519D+02   -0.1320297320159735D+02
   -0.2743301522597260D+02    0.2487040303302736D+01    0.1618919704899855D+02
   -0.2655180344593826D+02    0.2468695865567269D+01    0.1661619345721940D+02
   -0.2733585149003174D+02    0.2670147063315231D+01    0.1525519216424977D+02
   -0.1347497479744099D+02    0.1125123499264794D+02   -0.1133909286590103D+02
   -0.1325222108982847D+02    0.1054851149464866D+02   -0.1069747257736528D+02
   -0.1255939905445015D+02    0.1159691324459225D+02   -0.1160031148895247D+02
    0.7142817630654354D+01    0.1911443198528367D+02   -0.1586750175802067D+02
    0.7511047951868774D+01    0.1964282640491053D+02   -0.1661993351456949D+02
    0.7129508932419160D+01    0.1828107346208868D+02   -0.1626638933468588D+02
    0.2541601074450659D+02   -0.5945705371464022D+01   -0.2062197282470427D+02
    0.2479718773862930D+02   -0.5619187253921771D+01   -0.2130047424345540D+02
    0.2531663799081684D+02   -0.6876797250571522D+01   -0.2043556515918979D+02
   -0.2620254782549078D+02    0.1890853799175219D+02   -0.2454867049982823D+02
   -0.2556044895595114D+02    0.1935898362815118D+02   -0.2401955961086270D+02
   -0.2575408777388622D+02    0.1824697773799657D+02   -0.2505882033347694D+02
    0.1221411220230571D+02   -0.1483950804662327D+02   -0.1147133156045761D+02
    0.1129034488588536D+02   -0.1489175504473021D+02   -0.1119897517930930D+02
    0.1276273860985316D+02   -0.1426402160168221D+02   -0.1089680243200432D+02
   -0.1508210568620671D+02    0.2197040512372823D+02    0.1059419567614625D+02
   -0.1469610250862663D+02    0.2163625190515448D+02    0.1139782139032716D+02
   -0.1604781917615873D+02    0.2180535367537951D+02    0.1076550846702880D+02
   -0.2296496778055893D+02    0.9983440526495679D+01   -0.1121333299038145D+02
   -0.2346089901707303D+02    0.1043256666604429D+02   -0.1192401010852256D+02
   -0.2290107550875664D+02    0.1052784713382423D+02   -0.1041974023748059D+02
   -0.1132092481927639D+02   -0.2096604750144076D+02    0.1626265553514255D+02
   -0.1151908673106617D+02   -0.2102095218273712D+02    0.1531570452986429D+02
   -0.1207589428608009D+02   -0.2056729970052035D+02    0.1673833489807648D+02
   -0.1037110098945188D+02   -0.1574683682808530D+02   -0.7707563387970017D+01
   -0.9994535879742452D+01   -0.1574654446774017D+02   -0.8594955943862885D+01
   -0.1069357009618402D+02   -0.1486696035769977D+02   -0.7501399871648704D+01
   -0.4359329132730609D+01   -0.2751101985470271D+02   -0.2237167094625340D+02
   -0.4985855157464429D+01   -0.2684657630522224D+02   -0.2270646303152983D+02
   -0.3855955021301090D+01   -0.2774844774040770D+02   -0.2312713066809298D+02
   -0.2501978489315261D+02   -0.1031509621496919D+02    0.2012443031129748D+02
   -0.2409514095514819D+02   -0.1045006005716663D+02    0.2036930739776015D+02
   -0.2508600700421887D+02   -0.9975932788681812D+01    0.1918351402613899D+02
   -0.2048831140323164D+02   -0.2045608660946838D+02    0.2589743799870939D+01
   -0.2075744568437106D+02   -0.2137985890213076D+02    0.2371335278857018D+01
   -0.1957788876876641D+02   -0.2030690743811413D+02    0.2259770666487887D+01
    0.2677359837980136D+02    0.3564674972859951D+01   -0.1705765737159920D+02
    0.2684658336666777D+02    0.3871945899528918D+01   -0.1792047425056972D+02
    0.2704539509993391D+02    0.2631988628765308D+01   -0.1707483363902831D+02
   -0.9727541035820744D+01    0.1491128025810667D+02    0.2010506078136623D+02
   -0.9117704349691238D+01    0.1549485483314897D+02    0.1972566473916389D+02
   -0.9786616823679145D+01    0.1401021738895539D+02    0.1963727734239295D+02
    0.2389214898283032D+02   -0.2599192258082565D+02    0.8297949396915449D+00
    0.2331009914735787D+02   -0.2544607628296990D+02    0.1432230117301495D+01
    0.2441844273673757D+02   -0.2651701017192783D+02    0.1416278993865344D+01
    0.3750489931948195D+01    0.2395101809208456D+01    0.2321079087501307D+01
    0.3817897984205025D+01    0.1893527309125559D+01    0.1468612903597226D+01
    0.4314088984401432D+01    0.1860297278057218D+01    0.2919703075648835D+01
   -0.1498241747838222D+02   -0.1290355751310106D+02   -0.1978854731162576D+02
   -0.1461286441782552D+02   -0.1220307710151073D+02   -0.1921586347542590D+02
   -0.1588767702599472D+02   -0.1267694777714156D+02   -0.2004091113132095D+02
   -0.1380486111373734D+02   -0.2244004127052726D+02   -0.2433041201598231D+02
   -0.1374478144795475D+02   -0.2166144922355545D+02   -0.2375213631077960D+02
   -0.1449749316192900D+02   -0.2294130719440215D+02   -0.2385041470237568D+02
   -0.3659334453946438D+01   -0.7303088593185628D+01   -0.1360266359088169D+02
   -0.2738628997123344D+01   -0.7170311671344192D+01   -0.1395239161553533D+02
   -0.3826252883548352D+01   -0.8303763646617657D+01   -0.1370759516174154D+02
    0.2581639715698857D+02    0.1531666034935074D+02    0.1538903707771726D+02
    0.2518720794143898D+02    0.1557518116390230D+02    0.1607239107625242D+02
    0.2525746017155731D+02    0.1513581874832897D+02    0.1460814534417118D+02
   -0.2655508840400285D+02    0.7122292568170913D+01   -0.1253241084078225D+02
   -0.2638411523097776D+02    0.6578668954426372D+01   -0.1336734716091278D+02
   -0.2571849593690776D+02    0.7206644978111369D+01   -0.1214970327716907D+02
   -0.2372819715904220D+02   -0.1361882804435751D+02    0.1868752840932999D+02
   -0.2371308519480190D+02   -0.1279589363303790D+02    0.1810031278597514D+02
   -0.2438709077673248D+02   -0.1346562157384936D+02    0.1934870254896515D+02
   -0.1765232710712500D+02   -0.1955893264954347D+01   -0.8488482187318608D+01
   -0.1715714301073771D+02   -0.1150036899323633D+01   -0.8608747396808701D+01
   -0.1689732278822705D+02   -0.2634590844897543D+01   -0.8232785773707358D+01
    0.2349143237460493D+01    0.7816016587245021D+01   -0.2675720999915813D+02
    0.2437896940735315D+01    0.6893842223227192D+01   -0.2704882819884409D+02
    0.3042995914555856D+01    0.8066122846627247D+01   -0.2607008235026352D+02
    0.2994882988544531D+01   -0.1939980433851018D+02   -0.2594842738872091D+02
    0.2504454989852217D+01   -0.1901237086518504D+02   -0.2522774084174953D+02
    0.2872389517590229D+01   -0.2030970663549118D+02   -0.2575922640786829D+02
   -0.2088619486418872D+02   -0.1319593451291859D+02   -0.2124578184690110D+02
   -0.2107769289108100D+02   -0.1249398869142333D+02   -0.2181449010761057D+02
   -0.2156234377393541D+02   -0.1389358229529527D+02   -0.2138082209189764D+02
    0.1967535117870057D+02    0.1399940303717380D+02    0.2142633375197590D+02
    0.1960571055899150D+02    0.1433908461328298D+02    0.2049623596331680D+02
    0.2008489413557339D+02    0.1468447365658356D+02    0.2194870234791140D+02
   -0.2111873074393337D+02   -0.6412780104452558D+01    0.2741095921106838D+02
   -0.2018478187957697D+02   -0.6268981940566275D+01    0.2713952807405543D+02
   -0.2142112824587540D+02   -0.7176328889227283D+01    0.2690422833386458D+02
   -0.5000843458465208D+01   -0.7723468714041712D+01   -0.2368224366046506D+02
   -0.5479625663854907D+01   -0.6929657760064882D+01   -0.2380602156160870D+02
   -0.4562243481487087D+01   -0.7502232447967020D+01   -0.2288339141198973D+02
   -0.2737706160528497D+02   -0.5849940586020373D+00   -0.2248633575799459D+02
   -0.2664358852025327D+02   -0.6610067826882660D-01   -0.2201866876955913D+02
   -0.2811449230431912D+02   -0.6416173027001498D+00   -0.2189348221858440D+02
   -0.1182453834345013D+02   -0.2261378070009249D+02    0.7752137464990208D+01
   -0.1150483060185507D+02   -0.2337202300838025D+02    0.7213029000750659D+01
   -0.1240119484308125D+02   -0.2199391059199425D+02    0.7299571802567150D+01
    0.2734556926032399D+02    0.1417743219214541D+02   -0.1782749448282647D+00
    0.2734154112103556D+02    0.1393314314338939D+02    0.7757580299324224D+00
    0.2755166760289143D+02    0.1507947468280234D+02   -0.1367233942972289D+00
   -0.2543964197458517D+02    0.1671484141599372D+02   -0.1676127438374363D+02
   -0.2580468535338518D+02    0.1689891660909326D+02   -0.1587067535580626D+02
   -0.2558468271127738D+02    0.1572030282828139D+02   -0.1681233081057169D+02
   -0.1855269103080557D+02   -0.5586192596625939D+01    0.7113510439528831D+01
   -0.1800463942409403D+02   -0.4891295938049498D+01    0.7521281480864073D+01
   -0.1868893723317081D+02   -0.6236588698033539D+01    0.7769883948946664D+01
    0.1837781439934381D+02    0.1040856807793955D+02   -0.1639000936377091D+02
    0.1781372658742611D+02    0.9651565403228515D+01   -0.1668050423038486D+02
    0.1923296577056137D+02    0.1023940149668474D+02   -0.1683673846643593D+02
   -0.1208702462094573D+01    0.1134014970777438D+02    0.5215239902097001D+01
   -0.1695523491848224D+01    0.1214750962573377D+02    0.5393547618619155D+01
   -0.3385296309096975D+00    0.1141352105584627D+02    0.5713152934856395D+01
    0.1606075631901639D+02   -0.2701622262619211D+02   -0.2529698696851577D+02
    0.1512178029545303D+02   -0.2688356420431391D+02   -0.2552197605328551D+02
    0.1619683373006691D+02   -0.2671188826287977D+02   -0.2438109174656194D+02
   -0.2513415028514314D+02   -0.1155118804687876D+02    0.1252395745994706D+02
   -0.2532835946293835D+02   -0.1157584374587625D+02    0.1157962804692993D+02
   -0.2416108378579816D+02   -0.1168966673532626D+02    0.1251666729633321D+02
    0.1066830133599384D+02   -0.2296471647679108D+02    0.1774941131050793D+02
    0.9852330093875173D+01   -0.2355642091054020D+02    0.1773111568401973D+02
    0.1132709720029902D+02   -0.2334004011347825D+02    0.1721937180887564D+02
   -0.1521944265619595D+01    0.1530517318395207D+02    0.1224027501275295D+02
   -0.1358536908027093D+01    0.1557852455989675D+02    0.1310982412233144D+02
   -0.1325974042991445D+01    0.1607425779496061D+02    0.1168924991222685D+02
    0.1377198800733464D+02    0.1255454877665990D+02    0.1637725759760332D+02
    0.1307408877620853D+02    0.1255872350623057D+02    0.1695421268356443D+02
    0.1435319357610757D+02    0.1181984697484586D+02    0.1670760911102247D+02
   -0.2696935150812863D+02   -0.1837714141354215D+02   -0.4025432598367995D+01
   -0.2646510230964201D+02   -0.1889389729641365D+02   -0.3464221438805893D+01
   -0.2644725070817559D+02   -0.1754116207468707D+02   -0.4052941175403624D+01
   -0.2179973091196243D+02   -0.1144025142943074D+02   -0.6070082125513222D+01
   -0.2236068549302421D+02   -0.1072703870496284D+02   -0.5671987392393113D+01
   -0.2140153441219810D+02   -0.1094027817982929D+02   -0.6868556990905449D+01
   -0.8894899971615486D+01    0.6801904647569750D+01   -0.1573446768116668D+02
   -0.8682310859143362D+01    0.6565688554629706D+01   -0.1665259759899354D+02
   -0.9215752405976200D+01    0.5955124663703788D+01   -0.1549300517880897D+02
   -0.2498733438457367D+01    0.8686118434583603D+01    0.2073587328040077D+02
   -0.3056491457165832D+01    0.8574328067959206D+01    0.2154326002954505D+02
   -0.2372075318835302D+01    0.7817489299332760D+01    0.2033583400100177D+02
    0.1811514756901089D+02   -0.2142902849337299D+02   -0.8874853867066888D+01
    0.1803178950293128D+02   -0.2184189853515225D+02   -0.9772337936917989D+01
    0.1902719312642466D+02   -0.2164366802360445D+02   -0.8577379944672709D+01
    0.1144075797606407D+02   -0.2327173758708426D+02    0.5809797415345446D+01
    0.1091658540620139D+02   -0.2315634672521943D+02    0.6580615519626842D+01
    0.1094293420036983D+02   -0.2391845349337885D+02    0.5346511934087011D+01
   -0.2707636286670895D+02    0.1674492125282861D+02    0.9687137102218657D+01
   -0.2751763606036616D+02    0.1736763036066445D+02    0.9135070741112564D+01
   -0.2623995447590217D+02    0.1659074305825117D+02    0.9323466398320207D+01
   -0.1019242836733639D+02   -0.2655043370507983D+02    0.1518728398044666D+02
   -0.1068639005935635D+02   -0.2643449025970128D+02    0.1440408539459799D+02
   -0.9334626027029543D+01   -0.2691111730113316D+02    0.1493156091035574D+02
   -0.1578906120298653D+02   -0.1219048628579968D+02   -0.1117710652704128D+02
   -0.1530496875978222D+02   -0.1208001021096497D+02   -0.1203436984453262D+02
   -0.1655437594542385D+02   -0.1270666907474213D+02   -0.1136760638520234D+02
   -0.1087379079700342D+02    0.1122808687068262D+02   -0.2022587982726278D+02
   -0.1009593821139402D+02    0.1139525741950502D+02   -0.2070314817728756D+02
   -0.1055409333361239D+02    0.1062874999824024D+02   -0.1957418408396295D+02
    0.1211566261187147D+02    0.2742843969477495D+02    0.1072398781669222D+02
    0.1151670454260290D+02    0.2743479164612578D+02    0.1144125712091052D+02
    0.1275149523963876D+02    0.2804907588342308D+02    0.1106733697690681D+02
   -0.8608437550611022D+01    0.1892570919694375D+02   -0.1669437541923414D+02
   -0.8958778214519331D+01    0.1896069197419252D+02   -0.1579317710145285D+02
   -0.7727819391928907D+01    0.1858617446158747D+02   -0.1659429560701495D+02
   -0.1140591993776521D+02    0.2238814508675583D+02   -0.1876728355157945D+02
   -0.1190294172668312D+02    0.2234751256499393D+02   -0.1800195534074315D+02
   -0.1058953036461500D+02    0.2194671379406986D+02   -0.1854739040943291D+02
    0.2056129509403926D+02    0.1099496061954970D+02   -0.2006776186694062D+02
    0.2004503609215336D+02    0.1175056986718451D+02   -0.2023359589770721D+02
    0.2083063044708584D+02    0.1108390595610995D+02   -0.1914429084143977D+02
    0.2221761686764171D+02   -0.2453114772038527D+01    0.4313716314715194D+01
    0.2222355834168917D+02   -0.1699898026016545D+01    0.3730907583174178D+01
    0.2160422556595764D+02   -0.3205274589607021D+01    0.4004356013552915D+01
   -0.2508127060859709D+02   -0.2377171352965183D+02   -0.6706444322502620D+01
   -0.2435254951655505D+02   -0.2394604487821975D+02   -0.6055523404506396D+01
   -0.2512755455819137D+02   -0.2463451847053829D+02   -0.7114463148354077D+01
   -0.2250805260799712D+02   -0.3564037338917678D+01    0.2071957069073994D+02
   -0.2211875600138509D+02   -0.4082621344853429D+01    0.1999848714991431D+02
   -0.2223322423552221D+02   -0.3899112721398653D+01    0.2155242915188297D+02
   -0.3715065995602612D+01    0.9017948364352272D+01   -0.9263368084845524D+01
   -0.4379846335044325D+01    0.9722905858730352D+01   -0.9201621351582629D+01
   -0.4274417908992655D+01    0.8237345134400105D+01   -0.9465076170710361D+01
    0.1581345670182084D+02   -0.1384769119204422D+02    0.2115360858153126D+01
    0.1632114314480986D+02   -0.1302292230211348D+02    0.2194457918064439D+01
    0.1584867142269641D+02   -0.1409975859371988D+02    0.3063506637363357D+01
   -0.2623773286464665D+02    0.7224739652044037D+01   -0.5383871363275848D+01
   -0.2577595113826939D+02    0.7734615760987515D+01   -0.4729564741281301D+01
   -0.2559651304967613D+02    0.6975058694752863D+01   -0.6037644647246995D+01
   -0.1078784971609548D+02    0.1064023983097653D+02    0.1730209455893438D+01
   -0.1152368362121029D+02    0.1008734200154634D+02    0.1967434368060661D+01
   -0.1110942976024272D+02    0.1154135424474110D+02    0.1733728100555734D+01
    0.2525643783740775D+02   -0.1353351376229734D+02    0.1075781121773308D+02
    0.2539105703840705D+02   -0.1362516453322484D+02    0.1171459525135879D+02
    0.2588967931719128D+02   -0.1291022715001210D+02    0.1049194928901088D+02
    0.2354928935681743D+02    0.7857075666576867D+01   -0.1660859108859605D+02
    0.2328350882700709D+02    0.8485826530083168D+01   -0.1593927729361626D+02
    0.2398336613760481D+02    0.8462358619430093D+01   -0.1729075311530687D+02
    0.1308879817220996D+02   -0.2641416349419001D+01   -0.2225566647596320D+02
    0.1346988513000092D+02   -0.3039513372582000D+01   -0.2308168869066911D+02
    0.1373381652751896D+02   -0.1967644839489359D+01   -0.2195360416888157D+02
    0.1865482146988007D+01   -0.1519809888401210D+02    0.5676828224170493D+01
    0.2728500899890215D+01   -0.1521637166523651D+02    0.5291405287585935D+01
    0.2065768963332353D+01   -0.1549355967926421D+02    0.6588100816326258D+01
    0.1917518655627524D+02    0.1167090156314629D+02   -0.2347613193345063D+02
    0.1883551661030968D+02    0.1086888834637610D+02   -0.2383207899803313D+02
    0.2012083672216276D+02    0.1192719426261172D+02   -0.2364815286853131D+02
   -0.1587639409845679D+02   -0.6245045740025032D+01   -0.2511640303940818D+02
   -0.1671730031130897D+02   -0.5893795392036005D+01   -0.2470481508903303D+02
   -0.1575130310398739D+02   -0.5561155764313077D+01   -0.2578626351665643D+02
   -0.1592355379230402D+02   -0.1282310621012967D+02    0.2311686330836644D+02
   -0.1593009474465338D+02   -0.1194697974394610D+02    0.2350219631121650D+02
   -0.1525713822710843D+02   -0.1288498863810219D+02    0.2237163802001194D+02
    0.5403081400439696D+01   -0.2417837979220813D+02   -0.6553053125439004D+01
    0.6081301352815918D+01   -0.2446826920804005D+02   -0.5927287364057953D+01
    0.5654614903287777D+01   -0.2465801747641829D+02   -0.7414354523448875D+01
    0.5027678082667282D+01    0.2533150678801262D+02   -0.3966135388366685D+01
    0.5627258172487951D+01    0.2603587051387555D+02   -0.3973535198219738D+01
    0.4126108448271416D+01    0.2575943624095079D+02   -0.3935328486535928D+01
   -0.1196076427259165D+02   -0.1341543422648268D+02    0.2602342173177442D+02
   -0.1152989008952729D+02   -0.1285201573068487D+02    0.2537145824960945D+02
   -0.1270362331344606D+02   -0.1376650734790855D+02    0.2558846137927524D+02
   -0.1508750402428881D+02   -0.1293090595629088D+02    0.4798266664463568D+01
   -0.1463430962302218D+02   -0.1307018900751470D+02    0.3958892409468378D+01
   -0.1442918280636317D+02   -0.1323222311435035D+02    0.5503435460193821D+01
   -0.6466032295135821D+01    0.5429009245216956D+01   -0.1403669509135150D+02
   -0.6162553298144037D+01    0.6337886792694628D+01   -0.1380751783778599D+02
   -0.7375340509867081D+01    0.5307601740058341D+01   -0.1365087762366039D+02
    0.2609672647565282D+02   -0.7653183217787124D+01   -0.2761370221642408D+02
    0.2512642404302951D+02   -0.7811854838484344D+01   -0.2750565272875047D+02
    0.2617750687379313D+02   -0.6749641567684118D+01   -0.2740726578635173D+02
    0.5298433586190125D+00   -0.2778605383543518D+02    0.2070674207328050D+02
    0.2564526035946416D+00   -0.2768973164209025D+02    0.1974645648470587D+02
   -0.3250445476726721D-01   -0.2726069137832592D+02    0.2131530252564542D+02
    0.2708568784978388D+02   -0.2296686185108345D+02   -0.3261623162129419D+01
    0.2793197402574154D+02   -0.2263278914720632D+02   -0.3719266035317456D+01
    0.2731811738764493D+02   -0.2331732507352920D+02   -0.2396333255350537D+01
    0.1788168496302145D+02    0.1901087226547651D+02    0.8202910987466934D+01
    0.1718094454694718D+02    0.1831014009490767D+02    0.8192108610000842D+01
    0.1748615960636061D+02    0.1973930521412057D+02    0.7758727122667288D+01
    0.2288719881465535D+02   -0.1541939656060029D+02   -0.8590628270114715D+01
    0.2297596083648894D+02   -0.1606133102061844D+02   -0.7872598598959956D+01
    0.2380890333041484D+02   -0.1512257654972045D+02   -0.8798869439186399D+01
    0.1064051818539485D+01    0.6231444702394616D+01   -0.5637141342079705D+01
    0.1703765603436432D+01    0.6057556420763373D+01   -0.6331113098693618D+01
    0.7820915884995862D+00    0.7118574399286845D+01   -0.5677119067674679D+01
    0.9273090388622328D+00   -0.6723453534680821D+01   -0.4761930404296015D+01
    0.1213605151056747D+01   -0.7603746182511061D+01   -0.5073104957821278D+01
    0.1782705994504975D+00   -0.6436896025789152D+01   -0.5290588412729607D+01
   -0.1989264616582782D+01   -0.1544988790372194D+00   -0.1487541107233805D+02
   -0.2812428353453821D+01    0.1774962857044224D+00   -0.1446740544157783D+02
   -0.1357729603582019D+01   -0.2640178734075033D+00   -0.1414842941218093D+02
    0.2219431183927431D+02   -0.2422963929551396D+02    0.1755167310194422D+02
    0.2129322967658595D+02   -0.2427284112144326D+02    0.1714028243897788D+02
    0.2269922851629384D+02   -0.2497621722956638D+02    0.1717922377022579D+02
   -0.2201036020922537D+02   -0.9061837060685727D+00    0.2665829374219926D+02
   -0.2198901139845822D+02   -0.5837216343072692D+00    0.2759292745036548D+02
   -0.2277147185639306D+02   -0.5339319285175295D+00    0.2618730938682644D+02
    0.8741674369029129D+01    0.2541082251758559D+02   -0.1643949920360658D+02
    0.9647693454851540D+01    0.2554552979819416D+02   -0.1626812541777858D+02
    0.8328240367381495D+01    0.2616870975557125D+02   -0.1688552323575231D+02
    0.1239599435413740D+02    0.3225492626244955D+01    0.1734064168863069D+01
    0.1198658030338777D+02    0.2411593089279940D+01    0.1923209362905574D+01
    0.1173566613888450D+02    0.3779111615102560D+01    0.1357353008676179D+01
    0.1252809095230982D+02   -0.1099763495951801D+02   -0.1870558090805070D+02
    0.1295138002340911D+02   -0.1101889363832761D+02   -0.1786385443249874D+02
    0.1328936727694372D+02   -0.1101050672962839D+02   -0.1930851806588903D+02
   -0.6509936433494907D+01    0.6208732209508723D+00   -0.1570224398939216D+01
   -0.5566820721742372D+01    0.8869459796426340D+00   -0.1447720692171306D+01
   -0.6457836852236449D+01    0.1465848219243286D+00   -0.2390270984578677D+01
    0.1101945688071938D+02    0.1434498823922890D+02   -0.1189738880741793D+02
    0.1130297220110497D+02    0.1451833312519657D+02   -0.1279544033158106D+02
    0.1180131820156424D+02    0.1421897471182872D+02   -0.1130949868809663D+02
   -0.1756038157025983D+02   -0.2169449662482954D+02    0.2581648984253174D+02
   -0.1717163554075595D+02   -0.2254904796422309D+02    0.2566107996978615D+02
   -0.1787141246701492D+02   -0.2172023907743741D+02    0.2672321270305288D+02
    0.5109501693335776D+01    0.2349124207819152D+02   -0.2023358211113225D+01
    0.5007972519738560D+01    0.2420451266017547D+02   -0.2731821781853437D+01
    0.4564277182569247D+01    0.2382266742224311D+02   -0.1236613869000175D+01
    0.7657001858047202D+01   -0.6241852066888137D+01   -0.1427316811155442D+02
    0.8167557824721328D+01   -0.5527098802443363D+01   -0.1386563955304224D+02
    0.6909528041187133D+01   -0.6329781557391478D+01   -0.1364920392861202D+02
    0.1726609707942161D+02    0.2449259802927391D+02    0.7149535311054569D+01
    0.1629098793696320D+02    0.2463063949413624D+02    0.7137204560702519D+01
    0.1764508501868895D+02    0.2539312108579512D+02    0.7283650768922602D+01
    0.4323937273537218D+01    0.1136581691393115D+02    0.4848342485208645D+01
    0.3952718270367348D+01    0.1199221162134905D+02    0.5493041160038119D+01
    0.4131951160841933D+01    0.1050418357555173D+02    0.5192431918287149D+01
    0.1431553066815331D+02   -0.5324476468505484D+01   -0.1571555837307804D+02
    0.1455145463491834D+02   -0.4995143267572943D+01   -0.1663187244913315D+02
    0.1348238001283277D+02   -0.4997080763123732D+01   -0.1552416724481291D+02
   -0.7797485374485301D+01    0.2463526707114478D+01    0.8967311697411418D+01
   -0.7560830527476624D+01    0.1581559032613425D+01    0.8701833046722371D+01
   -0.6971199624983687D+01    0.3060201657375405D+01    0.8918621122121607D+01
   -0.1674056023071879D+02   -0.2293195528430944D+02    0.2483790495350620D+01
   -0.1593949227922198D+02   -0.2289931262123482D+02    0.1839986329192641D+01
   -0.1639373040768508D+02   -0.2302914757610052D+02    0.3433172457140073D+01
    0.1138367068162178D+02   -0.8780436145262900D+01    0.4099077048361365D+01
    0.1222783127236308D+02   -0.9052672443669040D+01    0.4497375909742547D+01
    0.1156204995127326D+02   -0.7885979706332006D+01    0.3736983467761084D+01
    0.2099531436761424D+02   -0.1059516384146884D+02   -0.1780073815854266D+00
    0.2009598139978859D+02   -0.1104465807851314D+02   -0.1242300347628551D+00
    0.2080691762180679D+02   -0.9696376040283607D+01    0.7766167424600756D-01
   -0.8057317423484559D+01   -0.2703311062421529D+02    0.2499434668356946D+02
   -0.7798426232419571D+01   -0.2620655694489196D+02    0.2535397535190512D+02
   -0.9009618276871423D+01   -0.2699277273282869D+02    0.2505169313497373D+02
   -0.4563567253255353D+01    0.2108738474369005D+01   -0.1717865725627130D+02
   -0.5288707035463672D+01    0.1479416395193715D+01   -0.1751524854465827D+02
   -0.3818079707663481D+01    0.1885337168790562D+01   -0.1769060995096004D+02
    0.1552611666608152D+02   -0.2487213470896949D+02    0.1872700397863530D+02
    0.1517646331757309D+02   -0.2411889122519985D+02    0.1923490445747770D+02
    0.1586105896103173D+02   -0.2447894860913510D+02    0.1791260081849432D+02
    0.1146588779720270D+02   -0.1091081039525125D+02   -0.2154431015574451D+02
    0.1079170018161206D+02   -0.1062385042930088D+02   -0.2090594197636745D+02
    0.1184546960939417D+02   -0.1017640986610290D+02   -0.2206836232210727D+02
   -0.2682921416376115D+02    0.8394184356242905D+01    0.1554505696515403D+02
   -0.2635660659680821D+02    0.8462894405085247D+01    0.1470651914143161D+02
   -0.2620698088205912D+02    0.8576303252486181D+01    0.1626621004816098D+02
   -0.1499084427149820D+02    0.1286577337986158D+02   -0.2161787915198014D+02
   -0.1432916541614448D+02    0.1289390408245426D+02   -0.2091770649844110D+02
   -0.1538694105383314D+02    0.1370966008338584D+02   -0.2162943175879444D+02
    0.6447209333230774D+01   -0.2446675755299280D+02   -0.1240882015882576D+02
    0.5921322136630692D+01   -0.2516095885736618D+02   -0.1287856116913039D+02
    0.6999841736001390D+01   -0.2487627784228292D+02   -0.1175233432179998D+02
    0.2015004413523842D+02    0.1858739516463703D+02   -0.1974765899032973D+01
    0.2041392772919295D+02    0.1940657291361217D+02   -0.1554838049681560D+01
    0.2093453673421470D+02    0.1807677522503212D+02   -0.2207638013047061D+01
   -0.1378665991837652D+02   -0.1543808775903705D+02    0.2758279735150883D+02
   -0.1307873065067698D+02   -0.1590863758417701D+02    0.2711998951331091D+02
   -0.1355108943352367D+02   -0.1532926425976965D+02    0.2851078311525249D+02
   -0.1356049219108739D+02    0.8130470260588734D+01    0.2303115896576401D+02
   -0.1411104421121127D+02    0.7507466971506573D+01    0.2348666002760315D+02
   -0.1265136681656867D+02    0.7785499259436859D+01    0.2321598924573842D+02
   -0.7332613299263993D+01   -0.1866744733310800D+02   -0.5697503341315569D+01
   -0.7616179201430021D+01   -0.1957725363296490D+02   -0.5697214685602055D+01
   -0.7810002305008660D+01   -0.1832881069771224D+02   -0.6475012886605461D+01
   -0.1272608806487925D+02    0.8474963927548124D+01   -0.2438517578918027D+02
   -0.1307965684108137D+02    0.7584968186409041D+01   -0.2428062145480077D+02
   -0.1327455607036205D+02    0.9023833618611492D+01   -0.2495649667147969D+02
   -0.8232597466767684D+01   -0.8766808244009118D+01   -0.1587044948846147D+02
   -0.8498207437453836D+01   -0.8717573171490033D+01   -0.1678465099269876D+02
   -0.8108573328655124D+01   -0.9712555587641205D+01   -0.1570004978093998D+02
   -0.1088600787141100D+02    0.9311596514567256D+01    0.5293656941021408D+01
   -0.1132665749523974D+02    0.8628240675699439D+01    0.4783579035452032D+01
   -0.1024088156997205D+02    0.9835256967158569D+01    0.4826829108117064D+01
   -0.1520900359124365D+02   -0.1807031067464852D+02    0.2067260133541159D+02
   -0.1525786420462883D+02   -0.1888532092836207D+02    0.2123658630180846D+02
   -0.1579107478470582D+02   -0.1744686607211872D+02    0.2107923869126522D+02
    0.2631357423687472D+02   -0.1750783424094547D+01    0.1910098130103527D+02
    0.2670483511948312D+02   -0.8504125239197985D+00    0.1919518001991893D+02
    0.2662283318027952D+02   -0.2196314831254524D+01    0.1986812626196343D+02
    0.2123479660704728D+02   -0.1354983206752474D+02   -0.1483476176131434D+02
    0.2037650291095986D+02   -0.1327695447329313D+02   -0.1524978282578789D+02
    0.2165989016941820D+02   -0.1413378538277691D+02   -0.1545776542414556D+02
    0.1965944508769490D+00   -0.1491362955782761D+02   -0.1150810633554856D+02
    0.4618627538778384D+00   -0.1492120509781590D+02   -0.1056802018309914D+02
   -0.3024325701201846D+00   -0.1408210365391660D+02   -0.1175683135069781D+02
   -0.6363338569699978D+01    0.1794030706073714D+02    0.2421300508414825D+02
   -0.6435397816211538D+01    0.1879250491164676D+02    0.2377412050411709D+02
   -0.6982636831484740D+01    0.1793362503912123D+02    0.2488448951080041D+02
   -0.3915346586640106D+01   -0.1659374858304295D+02   -0.1486452919735118D+02
   -0.4187066466705475D+01   -0.1720560757898239D+02   -0.1421428341209976D+02
   -0.4317873901305786D+01   -0.1675871427952735D+02   -0.1570609386184842D+02
   -0.1624522522532348D+02   -0.1812273117351365D+02   -0.3053142866982556D+01
   -0.1641187400494330D+02   -0.1846642132324260D+02   -0.3981624765835721D+01
   -0.1597341584813817D+02   -0.1720002910803141D+02   -0.3210940667205562D+01
   -0.7209894643984086D+01   -0.1543843723303047D+02   -0.1496953272344516D+02
   -0.7081255280396436D+01   -0.1471529748027339D+02   -0.1436008990614730D+02
   -0.6462739212621563D+01   -0.1553880902317333D+02   -0.1561064077362332D+02
   -0.2337039203761268D+02   -0.1140219473560122D+02    0.2223795101659289D+02
   -0.2343168314397428D+02   -0.1066923368539785D+02    0.2286278480336192D+02
   -0.2256757156077559D+02   -0.1189064874965414D+02    0.2245310674049890D+02
   -0.2192467110947773D+02    0.1220656542234880D+02   -0.2573946542215525D+02
   -0.2252076245020590D+02    0.1167186746275164D+02   -0.2627498358739719D+02
   -0.2108023549068164D+02    0.1168436322841300D+02   -0.2573741627192035D+02
   -0.2773980053508415D+01   -0.9542916098556171D+01   -0.8996479675646549D+01
   -0.2664350033051229D+01   -0.8607075632818480D+01   -0.9077867003386361D+01
   -0.3290589511992361D+01   -0.9572607791927386D+01   -0.8158320915811929D+01
    0.2140350800359662D+02   -0.2170044949028792D+02    0.7081687499968909D+01
    0.2234964930966552D+02   -0.2190850205796171D+02    0.6943226418880849D+01
    0.2097462844133814D+02   -0.2239433136006439D+02    0.7693970434905827D+01
    0.1768451822225764D+02   -0.2432649125241089D+02   -0.1849556909788907D+02
    0.1678322853304711D+02   -0.2415281401142640D+02   -0.1854491502820234D+02
    0.1806223805436832D+02   -0.2342262661359153D+02   -0.1838488041212132D+02
   -0.2684149975171297D+02    0.1794538530544182D+02    0.2418171141138793D+02
   -0.2626048163558791D+02    0.1874730784306472D+02    0.2407336882184222D+02
   -0.2629461247574053D+02    0.1722494368107215D+02    0.2445615906808723D+02
   -0.2040984187126104D+02   -0.2158320823627358D+02   -0.1052228412002324D+02
   -0.2027480469320078D+02   -0.2154674442777871D+02   -0.9534493429207046D+01
   -0.2008832921578189D+02   -0.2077941185337553D+02   -0.1098118473148247D+02
    0.1603674236309734D+02    0.5071638724184739D+01   -0.1069886818614135D+01
    0.1668707515739497D+02    0.4379805089585305D+01   -0.8452858040823640D+00
    0.1600962193935981D+02    0.5153733639009933D+01   -0.2028471041484050D+01
   -0.2122335561068078D+02   -0.5900059809660059D+01   -0.4807112559603461D+01
   -0.2030477984722963D+02   -0.5845170182880068D+01   -0.4423493654487714D+01
   -0.2166113347828146D+02   -0.6606176838939211D+01   -0.4412613864465603D+01
    0.1117664053178178D+02   -0.1901967555102617D+02   -0.5779347726507027D+01
    0.1036141852674794D+02   -0.1854142278442482D+02   -0.5517984566244772D+01
    0.1195607751570558D+02   -0.1852797178613385D+02   -0.5418470123817140D+01
   -0.1733824452837666D+02   -0.2593554089303171D+02   -0.2009102579342054D+01
   -0.1651870092268675D+02   -0.2546531165432602D+02   -0.2243431512891970D+01
   -0.1766932616031621D+02   -0.2617450374752637D+02   -0.2850792331453070D+01
   -0.1975013397578092D+02   -0.1172817659402551D+02    0.1358377422659727D+01
   -0.2057317600259258D+02   -0.1127175211814179D+02    0.1549290315001017D+01
   -0.2002315024620811D+02   -0.1258408547144667D+02    0.9908423696840947D+00
   -0.2601067372950111D+02   -0.3073192216017711D+01    0.1705006598552245D+02
   -0.2572178591373069D+02   -0.3455030063023004D+01    0.1781768265260366D+02
   -0.2606719624650943D+02   -0.3849151954685321D+01    0.1645029648543672D+02
   -0.1606992779947462D+02   -0.1990936710251811D+02    0.2418337753737119D+02
   -0.1564533205705493D+02   -0.1903704977341506D+02    0.2445212876298925D+02
   -0.1666852871024042D+02   -0.2018645771261227D+02    0.2486903194175853D+02
   -0.1887702447206346D+02    0.1970362970530258D+02   -0.4573375078033219D+01
   -0.1842586451785075D+02    0.1892386049905334D+02   -0.4858190330179979D+01
   -0.1833461851335530D+02    0.2048303728444521D+02   -0.4792452811836121D+01
   -0.7233367830706218D+01   -0.1693141109003319D+02   -0.9735429046234390D+01
   -0.7674526855570608D+01   -0.1667177566199399D+02   -0.1058315391310505D+02
   -0.7897691709975328D+01   -0.1705466758168880D+02   -0.9020000893654171D+01
    0.1182308664202045D+02   -0.7599245739577464D+01   -0.6280972056224123D+01
    0.1229267517703208D+02   -0.6767253854831592D+01   -0.6499600432505066D+01
    0.1213646779726319D+02   -0.7764600407626610D+01   -0.5390963222524959D+01
    0.2383237651033443D+02   -0.6664099840096248D+01   -0.1081176257200051D+02
    0.2425314081834085D+02   -0.6145850028679738D+01   -0.1011783958520767D+02
    0.2343417302684669D+02   -0.6015069049993357D+01   -0.1143626760168632D+02
   -0.2240228340768219D+02   -0.2326915944115790D+02   -0.2521919662056725D+02
   -0.2194911543473635D+02   -0.2411061203627887D+02   -0.2528049366955602D+02
   -0.2227303543384998D+02   -0.2287862519644549D+02   -0.2611184458539839D+02
   -0.2329299807795710D+02   -0.1525253081138187D+02   -0.2086112209872859D+02
   -0.2257040139438676D+02   -0.1591309892821405D+02   -0.2085001964752700D+02
   -0.2384783716814018D+02   -0.1553012101594089D+02   -0.2011457906218315D+02
   -0.2711071732541595D+02    0.9336047206981786D+00   -0.2260936608882818D+01
   -0.2773193485484024D+02    0.3831669131448075D+00   -0.1789397052468748D+01
   -0.2636801042185658D+02    0.3285766150808256D+00   -0.2425450488143922D+01
   -0.2581329390648825D+02   -0.8082160000467209D+01    0.7540431064146310D+01
   -0.2557869166856463D+02   -0.8195188110930641D+01    0.8489800600321637D+01
   -0.2625990359660363D+02   -0.8915039178368326D+01    0.7295285498724995D+01
   -0.1365121029712110D+02   -0.2050639869761341D+02    0.7141934582701611D+01
   -0.1310199082728655D+02   -0.1981936118407112D+02    0.7567034649630566D+01
   -0.1425789839354314D+02   -0.1999513600259808D+02    0.6509016111219657D+01
   -0.1219674763662922D+02   -0.1596322610756565D+02    0.2808099548905458D+01
   -0.1287817430775805D+02   -0.1609350677553633D+02    0.2112483215754194D+01
   -0.1259066905395956D+02   -0.1624263223492593D+02    0.3601194224828130D+01
    0.8432475915079797D+01    0.1185564095041375D+02    0.1852754435234746D+01
    0.8267755568727464D+01    0.1201994704425900D+02    0.8978133840350845D+00
    0.8056219975621350D+01    0.1096987276368038D+02    0.2157955708502075D+01
    0.1791819105792900D+02   -0.2181022035041162D+02   -0.7214360450264523D+00
    0.1764692864762843D+02   -0.2234632502722379D+02    0.8563823307038854D-01
    0.1810252904981458D+02   -0.2239895282565524D+02   -0.1486180757981243D+01
    0.1781761340546102D+02   -0.2659567755210868D+00   -0.1927547521695687D+02
    0.1742276144182809D+02   -0.5262680225049192D+00   -0.2010693431525541D+02
    0.1852410198527353D+02    0.4823065739067190D+00   -0.1944979117348788D+02
    0.1072255887881150D+02   -0.2705735057148136D+02   -0.2279685091177537D+02
    0.1020490512790217D+02   -0.2630985246471811D+02   -0.2315003056977231D+02
    0.1034154271205812D+02   -0.2740545061825711D+02   -0.2195225028072903D+02
   -0.1597337759374386D+02    0.1748109607261967D+02   -0.2751199329924345D+02
   -0.1526910269584001D+02    0.1802212486272633D+02   -0.2785491857938400D+02
   -0.1571054044479178D+02    0.1683339845474429D+02   -0.2687580630546358D+02
    0.2055945784465679D+02    0.3263058914891043D+01   -0.7538249263031879D+01
    0.2033814739065372D+02    0.2987201844015755D+01   -0.6628068356521815D+01
    0.2148684922989833D+02    0.3525688197304400D+01   -0.7604155287687010D+01
   -0.1404974535970164D+02    0.1334021652818339D+02   -0.2540123299552889D+02
   -0.1324580156678517D+02    0.1349929570958959D+02   -0.2483059722950459D+02
   -0.1443715949432862D+02    0.1259837787148124D+02   -0.2492594690648635D+02
   -0.1705857191179642D+02   -0.2353827684114712D+02   -0.1446880432992738D+02
   -0.1633355995861720D+02   -0.2378376745205022D+02   -0.1502206500085046D+02
   -0.1692095075037649D+02   -0.2259140423313270D+02   -0.1429303807771770D+02
   -0.2096680977306282D+02   -0.2300162594076729D+02    0.2755630235647736D+02
   -0.2189280408926717D+02   -0.2309452245342185D+02    0.2758209462220762D+02
   -0.2075286977045498D+02   -0.2393665310809358D+02    0.2743441469933177D+02
    0.2720986878634666D+02   -0.4973376217707179D+01   -0.1451425716761821D+02
    0.2696634055454651D+02   -0.4164670076529807D+01   -0.1507579849589844D+02
    0.2819472916848693D+02   -0.4878972726756857D+01   -0.1433524132762232D+02
    0.2589168281919396D+02   -0.7285544161791615D+01   -0.2339133026330029D+02
    0.2612811742455120D+02   -0.8235702136805239D+01   -0.2331264767006723D+02
    0.2602149203040702D+02   -0.6957208155852449D+01   -0.2247162948984033D+02
    0.1097368228164938D+02    0.2579441201090620D+02    0.6763353714745337D+01
    0.1007920428829776D+02    0.2538681680054376D+02    0.6961090296689078D+01
    0.1162164035129525D+02    0.2559010060147777D+02    0.7427381434181825D+01
    0.2210227136938228D+02    0.7928167805503845D+01   -0.2007061442624565D+02
    0.2140033170337477D+02    0.8594791408400958D+01   -0.1993493922393476D+02
    0.2235006467865317D+02    0.7968240017851032D+01   -0.2103266619386536D+02
   -0.2117642886916557D+02    0.2151861832640170D+02   -0.1110235518304527D+02
   -0.2198453582170863D+02    0.2109142403715323D+02   -0.1092064987267195D+02
   -0.2120985608432875D+02    0.2220675541338448D+02   -0.1042813976936693D+02
    0.1607341254880695D+01   -0.2534289044794880D+02    0.4355903725302896D+01
    0.2318705153989729D+01   -0.2475951464733570D+02    0.4035478708489814D+01
    0.2080206797302325D+01   -0.2616386443888054D+02    0.4583005724635064D+01
    0.2630425596849605D+02   -0.1758720053034536D+02   -0.2427525984525451D+02
    0.2711791096010210D+02   -0.1711586781663418D+02   -0.2408174207877663D+02
    0.2604990630023200D+02   -0.1805781101954302D+02   -0.2345012743711923D+02
    0.2089829331934442D+02    0.8721352931519430D+00   -0.2507483058432682D+02
    0.2132417312743037D+02    0.1473270582851228D+01   -0.2452080320437997D+02
    0.2016509474035416D+02    0.5216158319049531D+00   -0.2461169562486820D+02
   -0.1201729707520292D+02   -0.2127846818063752D+02   -0.7755849439302941D+01
   -0.1122341174103567D+02   -0.2147118393078636D+02   -0.7203509369238758D+01
   -0.1191855500080828D+02   -0.2038875193905513D+02   -0.8035083138812377D+01
    0.2708075156218973D+02    0.2342088337317588D+02    0.1753629791371459D+02
    0.2750401129745686D+02    0.2265832033141078D+02    0.1805023259489938D+02
    0.2640846224258026D+02    0.2313778162325302D+02    0.1681029456370420D+02
    0.2724695111107341D+02    0.9803813004949527D+01    0.3031793386475354D+01
    0.2677990056842192D+02    0.9773299075924452D+01    0.2172276915360253D+01
    0.2677966451317687D+02    0.1049695582600706D+02    0.3505116344520385D+01
   -0.3370680936864838D+01    0.5467366137044773D+01   -0.1995638146544216D+01
   -0.2588153284398867D+01    0.5942452939182012D+01   -0.1682908744719390D+01
   -0.3396940499182698D+01    0.5545997004060390D+01   -0.2939352768755798D+01
   -0.9863397718494461D+01    0.7891537723950121D+01    0.1125694109198815D+02
   -0.1080564629258331D+02    0.7592713780894016D+01    0.1116464210500232D+02
   -0.9631114291496308D+01    0.8251228609126464D+01    0.1037357586506551D+02
    0.4485663685266323D+01   -0.1105627071206498D+02   -0.2601682133211608D+02
    0.4482452378809076D+01   -0.1074342081279363D+02   -0.2691882627752974D+02
    0.4101501396162631D+01   -0.1037762841235023D+02   -0.2544252795989280D+02
   -0.3928050604960799D+01   -0.2436337420433020D+02    0.2176836833310040D+01
   -0.4639307478426810D+01   -0.2480929411414763D+02    0.2542553892463570D+01
   -0.4105316316580838D+01   -0.2338699861590414D+02    0.2242859615770075D+01
   -0.3478291829648442D+01   -0.2151634995652043D+02    0.5204327910544833D+00
   -0.2927649965110814D+01   -0.2149455743835785D+02   -0.2176084224891321D+00
   -0.2946941021544733D+01   -0.2177407961587948D+02    0.1257498075402782D+01
   -0.5336064766364220D+01   -0.1831904506847816D+02    0.2171090216971195D+02
   -0.5301487850153812D+01   -0.1748950863666342D+02    0.2220715834344691D+02
   -0.4733019883297397D+01   -0.1899445190614389D+02    0.2222556292193861D+02
   -0.3772663270139169D+01    0.1391993382958897D+02   -0.2497353591641078D+01
   -0.3060931580529667D+01    0.1404877127415349D+02   -0.1837467331528939D+01
   -0.3610041349686521D+01    0.1472349870894428D+02   -0.2968530570068141D+01
    0.1452514858929407D+02   -0.2640638026578061D+02    0.6855656466075884D+01
    0.1421711328261595D+02   -0.2557557664705855D+02    0.6571018857588474D+01
    0.1365670062218602D+02   -0.2671908031635533D+02    0.7242163840787265D+01
    0.2168788504130313D+02    0.9154065213752405D+01   -0.2316277468289919D+02
    0.2083576364775045D+02    0.9172706186700365D+01   -0.2277318726164518D+02
    0.2161789167806141D+02    0.8462330708704926D+01   -0.2379918026629218D+02
   -0.2711253538932552D+02   -0.2065228532311474D+02    0.6429962795089323D+00
   -0.2721247410318874D+02   -0.1965738074649429D+02    0.5180332181127431D+00
   -0.2800809289349129D+02   -0.2104442768354637D+02    0.6479482291853277D+00
    0.2764557035190975D+02    0.2473704143044130D+02   -0.8920255085620468D+01
    0.2855270597057842D+02    0.2484239969105510D+02   -0.8685293870081525D+01
    0.2767116010678096D+02    0.2399907962961505D+02   -0.9547869305454261D+01
    0.1152390314563781D+02    0.3701120600673206D+01   -0.1835562058686027D+02
    0.1182276479680961D+02    0.4542320710266820D+01   -0.1803355631489086D+02
    0.1191249403304825D+02    0.2993891630327216D+01   -0.1776164552621087D+02
    0.6843352970717731D+01    0.2278806252919249D+02    0.2151745023822359D+02
    0.6900313675605674D+01    0.2321510046941511D+02    0.2068222887190469D+02
    0.5930803892382057D+01    0.2276287837082282D+02    0.2181014403976848D+02
   -0.2635902634910599D+02   -0.5487565809709199D+01    0.1587401024702968D+02
   -0.2662391544322617D+02   -0.6256141135292461D+01    0.1643560271774709D+02
   -0.2650834596681966D+02   -0.5717547173697987D+01    0.1494967791334627D+02
    0.1813549689603321D+02    0.2761020156114349D+02    0.2316692922559536D+02
    0.1903216680845143D+02    0.2728235043822515D+02    0.2334081057751322D+02
    0.1813019185577327D+02    0.2859603491138084D+02    0.2308574748314436D+02
   -0.1412860368242153D+02    0.1695035217057138D+02   -0.1835750014364791D+02
   -0.1350362006611950D+02    0.1633098926777215D+02   -0.1866329517907539D+02
   -0.1376627650575606D+02    0.1784252222850221D+02   -0.1851349618832401D+02
    0.2212411522544360D+02   -0.2501755086225110D+02   -0.1680153091668126D+02
    0.2162548726934560D+02   -0.2554028131004896D+02   -0.1746841565790024D+02
    0.2178425369813742D+02   -0.2538160792514081D+02   -0.1596137894178126D+02
   -0.1163303562550961D+02   -0.5897255223393732D+01   -0.6372209930068204D+01
   -0.1143655273180155D+02   -0.5913386682682841D+01   -0.5480149356563828D+01
   -0.1228395000328186D+02   -0.6558505000052405D+01   -0.6726693170843682D+01
   -0.6408158020798206D+01   -0.1771846121540431D+02    0.2516382908412479D+02
   -0.6659748314190941D+01   -0.1857937268313515D+02    0.2476573351967409D+02
   -0.5899093738787331D+01   -0.1729222771152666D+02    0.2446413284949846D+02
    0.1468634460707276D+02   -0.3915563161333556D+01   -0.1799732716172968D+02
    0.1446754572865628D+02   -0.4240579456948167D+01   -0.1894604366337881D+02
    0.1401350126598325D+02   -0.3344091945740241D+01   -0.1760284104783373D+02
    0.2559650898234326D+02    0.1397783582438806D+02    0.2584420697838418D+02
    0.2584209566411246D+02    0.1447675388004708D+02    0.2659529162060474D+02
    0.2561605237096375D+02    0.1302755112936943D+02    0.2598693448059710D+02
   -0.2467190818325428D+02   -0.8280770297650614D+01    0.9820303982606752D+01
   -0.2428156898175347D+02   -0.7497929881957209D+01    0.1026162366571706D+02
   -0.2380370501954133D+02   -0.8704298902518346D+01    0.9408957023670217D+01
    0.1481726360175624D+02   -0.2092668752051823D+02   -0.1014974964039961D+02
    0.1515521931729244D+02   -0.2004842499807615D+02   -0.1012281788058620D+02
    0.1485765381893830D+02   -0.2117902053359944D+02   -0.1110054067532126D+02
    0.1224720370991149D+02    0.2002774196175497D+02   -0.1282887908355121D+02
    0.1189172244041350D+02    0.2001022061992817D+02   -0.1190746328546593D+02
    0.1148359907574474D+02    0.2006749144018041D+02   -0.1341973486699001D+02
   -0.1500221922858809D+02   -0.2196587547478662D+02    0.1404201037557394D+02
   -0.1557105727241257D+02   -0.2268508623280901D+02    0.1453610023035204D+02
   -0.1408945618706309D+02   -0.2229727041731218D+02    0.1418447695960133D+02
   -0.1056569383586288D+02    0.8282615129439382D+01   -0.1416387299206628D+02
   -0.1006919269415554D+02    0.7988864592182870D+01   -0.1495701144794516D+02
   -0.1076552360294686D+02    0.9204719406929984D+01   -0.1449344723285328D+02
    0.2294342824607408D+02    0.1241138074385862D+02    0.2435529969886255D+02
    0.2345331287634744D+02    0.1227088758497456D+02    0.2356072290616738D+02
    0.2253878085343317D+02    0.1154235550226949D+02    0.2453596988028904D+02
    0.1597979748795368D+02    0.9690436158534460D+01    0.2780752990773033D+02
    0.1570696782201042D+02    0.9703622757165329D+01    0.2692643974860772D+02
    0.1550365237124149D+02    0.1048978611238120D+02    0.2815351219993547D+02
   -0.2457469802038317D+02    0.1230412437587790D+02    0.1235865228068133D+01
   -0.2533460703067014D+02    0.1283663564574520D+02    0.1403329657276480D+01
   -0.2470816875924187D+02    0.1141150847909489D+02    0.1641572910098410D+01
    0.2512998967035930D+02   -0.1107938678643530D+02    0.1339312224159864D+02
    0.2549052188112787D+02   -0.1193939453379404D+02    0.1322018728572715D+02
    0.2523772423140057D+02   -0.1058763573912880D+02    0.1257164378855746D+02
    0.2474834465573840D+02    0.1872007157080168D+01   -0.2327337800364885D+02
    0.2461616232033397D+02    0.1023663480056365D+01   -0.2365755729987987D+02
    0.2569140278922539D+02    0.2106264622989267D+01   -0.2323747505980550D+02
   -0.1665353081786002D+02    0.2073993012925515D+02    0.1493074089732417D+02
   -0.1665763462272113D+02    0.2058269114163002D+02    0.1586851654524536D+02
   -0.1753257952091103D+02    0.2112201637252589D+02    0.1466657590828965D+02
    0.1183866095043777D+02   -0.3375760136305679D+01   -0.1200751055950857D+02
    0.1203833962839564D+02   -0.4043326253483555D+01   -0.1135901872666375D+02
    0.1268507394636058D+02   -0.3142703739219484D+01   -0.1234134646078259D+02
   -0.4302218395360040D+01    0.2287828611793064D+02    0.1337229872933754D+02
   -0.4081602942729116D+01    0.2224417301217603D+02    0.1410724656632196D+02
   -0.3407137622226374D+01    0.2307777354291451D+02    0.1298254467287596D+02
   -0.2151821895511673D+02   -0.1210113941802736D+01    0.1952137244460297D+02
   -0.2246756217470445D+02   -0.9122981527987822D+00    0.1938608922893975D+02
   -0.2161712787624926D+02   -0.1903862312668064D+01    0.2019130151337200D+02
   -0.5450934526571719D+01    0.1296153316134024D+01   -0.8964671225495179D+01
   -0.5989291914077029D+01    0.1759161740696589D+01   -0.8335486400108332D+01
   -0.5374580345266598D+01    0.3726325970437049D+00   -0.8691911054014742D+01
   -0.2351283494392227D+02    0.5731634941246587D+01    0.5847998517184708D+01
   -0.2440510809912529D+02    0.6023577217393555D+01    0.5916667089042424D+01
   -0.2331283418938225D+02    0.5250053827175414D+01    0.6637421918333519D+01
   -0.2714784378068637D+02   -0.8691298997528071D+01    0.5049937707657016D+01
   -0.2794973903540512D+02   -0.8435751364594807D+01    0.4656668017197470D+01
   -0.2653565074821289D+02   -0.7991319369051040D+01    0.4858537781445610D+01
   -0.2957956344533668D+01    0.1731408207118894D+02    0.9252280465657588D+01
   -0.2081049417523566D+01    0.1694818454600302D+02    0.9241853904642129D+01
   -0.3512063957184504D+01    0.1679069849571292D+02    0.9856267877776014D+01
    0.2496462248148462D+02    0.1588733233811585D+02    0.2310800653206725D+02
    0.2444970344446628D+02    0.1550235121565595D+02    0.2381999325235372D+02
    0.2531823827226552D+02    0.1663811099234088D+02    0.2361976838570457D+02
   -0.1760130764102101D+02    0.1101096006434533D+02   -0.1072741213822005D+02
   -0.1735410002060753D+02    0.1010760587566388D+02   -0.1102453212204691D+02
   -0.1851491456795371D+02    0.1135991710255741D+02   -0.1099299865757549D+02
    0.2753744320085503D+02   -0.1737240549790731D+01    0.2261095196773845D+02
    0.2680125462095184D+02   -0.1124230228033529D+01    0.2262913409598973D+02
    0.2764463930602106D+02   -0.2055225725008970D+01    0.2354185402235562D+02
    0.1267531579385724D+02   -0.5370869818222279D+01   -0.2033131062573498D+01
    0.1205557872711383D+02   -0.4679921741621127D+01   -0.2393570633959089D+01
    0.1320296817582556D+02   -0.5788462585072103D+01   -0.2797041752023709D+01
   -0.9985641998450969D+01    0.1083111149367605D+02    0.1066590849770989D+02
   -0.9245145216391304D+01    0.1050808104112810D+02    0.1117789868671996D+02
   -0.9574630852248157D+01    0.1102218922156570D+02    0.9826460396824771D+01
   -0.1305735906721560D+02    0.1604829549882453D+02    0.1096941046604030D+02
   -0.1312335050294366D+02    0.1544627269809844D+02    0.1172334981560617D+02
   -0.1357163534512711D+02    0.1683126076865877D+02    0.1125674372251666D+02
    0.1772330470544400D+02    0.2419890349642208D+02    0.1093383017383596D+02
    0.1800315404479887D+02    0.2337987402460748D+02    0.1056464026396474D+02
    0.1833572062140353D+02    0.2483135128875210D+02    0.1062197174866595D+02
    0.1058817007420209D+02    0.8220269871316170D+00   -0.7057097532554853D+01
    0.1116572837574232D+02    0.5421365542556722D-01   -0.7256735122291913D+01
    0.1052476851125861D+02    0.9596127920763855D+00   -0.6151963984567561D+01
    0.5114581796883375D+01   -0.3869113483313275D+01   -0.2360571740202884D+02
    0.4693330919446625D+01   -0.4661412065803729D+01   -0.2316149177660310D+02
    0.4775260404124679D+01   -0.3820836567482747D+01   -0.2451611926111298D+02
    0.2221660636144351D+02   -0.1268444208647076D+02    0.2495379648372644D+02
    0.2271579320042311D+02   -0.1345097842368509D+02    0.2526427395548561D+02
    0.2160948227204414D+02   -0.1303838175696879D+02    0.2424944765343100D+02
   -0.2245830850379664D+00    0.2647990581304991D+02   -0.8866685396459019D+01
    0.7322746310960178D+00    0.2651827357475834D+02   -0.8571284184422792D+01
   -0.3382514081931308D+00    0.2740077574632845D+02   -0.9189103906161964D+01
    0.1783267248279439D+02    0.2099790484403949D+02    0.2537881389146049D+02
    0.1817073929572029D+02    0.2131656914299120D+02    0.2457376824146372D+02
    0.1844381235898264D+02    0.2123650847287903D+02    0.2609427601242873D+02
    0.1082509389148129D+02   -0.1633951261508733D+02    0.9138755123186108D+01
    0.1153073614041133D+02   -0.1618752032685680D+02    0.9757188970988858D+01
    0.1113613332358456D+02   -0.1717477379061501D+02    0.8734274376722704D+01
    0.2775916656520199D+02    0.2286004552481663D+02   -0.1593333362500697D+02
    0.2706248379429091D+02    0.2248909082729815D+02   -0.1643255152250165D+02
    0.2804306769341737D+02    0.2234396547102518D+02   -0.1513757625266693D+02
    0.2431685373053392D+02   -0.5013509394947170D+01    0.1846765259986202D+02
    0.2466702596039352D+02   -0.5147156885162474D+01    0.1935092937700442D+02
    0.2502339827234801D+02   -0.4551433403944541D+01    0.1797737140713696D+02
    0.1482496280749832D+01   -0.2428151477549384D+02    0.9277169673989274D+01
    0.9217482141133564D+00   -0.2444874911221193D+02    0.1001686727194977D+02
    0.1731008094297344D+01   -0.2334982442766428D+02    0.9334081349569956D+01
    0.2218815424430664D+02    0.2315270877221620D+02    0.2607116526301172D+02
    0.2291953369483416D+02    0.2364400735534003D+02    0.2652359476658272D+02
    0.2221953253213556D+02    0.2220863642703500D+02    0.2631942994488404D+02
    0.6381064801506654D+01    0.2051622681219255D+02   -0.2031378456015970D+02
    0.5472664400954805D+01    0.2077076170154336D+02   -0.2069726898118766D+02
    0.7034765366884941D+01    0.2099825835450305D+02   -0.2088774449310511D+02
   -0.1475779667858354D+00    0.2235938332818069D+02   -0.2199548743922971D+02
    0.5459617616843119D+00    0.2177479337093236D+02   -0.2175930511104390D+02
   -0.5519733415896347D+00    0.2214865565336770D+02   -0.2282831499017874D+02
   -0.2150350023963710D+02    0.1957681747360713D+02   -0.1328005335919443D+02
   -0.2078812514595121D+02    0.1906614241730543D+02   -0.1371706717643847D+02
   -0.2098065400780929D+02    0.2005002159290423D+02   -0.1259380409203953D+02
    0.2006750387704665D+02    0.2458939614524803D+01   -0.4902043362840133D+01
    0.1987430963532444D+02    0.3203488891582787D+01   -0.4306032927040241D+01
    0.1917136342914005D+02    0.2064005177137102D+01   -0.4980266708804214D+01
   -0.2352568057897312D+02   -0.1991173807247144D+02    0.2101834467516371D+02
   -0.2407954437423070D+02   -0.2009017344775705D+02    0.2180180216448558D+02
   -0.2421136203780001D+02   -0.1985564082687612D+02    0.2028246736411074D+02
   -0.2718999593033620D+02    0.1622983645779729D+02   -0.2567929724204161D+02
   -0.2671280427044614D+02    0.1594599763232676D+02   -0.2486819780309403D+02
   -0.2650655238893206D+02    0.1681574889138252D+02   -0.2611072529627625D+02
   -0.2233818175033347D+02    0.1792808668928722D+02    0.1569233110929911D+02
   -0.2201160243429142D+02    0.1803462943150071D+02    0.1479783815556570D+02
   -0.2179115116531867D+02    0.1847900276217540D+02    0.1625173011124192D+02
   -0.2769647811042622D+02    0.1240340703511853D+02    0.2488401603486154D+02
   -0.2741067483700180D+02    0.1157578217585934D+02    0.2445338470572139D+02
   -0.2771051865073992D+02    0.1224126388323934D+02    0.2578908359237813D+02
   -0.1638501279827779D+02    0.2079690962943665D+02   -0.1927667225992436D+02
   -0.1673797899559463D+02    0.2128993408550572D+02   -0.1852711324830744D+02
   -0.1696634645371024D+02    0.2007386981777439D+02   -0.1935061907922476D+02
   -0.4796826417777218D+01    0.2618791639928036D+02   -0.2883586184682945D+01
   -0.4110615877044540D+01    0.2623675596195026D+02   -0.2192972153333081D+01
   -0.4543740243775161D+01    0.2543782350557960D+02   -0.3465201607906326D+01
    0.1701201477106378D+02   -0.1524767193379205D+02   -0.2077569125039249D+02
    0.1682487083402121D+02   -0.1579893200433612D+02   -0.2155426321287999D+02
    0.1711507501388686D+02   -0.1432406677431488D+02   -0.2105039372658668D+02
    0.2436634944132072D+02    0.2735056230695633D+01    0.2483063889266247D+02
    0.2354514267083153D+02    0.3225563998568407D+01    0.2488686216639037D+02
    0.2417864688451553D+02    0.2000904942796865D+01    0.2430072907397647D+02
   -0.2018611765939231D+01    0.1067969523546076D+02    0.2693711334139168D+02
   -0.2815521930253923D+01    0.1121277521114771D+02    0.2703083441902302D+02
   -0.1853907999656744D+01    0.1023581936474557D+02    0.2776260498607900D+02
    0.9514818690407166D+01   -0.6779712511631388D+01    0.5206264742823588D-01
    0.9716852147157047D+01   -0.7720881495583700D+01    0.2235299192346554D+00
    0.9324687493323921D+01   -0.6715236128508665D+01   -0.8863915450609697D+00
    0.1002814108834592D+02    0.1453354946622077D+02    0.1742817259188977D+02
    0.9237896768807452D+01    0.1396266911633057D+02    0.1738549432276732D+02
    0.9698137482676854D+01    0.1539477677116212D+02    0.1726017297861504D+02
   -0.1021080980529984D+02    0.1157996902660714D+02    0.2311482516054437D+02
   -0.9468823049344026D+01    0.1208608664208917D+02    0.2293270828556155D+02
   -0.1061773128595367D+02    0.1216944760500694D+02    0.2376113857771032D+02
    0.8005643839329565D+01    0.1654717450836793D+02    0.1012866904899885D+02
    0.8843319812868398D+01    0.1662780523507193D+02    0.1059525538806085D+02
    0.7714859530134685D+01    0.1753295921476651D+02    0.1008282018172716D+02
    0.2681085741765014D+02   -0.2500000000517835D+02    0.1160348234430658D+02
    0.2678199440633346D+02   -0.2511359617740532D+02    0.1250961048059905D+02
    0.2763458887345345D+02   -0.2454143979249239D+02    0.1139891888322938D+02
    0.2366514786292928D+02    0.1988221515122429D+02   -0.6217686249105931D+01
    0.2308134043697352D+02    0.1939746862070848D+02   -0.5586046646799406D+01
    0.2318955802827067D+02    0.2070351394843490D+02   -0.6334945883635160D+01
    0.1183710229959402D+02    0.4825199193150126D+00   -0.2009326827983407D+02
    0.1107537658654911D+02    0.1068232712219719D+01   -0.1994976461146649D+02
    0.1147474071834269D+02   -0.3990992838747952D+00   -0.2002324192620778D+02
   -0.2054517219139509D+02    0.1333501263204526D+02    0.4925969683816763D+01
   -0.2036584938355814D+02    0.1243551208232410D+02    0.5358462138271439D+01
   -0.2057589542664286D+02    0.1411418807894799D+02    0.5496084728533736D+01
    0.2713492405497547D+02    0.4524773097160552D+01   -0.2364915245878757D+02
    0.2667586577909492D+02    0.4263290802008976D+01   -0.2443891440123513D+02
    0.2673146807432965D+02    0.5150449749012457D+01   -0.2309738073120596D+02
    0.8544059371494068D+01    0.2659948243768442D+02    0.2111319028179119D+02
    0.7897383783514953D+01    0.2660274418720609D+02    0.2037190412426319D+02
    0.8030637773870444D+01    0.2694822404468841D+02    0.2180992263596918D+02
   -0.6081062993946803D+01   -0.2722171151788530D+02   -0.3619756548795753D+01
   -0.5666633963413942D+01   -0.2803838545660712D+02   -0.3290657829234397D+01
   -0.5449494844086766D+01   -0.2646353053151394D+02   -0.3682449806412803D+01
    0.1519219458040531D+02   -0.1077702100398763D+02   -0.1997270543262359D+02
    0.1531156646584890D+02   -0.9949196060206251D+01   -0.2047913241900422D+02
    0.1601399925889524D+02   -0.1124992064138545D+02   -0.2013256169588445D+02
   -0.2753552356941724D+02   -0.1248417407064956D+02    0.1188849932536210D+02
   -0.2824647473849288D+02   -0.1283859290367965D+02    0.1236798740364712D+02
   -0.2724176743792594D+02   -0.1324030075087933D+02    0.1129858889754220D+02
   -0.1105920372020054D+02    0.1357397960148852D+02    0.1597065341773680D+01
   -0.1175433593320904D+02    0.1380133509085399D+02    0.1023086245457283D+01
   -0.1032451073162892D+02    0.1317154801386220D+02    0.1073505822163044D+01
    0.2437423040950159D+02   -0.1244601218046592D+01   -0.1878187193492943D+02
    0.2339170653297909D+02   -0.1334657256359630D+01   -0.1856503535055466D+02
    0.2471959977591945D+02   -0.2122002709380972D+01   -0.1863220313643273D+02
    0.1337125340380678D+02   -0.1154390705537203D+02   -0.1246755106934205D+02
    0.1325529634693484D+02   -0.1220856757742614D+02   -0.1314618851983486D+02
    0.1426079928532700D+02   -0.1109327474076247D+02   -0.1267003663968142D+02
   -0.1032729781571192D+02    0.3261793635622209D+01   -0.1909851098429702D+02
   -0.1076472889516677D+02    0.3052666384037114D+01   -0.1828618544306468D+02
   -0.9823177209675130D+01    0.4066082986714985D+01   -0.1898724763232711D+02
   -0.5257614521404139D+01   -0.7134127834414880D+00   -0.2269851481780269D+02
   -0.4924105671923585D+01   -0.7396312303785990D+00   -0.2363605523048393D+02
   -0.5085922537732530D+01   -0.1492219523291560D+01   -0.2214649643456821D+02
   -0.2725714682514084D+01   -0.2599231285610511D+02    0.3383952374529032D+00
   -0.3208640082548280D+01   -0.2548285647908852D+02    0.9755749305360590D+00
   -0.1978012771143528D+01   -0.2631188151726135D+02    0.8168294545442502D+00
   -0.1200249479749869D+02   -0.2148824624727068D+02    0.1274244919517207D+02
   -0.1172261423726975D+02   -0.2177348449820173D+02    0.1188521686301048D+02
   -0.1198086444856736D+02   -0.2233422362747588D+02    0.1320372604472443D+02
    0.1642975015937825D+02    0.1520410145993304D+01    0.3585978079098927D+01
    0.1742840482968203D+02    0.1684909993814709D+01    0.3641546594089518D+01
    0.1632319463029943D+02    0.7240052523805772D+00    0.4112420347577039D+01
    0.1504029263859956D+02    0.1218882692972449D+02    0.6458976831809018D+01
    0.1576450490202109D+02    0.1260884905353280D+02    0.6814205085008272D+01
    0.1503881266892479D+02    0.1124174156276984D+02    0.6580330307227302D+01
    0.2014207247721484D+01   -0.1215912978035856D+01   -0.1519209917954945D+02
    0.1385121235902561D+01   -0.1937618359627321D+01   -0.1543259255856019D+02
    0.2749396784880689D+01   -0.1267172188570930D+01   -0.1580410521100472D+02
   -0.7664742268527511D+01   -0.1278175143953336D+02   -0.4361312874058676D+01
   -0.7012247341961150D+01   -0.1300556478535405D+02   -0.5085844234419564D+01
   -0.7315424180725055D+01   -0.1323617979122997D+02   -0.3540946694400196D+01
   -0.1493838256997503D+02   -0.1638949424440574D+02    0.7237439526590501D+01
   -0.1578075995255419D+02   -0.1658527491909367D+02    0.6665599562412286D+01
   -0.1510226179106715D+02   -0.1693414353283631D+02    0.8027882942915440D+01
   -0.5935357730109951D+01   -0.4265039346936892D+01   -0.1827711240095675D+02
   -0.5583380546136564D+01   -0.4698761375745401D+01   -0.1901882164666125D+02
   -0.6392726355364999D+01   -0.4919640774132533D+01   -0.1772408342318833D+02
   -0.7281004120008735D+01    0.1222074022338948D+02   -0.2638543796957699D+02
   -0.6498375129941850D+01    0.1238329655634577D+02   -0.2589338222144536D+02
   -0.7058303195094608D+01    0.1201817494856282D+02   -0.2726231486583814D+02
    0.1868763016677996D+01    0.2379767764091134D+02   -0.3413613183230945D+01
    0.1876319879861382D+01    0.2422704493762749D+02   -0.4345716806373128D+01
    0.1562595262486059D+01    0.2440971788973299D+02   -0.2730824445255003D+01
   -0.7425259610827273D+01    0.2677323105528404D+02    0.2711219883514205D+02
   -0.7764513089746177D+01    0.2729525132747643D+02    0.2638468684416707D+02
   -0.6579900163950311D+01    0.2643736714183268D+02    0.2686369314028576D+02
    0.2256183045527190D+02    0.2566899710426262D+02   -0.7196534841853297D+01
    0.2198917766393290D+02    0.2574179317271548D+02   -0.7947769625458257D+01
    0.2333692324576039D+02    0.2617147651355723D+02   -0.7419337250075877D+01
    0.1970400107404825D+02    0.2617444240176200D+02   -0.1389413617834308D+02
    0.1937851750589208D+02    0.2585702038448182D+02   -0.1474743092850547D+02
    0.1911805611411288D+02    0.2682592059688687D+02   -0.1354445509764458D+02
    0.2311842084765335D+02   -0.1766182027975803D+02    0.2284146082338946D+02
    0.2221868055404301D+02   -0.1734087589052529D+02    0.2298514254569625D+02
    0.2302148629391855D+02   -0.1828603334618159D+02    0.2210284027026087D+02
   -0.1961652909847296D+02   -0.4289994964098988D+01   -0.6836909759673355D+01
   -0.1917295525386936D+02   -0.3549738117655664D+01   -0.6434284741366547D+01
   -0.2039757570066740D+02   -0.4474239255384624D+01   -0.6321727076195492D+01
   -0.1755591282444999D+01   -0.2414743181748880D+02    0.2535681698478404D+02
   -0.2543130469207730D+01   -0.2394484736057055D+02    0.2486310140710356D+02
   -0.1885825755361663D+01   -0.2499568256495466D+02    0.2573060754936759D+02
    0.1449633796610754D+02   -0.1473382984345946D+02    0.7077145565287732D+01
    0.1484964506588920D+02   -0.1464636249906084D+02    0.6156081627868680D+01
    0.1429283084472226D+02   -0.1382768783720563D+02    0.7418055455884043D+01
    0.7660879866200198D+01    0.2331874131914270D+02    0.1342561362947269D+02
    0.7506229586211956D+01    0.2425206642810511D+02    0.1335559589087997D+02
    0.8583830385352456D+01    0.2325671264267455D+02    0.1376425070570388D+02
   -0.5908807661611205D+01   -0.1938736191284231D+02   -0.9412028839042986D+01
   -0.6574001138741492D+01   -0.1867487604162897D+02   -0.9627284092830639D+01
   -0.6194464900763599D+01   -0.2035871720437783D+02   -0.9251668045088271D+01
    0.1900434502194556D+02   -0.1306904889518284D+02   -0.1617888051224145D+02
    0.1893129520443373D+02   -0.1370862615545613D+02   -0.1682769487383863D+02
    0.1834179746351226D+02   -0.1310794820142884D+02   -0.1547496100562353D+02
   -0.2443902322842402D+02   -0.1945513596163176D+02   -0.2309936906770873D+02
   -0.2345731455650088D+02   -0.1941232827523510D+02   -0.2300075340233250D+02
   -0.2469220395019335D+02   -0.1861619906176237D+02   -0.2260010823543931D+02
   -0.1907430657849294D+01    0.1512994352984915D+02   -0.8020744786611478D+00
   -0.1019656962633356D+01    0.1518871411853345D+02   -0.1157581924835123D+01
   -0.1798908639979256D+01    0.1499628647635131D+02    0.1440933897892884D+00
   -0.1931382482133781D+02   -0.1639450973336058D+02    0.7703156080469185D+01
   -0.1905106096836112D+02   -0.1538550962199939D+02    0.7718110127030448D+01
   -0.1864637243154080D+02   -0.1675056898594019D+02    0.7127225113566650D+01
    0.1540753828564034D+02   -0.1522004242520069D+02   -0.1270414034678713D+02
    0.1610818869305463D+02   -0.1519375528225628D+02   -0.1199051686252490D+02
    0.1513138122627159D+02   -0.1612869012480358D+02   -0.1295272250181407D+02
   -0.1949328318932716D+02    0.2606780800629975D+02    0.2412915031737879D+02
   -0.2008543575192833D+02    0.2639431505594256D+02    0.2333908642925691D+02
   -0.1903713077970057D+02    0.2528458927404974D+02    0.2376282629106326D+02
   -0.3281980980704978D+01   -0.1617405884958529D+02   -0.6330769942966696D+01
   -0.3813618907905631D+01   -0.1536176673774568D+02   -0.6413249575149365D+01
   -0.3805432110039964D+01   -0.1687967980221025D+02   -0.6752113808199265D+01
    0.7081358403879692D+01    0.1131905085606506D+02   -0.6442803165599879D+01
    0.6983317400132047D+01    0.1100860228799082D+02   -0.5532275327952655D+01
    0.7591681599308148D+01    0.1053448818147151D+02   -0.6849163361721925D+01
    0.1703509245676931D+02   -0.1880400936258409D+02    0.1230009002640080D+01
    0.1735859186289179D+02   -0.1969305193081717D+02    0.1401750329386484D+01
    0.1784492490079380D+02   -0.1823796712796971D+02    0.1448232175053783D+01
   -0.8051883189322757D+01   -0.5017302825429664D+01   -0.2697066667850946D+02
   -0.7665097747017588D+01   -0.5905304239881784D+01   -0.2678135057954550D+02
   -0.9030845374191292D+01   -0.5018075573507033D+01   -0.2684409328731261D+02
    0.1240090446454141D+02   -0.2453773056528030D+02   -0.7597842737590015D+01
    0.1282306978624468D+02   -0.2365822742466446D+02   -0.7564754658767723D+01
    0.1282878116203561D+02   -0.2518904074925381D+02   -0.7099494012700618D+01
   -0.2637737505682593D+02   -0.9284950115408799D+01   -0.6776871107386454D+01
   -0.2634091758987313D+02   -0.1002429329767974D+02   -0.6173771948127044D+01
   -0.2698293736625894D+02   -0.8622972439171427D+01   -0.6372932535482064D+01
   -0.7685941787262939D+01    0.1003378845619272D+02   -0.7705249628673926D+01
   -0.7259057671803300D+01    0.9596800797159462D+01   -0.7024983345622779D+01
   -0.8314215127545936D+01    0.1058021297563234D+02   -0.7252943333537072D+01
    0.6466444248199044D+01    0.6940926119554741D+01   -0.1665043201878060D+02
    0.7177842019121961D+01    0.7235251240942864D+01   -0.1723299953474204D+02
    0.6466151315257542D+01    0.7534451247924166D+01   -0.1590091373496746D+02
    0.1536728656573459D+02    0.1886847807460799D+02    0.1017198149660742D+02
    0.1537447579932772D+02    0.1832457748558769D+02    0.1102415909462163D+02
    0.1543664446493983D+02    0.1831519997739195D+02    0.9371186047117472D+01
   -0.1384814318413768D+02    0.2674378273865320D+02   -0.8110266438310280D+01
   -0.1338763914484546D+02    0.2627244308857010D+02   -0.7482821528481585D+01
   -0.1466931232285373D+02    0.2634063556069017D+02   -0.8301654342655510D+01
   -0.2322499435446595D+02    0.1022742032973206D+02   -0.3315813465252957D+01
   -0.2361431171782745D+02    0.1058047662547985D+02   -0.2490130817859695D+01
   -0.2320825168322200D+02    0.9288935818264259D+01   -0.3317326049554485D+01
   -0.4947285718069926D+01   -0.6334862067801093D+01   -0.4020741815824021D+01
   -0.4166941290598592D+01   -0.5772612458748278D+01   -0.3916606143059605D+01
   -0.5228756979150185D+01   -0.6557552443454812D+01   -0.3101792527191350D+01
    0.1454519056723784D+02    0.2645233232213560D+02    0.1808007057010233D+02
    0.1542022407927365D+02    0.2612574180235651D+02    0.1839472248413256D+02
    0.1388752755266116D+02    0.2601223148712803D+02    0.1862448729487695D+02
   -0.1526449585700476D+02   -0.1545988349880953D+02    0.1815834342568956D+02
   -0.1540607386886634D+02   -0.1536952505054623D+02    0.1719375221840738D+02
   -0.1475742019674082D+02   -0.1468514312301200D+02    0.1832362303944613D+02
    0.1825822659947713D+02   -0.9778161431358832D+01   -0.2320191405080722D+01
    0.1832391752078853D+02   -0.8972809773233310D+01   -0.1802472856663682D+01
    0.1792544226733093D+02   -0.1050222399746127D+02   -0.1790169331154117D+01
   -0.2077325473925590D+02    0.9473498344730709D+01    0.2219729382417453D+02
   -0.1995508161064861D+02    0.9035965789599377D+01    0.2241413487788329D+02
   -0.2110607972228363D+02    0.9155651184402497D+01    0.2135787550735256D+02
    0.1015588201861500D+02    0.1243805456414057D+02    0.7481415684940461D+01
    0.9789616607976058D+01    0.1159266143733898D+02    0.7102462221693928D+01
    0.9810218052616296D+01    0.1263802050820164D+02    0.8318004734596251D+01
    0.1877404666901085D+01   -0.2219701165453549D+02   -0.2669646310203839D+02
    0.2115351151028801D+01   -0.2291608908486771D+02   -0.2611752887339084D+02
    0.2570012643926613D+01   -0.2214735082910534D+02   -0.2737500654510853D+02
    0.2647144211584504D+02   -0.1153998502147549D+02    0.4604581147968758D+01
    0.2614907565079761D+02   -0.1131532716518856D+02    0.3714527027464136D+01
    0.2739504359317515D+02   -0.1155613200822060D+02    0.4435490267541868D+01
    0.9966623157323275D+01    0.2494214631288362D+02   -0.2578947374779956D+02
    0.1054712098498779D+02    0.2472823764777590D+02   -0.2500143944837904D+02
    0.9516230724897005D+01    0.2575628249730046D+02   -0.2545783685594172D+02
    0.1018796280611181D+02    0.2055859082654998D+02    0.1976825740841064D+01
    0.1078643304325182D+02    0.2121393414476845D+02    0.1636184880379593D+01
    0.9353206793518364D+01    0.2101061288758131D+02    0.2184817994264037D+01
   -0.1566021310648374D+02    0.8927891847475527D+01    0.6093006132824270D+01
   -0.1619138533395892D+02    0.9030056662427182D+01    0.6857424533589223D+01
   -0.1574311183757077D+02    0.8012766053234964D+01    0.5782192170375394D+01
   -0.1210733579246866D+02    0.1164488615556018D+02    0.1236155466991893D+02
   -0.1302359825696776D+02    0.1211221182440107D+02    0.1238244161280756D+02
   -0.1230271920843389D+02    0.1073815668622036D+02    0.1265266635904731D+02
   -0.2353094509769410D+02    0.2736711821103511D+02   -0.1185161527441146D+02
   -0.2384872309091622D+02    0.2820794554398228D+02   -0.1143850528353241D+02
   -0.2349739451653236D+02    0.2757158846540679D+02   -0.1281401375917675D+02
    0.1904728888731068D+02    0.2559971532796876D+02   -0.2157374035737984D+01
    0.1916613816374221D+02    0.2520156840898222D+02   -0.3022001868551517D+01
    0.1891651152811061D+02    0.2491356885742660D+02   -0.1447520966518290D+01
    0.1742357942907477D+02   -0.2046208257712014D+02    0.8895678870292516D+01
    0.1827249868367629D+02   -0.2081664278663931D+02    0.8617640572361378D+01
    0.1717217468553179D+02   -0.2092432044466756D+02    0.9695638435086659D+01
    0.1831520465870031D+02   -0.3192653313818107D+01    0.9007944984282990D+01
    0.1781235775198535D+02   -0.3805337602646007D+01    0.8437168681182939D+01
    0.1853623830524387D+02   -0.2422096707211019D+01    0.8386838473432080D+01
    0.1658521607937801D+02   -0.8230200742656445D+01    0.3056219972182889D-01
    0.1723793877858156D+02   -0.7565898034633006D+01    0.3209141291879478D+00
    0.1579352055981886D+02   -0.7754541526349975D+01   -0.2110976566170110D+00
    0.2728449146170488D+02   -0.2643167230582802D+02   -0.1026565881654936D+02
    0.2782501443458834D+02   -0.2628538521138271D+02   -0.1106260820615671D+02
    0.2789509363871465D+02   -0.2631258697540610D+02   -0.9483305143614746D+01
    0.5159967037070479D+00    0.1719245854650437D+02    0.3022453437445826D+01
    0.8669826224996886D+00    0.1688317595930939D+02    0.3874795986751738D+01
    0.1922133395204430D+00    0.1815033925306982D+02    0.3138803093433364D+01
    0.1670732617674463D+02   -0.1393291098708733D+02   -0.5397391207947276D+01
    0.1731162923984400D+02   -0.1436138257152267D+02   -0.6036346484271753D+01
    0.1715380924962222D+02   -0.1378977810785051D+02   -0.4515204597733763D+01
   -0.1242573379176321D+02    0.2663951150987615D+01   -0.1263842547943705D+02
   -0.1307154499599434D+02    0.2176603445754040D+01   -0.1221696518563872D+02
   -0.1256090984801099D+02    0.3609201824693254D+01   -0.1228408094755286D+02
   -0.2572118062591491D+02    0.2986163143384116D+01   -0.9294758767982114D-01
   -0.2619973908345736D+02    0.2291003392982460D+01   -0.5570235023138416D+00
   -0.2614612139543041D+02    0.3816111639413125D+01   -0.4078314329349190D+00
    0.2071945285104995D+02    0.1329684728005005D+02    0.1118124418369911D+02
    0.1982309746986523D+02    0.1367463462047794D+02    0.1095088779225436D+02
    0.2090510832743126D+02    0.1237264663083101D+02    0.1089426880341676D+02
   -0.4249159896966137D+00   -0.1745563296779939D+02   -0.1414538350934466D+02
   -0.1229067889827951D+01   -0.1715475699882033D+02   -0.1361658273975794D+02
    0.4771819185850051D-01   -0.1798008124306980D+02   -0.1349747178701390D+02
   -0.2413509809403941D+02    0.2587704475239593D+01    0.1995887161188919D+02
   -0.2333346612215437D+02    0.3081656706509432D+01    0.2035109791915220D+02
   -0.2486913766475291D+02    0.3252048995988263D+01    0.1976165866414442D+02
   -0.2704551654343907D+02    0.1933303707973406D+02    0.2716697798484804D+02
   -0.2792253916807429D+02    0.1954526900096919D+02    0.2760317315682045D+02
   -0.2727659849777710D+02    0.1916059957314403D+02    0.2624208205582795D+02
   -0.2359377662377365D+02   -0.6207654674720576D+01   -0.1757016587365977D+02
   -0.2346578516636237D+02   -0.6541287518116206D+01   -0.1848758215499609D+02
   -0.2290748144805207D+02   -0.5551573099544274D+01   -0.1747381540112438D+02
   -0.9632123284659096D+01    0.1279896334305437D+01    0.5284766767640206D+01
   -0.1047478669611666D+02    0.7232417503736985D+00    0.5218341813185413D+01
   -0.9179916234269008D+01    0.1334469751914056D+01    0.4455031854468353D+01
    0.2438089079619529D+02    0.1187351341035042D+02   -0.1699171434563738D+01
    0.2351095473022705D+02    0.1220086172682632D+02   -0.1384190962661663D+01
    0.2452359863161766D+02    0.1230455756782168D+02   -0.2513837379456810D+01
   -0.2681434453384495D+02   -0.1427190012531821D+02    0.9945474094749306D+01
   -0.2603874599589797D+02   -0.1490312714692050D+02    0.1000812777602562D+02
   -0.2755354269683143D+02   -0.1489431227485271D+02    0.9888402061431616D+01
   -0.1738461267750763D+02   -0.7441415904755048D+01   -0.2686952525131621D+02
   -0.1734463974236638D+02   -0.7542620477637526D+01   -0.2781769238941590D+02
   -0.1760528743933052D+02   -0.6463715540765726D+01   -0.2668552533967132D+02
   -0.1834940941804415D+02    0.2585551583994227D+02    0.1479875716376059D+02
   -0.1872786053160682D+02    0.2648475529815551D+02    0.1416255219881635D+02
   -0.1763116898727818D+02    0.2628537606915134D+02    0.1522648094561217D+02
    0.1047396999267336D+02    0.1086362371039180D+02    0.4091280953784796D+01
    0.1064320013309872D+02    0.1173969520217000D+02    0.4241984305527994D+01
    0.9705542057894190D+01    0.1060643744857813D+02    0.4603734881271343D+01
    0.2183242102102227D+02    0.6912223816112190D+01   -0.2507388180091678D+02
    0.2109784450847793D+02    0.6976564237956463D+01   -0.2567816464309179D+02
    0.2152088116307408D+02    0.6245738629579590D+01   -0.2443104214405416D+02
    0.8060654054610700D+00   -0.9276515903530941D+01   -0.2016491134172883D+02
    0.1575280685219390D+01   -0.8959266774864817D+01   -0.2066144977562694D+02
    0.1858383985522709D+00   -0.8646427300301941D+01   -0.1986051811541236D+02
    0.8619679735998236D+01   -0.6638332766070370D+01   -0.2010178250426701D+02
    0.8376626181878519D+01   -0.6524863693560111D+01   -0.2106932633424544D+02
    0.8865488727071082D+01   -0.7594054415335079D+01   -0.1986419951030911D+02
   -0.1831241035795469D+02    0.2224144093527467D+02   -0.8063872981551180D+01
   -0.1857900508315543D+02    0.2292573130309049D+02   -0.8720632131471429D+01
   -0.1789845100965478D+02    0.2275179237753726D+02   -0.7397406386928399D+01
   -0.8727805328552095D+00    0.2111044297543447D+02   -0.1873614915388056D+02
   -0.2565062393687254D+00    0.2149251937947290D+02   -0.1932005247182069D+02
   -0.7194267366961156D+00    0.2145060538475788D+02   -0.1782680436674289D+02
    0.1763896611264422D+02    0.1717712083513310D+02   -0.2786209277519414D+01
    0.1760587670454701D+02    0.1624383270590970D+02   -0.2987446177131732D+01
    0.1808997701711354D+02    0.1728551065518386D+02   -0.1937629409221077D+01
   -0.3731717835606603D+01    0.2022861924169171D+02   -0.2106840673991781D+02
   -0.3392974275028533D+01    0.1952063592872230D+02   -0.2164135972060880D+02
   -0.4588465197428698D+01    0.1980811427634785D+02   -0.2079373296593044D+02
   -0.1552270320030372D+02    0.1541314735948929D+02    0.3223907014992667D+00
   -0.1550809562475972D+02    0.1503929131241035D+02    0.1248225324955008D+01
   -0.1478579868770526D+02    0.1600947472540816D+02    0.1731228142783865D+00
   -0.1173722338579670D+02   -0.2578480319680379D+02    0.1388185094904812D+01
   -0.1186175996236475D+02   -0.2595167224237679D+02    0.4718205451118085D+00
   -0.1234193096763685D+02   -0.2504667840506208D+02    0.1569706500911895D+01
    0.1209643795553703D+02   -0.2410956815372052D+02   -0.1500765590786503D+02
    0.1175691035828195D+02   -0.2456181608725111D+02   -0.1581855961027575D+02
    0.1176310308571148D+02   -0.2452077744930696D+02   -0.1423163709799331D+02
   -0.2364064945356687D+02    0.2472034813456997D+02   -0.5272549291124869D+01
   -0.2306017165665725D+02    0.2472069152938947D+02   -0.4564368368026313D+01
   -0.2454285433173395D+02    0.2493059283220605D+02   -0.5026010529389564D+01
   -0.2564460137574664D+02    0.3988223734845473D+01    0.2658419041612822D+02
   -0.2661988456627251D+02    0.3981731895799916D+01    0.2661852020952402D+02
   -0.2537428360256590D+02    0.4956279727883244D+01    0.2658261124192358D+02
   -0.2554575714175303D+02    0.1706466614208907D+02    0.1712904684225740D+01
   -0.2516655725646421D+02    0.1623715019335598D+02    0.1287494100423553D+01
   -0.2490206427345386D+02    0.1775539334421153D+02    0.1476825645766849D+01
   -0.1590285142333083D+02   -0.1276973546967558D+02   -0.5573934118075179D+01
   -0.1644894218299283D+02   -0.1342564099085595D+02   -0.5921497883353409D+01
   -0.1511946871458535D+02   -0.1322110662767042D+02   -0.5140282016368830D+01
   -0.1429126167979528D+02   -0.4139671504299512D+01    0.9411923495744700D+01
   -0.1418291807001009D+02   -0.3444293938938124D+01    0.1007096428596897D+02
   -0.1362767932095524D+02   -0.4858229214002308D+01    0.9518808805916278D+01
    0.2780259177559856D+02    0.1087489780207561D+01    0.1167524126146155D+02
    0.2764763798687942D+02    0.1823193429092054D+00    0.1203100944327677D+02
    0.2830867003107814D+02    0.8681737051125857D+00    0.1083825857979416D+02
   -0.2112413153687007D+02    0.2342259988720464D+02   -0.2261274913200470D+02
   -0.2125003006411236D+02    0.2415418041918783D+02   -0.2325858569548063D+02
   -0.2166584917436347D+02    0.2271855479664327D+02   -0.2302102530045716D+02
    0.2755122264340294D+02    0.2720161228875416D+02   -0.6924562833083865D+01
    0.2785666124081547D+02    0.2782044075087037D+02   -0.6272366379664487D+01
    0.2834510810519319D+02    0.2676341435050447D+02   -0.7360766642672596D+01
   -0.2679206229915441D+02    0.1360010176121255D+02   -0.3945130378055180D+01
   -0.2653038919162890D+02    0.1285659275225527D+02   -0.4491007270603016D+01
   -0.2640467838749001D+02    0.1347722532264326D+02   -0.3078192292995880D+01
    0.2128292531673976D+02    0.4083337112860227D+01   -0.1347333071377191D+02
    0.2170139520279889D+02    0.3544924400669307D+01   -0.1414314553869619D+02
    0.2195335316761500D+02    0.4421197415975161D+01   -0.1288939516937173D+02
   -0.6772752346295569D-03   -0.1408063843368850D+02   -0.2366146654099214D+02
   -0.3524862401274713D+00   -0.1463240121463936D+02   -0.2435475018537340D+02
   -0.7044747300222278D+00   -0.1335396498801929D+02   -0.2359087077405643D+02
    0.2025329483034816D+02    0.2742668264485688D+02   -0.1994646913483241D+02
    0.2043664489248205D+02    0.2783474781105255D+02   -0.2079807732352637D+02
    0.1933164148893453D+02    0.2698097235891736D+02   -0.1995221292051670D+02
    0.1967055556440060D+02    0.2620127999737391D+02   -0.2534697125120282D+02
    0.1900951260289491D+02    0.2588153169754063D+02   -0.2472772187817695D+02
    0.1931125106869891D+02    0.2700137109162371D+02   -0.2569869248234384D+02
    0.1961517365729743D+02   -0.1172618443396929D+02   -0.2454910348163303D+02
    0.1917528831746133D+02   -0.1204590602064339D+02   -0.2374088437883374D+02
    0.1895309083795056D+02   -0.1193577616573363D+02   -0.2526832562865260D+02
    0.2482339648643851D+01    0.2688377826558024D+02   -0.8064357731850802D+01
    0.3220588299963783D+01    0.2618026693538341D+02   -0.7852627563581810D+01
    0.2887529086957360D+01    0.2774974030630470D+02   -0.7807156187979935D+01
   -0.2190398550304995D+02   -0.1436413914740802D+02    0.9543151775225668D+01
   -0.2260796026476330D+02   -0.1416401245252884D+02    0.1024573667139626D+02
   -0.2143653865565511D+02   -0.1356324040240585D+02    0.9287007281024529D+01
   -0.2434259439242734D+02   -0.2481309190014865D+02    0.1840861720338241D+01
   -0.2461061135158709D+02   -0.2441341421570272D+02    0.2723159291633884D+01
   -0.2370036793065011D+02   -0.2548032534895932D+02    0.2116296672061034D+01
    0.4677359741373238D+01   -0.1197270720320048D+02   -0.1407077249668328D+02
    0.5391117730884774D+01   -0.1133766306514422D+02   -0.1371571009039763D+02
    0.4051296819307891D+01   -0.1145391086548564D+02   -0.1464990910353540D+02
   -0.2504240315374145D+02   -0.2642909120613007D+02    0.1924859855174387D+02
   -0.2538041814469645D+02   -0.2572864793253434D+02    0.1859932829182728D+02
   -0.2408938769505151D+02   -0.2666333317792321D+02    0.1905508127992717D+02
   -0.1491204786810257D+02   -0.2399303243791880D+02   -0.1263664460019863D+02
   -0.1568908869793385D+02   -0.2406322974006762D+02   -0.1324867008955748D+02
   -0.1508300175226076D+02   -0.2344195802298166D+02   -0.1187104764509299D+02
   -0.8726328511371113D+01    0.8468428598055938D+01   -0.3025336647533515D+01
   -0.7934754804759460D+01    0.8310237566915173D+01   -0.2539266881331425D+01
   -0.8803237845221570D+01    0.7700411099730183D+01   -0.3611004435385140D+01
   -0.1773979851019693D+02    0.1530962409536980D+02   -0.1886334791969724D+02
   -0.1806260550907283D+02    0.1440801027526955D+02   -0.1878534977784050D+02
   -0.1688112565582260D+02    0.1511952695439091D+02   -0.1923185075611527D+02
   -0.9111750057865400D+01    0.1314647073173408D+02   -0.3703826090127770D+00
   -0.8262546467298138D+01    0.1342673694205778D+02   -0.2283210661798329D-01
   -0.8910172934980164D+01    0.1233458627955123D+02   -0.9320871166184248D+00
    0.2145132811375462D+02    0.2515448592379136D+02    0.1932620716919685D+02
    0.2110753569281487D+02    0.2561707967838211D+02    0.1851550536057908D+02
    0.2138114627619128D+02    0.2417192032827931D+02    0.1926637073482109D+02
    0.2575358210963023D+01    0.2672764905982547D+02   -0.4303670729737397D+01
    0.2656340474343664D+01    0.2747143662333762D+02   -0.4981254639195841D+01
    0.1644144589633893D+01    0.2654180642161208D+02   -0.4114643645615581D+01
    0.2001395770314532D+02   -0.1774587003207491D+02    0.5112410470224894D+01
    0.1915679426992967D+02   -0.1759911832225130D+02    0.5535058866377757D+01
    0.2019036582346659D+02   -0.1871080495100372D+02    0.5188447961753915D+01
   -0.2079562027605849D+02   -0.2324151172724778D+02   -0.4506536336664197D+01
   -0.2046106619708599D+02   -0.2398790307007726D+02   -0.4016834427941983D+01
   -0.2019370175160585D+02   -0.2251254578547745D+02   -0.4400733311624966D+01
   -0.1249907922890830D+02    0.6954655172632160D+01    0.1386772849545162D+01
   -0.1332128528481802D+02    0.6434637766999317D+01    0.1249181332136566D+01
   -0.1273421559340970D+02    0.7802332056634024D+01    0.1077808630338829D+01
    0.7200139391933813D+01   -0.1504983388920668D+02   -0.1207571706430168D+02
    0.6465412425325619D+01   -0.1481751220806244D+02   -0.1266801430650754D+02
    0.7555236242631435D+01   -0.1585270555646699D+02   -0.1255949644171130D+02
   -0.2223522852352572D+02    0.6546526704267100D+01   -0.1208203673315259D+02
   -0.2187400143277086D+02    0.7466127202046197D+01   -0.1187632719544852D+02
   -0.2162401675855285D+02    0.5910846915302876D+01   -0.1169989407449970D+02
   -0.6446576912029797D-01   -0.2440507773324028D+02   -0.2765516036415368D+02
   -0.4379990463188240D+00   -0.2510686970113279D+02   -0.2817425492671654D+02
    0.6273944049884528D+00   -0.2386324670657144D+02   -0.2815433595182027D+02
   -0.8550146080929876D+01    0.1370828086245072D+02   -0.2319604865503001D+02
   -0.8423458889529082D+01    0.1282478012897179D+02   -0.2347573988982481D+02
   -0.8516313985600892D+01    0.1368533423198707D+02   -0.2222459062836088D+02
   -0.2297470228914730D+02    0.2037161480924291D+02    0.2247460709619184D+02
   -0.2215201471283053D+02    0.2031147251397667D+02    0.2288240426091649D+02
   -0.2315695677206803D+02    0.1956992029646647D+02    0.2197473075689973D+02
    0.2683835149399055D+01    0.7409709554338861D+01   -0.1567073286295647D+02
    0.2585842451274277D+01    0.7472702770579873D+01   -0.1662040098879601D+02
    0.1764864524827111D+01    0.7472471993608095D+01   -0.1538661847783257D+02
    0.1521031048211802D+02    0.2567714960875716D+02    0.1212691434278829D+02
    0.1442427523345593D+02    0.2560820674081186D+02    0.1160353570781584D+02
    0.1600170449628577D+02    0.2527535696097895D+02    0.1176444699781919D+02
    0.1025439814357718D+02   -0.2139128048977127D+01   -0.2288440047507178D+02
    0.9822185347248697D+01   -0.1453408685309046D+01   -0.2234936099753491D+02
    0.1122324786194510D+02   -0.2237624283334680D+01   -0.2268433628855342D+02
   -0.1102410815129016D+02    0.2731404502707519D+02   -0.1759596969032923D+02
   -0.1113813296905612D+02    0.2667298170773875D+02   -0.1828862288750009D+02
   -0.1027272088101757D+02    0.2699928218647976D+02   -0.1707359150886250D+02
    0.8722051721271749D+01   -0.1549224012982229D+02    0.1127354147126474D+01
    0.9341533506467844D+01   -0.1499257382065356D+02    0.5929192380287158D+00
    0.8770633318876314D+01   -0.1638984552146620D+02    0.8043889991589636D+00
   -0.9739213761172032D+01    0.1247922972079057D+02    0.1895063093181288D+02
   -0.9753830198397038D+01    0.1260344998130078D+02    0.1798398477157216D+02
   -0.1062035832948278D+02    0.1206635036796070D+02    0.1912212905829957D+02
   -0.4169227607029948D+01    0.1558361588068028D+02   -0.2587095703680653D+02
   -0.4405404565541641D+01    0.1507240026316349D+02   -0.2663233704183808D+02
   -0.4925401245348644D+01    0.1617412675945684D+02   -0.2563290789435377D+02
    0.1217000212498578D+02    0.2512084459870513D+01   -0.1442898538243593D+01
    0.1228884767873062D+02    0.1666098414386134D+01   -0.1819849037887076D+01
    0.1245918416491989D+02    0.2461678438887683D+01   -0.5421030109758173D+00
    0.1456200100791103D+02    0.1430837700746481D+02    0.2648576691099532D+02
    0.1508484208688158D+02    0.1390056077764496D+02    0.2712500161397478D+02
    0.1499503981385969D+02    0.1391322457189644D+02    0.2572630391450807D+02
    0.1865574921601894D+02    0.1181897202393737D+02   -0.2731001082934320D+02
    0.1930517410645104D+02    0.1108283841602335D+02   -0.2710975487990230D+02
    0.1792240269569411D+02    0.1166354987031974D+02   -0.2670490929411976D+02
   -0.2517513637184122D+02   -0.2288475340376466D+02    0.2089554270470713D+02
   -0.2531582960912558D+02   -0.2386945989789615D+02    0.2092417020274679D+02
   -0.2557390860351360D+02   -0.2241287175443349D+02    0.2157421420942074D+02
   -0.1627086769533043D+02    0.1659622981898269D+02    0.2546847442206204D+02
   -0.1686865001364947D+02    0.1588485957859262D+02    0.2554400081902094D+02
   -0.1626115715472998D+02    0.1701671729301429D+02    0.2633880366535391D+02
   -0.2588535007670093D+02   -0.2620574418515352D+02   -0.1993650472074408D+02
   -0.2514547236846312D+02   -0.2647620378045811D+02   -0.2050855416084002D+02
   -0.2552982850763030D+02   -0.2550044300335630D+02   -0.1941720569291579D+02
    0.2650920566157535D+02    0.7602706553138187D+00    0.6596969514636622D+01
    0.2622567477873923D+02    0.3926104241333074D+00    0.5728090509238747D+01
    0.2616645698836939D+02    0.1619205026090688D+01    0.6578893695434975D+01
   -0.4228188913786273D+01   -0.2149240323101592D+02    0.2034896370015188D+02
   -0.4465784414409091D+01   -0.2144792117299244D+02    0.2130528486851382D+02
   -0.3930161358540236D+01   -0.2056367576706315D+02    0.2014655744255528D+02
   -0.2735010384984507D+02    0.9008768889256491D+01   -0.9537434049743240D+01
   -0.2656207700393018D+02    0.8527111595120807D+01   -0.9739270116618842D+01
   -0.2794812286190109D+02    0.8515058737509538D+01   -0.1009001583326004D+02
   -0.2734152441239243D+02    0.9530589783180343D+01   -0.6464256859141855D+01
   -0.2687987543669456D+02    0.8729420443930589D+01   -0.6049248218902886D+01
   -0.2745074063586400D+02    0.9319842509964506D+01   -0.7409029852596332D+01
    0.1805106428241881D+02    0.9813133675251329D+01    0.2360041141018963D+02
    0.1754066504603439D+02    0.1013235605076901D+02    0.2287140615811613D+02
    0.1819477691294520D+02    0.1062273856704233D+02    0.2416993652926199D+02
    0.1487259760438803D+02   -0.2175465105825813D+02   -0.2001976681916440D+01
    0.1434045430064482D+02   -0.2169171443952206D+02   -0.2837581129147464D+01
    0.1574868404600783D+02   -0.2140734252144205D+02   -0.2171806481332189D+01
   -0.1186847581669673D+02   -0.1814676468121164D+02   -0.8622292095395286D+01
   -0.1199497258563051D+02   -0.1745650005788265D+02   -0.9287938206446322D+01
   -0.1216774986381632D+02   -0.1779109666557637D+02   -0.7761439804744174D+01
   -0.2333858591701829D+02   -0.2226733258122412D+02   -0.4008759472894459D+01
   -0.2335320215851223D+02   -0.2226264416024880D+02   -0.3088313718770050D+01
   -0.2280060963398126D+02   -0.2302921501580494D+02   -0.4237245733944158D+01
   -0.2336809390349751D+02   -0.9813140130397938D+01   -0.1594295270620523D+02
   -0.2327562893881545D+02   -0.1002025216235944D+02   -0.1685308905248509D+02
   -0.2335803701161900D+02   -0.1068113122319711D+02   -0.1546832266227192D+02
    0.8674903431904077D+01   -0.4632566558063683D+01   -0.1206717553391876D+02
    0.9560656089553493D+01   -0.4370230566526645D+01   -0.1235814944715188D+02
    0.8884679846906813D+01   -0.5333467001883320D+01   -0.1144773860751497D+02
    0.9843848826803708D+01    0.8719365136223971D+01   -0.1274521425699218D+02
    0.9962646928960528D+01    0.7993066055476465D+01   -0.1334488957370500D+02
    0.1047529061123824D+02    0.9402688275009512D+01   -0.1305384202137073D+02
   -0.9229828231305426D+01    0.1701496952624871D+02    0.1523351001281715D+02
   -0.9715443271048034D+01    0.1639199450229800D+02    0.1574882329407220D+02
   -0.8834452388588153D+01    0.1657134604896624D+02    0.1446767023943673D+02
    0.2213580720431952D+01    0.1796676396425320D+02    0.2549484122258585D+02
    0.1613060400019604D+01    0.1828130088787945D+02    0.2616510372322096D+02
    0.1625827403369416D+01    0.1773413143032417D+02    0.2474843190400237D+02
    0.4077534638041290D+01    0.1995012278721988D+02    0.2549721690088706D+02
    0.4485284140275509D+01    0.2008075695295391D+02    0.2465498900335819D+02
    0.3439903563268257D+01    0.1921489939890826D+02    0.2555573201778730D+02
    0.2516033665677508D+02    0.2252973718740881D+02    0.1096015601352653D+02
    0.2435968506269761D+02    0.2208585900289354D+02    0.1114978796492489D+02
    0.2585504577000938D+02    0.2197182089637053D+02    0.1126585930065191D+02
    0.1978818204934447D+02   -0.3033535634200065D+01    0.9500578102412102D+00
    0.1916725832020058D+02   -0.3159904771344434D+01    0.1693556021274623D+01
    0.1934233526188466D+02   -0.3389110455837473D+01    0.2430438575865638D+00
   -0.2004364761810091D+02   -0.1873726590230950D+02   -0.1936741935643994D+02
   -0.2043444993546811D+02   -0.1916359224931353D+02   -0.1861195451481955D+02
   -0.2004327542887963D+02   -0.1936905169913230D+02   -0.2008418363441706D+02
   -0.1299375402484327D+02   -0.1721196073955571D+02    0.5086426800814769D+01
   -0.1391327615890264D+02   -0.1720233812838994D+02    0.5270623706782094D+01
   -0.1261612008029186D+02   -0.1799652627831336D+02    0.5460733255916786D+01
   -0.1610189074497926D+01   -0.8369674846917633D+01   -0.2528927311394731D+00
   -0.2286488299693120D+01   -0.8356440767562304D+01    0.4129280802616344D+00
   -0.1424269478256162D+01   -0.9275494241710327D+01   -0.5170229760096675D+00
   -0.1823039731067706D+02   -0.1089635006943007D+02    0.1265562626449859D+02
   -0.1890669651336300D+02   -0.1037576810090966D+02    0.1319771028080862D+02
   -0.1736629535809622D+02   -0.1060184019324502D+02    0.1290051526551328D+02
   -0.2271044302459135D+02    0.1841648212541216D+02   -0.9505982452946704D+01
   -0.2175032829103391D+02    0.1855391890096964D+02   -0.9445158284822524D+01
   -0.2317759015092627D+02    0.1923597504941209D+02   -0.9350700500437997D+01
    0.2292393950596513D+02   -0.1574102787051559D+02   -0.1144758723180118D+02
    0.2294964947243082D+02   -0.1578375708699605D+02   -0.1050860576908267D+02
    0.2196703151018039D+02   -0.1572426739223203D+02   -0.1171759646944616D+02
   -0.7489170842850449D+01    0.1057382608073345D+02   -0.1334363659863107D+02
   -0.7733260020653407D+01    0.1155248797090304D+02   -0.1361971847987802D+02
   -0.7341865391799889D+01    0.1011039050305963D+02   -0.1417244660244750D+02
    0.1894901915548421D+02    0.1723941824606468D+02   -0.1532002898606954D+02
    0.1950551747252646D+02    0.1805574184853866D+02   -0.1539331184104189D+02
    0.1937631374755331D+02    0.1688856376870827D+02   -0.1451483579394571D+02
   -0.6073426563620912D+01    0.1747677253482810D+02    0.2128608482519537D+01
   -0.6461364855973732D+01    0.1733224055696801D+02    0.1260837403233211D+01
   -0.6588848851991867D+01    0.1809931512054147D+02    0.2664843065178775D+01
    0.2880102761436760D+01   -0.1956926787986465D+02   -0.1776915947023058D+02
    0.2868362080462402D+01   -0.2029168974174202D+02   -0.1714838403906136D+02
    0.3012371515108360D+01   -0.1871364814449183D+02   -0.1726949798551752D+02
    0.2510864060620718D+02   -0.2648940495945762D+02    0.4407395545215522D+01
    0.2597358565187061D+02   -0.2604086262829993D+02    0.4090915525388814D+01
    0.2422836043916878D+02   -0.2601991284014613D+02    0.4261849978881989D+01
    0.1669681829938020D+02    0.2337293392649762D+02    0.2681285217049406D+02
    0.1671696977819491D+02    0.2240492371134195D+02    0.2691651601467499D+02
    0.1652621889749551D+02    0.2355573427054370D+02    0.2590772690069414D+02
    0.2702116036417867D+02    0.1049090003394362D+02   -0.2651924860600501D+02
    0.2789208812827636D+02    0.1010386090895992D+02   -0.2621088089475889D+02
    0.2662367619217482D+02    0.1096007353461463D+02   -0.2575885471391576D+02
   -0.1202211975115900D+02    0.1581770052559239D+02   -0.2708708923104660D+02
   -0.1244901748596699D+02    0.1621385617965315D+02   -0.2790978264258503D+02
   -0.1178104245672136D+02    0.1492519235465180D+02   -0.2732931817681063D+02
   -0.2583995030909203D+02   -0.2095351905947276D+02   -0.2192934378558732D+01
   -0.2563399728389176D+02   -0.2161465682508208D+02   -0.1462132043706573D+01
   -0.2676933698155672D+02   -0.2072392360458083D+02   -0.2166012105221297D+01
    0.8446922689557955D+00   -0.2148241710819021D+02   -0.1435352050828954D+02
    0.7221281363669962D-01   -0.2117623112891239D+02   -0.1481065174819329D+02
    0.5024517464907367D+00   -0.2182161013163973D+02   -0.1352986728042408D+02
    0.1779580129316273D+01   -0.1145858265622505D+02   -0.1084299868146326D+02
    0.1877705178754095D+01   -0.1220169130548467D+02   -0.1150819721284188D+02
    0.1373702666371545D+01   -0.1075976572609762D+02   -0.1134217811713589D+02
   -0.1953004165148149D+02   -0.1676207678812324D+02    0.2067863012703793D+02
   -0.1910951014879382D+02   -0.1756156672315019D+02    0.2029921592827246D+02
   -0.2019297227346725D+02   -0.1710876160275452D+02    0.2123275407965584D+02
   -0.1787625709284044D+02    0.5264743264459478D+01    0.7759134872960037D+01
   -0.1710269439672479D+02    0.5569906147349729D+01    0.8265057531087500D+01
   -0.1831156703961535D+02    0.4672043400770407D+01    0.8426673974608883D+01
    0.2729453646262571D+01   -0.1310383610142574D+02   -0.2595317191434658D+02
    0.1943243246112254D+01   -0.1278817330193377D+02   -0.2543705371520135D+02
    0.3341340244026873D+01   -0.1234880462703958D+02   -0.2596705789138164D+02
    0.2394198193395921D+02    0.2650123343054654D+02   -0.1532663860419684D+02
    0.2399758316426119D+02    0.2570111712703374D+02   -0.1480662611752046D+02
    0.2310529316413013D+02    0.2637975299234498D+02   -0.1580787756173258D+02
   -0.2473275953447466D+02   -0.2898835191571415D+01   -0.2564764142005230D+02
   -0.2559504985210857D+02   -0.3243306158855170D+01   -0.2535283676346273D+02
   -0.2487018881969301D+02   -0.1958430486856789D+01   -0.2570362193821235D+02
    0.1609676210028484D+02   -0.1690510801429580D+02    0.8467004610271836D+01
    0.1566042901668924D+02   -0.1612634906732282D+02    0.8067800491444832D+01
    0.1553312887677236D+02   -0.1760288220655377D+02    0.8189404829856423D+01
   -0.4058170259434670D+01   -0.6152614569276077D+01   -0.7210252681716224D+01
   -0.3332578451803402D+01   -0.6614480618510379D+01   -0.7584958235402202D+01
   -0.4142877228145244D+01   -0.6254859751949088D+01   -0.6296444409299760D+01
   -0.5083574916410857D+01   -0.1944549970517425D+02   -0.2409499205567006D+01
   -0.4268655553026159D+01   -0.1972116931783890D+02   -0.2914836271442710D+01
   -0.4731793089196370D+01   -0.1899754750966872D+02   -0.1666325669240568D+01
    0.2223292902186643D+01    0.3305238286770901D+01   -0.2189609825761398D+02
    0.2730794077556896D+01    0.3848293030287012D+01   -0.2128686727605428D+02
    0.1568574933471365D+01    0.2900567153481401D+01   -0.2130390033119887D+02
    0.1991477729307010D+02    0.2310185724082002D+02   -0.8195995928166505D+01
    0.2017280724824687D+02    0.2256735725081895D+02   -0.7494912072412896D+01
    0.2065010318343510D+02    0.2371983669739052D+02   -0.8231594053099617D+01
   -0.2141434776654193D+01    0.4973029413555865D+01   -0.2591692703081239D+02
   -0.1884706478915949D+01    0.5929861049779328D+01   -0.2597646124999123D+02
   -0.1417717352547544D+01    0.4669552229602372D+01   -0.2528750231141990D+02
   -0.6604015478947541D+01    0.1905555148901126D+02   -0.2099431656472114D+02
   -0.7240573085107660D+01    0.1835992386979860D+02   -0.2081720010480630D+02
   -0.6079163298655843D+01    0.1878001872090663D+02   -0.2179332773580650D+02
   -0.2371893091123488D+01    0.6440637098691461D+01   -0.7270704918789766D+01
   -0.2974112487747296D+01    0.5913096226760156D+01   -0.6701790871074356D+01
   -0.1565651479366666D+01    0.5923189977509838D+01   -0.7384869766295123D+01
   -0.1872247685688501D+02   -0.2440817773406677D+02    0.1936311869066607D+02
   -0.1822716905325147D+02   -0.2359402585484901D+02    0.1938099928199751D+02
   -0.1961029288994217D+02   -0.2398238536974486D+02    0.1944649936285685D+02
    0.1585499467790470D+02    0.2608282693055774D+02    0.2316097351408224D+02
    0.1659510290494632D+02    0.2671114952644930D+02    0.2340027834900920D+02
    0.1610951376698615D+02    0.2526037552301898D+02    0.2359934521717621D+02
   -0.2256777148141468D+02    0.1416391430218799D+02    0.1262679176599758D+02
   -0.2289424663372080D+02    0.1371859376254883D+02    0.1343849755024333D+02
   -0.2285553887414967D+02    0.1362368144229837D+02    0.1191150339118004D+02
   -0.2392733791556461D+02    0.1153342268031435D+02   -0.9086618260574133D+01
   -0.2488515169366413D+02    0.1158991873058076D+02   -0.8976182944267356D+01
   -0.2363838540758345D+02    0.1245113418911110D+02   -0.9124430704614156D+01
   -0.2027539517504569D+02    0.1879510960395390D+02    0.2011413588091635D+02
   -0.2021903452910857D+02    0.1860153179662427D+02    0.2102242381679666D+02
   -0.2053326133655964D+02    0.1793677489096483D+02    0.1963781721489130D+02
    0.1343472118984065D+02    0.2312966325280534D+02   -0.1454072210213102D+02
    0.1315121399553021D+02    0.2247820339840386D+02   -0.1525005111348203D+02
    0.1270635447690265D+02    0.2373971899895323D+02   -0.1429210810389517D+02
   -0.1074051002012622D+02   -0.5169061437303253D+01   -0.1548939647411866D+02
   -0.1163220159103478D+02   -0.4910924813892659D+01   -0.1580365354929451D+02
   -0.1024647042818236D+02   -0.4337934594388753D+01   -0.1527384712049059D+02
    0.2563111902100566D+02   -0.2118285670596573D+00    0.3877434694076869D+01
    0.2516209794431719D+02    0.3859905525074894D+00    0.3184679714743936D+01
    0.2654321771954683D+02   -0.1996208526461055D+00    0.3586163793374110D+01
    0.3206336215518195D+01   -0.2604033416623698D+02   -0.7841601268777884D+01
    0.3989661166014608D+01   -0.2594739645418211D+02   -0.8378669908512812D+01
    0.2580690265417905D+01   -0.2571289710226574D+02   -0.8456851059375104D+01
    0.3809909227007739D+00   -0.1663137679261003D+02   -0.2229638588683526D+02
   -0.2908246428224407D+00   -0.1727694775668514D+02   -0.2198090434597997D+02
    0.1086276421671666D+00   -0.1575735408982728D+02   -0.2258591286655215D+02
    0.1148478717207990D+02   -0.2581652559497255D+02    0.1208973342395641D+02
    0.1191443413360650D+02   -0.2533604106372511D+02    0.1133482180760895D+02
    0.1052935827761027D+02   -0.2593413439264024D+02    0.1202133730839952D+02
    0.8685873605031970D+01    0.2269248805104682D+02   -0.2646841105838374D+02
    0.9048275986964486D+01    0.2339239763588705D+02   -0.2596528837879109D+02
    0.8461351130735848D+01    0.2312657075318650D+02   -0.2730898983022638D+02
   -0.2012074735301199D+02   -0.1554541542164691D+02    0.1812149554409200D+02
   -0.1980090722455351D+02   -0.1601449020490218D+02    0.1888859947258292D+02
   -0.2060153697816832D+02   -0.1613153564566685D+02    0.1749215717645073D+02
    0.4551078545322589D+01   -0.2538590412136275D+02   -0.2266209778658222D+02
    0.5432357803344786D+01   -0.2585250251731691D+02   -0.2266425319644059D+02
    0.3774133044777177D+01   -0.2591258855147190D+02   -0.2248497509695518D+02
    0.2200651848031221D+02   -0.2671361215408639D+02   -0.2738259680322557D+01
    0.2264643311652380D+02   -0.2600054322013524D+02   -0.2992600331258680D+01
    0.2257678723317816D+02   -0.2735060331282209D+02   -0.2247546430637705D+01
   -0.1269943529789333D+02   -0.1366797792158455D+02   -0.1111777052077382D+02
   -0.1195946078662602D+02   -0.1363945788620654D+02   -0.1171899806564554D+02
   -0.1243549610066638D+02   -0.1335128492912005D+02   -0.1020952196787775D+02
    0.2130151605674235D+02   -0.2102126739134292D+02    0.2346900734689636D+01
    0.2076058319070733D+02   -0.2038690419724102D+02    0.1770839283363702D+01
    0.2110916195696448D+02   -0.2086369130620269D+02    0.3312515761176430D+01
   -0.2363336662453711D+02    0.2725088095186935D+02   -0.6359870552595606D+01
   -0.2320908663207069D+02    0.2637939537295670D+02   -0.6486514851702131D+01
   -0.2313680482861896D+02    0.2796488437129681D+02   -0.6883967843955872D+01
   -0.2186379067092848D+02    0.4825121020941992D+01   -0.3559707162413366D+01
   -0.2154236995630006D+02    0.4842906397012446D+01   -0.2645866724813711D+01
   -0.2155911363649857D+02    0.5641593231582450D+01   -0.3973056824262728D+01
    0.1757162026682472D+02    0.2752078769987687D+02   -0.1227094969476273D+02
    0.1773084163637729D+02    0.2844878914606023D+02   -0.1219876475485324D+02
    0.1743899382321132D+02    0.2730119464756784D+02   -0.1131822249470205D+02
   -0.2060623438852476D+02   -0.2148079794626424D+02   -0.2004272060439942D+02
   -0.2080286774908237D+02   -0.2174834746164354D+02   -0.2093759878772543D+02
   -0.2131016703594143D+02   -0.2179140577019304D+02   -0.1945825202901518D+02
    0.2097813847134221D+02    0.2259616842038204D+02   -0.4249914093278008D+01
    0.2076142703693163D+02    0.2345912409796815D+02   -0.4540791037832622D+01
    0.2188930156439034D+02    0.2248418075899040D+02   -0.4611537371759780D+01
    0.1993270823128608D+01   -0.1250503899515042D+02   -0.1399614097294583D+01
    0.2904460288991658D+01   -0.1280096628634757D+02   -0.1404770572970360D+01
    0.1860947777875915D+01   -0.1184649792920486D+02   -0.6530935343888470D+00
    0.1382348158555123D+01    0.1574761196236695D+02   -0.1237489872702844D+02
    0.8564142409887482D+00    0.1502012393121307D+02   -0.1271703274077930D+02
    0.2094737480646736D+01    0.1548067953939002D+02   -0.1178292303026276D+02
   -0.1552504383984770D+01    0.1493934506098784D+02   -0.2030853278431609D+02
   -0.1703282617055289D+01    0.1400649907113516D+02   -0.1999499662314240D+02
   -0.1986999528016572D+01    0.1505990205921118D+02   -0.2116135929791765D+02
   -0.1449306780471983D+02   -0.1474942572022012D+02   -0.1786442875274837D+02
   -0.1360103239382267D+02   -0.1480215054214891D+02   -0.1819724556267233D+02
   -0.1490966051568068D+02   -0.1408775153395879D+02   -0.1846103717970423D+02
    0.9823568680274292D+01   -0.6896214721233218D+01   -0.1025836758359186D+02
    0.1027060160115673D+02   -0.7713683431314981D+01   -0.1065323501986280D+02
    0.9424617495494152D+01   -0.7200709598889672D+01   -0.9422973358647070D+01
   -0.2510723916129758D+02    0.2019573218466763D+02    0.2624765996337997D+01
   -0.2431053641065033D+02    0.1986201669222359D+02    0.2103318049235557D+01
   -0.2486819105276323D+02    0.2117892067285769D+02    0.2526038334217837D+01
    0.6798699511658240D+01   -0.5463104544162870D+01   -0.4455696732003381D+00
    0.7356154251209089D+01   -0.6094544694590501D+01   -0.8336253089019616D+00
    0.5943607902237453D+01   -0.5929881242527057D+01   -0.2324911911199521D+00
    0.1369718024900611D+02   -0.1955285209815776D+02   -0.1084811437731969D+01
    0.1407625448499377D+02   -0.2043216242311623D+02   -0.1180818998419126D+01
    0.1404392970841550D+02   -0.1909795714013258D+02   -0.1843469130196119D+01
    0.1994722325565396D+02   -0.1180730953612279D+01   -0.1269123587948246D+02
    0.2001921293321640D+02   -0.4826291686770254D+00   -0.1191914813674770D+02
    0.1909067110893015D+02   -0.1617813333734466D+01   -0.1256145941992516D+02
   -0.2687021031303432D+02   -0.2584213183335615D+02    0.1209403874808873D+01
   -0.2719981875991446D+02   -0.2592808594736802D+02    0.2089839352082818D+01
   -0.2599548846558685D+02   -0.2563874906576264D+02    0.1302246714678596D+01
   -0.1693546405802823D+02   -0.4405716604958916D+01    0.1793958892542482D+01
   -0.1667944201934322D+02   -0.5112041959325762D+01    0.1171772889813098D+01
   -0.1699741132712593D+02   -0.4791288118204515D+01    0.2682561729631910D+01
   -0.9123166683907867D+01    0.3494644850364714D+01    0.1129925212587228D+02
   -0.8607670396555857D+01    0.3041839685366185D+01    0.1058950122704772D+02
   -0.9874967216242744D+01    0.2959146902054721D+01    0.1158150270099237D+02
   -0.2124570724912957D+02   -0.2595863362255596D+02   -0.2604670870608921D+02
   -0.2078839823487150D+02   -0.2601585310336968D+02   -0.2688280859444213D+02
   -0.2211865105415231D+02   -0.2635730691123992D+02   -0.2620805240532536D+02
    0.1632655204970947D+02    0.2447470967883012D+02    0.1564110479882896D+02
    0.1542502930436504D+02    0.2479107423873596D+02    0.1571205016508632D+02
    0.1638323957949879D+02    0.2374986894945586D+02    0.1622609012024823D+02
   -0.8646715561582631D+01    0.1928817059486943D+01   -0.2082657017101940D+02
   -0.9380777534206452D+01    0.2221082848622347D+01   -0.2031847764999464D+02
   -0.7881701293136102D+01    0.2495269324413282D+01   -0.2081681387517704D+02
   -0.1023107711544946D+02   -0.2432986990157037D+01   -0.8259436589386864D+01
   -0.9562918881158998D+01   -0.3058294591369808D+01   -0.8515089473138827D+01
   -0.1020290170631187D+02   -0.1762786427765388D+01   -0.8996467033452403D+01
    0.1540472266968317D+02    0.1126367871174789D+02   -0.2077585439111671D+02
    0.1632328534876829D+02    0.1140608851407502D+02   -0.2098161872766552D+02
    0.1526366691086615D+02    0.1039391762505965D+02   -0.2043406932454651D+02
    0.6240630770065698D+01    0.1370576578870506D+02   -0.1792653909717958D+02
    0.6963660608869139D+01    0.1337793755864899D+02   -0.1851250099209382D+02
    0.6506029819604716D+01    0.1364688016904467D+02   -0.1701475530509618D+02
   -0.1987806628627672D+02   -0.1517195270262268D+02   -0.2416823033442949D+02
   -0.2075856948496079D+02   -0.1551312925716431D+02   -0.2448481490070270D+02
   -0.1912974074783438D+02   -0.1556881773713007D+02   -0.2463859620312493D+02
    0.3762203792705576D+01    0.9101096862662427D+01   -0.2461439405383522D+02
    0.3917180776435018D+01    0.9943015949606938D+01   -0.2504584014368124D+02
    0.3989524292047305D+01    0.9326757290434651D+01   -0.2372202713195406D+02
   -0.8749006239505071D+01   -0.3419364188493031D+01   -0.3621265889770384D+01
   -0.8228847281266587D+01   -0.4261930909920991D+01   -0.3857511565189579D+01
   -0.9249739818509475D+01   -0.3728283797064048D+01   -0.2854960178375404D+01
    0.8261588856448258D+01   -0.2777676306823060D+02   -0.1749360014785996D+02
    0.7546027814038842D+01   -0.2730798865251651D+02   -0.1701728572763180D+02
    0.9098207693947321D+01   -0.2724634318848639D+02   -0.1750455628286688D+02
    0.1930760635898007D+02    0.1684388056884902D+02    0.1254152589090358D+02
    0.1882055257525658D+02    0.1762967832822837D+02    0.1261339535552791D+02
    0.1885422875445585D+02    0.1633023504171299D+02    0.1192160521942141D+02
   -0.2624662822667343D+02    0.2530336668142377D+02    0.3476035111611623D+01
   -0.2592015146407612D+02    0.2467687578570629D+02    0.2829844009886927D+01
   -0.2667779313957139D+02    0.2604101112735948D+02    0.3008676434568349D+01
    0.7108306707156958D+01    0.1113322983825786D+02   -0.1942785151774590D+02
    0.7837166606328326D+01    0.1120034411823449D+02   -0.1883646811175503D+02
    0.7032570817129261D+01    0.1197322878058227D+02   -0.1978508692806581D+02
   -0.2287749604808179D+02    0.2617198009295854D+01    0.1283526513845274D+02
   -0.2290789813093156D+02    0.2127031596176512D+01    0.1366667432532711D+02
   -0.2234492815165481D+02    0.3379557407674442D+01    0.1304851226850588D+02
    0.2325226682013650D+02   -0.1774965106216071D+02   -0.3430354450323017D+00
    0.2250603482681500D+02   -0.1746786519207227D+02    0.2390184696890367D+00
    0.2289515720023422D+02   -0.1772607274351204D+02   -0.1262777888514107D+01
   -0.1548035373582145D+02    0.1725759383556218D+02   -0.1613290113421014D+02
   -0.1518092921693204D+02    0.1652535082800032D+02   -0.1559805300085239D+02
   -0.1490694996086442D+02    0.1719496258297948D+02   -0.1694467230240588D+02
    0.2258546175263709D+02    0.5453511683042188D+01   -0.1077714376558032D+02
    0.2327549655186029D+02    0.5304549904222516D+01   -0.1007693413677510D+02
    0.2174085190848725D+02    0.5620477114667477D+01   -0.1037569250151560D+02
   -0.5300162240438715D+01    0.6616336519663432D+01   -0.1031526145893389D+02
   -0.6039888886480279D+01    0.7287844661379053D+01   -0.1034121693306888D+02
   -0.5683376036428936D+01    0.5787918134484184D+01   -0.1044502712155596D+02
   -0.1925411002305448D+02   -0.1466669789574099D+02    0.2625764329879194D+01
   -0.2011904634405931D+02   -0.1495189879969366D+02    0.2906554658880864D+01
   -0.1876822385847125D+02   -0.1441124233253200D+02    0.3424384359477775D+01
    0.2560141070403708D+02   -0.1013789886371680D+02    0.2300990831717790D+01
    0.2484388537571177D+02   -0.1005460719614363D+02    0.1673871352746928D+01
    0.2638829936912482D+02   -0.1017597512101120D+02    0.1751340671299180D+01
    0.1970328153230451D+01   -0.4413741813112876D+01   -0.6882538914150332D+01
    0.2151196819072805D+01   -0.5333805328719564D+01   -0.7117298274507640D+01
    0.1043254898263827D+01   -0.4395421701227287D+01   -0.7165896447199295D+01
    0.1911754979120450D+02   -0.1767604544350048D+02   -0.1134843348270526D+02
    0.1919256174897203D+02   -0.1682035330458197D+02   -0.1170383695551045D+02
    0.1859771957107816D+02   -0.1814422353176129D+02   -0.1200663872387899D+02
    0.2040313815671601D+02    0.1492685474396637D+02   -0.3228694271031525D+01
    0.2114174046236760D+02    0.1550204342382466D+02   -0.3356451847870909D+01
    0.2014243129479375D+02    0.1467702275456871D+02   -0.4151410637540972D+01
   -0.4795154433931978D+01    0.3433692559040117D+01   -0.4801824336341778D+01
   -0.4217218153467716D+01    0.3420464794980687D+01   -0.4018392140701256D+01
   -0.5675771602480717D+01    0.3216273672032518D+01   -0.4492116572958389D+01
   -0.1339601826352714D+02   -0.1740195515469842D+02   -0.2192800412660923D+02
   -0.1344751642757845D+02   -0.1787303290974549D+02   -0.2106294519566901D+02
   -0.1325123726247293D+02   -0.1646870122706368D+02   -0.2164153279122394D+02
   -0.2251435496663749D+02    0.2645663178174079D+02   -0.2139321656782176D+02
   -0.2256360088746247D+02    0.2555665609479660D+02   -0.2099167202852830D+02
   -0.2174487882600160D+02    0.2687352967629207D+02   -0.2100423651957965D+02
   -0.9327821274567357D+01    0.1113761760164995D+02   -0.2515171278422007D+01
   -0.8977691629018535D+01    0.1179463414844335D+02   -0.3130982786416729D+01
   -0.8910054751219883D+01    0.1024519750908757D+02   -0.2607644532512452D+01
    0.7764724830200358D+01    0.1972002287595765D+02    0.2158652250378073D+02
    0.8473563153378922D+01    0.1960071104002155D+02    0.2095235157735850D+02
    0.7719178640566768D+01    0.2064154617153985D+02    0.2171801428063862D+02
   -0.3820909693419085D+01    0.1262315492253844D+02    0.2592313787602925D+02
   -0.4399212467545684D+01    0.1192229088059216D+02    0.2572976624767629D+02
   -0.3342889924380049D+01    0.1280017788308240D+02    0.2506280138878293D+02
    0.6752252455071501D+00    0.1564232430130537D+02   -0.1629791016447402D+02
    0.7282996472586215D+00    0.1496225301947336D+02   -0.1563671044533391D+02
    0.1255028017208151D+01    0.1635366715860662D+02   -0.1595138968267613D+02
    0.1826972182726823D+02   -0.2768230147128162D+02   -0.2680082083286667D+02
    0.1791901328073196D+02   -0.2813345280532538D+02   -0.2759881913470090D+02
    0.1752150387722758D+02   -0.2717289022591464D+02   -0.2647661961378769D+02
    0.2553821576855629D+02    0.1835328927068498D+02    0.1537910400063840D+02
    0.2577934663632294D+02    0.1774937143386287D+02    0.1469719960247580D+02
    0.2581947016437531D+02    0.1787009268587346D+02    0.1613352586360175D+02
    0.8732844736026616D+01    0.1678637114589074D+02    0.2631788849772734D+02
    0.8737986787540260D+01    0.1721318115561483D+02    0.2542401970251441D+02
    0.9658386210247096D+01    0.1654083743000748D+02    0.2646562621925315D+02
    0.1057319009560148D+02    0.1370225639610803D+02   -0.8992844322271480D+01
    0.9694765262589224D+01    0.1398981139503032D+02   -0.8597176103849025D+01
    0.1074467437181877D+02    0.1284614814272563D+02   -0.8516769217126308D+01
    0.2140621652033199D+02   -0.2161736367934977D+02    0.1488268063602722D+02
    0.2059568202081971D+02   -0.2208608585261083D+02    0.1529650235848021D+02
    0.2200294811050431D+02   -0.2141265143593359D+02    0.1562206619022840D+02
    0.6447751040148014D+01   -0.1230305268306387D+02   -0.1879490873544379D+02
    0.6577192174776521D+01   -0.1212984115910629D+02   -0.1971859485489466D+02
    0.5901725643619796D+01   -0.1149900659291688D+02   -0.1856104448406368D+02
   -0.1538797289098156D+02   -0.1894680306437060D+02    0.5809211685623064D+01
   -0.1615821734676277D+02   -0.1915200351285899D+02    0.6343891125333250D+01
   -0.1568821641875505D+02   -0.1923677736904789D+02    0.4930676727879172D+01
   -0.2219556341484580D+02    0.6392661520936088D+01    0.3410339488450580D+01
   -0.2222146738907522D+02    0.5677121732295792D+01    0.2789786211418194D+01
   -0.2256920172758727D+02    0.6073335929765893D+01    0.4307616433242856D+01
   -0.1937553542556710D+02    0.1810444901019856D+02   -0.1429975391361826D+02
   -0.1931543624299901D+02    0.1804855639928721D+02   -0.1523764436032361D+02
   -0.1891468802127617D+02    0.1728858130413450D+02   -0.1403812913197085D+02
   -0.1593342899829696D+02   -0.6796230219652728D+01   -0.2928243823788812D+01
   -0.1581963577818142D+02   -0.7732449629520922D+01   -0.2837986318937164D+01
   -0.1539803351310187D+02   -0.6505984961614192D+01   -0.3745931601243601D+01
   -0.1368245369664631D+02   -0.1404946916603051D+02   -0.4261081067724620D+01
   -0.1315880082494378D+02   -0.1361715998206758D+02   -0.3525967622681052D+01
   -0.1297265141399774D+02   -0.1462591922429644D+02   -0.4558355076780402D+01
   -0.1039070725363732D+02   -0.9180206056865806D+01    0.7398822691488808D+01
   -0.9743406572846625D+01   -0.8930938266095463D+01    0.6725530514790437D+01
   -0.1001326786653625D+02   -0.9392517748039619D+01    0.8250554089552018D+01
    0.2715838172557011D+02    0.2399563310899553D+02   -0.1262099043373734D+02
    0.2774720547749952D+02    0.2470826030291738D+02   -0.1243223865873711D+02
    0.2777616026989818D+02    0.2333867688511088D+02   -0.1295292056466437D+02
   -0.1390086017309033D+02   -0.9947850478642739D+01   -0.4934246442495078D+01
   -0.1414724416777471D+02   -0.1083589097054367D+02   -0.5270923938554752D+01
   -0.1465125981775368D+02   -0.9631967840131711D+01   -0.4387003632769317D+01
   -0.1771471415065801D+02    0.1290115649518450D+02    0.6208831016469677D+01
   -0.1688545422823026D+02    0.1292765951531672D+02    0.6721088696805388D+01
   -0.1770790672248978D+02    0.1365298523116490D+02    0.5626781493800184D+01
    0.1638842981099600D+02    0.6748157525460591D+01    0.2750735974860565D+01
    0.1661975272924373D+02    0.7487527186025560D+01    0.3309853328854749D+01
    0.1689058678533003D+02    0.6014419252799057D+01    0.3147158437448029D+01
    0.2488589708544507D+02    0.1355147814279505D+02   -0.2624228804980934D+02
    0.2571536107229456D+02    0.1372186344724701D+02   -0.2675887572530422D+02
    0.2426711224229813D+02    0.1426112672849770D+02   -0.2646577049227325D+02
    0.1497551454337436D+02    0.2233281503138238D+02   -0.2106811145421073D+02
    0.1565901415807178D+02    0.2169989790034430D+02   -0.2103466519054093D+02
    0.1423392217793485D+02    0.2188619719975087D+02   -0.2147913619382245D+02
    0.1507775143848038D+02    0.2274174728430573D+02   -0.1779815193637121D+02
    0.1447324775551844D+02    0.2194640649000814D+02   -0.1770015844318747D+02
    0.1511550661341280D+02    0.2273956087001838D+02   -0.1874033981189331D+02
   -0.5359690063048568D+01    0.2141424271180593D+02    0.5209745863390395D+01
   -0.6029299149290279D+01    0.2216881727739360D+02    0.5351696047180008D+01
   -0.4612021593512041D+01    0.2183008212419833D+02    0.4761453951675129D+01
    0.6739349669506083D+01   -0.1750130562220033D+02   -0.1319608497649636D+02
    0.6965589885553831D+01   -0.1810288180251653D+02   -0.1246877232045313D+02
    0.5772719775769351D+01   -0.1754427825220424D+02   -0.1322505182031434D+02
   -0.2433730864637025D+02    0.1798616186165779D+02    0.2177583926604697D+02
   -0.2402717403580333D+02    0.1728263562124752D+02    0.2239034749370097D+02
   -0.2430231314597989D+02    0.1768847369172057D+02    0.2082699284170947D+02
    0.1814282234528356D+02    0.1902673063917860D+02    0.1901027683682540D+02
    0.1728671979346286D+02    0.1930788720027460D+02    0.1868921620298482D+02
    0.1841174862107157D+02    0.1949911161667733D+02    0.1985161132584550D+02
    0.8300106481069887D+01    0.2227805164867759D+02   -0.4787534128445707D+01
    0.8462648653760283D+01    0.2317444338250086D+02   -0.4501751184254849D+01
    0.7774223183255924D+01    0.2182173798292842D+02   -0.4087503247172593D+01
   -0.3892994265613078D+01    0.2229290165118166D+02   -0.2944805002607691D+01
   -0.3563101077954786D+01    0.2145904893622435D+02   -0.2578547555138937D+01
   -0.4358300712088237D+01    0.2279730320038153D+02   -0.2281187265208303D+01
   -0.2530819243863994D+02   -0.1710580436181986D+02    0.5193408298093090D+01
   -0.2574693831353490D+02   -0.1716155439404512D+02    0.6070560881600128D+01
   -0.2526748774882169D+02   -0.1617929616694023D+02    0.5056575209505136D+01
    0.1468547667217039D+02    0.8731402313565486D+01   -0.5678032633575839D+01
    0.1465859106329907D+02    0.8385479785673708D+01   -0.4764189319595551D+01
    0.1525122127260378D+02    0.8110902439429021D+01   -0.6147247566646169D+01
   -0.2236960421138133D+02    0.9176146385018054D+01    0.5208795557481506D+00
   -0.2176092213480287D+02    0.9010196254052785D+01    0.1259780801225520D+01
   -0.2255047057521081D+02    0.1014222625288137D+02    0.5034405519339943D+00
   -0.9693981990069435D+01    0.2591587913788502D+02   -0.2727380593545662D+02
   -0.9824116867554789D+01    0.2661463205781303D+02   -0.2656610943340554D+02
   -0.8907422856612918D+01    0.2619188481869502D+02   -0.2778301128987325D+02
   -0.1692968325132263D+02    0.5605658470016301D+01    0.2687585507199617D+02
   -0.1772908392725376D+02    0.5569448374393628D+01    0.2743307105962458D+02
   -0.1640470741224078D+02    0.6433093651579569D+01    0.2700037727345766D+02
   -0.1090548533032492D+02    0.6291164161769084D+01    0.6865152833737776D+01
   -0.1025972918258272D+02    0.5586463504779373D+01    0.6793622663382492D+01
   -0.1129438978583224D+02    0.6410057414965166D+01    0.6036273290293749D+01
   -0.2100461283349705D+02    0.1329778730940543D+02   -0.1425815779638287D+02
   -0.2163230542180502D+02    0.1285534106292382D+02   -0.1474332941368161D+02
   -0.2058837499153619D+02    0.1380076709900147D+02   -0.1495749072233949D+02
    0.1424356273808111D+01    0.2265191800923757D+02    0.2165777123222275D+02
    0.1639552488715741D+01    0.2247762428774247D+02    0.2256905012930179D+02
    0.1022005458773265D+01    0.2355867941281017D+02    0.2161515382282405D+02
   -0.3355516169295748D+01   -0.2186241180889785D+02    0.2591182897303154D+02
   -0.2731473160253075D+01   -0.2176452186422982D+02    0.2519783419082030D+02
   -0.2922941409412763D+01   -0.2229360459556802D+02    0.2658571126378581D+02
    0.2512835493271305D+02    0.5131417796616851D+01    0.2346348027151560D+02
    0.2490922426463096D+02    0.5044458068199396D+01    0.2250267288016206D+02
    0.2475874471122079D+02    0.4289697096958745D+01    0.2386457685511956D+02
    0.3875445010735046D+01    0.1658943894613266D+02    0.3400806335602589D+00
    0.3083564537192588D+01    0.1636307843831642D+02    0.8446011176075989D+00
    0.3905502364859907D+01    0.1639177645610765D+02   -0.6114935973865747D+00
    0.2752380266971860D+02   -0.2663717621671711D-01   -0.9897276505460818D+01
    0.2832436526720464D+02   -0.6026829246681331D+00   -0.9841689498623460D+01
    0.2685876318745737D+02   -0.5434129525943363D+00   -0.1038497824634199D+02
   -0.1083442321115260D+02    0.9546688086372972D+00   -0.2525717548856857D+02
   -0.1112732438910904D+02    0.1176818583404212D+01   -0.2615876019928174D+02
   -0.1008248767097892D+02    0.4039395411576355D+00   -0.2546610672966377D+02
    0.1869363719550267D+02   -0.1915840874015210D+02   -0.1709165055084435D+01
    0.1799853964860790D+02   -0.1846292442032611D+02   -0.1608533340791028D+01
    0.1841608575197787D+02   -0.1987881274992722D+02   -0.1159790785753932D+01
    0.1390724986086477D+01   -0.1790065523761509D+02    0.6582865713993632D+01
    0.8973973222974236D+00   -0.1824046651539917D+02    0.5755490445548954D+01
    0.2357168761688452D+01   -0.1827811359805384D+02    0.6530458539442209D+01
   -0.1243817781247098D+02    0.6957997110422125D+01    0.4528758180181845D+01
   -0.1251417704943708D+02    0.6983281211537949D+01    0.3598052393357985D+01
   -0.1337192339457741D+02    0.6781109191742642D+01    0.4849180116067705D+01
    0.1251352714676138D+02    0.9267207751851709D+01   -0.7177279073458782D+01
    0.1333670894457190D+02    0.9055341720891898D+01   -0.6777294985973711D+01
    0.1224236193679463D+02    0.8467328883503109D+01   -0.7624344132779825D+01
    0.2769572844897004D+02    0.1688829123360348D+02   -0.6666875072940863D+00
    0.2748124123752191D+02    0.1667053497437143D+02   -0.1568862224133799D+01
    0.2823002549115095D+02    0.1766335292934799D+02   -0.6728693796634577D+00
    0.1759621344363057D+02   -0.2136817103651864D+02    0.1382732775141922D+02
    0.1667435361236331D+02   -0.2119566743989834D+02    0.1406187932118188D+02
    0.1804375452853435D+02   -0.2197555494406528D+02    0.1442286017803013D+02
   -0.2645244405639938D+02    0.1813359324505451D+01   -0.2703286255513186D+02
   -0.2725767449591965D+02    0.2324276401920072D+01   -0.2685183250260114D+02
   -0.2608709242721823D+02    0.2314068670976837D+01   -0.2783915447571963D+02
    0.1309800817241270D+02    0.1973320223485090D+02   -0.1987663442543685D+02
    0.1400213302928429D+02    0.1987749946809987D+02   -0.2003846257338243D+02
    0.1293568160542660D+02    0.1886526683799453D+02   -0.2021596474657794D+02
    0.5651595332784197D+01    0.1624244693322688D+02   -0.2395049914461995D+02
    0.5974268608393093D+01    0.1618743981115638D+02   -0.2487000911389152D+02
    0.6458775644897550D+01    0.1597235849960436D+02   -0.2343503883133843D+02
    0.2685452149651343D+02    0.2592747020423989D+02   -0.3012928759019196D+01
    0.2633014531976944D+02    0.2520841736258220D+02   -0.3305356841524457D+01
    0.2651766813891414D+02    0.2625921399152994D+02   -0.2114027057094307D+01
    0.6458728043011578D+01   -0.1727939035285641D+02    0.2734233138867217D+01
    0.5646736649108386D+01   -0.1731571300840224D+02    0.3220940841380898D+01
    0.7156332697107226D+01   -0.1772670533518810D+02    0.3207635935861404D+01
   -0.1975258875587350D+02   -0.1525131216494480D+02    0.1111053906359220D+02
   -0.2012472945981705D+02   -0.1586639418497755D+02    0.1172976169223897D+02
   -0.2052227620990869D+02   -0.1496684777993856D+02    0.1057638830112173D+02
   -0.2072864347907488D+02    0.1629194765621849D+02    0.1930601334978635D+02
   -0.2003786655240291D+02    0.1573526769528736D+02    0.1965792069702319D+02
   -0.2110730906438822D+02    0.1581265702714231D+02    0.1848048341406516D+02
   -0.1803147802845728D+02    0.1269844392288454D+02   -0.6918718545583384D+01
   -0.1785159228487536D+02    0.1176037303294184D+02   -0.7232996484132293D+01
   -0.1840328694268326D+02    0.1333775505930280D+02   -0.7548998081602490D+01
    0.2544877711184877D+02   -0.2025790659608184D+02   -0.1414866895982528D+02
    0.2632401597341418D+02   -0.2021636028498170D+02   -0.1371455541050504D+02
    0.2534319928986279D+02   -0.1956387970867824D+02   -0.1475554218526239D+02
    0.7667479572709956D+01   -0.2519915287077678D+02    0.2575103805262259D+02
    0.6929393786157813D+01   -0.2473727471891674D+02    0.2529280902777898D+02
    0.8244541961045140D+01   -0.2448772212843380D+02    0.2606523428460099D+02
    0.4664815287607829D+01   -0.2010412748558766D+02   -0.1462431681095967D+02
    0.5398865813152013D+01   -0.2058710401477155D+02   -0.1427375146315232D+02
    0.4181932817975318D+01   -0.2072499499419598D+02   -0.1514721717085165D+02
   -0.1416874673973199D+01   -0.1805455789207846D+02   -0.7989785316168112D+00
   -0.8505354897420674D+00   -0.1884707847975064D+02   -0.8421493524465148D+00
   -0.1918198222520270D+01   -0.1792977708226290D+02   -0.1598311942973959D+01
    0.2211923786723737D+02    0.9278954440338529D+00   -0.2043191429847635D+02
    0.2190755834657775D+02   -0.1292320453746165D-02   -0.2016906359714311D+02
    0.2302091402646203D+02    0.1188129490070454D+01   -0.2013971167815076D+02
   -0.8573561338605527D+01   -0.1154142064155993D+02   -0.2759179809719048D+02
   -0.7713704866501125D+01   -0.1149812486709465D+02   -0.2803773963125709D+02
   -0.8545760100595363D+01   -0.1092694884847069D+02   -0.2678621611415051D+02
    0.2644058316442193D+02   -0.4645241754010590D+01    0.2716555200592924D+02
    0.2657358503661470D+02   -0.4120952359316843D+01    0.2642986643406827D+02
    0.2579318674009074D+02   -0.4259161041162050D+01    0.2773874360570399D+02
   -0.1117683475693936D+02   -0.8804330790205473D+01   -0.2132315442356699D+02
   -0.1131356920772481D+02   -0.8832097764947809D+01   -0.2035866014244310D+02
   -0.1117809811869084D+02   -0.9678831596355318D+01   -0.2168486539471974D+02
    0.2202403774435173D+02    0.2469315484764300D+02   -0.2616575663670403D+02
    0.2256348763157504D+02    0.2498988879236553D+02   -0.2699448629439950D+02
    0.2224043784846082D+02    0.2371890623034718D+02   -0.2612216875706121D+02
   -0.2310551301469683D+02    0.1619376724317564D+02   -0.2412443724521846D+02
   -0.2296100959602506D+02    0.1567793726652907D+02   -0.2491820684938429D+02
   -0.2399194427212817D+02    0.1605464147079202D+02   -0.2374137464160651D+02
   -0.2764659232665080D+02   -0.1153878172279003D+02    0.2219037815707596D+02
   -0.2771374337823131D+02   -0.1205116889425058D+02    0.2303530858837812D+02
   -0.2760327733114564D+02   -0.1060966392884648D+02    0.2242689425662653D+02
   -0.9702254732630339D+01   -0.2540314276327081D+02   -0.1772117776498223D+02
   -0.1029425519087731D+02   -0.2490501340311605D+02   -0.1823912179565168D+02
   -0.1027597377172879D+02   -0.2580673547021938D+02   -0.1704142417034559D+02
    0.1803271870072760D+02    0.2470344435362317D+02   -0.2694879021479716D+02
    0.1780371706137002D+02    0.2467124798775611D+02   -0.2600774222629179D+02
    0.1721956857060774D+02    0.2437931316179608D+02   -0.2746197916186563D+02
    0.2685653486755241D+02    0.4478794975632690D+01   -0.1431705091595579D+02
    0.2704339385040287D+02    0.4245937834747981D+01   -0.1526435769947422D+02
    0.2747902385676435D+02    0.5198264962246212D+01   -0.1403348139800870D+02
    0.1525186891563827D+01    0.1324622061640692D+01   -0.1502065065615274D+02
    0.2006514592224853D+01    0.1069856532915229D+01   -0.1422171980850390D+02
    0.2220960990704162D+01    0.1738443457961411D+01   -0.1555878333308850D+02
    0.1965280929705907D+02    0.2366964728151484D+02   -0.2475607954730702D+02
    0.2034556426524522D+02    0.2358405010781095D+02   -0.2405809475196181D+02
    0.1890402305228882D+02    0.2308290099841953D+02   -0.2455755908077745D+02
    0.2179612329758283D+02   -0.3375582122625103D+01   -0.9162817622575410D+01
    0.2121046996903184D+02   -0.3111446480578064D+01   -0.8416865568855041D+01
    0.2132180515208086D+02   -0.4169106387970993D+01   -0.9499024426302604D+01
   -0.2592697687936862D+02    0.8065411580275006D+01   -0.2506504286114986D+01
   -0.2599439769924734D+02    0.8710277225345845D+01   -0.1799330703492276D+01
   -0.2537350335195605D+02    0.7278395480420722D+01   -0.2165567206897049D+01
    0.1844233296229281D+02    0.1511581261101645D+02   -0.8494933055740434D+01
    0.1789414394540840D+02    0.1444874475323964D+02   -0.8892332449047679D+01
    0.1832114932232506D+02    0.1511951288143328D+02   -0.7506713481846928D+01
   -0.3709608997521469D+01    0.9619321876157239D+01   -0.2236756863152169D+02
   -0.2899897686505567D+01    0.1007289934458430D+02   -0.2268948953581657D+02
   -0.3481630204833038D+01    0.9037378837467038D+01   -0.2157721576749198D+02
    0.1070598600932573D+02   -0.1067289915649346D+02   -0.1353749355332182D+02
    0.1034623662249247D+02   -0.9781591848652635D+01   -0.1335687262751338D+02
    0.1144297392645027D+02   -0.1090541281008901D+02   -0.1296732133500877D+02
   -0.2189713435202147D+02    0.7912677471242747D+01   -0.2088160448826633D+01
   -0.2208064912012213D+02    0.8341444399852264D+01   -0.1245421584866693D+01
   -0.2094582515409250D+02    0.8093208959030214D+01   -0.2227766359409853D+01
   -0.2301099143139559D+02   -0.2411827654678333D+02    0.1649439220954707D+02
   -0.2304255029226882D+02   -0.2472909062457301D+02    0.1725769717300253D+02
   -0.2227711038844417D+02   -0.2352027765950058D+02    0.1667778178178495D+02
   -0.1365327203963652D+02   -0.8161038689198946D+00   -0.1895285641045268D+02
   -0.1291767068215385D+02   -0.3085883934337800D+00   -0.1853256883850074D+02
   -0.1344326624163824D+02   -0.7835440166043280D+00   -0.1989695678537699D+02
   -0.1268731489956412D+02    0.4620390805795190D+01    0.1410285892511410D+02
   -0.1340811460249392D+02    0.4534505306147071D+01    0.1477463686642114D+02
   -0.1254184860245678D+02    0.3800440757447067D+01    0.1356458495815126D+02
    0.2592996231475150D+02    0.2588425018552222D+02    0.7511159266258337D+01
    0.2537542452790677D+02    0.2528441295611198D+02    0.8086849617083338D+01
    0.2625915630223481D+02    0.2543209524041062D+02    0.6751734566878523D+01
   -0.1272440772314759D+02   -0.1304829725567692D+02    0.1233470695212547D+02
   -0.1285947617085169D+02   -0.1241084163747349D+02    0.1300971871398984D+02
   -0.1242100571776067D+02   -0.1389414996449412D+02    0.1268126701849985D+02
    0.1061936681832422D+02    0.1818805940001469D+02   -0.9940002828548883D+01
    0.1141306322339057D+02    0.1860544742858503D+02   -0.9692265581824193D+01
    0.1019528860105034D+02    0.1792388802858690D+02   -0.9113120361480906D+01
   -0.2728701713262813D+02   -0.3933394550000019D+01   -0.9114935873348548D+01
   -0.2785890609229225D+02   -0.4451647336948646D+01   -0.8590473350129237D+01
   -0.2642211539918755D+02   -0.4274247966439964D+01   -0.8901621350807440D+01
   -0.2123209914012062D+02    0.9697646775359408D+01   -0.1407494822119614D+02
   -0.2183134186524454D+02    0.1035813880085055D+02   -0.1444687659779898D+02
   -0.2137956963078345D+02    0.8826985326235956D+01   -0.1443941825598911D+02
    0.5259817821399452D+01   -0.3877167962460693D+01   -0.1283211541379004D+02
    0.5370584346264442D+01   -0.4869386299439016D+01   -0.1268615502059220D+02
    0.4367698209258402D+01   -0.3712243286576494D+01   -0.1287770411022905D+02
   -0.4715625757848127D+01   -0.2579366193693461D+02    0.1512004356673912D+02
   -0.5376318843692437D+01   -0.2518280654252955D+02    0.1487703444014630D+02
   -0.3999739212919043D+01   -0.2534817414227077D+02    0.1551783314601850D+02
    0.1584798855611024D+02    0.1641665295118367D+02    0.2381654213215165D+02
    0.1606253290336890D+02    0.1548130446893007D+02    0.2399856420686769D+02
    0.1493287552458434D+02    0.1633850735808884D+02    0.2356243133803224D+02
   -0.1789423855157091D+01   -0.9679717091111579D+01   -0.5655805093066493D+01
   -0.1702162975814043D+01   -0.8896670001137361D+01   -0.5037021094685431D+01
   -0.2707533259983190D+01   -0.9866284835352287D+01   -0.5725695604651467D+01
   -0.1344379412313100D+02   -0.8614670611463890D+01   -0.1230126774546412D+02
   -0.1311509103365981D+02   -0.8454339057695821D+01   -0.1140286568348448D+02
   -0.1305496629718398D+02   -0.9423899542582550D+01   -0.1255595304845998D+02
    0.1066690939074550D+01    0.3500177879779768D+01   -0.1808584332682620D+02
    0.1092099592432021D+01    0.2567999142803849D+01   -0.1846113272705069D+02
    0.3117907512114295D+00    0.3521164263096248D+01   -0.1744521502829406D+02
   -0.1608968425045623D+01    0.1029117418058744D+02   -0.5512734253301187D+01
   -0.1295342581835735D+01    0.9486709465937691D+01   -0.5969445091685487D+01
   -0.1425874891707214D+01    0.9982987747376535D+01   -0.4563348433440025D+01
   -0.6092323460133474D+01    0.2644662124735374D+02   -0.2552324111178219D+02
   -0.6429248507384803D+01    0.2697230260724499D+02   -0.2630461632547546D+02
   -0.6302116776225500D+01    0.2548163533630650D+02   -0.2572294322920563D+02
    0.8418044934060950D+01    0.2428518464434954D+01   -0.2121476466903718D+02
    0.8496542908344690D+01    0.2625189738234870D+01   -0.2027688426879919D+02
    0.7474668209045519D+01    0.2403282423553241D+01   -0.2136178612060965D+02
    0.1073456640663357D+02   -0.1927168455811632D+02    0.8036629586696982D+01
    0.9976438329408866D+01   -0.1982040958741011D+02    0.8357650768322731D+01
    0.1161397537637039D+02   -0.1968512492917611D+02    0.8232749211769613D+01
   -0.9503397065948420D+01   -0.1852122538946951D+02    0.1599645947014104D+02
   -0.8683971368771552D+01   -0.1891064924116036D+02    0.1568487806337077D+02
   -0.1010046242016591D+02   -0.1931899223833546D+02    0.1616671735128389D+02
    0.2271405835772651D+02    0.2239596702754799D+02   -0.1268294456069494D+01
    0.2350228329380092D+02    0.2207497759926046D+02   -0.8134716709277923D+00
    0.2298317660922327D+02    0.2297969203595859D+02   -0.2009281440647943D+01
   -0.2188483959935773D+02   -0.1460234034728695D+02    0.2710352276740722D+02
   -0.2170156845938524D+02   -0.1482512720940600D+02    0.2620877410059411D+02
   -0.2193244319151438D+02   -0.1551141093909914D+02    0.2750189603164379D+02
    0.3775300478431718D+01    0.1918652162730085D+02    0.4183153515702524D+01
    0.3963203148637221D+01    0.2000494706914904D+02    0.4653459629087338D+01
    0.3582754759936448D+01    0.1921278240151594D+02    0.3238234318534178D+01
   -0.1120138541260360D+02   -0.5814193436028399D+01    0.4456702538621455D+01
   -0.1033550158416697D+02   -0.5692154152960806D+01    0.4072818212010618D+01
   -0.1152867782651425D+02   -0.4911442430238374D+01    0.4678476965136125D+01
    0.2539305582081948D+02   -0.2157034811882698D+02   -0.2120277403346490D+02
    0.2538583790625021D+02   -0.2135146259535167D+02   -0.2211154587008708D+02
    0.2448089982141095D+02   -0.2157600234961581D+02   -0.2099766483613628D+02
   -0.1550334137743320D+02   -0.2470532406785565D+02   -0.8983970066354464D+01
   -0.1489462759882547D+02   -0.2546639183702137D+02   -0.9187115134923051D+01
   -0.1497596625033636D+02   -0.2400444453656145D+02   -0.8586252034640966D+01
    0.2070098001676744D+02   -0.6664562429103682D+01    0.1801594871103081D+02
    0.2149083732648102D+02   -0.6738294926037397D+01    0.1743688682178393D+02
    0.2106794097001924D+02   -0.6847257331177937D+01    0.1887611709981237D+02
    0.2460132107778289D+02   -0.1500805281051806D+02   -0.3551446817483836D+01
    0.2448317899704994D+02   -0.1419643348140736D+02   -0.3011890151609947D+01
    0.2469566039975221D+02   -0.1464963390692535D+02   -0.4468524671846055D+01
   -0.1850249866428441D+02   -0.6184589048898278D+01    0.1144384981427741D+02
   -0.1896887125126855D+02   -0.5373592291557481D+01    0.1157124462993820D+02
   -0.1763659839922143D+02   -0.6248630030414268D+01    0.1187557702903472D+02
   -0.1207085683523351D+01   -0.2195967400479077D+02    0.2424631473229462D+01
   -0.1284863710941309D+01   -0.2269047125889306D+02    0.3087315135071932D+01
   -0.3502555077662830D+00   -0.2160640252033430D+02    0.2607796690838383D+01
   -0.2346467955102011D+02   -0.1989671631644291D+02    0.9729820008107570D+01
   -0.2310625747941683D+02   -0.1956155703990508D+02    0.8905989502818493D+01
   -0.2438393514667072D+02   -0.1994326038758077D+02    0.9595359191897341D+01
    0.2176989796565966D+02   -0.2588935751112822D+02    0.8591168242331126D+01
    0.2265128872596207D+02   -0.2618369481281725D+02    0.8288040846860817D+01
    0.2111881495835493D+02   -0.2639773888386086D+02    0.8080589843585846D+01
    0.9867159951502455D+01    0.1971323373463592D+02    0.2002977817850322D+02
    0.9848865583985965D+01    0.2002357109496848D+02    0.1910051404823594D+02
    0.1072116009908811D+02    0.1980471058994589D+02    0.2049076306535077D+02
   -0.2218384372725006D+02   -0.2131424744618706D+02    0.1467690952947818D+02
   -0.2192025683797470D+02   -0.2114820155159354D+02    0.1558668652048772D+02
   -0.2294797050789444D+02   -0.2184699509317622D+02    0.1483676808672660D+02
   -0.1486018395426203D+02   -0.1137683309154133D+02   -0.1708509930339844D+02
   -0.1522991775073027D+02   -0.1186246660828481D+02   -0.1640164541746448D+02
   -0.1505923426017780D+02   -0.1045254571230029D+02   -0.1690080821859008D+02
    0.2724110149911460D+02    0.8886526914257662D+01   -0.8638118135238764D+00
    0.2805152866066456D+02    0.9381009396634214D+01   -0.1064264932439262D+01
    0.2694070354249577D+02    0.8816435874791541D+01   -0.1837028514324469D+01
   -0.3254341492909428D+01   -0.1387179717389010D+02   -0.1406241572755590D+02
   -0.2505409109691632D+01   -0.1379586225535242D+02   -0.1348488217999981D+02
   -0.3241071478826234D+01   -0.1480365653423350D+02   -0.1437796081328905D+02
    0.1557375086344455D+02   -0.9226809832100162D+01   -0.1751931667122938D+02
    0.1610850262211115D+02   -0.8762102739890768D+01   -0.1813881388500682D+02
    0.1549442878723578D+02   -0.1014401633677029D+02   -0.1767329600862253D+02
    0.1352365306355676D+02    0.1613908250707747D+02    0.2245209569418145D+02
    0.1270689245043612D+02    0.1564457466227891D+02    0.2236910694820013D+02
    0.1410149095838701D+02    0.1571865239464307D+02    0.2185826574309157D+02
   -0.1959583104198186D+02   -0.1527191791476278D+02   -0.1060823534791735D+02
   -0.1931632725094550D+02   -0.1578834623665934D+02   -0.1139145096191895D+02
   -0.1968962735507536D+02   -0.1436310930077364D+02   -0.1096402804679385D+02
    0.2408377608239218D+02   -0.2272148484122647D+02    0.6071200766500659D+01
    0.2482533374343198D+02   -0.2318573376416438D+02    0.6433705927454469D+01
    0.2441538978893005D+02   -0.2249744136866108D+02    0.5161992928365268D+01
   -0.5233285403710624D+01    0.9565591233305900D+01   -0.1200303727144889D+02
   -0.5999076875709090D+01    0.9545156208449084D+01   -0.1140253581839866D+02
   -0.4496744034196984D+01    0.1002927199140772D+02   -0.1157342140485497D+02
   -0.1100797502099242D+02    0.1698854343981332D+02    0.5866157469176868D+01
   -0.1036070465336469D+02    0.1659356824500706D+02    0.6487213625870892D+01
   -0.1116762995978795D+02    0.1630314747690542D+02    0.5184047015127155D+01
   -0.2210857293805368D+02   -0.3273603439463292D+01    0.9183456150755244D+01
   -0.2238773670812741D+02   -0.4081247640261257D+01    0.8805513795701861D+01
   -0.2157842289615359D+02   -0.3517657081562798D+01    0.9988211868794901D+01
    0.1708052006843218D+02    0.2754886419076331D+02   -0.1935294781755631D+01
    0.1764355168086221D+02    0.2681279318329584D+02   -0.1919903166258866D+01
    0.1768186257429037D+02    0.2824826756698738D+02   -0.2103356271126472D+01
   -0.3805906964177915D+00    0.2247355839592788D+02   -0.1617007820628062D+02
   -0.9251741214430509D-01    0.2334411768377459D+02   -0.1642250738060627D+02
   -0.8410662684456600D+00    0.2254812315722365D+02   -0.1532699923103189D+02
    0.1709836961761432D+02    0.6803033852285530D+01   -0.2550482958916686D+02
    0.1708127027360498D+02    0.6776409918406413D+01   -0.2645643153026570D+02
    0.1741558248151385D+02    0.5961334509472336D+01   -0.2526336208680943D+02
    0.1794408817241102D+02    0.1529524626560014D+02   -0.2348403203868417D+02
    0.1856319077640521D+02    0.1565723128434097D+02   -0.2414944657810106D+02
    0.1737896585767244D+02    0.1472778671578317D+02   -0.2398737152619093D+02
    0.1314142787722626D+02   -0.8838240254254144D+01   -0.1598431909468715D+02
    0.1297689033770462D+02   -0.9788601284349083D+01   -0.1586580521109830D+02
    0.1399236805182749D+02   -0.8815696384383815D+01   -0.1655693362520953D+02
    0.5614101264531796D+01   -0.6862857489905508D+01   -0.1245245629535831D+02
    0.5073997860646375D+01   -0.7522390487296508D+01   -0.1287175792051954D+02
    0.5884416626600762D+01   -0.7257009146502903D+01   -0.1158869557488799D+02
   -0.6879966029962205D+01   -0.5828420995103058D+01   -0.2324915118434452D+02
   -0.6566319686700957D+01   -0.5369444223602146D+01   -0.2247936541076282D+02
   -0.7877077565594544D+01   -0.5881661726473205D+01   -0.2311702847280382D+02
    0.1988298957104522D+02   -0.2981968596957003D+01   -0.7000861993076007D+01
    0.1940770950287682D+02   -0.3853035748738735D+01   -0.7036432630658887D+01
    0.2007353171309135D+02   -0.2680559655624165D+01   -0.6089575303089804D+01
   -0.2691287713561409D+02   -0.9873086985768195D+01   -0.1664781190178442D+02
   -0.2655879216739192D+02   -0.1048288593533686D+02   -0.1731334244007583D+02
   -0.2784624635175768D+02   -0.9861878885089371D+01   -0.1671569590257384D+02
   -0.5618435839841101D+01    0.1573146732958907D+02   -0.1493734251372845D+02
   -0.5655104717912580D+01    0.1616963318807517D+02   -0.1578296190387514D+02
   -0.5484347888754487D+01    0.1478972488247799D+02   -0.1516500909906058D+02
    0.2520549593591494D+02   -0.2452337552452065D+02   -0.2244343296609040D+02
    0.2519423983000232D+02   -0.2368753245291497D+02   -0.2206296140755205D+02
    0.2545453065235374D+02   -0.2438122409439391D+02   -0.2337091255070445D+02
   -0.8214235802831430D+00    0.7426960714619082D+01   -0.1960047874500161D+02
   -0.2122273540748789D+00    0.8108822783528378D+01   -0.1979202664844139D+02
   -0.3661983548888457D+00    0.6554813671092404D+01   -0.1967981034773327D+02
    0.5941928423849104D+01   -0.1057723693134541D+02   -0.7546100956365660D+00
    0.5643072989982370D+01   -0.1149534432944105D+02   -0.9273783966339404D+00
    0.6307973118970071D+01   -0.1038315861623511D+02   -0.1658268776145268D+01
   -0.6263095413499107D+01   -0.1310383047052329D+02   -0.2052930334888355D+01
   -0.6211314519759422D+01   -0.1399396286449698D+02   -0.1762020744311178D+01
   -0.5490235656268512D+01   -0.1282055210585328D+02   -0.2554799270271478D+01
   -0.1593548338645198D+02    0.9546612732109494D+01    0.1808847209270388D+02
   -0.1550656465850770D+02    0.9159494222097097D+01    0.1886196246473730D+02
   -0.1572451431270111D+02    0.1047845882657285D+02    0.1801418443203787D+02
   -0.1476246823549355D+02    0.6032342968704874D+01   -0.2127942926606868D+02
   -0.1381515250383695D+02    0.5849091910136790D+01   -0.2110922056698513D+02
   -0.1522236489565604D+02    0.5632797497896117D+01   -0.2055091823546265D+02
    0.1130287283225389D+02    0.2457859745840231D+02   -0.2284096081609727D+01
    0.1148627004225841D+02    0.2512429154483739D+02   -0.1480033802909758D+01
    0.1202784007888143D+02    0.2397201139814257D+02   -0.2492159477231118D+01
    0.1563478715045122D+02    0.1456792636669225D+02    0.2083886507412423D+02
    0.1639753318941288D+02    0.1453414881228835D+02    0.2154279048194896D+02
    0.1585685880600082D+02    0.1395872278507200D+02    0.2008712824990102D+02
   -0.1077273444739949D+02    0.1772019462043554D+02    0.1126513371833237D+02
   -0.1133502371553693D+02    0.1696073145013218D+02    0.1104408535263203D+02
   -0.1106987647324759D+02    0.1816603446981660D+02    0.1207105898616868D+02
   -0.6046985261652797D+01   -0.2406704356680959D+01   -0.7978166274437667D+01
   -0.5181384577793327D+01   -0.2054052657608031D+01   -0.8324156459536677D+01
   -0.6339935947371424D+01   -0.1761174525675353D+01   -0.7342947924473962D+01
    0.1662659225157419D+02    0.7224001327655811D+01   -0.1307420771072699D+02
    0.1682022663109480D+02    0.6589611549952505D+01   -0.1239494221021738D+02
    0.1685566656531907D+02    0.6767386963863794D+01   -0.1389764400416437D+02
   -0.2630269383984452D+02    0.2636939767004414D+02   -0.1132601643018546D+02
   -0.2545160017722583D+02    0.2667717071975180D+02   -0.1162728511417010D+02
   -0.2712636120191067D+02    0.2668356968398843D+02   -0.1186134147970276D+02
   -0.2362436788999898D+02    0.4674901329618038D+01   -0.1412611810689247D+02
   -0.2343090686078401D+02    0.4125126193197839D+01   -0.1337152182617467D+02
   -0.2326055665692918D+02    0.5570001044680311D+01   -0.1404263091644412D+02
    0.1200132095781898D+02    0.1596723116917681D+02    0.1892421237722268D+02
    0.1128295505474008D+02    0.1629693493883436D+02    0.1937120828040870D+02
    0.1156510178574733D+02    0.1528582587744859D+02    0.1839683875532514D+02
   -0.1808681997086978D+02    0.2208635571449618D+02    0.1135509326194566D+02
   -0.1885229630949773D+02    0.2181694753665693D+02    0.1079518695521536D+02
   -0.1843834695326407D+02    0.2241832686877678D+02    0.1220542989945445D+02
    0.2222423261928950D+02    0.2715689116715552D+02   -0.2460100825126398D+02
    0.2207219238250464D+02    0.2641745879702883D+02   -0.2520372405902749D+02
    0.2142336289407217D+02    0.2723068979235349D+02   -0.2395990356444563D+02
    0.1900141690060576D+02    0.6404244525243455D+01   -0.1385452044898833D+01
    0.1849857916772773D+02    0.7176155794418960D+01   -0.1551970742836996D+01
    0.1854158424058799D+02    0.5970283289764279D+01   -0.6066813255610494D+00
   -0.2379587161377263D+02    0.2021114119480873D+02    0.1240030633340695D+02
   -0.2303353360180153D+02    0.1964002386638538D+02    0.1259396832980298D+02
   -0.2409849841873935D+02    0.2064672692720717D+02    0.1318214025521863D+02
   -0.8301496095487117D+01    0.1536906551322996D+02    0.5231642233483434D+01
   -0.8468085093432226D+01    0.1543193098553523D+02    0.4286053340953158D+01
   -0.9017994188519600D+01    0.1489054882221643D+02    0.5642566203287128D+01
   -0.1823618666289826D+02   -0.1962473218452354D+02    0.2176724843851493D+02
   -0.1909830811291985D+02   -0.1998452698999733D+02    0.2214603575843995D+02
   -0.1792631312640161D+02   -0.1882565235516782D+02    0.2228883170011704D+02
   -0.2346036187505523D+02   -0.4853256589484308D+01   -0.2714762933158580D+02
   -0.2389329845574587D+02   -0.4055271495716942D+01   -0.2681496488788253D+02
   -0.2343546540774665D+02   -0.5307873021896190D+01   -0.2630027690734647D+02
    0.1495436124365201D+02    0.8133495908882352D+01   -0.3017841120232205D+01
    0.1436971152957468D+02    0.8107982544491712D+01   -0.2221400401221469D+01
    0.1534544509154351D+02    0.7216261073507669D+01   -0.3057329811980489D+01
    0.2030895794595586D+02   -0.3299163246522122D+00   -0.5127580169241758D+01
    0.2122427495961819D+02   -0.3807886893919409D+00   -0.4778023087315675D+01
    0.2046742067681488D+02   -0.4485034729054681D+00   -0.6094618227115356D+01
   -0.2336253735038846D+02    0.4992764404119308D+01    0.1697892768199292D+02
   -0.2388886155955984D+02    0.4453412433202491D+01    0.1643637037977779D+02
   -0.2243263114295535D+02    0.4730413824221392D+01    0.1677634525278835D+02
   -0.9257495927134594D+00    0.1808624770681675D+02    0.1726054692660076D+02
   -0.1139841507906985D+01    0.1818351920670383D+02    0.1820381838285263D+02
   -0.3805239345760048D-01    0.1768860204563600D+02    0.1712152244686929D+02
    0.9610318590067061D+01   -0.1300594131052610D+02    0.5653579309211382D+01
    0.9398426846278472D+01   -0.1371110016845628D+02    0.4933797943701608D+01
    0.1026768778748505D+02   -0.1351613257116511D+02    0.6190227185074052D+01
    0.7346752372397195D+01    0.9151244530027238D+01   -0.1478576091201776D+02
    0.8271807435568729D+01    0.8977329873649184D+01   -0.1462799273729073D+02
    0.7253575796901838D+01    0.1003900512253277D+02   -0.1444925739982214D+02
   -0.1857276443210296D+02   -0.2540065481041699D+02    0.2343848906001938D+01
   -0.1810338269042552D+02   -0.2459069621857655D+02    0.2514575155632915D+01
   -0.1939278391033648D+02   -0.2520317317585411D+02    0.1847150802881016D+01
    0.1575819856114572D+02   -0.2110028698034175D+02    0.6625297941351499D+01
    0.1517593441408418D+02   -0.2037367299603906D+02    0.6350737468419897D+01
    0.1640920646306553D+02   -0.2080556433129272D+02    0.7328295762427246D+01
   -0.1749961292194775D+02   -0.8932519583297967D+01    0.3637411228849790D+01
   -0.1732875863706345D+02   -0.8748824327130460D+01    0.2712264005743346D+01
   -0.1801580400952950D+02   -0.8146371728528688D+01    0.3836711863177279D+01
    0.1915754143996805D+02    0.2623652027924249D+02    0.1015784870195000D+02
    0.1827576688747258D+02    0.2662933967272775D+02    0.1006050891936042D+02
    0.1951539180718998D+02    0.2610929980895494D+02    0.9238319141179190D+01
   -0.7766138754022723D+00   -0.1621625562616942D+02   -0.1679360218794454D+02
    0.1580186434674398D+00   -0.1600289872200375D+02   -0.1710417404763476D+02
   -0.7503150830981420D+00   -0.1670224959156939D+02   -0.1590662140732616D+02
   -0.2052535149330155D+02   -0.1321886844413159D+02    0.1396835821864873D+02
   -0.1960960771800350D+02   -0.1319984383446865D+02    0.1410075102601736D+02
   -0.2088958633050202D+02   -0.1405873824968079D+02    0.1421645520184939D+02
    0.2664130310910919D+02    0.6867871574480374D+01   -0.1692750996313802D+02
    0.2678286892295921D+02    0.7778444102779853D+01   -0.1717197489105204D+02
    0.2605592170024415D+02    0.6510285864045180D+01   -0.1754762435565887D+02
   -0.2744024444593351D+02    0.7655918306337612D+01    0.1852911118046601D+02
   -0.2643434166715177D+02    0.7574092316414935D+01    0.1865481208266760D+02
   -0.2778284037360570D+02    0.7196890208942846D+01    0.1927142154930332D+02
   -0.1759773784357158D+02    0.8748722087201704D+01    0.2466608066573808D+02
   -0.1758118486379098D+02    0.7829188224603665D+01    0.2444482245166799D+02
   -0.1758430743319488D+02    0.9277828273627783D+01    0.2386501937085894D+02
    0.5783118614021180D+01    0.2765050244234226D+02   -0.2562525254289204D+02
    0.6021080373267288D+01    0.2811383983182542D+02   -0.2636099989684763D+02
    0.5766640207500847D+01    0.2676904282997645D+02   -0.2600900538094793D+02
    0.2454591969416162D+02   -0.7618340809166523D+01    0.9603302038078114D+01
    0.2547814902825881D+02   -0.7507919103963094D+01    0.9772189005311228D+01
    0.2410004983593882D+02   -0.6944391581788847D+01    0.1010658632272002D+02
    0.2304286428766332D+02   -0.2475038583465633D+02   -0.1397207712328837D+02
    0.2336954767475369D+02   -0.2392140894427153D+02   -0.1372362014994461D+02
    0.2340852062505347D+02   -0.2540809782149834D+02   -0.1340783520115118D+02
    0.1839840695423973D+01    0.3542431577240265D+01   -0.8756006792506179D+01
    0.2642970422354451D+01    0.3283881703582686D+01   -0.8245728508894405D+01
    0.1116729312210385D+01    0.4091970511174809D+01   -0.8382701289531665D+01
    0.2004288951419952D+01    0.1332479119363266D+02   -0.2584212190429215D+02
    0.1674069876827535D+01    0.1398872274442435D+02   -0.2646457781254854D+02
    0.2606474856957522D+01    0.1264384914655442D+02   -0.2621122744530246D+02
   -0.1794860503607563D+02    0.1514386536027267D+02    0.9550944131912896D+01
   -0.1808617612128520D+02    0.1590712076275289D+02    0.1011828750117096D+02
   -0.1762484348878956D+02    0.1535358135207863D+02    0.8652460011819715D+01
   -0.2521684385582407D+02    0.1717153389706748D+02   -0.1385551680062551D+02
   -0.2514568315525178D+02    0.1800123660935233D+02   -0.1340266501006332D+02
   -0.2538115942648356D+02    0.1651413717241143D+02   -0.1316845078760076D+02
   -0.5902909845152799D+01   -0.1394782514510768D+02   -0.1268389003017556D+02
   -0.5153719363501748D+01   -0.1364716867692998D+02   -0.1220042505050706D+02
   -0.6678068154414726D+01   -0.1380593295785421D+02   -0.1216206776141832D+02
   -0.1064902519936098D+02   -0.2632245487182614D+02    0.2541772674854515D+02
   -0.1087489959873228D+02   -0.2606347880315876D+02    0.2453853892381392D+02
   -0.1131094650872314D+02   -0.2691994616060211D+02    0.2567309892120247D+02
   -0.4175082171776219D+01    0.1952326963959211D+02    0.2203119880132722D+02
   -0.3699498747720782D+01    0.1882699798109865D+02    0.2249865118542773D+02
   -0.4761266324252222D+01    0.2005926042827380D+02    0.2268427748153059D+02
    0.1490653122938899D+02    0.1213696276932961D+02   -0.1744504319097913D+02
    0.1579648694149123D+02    0.1177889279376935D+02   -0.1757572035161582D+02
    0.1437423636076647D+02    0.1184562886321597D+02   -0.1817650991762988D+02
    0.1947055130816687D+01    0.1661778099399516D+02    0.1738054536539353D+02
    0.2684008092199867D+01    0.1629034911417227D+02    0.1672926184516065D+02
    0.2284446055211324D+01    0.1723761900551935D+02    0.1800369982149826D+02
    0.2762855124838663D+02   -0.1530717318376020D+02    0.3751513518093244D+01
    0.2761458047063564D+02   -0.1628096855259007D+02    0.3690851374636340D+01
    0.2851543291910029D+02   -0.1507390811967505D+02    0.3954039806027940D+01
   -0.1150361601330284D+02    0.2282075977345211D+02    0.1004084543800423D+02
   -0.1183452412997710D+02    0.2191629765386190D+02    0.1017427889438255D+02
   -0.1196815507769153D+02    0.2316785053143280D+02    0.9286862906420771D+01
   -0.1529964349684712D+02   -0.1495306617067440D+02    0.1180526206035301D+02
   -0.1453449343116348D+02   -0.1465803241453968D+02    0.1132712147571499D+02
   -0.1565952432472464D+02   -0.1413491958548375D+02    0.1217080933315032D+02
    0.1030962413850808D+02   -0.2117130047517724D+02   -0.2284442972219253D+02
    0.9804489618639415D+01   -0.2205921912573637D+02   -0.2263942785575561D+02
    0.9613954889617276D+01   -0.2060378102921698D+02   -0.2319432973176219D+02
    0.6511857547626705D+01    0.1492226123891878D+01   -0.1825933876934837D+02
    0.6629618890098818D+01    0.1111507186343186D+01   -0.1913183589053512D+02
    0.7347193902516274D+01    0.1371316801812180D+01   -0.1765055044222968D+02
    0.3672515111475208D+01   -0.2369715318359121D+02    0.5866011924577388D+01
    0.4472364863827389D+01   -0.2420970107731731D+02    0.5702248645792260D+01
    0.3764853920885228D+01   -0.2315018222568705D+02    0.6683171754101181D+01
   -0.2280598307621796D+02   -0.1021439750087234D+02    0.8251549372070562D+01
   -0.2329806214172619D+02   -0.1082573558490121D+02    0.7620228343594566D+01
   -0.2289800291563619D+02   -0.9339938798184638D+01    0.7866558720404892D+01
    0.7900183548760578D+01    0.1943017694280567D+02   -0.2310924506321052D+02
    0.6971742320059577D+01    0.1965624016419010D+02   -0.2300044502296427D+02
    0.7926913746030181D+01    0.1860182040316960D+02   -0.2360241047429430D+02
    0.9808019675376833D+01   -0.1632549142397811D+02   -0.1338323240609811D+02
    0.1001603006634363D+02   -0.1632018631397245D+02   -0.1245239119061738D+02
    0.9371140272238422D+01   -0.1548971268526501D+02   -0.1370927392183405D+02
    0.5466006201401119D+01    0.2183073610970085D+00   -0.2056664235101004D+02
    0.5606648932556032D+01    0.8521353496245851D+00   -0.2126134670707889D+02
    0.5781900205928575D+01   -0.6019133500392255D+00   -0.2094429176043551D+02
   -0.2449879521459724D+01   -0.2360419021173449D+02    0.2091663269801821D+02
   -0.2935879595607919D+01   -0.2279449476601489D+02    0.2074479550284169D+02
   -0.1703382265172424D+01   -0.2367976619185251D+02    0.2026056582513717D+02
    0.2415906030419717D+02   -0.1235719817281851D+02   -0.2386483519125302D+01
    0.2428524328036693D+02   -0.1276112936326248D+02   -0.1450060864291069D+01
    0.2336583767195389D+02   -0.1177382521487113D+02   -0.2402740871060341D+01
   -0.1921505352402733D+02   -0.2090505140607817D+02   -0.2717864491764689D+02
   -0.1980345225941208D+02   -0.2171128661344565D+02   -0.2696740666627548D+02
   -0.1920006168762477D+02   -0.2047852220845838D+02   -0.2627867166145011D+02
   -0.2484605075303750D+02   -0.6477513540760472D+00   -0.2778636988930491D+01
   -0.2420096926256619D+02    0.5295949331842742D-03   -0.2451394656018064D+01
   -0.2460448229319617D+02   -0.1424550947008990D+01   -0.2246774260741039D+01
   -0.8631140958730398D+01   -0.2199159717167823D+02   -0.2165208419118732D+02
   -0.8701357601133113D+01   -0.2285539969981609D+02   -0.2203525519063878D+02
   -0.7771732176384522D+01   -0.2169494720711151D+02   -0.2187538051858384D+02
   -0.1249811920224126D+02   -0.1804431649952104D+02    0.1184773968409717D+00
   -0.1153379817011333D+02   -0.1798764407994465D+02    0.3507838126190496D+00
   -0.1291577290431738D+02   -0.1862223111775033D+02    0.8214157736655134D+00
   -0.1157633501471943D+02   -0.1342446979447448D+02   -0.2725759374415492D+01
   -0.1085058422114988D+02   -0.1400962479623833D+02   -0.2398600355652116D+01
   -0.1103789851413103D+02   -0.1283548346383128D+02   -0.3348838436513522D+01
    0.2286067256154414D+02    0.1881070189026579D+02    0.6743346683886709D+01
    0.2319636119949761D+02    0.1849846236246800D+02    0.5897214708785476D+01
    0.2351917343140286D+02    0.1932680234320606D+02    0.7184763008685063D+01
    0.1850466458926421D+02   -0.1696285473564928D+02    0.2884499573489889D+01
    0.1906631216284131D+02   -0.1642253019738990D+02    0.2314790898931523D+01
    0.1901118557135420D+02   -0.1741483607062577D+02    0.3576318656343309D+01
   -0.2235104479025670D+02   -0.2302699854061244D+02    0.2167708351995405D+02
   -0.2332950163886562D+02   -0.2299646076627045D+02    0.2156079480307715D+02
   -0.2203836730485830D+02   -0.2211507071896257D+02    0.2175422164006157D+02
   -0.1404969123329965D+02    0.2071386382098443D+02    0.2189180200123591D+02
   -0.1384985547931102D+02    0.1994820433468784D+02    0.2133580457239438D+02
   -0.1363575162703273D+02    0.2145194408457563D+02    0.2142888840671915D+02
   -0.1256681940288675D+02   -0.2109927619505013D+02   -0.1248032742239631D+02
   -0.1287452535798524D+02   -0.2021737296864521D+02   -0.1274900993980436D+02
   -0.1313685580633947D+02   -0.2146120070518911D+02   -0.1177778496662478D+02
   -0.6337133415509055D+01   -0.1015337662226532D+02   -0.9106390572948476D+01
   -0.6181458672427303D+01   -0.9608382771836274D+01   -0.9899396863356833D+01
   -0.6212316065703117D+01   -0.9506332162052685D+01   -0.8449474955525067D+01
   -0.1560206721087444D+02   -0.2379191561698310D+02   -0.3409652786893986D+01
   -0.1507652736010453D+02   -0.2319335814269548D+02   -0.2924758680331356D+01
   -0.1605887962864158D+02   -0.2330204554886430D+02   -0.4138890721854653D+01
   -0.9135499126434873D+01   -0.2772859226241467D+02    0.2218289436679680D+02
   -0.1009098972595542D+02   -0.2776506723940068D+02    0.2226984355571309D+02
   -0.8829719052072891D+01   -0.2735246377573548D+02    0.2302636898150429D+02
   -0.1228788778530992D+02    0.9598927467716249D+01   -0.7112996244895189D+01
   -0.1188180249287440D+02    0.9029873732786008D+01   -0.6421837190381584D+01
   -0.1219673316913107D+02    0.1047997269778944D+02   -0.6758329535179141D+01
    0.2462371159645295D+02    0.1386426610132848D+02    0.2346079707669142D+01
    0.2381860957104486D+02    0.1373221633583854D+02    0.2906525754693062D+01
    0.2483248793822845D+02    0.1293116569766045D+02    0.1945878555750694D+01
   -0.1729013813920149D+02    0.1711319843207248D+02   -0.5000941896326355D+01
   -0.1697443446140393D+02    0.1724682387548427D+02   -0.4133693766429024D+01
   -0.1661276876709408D+02    0.1745453471726652D+02   -0.5615820545248417D+01
   -0.1417752539117768D+02   -0.1949721569329398D+02    0.1253607912171577D+02
   -0.1357543342474470D+02   -0.2030151191987566D+02    0.1260698183281108D+02
   -0.1505773449401544D+02   -0.1972398673639647D+02    0.1219896080797596D+02
   -0.1406058976097938D+02    0.2555492357532950D+02    0.1711229186877918D+01
   -0.1337274018941697D+02    0.2487764973597748D+02    0.1937118849415418D+01
   -0.1406036935468870D+02    0.2541723554453259D+02    0.7390958744404141D+00
   -0.2369283997915264D+02   -0.6577162961490706D+01   -0.2501782228780140D+02
   -0.2287266740572802D+02   -0.7048756045886686D+01   -0.2505220921033937D+02
   -0.2432234219973127D+02   -0.7130088784004049D+01   -0.2547054914682409D+02
    0.2573399766628642D+02   -0.1574554925440709D+02   -0.2639834055186293D+02
    0.2599574424800645D+02   -0.1655786115728054D+02   -0.2597673171447358D+02
    0.2654714782478239D+02   -0.1524780045712257D+02   -0.2668477984821915D+02
    0.4110757009118276D+01   -0.1535197665760773D+02    0.3655729915202889D+01
    0.4784418154476839D+01   -0.1476678319080123D+02    0.3371782769649285D+01
    0.3732214504822820D+01   -0.1579724747609476D+02    0.2840890008167380D+01
   -0.1277069485291286D+02   -0.1814464212236118D+02    0.8162001560739009D+01
   -0.1343544325616297D+02   -0.1742829108794849D+02    0.7893415794772678D+01
   -0.1284873122512973D+02   -0.1821185535462623D+02    0.9092859683135563D+01
    0.8191912615605984D+01   -0.1637079223666670D+02   -0.7718609601087054D+01
    0.7533984036777180D+01   -0.1652566526457201D+02   -0.8418451986026051D+01
    0.8373275599363385D+01   -0.1719986325901079D+02   -0.7251141075025624D+01
   -0.1094315875347761D+02    0.2631564738895067D+02   -0.9734001551128364D+01
   -0.1043697204793497D+02    0.2585759969704899D+02   -0.1041984611337682D+02
   -0.1183942134837147D+02    0.2595009831541003D+02   -0.9776180013580127D+01
   -0.1414074524291501D+02    0.3876296939540342D+01    0.1020358409220546D+02
   -0.1322727349411436D+02    0.4046955123765791D+01    0.1046709504089189D+02
   -0.1465209843000359D+02    0.4727308349861426D+01    0.1033667955992283D+02
   -0.3439057432562937D+01    0.8716335710956333D+01    0.2537954810746563D+02
   -0.2516344576202237D+01    0.8423332675634617D+01    0.2554962360730186D+02
   -0.3990665039694206D+01    0.8277467254976033D+01    0.2601794929088120D+02
   -0.2706101388143726D+02   -0.1594922810752147D+02    0.2661653377298353D+02
   -0.2704720329124647D+02   -0.1582566483766506D+02    0.2566605850580949D+02
   -0.2733953383267756D+02   -0.1505126233556851D+02    0.2687540237529895D+02
   -0.1212681661954476D+01   -0.6134822526255157D+01   -0.1395114594365883D+02
   -0.2641486159150077D+00   -0.6229482001285827D+01   -0.1419263390492137D+02
   -0.1700280636131062D+01   -0.5478980368229973D+01   -0.1445624814899599D+02
    0.1818253136716835D+02    0.2179236596953642D+02    0.1800264848886579D+02
    0.1839520079157253D+02    0.2092673920158234D+02    0.1827579562056325D+02
    0.1747245523527484D+02    0.2212067886081364D+02    0.1864297860572978D+02
    0.2685892462321139D+02   -0.1353885160642918D+02    0.1719855015009145D+01
    0.2719345607734211D+02   -0.1412469086855447D+02    0.2437727599462300D+01
    0.2767373203894394D+02   -0.1311297204409154D+02    0.1315691182436435D+01
    0.2256986372563126D+02   -0.1973722245462968D+02   -0.4663730329662136D+01
    0.2266591155257978D+02   -0.1893635269173639D+02   -0.4137070649449045D+01
    0.2182135237636474D+02   -0.2019810791405393D+02   -0.4195335092255720D+01
   -0.9337230367346983D+01    0.2527711909743450D+02    0.2099547574126001D+02
   -0.9638180893679969D+01    0.2534409094692312D+02    0.2192215186112304D+02
   -0.9050786770040210D+01    0.2438150385633251D+02    0.2097616231400511D+02
   -0.2166971479804796D+02   -0.1858601644071942D+02   -0.2312326947683086D+02
   -0.2132298234620596D+02   -0.1950142635597646D+02   -0.2334969687117118D+02
   -0.2201230877176630D+02   -0.1821748488345817D+02   -0.2393583356929219D+02
    0.2534197876190762D+02   -0.1593229188153458D+02    0.2330454340130018D+00
    0.2624348482295170D+02   -0.1611658000437848D+02    0.2101176386698237D+00
    0.2491605532474889D+02   -0.1674668679377322D+02   -0.1048428189054001D+00
   -0.4154926849473230D+00    0.2440728184576920D+02   -0.1051931655469207D+02
   -0.5703832938006601D+00    0.2490107052945689D+02   -0.1139392654718607D+02
   -0.6396146615903110D+00    0.2512720650675484D+02   -0.9911968835200765D+01
   -0.2003188420011713D+02   -0.2139815140105003D+02    0.1315446791608586D+02
   -0.2014183733935734D+02   -0.2107675370326248D+02    0.1225717788465852D+02
   -0.2091982828141127D+02   -0.2140392849749723D+02    0.1355328896921882D+02
   -0.1241365790079714D+02    0.1311131139271834D+00   -0.6948577306665159D+00
   -0.1238466854945497D+02   -0.8267211595216752D+00   -0.5851359119448009D+00
   -0.1297209386065859D+02    0.4711721046089557D+00   -0.2322164141615035D-01
   -0.6946604967289902D+01   -0.2523980403354773D+02    0.2610773445369497D+01
   -0.7831434939595611D+01   -0.2513749841578132D+02    0.2222372566262064D+01
   -0.7143003686882294D+01   -0.2534860619489438D+02    0.3578078217472220D+01
    0.2497503044157733D+02    0.1685070510473285D+02   -0.2513368427759943D+02
    0.2593649580668334D+02    0.1693206243940038D+02   -0.2536915177679746D+02
    0.2465507259773698D+02    0.1771029716018788D+02   -0.2555661797758177D+02
   -0.1954991257860054D+02    0.2737222326032473D+02    0.1154210563526229D+02
   -0.1894695756054202D+02    0.2673206168670246D+02    0.1110207480070109D+02
   -0.2023402832291520D+02    0.2756081030243693D+02    0.1090127058679206D+02
    0.6333568689566785D+01    0.4439221001860290D+01   -0.1856042290853465D+02
    0.6914903732423343D+01    0.3686025610818560D+01   -0.1852408698392522D+02
    0.6501255239772117D+01    0.4845226959806541D+01   -0.1768803321246319D+02
    0.1208292623757072D+02    0.2082992409816387D+02    0.2769970773541511D+02
    0.1121153648467645D+02    0.2119581998737689D+02    0.2773468165110824D+02
    0.1215239132483547D+02    0.1988389967335497D+02    0.2750968853669823D+02
   -0.2211390375128245D+02    0.1173651451354464D+02    0.2836717255655848D+01
   -0.2288744136893413D+02    0.1221811617627881D+02    0.2523815003874411D+01
   -0.2171643307150845D+02    0.1230329307542955D+02    0.3555981669270147D+01
    0.1463223451548999D+02    0.4450062450007764D+01    0.2621029466311281D+01
    0.1441856008361399D+02    0.3951045806900155D+01    0.3462619694643933D+01
    0.1383276156770246D+02    0.4186164439829727D+01    0.2098138218689385D+01
    0.2071561031069303D+02   -0.6877172341119540D+01   -0.5158245278738039D+01
    0.2062739377232219D+02   -0.6174275629465829D+01   -0.4522254747828573D+01
    0.2013540727565929D+02   -0.6532126639337100D+01   -0.5809202286292589D+01
    0.5914522767922396D+01   -0.2274677911758131D+01   -0.4854927619012580D+01
    0.6540350281049466D+01   -0.2543947966855933D+01   -0.4175074764372434D+01
    0.5255583795560203D+01   -0.2947661510085885D+01   -0.4727929105531419D+01
   -0.2309527039732696D+02    0.2132932858288954D+02   -0.3477240163557937D+01
   -0.2236653263843219D+02    0.2167842123641424D+02   -0.4036770352181152D+01
   -0.2276263138074802D+02    0.2191176045879813D+02   -0.2737707573168525D+01
    0.1196301322904995D+02    0.1871455868739527D+02    0.2326381613637365D+02
    0.1191642054623324D+02    0.1938908612126039D+02    0.2252603127664079D+02
    0.1250419124701408D+02    0.1802484680424401D+02    0.2294692077334777D+02
    0.9544559951531529D+01    0.2402373499022932D+02   -0.1184669536455733D+02
    0.9419459565644514D+01    0.2323996736630901D+02   -0.1239356384205210D+02
    0.1035230357525028D+02    0.2436207002742592D+02   -0.1223567300067849D+02
   -0.3113687372792861D+00   -0.1821684923127547D+02    0.4139607099125667D+01
    0.1444122823533619D+00   -0.1853274508950400D+02    0.3371463591233646D+01
   -0.1240657718209026D+01   -0.1857996014495091D+02    0.4275177763103116D+01
    0.2450993601030226D+02    0.1872194690909939D+02    0.1989388257598559D+02
    0.2463165360631669D+02    0.1941010781380503D+02    0.1927805505951865D+02
    0.2531097376715389D+02    0.1834197352789866D+02    0.2007399261200879D+02
    0.1038350966792062D+02    0.2579883509459959D+02    0.1223715320613493D+02
    0.9940971365610793D+01    0.2576422987261925D+02    0.1307196287634880D+02
    0.9767009441609593D+01    0.2550832307369763D+02    0.1150650819331184D+02
    0.2071198047010861D+02    0.1428796893923068D+02    0.1426035585554264D+02
    0.2057777373400143D+02    0.1496104500696895D+02    0.1354077219636405D+02
    0.2003262109898568D+02    0.1435804925624044D+02    0.1489813068429343D+02
   -0.6914756877877124D+01   -0.4942324041374333D+01   -0.1357105749079492D+02
   -0.6576265604034023D+01   -0.5579514926961620D+01   -0.1425066790296186D+02
   -0.7554254791223847D+01   -0.4339369276812889D+01   -0.1402610685392088D+02
   -0.7879510602286105D+00   -0.2726259510306852D+02    0.6048251507353769D+01
   -0.2617070942930262D+00   -0.2651087351183475D+02    0.6434095848900186D+01
   -0.7326113801177488D+00   -0.2713423734308912D+02    0.5099482839444232D+01
    0.2414768984055306D+02    0.2015528623020150D+02    0.2287636250701905D+02
    0.2459419778366170D+02    0.1982674469325724D+02    0.2204424157219973D+02
    0.2340795193841014D+02    0.1957896343917098D+02    0.2292345884573201D+02
   -0.8427287717570895D+01    0.2131468431439295D+02    0.2607048082967494D+02
   -0.9156241607615344D+01    0.2065639802393424D+02    0.2612687183888251D+02
   -0.8621004254901553D+01    0.2210768411051300D+02    0.2561516763460623D+02
   -0.1562050233152977D+02   -0.1777879471700066D+02    0.2602366681297165D+02
   -0.1502593054054096D+02   -0.1704960273017478D+02    0.2605370894144420D+02
   -0.1612806883034929D+02   -0.1774428367067141D+02    0.2683861165837991D+02
   -0.1782627736159325D+01    0.2297650826377494D+02    0.1406922715241530D+02
   -0.1709807301896966D+01    0.2355188681870666D+02    0.1487411366746302D+02
   -0.1703030541718275D+01    0.2206565500962751D+02    0.1428037004588048D+02
   -0.3658388012238789D+01   -0.1692219242137224D+02    0.2447743273723858D+02
   -0.4090117565601624D+01   -0.1615420491540322D+02    0.2415371659311567D+02
   -0.2730417181150077D+01   -0.1686473319957762D+02    0.2417637442581326D+02
   -0.1066620890303026D+02    0.9499416819605196D+01    0.8161144536771312D+01
   -0.1061331350462452D+02    0.8949372996561429D+01    0.7385157102156107D+01
   -0.9824391691528861D+01    0.9986113459107818D+01    0.8140901642505963D+01
   -0.2619835806224276D+02    0.6034838744478355D+01   -0.2422124421584269D+02
   -0.2687383402285059D+02    0.5347045421516198D+01   -0.2413152633602404D+02
   -0.2549347899500321D+02    0.5662809040965944D+01   -0.2478820354856540D+02
   -0.6817634277434644D+01    0.8692990699641971D+01   -0.5525161846145782D+01
   -0.7183748146347991D+01    0.7886817145650538D+01   -0.5260849676368115D+01
   -0.7069432903755376D+01    0.9180673854194623D+01   -0.4728517184526237D+01
   -0.4160092233401599D+01    0.2518518586538815D+02    0.6888733405252222D+01
   -0.3393791936588181D+01    0.2502606858148579D+02    0.6281500961692753D+01
   -0.4161881368101715D+01    0.2464375140694851D+02    0.7671412509714301D+01
    0.2258215974081435D+02   -0.3008568755872635D+01   -0.5736833053320968D+01
    0.2299372593307000D+02   -0.2159827438195351D+01   -0.5442674358287151D+01
    0.2308445266145442D+02   -0.3312190835695928D+01   -0.6490169099583107D+01
    0.2419108879290271D+02    0.2660256564970900D+02    0.1869680474399288D+02
    0.2356505553397436D+02    0.2617107787447426D+02    0.1811608490410856D+02
    0.2419407527497568D+02    0.2602247478613221D+02    0.1945544699515347D+02
   -0.1870995487069473D+02   -0.1822371801627515D+02   -0.8625316285464099D+00
   -0.1806261728990381D+02   -0.1836820087089898D+02   -0.1601150233622020D+01
   -0.1923157523645071D+02   -0.1747888231409763D+02   -0.1153551725549248D+01
    0.1743074604198238D+02   -0.1605762270475896D+02   -0.2901588610282653D+01
    0.1692987600694138D+02   -0.1529519514894295D+02   -0.2588786546530890D+01
    0.1697446276002436D+02   -0.1639104718423564D+02   -0.3684508363350511D+01
   -0.6348979948329878D+01    0.1725105212278794D+02   -0.1746652524769975D+02
   -0.6673863220916160D+01    0.1707040548590540D+02   -0.1836121024489158D+02
   -0.5846187393391935D+01    0.1806145340494754D+02   -0.1762780791699044D+02
   -0.4683058715316586D+01    0.1985380314979300D+02   -0.1801415994681695D+02
   -0.3833196738786577D+01    0.1959515067294290D+02   -0.1825876011822584D+02
   -0.4982416994921795D+01    0.2040763646475142D+02   -0.1873850937843223D+02
    0.1067967051092254D+02   -0.2097114138770307D+02    0.2762802947750166D+02
    0.1135821438764750D+02   -0.2099725096119978D+02    0.2691496518186197D+02
    0.9915904901832565D+01   -0.2153868962132970D+02    0.2728042612567229D+02
    0.8230475852469803D+01    0.6806449815985296D+01   -0.2130818357759480D+02
    0.8498933776678166D+01    0.7083237539773424D+01   -0.2039969217708321D+02
    0.8916182218925158D+01    0.6204985953104095D+01   -0.2152514694539636D+02
   -0.1947264452124116D+02    0.7419121330546393D+01    0.8445976533941632D+01
   -0.1887399271549364D+02    0.7026102191611757D+01    0.9101410539618353D+01
   -0.1897949494871017D+02    0.8230478809780925D+01    0.8141619003316116D+01
    0.2587255576859583D+02    0.1106601257279601D+02    0.2119342159340524D+02
    0.2629165638550806D+02    0.1060626849349480D+02    0.2195169030272613D+02
    0.2512950125973431D+02    0.1166773307882955D+02    0.2156875511655867D+02
   -0.2531376849749048D+02   -0.1902104744147645D+02    0.3163494956608263D+01
   -0.2553127082735116D+02   -0.1836605871974750D+02    0.3832386430444719D+01
   -0.2592595667348385D+02   -0.1979886537893361D+02    0.3164766539043019D+01
    0.1294988946250990D+02    0.1845374493772735D+02    0.1369050082257253D+02
    0.1344749727091357D+02    0.1927691837637514D+02    0.1358347167780853D+02
    0.1348819092273757D+02    0.1758166493874452D+02    0.1379443560920222D+02
   -0.1411163395188865D+02    0.1845905379621632D+02    0.1162858900747108D+02
   -0.1391396728078315D+02    0.1885630130477793D+02    0.1083592284961754D+02
   -0.1380184572649980D+02    0.1902859154986146D+02    0.1233536611010468D+02
   -0.1352895290059024D+02   -0.6213900448991594D+01    0.2901807627853767D+01
   -0.1367817157251446D+02   -0.5239838224681113D+01    0.2778333903241901D+01
   -0.1264839299354758D+02   -0.6203580388023333D+01    0.3344091239706361D+01
    0.1307863872048289D+02   -0.2319718564364549D+01   -0.8639391330191459D+00
    0.1306961355616801D+02   -0.3260264073624544D+01   -0.6750320799533377D+00
    0.1255197333415646D+02   -0.2295345713891435D+01   -0.1665454285519915D+01
    0.1568918733247311D+02   -0.1468314642506607D+01   -0.1473940408752864D+02
    0.1474506549605605D+02   -0.1552299799733475D+01   -0.1488653128574441D+02
    0.1608358385841368D+02   -0.7647461935906242D+00   -0.1533647167515660D+02
   -0.1579707205883430D+02    0.1296433014510819D+02   -0.1128872441317074D+02
   -0.1626591388477446D+02    0.1245944879588056D+02   -0.1059683894388167D+02
   -0.1497505914270461D+02    0.1244250843355179D+02   -0.1141883377125672D+02
   -0.4626883180010406D+01    0.1551518178466186D+02    0.1067899205296738D+02
   -0.4625304396237637D+01    0.1570763950932315D+02    0.1163674429477389D+02
   -0.5305266142776440D+01    0.1608225725866559D+02    0.1026479538472461D+02
   -0.9515348612635739D+01    0.1177060623933213D+02    0.1336895014186014D+02
   -0.9511288822993690D+01    0.1083752508059226D+02    0.1365608500972112D+02
   -0.8531459416731758D+01    0.1202352005273466D+02    0.1352632418983219D+02
    0.1208464781952672D+02   -0.1296209560949267D+02    0.9953727668401756D+00
    0.1184065792211778D+02   -0.1209934121283266D+02    0.1428844435274682D+01
    0.1140596187504320D+02   -0.1359723640967828D+02    0.1303574108536719D+01
   -0.2111168103674503D+02   -0.1178859320350725D+02    0.9659470554215572D+01
   -0.2155097427636185D+02   -0.1114270927839481D+02    0.9156283729737492D+01
   -0.2024150569445165D+02   -0.1144063696659295D+02    0.9811899797430250D+01
   -0.5963423102459897D+01   -0.2096611183889549D+01   -0.2916366196719197D+00
   -0.5632750124918437D+01   -0.1787753568660842D+01    0.5116470602540457D+00
   -0.6312451163084953D+01   -0.1307052080179865D+01   -0.7852499540002764D+00
    0.1338310473958280D+02   -0.2198950455203779D+02    0.3006140246839322D+01
    0.1304774202257065D+02   -0.2274778494645139D+02    0.2463469286426825D+01
    0.1376182761495182D+02   -0.2239860906138323D+02    0.3825677570050249D+01
    0.2155942622923347D+01   -0.2179179135773140D+02    0.9831691667132779D+01
    0.2518227957826030D+01   -0.2138561034883584D+02    0.1064901351791550D+02
    0.1530232194888308D+01   -0.2110716421290298D+02    0.9537866383479471D+01
   -0.1068835326901643D+02   -0.2148290769569547D+02    0.1023165059650058D+02
   -0.1075513011806835D+02   -0.2212874956871333D+02    0.9522909349237906D+01
   -0.9936629108738597D+01   -0.2180942962938743D+02    0.1066280090423184D+02
   -0.2657489662192369D+02   -0.5967143225001225D+01   -0.2716058305264770D+02
   -0.2739253329146193D+02   -0.5861174475036139D+01   -0.2660828529371252D+02
   -0.2648548081922158D+02   -0.5149379595085894D+01   -0.2766708439346741D+02
   -0.2751444347594735D+02    0.2163834316771055D+02   -0.6496629888557499D+01
   -0.2803602595563664D+02    0.2228503269225992D+02   -0.7001569479354728D+01
   -0.2808120687762375D+02    0.2085878483452615D+02   -0.6519987792622565D+01
   -0.2292131736518250D+02    0.1171605157827768D+02   -0.5614958134668859D+01
   -0.2306181686950393D+02    0.1119866536534276D+02   -0.4754169298193546D+01
   -0.2297113630594415D+02    0.1268395791696224D+02   -0.5508840135901497D+01
   -0.2715171170003418D+02    0.9973018613071569D-01    0.2999689818101985D+01
   -0.2764973161780758D+02    0.2035043626121672D+00    0.2164975326346537D+01
   -0.2657119544377023D+02    0.9114500266741716D+00    0.3040935244649441D+01
    0.9512443561114976D+01   -0.1693580260918349D+01   -0.1026108678364314D+02
    0.8538798960311462D+01   -0.1771030714918777D+01   -0.1062441612679328D+02
    0.9616895917470611D+01   -0.2561274779779357D+01   -0.9824563614967357D+01
   -0.2203169602050389D+02    0.1857533568617675D+02   -0.2527052068740410D+02
   -0.2230162392726808D+02    0.1778509111966895D+02   -0.2572480924485130D+02
   -0.2137386793943579D+02    0.1826339296208647D+02   -0.2465691378674386D+02
    0.1058667964837077D+02    0.1090362695536949D+02    0.2111864247882145D+02
    0.1028232932770593D+02    0.1077224199080519D+02    0.2018377826829402D+02
    0.1149352066600970D+02    0.1112066436281550D+02    0.2106742414501947D+02
    0.1156726121020550D+02   -0.2586269469606894D+02    0.2144339982298873D+02
    0.1177279330439611D+02   -0.2492383587617399D+02    0.2119050368004919D+02
    0.1065073103977440D+02   -0.2583041024591110D+02    0.2178135413774846D+02
    0.2060214202042384D+02    0.2239035110003183D+02    0.5990074540086106D+01
    0.2048510230003898D+02    0.2148744761213023D+02    0.6344972683156757D+01
    0.1972420389560315D+02    0.2260096158170321D+02    0.5599614967009352D+01
   -0.1286423758309279D+02   -0.2690158446572005D+01   -0.2193030332966373D+02
   -0.1255414561132011D+02   -0.3032821019120341D+01   -0.2276156796047359D+02
   -0.1207499488878828D+02   -0.2691465805158430D+01   -0.2134721806941157D+02
    0.1277940933477301D+02    0.1975022585426220D+02    0.3031919309224517D+01
    0.1177499737794264D+02    0.1986475070853923D+02    0.2949212016609108D+01
    0.1312432870025852D+02    0.2014154544966219D+02    0.3860607363291480D+01
   -0.5357653349841883D+01   -0.2433941041781797D+02   -0.2034044359536308D+01
   -0.5662222973127430D+01   -0.2388384523051998D+02   -0.1213772822570258D+01
   -0.4722685508759963D+01   -0.2503784054621800D+02   -0.1785478087985708D+01
   -0.7601798959046381D+00   -0.2651223345330247D+02   -0.7826327579913578D+01
   -0.1188841614748438D+01   -0.2727831651380712D+02   -0.7400732974119981D+01
   -0.1454154482049926D+01   -0.2586179092491443D+02   -0.8139852041262905D+01
    0.3465533087010651D+01    0.2691238360426150D+02   -0.1720900615724367D+02
    0.4018897826571633D+01    0.2636928938002272D+02   -0.1779266664547295D+02
    0.3847488194072437D+01    0.2663666472492069D+02   -0.1633700937750574D+02
    0.3784209385595720D+01   -0.2744880664220423D+02   -0.1133833913321299D+02
    0.2963802938039155D+01   -0.2729148695755221D+02   -0.1088326729321731D+02
    0.4404768990612271D+01   -0.2772063933388294D+02   -0.1066864353131959D+02
   -0.9830973174214803D+01   -0.6018440049571403D+01    0.9094024206480727D+01
   -0.9541983301522771D+01   -0.5666525038337367D+01    0.8217054501659314D+01
   -0.9130917683283188D+01   -0.6661074715841881D+01    0.9457304928052009D+01
    0.3103641025476459D+00    0.1593787970839929D+02    0.1964334661316039D+02
    0.8203394361129219D+00    0.1585594629139315D+02    0.1883764712808320D+02
    0.5491253295019729D+00    0.1511907699901171D+02    0.2006087103235730D+02
    0.2249326145933089D+02   -0.1977606826317377D+02    0.2150404367879590D+02
    0.2162659253495388D+02   -0.2028113887890667D+02    0.2156377573798090D+02
    0.2302297319863240D+02   -0.2049771979292918D+02    0.2126968078578692D+02
    0.1097884151119095D+02   -0.2725940220031788D+02   -0.2704718038682950D+02
    0.1096792308350038D+02   -0.2797307558779181D+02   -0.2771410181273500D+02
    0.1043539250657584D+02   -0.2756952875360123D+02   -0.2628888507091332D+02
   -0.7268177779799061D+01   -0.5974122495119866D+01   -0.1090948706102521D+02
   -0.6667243403730723D+01   -0.6447539349985585D+01   -0.1026337774371796D+02
   -0.7072720117194318D+01   -0.6347242986058601D+01   -0.1178578867879420D+02
   -0.1772602413379183D+02   -0.1822451606568494D+02   -0.1825246807393261D+02
   -0.1857196346001091D+02   -0.1830785610148283D+02   -0.1869521618318239D+02
   -0.1705826706855197D+02   -0.1800202219987658D+02   -0.1889716474008134D+02
   -0.2350398517808548D+02   -0.9278302189463252D+01   -0.2643338829294505D+02
   -0.2368153299775140D+02   -0.9586641752187905D+01   -0.2734738462743368D+02
   -0.2253861696045048D+02   -0.9432112814365370D+01   -0.2622716850670773D+02
   -0.1474785146470061D+02    0.1001462472543902D+02   -0.2632700239025190D+02
   -0.1516858603113034D+02    0.1034449395053337D+02   -0.2550751352294339D+02
   -0.1381052133108018D+02    0.1024422049679968D+02   -0.2640174711194001D+02
    0.8887853671714357D+00   -0.1585994170113348D+02   -0.1905177071227837D+02
    0.1397228317912345D+01   -0.1521731553797056D+02   -0.1958348995093219D+02
    0.3895803040905860D+00   -0.1631806856906488D+02   -0.1977398747679250D+02
    0.8323013511532082D+01   -0.2161926259469995D+02   -0.9226153723301832D+00
    0.8445756563694708D+01   -0.2256083071752668D+02   -0.1152979349238593D+01
    0.9132149976944248D+01   -0.2122424703360171D+02   -0.5167816312344421D+00
    0.4439856969307192D+01    0.1897555407805620D+02   -0.1788001314079834D+02
    0.3964296478998425D+01    0.1940780789030320D+02   -0.1856605677724183D+02
    0.4306167547868125D+01    0.1952055169175679D+02   -0.1710326976588823D+02
   -0.2684961689135158D+02    0.2183660248175985D+02   -0.1329095193232206D+02
   -0.2699642358363947D+02    0.2093780931315711D+02   -0.1291325575681565D+02
   -0.2592587652231961D+02    0.2194299955854206D+02   -0.1354965201718087D+02
   -0.2367394815745786D+02   -0.1752390586578991D+02   -0.1483877113182316D+02
   -0.2410819576712568D+02   -0.1708836746445078D+02   -0.1412732579369982D+02
   -0.2274972593051665D+02   -0.1727529103901478D+02   -0.1480633422363725D+02
    0.2085910210086326D+02   -0.9464182388447485D+01   -0.7740351857674922D+01
    0.2006427275325106D+02   -0.9222902555718745D+01   -0.7345233128983907D+01
    0.2129544014735904D+02   -0.9993519861313967D+01   -0.7106565180647057D+01
   -0.8123499340103761D+01    0.5540495007744619D+01   -0.1803538792591998D+02
   -0.7241128132917408D+01    0.5300184966482074D+01   -0.1786902056270851D+02
   -0.8133245967640944D+01    0.5871883893947599D+01   -0.1893750576300317D+02
   -0.2769528912079323D+02    0.7053953870992232D+01    0.7451610155754600D+01
   -0.2815809959065709D+02    0.7875612766134704D+01    0.7671021172360788D+01
   -0.2832984902893151D+02    0.6383523697305268D+01    0.7469969839861294D+01
   -0.2533746572157501D+01   -0.2665282201822316D+02   -0.1192278639385714D+02
   -0.3124108207801859D+01   -0.2743615919550446D+02   -0.1195057276125252D+02
   -0.1687374014394040D+01   -0.2689504710749506D+02   -0.1154143642031350D+02
    0.2583046111235957D+02    0.2311499877453829D+02   -0.7685863158859858D+01
    0.2629816252397850D+02    0.2395343274416762D+02   -0.7641363963899539D+01
    0.2581402803888648D+02    0.2271012206864485D+02   -0.8574383217584298D+01
    0.1748039211356429D+02   -0.5177150539639729D+01    0.7354481753921743D+01
    0.1760417188981229D+02   -0.5254646326578583D+01    0.6402063774355125D+01
    0.1787621145736583D+02   -0.5964402479991283D+01    0.7715983518098836D+01
    0.1970701043284918D+02   -0.1393851370713645D+02    0.2342581989179189D+02
    0.1940379042953134D+02   -0.1304411850539287D+02    0.2358207004115368D+02
    0.1922136360088069D+02   -0.1454774026302857D+02    0.2402335586247805D+02
    0.1056292072984235D+01    0.2111364179865986D+02   -0.2642489396735918D+01
    0.1398955014982532D+01    0.2190553242669359D+02   -0.2977303447874521D+01
    0.1756531763543861D+01    0.2071347264936709D+02   -0.2182318990079589D+01
   -0.2676333198517097D+02    0.5372352467743730D+01    0.1709824672036086D+02
   -0.2758287549252298D+02    0.5034972962996619D+01    0.1664916304306352D+02
   -0.2664268639599411D+02    0.6309851302241682D+01    0.1688921414447196D+02
    0.1837966910800855D+02    0.4259562617609129D+01   -0.2468384866748644D+02
    0.1921423382029483D+02    0.4587477180706912D+01   -0.2434708199704471D+02
    0.1871083316168896D+02    0.3718974281859800D+01   -0.2540137584987085D+02
    0.1482015511855950D+02   -0.1738333914461747D+02    0.2757873012695957D+01
    0.1561035109344914D+02   -0.1791406564720027D+02    0.2423404617468893D+01
    0.1420187923743598D+02   -0.1815213656629156D+02    0.3032492409539222D+01
   -0.1446883038861619D+02   -0.6628789883282174D+01    0.2544204778824187D+02
   -0.1540899707854871D+02   -0.6995545559201674D+01    0.2589725024265416D+02
   -0.1388807282323747D+02   -0.6258481633318518D+01    0.2609390795689452D+02
   -0.1459002064280046D+02   -0.2104095548584514D+02   -0.1649755990751905D+02
   -0.1452543422755392D+02   -0.2056146746193157D+02   -0.1562402578072894D+02
   -0.1545358463634495D+02   -0.2064394233764499D+02   -0.1679030286205253D+02
    0.1949292199993145D+02   -0.1943508862014091D+02    0.2614013292828367D+02
    0.1921889513297198D+02   -0.2038008167364024D+02    0.2632622427738180D+02
    0.1883112631002895D+02   -0.1904943533643058D+02    0.2551498063039831D+02
    0.2030000181595636D+02    0.2180827120826963D+02    0.9374321670810204D+01
    0.2048692803409670D+02    0.2101730595545896D+02    0.8785802423495271D+01
    0.1945898850583413D+02    0.2215534006868480D+02    0.9092443911255932D+01
    0.1986117675198427D+02   -0.3803839137552438D+01   -0.1702874694614879D+02
    0.2015640609140147D+02   -0.4613496196694879D+01   -0.1745707186853857D+02
    0.1905164928007120D+02   -0.3502708635744053D+01   -0.1740555332913547D+02
   -0.1483963489797613D+02   -0.6408282655784339D+01   -0.2172689075895627D+02
   -0.1552707459571368D+02   -0.5734458670362528D+01   -0.2198633997474543D+02
   -0.1473674579847918D+02   -0.6354990083273373D+01   -0.2077406802144074D+02
    0.8880067872721948D+01   -0.2499164634974633D+02    0.1111096397101090D+02
    0.9346864877504995D+01   -0.2465343103995508D+02    0.1031872533915135D+02
    0.8256260644491560D+01   -0.2430692251949770D+02    0.1130903855180077D+02
    0.2619794202468323D+02    0.1633520479050965D+02    0.2044835754260951D+02
    0.2699884926790476D+02    0.1605566367098202D+02    0.2099934561322726D+02
    0.2541459896620540D+02    0.1594902038734829D+02    0.2091172845293868D+02
   -0.1868626075988837D+02   -0.3038452048402239D+01   -0.2372800832070175D+02
   -0.1955640063893960D+02   -0.2908902460946292D+01   -0.2325566207951843D+02
   -0.1845559988571886D+02   -0.2128749261247152D+01   -0.2404549136274883D+02
   -0.5240774466275838D+01   -0.2233131020188004D+02    0.2288900285319178D+02
   -0.4732866065684081D+01   -0.2312975760732918D+02    0.2304077986947799D+02
   -0.6036573263205240D+01   -0.2265759238848663D+02    0.2249111175149868D+02
    0.2746658248892697D+02    0.1309972704849010D+02    0.2047426250191205D+02
    0.2827383604933670D+02    0.1351782101131729D+02    0.2070742394594029D+02
    0.2696490932353976D+02    0.1318970020058234D+02    0.2129674327032577D+02
    0.9425469768182770D+01    0.2462990101893074D+02   -0.2186354181496162D+02
    0.9110003216643896D+01    0.2419841729027575D+02   -0.2101996129197040D+02
    0.1013597512047174D+02    0.2397395609370894D+02   -0.2215274628791071D+02
   -0.2526423248633653D+02   -0.4418767290522453D+01    0.8453279403492152D+01
   -0.2517891940268302D+02   -0.3396620653560803D+01    0.8462631982858554D+01
   -0.2446539493535486D+02   -0.4876984941303334D+01    0.8085502674058931D+01
    0.2165108054872286D+02    0.2323588576518845D+02   -0.2275770150404279D+02
    0.2249716070531539D+02    0.2308010035635003D+02   -0.2315292274160828D+02
    0.2169338927369153D+02    0.2410306726289042D+02   -0.2238310564280740D+02
    0.1808186485343339D+01   -0.1392390265415393D+02   -0.2084090564410998D+02
    0.1975186420097518D+01   -0.1452546193588114D+02   -0.2155783342105632D+02
    0.2641383018998820D+01   -0.1347522644765420D+02   -0.2070812846300633D+02
   -0.3854613450473952D+01    0.1953660316275021D+02   -0.6872786486447371D+00
   -0.3498027839724886D+01    0.1896678001353866D+02   -0.1392770810432162D+01
   -0.4778553423685226D+01    0.1957863355081645D+02   -0.7345820978031017D+00
    0.3026185144304595D+01    0.1166178741986169D+01   -0.1280770315157045D+02
    0.2612759902754489D+01    0.1794532018647078D+01   -0.1218062804029781D+02
    0.3975445117190704D+01    0.1304638529258871D+01   -0.1263163219284813D+02
    0.7083128372003628D+01    0.2680537725962521D+02    0.5713828279778124D+01
    0.6341416443330469D+01    0.2732364709038894D+02    0.5439304916874194D+01
    0.7140187814175368D+01    0.2597535051436979D+02    0.5168002320196012D+01
    0.1080711774759865D+02    0.2439228958821972D+02   -0.8778230364285802D+01
    0.1042916606863442D+02    0.2443192860948795D+02   -0.7846602399761161D+01
    0.1167642154021818D+02    0.2389632060008540D+02   -0.8763581485441124D+01
   -0.2293672940601972D+02    0.8874044239547011D+01    0.1138180895770937D+02
   -0.2386304683239236D+02    0.8653029451500197D+01    0.1140210433786220D+02
   -0.2271005329881241D+02    0.9023305495021177D+01    0.1043355459966315D+02
   -0.9355698394397651D+01   -0.1634763653123627D+02   -0.1164732721345469D+02
   -0.9027626237049196D+01   -0.1689741472621203D+02   -0.1238267669217517D+02
   -0.1027924744810590D+02   -0.1639969938167616D+02   -0.1156051847400913D+02
    0.1048173644750190D+02   -0.2169071714676075D+02    0.8750172675320385D+00
    0.1040275052894930D+02   -0.2106974058767223D+02    0.1612707466180532D+01
    0.1030443144565642D+02   -0.2261577075444991D+02    0.1108841009124996D+01
   -0.4195864490038570D+01    0.1222638628626366D+01   -0.1436522714986275D+02
   -0.4139803770963256D+01    0.2068418525892057D+01   -0.1387599236397407D+02
   -0.4218648840451511D+01    0.1544089463074520D+01   -0.1531948465412465D+02
   -0.2126214835538964D+02   -0.1923393719767853D+02   -0.1961011679355265D+01
   -0.2080721443095878D+02   -0.1958822287818582D+02   -0.2712579823702600D+01
   -0.2058996022633367D+02   -0.1885751733601030D+02   -0.1410535625114244D+01
   -0.5534287915024088D+01    0.6363622096467657D+01    0.1179294418784124D+02
   -0.5209486863985939D+01    0.6064445714287996D+01    0.1090075026649573D+02
   -0.6486019111153728D+01    0.6378039576294625D+01    0.1177673228443038D+02
    0.9239918414043432D+01    0.2234537592618630D+02    0.4855762972018509D+01
    0.9598499432634535D+01    0.2150298809921194D+02    0.5124473818230378D+01
    0.9986730250543783D+01    0.2293630154416305D+02    0.4612629383539518D+01
    0.1874724625502727D+02   -0.2374760190337654D+02   -0.2642122576056926D+01
    0.1882838640284790D+02   -0.2463010414827933D+02   -0.2392579531774937D+01
    0.1857281913937389D+02   -0.2375048985559086D+02   -0.3583850124494205D+01
   -0.7662691059899201D+01   -0.7751116511422814D+01    0.9956607125644398D+01
   -0.7992021652701689D+01   -0.8648022749069654D+01    0.1001220738564549D+02
   -0.7154276383046989D+01   -0.7608086226462265D+01    0.1077849274751518D+02
   -0.1646155414187170D+02   -0.9854642163330622D+01    0.1472846103348093D+02
   -0.1697796940660665D+02   -0.9220626956852943D+01    0.1527377442723116D+02
   -0.1568018605085902D+02   -0.1018451754577186D+02    0.1511888609172013D+02
    0.3699537898770506D+01    0.2498407066188352D+02   -0.2176991948172401D+02
    0.4457797211148534D+01    0.2539176577411451D+02   -0.2226653233116831D+02
    0.3782061722614164D+01    0.2399981888025918D+02   -0.2181206843496119D+02
   -0.2133044190605552D+02   -0.1805039969668100D+02    0.2221747169350785D+02
   -0.2132041405019410D+02   -0.1820690176715496D+02    0.2320916167855731D+02
   -0.2199325912808062D+02   -0.1868174061207052D+02    0.2197733419144014D+02
   -0.8754051684573664D+01   -0.2742569432543391D+02   -0.2560536447758393D+02
   -0.8680459400071229D+01   -0.2682054905823982D+02   -0.2489748826240515D+02
   -0.8844590566634741D+01   -0.2693676927240956D+02   -0.2645319847521501D+02
    0.2260425372378193D+02   -0.1123091557023778D+02   -0.6426785955985993D+01
    0.2311599562675787D+02   -0.1109475488247631D+02   -0.5630513541919609D+01
    0.2242023178594812D+02   -0.1217445403504925D+02   -0.6471188782733263D+01
   -0.1675426458473811D+02    0.2434802846328972D+02   -0.7089912542052597D+01
   -0.1678962332368455D+02    0.2508237171771296D+02   -0.7697580146055851D+01
   -0.1595107408233916D+02    0.2394000205386935D+02   -0.7285863475116898D+01
   -0.2323532254213239D+02   -0.1239524091236537D+02   -0.1480244132361311D+02
   -0.2266582550785084D+02   -0.1214569170107167D+02   -0.1407488144907239D+02
   -0.2402362442955461D+02   -0.1258685078523619D+02   -0.1437392358507284D+02
    0.2035654881878840D+01    0.2701976617280047D+02    0.1494315745215988D+02
    0.1644614586832023D+01    0.2748847980825886D+02    0.1422239697061029D+02
    0.1739108560765861D+01    0.2607909853312040D+02    0.1475152427108076D+02
    0.1094089834193880D+02    0.2315725059267553D+02   -0.2376752543162376D+02
    0.1054748297116856D+02    0.2225277069694446D+02   -0.2376493732159345D+02
    0.1192471907000887D+02    0.2296346238296386D+02   -0.2376849902397799D+02
   -0.2458851719611589D+02    0.1087738562271681D+02   -0.1364852873809727D+02
   -0.2451578463082297D+02    0.1037210059345459D+02   -0.1443106055101934D+02
   -0.2433784167346145D+02    0.1181100418077749D+02   -0.1366872022620514D+02
    0.4898834874307494D+01   -0.8816319968093913D+01    0.2828350924632876D+01
    0.4224212546338506D+01   -0.9087063346302008D+01    0.3515569246416087D+01
    0.4437743371107054D+01   -0.8532463616903199D+01    0.2037738006687567D+01
    0.6324088851459010D+01    0.8576123064694197D+01    0.1670251353597187D+02
    0.5921338590047726D+01    0.9398829801203805D+01    0.1637792537191390D+02
    0.5659327156650418D+01    0.8021139660192652D+01    0.1720379546678772D+02
    0.2462679093295280D+02   -0.2355488666647266D+02   -0.1129651131567185D+02
    0.2424096489972278D+02   -0.2288732826777505D+02   -0.1188440669080884D+02
    0.2505872923786547D+02   -0.2303543711896735D+02   -0.1067588748866849D+02
   -0.6229688835637436D+01    0.1176423462955965D+02    0.8731109499883658D+00
   -0.6161658594230484D+01    0.1196873905972202D+02   -0.8810356840091937D-01
   -0.6520270572337061D+01    0.1263924905434392D+02    0.1242682860631549D+01
    0.1742966025808313D+02    0.5141298915485002D+01   -0.1481430562306151D+02
    0.1777138614947413D+02    0.4887012093349955D+01   -0.1389024004736324D+02
    0.1688836793824034D+02    0.4395070127136657D+01   -0.1510155226111435D+02
    0.4296892360167258D+01    0.1629161727445933D+02   -0.1697091127833941D+02
    0.3932069516860338D+01    0.1607983377370548D+02   -0.1613803234941653D+02
    0.4156620036254196D+01    0.1727715206156717D+02   -0.1720154721556603D+02
    0.2739185908277311D+02   -0.1311613535450830D+02    0.2460683686329205D+02
    0.2645845011629157D+02   -0.1279046716482946D+02    0.2452826355419677D+02
    0.2742526676110607D+02   -0.1398186628865276D+02    0.2423563861861904D+02
   -0.6806355523604698D+01   -0.1900702410401461D+02    0.2193951770081410D+01
   -0.6739061677369508D+01   -0.1844406495331719D+02    0.2980487921588944D+01
   -0.7639414302252383D+01   -0.1893047239379796D+02    0.1675886976035040D+01
    0.1927390114356824D+02   -0.2441077526102162D+02   -0.2300738233250727D+02
    0.2018480089197342D+02   -0.2409657693769365D+02   -0.2295437552447785D+02
    0.1921586587333831D+02   -0.2496907459809027D+02   -0.2380404619897228D+02
   -0.1468156014938958D+02    0.4121937866815785D+01    0.2679703667378003D+02
   -0.1407399159013803D+02    0.4196728398929804D+01    0.2598660919252291D+02
   -0.1556745457810952D+02    0.4504447442102253D+01    0.2681168993624702D+02
   -0.5357570069840619D+01   -0.1596002141327256D+01   -0.1766735530428648D+02
   -0.4765958846893000D+01   -0.1703948220624478D+01   -0.1693133185539675D+02
   -0.5548531439821135D+01   -0.2478723348021663D+01   -0.1788748766463934D+02
    0.5535756751929253D+00    0.1635652260137975D+01   -0.2058486021220751D+02
    0.9659662560699717D+00    0.8927087300076130D+00   -0.2009315588979641D+02
    0.2237659567075894D+00    0.1180675860367078D+01   -0.2140478839510645D+02
   -0.8835479237829219D+01    0.4403094087809667D+01   -0.1236717390156406D+02
   -0.8024118850760587D+01    0.4010952212832396D+01   -0.1213391493801006D+02
   -0.9023718634456573D+01    0.4938327052368257D+01   -0.1162515242387652D+02
    0.6174132657361753D+01    0.3933575067451403D+01   -0.1079520875276665D+02
    0.5883052516626558D+01    0.3428716940334300D+01   -0.1004354048791276D+02
    0.5381239330328555D+01    0.4081653329511922D+01   -0.1134979202640455D+02
   -0.1615784262106250D+02   -0.1603094296482576D+02   -0.6467906524512758D+01
   -0.1541295735853885D+02   -0.1664205154062216D+02   -0.6321878533114443D+01
   -0.1598561890140487D+02   -0.1567571076205779D+02   -0.7350551965806669D+01
   -0.1364004468097102D+02   -0.1305091125510673D+02    0.1894504244153053D+02
   -0.1432115326279867D+02   -0.1242672448892309D+02    0.1866932145779218D+02
   -0.1287868492625363D+02   -0.1271500766247590D+02    0.1845151591975492D+02
   -0.2396628211826673D+02    0.2280408685836462D+02    0.1629907815368043D+02
   -0.2474868906722956D+02    0.2322180395715329D+02    0.1601853911781282D+02
   -0.2423835930146451D+02    0.2194761287478984D+02    0.1664760504289365D+02
   -0.1246109933150529D+01    0.2513377310014948D+02   -0.1979361006874882D+02
   -0.1110050531017904D+01    0.2489997984132938D+02   -0.1887495360049464D+02
   -0.1943456227350619D+01    0.2458706476945286D+02   -0.2014808806334075D+02
    0.2556677441065460D+02    0.2273673722674686D+02   -0.2604715875896463D+02
    0.2592795649354969D+02    0.2361432307594606D+02   -0.2637664311745934D+02
    0.2511030218142506D+02    0.2297663802130421D+02   -0.2521029004906030D+02
    0.2412869291742663D+00    0.2531876243119063D+02   -0.1718887394916861D+02
   -0.3026226839465487D+00    0.2603743357470172D+02   -0.1690015160906577D+02
    0.1139885788077478D+01    0.2571192633045508D+02   -0.1729286761592215D+02
    0.2040985942326590D+02   -0.1758726320269450D+02   -0.1976968242098497D+02
    0.2094421119396418D+02   -0.1828619255095443D+02   -0.1931455102512607D+02
    0.2095993984645140D+02   -0.1728141792105357D+02   -0.2045512182498282D+02
   -0.1090094319927056D+02    0.1604033343162297D+02   -0.1453340155282042D+02
   -0.1002119820469433D+02    0.1586958995278255D+02   -0.1420362421524832D+02
   -0.1103394082810416D+02    0.1702484235822081D+02   -0.1465613804079274D+02
   -0.1989859751019291D+02   -0.1742553542805783D+02   -0.4261928813978319D+01
   -0.1971587270380350D+02   -0.1821451403833721D+02   -0.4781941817173278D+01
   -0.2083041785405929D+02   -0.1721418506055098D+02   -0.4164289299774541D+01
    0.2093130707786594D+01   -0.9889607582719986D+01   -0.3012200572791165D+01
    0.2436178283574510D+01   -0.9425704454961386D+01   -0.2219016847215225D+01
    0.1287730647543329D+01   -0.1037095724581736D+02   -0.2787435156519218D+01
   -0.1309601976047563D+02    0.1287582895600976D+02   -0.1938991793864722D+02
   -0.1262362762821025D+02    0.1372272755262613D+02   -0.1916445728863642D+02
   -0.1244707429950634D+02    0.1239962136247263D+02   -0.1996622838707827D+02
    0.1344843173520068D+02    0.6244856199419632D+01   -0.1239622206179157D+02
    0.1333079655588685D+02    0.5458741997144855D+01   -0.1297152226966188D+02
    0.1357699392242892D+02    0.6939057818843479D+01   -0.1305530549908847D+02
    0.2479866549815273D+02   -0.2581249528614762D+02   -0.8690690586714306D+01
    0.2540295111264711D+02   -0.2552544674645112D+02   -0.8057207893610251D+01
    0.2527453975288532D+02   -0.2604639413831519D+02   -0.9533077669092926D+01
    0.1485534735109852D+02    0.3999778938658368D+01   -0.4148855806121113D+01
    0.1403351817077738D+02    0.4195812071102642D+01   -0.4527851478387242D+01
    0.1511035284719376D+02    0.3066940874954103D+01   -0.4475888975598473D+01
   -0.1842727187605648D+02    0.2094448953889389D+02    0.2132692143403107D+00
   -0.1880018763775639D+02    0.2078746775326274D+02    0.1063863102096303D+01
   -0.1760996139142353D+02    0.2040519224500882D+02    0.3006103071550587D+00
    0.8079773230336571D+01   -0.2535610566295505D+02    0.1448314084985675D+02
    0.7154092354123740D+01   -0.2524216912661416D+02    0.1424659661484797D+02
    0.8411918196817483D+01   -0.2471795379647821D+02    0.1385317020915962D+02
    0.1442900395365759D+02   -0.1300732844572710D+02   -0.9982796318612727D-01
    0.1395583946299423D+02   -0.1337499208209823D+02   -0.9474193184697387D+00
    0.1439288057369517D+02   -0.1204948349623051D+02   -0.2068504521362401D+00
   -0.1628875461397513D+02    0.4033317409768315D+01   -0.1435246403035151D+02
   -0.1603625370411788D+02    0.3200861244297946D+01   -0.1394561892292573D+02
   -0.1538413087335053D+02    0.4448135513725758D+01   -0.1439951461836469D+02
   -0.2479184149376810D+02    0.1248972383189760D+02   -0.2651632887076850D+02
   -0.2463827939858633D+02    0.1216553453363504D+02   -0.2562000266096646D+02
   -0.2437847285507163D+02    0.1335085901072680D+02   -0.2643951624810073D+02
   -0.1149194734834775D+02   -0.1649358692126837D+02    0.2628807886735714D+02
   -0.1096068231640263D+02   -0.1579821465034121D+02    0.2596854518053946D+02
   -0.1141505779736316D+02   -0.1722120968226934D+02    0.2567147632928766D+02
   -0.2099491860406976D+02    0.2168797500031049D+02    0.1177608284430233D+02
   -0.2088790591548010D+02    0.2099283253506030D+02    0.1242800602499352D+02
   -0.2194311285781277D+02    0.2162356162102529D+02    0.1156150175753023D+02
   -0.6980695584074192D+01    0.1945762667417613D+02    0.3943120374191580D+01
   -0.6669900294973845D+01    0.1893135291851364D+02    0.4788832522243307D+01
   -0.6124019440042455D+01    0.1987030383073760D+02    0.3598680521035881D+01
   -0.2148272326091377D+01    0.2315254857350859D+02   -0.1407226499683962D+02
   -0.1583022249769851D+01    0.2362823031020659D+02   -0.1349628677761894D+02
   -0.2414706965923563D+01    0.2233604755104381D+02   -0.1358195731292404D+02
   -0.2065969134902328D+02   -0.3661325107230095D+01   -0.1512583788821602D+02
   -0.2146631464578704D+02   -0.4194446828561713D+01   -0.1484850366169140D+02
   -0.2083965887710783D+02   -0.3643810903532314D+01   -0.1605491968109219D+02
   -0.1389147729762364D+00    0.2110559000456584D+02    0.1130601296587985D+00
   -0.2745603182171720D+00    0.2022555023744383D+02   -0.2417080460503346D+00
   -0.6815858573861699D+00    0.2166242382959433D+02   -0.4970834934636197D+00
   -0.1899289679120874D+02    0.7083670870861900D+01   -0.9794974092430494D+00
   -0.1969269961398134D+02    0.6642835039065647D+01   -0.5011433033271453D+00
   -0.1830485611204039D+02    0.6995375100017116D+01   -0.3578970085537923D+00
    0.1544754457839138D+02   -0.2625152224534644D+02   -0.2230064798854453D+02
    0.1635150053033172D+02   -0.2637287554619195D+02   -0.2200204437491006D+02
    0.1480233708257165D+02   -0.2686593202603622D+02   -0.2191582858337646D+02
    0.2023089149749248D+02   -0.2542866695689156D+02    0.3295091933710468D+01
    0.1989593703093900D+02   -0.2627716087280476D+02    0.3555739426274803D+01
    0.2070916715474404D+02   -0.2502162119349378D+02    0.4069053935897268D+01
   -0.3885308396002173D+01    0.9190295533173909D+01   -0.6497485821436640D+01
   -0.3772201757953321D+01    0.8883647802463454D+01   -0.7372806219654090D+01
   -0.4823661928800556D+01    0.9087373911019657D+01   -0.6329641550274974D+01
   -0.1028739643129901D+02    0.1748414993757594D+02   -0.1833707400134315D+02
   -0.1016891928820516D+02    0.1827196034172056D+02   -0.1886011395525296D+02
   -0.9909745068992526D+01    0.1768065566576512D+02   -0.1743257473997900D+02
   -0.2244657089068545D+01    0.1776741978241003D+02    0.2269851066399884D+02
   -0.1778607576095592D+01    0.1766389380344908D+02    0.2186224800575532D+02
   -0.1872633665630933D+01    0.1710004291642898D+02    0.2329148005112413D+02
   -0.1219949255846246D+02   -0.1655613658397779D+02   -0.1091944258546609D+02
   -0.1248900502489282D+02   -0.1569547360248600D+02   -0.1094062854371614D+02
   -0.1256769995309216D+02   -0.1703101599675312D+02   -0.1169365671342976D+02
   -0.1869432157908398D+02    0.1530357689798768D+02   -0.7517349071045735D+01
   -0.1837104646437767D+02    0.1618596402461211D+02   -0.7599357764541981D+01
   -0.1927246949804857D+02    0.1535321867250395D+02   -0.6731996316392364D+01
   -0.2457270474862514D+01    0.2527132913134476D+02    0.2297145460335609D+02
   -0.2616881489099261D+01    0.2501370351603252D+02    0.2385896003736122D+02
   -0.3264695180766177D+01    0.2525720932461073D+02    0.2244731695125425D+02
   -0.2008949947518896D+02    0.5321925617826050D+01   -0.9503111518534290D+01
   -0.2058751760706421D+02    0.5979562676695275D+01   -0.9026191608598820D+01
   -0.2074642211164084D+02    0.4857645305468393D+01   -0.1002981189268448D+02
   -0.3474693439853662D+01   -0.2755675755218620D+02    0.2663285005392022D+02
   -0.4029694262666240D+01   -0.2830837468337554D+02    0.2677915087771719D+02
   -0.2765564783778625D+01   -0.2773863210190371D+02    0.2725610003075926D+02
   -0.5293272436228770D+01    0.1127088611252926D+02    0.4730889846918874D+01
   -0.4551360498755070D+01    0.1087415404359100D+02    0.4239413657503741D+01
   -0.5506825190972531D+01    0.1203324049527893D+02    0.4262237645465640D+01
   -0.1797333469051251D+02   -0.1312426776149641D+01    0.9778783370633619D+01
   -0.1856046333413326D+02   -0.1267613899376696D+01    0.1049558437708498D+02
   -0.1830284845422191D+02   -0.7025345932395910D+00    0.9028437642420453D+01
   -0.1911459240844852D+02    0.3674492344915165D+00    0.1904869424170468D+02
   -0.1988412315434727D+02   -0.9718303924011573D-01    0.1945853475234359D+02
   -0.1890642302044524D+02    0.1170109864199811D+01    0.1955992292436834D+02
   -0.1797437175194304D+02   -0.3631524150438631D+00   -0.1270184285836720D+02
   -0.1863083367594448D+02   -0.3651322923016333D+00   -0.1341840281047998D+02
   -0.1785872083478148D+02   -0.1300084318760375D+01   -0.1235814904167196D+02
   -0.1791300532134261D+02   -0.1005439873834456D+02   -0.4964044603995932D+00
   -0.1753678275665605D+02   -0.9954440482628268D+01   -0.1429329260058660D+01
   -0.1877188657205694D+02   -0.1050795677365057D+02   -0.5890601964168010D+00
    0.8441046254375102D+01   -0.4341857160739753D+01   -0.1812830494725632D+02
    0.8414155421888717D+01   -0.5319224169101112D+01   -0.1813432237380529D+02
    0.8132558017303468D+01   -0.4217609405929380D+01   -0.1722147752016227D+02
   -0.2399004408170242D+02    0.1419251433460433D+02    0.1797159688274344D+02
   -0.2306209586179143D+02    0.1413329935082826D+02    0.1763625717291429D+02
   -0.2412772319605908D+02    0.1331761536021718D+02    0.1837160160597791D+02
   -0.1569214495082091D+02   -0.2695628875502588D+02   -0.1735848688800473D+02
   -0.1587453616785675D+02   -0.2604177936079754D+02   -0.1759270293658188D+02
   -0.1479647066843643D+02   -0.2686222612104695D+02   -0.1704396418871150D+02
    0.1195551875083907D+02   -0.1612413454608103D+01   -0.4511519559550425D+01
    0.1216132854233392D+02   -0.1704773856060955D+01   -0.5432466721639988D+01
    0.1222828543826130D+02   -0.2461942306810380D+01   -0.4132059912790181D+01
    0.2191698593006401D+02    0.1274993584257014D+02   -0.1025879342033639D+01
    0.2137866115600231D+02    0.1206025504790522D+02   -0.6493710042819618D+00
    0.2176668743787254D+02    0.1287415580200770D+02   -0.1974320712601448D+01
    0.2707137635593870D+02   -0.8881587733970274D+01    0.2336859339056563D+02
    0.2650359272419536D+02   -0.9503380992473561D+01    0.2282379261641018D+02
    0.2698778520734704D+02   -0.9269419980942597D+01    0.2423453264515201D+02
   -0.5143245797562771D+01   -0.4916265867015204D+01   -0.2117150518539211D+02
   -0.4955363315442156D+01   -0.3996304078803679D+01   -0.2088824365279501D+02
   -0.4314135480513975D+01   -0.5419713205804874D+01   -0.2130753470638239D+02
    0.1835972421797823D+02   -0.2546129121235807D+02   -0.1283027392948215D+02
    0.1929307633007083D+02   -0.2538021142579094D+02   -0.1255880870635772D+02
    0.1821785712916579D+02   -0.2481449614367779D+02   -0.1353125171455720D+02
   -0.1169576295475818D+02    0.2767932427042084D+02   -0.2575907638514985D+02
   -0.1137852018149781D+02    0.2780675663221675D+02   -0.2486779590670884D+02
   -0.1139849249866946D+02    0.2836220741386997D+02   -0.2636797719331154D+02
    0.1157703936804464D+02    0.2652902077977586D+02    0.2670897104665784D+02
[truncated: 4,909,235 more chars]
