# Supplementary material for: Measuring Zn Transference with Precision: Insights for Dendrite‐Free Zinc Metal Anodes
Source: Adv Mater. 2025 Aug 23;37(46):e02245. doi: 10.1002/adma.202502245 (PMC12631524; doi:10.1002/adma.202502245)
Supplement: Supplementary file 2 — Supporting Information [file ADMA-37-e02245-s002.gz › restarts/20Zn_r2.dyn]

 Number of Atoms and Title :
 15904  Built with Packmol
 Periodic Box Dimensions :
    0.5443216323852539D+02    0.5443216323852539D+02    0.5443216323852539D+02
    0.9000000000000000D+02    0.9000000000000000D+02    0.9000000000000000D+02
 Current Atomic Positions :
    0.1461584776145066D+02    0.1024464013830817D+02    0.1278431710690750D+02
    0.1377664836155283D+02    0.1049052793944004D+02    0.1238145276272313D+02
    0.1459403148995022D+02    0.1035626173870809D+02    0.1372773241388325D+02
    0.2474796426579228D+02   -0.2393553093441199D+02   -0.2195828052447368D+02
    0.2512458140316415D+02   -0.2302784674497287D+02   -0.2196405095361452D+02
    0.2513578584028790D+02   -0.2468536591456927D+02   -0.2241069052884389D+02
   -0.1449411467248896D+02   -0.7628907472659076D+01    0.1651971763916882D+02
   -0.1471000320650923D+02   -0.7014794199545401D+01    0.1584487336618584D+02
   -0.1499809748404624D+02   -0.8480966767878428D+01    0.1638423670432908D+02
    0.1595202954741823D+02    0.2244607125582966D+02    0.1106981100389314D+02
    0.1519785508183033D+02    0.2210912640035660D+02    0.1159895601822448D+02
    0.1663127208536403D+02    0.2278868008477811D+02    0.1160358669569762D+02
   -0.2251687177759696D+02   -0.3127222528152581D+01   -0.1798239446394857D+02
   -0.2228941401064508D+02   -0.2226805959642457D+01   -0.1776226741683498D+02
   -0.2172209283600347D+02   -0.3615834725604095D+01   -0.1783773530096443D+02
    0.1350924295875150D+02   -0.2587546537186758D+01   -0.1528139185936627D+02
    0.1274176835611239D+02   -0.2833850202291622D+01   -0.1582248377922366D+02
    0.1332687482524050D+02   -0.2598471436101987D+01   -0.1434145879956329D+02
   -0.1091412388815589D+02   -0.1174351945699500D+02   -0.4015627892161045D+01
   -0.1107184730753105D+02   -0.1089150219098125D+02   -0.4402916586289796D+01
   -0.1084132304481012D+02   -0.1249057426553049D+02   -0.4587409645383503D+01
    0.3108491761807425D+01    0.1201388647342992D+02    0.2276014936497674D+01
    0.2151218803794134D+01    0.1169177046456980D+02    0.2335169652408765D+01
    0.3012953160584852D+01    0.1272297039579943D+02    0.1634854748202482D+01
    0.1488435178160459D+02   -0.1778313932752687D+02   -0.6084500402227977D+01
    0.1557520367204039D+02   -0.1796488411970761D+02   -0.5430827071026909D+01
    0.1403700080803970D+02   -0.1787132825373872D+02   -0.5644303793906634D+01
    0.9461973679540836D+01    0.1214609405764567D+02    0.1286476452533481D+02
    0.9207031900228753D+01    0.1286978347556460D+02    0.1342879190975531D+02
    0.9377429747699590D+01    0.1140001840523314D+02    0.1342453972890917D+02
   -0.2359254953015041D+02   -0.1848402194932354D+02   -0.3338275203849525D+01
   -0.2442733526252433D+02   -0.1854834099032006D+02   -0.2884877329713706D+01
   -0.2391518879675687D+02   -0.1829722060719323D+02   -0.4212998722701141D+01
   -0.2150811088054208D+02   -0.2451409357215164D+02    0.1109122752612537D+02
   -0.2066435248280570D+02   -0.2468119982731447D+02    0.1139453632464581D+02
   -0.2219995708882452D+02   -0.2446265381883141D+02    0.1180195333210265D+02
   -0.3904851654038065D+01    0.2306885522016645D+02   -0.4462716483274970D+01
   -0.4840322150738377D+01    0.2323430180236836D+02   -0.4703869891326566D+01
   -0.3723551380716739D+01    0.2364306131573208D+02   -0.3720409403776652D+01
    0.2720661234433526D+02    0.1048751162646039D+02    0.3263801489943797D+01
    0.2640544875249767D+02    0.9996609060032554D+01    0.3154735432576755D+01
    0.2792999127630303D+02    0.1005837415878006D+02    0.2771312191192582D+01
   -0.1437621569463148D+02   -0.1489083264319032D+00   -0.2049001890853837D+02
   -0.1503702383460142D+02    0.1535327910336622D+00   -0.1990585365484988D+02
   -0.1359456199738011D+02   -0.4517374764228850D+00   -0.1998926083861738D+02
   -0.2216037348096638D+01   -0.1801321198209161D+02    0.1827538549693067D+02
   -0.2880490450493773D+01   -0.1808365194217233D+02    0.1754270146061686D+02
   -0.1553465864916846D+01   -0.1760074297135876D+02    0.1771807370040064D+02
    0.2035775622006076D+02   -0.1130841958877649D+02   -0.9634692106545003D+01
    0.1973438189545030D+02   -0.1174229214924737D+02   -0.9059308941212652D+01
    0.2121515211357123D+02   -0.1166267175221106D+02   -0.9402741198266574D+01
   -0.2366930971506928D+02   -0.4578105941165026D+01   -0.3547196894527067D+01
   -0.2345263194979843D+02   -0.5384928573459845D+01   -0.3991455141556257D+01
   -0.2368705718339083D+02   -0.3853587723452785D+01   -0.4187016807472865D+01
   -0.2052953921265180D+02   -0.1817293493363264D+02   -0.2081886770603280D+02
   -0.2132511646364715D+02   -0.1790670603754485D+02   -0.2029302795974026D+02
   -0.1998622478177138D+02   -0.1738809356240962D+02   -0.2084833998432416D+02
    0.6117086506471974D+01   -0.1673972882987442D+02   -0.2492194721325031D+02
    0.6440885477755618D+01   -0.1615930655091735D+02   -0.2566467471498191D+02
    0.5623445094169591D+01   -0.1753792796164746D+02   -0.2524403908492886D+02
   -0.1548620958281024D+02   -0.2707909747841077D+02   -0.1252391664416976D+02
   -0.1458153173857357D+02   -0.2705626431463964D+02   -0.1287187081149303D+02
   -0.1559846721312285D+02   -0.2802589490959308D+02   -0.1223603945343058D+02
   -0.1490048686546166D+02    0.1919458795072485D+02    0.2600927522825693D+02
   -0.1574003206806702D+02    0.1950117923295667D+02    0.2568960883869942D+02
   -0.1516247958307424D+02    0.1898662161209016D+02    0.2694512278988589D+02
   -0.3475227418559163D+01    0.7525849908443343D+01    0.1600617651032762D+02
   -0.4033097255760252D+01    0.7669436170762773D+01    0.1683678454527622D+02
   -0.2907967254356941D+01    0.8322477956728827D+01    0.1605078344489985D+02
   -0.1614654805839113D+02    0.2262399220174030D+02    0.1369192734484547D+02
   -0.1655176123813359D+02    0.2290636952182482D+02    0.1457115962436125D+02
   -0.1619213996719015D+02    0.2160971250513566D+02    0.1366644151512635D+02
    0.9896040330295447D+01   -0.1383846061989390D+02    0.1335480468915358D+02
    0.1083672540821911D+02   -0.1374120791164713D+02    0.1354530469138908D+02
    0.9889822007878312D+01   -0.1474697360271524D+02    0.1302219396100312D+02
   -0.6411731410095466D+01    0.2199368904618861D+02    0.2447698396369818D+02
   -0.6789110613196001D+01    0.2231385307290828D+02    0.2362951481584014D+02
   -0.5679570059713682D+01    0.2145761607706567D+02    0.2415289909463872D+02
    0.2037854851935132D+02    0.6558117563611474D+01    0.1099399149687219D+02
    0.2083935285581919D+02    0.6618226443525681D+01    0.1015471509455381D+02
    0.2103584567573271D+02    0.6308926344175289D+01    0.1164008829582722D+02
    0.2871065366384010D+01   -0.3047686304331834D+01   -0.9777606151674445D+00
    0.2599159663573688D+01   -0.2717933524650596D+01   -0.1010629297775620D+00
    0.3631798008657503D+01   -0.3614679088764694D+01   -0.8370902417423102D+00
   -0.1454177365469476D+02    0.4640800328712730D+01    0.2688986903522090D+02
   -0.1428668789102768D+02    0.5256269144049248D+01    0.2616560431560138D+02
   -0.1372557200796728D+02    0.4315377189205207D+01    0.2730005853936022D+02
    0.1458954515687213D+02    0.1045251456063700D+01    0.2281090931624445D+02
    0.1394385357404401D+02    0.4083296722699832D+00    0.2255240448289896D+02
    0.1543133824024470D+02    0.6838802954489724D+00    0.2300316063701709D+02
    0.1009996021432420D+02   -0.4374402060627785D+01   -0.9723977972067614D+01
    0.1011063753572632D+02   -0.4792465698232109D+01   -0.1059085160064135D+02
    0.1011920768562393D+02   -0.5057082270339212D+01   -0.8948151956997041D+01
    0.5406906172337103D+01    0.1705527887411127D+02   -0.5209786933007478D+01
    0.5757261989951417D+01    0.1629450518938136D+02   -0.4687254875719335D+01
    0.6202885004109541D+01    0.1759837797828461D+02   -0.5297492256581363D+01
    0.3108249554489579D+00    0.4030412104711690D+01   -0.9865348496693239D+01
   -0.1036496601190207D+00    0.3655138362893401D+01   -0.1067216775890147D+02
    0.1232920248888707D+01    0.3807794292608432D+01   -0.1004833813340992D+02
    0.6606064560267752D+01    0.1895356186950706D+02   -0.1551220616513276D+01
    0.5820633523983600D+01    0.1943660172189582D+02   -0.1845854472454580D+01
    0.6220873418039435D+01    0.1806809660984879D+02   -0.1160539773245184D+01
   -0.6448792172081295D+01   -0.1976146597324941D+02   -0.2318756780837387D+02
   -0.6171370081021640D+01   -0.1937999311804500D+02   -0.2404572319900382D+02
   -0.6014854764064289D+01   -0.2064210145039137D+02   -0.2306338776166910D+02
   -0.1121773580288733D+02    0.1650834167409866D+02    0.5623160120312141D+01
   -0.1183622632541797D+02    0.1633819403580759D+02    0.4861312712290509D+01
   -0.1078734405974295D+02    0.1574803955948169D+02    0.5945124880526993D+01
   -0.1531110014573618D+02    0.1005750283911109D+02    0.6853002335920008D+01
   -0.1465557886613016D+02    0.9656935923624729D+01    0.6310105531182942D+01
   -0.1544274881324349D+02    0.9347977388576812D+01    0.7505795865254746D+01
    0.9311497875606333D+01   -0.8480455546140062D+01    0.1215896535183495D+02
    0.9117238564990785D+01   -0.8027149001111560D+01    0.1131636282792081D+02
    0.1019839114377002D+02   -0.8848540885549209D+01    0.1217441009114069D+02
   -0.1310809168126911D+02    0.1893304948241293D+02   -0.1913409196296730D+02
   -0.1373895573812382D+02    0.1945311651719540D+02   -0.1861496572046148D+02
   -0.1371853989001629D+02    0.1833048531684102D+02   -0.1960050207456283D+02
   -0.1207552453027985D+02   -0.1797534082704409D+02   -0.1833811783230136D+02
   -0.1223059928197712D+02   -0.1724875431651545D+02   -0.1890136660832457D+02
   -0.1274719071252551D+02   -0.1785964235742307D+02   -0.1768107505395001D+02
    0.1984670855475983D+02   -0.1607134900032180D+02   -0.1497836954434448D+01
    0.1899865216546319D+02   -0.1580481739011953D+02   -0.1916230297312141D+01
    0.1958121045666744D+02   -0.1681571038867233D+02   -0.9448485022466553D+00
   -0.1371844135466804D+02   -0.1837426031433684D+02    0.6815761814016771D+01
   -0.1328044006037546D+02   -0.1753669603629248D+02    0.6956925582793036D+01
   -0.1445794765034275D+02   -0.1816339621321048D+02    0.6211727793714603D+01
   -0.5836164298410409D+01    0.1291246957544287D+02   -0.2167963108725958D+02
   -0.6442416274348648D+01    0.1350502835081694D+02   -0.2110643089427265D+02
   -0.5238435621457649D+01    0.1347255631004470D+02   -0.2218550764049992D+02
    0.5548735806636095D+01    0.2128076597962475D+02   -0.1879370277575212D+02
    0.4694562906876499D+01    0.2173921541676308D+02   -0.1913093131845178D+02
    0.5415760439085429D+01    0.2048876162702765D+02   -0.1826136815560611D+02
   -0.2231941814982970D+01   -0.1548812602239089D+02   -0.8648772330228997D+01
   -0.2223254173595559D+01   -0.1486329236764286D+02   -0.9423152023425329D+01
   -0.2456515294098497D+01   -0.1504572137890587D+02   -0.7858901381336817D+01
    0.1886112676787765D+01   -0.1742659147632294D+02   -0.5097972918633993D+01
    0.2138545133706828D+01   -0.1646012991489501D+02   -0.5270172327489099D+01
    0.1978203485466757D+01   -0.1750055707897875D+02   -0.4125270199175628D+01
   -0.2171738972959585D+02   -0.1734369209128244D+02   -0.1701976799347857D+02
   -0.2215141865645791D+02   -0.1662493176788258D+02   -0.1745446849199432D+02
   -0.2078551714362365D+02   -0.1717708451065525D+02   -0.1717874759459494D+02
    0.1894329153506285D+02   -0.3301276516409351D+01    0.2111292248181466D+02
    0.1802571598572770D+02   -0.3495344641525293D+01    0.2098954330618797D+02
    0.1937152293260921D+02   -0.3921563330141736D+01    0.2054729727301986D+02
   -0.1414019803958882D+02    0.2043548608905062D+02   -0.6955049146696354D+01
   -0.1423400285671513D+02    0.2138030473828831D+02   -0.7085700137119260D+01
   -0.1438910274545425D+02    0.1998575202783304D+02   -0.7725436455667957D+01
   -0.1793096451200588D+02    0.9378551284630600D+01    0.1984960699711370D+01
   -0.1822656690950054D+02    0.9153073511669003D+01    0.1090250745538621D+01
   -0.1864399409509608D+02    0.9202733406356097D+01    0.2618729885896594D+01
   -0.1072591978194830D+02    0.2314517342937269D+02    0.1271977192140340D+02
   -0.1001753248085494D+02    0.2331990512854045D+02    0.1335671416972500D+02
   -0.1153230483676973D+02    0.2297921111662998D+02    0.1325614737908053D+02
    0.1187106653520045D+01   -0.1653002495811082D+02    0.1514718626523082D+01
    0.8359871791086648D+00   -0.1571078706606186D+02    0.1182763883336998D+01
    0.2149512223808581D+01   -0.1665620890210987D+02    0.1174919410980602D+01
   -0.2555884586381962D+02   -0.2464486511718169D+00   -0.1893447927509088D+02
   -0.2535324548215253D+02   -0.6640909337896665D+00   -0.1976641124693663D+02
   -0.2478472476840306D+02    0.2709656900015555D+00   -0.1864186376975970D+02
   -0.1848240891968433D+02   -0.1032270853447698D+02   -0.2612530621391809D+02
   -0.1785854103191354D+02   -0.1098556045647985D+02   -0.2647446683781148D+02
   -0.1829429916442173D+02   -0.1019021185675691D+02   -0.2522712247254384D+02
    0.2831083510217626D+01    0.1365292069930122D+02   -0.1486263554538156D+02
    0.1871516003966589D+01    0.1374147827251133D+02   -0.1490362730290239D+02
    0.3115148202678939D+01    0.1400023752752077D+02   -0.1571462516511592D+02
    0.2513176515882691D+02    0.2477243588441330D+02    0.8097347474056889D+01
    0.2449779182739306D+02    0.2435442994210943D+02    0.8708804357407127D+01
    0.2509745547723808D+02    0.2421052661100218D+02    0.7307168031535863D+01
   -0.2961429752134031D+01   -0.9211181490446251D+01    0.5118036852371588D+01
   -0.2796476202750291D+01   -0.8514935265258785D+01    0.4423101753777040D+01
   -0.3176538650496108D+01   -0.8734443918111147D+01    0.5959184410580793D+01
   -0.8507257944783467D+01   -0.4212950815979882D+01   -0.4337048388415738D+01
   -0.7970838524124614D+01   -0.4651161386250155D+01   -0.3589985602991145D+01
   -0.7936986079388737D+01   -0.3945550313204739D+01   -0.5068172508062600D+01
   -0.2290007313351293D+02    0.2538550879112498D+02    0.1238500558731981D+00
   -0.2229208796383525D+02    0.2605173729145750D+02   -0.2065466755275931D+00
   -0.2334063583375005D+02    0.2580138628609955D+02    0.8376953187573748D+00
    0.7714316847515086D+01    0.1563175942050854D+02   -0.1130228743639133D+02
    0.7602844567717228D+01    0.1502060934083773D+02   -0.1058092388850773D+02
    0.6902877606202374D+01    0.1616836214828515D+02   -0.1132715659126073D+02
    0.2540403405960188D+02   -0.2559182095736833D+02   -0.9264529991917282D+01
    0.2563150694476883D+02   -0.2639765842348070D+02   -0.8749678513351761D+01
    0.2516571641580073D+02   -0.2593563749626851D+02   -0.1008789959894158D+02
    0.1130145437427783D+02    0.1298394879114986D+01    0.2454183017875087D+02
    0.1179436006482280D+02    0.1649718699207664D+01    0.2534166050670870D+02
    0.1183662743907082D+02    0.1529283625378977D+01    0.2375249460845063D+02
    0.2088672164509644D+01    0.3139694597546785D+01   -0.2523596955911328D+02
    0.2112199604373745D+01    0.4093818948023037D+01   -0.2507996284216884D+02
    0.1384640056933099D+01    0.2828553765365006D+01   -0.2458436774950775D+02
   -0.1329548736117204D+02   -0.1262045614488259D+02    0.1284111939144391D+02
   -0.1304774917376804D+02   -0.1176237501805978D+02    0.1239631810871037D+02
   -0.1425551108839851D+02   -0.1274518347616975D+02    0.1268665390125875D+02
    0.2861739241776462D+01    0.1919506170667940D+02   -0.1331871462323915D+02
    0.2938413787092886D+01    0.2001592462036639D+02   -0.1376446018401385D+02
    0.2945216523616630D+01    0.1937025536876701D+02   -0.1242428921267560D+02
   -0.1549290234328793D+02   -0.2027605563941723D+02   -0.9164968761333107D+01
   -0.1593319292566033D+02   -0.1957299500873240D+02   -0.8718948711416106D+01
   -0.1464251009408521D+02   -0.2036254146863458D+02   -0.8594120773386797D+01
    0.1693763714746705D+01   -0.1406931138423617D+02    0.2344126734822351D+02
    0.1252490256512722D+01   -0.1492373347016217D+02    0.2360025413827777D+02
    0.1404988201968376D+01   -0.1355669646082846D+02    0.2424198459339186D+02
    0.1058121051975789D+02    0.1405997817891693D+02   -0.1918124258081644D+02
    0.1080470714499092D+02    0.1473150222019047D+02   -0.1855026007019998D+02
    0.1121856624692149D+02    0.1428961913358971D+02   -0.1986626636882652D+02
    0.2568884155402850D+02    0.1828959507274219D+02    0.1220526023221115D+02
    0.2562386377755351D+02    0.1900501454286165D+02    0.1285258168371234D+02
    0.2658762327527967D+02    0.1795181530804241D+02    0.1225596161838247D+02
    0.2454095233652632D+02    0.1773366618072248D+02    0.1826633903608291D+02
    0.2384397852778074D+02    0.1748994766768478D+02    0.1888656757852194D+02
    0.2496930894851977D+02    0.1850971107762443D+02    0.1864391034454838D+02
   -0.1602366133846880D+01   -0.1633067324347466D+02   -0.2723470120770569D+02
   -0.2309436054297053D+01   -0.1572156817656508D+02   -0.2746257447535005D+02
   -0.1892747588943547D+01   -0.1681480424938825D+02   -0.2638710519067764D+02
   -0.1904400917770635D+02    0.8681753845976411D+01    0.1465786372907093D+02
   -0.1939748882068916D+02    0.9505356905167735D+01    0.1509111198188429D+02
   -0.1899212645815630D+02    0.7905919521248800D+01    0.1523232602901207D+02
    0.2161737374505997D+02    0.1044760796209416D+02   -0.2149753068146963D+02
    0.2153460656860702D+02    0.1116782289138696D+02   -0.2090191812796292D+02
    0.2255905255120761D+02    0.1017708727088284D+02   -0.2153175493407396D+02
   -0.1944315384648517D+02    0.2601600386948337D+02   -0.6025776474963129D+01
   -0.2025631575209011D+02    0.2563886625533911D+02   -0.6422288839444819D+01
   -0.1906335268351190D+02    0.2651649159672708D+02   -0.6660661106680589D+01
    0.2019536257218626D+02   -0.2579966418708404D+02    0.1367898190575114D+02
    0.1948780297035214D+02   -0.2601741052629243D+02    0.1427984217571405D+02
    0.1990970232117602D+02   -0.2563854832791348D+02    0.1279501176847352D+02
   -0.1707062096186291D+02   -0.5978559923102980D+01    0.4410331395078364D+01
   -0.1664657500886769D+02   -0.5220802309186711D+01    0.4052627012649801D+01
   -0.1650432787541012D+02   -0.6114466515545361D+01    0.5227073445829109D+01
    0.2241825298307428D+02    0.1474677870358856D+02    0.1812659369648611D+02
    0.2277911500370497D+02    0.1495762589042253D+02    0.1720962117014927D+02
    0.2150102430112818D+02    0.1445084542125278D+02    0.1800446351694515D+02
   -0.1459864490956549D+02   -0.8179016762957742D+01    0.5951244260922908D+01
   -0.1538015138982814D+02   -0.7928925172376448D+01    0.6493481835405323D+01
   -0.1479338291392675D+02   -0.8920828845729069D+01    0.5418389042249194D+01
   -0.2539367355217239D+02   -0.1166553476759039D+02    0.2238600405455476D+02
   -0.2582181293692667D+02   -0.1106605251988361D+02    0.2300046204222975D+02
   -0.2469114028289359D+02   -0.1210235393024857D+02    0.2288515411152940D+02
    0.2287436626916568D+02   -0.7523969727334871D+01   -0.1464188868074639D+02
    0.2198787127603613D+02   -0.7577365983296204D+01   -0.1438960840288983D+02
    0.2314353384336637D+02   -0.8441997319685672D+01   -0.1471268859047292D+02
   -0.5503765985214399D+01    0.1215179200133749D+02   -0.3019049341396505D+01
   -0.5987579743213860D+01    0.1293202372719888D+02   -0.3328567851250902D+01
   -0.4689056385659994D+01    0.1209337996232234D+02   -0.3481811419881813D+01
   -0.2576047528361425D+02   -0.7304587327769584D+01    0.1339600974941860D+02
   -0.2556096182246121D+02   -0.7048872517281517D+01    0.1248670917870647D+02
   -0.2648833823016405D+02   -0.6795031181768275D+01    0.1373286989587809D+02
    0.1564678870671774D+01    0.2166287733812343D+01    0.1058686796545760D+02
    0.1263843714581022D+01    0.3078374497283625D+01    0.1037559173260095D+02
    0.1498890376451149D+01    0.1984116895345549D+01    0.1156049912310725D+02
   -0.7516050231766125D+01    0.1131767736918965D+00    0.1528731644674779D+02
   -0.8371395824321286D+01    0.3468752044996277D+00    0.1566927772572355D+02
   -0.7137792508642033D+01    0.9160330239989170D+00    0.1498378947159557D+02
   -0.6979493490755830D+01   -0.9083781401556131D+01    0.7645679603295534D+01
   -0.6493196388128931D+01   -0.9244427719678610D+01    0.6834966092230432D+01
   -0.6870770953744680D+01   -0.9844978695095696D+01    0.8190587593948470D+01
    0.1425929011248016D+02   -0.1350527253936182D+02   -0.9592298676955929D+01
    0.1366827174449739D+02   -0.1302866376337290D+02   -0.8979491868456943D+01
    0.1400670447968375D+02   -0.1445664709535122D+02   -0.9631423530409087D+01
    0.1476754809285845D+02   -0.2347688646473691D+02   -0.2386863586685482D+01
    0.1441134020077043D+02   -0.2306571569893122D+02   -0.1609451359618581D+01
    0.1475976638208194D+02   -0.2281602260440156D+02   -0.3059054102774629D+01
    0.3113757728161984D+01    0.1835577553824149D+02   -0.4073996729942319D+01
    0.3164324990124394D+01    0.1918027502299485D+02   -0.3619662852827147D+01
    0.4052787071942809D+01    0.1823661365475755D+02   -0.4449047260444252D+01
   -0.2225376491262999D+02    0.5836979507446128D+01   -0.1893860258065442D+02
   -0.2278343992156694D+02    0.5034663010693139D+01   -0.1898257037899958D+02
   -0.2194053932502168D+02    0.5955722029354192D+01   -0.1982046629079723D+02
   -0.1709981640688295D+02    0.2627948166576563D+02    0.8168254022448791D+01
   -0.1747020461584120D+02    0.2565773789053977D+02    0.7503130254838483D+01
   -0.1750784489026322D+02    0.2606973065327537D+02    0.9028299634020227D+01
   -0.1166744866112477D+02   -0.7930770799322710D+01    0.1565771237961128D+02
   -0.1235659103703074D+02   -0.7948412219861249D+01    0.1633200355466256D+02
   -0.1203355026430911D+02   -0.7989258279110292D+01    0.1475780046597358D+02
   -0.2180402603873996D+02   -0.1102727312676800D+02    0.1237231912982953D+02
   -0.2235459144655755D+02   -0.1171048912390488D+02    0.1198148661851260D+02
   -0.2165942192755285D+02   -0.1039171978179651D+02    0.1163338101330624D+02
    0.1110728802947716D+02   -0.1841042510446376D+02    0.8736002525625743D+01
    0.1158926071005994D+02   -0.1838075813819115D+02    0.9546001284344635D+01
    0.1091977774727252D+02   -0.1751623631837322D+02    0.8384855161089833D+01
   -0.1530030464178034D+02   -0.1436444620901424D+02   -0.1385176556038245D+02
   -0.1461527345403845D+02   -0.1374658216643686D+02   -0.1347426898454649D+02
   -0.1508689866282473D+02   -0.1525970004838570D+02   -0.1363244376143396D+02
    0.2679347728075730D+02    0.2658145087910644D+02   -0.1213138009191919D+02
    0.2579828239816027D+02    0.2655431021369373D+02   -0.1214669484430797D+02
    0.2702613155213907D+02    0.2555728243958302D+02   -0.1232184387882419D+02
   -0.1126077039530478D+02    0.9942853590521860D+01   -0.1635984107928370D+02
   -0.1191457262443817D+02    0.1042471334286624D+02   -0.1582331563224850D+02
   -0.1105150581066537D+02    0.1055621438718682D+02   -0.1704429819875499D+02
   -0.1288430560263285D+02    0.2034115695477682D+02    0.2399101837567046D+02
   -0.1242715671148995D+02    0.2122335135584655D+02    0.2421522085911662D+02
   -0.1334077915943038D+02    0.1986041519992258D+02    0.2476336561199156D+02
   -0.1344064436544462D+02   -0.1147984674358154D+02    0.2205190615187585D+01
   -0.1396553485088804D+02   -0.1066560566670130D+02    0.2042326268896365D+01
   -0.1363118930478333D+02   -0.1211070381681443D+02    0.1428909110299572D+01
   -0.2282346147532229D+02    0.2309741559774902D+02    0.1780268621736557D+02
   -0.2244144263910509D+02    0.2363433914626434D+02    0.1850042077690857D+02
   -0.2213780394295175D+02    0.2242397095098789D+02    0.1770978873518731D+02
   -0.2030742623165940D+02   -0.1032395716851679D+02   -0.7429341910381201D+01
   -0.2090654126930734D+02   -0.1090510185740357D+02   -0.7949277725360194D+01
   -0.1937708568088259D+02   -0.1049635674527194D+02   -0.7749593310345356D+01
    0.1216155693734669D+02    0.5813178427237404D+01    0.1527401894662762D+02
    0.1128361781820720D+02    0.5791919001074175D+01    0.1556191682014357D+02
    0.1252725207751573D+02    0.5022426689496359D+01    0.1560230379185901D+02
   -0.1892856318200773D+01    0.5110946176413389D+01   -0.1910668904073667D+02
   -0.2078512373925430D+01    0.4840540741859962D+01   -0.2003488992132506D+02
   -0.1257111146417146D+01    0.5824195110797709D+01   -0.1914723690592055D+02
    0.1547781901009670D+00   -0.2296525510026418D+02   -0.5771123840933549D+01
    0.8716003313221817D+00   -0.2235349597456198D+02   -0.5958976061085680D+01
   -0.4378894847435508D+00   -0.2261608869144255D+02   -0.5099344787318129D+01
    0.2872676292996466D+01    0.2588266443273040D+02   -0.1924129399925822D+02
    0.3822500943612394D+01    0.2589083254810891D+02   -0.1924605024327042D+02
    0.2651445412879067D+01    0.2572200704875447D+02   -0.2017329283318559D+02
   -0.2340379570795545D+02    0.8772784215458326D+01   -0.2475155244700106D+01
   -0.2255179804500670D+02    0.8657842649468563D+01   -0.2855131213033228D+01
   -0.2387503646088406D+02    0.8002345894680570D+01   -0.2726907953090675D+01
    0.2259515585889712D+02   -0.1470946795416488D+02    0.1648971767536101D+02
    0.2343983491294382D+02   -0.1484100559233409D+02    0.1600801255567024D+02
    0.2182333859756135D+02   -0.1456540450691995D+02    0.1586073224383047D+02
    0.1171665223822559D+02    0.1457130604350288D+02    0.5689753687657036D+01
    0.1243910213393143D+02    0.1520063498700570D+02    0.5441851769940858D+01
    0.1221218652217138D+02    0.1382102831837156D+02    0.6109768438798717D+01
    0.1342886097087223D+01   -0.1323585963783502D+02    0.1729424048804636D+02
    0.1316757012324044D+01   -0.1350019299371877D+02    0.1818543522687474D+02
    0.5368538629621222D+00   -0.1270403172819172D+02    0.1705413002985583D+02
    0.2530824665925401D+02    0.2456599574488401D+02    0.1351541248211349D+02
    0.2496158909976231D+02    0.2507898043384215D+02    0.1281654136797553D+02
    0.2550501685556393D+02    0.2518176850011935D+02    0.1422021091586260D+02
   -0.1907157040215967D+02    0.7514396267568376D+01    0.9338458551150909D+01
   -0.1925807715969792D+02    0.8443375003918893D+01    0.9395023622245425D+01
   -0.1983047674086030D+02    0.7121853499280752D+01    0.8873667163343114D+01
    0.1882920577003964D+02   -0.1220094843223010D+02   -0.9003205764404248D+00
    0.1907351282975320D+02   -0.1144203356471882D+02   -0.3441420049756734D+00
    0.1876792404071034D+02   -0.1177258505866141D+02   -0.1802692361989989D+01
    0.2441477190912005D+02   -0.1529677230581624D+02   -0.2039065375742374D+02
    0.2351646556916364D+02   -0.1521424128153768D+02   -0.2013937108497168D+02
    0.2460699836928787D+02   -0.1447154379925255D+02   -0.2087869180674437D+02
    0.2519778028787686D+02    0.1235970183204516D+01   -0.5933702887622565D+01
    0.2525636944992813D+02    0.2037319409848057D+01   -0.5390855183360752D+01
    0.2510855839641980D+02    0.1530991312314163D+01   -0.6826005698255400D+01
   -0.5813250429288735D+01   -0.1061052221351614D+02   -0.6062167620576201D+01
   -0.4954684200069002D+01   -0.1031449713998631D+02   -0.5701935211537876D+01
   -0.5973115013564532D+01   -0.1140966332475509D+02   -0.5570010287002034D+01
   -0.7780708695655231D+01   -0.2505189376503963D+02   -0.2628375060776879D+02
   -0.8736056591913227D+01   -0.2521645955638145D+02   -0.2611663556035037D+02
   -0.7711500977507500D+01   -0.2477001302535679D+02   -0.2722173368589617D+02
    0.1357136781783215D+02   -0.2676982164377963D+02    0.1613163196663559D+02
    0.1280217037933479D+02   -0.2648303059527715D+02    0.1568175665561461D+02
    0.1349607188847647D+02   -0.2631385132958462D+02    0.1701879353901895D+02
   -0.1167879964695499D+02   -0.2256473932371187D+02    0.2208393334140856D+02
   -0.1180774289029542D+02   -0.2167353535876430D+02    0.2228490866193580D+02
   -0.1242272870408118D+02   -0.2313302777347782D+02    0.2232466851893397D+02
   -0.1211764747397532D+02   -0.2000879505455650D+02   -0.1503325830771857D+02
   -0.1252925865046228D+02   -0.2072992354841643D+02   -0.1549461145666374D+02
   -0.1194934940890046D+02   -0.2021175751247815D+02   -0.1413889628130538D+02
    0.6042714217071556D+01   -0.2419608038882526D+02   -0.2507066049194144D+01
    0.6516487964382708D+01   -0.2427883630674041D+02   -0.3306309635098329D+01
    0.6680852742066015D+01   -0.2390159543886403D+02   -0.1872806027969568D+01
    0.1121310964053504D+02    0.1026381219812713D+02    0.2007670049708925D+02
    0.1164003853259583D+02    0.1107215032332126D+02    0.1976911587719888D+02
    0.1091271090661096D+02    0.1026861804258006D+02    0.2104847703176685D+02
    0.6217090141336820D+01   -0.1401088627062519D+02   -0.1256115331859526D+02
    0.5493010725378364D+01   -0.1418955532015287D+02   -0.1318719040250932D+02
    0.5780929019803572D+01   -0.1411811807045638D+02   -0.1173353108518829D+02
    0.8540464205403312D+01    0.3459423663453270D+00   -0.1499537873862226D+02
    0.8136067221339145D+01   -0.3779354495607058D+00   -0.1448057731631623D+02
    0.8123709398970821D+01    0.2871570219418521D+00   -0.1588756744431513D+02
   -0.2021509803070323D+02    0.7838681986193453D+01    0.3254723003550442D+01
   -0.1988169708645806D+02    0.7897758522010778D+01    0.4160042680535094D+01
   -0.2072904727337631D+02    0.7010128255438623D+01    0.3212589754293155D+01
   -0.2471394291269898D+02   -0.2715005700749851D+02    0.1660835006736415D+02
   -0.2426641865032669D+02   -0.2638209299648677D+02    0.1626922825913974D+02
   -0.2528259983014664D+02   -0.2681540798905926D+02    0.1732611973251063D+02
    0.2663164884821520D+02    0.1183697940928303D+01   -0.1513903697896142D+02
    0.2642408115048800D+02    0.4635045267076606D+00   -0.1573889987596575D+02
    0.2732449339256410D+02    0.9054039584723372D+00   -0.1454994629434328D+02
   -0.2546690132482521D+02    0.1023260823608452D+02    0.1371835908636544D+02
   -0.2492790055865168D+02    0.1083516886946865D+02    0.1317078321489805D+02
   -0.2531138143094842D+02    0.9433054618578169D+01    0.1321786929897215D+02
    0.8596857856889320D+01   -0.5757486874109930D+01   -0.2295875972722860D+02
    0.8105178231536607D+01   -0.5322051084379522D+01   -0.2222545910351495D+02
    0.9284435832808231D+01   -0.6366332371573831D+01   -0.2265634307919668D+02
   -0.1724237878033248D+02   -0.8082481235644927D+01    0.9979845171289703D+01
   -0.1799883593821755D+02   -0.7721591222561580D+01    0.1041270059153205D+02
   -0.1659561736386059D+02   -0.8124856510964545D+01    0.1066660377375406D+02
    0.1200490260372719D+01    0.5637171960695325D+00   -0.2461493152793840D+02
    0.6572806748709273D+00    0.6782628410389541D+00   -0.2541714295098723D+02
    0.7397059058821659D+00    0.8883309418391853D+00   -0.2390711586920664D+02
   -0.1684475054890017D+02    0.2222343195196462D+01    0.2124007186883814D+02
   -0.1725745840225939D+02    0.2926792360915842D+01    0.2180035615194149D+02
   -0.1695993174212389D+02    0.2603834569262345D+01    0.2039341502585229D+02
   -0.2706122444424027D+01    0.2493135196929773D+02    0.1946439480738612D+02
   -0.3008202507516994D+01    0.2411733701904467D+02    0.1992953407203722D+02
   -0.2919370222469363D+01    0.2468397190394955D+02    0.1854572355499246D+02
    0.1856908659263862D+02    0.1973759994122010D+02   -0.2141396921728844D+02
    0.1806163562965601D+02    0.1914645681354255D+02   -0.2185829611519746D+02
    0.1869496177886642D+02    0.1930179889242606D+02   -0.2055126556534917D+02
   -0.1707994291736184D+02    0.1972795754079857D+02   -0.6142570657957564D+01
   -0.1642139373321899D+02    0.1934510549282629D+02   -0.6754064863895034D+01
   -0.1737133784977906D+02    0.1901554724269570D+02   -0.5549391879696341D+01
    0.1927258046680748D+02    0.6346388735131404D+01    0.6213781032231952D+01
    0.1873967773411048D+02    0.5770900157725951D+01    0.6766778854338572D+01
    0.1888801038396498D+02    0.7220603850897667D+01    0.6252564744950477D+01
    0.1401497266731216D+02    0.2165361179298558D+02   -0.1453168571430956D+02
    0.1358255515647228D+02    0.2084980019597507D+02   -0.1417378539137840D+02
    0.1398106552088696D+02    0.2222660155344927D+02   -0.1379592423139842D+02
   -0.2216807401915644D+02   -0.2150457649523951D+02   -0.1295375371003102D+02
   -0.2293304894667734D+02   -0.2153210428236730D+02   -0.1234471396762677D+02
   -0.2185316112341216D+02   -0.2061632918425180D+02   -0.1305817461637714D+02
   -0.1305979555897438D+02   -0.1495021748632978D+02    0.1731406889458367D+02
   -0.1312427677299554D+02   -0.1422668722386334D+02    0.1672875378321937D+02
   -0.1252319243175042D+02   -0.1472809170958889D+02    0.1803340421726363D+02
    0.1878492755173846D+02    0.2463227572916939D+02    0.1062030655538225D+02
    0.1891678168317547D+02    0.2369601041553971D+02    0.1044574273903618D+02
    0.1917256089876189D+02    0.2477021712151570D+02    0.1148898052746808D+02
   -0.6957545043410974D+01    0.2279379441790410D+02   -0.1909096149026117D+02
   -0.7585732670459199D+01    0.2247654637409789D+02   -0.1973687850365910D+02
   -0.6837605808743617D+01    0.2213088790444550D+02   -0.1833472493113113D+02
   -0.2217078245670126D+02    0.2457463512119154D+02    0.2012133628466728D+02
   -0.2281815454031416D+02    0.2452844830360855D+02    0.2074925960886375D+02
   -0.2135831732584585D+02    0.2435045027874352D+02    0.2052928775672579D+02
   -0.2254905019880827D+02    0.1256349336572639D+02    0.8942229060444463D+01
   -0.2202680058450688D+02    0.1329875165343739D+02    0.9285476247287288D+01
   -0.2245231307381639D+02    0.1191436326737803D+02    0.9673376906992255D+01
    0.2403407032212395D+02    0.2386150946044148D+01    0.3858640424822368D+01
    0.2363281085886189D+02    0.1473169404348303D+01    0.3847959712988796D+01
    0.2342539650085646D+02    0.2986428149115829D+01    0.3382773683652870D+01
    0.2620177626923221D+02   -0.1553977717231239D+02   -0.2826587137370649D+00
    0.2565684005672788D+02   -0.1591667494789587D+02    0.4078282937202484D+00
    0.2710964111591650D+02   -0.1540850878728841D+02    0.1739904090856320D-01
    0.2711146260161501D+02   -0.1790767923112674D+02   -0.2637250665734091D+02
    0.2753995905717244D+02   -0.1856956216479279D+02   -0.2692698698867483D+02
    0.2623754944368719D+02   -0.1816115623402055D+02   -0.2615778376654156D+02
    0.1032573742630242D+02    0.7575728556784357D+01    0.6924739662057541D+01
    0.9542981019963948D+01    0.8070393799850601D+01    0.6563825929779651D+01
    0.1022714455729462D+02    0.6666649092409022D+01    0.6625123163180930D+01
   -0.8649030829512142D+01   -0.3151160732854435D+01    0.1563828122967991D+02
   -0.9204245159732812D+01   -0.2499595149428169D+01    0.1517068366021531D+02
   -0.9268964524475505D+01   -0.3804868851618040D+01    0.1589344789565225D+02
   -0.2374713911032397D+02    0.2488299495996548D+02    0.6627870648516788D+01
   -0.2379388133785652D+02    0.2520893296620380D+02    0.5739627307035098D+01
   -0.2314273345818565D+02    0.2412911825108300D+02    0.6488351927005144D+01
   -0.1858219989378028D+02    0.1510258590145494D+02   -0.1099183638681631D+02
   -0.1878012641539483D+02    0.1460423480472925D+02   -0.1013114970307310D+02
   -0.1793098699877377D+02    0.1579517749641264D+02   -0.1069901653639938D+02
   -0.2634798730081540D+02   -0.6867242306104650D+01    0.1073246486031153D+02
   -0.2605464851377066D+02   -0.5971302613031868D+01    0.1045569571518001D+02
   -0.2725871115420294D+02   -0.6818928080280043D+01    0.1114816236737034D+02
   -0.1610938403302365D+02    0.2648988110723569D+02   -0.1558668336669524D+02
   -0.1625593855598128D+02    0.2636487361044908D+02   -0.1467836839566482D+02
   -0.1517642840400122D+02    0.2669958621813126D+02   -0.1558785599700322D+02
    0.1837013810583066D+01    0.1137692848023020D+02   -0.2493409871951297D+02
    0.1511557126660834D+01    0.1193409275102099D+02   -0.2419643949323583D+02
    0.1298504104435791D+01    0.1055115517737199D+02   -0.2502559809357248D+02
   -0.2005102939421413D+02    0.2108514983828454D+02    0.7691427199430579D+01
   -0.2081457178226773D+02    0.2146558943111438D+02    0.7189691483501863D+01
   -0.1923465868346110D+02    0.2118691550604187D+02    0.7157181053136061D+01
   -0.1685679309887386D+02   -0.2418932608225167D+01    0.7168449736886880D+01
   -0.1736946845737737D+02   -0.2342173101405316D+01    0.7997586447615606D+01
   -0.1629690449868476D+02   -0.1666103090569136D+01    0.6988244480379091D+01
    0.2182440206346112D+01   -0.6311517134199307D+01    0.2476536719762633D+02
    0.1919757239758623D+01   -0.6990899069403606D+01    0.2413836739202917D+02
    0.3138579744459255D+01   -0.6394051731891150D+01    0.2494121341497696D+02
    0.8657674063181849D+01   -0.7371281339868542D+01    0.9527735486471943D+01
    0.8417100789099829D+01   -0.8042209675800832D+01    0.8863097933031902D+01
    0.8047795698326194D+01   -0.6649220120651949D+01    0.9290757423326843D+01
   -0.2874016478988078D+01   -0.2070706949664496D+02   -0.8022624357554136D+01
   -0.1934795037056853D+01   -0.2092568735242223D+02   -0.8047621375289950D+01
   -0.3285372644967294D+01   -0.2123256592780382D+02   -0.7263669707925518D+01
    0.2482570259357834D+02   -0.2435890635702009D+02   -0.1236767818174885D+02
    0.2490488381011445D+02   -0.2467990880023834D+02   -0.1327671956938285D+02
    0.2403744149373321D+02   -0.2377213321502462D+02   -0.1231599392183172D+02
   -0.2498656900660165D+02    0.2565662657587729D+02    0.1927851770487104D+01
   -0.2561786890068430D+02    0.2595573762147584D+02    0.1240650721777068D+01
   -0.2501822931600449D+02    0.2468805528356379D+02    0.1921764181590145D+01
    0.4754839159332453D+01   -0.2707817632310410D+02   -0.4040910415858811D+01
    0.5577387149677163D+01   -0.2654702127912379D+02   -0.4136290441966480D+01
    0.4042861855626043D+01   -0.2645383137220518D+02   -0.4410063091555062D+01
   -0.2484821831415685D+02    0.2126485307991102D+02    0.6748282329963220D+01
   -0.2493084490682048D+02    0.2032150635328932D+02    0.6851315387093260D+01
   -0.2394511179036882D+02    0.2144270525878302D+02    0.6556241069315448D+01
   -0.1685276786737446D+02   -0.1128667477791000D+02   -0.1736986535369778D+02
   -0.1677180679431552D+02   -0.1039228399124142D+02   -0.1709432683647628D+02
   -0.1777862275118899D+02   -0.1128698983238263D+02   -0.1771758774539930D+02
   -0.1595514866830214D+02    0.6133315591771472D+01    0.1574914438981814D+02
   -0.1611501425976842D+02    0.5628457102599424D+01    0.1491913577304724D+02
   -0.1585056233939884D+02    0.7067256987320200D+01    0.1558877337727626D+02
    0.4885998844208976D+01    0.2381489904330966D+02   -0.7749433641376108D+01
    0.4981298420199723D+01    0.2453665246933722D+02   -0.7128206199253952D+01
    0.4673809177382181D+01    0.2296865631399776D+02   -0.7316025831376353D+01
   -0.2559724804301329D+01    0.2075727595607516D+02    0.2178487836002443D+02
   -0.3224241715156140D+01    0.2129249519299462D+02    0.2135037682196557D+02
   -0.2330702786742312D+01    0.2005272050630444D+02    0.2120857263076816D+02
   -0.2443992845556499D+02   -0.1933072076618702D+02    0.1453418272396650D+02
   -0.2488515849040940D+02   -0.1939729049903157D+02    0.1365445930117392D+02
   -0.2378131255243264D+02   -0.1867070776575565D+02    0.1441183079684372D+02
   -0.1892856319666153D+02    0.3313004531832562D+01   -0.3359480917859243D+01
   -0.1902872506183834D+02    0.2535570036855641D+01   -0.2700282093943370D+01
   -0.1882248693954925D+02    0.2869227799730089D+01   -0.4222536106287095D+01
   -0.9893977195436802D+01    0.1416039484936689D+02    0.5759775349764004D+01
   -0.1013863504575278D+02    0.1342293498924727D+02    0.5152705569701067D+01
   -0.9171014465464314D+01    0.1396492882447855D+02    0.6386940810794891D+01
   -0.3531557599970320D+00    0.2298588719482924D+02   -0.2680269856227758D+02
   -0.1065559247912908D+00    0.2210233513852890D+02   -0.2652324960094597D+02
   -0.7639150124026712D+00    0.2286716849595015D+02   -0.2769770389763865D+02
   -0.1588156528240325D+02   -0.1559087968813326D+02    0.2236422752668192D+02
   -0.1543947396015190D+02   -0.1554313574291577D+02    0.2149237761904267D+02
   -0.1591310115370413D+02   -0.1466761146733996D+02    0.2258019192807956D+02
    0.5735557241646091D+01   -0.6396368210592104D+01   -0.2271648719816889D+02
    0.4804887638698678D+01   -0.6278887388765250D+01   -0.2289110711876173D+02
    0.5860830936989358D+01   -0.7226437249622962D+01   -0.2228218528299029D+02
   -0.9292703993932371D+01   -0.1351842630188948D+02    0.2556732480355192D+02
   -0.8766856641219366D+01   -0.1413425837010319D+02    0.2602340534943798D+02
   -0.9661296877095639D+01   -0.1290071336000860D+02    0.2625759378929382D+02
    0.1813448504723483D+02   -0.1888040964963305D+02   -0.9974864194221935D+01
    0.1864994369124449D+02   -0.1891377931462079D+02   -0.1079783464847335D+02
    0.1761292950302573D+02   -0.1809323771670612D+02   -0.1010892506477074D+02
   -0.5781456720885924D+01    0.9149530089809220D+01    0.4797859105482474D+01
   -0.4993679691191352D+01    0.9481055309816682D+01    0.5315202191313755D+01
   -0.5352270286783637D+01    0.8515613340311477D+01    0.4188551033979368D+01
    0.7949108331201582D+01    0.2116075282195908D+02    0.1355545624674359D+02
    0.7421929401030705D+01    0.2036023755965546D+02    0.1366907784190456D+02
    0.7904964706873998D+01    0.2152787260035688D+02    0.1447754290689583D+02
    0.2041546994532383D+02    0.1508777179585584D+02    0.5285462855685467D+01
    0.2032460716788311D+02    0.1410482049318923D+02    0.5087494557115716D+01
    0.1954222948863904D+02    0.1540004395560387D+02    0.5663547196010703D+01
   -0.5288126820514180D+01    0.1320129296338348D+02    0.2683878061532358D+02
   -0.6079910842539489D+01    0.1270560965427220D+02    0.2653966543390343D+02
   -0.5093752587906328D+01    0.1384751083761764D+02    0.2612878214406500D+02
   -0.6716582001385260D+01   -0.2723699714782502D+02   -0.1071942724684614D+02
   -0.6820087057604979D+01   -0.2635071471731239D+02   -0.1031474804351572D+02
   -0.7163433002217704D+01   -0.2727079532397943D+02   -0.1153971703815804D+02
    0.6882212071360890D+01    0.1618027426389936D+02    0.4932141943916025D+01
    0.6161282166398449D+01    0.1669349084471759D+02    0.5397338218184191D+01
    0.6766677591735304D+01    0.1530169194729899D+02    0.5247363195144381D+01
    0.1557742180983849D+01    0.1687192442207513D+02   -0.1769206615149740D+02
    0.2186958672942405D+01    0.1622998248777371D+02   -0.1731032938537560D+02
    0.1982137328163908D+01    0.1735639650315308D+02   -0.1843076397564619D+02
   -0.7341359053644291D+00   -0.1728420514758567D+02    0.1566213031080872D+02
   -0.6204474422672290D-01   -0.1664241153942565D+02    0.1533378070551092D+02
   -0.2941589779237639D+00   -0.1812573334450170D+02    0.1562634642883012D+02
    0.1672462870445582D+02   -0.1459493346274171D+02    0.1687551280271346D+02
    0.1656992658990811D+02   -0.1522259971533248D+02    0.1761380524487344D+02
    0.1716655763765698D+02   -0.1512495233790281D+02    0.1623980789774746D+02
   -0.5709448904624814D+00    0.1793247068605985D+02    0.8264809591941017D+01
    0.2311605650988724D-01    0.1849366043415792D+02    0.8772182903401768D+01
   -0.1654068614938864D+00    0.1787634908674388D+02    0.7394597347055865D+01
   -0.1424425271274657D+02   -0.2101020923804153D+02    0.1210844463686834D+01
   -0.1461774463426755D+02   -0.2041679349161465D+02    0.5477424172371804D+00
   -0.1414290243872075D+02   -0.2040032103942540D+02    0.2019115952365485D+01
   -0.2108928378070598D+02   -0.2326450323380302D+02    0.1618003680432997D+02
   -0.2124377142434576D+02   -0.2248750333660193D+02    0.1558281154716508D+02
   -0.2195161111957692D+02   -0.2369177227874830D+02    0.1626833165513123D+02
    0.8772681195463068D+01   -0.2940018757852893D+01    0.1576204585346459D+02
    0.9259929341066959D+01   -0.2573985314213420D+01    0.1654819215958987D+02
    0.9453614893674310D+01   -0.2856258695191956D+01    0.1506776395715874D+02
    0.2668826055765338D+02    0.2121216205627354D+02    0.8082645032802885D+01
    0.2729625392004017D+02    0.2171862757625595D+02    0.7500123144221537D+01
    0.2600219699221722D+02    0.2079754309678911D+02    0.7590578017012136D+01
   -0.1933318477358147D+02    0.1444789145924106D+02   -0.1376631385875333D+02
   -0.1991874062878859D+02    0.1518561596725900D+02   -0.1397009353093995D+02
   -0.1901857732490611D+02    0.1456848314722285D+02   -0.1288795414032665D+02
   -0.1573469532127262D+02    0.1092590102356740D+02    0.1024866087555684D+02
   -0.1623393059128518D+02    0.1055039463443009D+02    0.9523621408096504D+01
   -0.1567423290630069D+02    0.1015294888939308D+02    0.1082642394192251D+02
    0.1736678140305896D+02   -0.2276744203699594D+02   -0.2707766189167074D+02
    0.1660744086576617D+02   -0.2340933876188635D+02   -0.2692423034455533D+02
    0.1756900317934916D+02   -0.2246571579845141D+02   -0.2619186661415184D+02
   -0.1124383716157670D+02    0.2471167187747285D+01    0.2165650472329023D+02
   -0.1194389626118582D+02    0.2952635245572614D+01    0.2192252514639554D+02
   -0.1036709061660603D+02    0.2662461387659740D+01    0.2211133870254739D+02
   -0.2780692314072087D+01    0.8240230930229767D+01   -0.5790745887581869D+01
   -0.2707478904915935D+01    0.8816319373985690D+01   -0.5013724712041474D+01
   -0.2983553073226107D+01    0.8757782694334219D+01   -0.6595395195430737D+01
    0.1090619211091143D+02   -0.1106921614747408D+01    0.4993531966004762D+00
    0.1058510908066205D+02   -0.3029116307036024D+00    0.8405342167777554D+00
    0.1182020452397047D+02   -0.9371984496988913D+00    0.2499380142761110D+00
   -0.1000373858932611D+02   -0.3426793221297459D+01   -0.1566468191050004D+02
   -0.1005497434559364D+02   -0.3182744379189327D+01   -0.1474056978171840D+02
   -0.1086284375916904D+02   -0.3933571561212361D+01   -0.1580314224363559D+02
    0.9723025773998286D+00    0.7359757669313615D+01   -0.1859930015763714D+02
    0.1516305163552963D+01    0.7776816744983497D+01   -0.1928236500821143D+02
    0.1293487469972323D+00    0.7797512613316263D+01   -0.1869566294227417D+02
   -0.1082820757608309D+01   -0.1723859037427366D+02   -0.1503862702130678D+01
   -0.1195709053846758D+01   -0.1782556485445111D+02   -0.8038849939190037D+00
   -0.1742003427951317D+01   -0.1745659754316765D+02   -0.2235570111297446D+01
    0.1646047088793098D+02   -0.1912744698647144D+02   -0.2308755785352474D+02
    0.1737405827123709D+02   -0.1941624307544042D+02   -0.2284798094284216D+02
    0.1638457263183194D+02   -0.1904467072714932D+02   -0.2404076463778391D+02
   -0.5333574116718721D+01   -0.1105642359057456D+02    0.8641382649824848D+01
   -0.4429877380537834D+01   -0.1072555801861703D+02    0.8715616777756571D+01
   -0.5425047869585454D+01   -0.1178455964234209D+02    0.9266952068582050D+01
   -0.1913502715362248D+02   -0.4967005584494316D+01    0.8430296524045627D+01
   -0.1967287960765203D+02   -0.4597079182062773D+01    0.7699078166900532D+01
   -0.1898671212294797D+02   -0.4210493695033468D+01    0.9045732684019947D+01
    0.1643391684313654D+02   -0.2619250523194710D+02   -0.1983605502389100D+02
    0.1694267461624807D+02   -0.2679455587916141D+02   -0.2039878952000778D+02
    0.1564800211585181D+02   -0.2677147785157611D+02   -0.1953405027897554D+02
   -0.4677414836324905D+01   -0.8446853024670265D+01   -0.2635275335643695D+01
   -0.4241478856754505D+01   -0.8162532113463250D+01   -0.3425221407162610D+01
   -0.4440191613208365D+01   -0.9371355092757796D+01   -0.2496069222310361D+01
    0.2260655984002018D+01    0.1160935279757430D+02    0.2515606503949698D+02
    0.2517177214116556D+01    0.1097729014352916D+02    0.2588606843764376D+02
    0.1556356262939108D+01    0.1217046440596573D+02    0.2558500597564906D+02
    0.8798374494957775D+00   -0.9757771403784783D+01    0.1908408674705753D+02
    0.6673757845675719D+00   -0.8907305021495317D+01    0.1935567953797920D+02
    0.9323109487108825D+00   -0.1028726816483503D+02    0.1991978418180772D+02
    0.1757559970367859D+02   -0.3907027119154751D+01    0.9699297971459400D+00
    0.1753788407072548D+02   -0.4274977286317534D+01    0.1825532977390325D+01
    0.1670046556758400D+02   -0.3666664221489202D+01    0.6533991239305581D+00
   -0.7021033450894588D+01   -0.9966532053433204D+01    0.2122803323744598D+02
   -0.7218575969642052D+01   -0.9662170146956775D+01    0.2030672390830532D+02
   -0.7834387097949282D+01   -0.9770960113730162D+01    0.2171116507960057D+02
    0.2047538554438827D+02    0.1685310250878304D+02    0.3807521168745846D+00
    0.2102344605460405D+02    0.1755592325882688D+02   -0.2044339758075780D-01
    0.1957541081259136D+02    0.1705388117852879D+02    0.1119824458211690D+00
   -0.1483518264253775D+02   -0.1535421284091673D+02    0.1424400101914157D+02
   -0.1488996314066116D+02   -0.1453785884794902D+02    0.1473584495549824D+02
   -0.1560125966201023D+02   -0.1550899257735973D+02    0.1377015824617658D+02
   -0.1967304364295061D+00   -0.4723832088872296D+01    0.1089424192838961D+02
   -0.2639430086616748D-01   -0.5597931894975854D+01    0.1140803183060279D+02
   -0.1203431538646303D+00   -0.4931059702101727D+01    0.9959801442460387D+01
   -0.1981012665590563D+02   -0.2174144978063737D+02   -0.2644968056518884D+01
   -0.2064333615916816D+02   -0.2182264995322413D+02   -0.3119482821374618D+01
   -0.1955271984477641D+02   -0.2262625695030788D+02   -0.2448661418992068D+01
    0.3393157415275905D+01    0.5046183007479076D+01    0.3987015168129752D+01
    0.3441727713767586D+01    0.5990081774948741D+01    0.3918622728470154D+01
    0.3408817483781582D+01    0.4606355341004500D+01    0.3116569122386522D+01
    0.2577838584210303D+02    0.3991304393100685D+01   -0.7745162119676796D+01
    0.2671614256118876D+02    0.3776686845013864D+01   -0.7465991272461450D+01
    0.2579078442123235D+02    0.4863158090718726D+01   -0.8244772924894308D+01
   -0.2000090655972319D+02   -0.1766761263027103D+02    0.1964398001047711D+02
   -0.1960230859907509D+02   -0.1802771774928652D+02    0.2044898644250093D+02
   -0.1968564186623610D+02   -0.1829096180532896D+02    0.1898558865015967D+02
    0.1038800347822706D+02   -0.2653737227363512D+01    0.2994052489745699D+01
    0.1083044129705310D+02   -0.1931867556435937D+01    0.2461438398872408D+01
    0.9881082839154610D+01   -0.2077750473145096D+01    0.3565968622986996D+01
    0.1260546425308018D+02   -0.1562083583492102D+02   -0.7041911513010495D+01
    0.1193256843030185D+02   -0.1492812231080380D+02   -0.7107864634595106D+01
    0.1297757679020705D+02   -0.1572588789591444D+02   -0.7877281389678834D+01
   -0.1700711362644540D+02    0.3085109343735090D+01    0.2878344725272378D+01
   -0.1696125184113572D+02    0.4077692504550392D+01    0.2728603894174940D+01
   -0.1611035379059426D+02    0.2809580282084141D+01    0.2773521305070996D+01
   -0.1254433712378824D+02   -0.1492970503866429D+02    0.2387678738836003D+02
   -0.1311360829086253D+02   -0.1524041546791414D+02    0.2318454249273865D+02
   -0.1167873770092063D+02   -0.1491586415842691D+02    0.2346604375704300D+02
    0.1195020393535376D+02   -0.1801046789740820D+02    0.4935562183808756D+01
    0.1109433336310662D+02   -0.1756971511774288D+02    0.4978358577591608D+01
    0.1255138938821604D+02   -0.1755796127655202D+02    0.5482257230531125D+01
    0.1737344326999960D+02    0.2194302239891899D+02    0.1766171060779802D+02
    0.1812314792441301D+02    0.2135192117464648D+02    0.1790253617789884D+02
    0.1776384326585561D+02    0.2280723448155945D+02    0.1794429741332844D+02
    0.2381014885421692D+02    0.9449070175249194D+01    0.2269265256949886D+02
    0.2309813667334751D+02    0.9929725881282216D+01    0.2228297404632464D+02
    0.2396390963111584D+02    0.1000136017238330D+02    0.2347416997610443D+02
   -0.2325700181609434D+02   -0.5411223447151061D+01    0.1824462021651685D+02
   -0.2340275074732244D+02   -0.5696166475598047D+01    0.1914309528987499D+02
   -0.2336965316525455D+02   -0.4450163054641685D+01    0.1830321581685494D+02
   -0.1534823490741239D+02    0.1571178416960989D+01    0.1117646923827974D+02
   -0.1526939279931611D+02    0.7820997347639633D+00    0.1064995032796926D+02
   -0.1522259733024719D+02    0.1330754597210160D+01    0.1212290544873551D+02
    0.1530794163858625D+02    0.1721198658875176D+02    0.1435431505682247D+01
    0.1553748118627424D+02    0.1736402438829780D+02    0.2368997525669194D+01
    0.1458746727851164D+02    0.1657389027048234D+02    0.1449642575235899D+01
    0.1097114290024171D+02   -0.2357097204496352D+02   -0.1218661800482676D+02
    0.1159238240944690D+02   -0.2302115154555429D+02   -0.1172886683176139D+02
    0.1143206269521571D+02   -0.2415825424170218D+02   -0.1280669238569314D+02
   -0.2511039763975390D+02   -0.5922420357007387D+01    0.1641843936631588D+02
   -0.2550674663893602D+02   -0.6414249547006578D+01    0.1569935386613514D+02
   -0.2495134656103615D+02   -0.5000845763764045D+01    0.1606781155043884D+02
   -0.1468289073428743D+02    0.2716663061071795D+02   -0.1336202865093634D+01
   -0.1459741465845232D+02    0.2646283727362184D+02   -0.6444479130842565D+00
   -0.1562742255826755D+02    0.2726271792497705D+02   -0.1441274910056463D+01
    0.2237875572973724D+02   -0.1861980583861430D+02    0.2211713791327743D+02
    0.2161724039684182D+02   -0.1853257511395000D+02    0.2265334128838503D+02
    0.2260281695800295D+02   -0.1948776326727790D+02    0.2242630402475123D+02
   -0.1077950115031476D+02   -0.2679522564216566D+02   -0.7416367847843233D+00
   -0.9998596526128802D+01   -0.2710071431073560D+02   -0.1124009907419427D+01
   -0.1156761044653815D+02   -0.2690193305630179D+02   -0.1237912376826164D+01
    0.2075811935939654D+02   -0.4117974385628018D+01    0.1548339384320204D+02
    0.2017817622530365D+02   -0.4901059778703463D+01    0.1558738644310075D+02
    0.2156068104440890D+02   -0.4447653169306962D+01    0.1505917670884341D+02
   -0.8225259361851998D+01   -0.2629093809649542D+02    0.1801097838611147D+02
   -0.8359901854315803D+01   -0.2719590198092481D+02    0.1787821754956044D+02
   -0.8854370856686771D+01   -0.2576718790902057D+02    0.1744335416501252D+02
   -0.3984623302319784D+01    0.6854235442133920D+01    0.1328986121536290D+02
   -0.3048253506119819D+01    0.6574076095533682D+01    0.1308919243508955D+02
   -0.3908077048864045D+01    0.7434972438642584D+01    0.1410865832908943D+02
   -0.1830364972402936D+02   -0.1650387358502039D+02    0.1435439249441820D+01
   -0.1865187447149256D+02   -0.1658710644891292D+02    0.5300239533506619D+00
   -0.1771938584859205D+02   -0.1578091785503797D+02    0.1267977365316779D+01
    0.9123445089882431D+01    0.2038970229178139D+02    0.2673477316227616D+02
    0.8810246442458221D+01    0.2127709730862273D+02    0.2684932679655403D+02
    0.8314325607257850D+01    0.1994084856742327D+02    0.2649913957802372D+02
   -0.2308252676297500D+02    0.3506390986993321D+01    0.1617704377530871D+02
   -0.2302326109985357D+02    0.3637725460462862D+01    0.1713287900245257D+02
   -0.2329448067045800D+02    0.4332288262019073D+01    0.1573017089018777D+02
    0.1519501469111847D+02    0.7959621421479588D+01   -0.2686623851220411D+02
    0.1551052362954688D+02    0.8573615040746734D+01   -0.2615098606462038D+02
    0.1599496885195333D+02    0.7484097468363288D+01   -0.2713406511639685D+02
   -0.1765719143560901D+02    0.1439668945119917D+02    0.1740818015902625D+02
   -0.1779627248672379D+02    0.1522195819440581D+02    0.1783188756654296D+02
   -0.1734260943435516D+02    0.1372376039345825D+02    0.1806118289537205D+02
    0.2475071148235390D+02    0.8482396678401781D+01   -0.1361853740760273D+02
    0.2404245083071967D+02    0.7990863867117358D+01   -0.1313261671292781D+02
    0.2488638304475201D+02    0.7917863712215254D+01   -0.1437861138864034D+02
   -0.1404757239958091D+02   -0.2588258406125406D+02   -0.1636095515364913D+02
   -0.1332452798676367D+02   -0.2572890626930025D+02   -0.1701346449163925D+02
   -0.1416506779918637D+02   -0.2503285257712874D+02   -0.1593840625394325D+02
   -0.1614362996859408D+02    0.1830287679299201D+02    0.8888799176947382D+01
   -0.1562257645618681D+02    0.1756675079260095D+02    0.8656771658808173D+01
   -0.1681789392663389D+02    0.1834209968545225D+02    0.8233376338616926D+01
   -0.1139261773096686D+02    0.1687257940847077D+01   -0.1582629620015584D+02
   -0.1236560338543061D+02    0.1613174579567745D+01   -0.1591717940382498D+02
   -0.1114594903618882D+02    0.2615227907875118D+01   -0.1553925582889397D+02
    0.2220251176786342D+02    0.7696908525136668D+01   -0.2768971054775843D+01
    0.2184417044143541D+02    0.8437764161595050D+01   -0.3200726141438798D+01
    0.2247648689027246D+02    0.6949866343445419D+01   -0.3404167566829541D+01
    0.1519235626512633D+02   -0.2325140170696568D+02    0.9808481450341196D+01
    0.1567487776076131D+02   -0.2253744949190795D+02    0.1031282037223541D+02
    0.1468979259141536D+02   -0.2281966948217368D+02    0.9109350614835943D+01
   -0.1202056440093975D+00    0.7698201404732274D+01   -0.1522860313825395D+01
   -0.9398374509308000D+00    0.8033434624432374D+01   -0.1154414266721874D+01
    0.1859328506381467D+00    0.6978858630597834D+01   -0.9537632030016024D+00
   -0.1118782080239958D+02    0.7842851321018904D+00    0.7712304507828353D+01
   -0.1210054448512506D+02    0.1072698607019678D+01    0.7537271591651137D+01
   -0.1122904093915574D+02    0.4936062903401826D+00    0.8606925478236002D+01
   -0.9410346913429007D+00   -0.1923708322881557D+02    0.2049870501287916D+02
   -0.1151532938237478D+01   -0.2016943576551958D+02    0.2058092964836743D+02
   -0.1454530808030242D+01   -0.1902124514997836D+02    0.1970623860389399D+02
    0.1464783192383351D+02    0.1545869907078955D+02   -0.1395438992276873D+02
    0.1544020461107683D+02    0.1495402044325418D+02   -0.1368395010689474D+02
    0.1415085280982256D+02    0.1559522467446767D+02   -0.1309397766864344D+02
   -0.2318009571751575D+01    0.1303661716022601D+02   -0.1935263067535512D+02
   -0.1566033144597583D+01    0.1339443110048723D+02   -0.1884860560316304D+02
   -0.3145649987918310D+01    0.1283411068902048D+02   -0.1883365696286652D+02
    0.3080134926411742D+01   -0.2612109801184918D+02    0.1881221192141648D+02
    0.3285639713490896D+01   -0.2618149442875447D+02    0.1974603762113843D+02
    0.3072675799282727D+01   -0.2518356091128221D+02    0.1858395834998430D+02
   -0.2701131166534752D+02   -0.2079713506586122D+02   -0.3710680120813486D+01
   -0.2637794438395495D+02   -0.2085735889580963D+02   -0.2962194158888353D+01
   -0.2641237276245326D+02   -0.2067736049979592D+02   -0.4465128172795492D+01
    0.2549350505679078D+02    0.1748079866256224D+02    0.1533294328849023D+02
    0.2517715744349166D+02    0.1840100844739041D+02    0.1550708061215077D+02
    0.2488474199990106D+02    0.1673348086880649D+02    0.1526088861388916D+02
    0.6710868965012015D+01   -0.9618299788706132D+01   -0.1156121949689769D+02
    0.7111567430892522D+01   -0.1044978728439339D+02   -0.1165769373203715D+02
    0.7406064322181523D+01   -0.9100961928317311D+01   -0.1117243082839857D+02
    0.8943378252565964D+00   -0.1393206765556551D+02    0.4646271669631274D+00
    0.4252767759587645D+00   -0.1375140915980133D+02   -0.3304336171095022D+00
    0.3821543101439867D+00   -0.1356084562274840D+02    0.1129072581386134D+01
   -0.1703927842940857D+02    0.1709405596150824D+02   -0.1286489584882813D+02
   -0.1634388895089259D+02    0.1721658613911475D+02   -0.1221612613743998D+02
   -0.1787728813677353D+02    0.1721668766243165D+02   -0.1243007201875697D+02
    0.5119768057065283D+01    0.1864667847969828D+02   -0.2132855338917164D+02
    0.4602510000236036D+01    0.1838148434487332D+02   -0.2210007105441724D+02
    0.5122563775617817D+01    0.1963217428391014D+02   -0.2136789528483824D+02
   -0.1456680381602618D+02   -0.1726258685151300D+02   -0.7102622851852512D+01
   -0.1427025652196541D+02   -0.1815131255770748D+02   -0.7037751932125310D+01
   -0.1382217346912044D+02   -0.1677941581229923D+02   -0.7424429894526640D+01
    0.3784334600280523D+01    0.2207749148012726D+02    0.1504961357733007D+01
    0.3225619255485423D+01    0.2131326875413778D+02    0.1676415356693170D+01
    0.4337082637517893D+01    0.2232492082115266D+02    0.2244101067507946D+01
   -0.2424256114418754D+02   -0.2125674465248811D+02    0.6067918560602410D+01
   -0.2463986827423804D+02   -0.2163082847259480D+02    0.6830308409636269D+01
   -0.2454101319925977D+02   -0.2034759045074316D+02    0.6127812536478977D+01
   -0.2716248924310911D+02   -0.2301847729565473D+02    0.1198812748430673D+02
   -0.2770403168223934D+02   -0.2305442213722059D+02    0.1278882176667993D+02
   -0.2756620117714223D+02   -0.2366119928493829D+02    0.1135064925435379D+02
   -0.1257504738269446D+02   -0.1594623576846058D+02   -0.8297200076102317D+01
   -0.1255333775322117D+02   -0.1514950026015576D+02   -0.8791479399294357D+01
   -0.1188893876595839D+02   -0.1651353860499854D+02   -0.8709654724157765D+01
    0.1756649832637255D+02   -0.1044423462970665D+02    0.1464196971969971D+02
    0.1677621788255127D+02   -0.1064898602026128D+02    0.1413125332775832D+02
    0.1772723236121934D+02   -0.9471685047266950D+01    0.1457513833634423D+02
   -0.6808504457138041D+01    0.4894724880063839D+01    0.1722339048213211D+02
   -0.6156392935190637D+01    0.4986543419308031D+01    0.1652748316509108D+02
   -0.6299798497645487D+01    0.4381959059229156D+01    0.1785976070600789D+02
   -0.1290059430515180D+02   -0.3235067877785942D+01    0.2359816687297485D+02
   -0.1352379002487694D+02   -0.3323356256601952D+01    0.2430191905531419D+02
   -0.1218025905996140D+02   -0.2666664030008012D+01    0.2394778798993007D+02
   -0.2630754100082708D+02    0.3380438612262429D+01    0.4458551377579027D+01
   -0.2569673246795471D+02    0.3826197443071697D+01    0.3892071203034261D+01
   -0.2578813230325093D+02    0.3053130383318913D+01    0.5186463411064764D+01
    0.2462297485196440D+02    0.1478800077583792D+02    0.1023533959819770D+01
    0.2540535470150509D+02    0.1427987151128328D+02    0.7493664505477413D+00
    0.2388533469347708D+02    0.1451643890037741D+02    0.4699491024434608D+00
    0.4456729413260784D+01   -0.1444837506810745D+02   -0.2366584461335614D+02
    0.4936863273495140D+01   -0.1511661506475764D+02   -0.2418937656715210D+02
    0.4912014591369711D+01   -0.1450497283804533D+02   -0.2276172286331623D+02
   -0.1265210595482886D+02    0.8410752914951919D+01    0.1304880644142811D+02
   -0.1254646641999326D+02    0.9252324743138795D+01    0.1349638349202728D+02
   -0.1357943493016669D+02    0.8473141210651006D+01    0.1278370954045860D+02
    0.2657627328394914D+02    0.1517004036071849D+02    0.1068331072852191D+02
    0.2591580670299615D+02    0.1533605226381157D+02    0.1131868449974187D+02
    0.2657182142942174D+02    0.1425726703086291D+02    0.1036994368621056D+02
   -0.5408386906364994D+01   -0.2398670946807567D+02    0.1967915823143543D+02
   -0.5232033555142245D+01   -0.2304975200247927D+02    0.1965545757980749D+02
   -0.5001123271984318D+01   -0.2440083853818844D+02    0.2042449841824449D+02
    0.1773583329540785D+00   -0.1933585509969468D+02   -0.3708036428011305D+01
   -0.6384423625998555D+00   -0.1971697591799368D+02   -0.3232887499843153D+01
    0.4679799375336652D+00   -0.1861090186058363D+02   -0.3138657125153013D+01
    0.1813803410440178D+02   -0.2217523279286403D+02    0.1578176798515248D+02
    0.1806415244579118D+02   -0.2239391328084673D+02    0.1485868255980738D+02
    0.1729318343894075D+02   -0.2221009669972393D+02    0.1625825857806088D+02
   -0.8511005994192880D+01    0.1048648890717349D+01    0.1655483092100706D+01
   -0.8281797244363373D+01    0.7511632899627116D+00    0.7640453441980092D+00
   -0.8308402810129023D+01    0.1955477772488845D+01    0.1649536359946883D+01
   -0.3907673676293902D+01    0.2333675137444986D+02    0.2151701872179630D+02
   -0.4726611071901806D+01    0.2339494024357263D+02    0.2196114233200957D+02
   -0.3162958181269533D+01    0.2362380916530435D+02    0.2212562094350751D+02
    0.2888639104091038D+01   -0.1284003640775998D+02   -0.1677566211064569D+02
    0.2199594391720270D+01   -0.1224780591025287D+02   -0.1698312229993462D+02
    0.2461430695133194D+01   -0.1361236561805271D+02   -0.1638698383709892D+02
   -0.8757375111041311D+01   -0.1849919184622838D+02    0.8797508621139020D+01
   -0.8044988518817112D+01   -0.1787033277673574D+02    0.9119460825050373D+01
   -0.8771528968453474D+01   -0.1823073245716689D+02    0.7907664375804136D+01
    0.2611385254257267D+02   -0.2566802383021654D+01    0.1888577409124166D+02
    0.2527334789396667D+02   -0.2597126785236842D+01    0.1847904005334246D+02
    0.2611128732394923D+02   -0.2900017982082440D+01    0.1979387731505296D+02
    0.1435693325522350D+02    0.1355491849223728D+02    0.2812655967784021D+01
    0.1423270005531540D+02    0.1331175064466727D+02    0.3773053840487198D+01
    0.1526432791211236D+02    0.1343062556023720D+02    0.2517476796673757D+01
   -0.2068715472425793D+02    0.5781956951328221D+01   -0.2380537897065536D+01
   -0.2027136719395488D+02    0.6346226049346504D+01   -0.3080828593421583D+01
   -0.2059432402648848D+02    0.4819595773351586D+01   -0.2436910796226441D+01
   -0.1402217315502298D+02    0.2088797159041397D+02   -0.1768776366647809D+02
   -0.1490637797252387D+02    0.2122218141629282D+02   -0.1754822608827892D+02
   -0.1353955316216275D+02    0.2170950859565244D+02   -0.1779460985549268D+02
   -0.9169464327789068D+01    0.2470991885023640D+02   -0.2137137928787130D+02
   -0.8251231525350306D+01    0.2472208308397503D+02   -0.2108165503327910D+02
   -0.9185903246264346D+01    0.2535878439806444D+02   -0.2207580650633921D+02
    0.9236416138510206D+01   -0.2023784501842094D+02   -0.1909539093605954D+02
    0.9398779381747131D+01   -0.2112754616833859D+02   -0.1872556197080657D+02
    0.8928489682093280D+01   -0.1966549267134803D+02   -0.1834354781013102D+02
    0.2210382313789058D+02   -0.1346206884486571D+01    0.2360285400515678D+02
    0.2126192451832961D+02   -0.1023394396068975D+01    0.2397664876086726D+02
    0.2272674615063682D+02   -0.6407565469891779D+00    0.2382584072251402D+02
    0.2562860924769890D+02    0.1755397354743834D+02    0.4120273528386364D+00
    0.2539541494631011D+02    0.1667992912380667D+02    0.7881441764486196D+00
    0.2549733576972014D+02    0.1809707194979334D+02    0.1133994859312154D+01
    0.4420346413109847D+01    0.9272179340594107D+01    0.2402211527301787D+02
    0.4006836792535371D+01    0.1012709564339371D+02    0.2399615932959951D+02
    0.3743128893858974D+01    0.8575163209096001D+01    0.2384458364767416D+02
   -0.2090336401151960D+02   -0.1538439746572091D+02    0.9896986500660550D+01
   -0.2086922571643639D+02   -0.1470225529808502D+02    0.9194639575641050D+01
   -0.2093028025455065D+02   -0.1621182601194194D+02    0.9522684024581492D+01
    0.1677521282659168D+01   -0.1540057733950787D+02    0.6429437157388316D+01
    0.9554525723279290D+00   -0.1597153501119507D+02    0.6038629160265780D+01
    0.2479569835146578D+01   -0.1591984505882976D+02    0.6498899125689811D+01
   -0.7226715104886726D+01    0.8034036203157903D+01    0.1812867791893165D+01
   -0.6471342531828746D+01    0.7626568811741586D+01    0.2320945166093475D+01
   -0.7464079122272534D+01    0.8758852947365027D+01    0.2411240336993940D+01
   -0.1043813929412344D+02   -0.1062895411087213D+02    0.1584819690753067D+02
   -0.1015208911206165D+02   -0.1081819837872620D+02    0.1677471556086243D+02
   -0.1095775500785224D+02   -0.9767432538386830D+01    0.1575602409511341D+02
   -0.2651153239082595D+01   -0.1362495372401392D+02   -0.1783871219298592D+02
   -0.2922532157535639D+01   -0.1329160671180701D+02   -0.1697230035088413D+02
   -0.2128738091198913D+01   -0.1442103916383874D+02   -0.1758067726577412D+02
    0.2192745959567259D+02    0.1869496975550424D+02    0.1364563674751891D+02
    0.2095568070564715D+02    0.1868345925886899D+02    0.1385383457739819D+02
    0.2232375544695212D+02    0.1891609976011181D+02    0.1448803854644505D+02
    0.8528718362257999D+01    0.2561841803590281D+02   -0.1097553069054321D+02
    0.8883541249349726D+01    0.2518669085192995D+02   -0.1022841956906565D+02
    0.8979213753283647D+01    0.2638798103047511D+02   -0.1132897548845567D+02
   -0.1938296480979069D+02    0.2390023307383817D+02   -0.2645380116530465D+02
   -0.1984293080228433D+02    0.2385659783455517D+02   -0.2730842935550073D+02
   -0.1843364028824416D+02    0.2377927948315650D+02   -0.2660323872344187D+02
   -0.2105496356023494D+02    0.2313828504493301D+01    0.2591778470527351D+02
   -0.2094336008521992D+02    0.1484890891159888D+01    0.2542515796967116D+02
   -0.2063839474981048D+02    0.2216041228034166D+01    0.2677860106783637D+02
    0.2490112803836844D+02   -0.1247099427735978D+02   -0.2130701838719314D+02
    0.2433156274113660D+02   -0.1229140058112175D+02   -0.2051690898650856D+02
    0.2576782115876993D+02   -0.1211623303516670D+02   -0.2124684870087359D+02
   -0.1293632796103184D+02    0.2162582353042320D+02   -0.2298490683376814D+02
   -0.1237639372584604D+02    0.2166344271199381D+02   -0.2378802470699993D+02
   -0.1359316993627953D+02    0.2091965293303889D+02   -0.2320455376194384D+02
   -0.2430406948958792D+02   -0.6146162543944169D+01    0.2099224078367287D+02
   -0.2428441514011771D+02   -0.6187860660756127D+01    0.2196564164297612D+02
   -0.2509749056511032D+02   -0.5674988475264874D+01    0.2085664577430590D+02
   -0.7243377412938764D+01    0.1738231096903396D+02    0.1454732125314148D+02
   -0.6279714650302102D+01    0.1753180770462646D+02    0.1458068541594470D+02
   -0.7442199446821485D+01    0.1672552251610430D+02    0.1383767966644265D+02
    0.2575158521967475D+02    0.1969164242283589D+02    0.2497353576356068D+02
    0.2615477409584779D+02    0.2053916904996296D+02    0.2521563406513587D+02
    0.2477979161879326D+02    0.1985382811418121D+02    0.2511828244590925D+02
   -0.6517818347798910D+01    0.3210239327412077D+01    0.1327829304092342D+02
   -0.7409173457969695D+01    0.3440484305205425D+01    0.1357256887038941D+02
   -0.6566450941720571D+01    0.2472437547924175D+01    0.1271397260872631D+02
   -0.2109678436436859D+02   -0.2700686068658569D+02   -0.8731915564130657D+00
   -0.2094475027306970D+02   -0.2688543138670697D+02   -0.1827370400986066D+01
   -0.2195412076876350D+02   -0.2652557520491602D+02   -0.7112459686943055D+00
    0.8819209860777553D+01   -0.2320256235221485D+02   -0.5355256870124218D+00
    0.8683914870476334D+01   -0.2349073620312777D+02   -0.1426983889456823D+01
    0.9395784032175994D+01   -0.2384901482808974D+02   -0.1519696376187299D+00
    0.1252534422447073D+02   -0.7288596183158059D+01   -0.1111457766256402D+02
    0.1314707093239760D+02   -0.7935910032030952D+01   -0.1073043825092475D+02
    0.1286945615403222D+02   -0.7108757025580139D+01   -0.1196382562108165D+02
    0.7111728358606892D+01   -0.3371788794275727D+01    0.3861237608217354D+01
    0.6721518950685009D+01   -0.3682414957597621D+01    0.3055295511433617D+01
    0.7564557901761029D+01   -0.4150045716279832D+01    0.4247769451547108D+01
   -0.1249056533182920D+02    0.9622783482809846D+01   -0.8802496871546605D+01
   -0.1228121308464523D+02    0.1047660137765945D+02   -0.9129176308705855D+01
   -0.1229384652601366D+02    0.8904626643301167D+01   -0.9462997111102963D+01
    0.1626237855530571D+01   -0.3494915479025321D+01    0.1431852949429180D+02
    0.2338400309699495D+01   -0.3503344316349771D+01    0.1364893571901291D+02
    0.2028315673864280D+01   -0.3434735346971744D+01    0.1519277081408874D+02
   -0.1841456511590775D+02    0.2545034613743332D+01   -0.1252567435509814D+02
   -0.1846019529722041D+02    0.2528647799049252D+01   -0.1350961617202600D+02
   -0.1821347569811494D+02    0.1622100732993603D+01   -0.1229403625870955D+02
   -0.6507511280303783D+01   -0.3122204314037742D+01    0.1764273497896536D+02
   -0.7395160543042108D+01   -0.3186072669659537D+01    0.1728154181574454D+02
   -0.5987342203112447D+01   -0.2817436973220525D+01    0.1689510738716733D+02
   -0.8315087018721721D+00   -0.8783480580312574D+01   -0.1411472955394317D+02
   -0.1278617920826016D+00   -0.8301809930114446D+01   -0.1463928449115434D+02
   -0.1288502408712698D+01   -0.8032541862065408D+01   -0.1363358212425801D+02
   -0.8202592514835411D+01    0.2579758182538706D+02    0.1621943448687449D+02
   -0.8361529473554812D+01    0.2639445755720775D+02    0.1544269248838915D+02
   -0.7256535740665952D+01    0.2574147746513855D+02    0.1643282846996255D+02
    0.1886406136807259D+02   -0.6390886282045569D+01    0.1651056413123294D+02
    0.1905725650705557D+02   -0.7341454771496092D+01    0.1670617003221560D+02
    0.1788319491689230D+02   -0.6357538247251204D+01    0.1628225286578659D+02
    0.4359376234581513D+01   -0.5612565026478639D+01   -0.2001011857212078D+02
    0.3807081532139198D+01   -0.6062102753880183D+01   -0.2061774200858411D+02
    0.4419218124274687D+01   -0.4763841350624953D+01   -0.2035477401191218D+02
    0.2042882597022541D+02   -0.7240518133685858D+00   -0.2375059847573900D+02
    0.1976833796948074D+02   -0.1330982480023885D+01   -0.2337731252021057D+02
    0.2015886862646751D+02   -0.8327323317802223D+00   -0.2463636229811651D+02
    0.1671586590135095D+02    0.6313746852538115D+01    0.1215382662346216D+01
    0.1658839560944161D+02    0.6307332761984275D+01    0.2141175880143479D+01
    0.1582882790559329D+02    0.6602528697394064D+01    0.9620409639111867D+00
   -0.2025237187395482D+02    0.2467381449025948D+02    0.2252402285023909D+02
   -0.1938753186909276D+02    0.2424442065114746D+02    0.2224663415054323D+02
   -0.2065471940729603D+02    0.2406392514873522D+02    0.2312453350308943D+02
   -0.1550838147300293D+02   -0.7885618128593472D+01    0.1300211378050536D+02
   -0.1590404194480809D+02   -0.7200103706173203D+01    0.1358555088494123D+02
   -0.1460173997640524D+02   -0.8036937460342003D+01    0.1338637076447559D+02
   -0.1295004867236269D+02   -0.6084032795280066D+01    0.2432698539714610D+02
   -0.1290747718777028D+02   -0.6417585920750151D+01    0.2523333668906232D+02
   -0.1253833861521386D+02   -0.5178125242233520D+01    0.2439351559853403D+02
   -0.1323889597148546D+02   -0.1455388100926398D+02   -0.2483012868455764D+02
   -0.1243960708367102D+02   -0.1400382397025846D+02   -0.2511258778080304D+02
   -0.1337789717449388D+02   -0.1436480911262532D+02   -0.2391661568374507D+02
   -0.1684596635038529D+02   -0.2551393657105821D+02    0.1734694343317968D+02
   -0.1721143716891537D+02   -0.2566248359320908D+02    0.1825343224732552D+02
   -0.1731720841929479D+02   -0.2476844116186711D+02    0.1712205734763921D+02
    0.8302139314523787D+01    0.1456528019605314D+02    0.1854054215403241D+02
    0.8044194536757326D+01    0.1375138259336451D+02    0.1906934773758385D+02
    0.8211813747970266D+01    0.1530274782131100D+02    0.1905484985555028D+02
   -0.1965231030529884D+02    0.1574476566187387D+01   -0.2289466520197663D+02
   -0.1965403974449776D+02    0.1678749839602782D+01   -0.2385573513477783D+02
   -0.1947249381264945D+02    0.2451107786822337D+01   -0.2257144017235272D+02
    0.1997300413548229D+02   -0.1914161394297710D+02   -0.7900407194322735D+01
    0.1965163766752794D+02   -0.1987302094946457D+02   -0.7373274801725128D+01
    0.1921345656847719D+02   -0.1888200218842543D+02   -0.8475612432978254D+01
    0.1804989901430399D+02    0.6489352181472254D+01    0.1545260384362053D+02
    0.1767889439306100D+02    0.6416899396215009D+01    0.1451788170425542D+02
    0.1836785871769124D+02    0.7411529129212010D+01    0.1559008628627531D+02
   -0.2314042547604476D+02    0.9952047317697984D+01   -0.1695020435706304D+02
   -0.2266614890086619D+02    0.9967933321733026D+01   -0.1781337678448821D+02
   -0.2265722799730723D+02    0.9570306492822160D+01   -0.1621334346954688D+02
    0.2749463064419027D+01    0.1111127483089325D+02   -0.5594335444180142D+00
    0.3114028620300060D+01    0.1186471396081031D+02   -0.1041317345235433D+01
    0.1849269883192733D+01    0.1150566869567868D+02   -0.3416282464676130D+00
   -0.1091607664181593D+02    0.3599235501645250D+01   -0.5630708032802499D+01
   -0.1018697999562592D+02    0.4279719689807987D+01   -0.5709231736509714D+01
   -0.1156794695042688D+02    0.3682800868975138D+01   -0.6370454589438113D+01
    0.1672203354655777D+01    0.2574152656379913D+02    0.2211290331060951D+02
    0.7460867875397730D+00    0.2594027658268197D+02    0.2212923449650486D+02
    0.1843652840633733D+01    0.2534437697895843D+02    0.2127485958579981D+02
   -0.1554613430931341D+02   -0.5847447048093878D+01   -0.9388240973147379D+01
   -0.1573434707616008D+02   -0.6077235468387196D+01   -0.8480768422194334D+01
   -0.1572917306687743D+02   -0.6643567914696496D+01   -0.9842387432509097D+01
    0.2030753531991944D+02    0.1659500339845171D+02   -0.2422329305348695D+02
    0.2060561322899820D+02    0.1574023378986038D+02   -0.2393762926859116D+02
    0.1934692767468038D+02    0.1651541413516390D+02   -0.2414828621272844D+02
   -0.2128902930128171D+02   -0.1393309096585126D+02   -0.4803667966919095D+00
   -0.2190528692189185D+02   -0.1414801758599353D+02   -0.1198969279978518D+01
   -0.2185534863953161D+02   -0.1338671689418673D+02    0.8846844788817892D-01
   -0.8831037937528956D+01   -0.5283371134983862D+01   -0.2050531626953830D+01
   -0.9122627452537293D+01   -0.6218031856640379D+01   -0.1912742304524972D+01
   -0.8197288688934975D+01   -0.5075374290282175D+01   -0.1308913353098050D+01
   -0.1066246115291027D+00    0.7637826077021698D+00    0.2709190665061136D+02
   -0.9869859082047673D+00    0.2202102272078885D+00    0.2695872734844810D+02
    0.5950512555735127D+00    0.3376957919553430D+00    0.2654437502070621D+02
   -0.2177549874870507D+02    0.8036107760735416D+00    0.5166563479148495D+01
   -0.2252475259282458D+02    0.1706838298088178D+00    0.5042049449537527D+01
   -0.2191201062765685D+02    0.1137192195534618D+01    0.6043049724802795D+01
   -0.1224108496637620D+01   -0.2249193825991372D+02    0.1618517003761586D+01
   -0.1023580282657662D+01   -0.2296262002439535D+02    0.7810367081532998D+00
   -0.2171418888194635D+01   -0.2241521723808706D+02    0.1537723586512821D+01
    0.2195599620978319D+02    0.1740095285198991D+02    0.6312183042372363D+01
    0.2170251964218662D+02    0.1745195436603473D+02    0.7234365037034890D+01
    0.2156503088178936D+02    0.1658075981736953D+02    0.6000467513111302D+01
   -0.2626240613419504D+02    0.2411132588983831D+02   -0.1734291318574734D+02
   -0.2603457053252222D+02    0.2506511118569384D+02   -0.1732081606156639D+02
   -0.2629821837270259D+02    0.2384341875447970D+02   -0.1827805482338195D+02
   -0.8929863606664362D+01    0.1848015568668089D+02    0.5068405717486575D+00
   -0.9723326141982026D+01    0.1785324629330563D+02    0.6510153009255621D+00
   -0.8232531208502728D+01    0.1816992104208818D+02    0.1133505636298749D+01
   -0.5799915442517025D+01    0.7899501948717836D+01   -0.1010247968407849D+02
   -0.6622067990449635D+01    0.7457668206996330D+01   -0.1015545952246278D+02
   -0.5146953788216722D+01    0.7161871245659449D+01   -0.1012647538437710D+02
    0.2201832690490370D+01    0.2621025294617509D+02    0.5302541125128251D+01
    0.1406755892737783D+01    0.2644082931598332D+02    0.5854719880550047D+01
    0.2719822781794559D+01    0.2704568072461639D+02    0.5237453324604638D+01
    0.7314625401068032D+01   -0.1296450749041617D+02    0.2030057774125132D+02
    0.6806676787799642D+01   -0.1242384841016768D+02    0.2094503983738779D+02
    0.6801277871281769D+01   -0.1295624028122332D+02    0.1946913909154621D+02
    0.1635942309441363D+02   -0.1171889091599436D+02   -0.1060608575204544D+02
    0.1563620309087991D+02   -0.1231359343328265D+02   -0.1017448228800685D+02
    0.1684928581376597D+02   -0.1125985034254759D+02   -0.9902600825904639D+01
   -0.2126353075041307D+02   -0.1497619580651094D+02   -0.2364296308348371D+02
   -0.2160727765110544D+02   -0.1563624681432738D+02   -0.2423897537874919D+02
   -0.2148306785058471D+02   -0.1408568328680039D+02   -0.2405461804747352D+02
    0.1580611331543792D+02    0.1250936367226930D+02    0.5782200525997453D+01
    0.1591650062193152D+02    0.1343757014044476D+02    0.5404988824325690D+01
    0.1619233034452694D+02    0.1186831153993296D+02    0.5195379108259663D+01
    0.2210184099259096D+01    0.6735507084078981D+01    0.2097805293440758D+02
    0.3096156689292072D+01    0.6265059958334716D+01    0.2079942866378804D+02
    0.1788610924398002D+01    0.6623821989222188D+01    0.2008550938342695D+02
    0.2411852592325831D+02   -0.5052044287782418D+01   -0.1378547777334850D+02
    0.2371591203848627D+02   -0.5907210083247866D+01   -0.1404151168337079D+02
    0.2499156405430675D+02   -0.4992355897076564D+01   -0.1420527701235957D+02
    0.1610744729776938D+02    0.5901544763648886D+01    0.2160503159013073D+02
    0.1538943767304779D+02    0.5760485412879944D+01    0.2227139680906842D+02
    0.1601848499979477D+02    0.6820004975786047D+01    0.2123462913686049D+02
   -0.7413389209014417D+01    0.4529121451382776D+01    0.7422320991006781D+01
   -0.7910947086182489D+01    0.3759591322711726D+01    0.7335167612583096D+01
   -0.7560508640944505D+01    0.5146923761086319D+01    0.6684618684104811D+01
   -0.3335331528161507D+01    0.2589605814427310D+02    0.2342756950912553D+02
   -0.4028675212987505D+01    0.2645590151572131D+02    0.2305975752849582D+02
   -0.3758880322303108D+01    0.2523204628195414D+02    0.2394102284201876D+02
    0.3848629848600534D+01   -0.2320682196068677D+02    0.2091898366727543D+01
    0.3997184230258747D+01   -0.2228274590540767D+02    0.1830604896685177D+01
    0.3733369802343435D+01   -0.2316398771761232D+02    0.3055965195758016D+01
    0.2211942789301712D+02   -0.2130328581418586D+02    0.2290594755932449D+02
    0.2114683382261971D+02   -0.2154455675830426D+02    0.2277273902021605D+02
    0.2270610637208035D+02   -0.2198498213690675D+02    0.2248107129741389D+02
    0.2160827967884000D+02    0.7859149376347151D+01   -0.8391728430890282D+01
    0.2227852589461784D+02    0.7976328093658595D+01   -0.7714417109877160D+01
    0.2153523700391560D+02    0.6875421418602090D+01   -0.8472764845195821D+01
    0.1058631031082877D+02    0.9376725764579772D+01   -0.1661814712381998D+02
    0.1040772043709550D+02    0.8796201924630180D+01   -0.1734849074628145D+02
    0.1151230638635808D+02    0.9255178866595504D+01   -0.1640037183160912D+02
   -0.3476846472768879D+01    0.1005107767539903D+02    0.5908329813826855D+01
   -0.3043936576535590D+01    0.1037013114499672D+02    0.5138159079441319D+01
   -0.2719533328696607D+01    0.1006001899885315D+02    0.6520318068358676D+01
   -0.1338518586732181D+02    0.1281277046177013D+02    0.7437853628730688D+01
   -0.1290307675120927D+02    0.1201756374887739D+02    0.7716233679058603D+01
   -0.1425498483932105D+02    0.1239229450861064D+02    0.7330493381677990D+01
   -0.1357959883188990D+02    0.5536330383277005D+01   -0.1880539210177183D+02
   -0.1299444884611180D+02    0.5116430283341193D+01   -0.1940413802172219D+02
   -0.1303769576299061D+02    0.5575180825683544D+01   -0.1804025051926340D+02
   -0.8769012285275430D+01   -0.9924155224655697D+01    0.2520401505707467D+02
   -0.7941205790217600D+01   -0.1032259841284740D+02    0.2516718673549843D+02
   -0.9408338923592485D+01   -0.1069483055802603D+02    0.2503623544443173D+02
    0.6679749802825283D+01   -0.9411873810395283D+01   -0.3831754644894152D+01
    0.5913037739447172D+01   -0.8915757947682240D+01   -0.4087320823150531D+01
    0.7040070526018091D+01   -0.9043773656821909D+01   -0.3013190254369040D+01
    0.2266348225662041D+02    0.1697954872973839D+02    0.2030511325346167D+02
    0.2341050570951431D+02    0.1695046708310093D+02    0.2091252508350429D+02
    0.2215837029807815D+02    0.1609357808051678D+02    0.2041464783389309D+02
    0.1094547998646607D+02   -0.1571598703088300D+02   -0.2599805529165321D+02
    0.1183497317210540D+02   -0.1588942884557877D+02   -0.2630409336408660D+02
    0.1023312721455692D+02   -0.1596078559865150D+02   -0.2661337247987722D+02
   -0.1262861553742997D+02    0.1446813246443168D+02    0.2559451898033169D+02
   -0.1350231515670164D+02    0.1421273125115408D+02    0.2585961906233084D+02
   -0.1233009157078091D+02    0.1380963708622790D+02    0.2498363131880886D+02
   -0.1783140886147079D+02    0.1073969768974516D+02    0.5813664730857183D+01
   -0.1758411949061537D+02    0.1129580040098996D+02    0.5093083507118976D+01
   -0.1702156234285052D+02    0.1037238035484863D+02    0.6149956238892360D+01
    0.7985224390398143D+01    0.1820059641896922D+02   -0.2373280823161628D+02
    0.7826605256253601D+01    0.1903603760951236D+02   -0.2409306257092482D+02
    0.7631600853400707D+01    0.1755971137424174D+02   -0.2439454410702468D+02
    0.9943248034372941D+01    0.2204864608295633D+02   -0.7811486246628355D+01
    0.1082257062457927D+02    0.2194213556451993D+02   -0.7397857696843036D+01
    0.9696934443847942D+01    0.2113070850393832D+02   -0.7766236361734495D+01
   -0.1900330153867519D+02    0.2023882660088726D+02    0.1178088977792281D+02
   -0.1923167285543542D+02    0.2111465365712424D+02    0.1132980405327404D+02
   -0.1800729999396118D+02    0.2021004175365903D+02    0.1182467334905333D+02
    0.2673144139172317D+02   -0.2238179538510917D+02    0.8984679583979268D+01
    0.2745202959559658D+02   -0.2220801951013749D+02    0.9663142255324487D+01
    0.2704281599450635D+02   -0.2319009298144837D+02    0.8460186648690170D+01
   -0.7323335747424462D+00   -0.2040757324254400D+02    0.5364544823004837D+01
   -0.9159248280922802D+00   -0.2123335090523067D+02    0.5824352266101079D+01
   -0.1799809821911827D+00   -0.1989728797196135D+02    0.5939621515911979D+01
   -0.1025656445142328D+02   -0.1410432653449431D+01    0.1401311928239638D+02
   -0.1116146366831368D+02   -0.1689631845274755D+01    0.1403581957470506D+02
   -0.1035368076988227D+02   -0.5521066597016203D+00    0.1442304568873262D+02
   -0.7470811467603560D+01    0.9450192899192652D+01    0.9923291517995652D+01
   -0.8134789083245739D+01    0.9475268560716740D+01    0.1065939206789651D+02
   -0.7180883804701460D+01    0.8534190936649861D+01    0.9842334031765759D+01
    0.4077698566290342D+01   -0.1705390207392755D+02    0.1162711637508161D+01
    0.4419599941903740D+01   -0.1780345044212926D+02    0.6890709057503279D+00
    0.4273148714175997D+01   -0.1696666913123570D+02    0.2135466875416278D+01
    0.2672925327980795D+02    0.1073828002803336D+02   -0.2231113791424815D+02
    0.2650967241340021D+02    0.1094126804080336D+02   -0.2321584817784461D+02
    0.2739223163918009D+02    0.1005493059236001D+02   -0.2236508543428372D+02
   -0.2690374932411547D+01   -0.4941927101723035D+00    0.2644223021348925D+02
   -0.2906048561687129D+01   -0.1444707660091732D+01    0.2640107398105920D+02
   -0.3450240311678542D+01   -0.1194336440513246D+00    0.2693519330908115D+02
    0.1097264019926931D+01   -0.1729001821089523D+02    0.2367125667959461D+02
    0.1302739997514696D+01   -0.1814767282922920D+02    0.2335822749560317D+02
    0.2140999090513883D+00   -0.1733709927257692D+02    0.2403265231635236D+02
   -0.2015067308946263D+02   -0.1818832198612937D+02    0.2762010773310250D+01
   -0.2082650036410634D+02   -0.1819891863898433D+02    0.2115684935557714D+01
   -0.1960775703879190D+02   -0.1749103654514720D+02    0.2388121435402697D+01
    0.1240475837514002D+01    0.7332625005403651D+00    0.5398558065202841D+01
    0.7373913612479781D+00    0.1382990518860339D+01    0.4886445201222430D+01
    0.1862526069554648D+01    0.3465416355956891D+00    0.4738307752339806D+01
    0.4746400499635944D+01    0.1121900398595349D+02    0.1453419667998898D+02
    0.3806894606873321D+01    0.1136150647360587D+02    0.1478082782867892D+02
    0.4879002757015884D+01    0.1024649677603107D+02    0.1432144476173079D+02
    0.4955781921902479D+01   -0.4598627736788796D+00    0.7522276893303830D+00
    0.4646034949908061D+01   -0.5134995021023125D+00   -0.1986913787312955D+00
    0.4330374222601992D+01   -0.9179926629247850D+00    0.1240322017577251D+01
    0.5282681737397986D+01    0.2463330025643661D+02   -0.1934690678084270D+02
    0.6259026693999580D+01    0.2460601559237562D+02   -0.1949913164332651D+02
    0.4999131103603894D+01    0.2397172290097998D+02   -0.1872961577236801D+02
   -0.2148716865673111D+02    0.1477922604697586D+02   -0.1949124301648284D+02
   -0.2239466127008595D+02    0.1492735113344420D+02   -0.1982301414783575D+02
   -0.2108012662214910D+02    0.1567102427092602D+02   -0.1951851730688839D+02
    0.8993862454029100D+00   -0.1294746695421448D+02    0.2579035811782954D+02
    0.9914147037665114D+00   -0.1383006183483575D+02    0.2616917634965541D+02
    0.1392864493325744D+01   -0.1229145516095995D+02    0.2629415012209451D+02
   -0.2366554635841884D+02   -0.2563562817395251D+02    0.2991168250516130D+01
   -0.2454688802690644D+02   -0.2579466120051868D+02    0.2682870774039227D+01
   -0.2353033256484045D+02   -0.2470224194096656D+02    0.3179433993592166D+01
    0.2286003277757612D+02    0.5647370358732676D+01    0.2654889691608856D+02
    0.2243595719614645D+02    0.5471575877956950D+01    0.2567760699571190D+02
    0.2375186935421468D+02    0.5972846521899606D+01    0.2639415369063252D+02
   -0.2323384438288486D+02    0.2310606600621299D+00    0.2537880237246359D+02
   -0.2240862131877635D+02   -0.7975094876923811D-01    0.2488563997945912D+02
   -0.2349769830322571D+02    0.9880858758749524D+00    0.2482570573406584D+02
    0.1336555465026469D+02    0.2251695956411279D+02   -0.1180408448496712D+02
    0.1247553491285286D+02    0.2259114773333712D+02   -0.1148987148059366D+02
    0.1373281473689206D+02    0.2170926475935197D+02   -0.1139347628039636D+02
   -0.7802777155170619D+01    0.1612229182154825D+02    0.1230210098900009D+02
   -0.7765953593509530D+01    0.1517999295715382D+02    0.1231035186653490D+02
   -0.8674467347839814D+01    0.1633716953254510D+02    0.1212482993282104D+02
   -0.9230659652538787D+01    0.1345682729943324D+02   -0.1434299547340910D+02
   -0.8959443506147696D+01    0.1299829192643592D+02   -0.1514067678482613D+02
   -0.8740358582921823D+01    0.1424682827291846D+02   -0.1422611149527950D+02
    0.1783606710491867D+02   -0.2617049073264307D+02    0.1501099211533251D+02
    0.1711762472321117D+02   -0.2578789834713423D+02    0.1454462699850938D+02
    0.1779130997007592D+02   -0.2576001893459685D+02    0.1587270819963494D+02
    0.1990009657895476D+01   -0.2180380925971957D+02    0.5199918098556465D+01
    0.2584696556251294D+01   -0.2144754044377637D+02    0.4544141502414104D+01
    0.2063006802077886D+01   -0.2271622085633352D+02    0.5313364471721103D+01
    0.1233254109111636D+02    0.1210376614411306D+01    0.1486928511953393D+02
    0.1272132065845919D+02    0.3153686545874402D+00    0.1486517771985500D+02
    0.1226414300476782D+02    0.1316872225058906D+01    0.1387627028287795D+02
   -0.1591565181662812D+01   -0.2037314948140717D+02   -0.1593374917281039D+01
   -0.1061446489911952D+01   -0.2001108842136849D+02   -0.8563755380245895D+00
   -0.2418522983246028D+01   -0.2059265832026034D+02   -0.1134309750280919D+01
   -0.1055293111744879D+02   -0.4303268725846949D+01    0.1925154311294237D+02
   -0.1026332161571990D+02   -0.4779200444908824D+01    0.1845620680026012D+02
   -0.1105773753741431D+02   -0.4872669318509333D+01    0.1981993542153263D+02
   -0.3678113625602092D+01    0.1465314953890842D+02   -0.2260621144236278D+02
   -0.4017091636284905D+01    0.1548056309579059D+02   -0.2298231466145244D+02
   -0.3807442866100218D+01    0.1475586520388583D+02   -0.2167887530495279D+02
   -0.2206299940333026D+02   -0.2664341685844900D+02    0.2170192823460605D+02
   -0.2235393056516296D+02   -0.2614599459696055D+02    0.2249099892612852D+02
   -0.2265881742154064D+02   -0.2659187756567911D+02    0.2095496242532122D+02
   -0.7692603078981433D+01   -0.7417083448057899D+01    0.2401390237807995D+02
   -0.7941900470521368D+01   -0.7252560678089021D+01    0.2312982002009902D+02
   -0.6813300603339131D+01   -0.7744039632274448D+01    0.2416300738414546D+02
    0.7050728749041031D+01   -0.1212163499423506D+02   -0.4684744999983240D+01
    0.7150159066500292D+01   -0.1116937417551804D+02   -0.4775895143058190D+01
    0.6410934171801024D+01   -0.1232370426750039D+02   -0.5354995365176030D+01
   -0.2697113247057792D+02   -0.1546482189664335D+02    0.1767555321191217D+02
   -0.2637373817477371D+02   -0.1619706318253246D+02    0.1786317696326759D+02
   -0.2732321109290503D+02   -0.1510099056924502D+02    0.1847901264264907D+02
    0.1098194559758147D+02   -0.3414506391962258D+01    0.9770983389743474D+01
    0.1184195447556511D+02   -0.3332902537552593D+01    0.1016786758335952D+02
    0.1088942208540042D+02   -0.4319507112422023D+01    0.9453427290930142D+01
    0.4299683617184935D+01    0.9094565674643842D+01   -0.1152436877964875D+02
    0.5207173633381063D+01    0.9270835231048439D+01   -0.1189704934460678D+02
    0.4256110710166141D+01    0.8053665950166888D+01   -0.1159813540500781D+02
    0.5972310781712411D+00    0.1402790039917678D+02    0.1290147018821091D+02
    0.7008097981392478D+00    0.1421899706279508D+02    0.1196166575746882D+02
    0.9512571992599927D+00    0.1316576179846823D+02    0.1306779803498883D+02
    0.2072738776731873D+02   -0.9771118875345280D+00    0.2103666443125495D+02
    0.2053094406625240D+02   -0.1480813243743601D+01    0.2183287498030384D+02
    0.2056371263081783D+02   -0.1639230292793088D+01    0.2035347468650716D+02
   -0.1503068132083377D+02    0.8707346198097349D+01   -0.1369700688200489D+02
   -0.1441512626876193D+02    0.8915279111673689D+01   -0.1298689451110222D+02
   -0.1556782205498170D+02    0.7865168898348081D+01   -0.1341795186059283D+02
    0.6312699239194094D+00    0.1684355351624142D+02    0.2415720200336344D+02
    0.3375522233243588D+00    0.1668572256585369D+02    0.2504102110648436D+02
    0.1515119110926428D+01    0.1651672457258201D+02    0.2400716831896353D+02
   -0.1435184458615967D+02   -0.1509418696887219D+02    0.2670088523091744D+02
   -0.1367296443345131D+02   -0.1554225951289813D+02    0.2626519727452238D+02
   -0.1396334063146957D+02   -0.1496953610232589D+02    0.2755952325467030D+02
    0.2286320956988028D+02    0.5194094329980920D+01    0.3299757381970121D+01
    0.2220098361928438D+02    0.5452426892160879D+01    0.3960277979641981D+01
    0.2261570748324415D+02    0.5817007034633018D+01    0.2668922759476379D+01
   -0.5200526980557859D+01    0.7810937700576014D+01   -0.4273556296467146D+00
   -0.5509134165981031D+01    0.6859041069560854D+01   -0.4291935690083652D+00
   -0.5636184468707645D+01    0.8123732379599417D+01    0.3942735309351731D+00
   -0.2533352379127244D+02   -0.1401723653559301D+01    0.6820820129752742D+00
   -0.2479284883125711D+02   -0.7403967361331505D+00    0.1395914274489714D+00
   -0.2490809788946608D+02   -0.2173479730755329D+01    0.3775839269037721D+00
   -0.2255919739495593D+02   -0.1439882937898509D+02    0.5929970626515759D+01
   -0.2201704837853751D+02   -0.1517137934857563D+02    0.5782392351751600D+01
   -0.2330537054300982D+02   -0.1468640939603650D+02    0.6467347943893310D+01
    0.2443666659269566D+02    0.1599200078140198D+01   -0.8414027669346810D+01
    0.2366332179714529D+02    0.1121450579559133D+01   -0.8869334789970109D+01
    0.2410947842788025D+02    0.2481255176962005D+01   -0.8234594962216111D+01
    0.1631451094640927D+02    0.2542488600861677D+02    0.1176558460360008D+02
    0.1657528550559957D+02    0.2523653889936210D+02    0.1267355139608802D+02
    0.1706189829391504D+02    0.2521419565580613D+02    0.1124784692317675D+02
   -0.6415360395988493D+01    0.2609678305190380D+02    0.2075836485836516D+02
   -0.5616794307663659D+01    0.2645599098773920D+02    0.2039767210275899D+02
   -0.6230855188437942D+01    0.2516903578988197D+02    0.2081691272120799D+02
    0.2623452082800442D+02   -0.1202530456761390D+02    0.1599819768422290D+02
    0.2711634693727250D+02   -0.1211628370476969D+02    0.1615102752587670D+02
    0.2577135949256251D+02   -0.1173504310632295D+02    0.1680923339306527D+02
   -0.1989358702764925D+02    0.1110540000280993D+02   -0.1508017225657614D+02
   -0.2035869780249122D+02    0.1034009964668765D+02   -0.1472113380133202D+02
   -0.2043699121823900D+02    0.1182034773228835D+02   -0.1471820634044808D+02
    0.2206716400598233D+02   -0.9391462109740774D+01   -0.2375316273488746D+02
    0.2147598802133954D+02   -0.9014481920534218D+01   -0.2307076154972811D+02
    0.2270205579167795D+02   -0.8672362582521528D+01   -0.2390659248243433D+02
   -0.2373539994341008D+02    0.1921930192853860D+02    0.1536029864369943D+02
   -0.2381426747219480D+02    0.1976448810518236D+02    0.1618500250678779D+02
   -0.2451654418415605D+02    0.1939937264859841D+02    0.1481840403272495D+02
    0.9207608354843915D+01    0.1262691755877902D+02   -0.2326961560221180D+02
    0.8743350113018080D+01    0.1280982181572821D+02   -0.2406655983062820D+02
    0.1013612736809588D+02    0.1271879323862021D+02   -0.2342047959252260D+02
    0.1073613605973986D+02    0.5129958807808096D+01   -0.1457124545482361D+02
    0.1017357823397319D+02    0.5640719100448292D+01   -0.1515312275993353D+02
    0.1035659323736934D+02    0.5252932819006868D+01   -0.1363633946752465D+02
   -0.1935578627448971D+02   -0.1680732104766247D+02   -0.1043569522122298D+02
   -0.1844695484191787D+02   -0.1656664208285076D+02   -0.1034143692882509D+02
   -0.1945559599145274D+02   -0.1770256118208473D+02   -0.1065622980774711D+02
   -0.9500706998832758D+01    0.7985949788984240D+01    0.1956185080423947D+02
   -0.8924611020418782D+01    0.7888907254996144D+01    0.1874076486529402D+02
   -0.9659463023223299D+01    0.7154938323309746D+01    0.2006037621496184D+02
    0.2501774555830972D+02   -0.1877135664719883D+02   -0.5445456886760402D+01
    0.2469205043528288D+02   -0.1933966380557223D+02   -0.4750991319529122D+01
    0.2428906211397483D+02   -0.1817039910965449D+02   -0.5613872873383995D+01
    0.2361480676786114D+02    0.1187212646424141D+02    0.2465831153671534D+02
    0.2446453761794542D+02    0.1194762759140962D+02    0.2510999835032358D+02
    0.2375754385163487D+02    0.1200325813919611D+02    0.2369221746391156D+02
   -0.1843010900867781D+02    0.1331892676481519D+02   -0.9864223595050581D+00
   -0.1797973256864409D+02    0.1243957914641106D+02   -0.9219766283196370D+00
   -0.1786853013097691D+02    0.1403531876925420D+02   -0.7134668512497279D+00
    0.1241002565083033D+02   -0.1686817188427440D+02    0.1855325211501292D+02
    0.1199902338023796D+02   -0.1627532216222728D+02    0.1919797271772735D+02
    0.1238363638689318D+02   -0.1779490591811540D+02    0.1877539078057080D+02
    0.7498348052398126D+01   -0.1413184117299918D+02    0.1473434421771245D+02
    0.8420290309621461D+01   -0.1397251343374377D+02    0.1447856195563734D+02
    0.7383020466205644D+01   -0.1398985388078086D+02    0.1571684912543021D+02
   -0.9585424241624983D+01   -0.2440415210294276D+02    0.1655956053397720D+02
   -0.1053437268355478D+02   -0.2426073285569495D+02    0.1658820521377074D+02
   -0.9162019111495168D+01   -0.2367844426862791D+02    0.1706469070904290D+02
   -0.4469188902571663D+01    0.2233796265833066D+02    0.1470590157593934D+02
   -0.4309002277310396D+01    0.2258801232057985D+02    0.1375306080106250D+02
   -0.4047726459405988D+01    0.2296382675567656D+02    0.1532465947486532D+02
    0.6820643152541810D+01    0.1859657557984295D+02    0.1374464901815592D+02
    0.6134582323398438D+01    0.1816307997251020D+02    0.1421455504683161D+02
    0.6803216870590012D+01    0.1832895061857048D+02    0.1276770718011194D+02
    0.2076309539975058D+01   -0.2537446848520076D+02   -0.1384367536723381D+02
    0.2714454519256270D+01   -0.2545594907170645D+02   -0.1458641450379301D+02
    0.1846278140099491D+01   -0.2630994198632771D+02   -0.1355600199209435D+02
    0.2024625940188530D+02    0.4775922424785775D+01    0.1509276740332111D+02
    0.1972726463114878D+02    0.4344407600604053D+01    0.1446215871989736D+02
    0.1967082863692063D+02    0.5581444140202549D+01    0.1525371675914816D+02
   -0.3127906691805266D+01   -0.2475073646429977D+02    0.7252297422403793D+01
   -0.2272957891686858D+01   -0.2433197509394519D+02    0.7086190464729178D+01
   -0.3235657049726530D+01   -0.2543767409620109D+02    0.6666176751901700D+01
   -0.4477096675304578D+01    0.2810383706571491D+01    0.1035608439457519D+02
   -0.4029906102764135D+01    0.3069310976404936D+01    0.9541102321340269D+01
   -0.4863740938963722D+01    0.3594158610882311D+01    0.1078107265798827D+02
   -0.2191129618729738D+02    0.2253930398134410D+02    0.1259007927665063D+02
   -0.2171891641662979D+02    0.2349548328882335D+02    0.1271171584613492D+02
   -0.2159193324077888D+02    0.2233158241495821D+02    0.1166913364144479D+02
   -0.1438402612054125D+02   -0.4051705710644191D+00   -0.7331324258673507D+01
   -0.1374751802128268D+02   -0.1747898922526177D+00   -0.6628410551409767D+01
   -0.1520812117444747D+02   -0.4114140520390185D+00   -0.6814839386173769D+01
    0.2685580845111242D+01   -0.2412321885261031D+02    0.1151859218377448D+02
    0.2755037276427632D+01   -0.2339141901506575D+02    0.1089970813626490D+02
    0.3336467206291401D+01   -0.2472141704324686D+02    0.1133978002878474D+02
   -0.9649474705641166D+00    0.1481218130274976D+02   -0.2325666628718746D+02
   -0.1867757256886208D+01    0.1458297466317273D+02   -0.2321056516001568D+02
   -0.6827167095743089D+00    0.1472166372516813D+02   -0.2420586768092358D+02
    0.1477844269187679D+01   -0.1652294311496278D+02   -0.2614560932954557D+01
    0.1332893682174478D+01   -0.1565896983289741D+02   -0.2869747355094407D+01
    0.6334959280187957D+00   -0.1664314795623033D+02   -0.2048792023647079D+01
    0.2899724732692215D+01   -0.9361277037522939D+01    0.4968583009805021D+01
    0.2376687042609101D+01   -0.8636830510952269D+01    0.5252350037630035D+01
    0.3613950199604956D+01   -0.9010898941491281D+01    0.4369503902498756D+01
    0.2390095844132443D+02   -0.5231096313115636D+01    0.1636087884328743D+02
    0.2438050512443899D+02   -0.5580253956699183D+01    0.1708773622109324D+02
    0.2458997800820862D+02   -0.4572187701776330D+01    0.1590494709191946D+02
    0.1705042736380807D+02   -0.1106087846106737D+02    0.1981816575486020D+02
    0.1758752659251893D+02   -0.1070127178605627D+02    0.1906690094351046D+02
    0.1746102603952774D+02   -0.1180735642374575D+02    0.2017210219232611D+02
    0.2090238753232116D+02   -0.2523298590462081D+02   -0.1795141785260994D+02
    0.2003581523536369D+02   -0.2477316781681827D+02   -0.1810022010712533D+02
    0.2096462487027727D+02   -0.2546961981714658D+02   -0.1700080231248055D+02
    0.1005781673846413D+02    0.1653138486464038D+02    0.2552515810524431D+02
    0.1025218446818005D+02    0.1738563310404454D+02    0.2585206976149667D+02
    0.9177487340276183D+01    0.1628817786037781D+02    0.2582791666534532D+02
    0.1453548424889954D+02    0.1436961355547408D+02    0.2197246131485846D+02
    0.1465088181543992D+02    0.1475588989366379D+02    0.2110191098338740D+02
    0.1360651549116275D+02    0.1439380574382835D+02    0.2209218858759289D+02
    0.2238354779801949D+01    0.2424445244100642D+02    0.1939628448111988D+02
    0.1464482450275631D+01    0.2360169351878274D+02    0.1932190376608541D+02
    0.2100479563464950D+01    0.2499325381962601D+02    0.1875891895980123D+02
    0.2039017968959538D+02    0.5918129894777374D+01   -0.2679869378488773D+02
    0.2052823556698884D+02    0.6483136788236527D+01   -0.2601419458903918D+02
    0.2113738374023431D+02    0.6021998067353130D+01   -0.2733237443510735D+02
    0.4961143713873079D+01   -0.8850637704927225D+01    0.1799925923062262D+02
    0.5554629661853401D+01   -0.8927847774336382D+01    0.1720980168227737D+02
    0.4168001089623703D+01   -0.9254896665392428D+01    0.1762842111665068D+02
    0.2939832654357108D+01   -0.1823428837548655D+02   -0.1310369372125985D+02
    0.3366260949920575D+01   -0.1886566582823664D+02   -0.1375901366738491D+02
    0.2491738200155341D+01   -0.1749686624437103D+02   -0.1353970741459569D+02
    0.8646840433420879D+01    0.2090810723147647D+02   -0.1750122664540881D+02
    0.7850495423184903D+01    0.2077851632647347D+02   -0.1698543364358521D+02
    0.8385061625604999D+01    0.2074849946893048D+02   -0.1839585578760799D+02
    0.2188523764797983D+01   -0.2014827050421851D+02   -0.9653380363486853D+01
    0.2547177549034753D+01   -0.1965546083611784D+02   -0.8915975904089828D+01
    0.2884528660779055D+01   -0.2081613706885025D+02   -0.9949509612207311D+01
    0.2626221058747782D+02   -0.1354781702499318D+02   -0.2799882778911853D+01
    0.2650396756663508D+02   -0.1406194603051738D+02   -0.3542731903110611D+01
    0.2599874887724667D+02   -0.1423457314785794D+02   -0.2192348425321250D+01
    0.1008467312684090D+02    0.2428097912168908D+02   -0.1990432708170984D+02
    0.9880780964675942D+01    0.2471948837886849D+02   -0.2077822560450398D+02
    0.1092198397581108D+02    0.2467441228970473D+02   -0.1970676384546869D+02
   -0.1715605191619283D+02   -0.2437116000082582D+02    0.1440704689430294D+02
   -0.1625802631060104D+02   -0.2401918622799066D+02    0.1424041317951953D+02
   -0.1747606534243689D+02   -0.2472457420729742D+02    0.1357502319900072D+02
    0.7916075076529316D+01    0.1384020383243211D+02   -0.9139597374041118D+01
    0.7763827566393073D+01    0.1308141348866527D+02   -0.9809104766711695D+01
    0.8682943587507653D+01    0.1365760975224133D+02   -0.8589790356898519D+01
    0.1505260879497638D+02    0.4847358429313046D+01   -0.2709960122629998D+01
    0.1566982680702257D+02    0.4524629318820671D+01   -0.3408011137147665D+01
    0.1485530958598383D+02    0.4020681222983344D+01   -0.2211423046856494D+01
    0.1425348155540926D+02   -0.1452950952592079D+02    0.5217711359637897D+01
    0.1388610661967418D+02   -0.1439799885317346D+02    0.6126456620430130D+01
    0.1420869110817948D+02   -0.1369357421440141D+02    0.4765647881553853D+01
    0.5490375604592426D+01    0.9340718456514171D+01    0.3567569966657573D+01
    0.6373502290994753D+01    0.9561370004205600D+01    0.3606330839689539D+01
    0.4968604107209359D+01    0.1007106598352468D+02    0.3926103899364549D+01
   -0.2093654908747742D+02   -0.2432818716774707D+02   -0.6160004287455663D+01
   -0.2151367058471379D+02   -0.2505932885229416D+02   -0.6604150423100237D+01
   -0.2123957819130226D+02   -0.2447316960220195D+02   -0.5259021943602970D+01
   -0.2082172593595644D+02   -0.1152855012380134D+02    0.2714954859442571D+02
   -0.2003763853242471D+02   -0.1111411776323912D+02    0.2765965397846598D+02
   -0.2043732388006483D+02   -0.1176370186100251D+02    0.2634374164531456D+02
   -0.8448220965726868D+01    0.2519689188938907D+01    0.2265413611542968D+02
   -0.8375588660779293D+01    0.3273412987749415D+01    0.2211105593134636D+02
   -0.7835990650690451D+01    0.1881897218590099D+01    0.2224845585014196D+02
   -0.1155951634590553D+02   -0.1926422564992042D+02    0.3362732137434220D+00
   -0.1219921096697914D+02   -0.1863304546712541D+02    0.5412279060782336D+00
   -0.1098495979408362D+02   -0.1882332053819713D+02   -0.2365032307612794D+00
    0.4882023545844296D+01    0.2103871443522178D+00   -0.1169349467664725D+02
    0.3995072421078566D+01    0.4587996704611763D-01   -0.1200954032981345D+02
    0.5021855732671281D+01    0.1138010261754989D+01   -0.1165180009078204D+02
   -0.8232836620806882D+01    0.1864221437669850D+02    0.1013728484137186D+02
   -0.8910768227721878D+01    0.1911785865577994D+02    0.9640584874937456D+01
   -0.8590258777787222D+01    0.1774811842974161D+02    0.1016519594807353D+02
   -0.4628813471150857D+01   -0.2195219727373879D+02   -0.1547919665514163D+02
   -0.5210914651124956D+01   -0.2252035700022022D+02   -0.1496260547481870D+02
   -0.4451168814174885D+01   -0.2245728356607184D+02   -0.1628591417359957D+02
   -0.1644448513566816D+02   -0.1035242771423164D+02   -0.2353730892678167D+02
   -0.1559358882935927D+02   -0.1077493659732220D+02   -0.2345794934245280D+02
   -0.1686275456821836D+02   -0.1051233529983100D+02   -0.2265553997211259D+02
   -0.2615687581230133D+02    0.1427753257024798D+02    0.8218959222045735D+01
   -0.2683263667853992D+02    0.1367243363475355D+02    0.8506751705159948D+01
   -0.2554170666456651D+02    0.1360091096419490D+02    0.7861005236303145D+01
   -0.1255335561971361D+02   -0.1913355594196656D+02    0.1179696163800313D+02
   -0.1179454335484123D+02   -0.1974473592059728D+02    0.1182392942262239D+02
   -0.1244893288401733D+02   -0.1838295975842449D+02    0.1233433731164111D+02
    0.1285488250904215D+02    0.1584109991763254D+02   -0.6630612632182123D+01
    0.1295143545309734D+02    0.1494705004441900D+02   -0.6258259574156335D+01
    0.1235942824763593D+02    0.1622461904256790D+02   -0.5891345245354315D+01
   -0.1851204754414809D+02    0.5357205035177304D+00    0.2320044053839300D+02
   -0.1776862303439303D+02    0.1131999462110486D+01    0.2338302051307359D+02
   -0.1834414345985298D+02   -0.2535128686239421D+00    0.2372685421029493D+02
   -0.1102344530665970D+02   -0.3664990574934308D+01    0.3675516127856184D+01
   -0.1050117477475768D+02   -0.3242453407125914D+01    0.4344374039521041D+01
   -0.1190667746613156D+02   -0.3994689480394918D+01    0.4061240145404993D+01
   -0.5586857257665936D+01   -0.1174325554649165D+02    0.1972999374523219D+02
   -0.6143625553785469D+01   -0.1143486485187737D+02    0.1898484476081871D+02
   -0.5975239129288195D+01   -0.1137182447480163D+02    0.2057169444091543D+02
   -0.2243082424744152D+02    0.2138255030231720D+02   -0.1385718845274665D+02
   -0.2264021642531494D+02    0.2106118314532537D+02   -0.1297574418475381D+02
   -0.2316417051823210D+02    0.2112936835182365D+02   -0.1434746843104537D+02
    0.8564008407230787D+01   -0.9851291614658829D+01    0.2830313492990410D+01
    0.7863850162231421D+01   -0.9511811227378006D+01    0.2250522512096781D+01
    0.9294282331710356D+01   -0.9989339296160372D+01    0.2278107575337075D+01
   -0.2137862536423557D+02   -0.1657609667136446D+02   -0.2587619855375679D+02
   -0.2189564305403566D+02   -0.1588047344507115D+02   -0.2633298479354983D+02
   -0.2046283947378307D+02   -0.1631584150983211D+02   -0.2601178829899293D+02
    0.1467140402746736D+02   -0.9127845216455313D-01   -0.2370532597666346D+02
    0.1540044077383953D+02    0.3392946751718446D+00   -0.2321005882410969D+02
    0.1491507650188908D+02   -0.8310185423573113D-01   -0.2460417758082646D+02
   -0.3593857569543248D+01   -0.2658815766262832D+02   -0.1272297884531411D+01
   -0.3946857944903927D+01   -0.2574274593247499D+02   -0.9927546430510327D+00
   -0.2913908345306722D+01   -0.2640552759427294D+02   -0.1906432393877940D+01
    0.1482621025701792D+02   -0.2664220880254929D+02    0.1191092546202357D+02
    0.1416875092432969D+02   -0.2674424126232601D+02    0.1122203320407714D+02
    0.1526744095129012D+02   -0.2751258586145983D+02    0.1188128635439301D+02
   -0.4055946313465442D+01    0.5022062122454669D+01    0.2091838429496087D+02
   -0.3776690522317044D+01    0.5855951403178457D+01    0.2047582278085331D+02
   -0.3320699641095626D+01    0.4718956004430944D+01    0.2152334451490357D+02
    0.2554831023160022D+02    0.6295246502688861D+01   -0.1180779466518966D+02
    0.2592165500581203D+02    0.5899930764777665D+01   -0.1256541998641512D+02
    0.2618871114391254D+02    0.5982385935866690D+01   -0.1112613334226521D+02
    0.1739979380510688D+02    0.2090796000882053D+02    0.6221020230775577D+01
    0.1707229012810252D+02    0.2059134903483065D+02    0.5400281688943142D+01
    0.1675064618274596D+02    0.2144917798726905D+02    0.6688342671084481D+01
   -0.1839137862516645D+02    0.1947975150762047D+02   -0.9021217214553618D+01
   -0.1855884871837790D+02    0.1887985160984716D+02   -0.8233345021126137D+01
   -0.1841318827244420D+02    0.1893713440782467D+02   -0.9825910541786223D+01
    0.1950103410156694D+02   -0.6545222851672509D+01    0.2149326381268514D+02
    0.2041575500718696D+02   -0.6377795948272492D+01    0.2180941597143990D+02
    0.1891164101884523D+02   -0.6051543884777923D+01    0.2213493708543759D+02
   -0.2709767107152696D+02   -0.7168844147067840D+01   -0.2088120564492548D+02
   -0.2793953465791808D+02   -0.7378098913553107D+01   -0.2043500087027718D+02
   -0.2727642736580584D+02   -0.6336835726821214D+01   -0.2126873910785228D+02
    0.1849837512534560D+02   -0.2484485034873103D+02   -0.1314979944422759D+01
    0.1823686666043134D+02   -0.2564078760523885D+02   -0.1720100027843046D+01
    0.1867396303882296D+02   -0.2419979137908657D+02   -0.1963401719480740D+01
   -0.5405832318928382D+01   -0.1899883752351301D+02    0.2460236862500358D+02
   -0.4623740346579329D+01   -0.1896083899309597D+02    0.2396344114252681D+02
   -0.5418485823879069D+01   -0.1812015187239235D+02    0.2503273497835675D+02
   -0.2022493171332079D+02    0.1880178775807177D+02    0.1668843474881339D+02
   -0.1947076384205894D+02    0.1841755780875780D+02    0.1718348403476081D+02
   -0.2108042130637343D+02    0.1846978980021263D+02    0.1698119023030973D+02
    0.1801581511093122D+02   -0.1640340622630753D+02   -0.1308679699963774D+02
    0.1855718859915063D+02   -0.1587003397624306D+02   -0.1366408936345434D+02
    0.1729866497789916D+02   -0.1576130262564389D+02   -0.1284643832791295D+02
   -0.1451939218092257D+02   -0.1748702754269681D+02   -0.1025008078470787D+02
   -0.1494393607269949D+02   -0.1822887588848086D+02   -0.1058938010485158D+02
   -0.1382790891023909D+02   -0.1795709608607886D+02   -0.9786358112913968D+01
   -0.1637002336293839D+02   -0.1388444896975069D+02   -0.1619844236472819D+02
   -0.1588589511002947D+02   -0.1401296371588007D+02   -0.1535939409215989D+02
   -0.1648605344534285D+02   -0.1295728980970417D+02   -0.1619730301241299D+02
   -0.7126737230383447D+01    0.2700344543305518D+01    0.4907614233806644D+01
   -0.7469798917585223D+01    0.3497231506781236D+01    0.4515115917756371D+01
   -0.7833296718995989D+01    0.2377872813354316D+01    0.5496953592583911D+01
   -0.2554052285074964D+02   -0.2537009526913958D+02    0.8922407282559776D+01
   -0.2644548362824215D+02   -0.2551881112740497D+02    0.8518024964139082D+01
   -0.2561505096297962D+02   -0.2572538024305173D+02    0.9816917549106531D+01
   -0.1759288884530000D+02    0.1514643759416718D+02   -0.1968897064154402D+02
   -0.1772402513119471D+02    0.1429151693098605D+02   -0.2012360490096632D+02
   -0.1697581392669043D+02    0.1562459800658297D+02   -0.2019864060751766D+02
    0.2482023183262591D+02   -0.1640199948828987D+02    0.1108324260692894D+02
    0.2500267706103051D+02   -0.1659558336658404D+02    0.1203463248028507D+02
    0.2438566822501140D+02   -0.1553005781869631D+02    0.1109491628427405D+02
   -0.2987993002496284D+01    0.1902056015911278D+02    0.1828167394440754D+02
   -0.3599557246733758D+01    0.1833843112255515D+02    0.1790082599707012D+02
   -0.3118082491998362D+01    0.1992886705742095D+02    0.1791921459202052D+02
   -0.9113101947865118D+01    0.1901373443250450D+02   -0.7868161425737115D+01
   -0.1002365122575553D+02    0.1919721040178042D+02   -0.7631398952620837D+01
   -0.8599114866509487D+01    0.1898076532209182D+02   -0.7051130348981153D+01
    0.2656995161949838D+02    0.4936202619343379D+00   -0.1150487880502187D+01
    0.2618670125806086D+02    0.1137499506077830D+01   -0.1794634753197656D+01
    0.2668601698537979D+02   -0.3592516817193389D+00   -0.1566885246208552D+01
    0.2135994074899982D+02    0.1255939873664107D+02   -0.1259979259838130D+02
    0.2063068186783714D+02    0.1304523401035050D+02   -0.1221675534906271D+02
    0.2142746950687970D+02    0.1296141298108222D+02   -0.1345348098336700D+02
   -0.1242779107476976D+02    0.2665601392325654D+02   -0.2925163878122241D+01
   -0.1236422246207591D+02    0.2606842586862795D+02   -0.3719922669937180D+01
   -0.1336983082893618D+02    0.2675027736537441D+02   -0.2762874968627478D+01
    0.2455877418605394D+02    0.8471684774063847D+01   -0.1520903699710094D+01
    0.2361391800481903D+02    0.8345710073122383D+01   -0.1666734795830377D+01
    0.2490160998469857D+02    0.8669802443724226D+01   -0.2469844203727516D+01
   -0.1880156375257126D+02    0.4201759086401577D+01    0.2551063971566732D+02
   -0.1964941945258798D+02    0.3749916135986267D+01    0.2574507954933019D+02
   -0.1822436751900798D+02    0.3895619662462158D+01    0.2619387912280656D+02
   -0.1943153948754097D+02    0.4763378222071643D+01   -0.1596619527264686D+02
   -0.1890847521929991D+02    0.5521627308523685D+01   -0.1623449182510057D+02
   -0.1987615104582510D+02    0.4974073589174698D+01   -0.1516385257196738D+02
   -0.1726585026925893D+02    0.7110256988660855D+01   -0.1535385589228088D+02
   -0.1719886762506150D+02    0.6760850277459443D+01   -0.1446126260525943D+02
   -0.1728750208888485D+02    0.8120310690787459D+01   -0.1542964264188345D+02
   -0.2454365689194944D+02    0.2402735727865675D+02   -0.1112357328307513D+02
   -0.2489077404441541D+02    0.2345642980881025D+02   -0.1044961637979343D+02
   -0.2529588536142272D+02    0.2408594775179454D+02   -0.1173746346887624D+02
    0.3605028480288091D+01   -0.4106688479628425D+00   -0.8645969063841720D+01
    0.3675445570633259D+01   -0.2725060457550965D+00   -0.9590313313525220D+01
    0.3014420381362444D+01   -0.1231971149682688D+01   -0.8608822450626224D+01
   -0.1812294566260638D+02   -0.2617941125931003D+01    0.9594034729125678D+01
   -0.1793384213197055D+02   -0.2294393640708655D+01    0.1045364546214124D+02
   -0.1743341914868829D+02   -0.3284446334643381D+01    0.9490322410771325D+01
    0.7107340396301481D+01   -0.1671934597185212D+02   -0.1392168376740762D+02
    0.8076122156512886D+01   -0.1677367026749749D+02   -0.1415962205535265D+02
    0.7071088283518626D+01   -0.1581278620173934D+02   -0.1357360583707929D+02
    0.1487912354067453D+02    0.2097288903003898D+02    0.2623928707579141D+02
    0.1534896924130007D+02    0.2181109272062042D+02    0.2621500773066783D+02
    0.1552876038902597D+02    0.2030852904579102D+02    0.2617146894014140D+02
   -0.3221678699603245D+01    0.4685203385536150D+01   -0.1068686381217010D+02
   -0.3340211193714047D+01    0.3749021467886231D+01   -0.1063340688609760D+02
   -0.3773486881479990D+01    0.5003515318619582D+01   -0.1144935237236796D+02
    0.1735929992976881D+02    0.1119789167651061D+02    0.2396104723110453D+02
    0.1672321947685224D+02    0.1141562361121790D+02    0.2327778303256971D+02
    0.1689186240288055D+02    0.1095295553130370D+02    0.2475294233194915D+02
   -0.1979321763735132D+02    0.1144836866359272D+02   -0.5887431898758825D+01
   -0.1939552231912664D+02    0.1104495984350202D+02   -0.5103646035632172D+01
   -0.2024743603623365D+02    0.1217447623091061D+02   -0.5542462961317724D+01
    0.1592699866321212D+02   -0.2522806331591946D+02    0.2544014523607881D+02
    0.1609155205799379D+02   -0.2618096591068339D+02    0.2536167142668910D+02
    0.1577407442032481D+02   -0.2506109847804283D+02    0.2635669994151299D+02
    0.3783856882781472D+01    0.1807614225674233D+02    0.2264138130133751D+02
    0.3650692127795257D+01    0.1784595847219051D+02    0.2169149423374516D+02
    0.4711022949671335D+01    0.1816047903628422D+02    0.2282535707817367D+02
    0.1447489325777847D+02   -0.1492208413221801D+02   -0.1930384140680642D+02
    0.1407892364977246D+02   -0.1573594660234206D+02   -0.1894345612224070D+02
    0.1444414510909207D+02   -0.1423414456182771D+02   -0.1857376969985579D+02
   -0.2578983190018067D+02   -0.1887571246233487D+01    0.1391715569423150D+02
   -0.2501808858035782D+02   -0.2500895448870045D+01    0.1392597882777495D+02
   -0.2611231140258212D+02   -0.1704612196625362D+01    0.1479600554872965D+02
    0.1432462673434061D+02    0.1970705612303603D+02    0.1722051748542428D+02
    0.1385185019406271D+02    0.1975994552634568D+02    0.1809259997630797D+02
    0.1526742938980573D+02    0.1959888658329891D+02    0.1751829725817543D+02
   -0.3187242447286893D+01   -0.3514789231668300D+01   -0.1228665430343177D+01
   -0.3518683856348515D+01   -0.4033204897911641D+01   -0.1984313242931915D+01
   -0.3995900812867984D+01   -0.3108108836827733D+01   -0.9294195024704766D+00
   -0.1651235333042804D+02    0.1019790905958161D+02    0.1859017523556879D+02
   -0.1605444658755575D+02    0.1008098581787075D+02    0.1774457266269751D+02
   -0.1730875883031052D+02    0.9674496976395890D+01    0.1840641404749380D+02
    0.1705601164769014D+00   -0.5488849974456486D+01    0.1597408234050760D+02
    0.7067912685061370D+00   -0.5423589625244278D+01    0.1515175466247616D+02
   -0.5377242489280414D+00   -0.6132264876653234D+01    0.1584620228646632D+02
   -0.6835136019765711D+01   -0.4334687080821860D+01   -0.7002749143409604D+01
   -0.6135498179299788D+01   -0.3780774555754504D+01   -0.7314388344844562D+01
   -0.6586377124443326D+01   -0.4957913767804292D+01   -0.6258487495602788D+01
   -0.1824307929100253D+02    0.2566663923652734D+02    0.1064050955737504D+02
   -0.1758451728759964D+02    0.2492549869706728D+02    0.1078217416907435D+02
   -0.1911534188240291D+02    0.2531007899999230D+02    0.1076114722906527D+02
   -0.2713088985961724D+01   -0.1649223637117346D+02    0.2075765224375558D+02
   -0.3005886633921454D+01   -0.1558397042529787D+02    0.2069902450064544D+02
   -0.3260629810810737D+01   -0.1696441967745975D+02    0.2009339683596735D+02
   -0.8163692983430373D+01   -0.1395909879614991D+02   -0.1374620418801291D+02
   -0.9082314537001452D+01   -0.1411881367711134D+02   -0.1402791093624741D+02
   -0.7810868643237259D+01   -0.1312383839052471D+02   -0.1413660453882139D+02
   -0.4901487363186128D+01    0.9958636956134582D+01   -0.2388321706053720D+02
   -0.4245859702773878D+01    0.9347106371738001D+01   -0.2430008366604511D+02
   -0.4862142969934881D+01    0.1069828158686445D+02   -0.2454493002200521D+02
    0.2379711557148623D+02   -0.3651701713559862D+01   -0.4210822239954451D+01
    0.2377655908374636D+02   -0.2677710353381421D+01   -0.4149009383879592D+01
    0.2461385891357932D+02   -0.3959305917144492D+01   -0.3742900709656609D+01
    0.2273965333753053D+02    0.2572636787080783D+02    0.1796724019233251D+01
    0.2245352403397582D+02    0.2656040054952433D+02    0.2316921940776192D+01
    0.2366621291261796D+02    0.2576936706704603D+02    0.1517566585789070D+01
    0.2291874624018687D+02    0.8608639365330683D+01    0.1873788587447347D+01
    0.2267049162082510D+02    0.9037310144012000D+01    0.1058560509406914D+01
    0.2350410483783396D+02    0.7839271000604624D+01    0.1542155241706786D+01
    0.6481492512638197D+01   -0.2773159621063341D+01    0.8090907086804572D+01
    0.6727478025180598D+01   -0.2045056881760561D+01    0.8689724094660724D+01
    0.5553017318094775D+01   -0.2997080223606219D+01    0.8312001606164449D+01
   -0.1785758166682227D+01   -0.9088769014393440D+01   -0.8007390766439379D+01
   -0.1696272494954417D+01   -0.8762186127668333D+01   -0.7109268236508361D+01
   -0.1857653465081332D+01   -0.1006012199800194D+02   -0.7950893556006962D+01
   -0.6375277656494910D+01    0.2307467631486698D+02   -0.2267867464318942D+02
   -0.6700876925088034D+01    0.2324785024626555D+02   -0.2352506982945332D+02
   -0.6295559025803124D+01    0.2390088578251008D+02   -0.2222611597865417D+02
   -0.1252659262563911D+02   -0.4131585550100108D+01    0.2633213845981070D+02
   -0.1160153804643319D+02   -0.4216537894102720D+01    0.2664867173242167D+02
   -0.1292172115014210D+02   -0.3661182347633688D+01    0.2706909792816543D+02
   -0.1307581740839125D+02   -0.1354673985005329D+02    0.4818374822766527D+00
   -0.1273113172408545D+02   -0.1332536955636649D+02   -0.3686636277515683D+00
   -0.1247426659463850D+02   -0.1427914405405846D+02    0.8033047118833123D+00
   -0.1221289726246556D+01   -0.2290477280931397D+02   -0.1916612352863114D+02
   -0.4483409876836826D+00   -0.2312055915063677D+02   -0.1971818189397032D+02
   -0.1327281395346575D+01   -0.2198718057084236D+02   -0.1937537242606124D+02
   -0.7057972624352510D+01   -0.1289826491099294D+02    0.3652300998689247D+01
   -0.7249107488120322D+01   -0.1242087832194243D+02    0.2826263518710118D+01
   -0.7795880294161076D+01   -0.1262103813850664D+02    0.4238488985363126D+01
    0.9985906461923637D+01   -0.2207812137579711D+02    0.1632633881240443D+02
    0.1028465317958122D+02   -0.2207662443381119D+02    0.1535820639608760D+02
    0.9037023446304866D+01   -0.2191790241323477D+02    0.1650299935806016D+02
    0.4481471238597197D+01   -0.1805669568621458D+02    0.2199860026338549D+02
    0.5224838261250298D+01   -0.1862509845921635D+02    0.2166244831718044D+02
    0.4880389425516943D+01   -0.1718375307121172D+02    0.2240263619024100D+02
    0.8090045279679259D+01    0.2702404257558182D+02    0.1141012378136171D+02
    0.7650352359494410D+01    0.2703155687103422D+02    0.1225450848249553D+02
    0.7463043706683598D+01    0.2668525676763621D+02    0.1071262729612142D+02
   -0.9003759934478971D+01    0.1278831526861705D+02    0.2054337143567262D+02
   -0.9363477200818890D+01    0.1188302503356102D+02    0.2078146047954345D+02
   -0.9738650950084823D+01    0.1335768193027070D+02    0.2017232972600613D+02
    0.7479401478383582D+01    0.2735710499412432D+01   -0.1383939570487186D+02
    0.7665408871735752D+01    0.1837808947000192D+01   -0.1407591567488519D+02
    0.8304806354110593D+01    0.3082304952880663D+01   -0.1353563144027206D+02
    0.9463953215455319D+00   -0.1531302431376964D+02    0.2717878036541207D+02
    0.9625952374478608D-01   -0.1573569563122841D+02    0.2727144766862861D+02
    0.1546338182936969D+01   -0.1612179142622774D+02    0.2730182969216355D+02
    0.1336748124123605D+02   -0.2258393397569028D+02    0.7964523386390875D+01
    0.1243541043659202D+02   -0.2285992332663801D+02    0.7941672719571165D+01
    0.1370982097676177D+02   -0.2251326066919531D+02    0.7104310064973382D+01
   -0.2161522110188713D+02   -0.1922383878550981D+02   -0.2311197966417386D+02
   -0.2224029764529385D+02   -0.1990754934885442D+02   -0.2269817251362172D+02
   -0.2138026391686989D+02   -0.1856200834348418D+02   -0.2248675096726882D+02
   -0.1565310979569309D+02    0.9796455443506961D+01   -0.2345503753535054D+02
   -0.1656182470342272D+02    0.9957968736523876D+01   -0.2386228513629385D+02
   -0.1540903058866565D+02    0.1065008320424991D+02   -0.2308317517424635D+02
    0.6835663065750893D+01   -0.1491205688043896D+01    0.1058154132398287D+02
    0.7498040850579113D+01   -0.1759572631874874D+01    0.1123417842097448D+02
    0.6014082223601654D+01   -0.1329048915292076D+01    0.1104088172180565D+02
    0.6462295727372835D+01    0.1685497933777777D+02    0.1962228167990312D+02
    0.6508265460914017D+01    0.1773582856811406D+02    0.1999534090670627D+02
    0.5636592200215873D+01    0.1680316118643777D+02    0.1920366289910172D+02
   -0.1840526942210055D+01    0.1156603282077301D+02    0.3850453275301815D+01
   -0.9910803549242327D+00    0.1175884469508208D+02    0.4293752378379866D+01
   -0.2318833474628680D+01    0.1238753779567133D+02    0.3761615643528397D+01
    0.2454838156958645D+02   -0.5843164308465539D+01    0.2540619551764739D+02
    0.2458818926473180D+02   -0.5176748858580049D+01    0.2469396925185831D+02
    0.2446849928939681D+02   -0.6695594156213295D+01    0.2490830667274247D+02
    0.1812168492074028D+02   -0.1381591197629577D+02    0.3337854529282396D+01
    0.1886298539084088D+02   -0.1348731845574778D+02    0.3914961704867579D+01
    0.1760552288700181D+02   -0.1310805077659771D+02    0.2881441267411896D+01
    0.1964306144817952D+02    0.2508259743462152D+02   -0.1556205529986864D+01
    0.2034408470025937D+02    0.2569719834546932D+02   -0.1295678765918588D+01
    0.1909647787591434D+02    0.2555098143345744D+02   -0.2250484417073213D+01
    0.2571435725041366D+02   -0.1701978963459205D+02   -0.1122424821637430D+02
    0.2647920354673883D+02   -0.1634645452971408D+02   -0.1128649798055561D+02
    0.2511200955467949D+02   -0.1667719984847262D+02   -0.1188426377475416D+02
   -0.1888449192446796D+02   -0.2317150376720930D+02    0.5846111570840240D+01
   -0.1849105299772003D+02   -0.2309855121232838D+02    0.6685130508162309D+01
   -0.1813440698737566D+02   -0.2328448852932676D+02    0.5229651183701606D+01
    0.8701967344951415D+01    0.3888249095009113D+01   -0.2225505921864254D+02
    0.7910518883199656D+01    0.3535417449896900D+01   -0.2178703380948387D+02
    0.9475947607036007D+01    0.3532916597994736D+01   -0.2180711749905178D+02
    0.2310392687326644D+02   -0.2620520964219534D+02    0.1391777045249546D+02
    0.2220423577965512D+02   -0.2644674095030540D+02    0.1399652692630217D+02
    0.2343581410660332D+02   -0.2611002208478662D+02    0.1483074153547765D+02
    0.7062038524660091D+01   -0.2835737749096596D+01   -0.8590284811933618D+01
    0.6227241476346373D+01   -0.3243170231317432D+01   -0.8348059409828210D+01
    0.7239478380461268D+01   -0.2162867641695797D+01   -0.7896256401837189D+01
    0.1693547134068394D+02    0.2586638210484773D+02   -0.2361876768626631D+02
    0.1638807502409312D+02    0.2506950287610672D+02   -0.2362875061976795D+02
    0.1768559964100839D+02    0.2573010894196927D+02   -0.2426355942853310D+02
   -0.2122278335964062D+02   -0.1057395328191551D+02    0.1742139833693393D+02
   -0.2090061848213286D+02   -0.9646845319886117D+01    0.1752877510641925D+02
   -0.2197335372046734D+02   -0.1042579006922366D+02    0.1685464589657751D+02
   -0.2072308833712927D+02   -0.1901245185010207D+02   -0.1293254580693567D+02
   -0.2086675114039492D+02   -0.1799909298175901D+02   -0.1285711074914271D+02
   -0.2019208104737356D+02   -0.1924433018193666D+02   -0.1217825171013300D+02
   -0.2239577737076823D+02   -0.2056054261993408D+01    0.2260630425592165D+02
   -0.2207480529196834D+02   -0.2867187384099206D+01    0.2288681622575485D+02
   -0.2191240182553902D+02   -0.1282164366792270D+01    0.2291569202922396D+02
    0.1811868931009037D+02   -0.1785460564811580D+01   -0.1474092411757813D+02
    0.1812748853828587D+02   -0.2442866671787256D+01   -0.1401228186268399D+02
    0.1900295951691801D+02   -0.1897744238039125D+01   -0.1515465730603019D+02
    0.1607978849617571D+02    0.1247779902424386D+02    0.1218935204315328D+02
    0.1534407363283765D+02    0.1302024179838544D+02    0.1245536272850609D+02
    0.1578081085038609D+02    0.1158825221622193D+02    0.1250772146401223D+02
    0.2470188049203616D+02    0.2701577543391598D+02    0.6325419101184610D+01
    0.2496161449973150D+02    0.2641302940820469D+02    0.7042971665372983D+01
    0.2522332455559513D+02    0.2781575036414971D+02    0.6559607492317371D+01
   -0.3876889932108705D-01    0.9321297159331376D+01   -0.2475132056068914D+02
   -0.2118179990104501D+00    0.8409868607292195D+01   -0.2477819500626925D+02
   -0.8193680477256499D+00    0.9676981870450399D+01   -0.2437759566483933D+02
    0.2103085242531707D+02   -0.6134083248715689D+01   -0.7277277040771025D+01
    0.2049789810496595D+02   -0.6911666018480600D+01   -0.7635629626776612D+01
    0.2047327638292683D+02   -0.5708570632998827D+01   -0.6646610992859372D+01
    0.1528979041961445D+02    0.2229259495156226D+02    0.1978490156950899D+02
    0.1467610118626093D+02    0.2261175566580719D+02    0.1911351091679852D+02
    0.1604332468669411D+02    0.2202605395264881D+02    0.1918220649131866D+02
   -0.1195922880427607D+02    0.8088156416399123D+01   -0.1253607610773583D+01
   -0.1125103045282485D+02    0.8446578752814727D+01   -0.1776795639591099D+01
   -0.1238344530414584D+02    0.7473930081099195D+01   -0.1828407774138572D+01
   -0.2327686634853686D+02   -0.1492409988670486D+02   -0.2707481217302094D+02
   -0.2309592916806938D+02   -0.1471898682269925D+02   -0.2806510696029143D+02
   -0.2389261405144712D+02   -0.1425058134376021D+02   -0.2673592994542488D+02
   -0.2973221167272468D+01   -0.4453746177257474D+00    0.7321764699974169D+01
   -0.2109513483006302D+01   -0.3007191416382610D-01    0.7238725394820658D+01
   -0.2852120873998718D+01   -0.1377654994221208D+01    0.7008093044599008D+01
    0.8660372357255257D+01    0.2695490724012043D+02    0.2080835118800985D+02
    0.8565012991704709D+01    0.2786669774438469D+02    0.2049898823813260D+02
    0.9434027822842411D+01    0.2660802307484518D+02    0.2043126833785556D+02
   -0.1508538653075918D+02    0.8072695372613126D+01    0.1165830300162099D+02
   -0.1601473561642570D+02    0.7805178746368041D+01    0.1178819063516962D+02
   -0.1470865001021671D+02    0.7368989160665861D+01    0.1106265732434637D+02
   -0.3798438453793678D+01   -0.1867692752323136D+02    0.7026638570678374D+01
   -0.3991041867088683D+01   -0.1886955950694770D+02    0.6106807944133875D+01
   -0.4602208975230980D+01   -0.1893668234800700D+02    0.7503300844983757D+01
    0.1143775342503289D+01   -0.2663419304779763D+02   -0.2067769461213394D+02
    0.1321208636584310D+01   -0.2740317874890396D+02   -0.2124617324376344D+02
    0.2441462286053052D+00   -0.2681953928315279D+02   -0.2025170180875739D+02
    0.1659308284494538D+02   -0.1346414331550249D+01   -0.2047774737890349D+02
    0.1716279072175093D+02   -0.2043868148659961D+01   -0.2011876323413516D+02
    0.1718456210715560D+02   -0.8257770459608456D+00   -0.2097993083006587D+02
    0.6676775304474400D+01    0.1867648775442240D+02   -0.8553692781431252D+01
    0.6159534817236757D+01    0.1942581782294927D+02   -0.8191993584635419D+01
    0.6104580627559224D+01    0.1802216039622158D+02   -0.8943014961551416D+01
   -0.2063467767965907D+02   -0.2161305945853540D+01   -0.6258771635199653D+01
   -0.2109271999485757D+02   -0.1340538914273836D+01   -0.6495370707575914D+01
   -0.2119087806190365D+02   -0.2811532857412450D+01   -0.6688282777832916D+01
   -0.2210444119137435D+02    0.8016021706366450D+01    0.9515326417523285D+01
   -0.2187556545085172D+02    0.7642118803788671D+01    0.1040482718106647D+02
   -0.2219896218711496D+02    0.8960638922121246D+01    0.9692771785344330D+01
    0.2293622540849124D+02    0.4700548097526323D+01   -0.1759631287186951D+02
    0.2298669821413747D+02    0.5642107081978655D+01   -0.1725053068652087D+02
    0.2275441455027776D+02    0.4115516239048739D+01   -0.1684501690242405D+02
   -0.6347870546970227D+01    0.2494296432010784D+02   -0.5292929420554357D-02
   -0.6624112127608126D+01    0.2429022597101508D+02    0.6649117781202403D+00
   -0.6311859674085024D+01    0.2447547715083649D+02   -0.8201760942184715D+00
   -0.9918350487552454D+01   -0.4134426566939827D+01   -0.8127543798095839D+01
   -0.9163846817021573D+01   -0.4652478362731408D+01   -0.8472253172879578D+01
   -0.1061591771132048D+02   -0.4817265232194472D+01   -0.8041568194083235D+01
    0.1746040105681384D+02   -0.6375577917483669D+01   -0.2400726284703261D+02
    0.1769370298730539D+02   -0.7288601949159049D+01   -0.2400274029422538D+02
    0.1685542452397142D+02   -0.6264189669004865D+01   -0.2319879843013874D+02
    0.1545970725545491D+02    0.6586527790993543D+01    0.4194604925309837D+01
    0.1562249367625740D+02    0.5690745270515708D+01    0.4362636145638557D+01
    0.1627827212160859D+02    0.6952221079709838D+01    0.4606232859939166D+01
    0.6611816792869198D+00    0.4967225240178950D+01    0.3299483848253884D+01
    0.1249132119499939D+01    0.4836053745486576D+01    0.4089682551257017D+01
    0.6393996352579756D-02    0.4307774717247640D+01    0.3437656748936172D+01
    0.9090241360815892D+01   -0.7261770255882866D+01    0.1879561846088078D+02
    0.8958341048534903D+01   -0.6371633792458612D+01    0.1851044051600604D+02
    0.8547568367954913D+01   -0.7386004487154471D+01    0.1959342974937547D+02
    0.2265375424455427D+02    0.1945721888656891D+02    0.4579817637046101D+01
    0.2291060855151524D+02    0.1929123948325368D+02    0.3650422381864284D+01
    0.2235339585424996D+02    0.1866112391178436D+02    0.5096243494161788D+01
    0.2148297941052927D+02    0.5376135372133089D+01    0.2149253967488648D+02
    0.2166046954470900D+02    0.5678802219663627D+01    0.2238999252288709D+02
    0.2073275406556496D+02    0.4732184874241628D+01    0.2163612541338195D+02
    0.7989180340406452D+01   -0.9825825754565859D+01   -0.1917446555188064D+02
    0.8661603667187197D+01   -0.9366729721543239D+01   -0.1857194621970112D+02
    0.7464739038954335D+01   -0.1040495256889891D+02   -0.1863026789974459D+02
    0.9781771308245478D+01   -0.8511895674205141D+01    0.4984856230860919D+01
    0.9263720117525999D+01   -0.8792483435624812D+01    0.4200472873998767D+01
    0.1012252440100344D+02   -0.7601489380338301D+01    0.4844673377422513D+01
   -0.3813094295642778D+01    0.9794781740447570D+01   -0.1740509487042412D+02
   -0.3876569873465927D+01    0.1046079742441193D+02   -0.1808254244791485D+02
   -0.2917375912043290D+01    0.9895595858859249D+01   -0.1709478478781116D+02
   -0.2561501453014700D+02   -0.2234845747710430D+02   -0.2663332167767865D+02
   -0.2605916507846716D+02   -0.2295588515961644D+02   -0.2600547832228727D+02
   -0.2622812163640175D+02   -0.2229180404072401D+02   -0.2734786761648268D+02
    0.2185998283918166D+02    0.2924959803592010D+01   -0.7636399966470544D+01
    0.2144274773599651D+02    0.2844727617711647D+01   -0.8489952555962022D+01
    0.2130282999443953D+02    0.3490378039463142D+01   -0.7114081418264599D+01
    0.1794995027169783D+02   -0.1661070446818043D+00   -0.6011195940480409D+01
    0.1713443994528791D+02    0.2200940126504161D+00   -0.5836100116866975D+01
    0.1768832488067245D+02   -0.8696465004994361D+00   -0.6585123620275852D+01
    0.1001938132086399D+02   -0.1206380940936053D+02    0.1715401691118205D+02
    0.1094358166032164D+02   -0.1245938878494920D+02    0.1723557544640712D+02
    0.9980871522919667D+01   -0.1182909025975506D+02    0.1621443746417582D+02
   -0.8245317906997045D+01   -0.1807833934891198D+01    0.2217295775231269D+02
   -0.8919564546577785D+01   -0.1076732318484131D+01    0.2221838006557681D+02
   -0.7969329288541935D+01   -0.1853337578147628D+01    0.2123368027371890D+02
    0.1865815777445068D+02   -0.5092397155798515D+01   -0.1801789060730386D+02
    0.1778685068241256D+02   -0.5468334149629454D+01   -0.1810639001046682D+02
    0.1910235903670242D+02   -0.5398252333636097D+01   -0.1723762872435845D+02
    0.2043290120169588D+02    0.2287984068500841D+02    0.2249410013043225D+02
    0.2087521255112206D+02    0.2368501836162775D+02    0.2214211688849554D+02
    0.1970571325177956D+02    0.2322267136411622D+02    0.2300599746710057D+02
    0.1953848930989310D+02    0.1974605459312517D+01    0.2361328535614723D+02
    0.1969905256029839D+02    0.2127261743863999D+01    0.2268350939420412D+02
    0.1926745432681354D+02    0.2843504523794427D+01    0.2391079260896100D+02
    0.2429094928251119D+02    0.9742869708990167D+01    0.3913532674032680D+01
    0.2439527463519331D+02    0.1067948553313705D+02    0.4129583591701741D+01
    0.2368028087710542D+02    0.9693758195336695D+01    0.3180186007160892D+01
   -0.2132613373677305D+02   -0.1906839089845890D+01    0.1519111770187406D+02
   -0.2095929424305995D+02   -0.2009995423997186D+01    0.1431732399674633D+02
   -0.2159352585034209D+02   -0.9592873777259789D+00    0.1523868772773716D+02
   -0.2048873283132157D+02    0.1476338567056987D+02    0.1284632456998311D+02
   -0.2101753136185928D+02    0.1455487872465645D+02    0.1212787239579336D+02
   -0.2057100788676338D+02    0.1573679968224156D+02    0.1299371124615175D+02
   -0.8944381369515364D+00    0.1890870416772756D+02    0.2030033759009235D+02
   -0.1264290592582642D+01    0.1803936981688331D+02    0.2016104021270808D+02
   -0.1145373791239806D+01    0.1948921587899787D+02    0.1961337118370984D+02
    0.1435682648951071D+02   -0.2148327182150323D+02   -0.4329957322348904D+01
    0.1435167145547516D+02   -0.2190851677510951D+02   -0.5151363727517838D+01
    0.1344409364872623D+02   -0.2128658450882530D+02   -0.4176789413743255D+01
    0.2561291082539130D+02   -0.1784235369783364D+02   -0.8489161304331560D+01
    0.2521329237160504D+02   -0.1727461598527011D+02   -0.9156897771951297D+01
    0.2494816483546555D+02   -0.1843330250389990D+02   -0.8042253500299196D+01
   -0.1713065938150613D+02    0.2834861378183683D+01   -0.2710159755259453D+02
   -0.1724440296651078D+02    0.1861014216855717D+01   -0.2700043421657476D+02
   -0.1623067112367415D+02    0.3055410226399730D+01   -0.2712344243533552D+02
   -0.8551693141505803D+01    0.2248151065439811D+02   -0.4268311106745286D+01
   -0.8077158391652063D+01    0.2214555198814822D+02   -0.5054561181803435D+01
   -0.8052064501094339D+01    0.2215759173210146D+02   -0.3546258899648723D+01
   -0.1700235022530969D+02   -0.2557185346351222D+01   -0.1861450529677516D+02
   -0.1766304569198485D+02   -0.1972887324733641D+01   -0.1821965277134227D+02
   -0.1711684570082132D+02   -0.3442164984794022D+01   -0.1813680034689632D+02
   -0.1253118711061489D+02    0.2303097368055169D+02   -0.6624437952076968D+00
   -0.1341059272490400D+02    0.2321207239510223D+02   -0.9776387867189346D+00
   -0.1190012596197621D+02    0.2299324770049702D+02   -0.1418900165217972D+01
   -0.9973546825883304D+01   -0.5287235737555751D+01    0.1648396422386034D+02
   -0.1082327260884431D+02   -0.4859250041742965D+01    0.1640453370522516D+02
   -0.1018650841139579D+02   -0.6247339045780739D+01    0.1629805554208925D+02
   -0.1556793426861016D+02   -0.2608437826241298D+02    0.7479749218054774D+01
   -0.1591649110824364D+02   -0.2695192867411814D+02    0.7716407111796715D+01
   -0.1580622436412108D+02   -0.2551699247910295D+02    0.8199427085126858D+01
    0.1695158046283758D+02    0.1593172522748682D+02    0.2285097287893034D+02
    0.1748993064534771D+02    0.1641317875423197D+02    0.2222837282054555D+02
    0.1605053699514582D+02    0.1625923103696249D+02    0.2263284280942125D+02
    0.1439420532378640D+02   -0.2714130163399143D+02   -0.7590634422082243D+01
    0.1506258712590180D+02   -0.2760122600183088D+02   -0.8094923633299945D+01
    0.1411594016277512D+02   -0.2633062809756728D+02   -0.8134433412106370D+01
   -0.1093693677834868D+02    0.1059078667517249D+02   -0.2503532163415180D+02
   -0.1044611916676794D+02    0.1061056318935967D+02   -0.2423123457033108D+02
   -0.1125402132875615D+02    0.9658847221544894D+01   -0.2507461561897959D+02
    0.9753277589931804D+01    0.1359326844764560D+02   -0.6783901275524999D+01
    0.1057180281940498D+02    0.1312745760745655D+02   -0.6830606869955243D+01
    0.9565178880520980D+01    0.1405335279498967D+02   -0.5971650340213344D+01
    0.1433183064975599D+01    0.1563259403065287D+02    0.1741151148030760D+02
    0.1245334463058950D+01    0.1512130227459816D+02    0.1826670560845245D+02
    0.1886496359974655D+01    0.1506325915493424D+02    0.1676235063191461D+02
    0.2051996025289550D+02   -0.1942170201466708D+02   -0.1843633574160298D+02
    0.2043389258614124D+02   -0.1996614409460980D+02   -0.1763703987693475D+02
    0.2141302540542905D+02   -0.1922166816878243D+02   -0.1852530328502245D+02
    0.8785962103927730D+01    0.1979666087884325D+02   -0.2869827261224002D+01
    0.8052684104000958D+01    0.1943604864349145D+02   -0.2309698111390404D+01
    0.8808080002667646D+01    0.2078446750484630D+02   -0.2775894264430963D+01
    0.1049697891969731D+01   -0.5542914158937133D+01   -0.1896065812867379D+02
    0.1441292127107789D+01   -0.5842288668549594D+01   -0.1978821402538764D+02
    0.1649574385981755D+01   -0.5922804452561790D+01   -0.1829701194499193D+02
    0.4681942887677042D+01    0.1185386603861582D+02   -0.2174606186744024D+02
    0.5279417962344255D+01    0.1168916672142465D+02   -0.2093326704084173D+02
    0.4405542182986812D+01    0.1276984797460438D+02   -0.2170062904835949D+02
   -0.2543293934973693D+02   -0.1271047450096408D+02   -0.1999788686642347D+01
   -0.2632923936813014D+02   -0.1288193903211238D+02   -0.2286560658241367D+01
   -0.2502989122976214D+02   -0.1194402196107256D+02   -0.2449734361302409D+01
   -0.2926876104797023D+01   -0.9108166988529540D+01   -0.2051781042095585D+02
   -0.2724233262022381D+01   -0.9334425737108413D+01   -0.1961931204684550D+02
   -0.3318857388486926D+01   -0.8258568607420482D+01   -0.2053120839562572D+02
   -0.1175801759691577D+02   -0.2234703956381642D+02    0.8728570912976403D+00
   -0.1248650722259891D+02   -0.2211346824598148D+02    0.1494654811582766D+01
   -0.1191981476376758D+02   -0.2171551958905343D+02    0.1766316208429721D+00
   -0.9891760370479087D+01   -0.2846569549302260D+00   -0.2184429443018317D+02
   -0.1067387142912812D+02   -0.7467777018188599D+00   -0.2219099311075458D+02
   -0.9955759750389600D+01    0.6265250701652769D+00   -0.2230518906188658D+02
    0.1895451157579482D+02   -0.2514815519300331D+02   -0.1525915425133421D+02
    0.1844233531156929D+02   -0.2543764323561890D+02   -0.1601160365329263D+02
    0.1824489911477063D+02   -0.2507933945540419D+02   -0.1462206894143718D+02
   -0.2169501995316452D+02    0.3975848574326961D+01   -0.7533468748185786D+01
   -0.2211751858493287D+02    0.3394866155427585D+01   -0.6795214721481494D+01
   -0.2080931056170678D+02    0.3701524465579747D+01   -0.7698639810275852D+01
   -0.1113880686937887D+02    0.2245753210161830D+02    0.7873058406389160D+01
   -0.1021263991186061D+02    0.2273718311681916D+02    0.8001617088720796D+01
   -0.1119146131411556D+02    0.2223313971363150D+02    0.6914507475925896D+01
    0.1781433307814681D+02    0.2425323742825714D+02    0.1399870179459668D+00
    0.1714922858508986D+02    0.2378165586986314D+02    0.7472120166399578D+00
    0.1817288039757424D+02    0.2496722262455603D+02    0.6562792283532352D+00
   -0.2581823629344541D+02    0.1753640461890929D+02   -0.2618014688646674D+02
   -0.2501816990054058D+02    0.1717362468194742D+02   -0.2663347189992885D+02
   -0.2580706588306399D+02    0.1852441024620938D+02   -0.2612822839772964D+02
   -0.1214788880678361D+02   -0.1617761866702303D+02    0.7408776820157910D+01
   -0.1136343583766477D+02   -0.1582532779276270D+02    0.6897590267575764D+01
   -0.1184209188410779D+02   -0.1647530096119412D+02    0.8252410143064726D+01
    0.8734869975481599D+01   -0.2087327639687351D+02    0.2415079738916755D+02
    0.8120189993717368D+01   -0.2156616994592097D+02    0.2435125945108872D+02
    0.9087026677370595D+01   -0.2117716113192254D+02    0.2332351580904526D+02
    0.5561014993910536D+01   -0.1360334827678800D+02    0.7620603590558948D+01
    0.5400641772109478D+01   -0.1403165458114882D+02    0.6756515541370481D+01
    0.5030218792916673D+01   -0.1411466960089360D+02    0.8191410417915588D+01
   -0.6327421230334473D+00    0.2562774649770248D+02   -0.2649303934502193D+02
   -0.6061042089153388D+00    0.2466126296137273D+02   -0.2630177132272692D+02
   -0.9416726478820175D+00    0.2566239946570444D+02   -0.2741828063211565D+02
    0.2131450601037264D+02   -0.9938082661613953D+01   -0.5616969550886522D+01
    0.2054105314676541D+02   -0.9661622009222915D+01   -0.6156832141924839D+01
    0.2207082562481936D+02   -0.9760539046781624D+01   -0.6180765574187879D+01
    0.8067163439897746D+01    0.9746516531038198D+01   -0.2004744297734763D+02
    0.8514293349169078D+01    0.8941609220270511D+01   -0.2019380784477322D+02
    0.8735833237272187D+01    0.1039578931047735D+02   -0.1978078092328594D+02
    0.4987779576139488D+01   -0.1128441352484406D+02    0.2550963306495203D+02
    0.4765069263982304D+01   -0.1052916982766777D+02    0.2496652529020621D+02
    0.5942192829133604D+01   -0.1124354783777646D+02    0.2548102153206295D+02
   -0.1535069128794685D+02   -0.2282548155363357D+02   -0.2339079965829156D+02
   -0.1521191183916182D+02   -0.2190140066343761D+02   -0.2313923114145725D+02
   -0.1495518101882089D+02   -0.2328224662042852D+02   -0.2265571500855492D+02
   -0.2484674782656923D+02   -0.1324037767770952D+02    0.2545272001791845D+01
   -0.2534146192952032D+02   -0.1255427746847871D+02    0.1969058062979675D+01
   -0.2393390809248380D+02   -0.1304385371966409D+02    0.2486186971921805D+01
    0.5016685636946876D+01   -0.6762419191716242D+01   -0.1726965901108546D+02
    0.4856171922806528D+01   -0.6301359800281559D+01   -0.1811494367530879D+02
    0.6001333994399081D+01   -0.7047810645038654D+01   -0.1727547001251539D+02
   -0.8007999194745810D+01   -0.1181372936170859D+01    0.1915278382534886D+02
   -0.8838762246379639D+01   -0.6520317038086676D+00    0.1891634327502394D+02
   -0.7513752127253601D+01   -0.1529702534635081D+01    0.1840120270289985D+02
   -0.6552781429072496D+01    0.2538707707565840D+02   -0.4283891419835896D+01
   -0.7379124088423701D+01    0.2552821128528569D+02   -0.4656811620764442D+01
   -0.6368775822205015D+01    0.2628383837578401D+02   -0.3874006886087308D+01
    0.2029081148750127D+02   -0.1071152471897865D+02   -0.1605894339819214D+02
    0.2029732287619884D+02   -0.1023107417182080D+02   -0.1690530164131695D+02
    0.2087648571611448D+02   -0.1021156564651691D+02   -0.1548590087652549D+02
   -0.7607140451226850D+01   -0.4596088341894887D+01   -0.1693073173395128D+02
   -0.8063391269057130D+01   -0.3802662957482137D+01   -0.1653365862307883D+02
   -0.6680016472329219D+01   -0.4564755618460943D+01   -0.1673280919628472D+02
   -0.2125247423242667D+02    0.1200376012055071D+02    0.3836302138366327D+01
   -0.2144920530047275D+02    0.1144802353799688D+02    0.4635205041516949D+01
   -0.2120984851928134D+02    0.1142430950250115D+02    0.3057931081799163D+01
   -0.5421064978852771D+01    0.1657458474707134D+02    0.1086344518502261D+02
   -0.5484648740015353D+01    0.1751803945050301D+02    0.1060959450446454D+02
   -0.6050141845809037D+01    0.1650519930391854D+02    0.1160647365285963D+02
    0.1795432003451932D+01    0.1927288554835276D+02    0.2030492746175719D+02
    0.1873013607103573D+01    0.1829017663191932D+02    0.2034441491455062D+02
    0.8608715573762614D+00    0.1946664131840415D+02    0.2044000740724073D+02
   -0.6310921975675770D+01   -0.1883022330185128D+02    0.1685052595212197D+02
   -0.5541002623849694D+01   -0.1944438162649960D+02    0.1664217680031345D+02
   -0.6106684173671439D+01   -0.1796662508126022D+02    0.1650228588272448D+02
   -0.1847883493796536D+02   -0.1753464076266529D+02    0.1388171025960851D+02
   -0.1772866675598191D+02   -0.1812869945634161D+02    0.1364042688408272D+02
   -0.1914685480691999D+02   -0.1770747297652135D+02    0.1319177131021845D+02
   -0.5687740247313489D+01    0.1383370167256449D+01    0.1703869735720721D+02
   -0.5604004795678628D+01    0.1876473987543350D+01    0.1786432028500061D+02
   -0.6623117500280045D+01    0.1238016274097398D+01    0.1694742435678936D+02
    0.1868267291621607D+02   -0.2478791440495929D+02    0.1715973155059408D+02
    0.1962146578462124D+02   -0.2475724292957880D+02    0.1695786985317893D+02
    0.1845884976693980D+02   -0.2383334718520586D+02    0.1731751559380487D+02
   -0.2520808469997670D+02    0.2002231807967137D+02   -0.2012159241410716D+02
   -0.2597924501081345D+02    0.1952564369418169D+02   -0.1995575579709012D+02
   -0.2514302997013613D+02    0.1998310547829943D+02   -0.2109205714632948D+02
    0.1482144444321270D+02    0.2152945015267571D+02   -0.2534358644118946D+02
    0.1572801074078296D+02    0.2185161993104787D+02   -0.2538860531676628D+02
    0.1470984370425754D+02    0.2125872977230097D+02   -0.2623359476353566D+02
    0.1049553918741791D+02    0.2054547400121130D+02    0.1666313455767188D+02
    0.1053361996694567D+02    0.2099099908879187D+02    0.1749873089726066D+02
    0.9765068205137482D+01    0.1985618825622213D+02    0.1678450505171841D+02
    0.2413930980952171D+02   -0.2625978021518522D+02    0.8718466522297323D+01
    0.2384025241385837D+02   -0.2713469339460799D+02    0.8564380726670976D+01
    0.2340557263400313D+02   -0.2577908941372396D+02    0.8252136053434350D+01
   -0.7479362052688496D+01    0.1924906159333360D+02   -0.1198807726209016D+02
   -0.6765729575914283D+01    0.1889173129388098D+02   -0.1252453109095176D+02
   -0.8051048037570865D+01    0.1971180306531726D+02   -0.1265183856450283D+02
    0.2141798573550387D+02   -0.2641958770262452D+02    0.2618137052654983D+01
    0.2188479520396983D+02   -0.2560073959262427D+02    0.3046120472150772D+01
    0.2068333997013202D+02   -0.2673139138077061D+02    0.3220139093698959D+01
   -0.2170049014226135D+01   -0.7085976490923538D+01    0.1048521831881232D+02
   -0.3017725188599197D+01   -0.6697979897803406D+01    0.1054485126687248D+02
   -0.1749103584504589D+01   -0.6708081466058757D+01    0.9672910232241207D+01
    0.1217021913093435D+02    0.3621334352544467D+01   -0.2107727593764405D+01
    0.1304189285180583D+02    0.3348260753526982D+01   -0.1809355438194360D+01
    0.1204912494361624D+02    0.4566413023413329D+01   -0.1914404807476159D+01
   -0.2002666643461425D+02   -0.1800880262363480D+02   -0.6354249834004876D+01
   -0.2039409197916245D+02   -0.1868586078566917D+02   -0.6932898753779177D+01
   -0.2058013678086397D+02   -0.1726337500843200D+02   -0.6376359038612062D+01
    0.1644622963468867D+02   -0.4520039292672534D-01   -0.2587139772145092D+02
    0.1664520883481954D+02    0.8358163237964695D+00   -0.2551934966946331D+02
    0.1714650680572363D+02   -0.6593614240795330D+00   -0.2566008070650244D+02
    0.1055562479780995D+02    0.4993749364047187D+01    0.2578520666261663D+02
    0.1019744523321237D+02    0.4801033883709832D+01    0.2489154881796048D+02
    0.1083230351153094D+02    0.4157788739122469D+01    0.2620369794450158D+02
    0.5941416225727322D+01   -0.1621924074688700D+02   -0.2207591670342654D+02
    0.6124198686911138D+01   -0.1658466014489458D+02   -0.2294615907284716D+02
    0.6814792586171766D+01   -0.1607877748877369D+02   -0.2168722599010008D+02
   -0.1810820376857339D+02    0.8244970653083024D+00    0.1085339760390650D+02
   -0.1734008548576352D+02    0.1321982880266434D+01    0.1122687085936916D+02
   -0.1804898326345646D+02   -0.6215562967625310D-01    0.1125099398944873D+02
    0.2194121168478565D+02   -0.6090195919840149D+01   -0.1712796434925659D+02
    0.2218715464925080D+02   -0.6759444628054124D+01   -0.1644371057999533D+02
    0.2121285794657794D+02   -0.6562719655243574D+01   -0.1747573435561993D+02
    0.9573530299995999D+01   -0.6007876524074175D+01   -0.4422249350426806D+01
    0.9101825186466247D+01   -0.5847032192394075D+01   -0.3594218857144230D+01
    0.9069914640570175D+01   -0.5692067140389743D+01   -0.5197871789380196D+01
    0.3223252217883858D+01   -0.7437371272659433D+01   -0.2392629242709556D+02
    0.3013903636317032D+01   -0.8369259510860148D+01   -0.2404609588647815D+02
    0.2348229571857094D+01   -0.7063092622822460D+01   -0.2399560214310596D+02
   -0.5683667765329486D+01    0.1105610601359345D+02   -0.4001266887088871D+00
   -0.5315705589585764D+01    0.1125644444172885D+02   -0.1275625639449479D+01
   -0.4895349593525338D+01    0.1099404252078290D+02    0.1283447158660964D+00
    0.9636063958370493D+00    0.2227316279739523D+02    0.2128193954384186D+02
    0.3007947073118429D+00    0.2282021424621305D+02    0.2173085273859803D+02
    0.4981681122511081D+00    0.2199868887140502D+02    0.2050528948350674D+02
    0.2042421942566185D+02    0.2444037054567960D+02    0.1164398418634575D+01
    0.2012119677356285D+02    0.2536370858654378D+02    0.1211949311270636D+01
    0.2135268420033785D+02    0.2460406793433474D+02    0.1373229809803019D+01
    0.1888920889168620D+02   -0.1732221205819114D+02    0.1794850773578520D+02
    0.1985173147584860D+02   -0.1734273174803091D+02    0.1783700618462426D+02
    0.1872204082265964D+02   -0.1696542185390914D+02    0.1883458579482879D+02
   -0.1123843647657569D+02   -0.1808697642759095D+02   -0.6817436423076695D+01
   -0.1069889936430017D+02   -0.1743192881553655D+02   -0.7196622314290015D+01
   -0.1083745493058741D+02   -0.1887576667578783D+02   -0.6390687379100125D+01
    0.5406321758190496D+01    0.1603498283757423D+02    0.2453485425591883D+02
    0.5117274597385703D+01    0.1526242208296904D+02    0.2397540713285498D+02
    0.5828500670765810D+01    0.1669848284313389D+02    0.2392371185128022D+02
    0.9403050236145816D+01    0.6376161949436863D-01   -0.1104003398195302D+02
    0.9554813113074101D+01   -0.3859572818198030D+00   -0.1023275015562793D+02
    0.8695538162976122D+01    0.7318271827694275D+00   -0.1097235481113879D+02
    0.3125440257142092D+01    0.4150183863454677D+01    0.2491187316611600D+02
    0.2340326952994933D+01    0.4234750643600017D+01    0.2441578175693222D+02
    0.3891572482844012D+01    0.4401231104031410D+01    0.2435759473161454D+02
    0.1330435638685842D+01   -0.6255715465723426D+01   -0.1766826332313318D+01
    0.1485911633512295D+01   -0.5637504252543666D+01   -0.2497204758009848D+01
    0.1063980303310270D+01   -0.7058701526201212D+01   -0.2144168939346583D+01
   -0.1293544888646801D+02    0.2346340056160579D+02   -0.1828957893968581D+02
   -0.1348327855389754D+02    0.2420478605727378D+02   -0.1807211007033926D+02
   -0.1276976082698653D+02    0.2351563820971808D+02   -0.1926235039011115D+02
    0.9916138593894621D+01    0.1207546755093093D+02   -0.2552615072645013D+01
    0.1087796010053598D+02    0.1194658789287393D+02   -0.2415786317942039D+01
    0.9558601391222911D+01    0.1215940403864990D+02   -0.1656065973578585D+01
   -0.1850818750764747D+02    0.7661716808625071D+01   -0.1795884647594656D+02
   -0.1801910463456886D+02    0.7410424749215333D+01   -0.1717218234415302D+02
   -0.1847162425445064D+02    0.6966660764501437D+01   -0.1860544947908546D+02
    0.2708342026219561D+02   -0.1626813258846577D+02    0.2369405612723948D+02
    0.2713023567050238D+02   -0.1530097471534467D+02    0.2341722536619152D+02
    0.2693554757925403D+02   -0.1628295213233280D+02    0.2464434366429027D+02
    0.6648381809536724D+01   -0.6133817704558069D+01   -0.6576862622690991D+01
    0.5991915613754639D+01   -0.5892258560635428D+01   -0.5968655086121556D+01
    0.7193257786065690D+01   -0.5385632725836064D+01   -0.6698496134417701D+01
    0.2539094822189255D+02   -0.6894831725719710D+01    0.1214107698272155D+02
    0.2496223377131795D+02   -0.6050231582095772D+01    0.1198826815720419D+02
    0.2502587543044861D+02   -0.7540664003318016D+01    0.1147520241525934D+02
   -0.2023370906488295D+02   -0.2181282766457977D+02   -0.1595418675964015D+02
   -0.1997872211845052D+02   -0.2101638925733860D+02   -0.1536590867581036D+02
   -0.2112018049105188D+02   -0.2208231879559536D+02   -0.1577070367976195D+02
    0.1910856045950726D+01    0.2932071760225858D+01   -0.5999153181491016D+00
    0.1642496187374243D+01    0.1977039544232281D+01   -0.7449155309691220D+00
    0.2162596677783393D+01    0.3085467026546689D+01   -0.1539771389256989D+01
   -0.2421974522486729D+02   -0.1789337656523112D+02    0.8161234907759676D+01
   -0.2454747272197808D+02   -0.1826704425163003D+02    0.7326895086990822D+01
   -0.2324411857156647D+02   -0.1814445376695429D+02    0.8202688374756516D+01
    0.9718662057491231D+01   -0.1068619801890546D+02   -0.1386427354537461D+02
    0.1060646935048946D+02   -0.1060483936166716D+02   -0.1347999842934341D+02
    0.9704668252325298D+01   -0.1087055213689136D+02   -0.1482341194241615D+02
    0.6448751696720216D+01    0.2281113997431668D+02   -0.2175844205439702D+02
    0.7086589363703623D+01    0.2241399793388772D+02   -0.2238297975886946D+02
    0.6818502888026843D+01    0.2260945313156467D+02   -0.2092440852084830D+02
    0.2561178851159154D+02   -0.2335000541608258D+02    0.1418044289262529D+02
    0.2548093380015717D+02   -0.2395112118584996D+02    0.1497731756908625D+02
    0.2482674808814875D+02   -0.2337356545456456D+02    0.1362562428286413D+02
    0.6990896784544073D+01    0.5640527952557034D+01   -0.1008133090756577D+02
    0.7376005399563279D+01    0.4987932728858286D+01   -0.9471686360131786D+01
    0.6112998091679806D+01    0.5977890499637933D+01   -0.9819881202442417D+01
   -0.2200224180555586D+02   -0.1857264361927675D+02    0.6746372855717802D+01
   -0.2273356033416175D+02   -0.1832289643166525D+02    0.6150996418639601D+01
   -0.2179936524841066D+02   -0.1953944080768227D+02    0.6691445840697974D+01
    0.2001689601196818D+02   -0.9153070515066371D+01   -0.2582379782830304D+02
    0.1950294547973007D+02   -0.9271334037346136D+01   -0.2497778619411169D+02
    0.2083660496379281D+02   -0.9637146551856604D+01   -0.2566377313366019D+02
    0.4795924820237455D+00   -0.2563628274823458D+02   -0.9768546310840460D+01
   -0.1115505887798892D+00   -0.2511580340587361D+02   -0.9177831695712202D+01
    0.5879755321457858D+00   -0.2651548064927796D+02   -0.9420660161366772D+01
   -0.2255027604100231D+02   -0.9386470684164349D+01    0.2693876394821091D+02
   -0.2219374505013530D+02   -0.8817952189090581D+01    0.2767480434798942D+02
   -0.2183694422127818D+02   -0.1003995411795533D+02    0.2691846161554004D+02
   -0.2643604563758286D+02   -0.1433704831501882D+02    0.2205426981354843D+02
   -0.2557900093771478D+02   -0.1483314344199380D+02    0.2181897087752783D+02
   -0.2619888135195125D+02   -0.1336457825443893D+02    0.2195622588094144D+02
    0.7058255604260498D+01    0.6069758704963336D+01   -0.1374694260479684D+02
    0.6443083371044206D+01    0.5723283778210699D+01   -0.1440680780423405D+02
    0.7220812976990894D+01    0.6932558236481355D+01   -0.1406188361874741D+02
    0.5547569496073725D+01   -0.8834886218877830D+00   -0.1414006975745140D+02
    0.4747049703567341D+01   -0.1229282976086608D+01   -0.1449247728364895D+02
    0.5456042375292064D+01   -0.5954231564788655D+00   -0.1317977001367995D+02
   -0.4586216826417477D+01    0.2428911983158449D+02   -0.9564066968483287D+01
   -0.5356652027495336D+01    0.2414805061247259D+02   -0.1008665154551842D+02
   -0.3985990508113934D+01    0.2482743067081931D+02   -0.1007109028278549D+02
    0.2049611831290743D+02    0.5801758263911196D+01   -0.1046048725679040D+01
    0.2000760480630671D+02    0.6241204221982215D+01   -0.3407243658977890D+00
    0.2098518126584228D+02    0.6430049793122472D+01   -0.1628376779801023D+01
   -0.6323049937049371D+01   -0.1124745436252498D+02   -0.1116352748096095D+02
   -0.7232748041618435D+01   -0.1153048675001370D+02   -0.1142446609703870D+02
   -0.6209996162727004D+01   -0.1164576657284531D+02   -0.1027845372763495D+02
    0.2192798173163964D+02    0.1021224489647326D+02   -0.2161384205822246D+00
    0.2250736599017746D+02    0.1063826820373505D+02   -0.8524837695706802D+00
    0.2100238323984494D+02    0.1029460369474703D+02   -0.5572745621405771D+00
   -0.4605519105256637D+01    0.8965562597323517D+01   -0.1426763727604951D+02
   -0.4803806181850409D+01    0.8344972578876900D+01   -0.1497373561697835D+02
   -0.5372824334986372D+01    0.9569337820637060D+01   -0.1434048497250381D+02
   -0.1780274291306882D+02    0.2171206877851442D+02    0.6435516267357324D+01
   -0.1772866256390413D+02    0.2183915663698861D+02    0.5493760979293611D+01
   -0.1696242422387528D+02    0.2195880720094992D+02    0.6805136381761878D+01
    0.1205179889390443D+02    0.3926870350371478D+01   -0.1957252263609531D+02
    0.1174342296102741D+02    0.3032197589490326D+01   -0.1987970799407599D+02
    0.1297185232734745D+02    0.3752378875812280D+01   -0.1944113366538084D+02
    0.2493697882860763D+02   -0.2126702657488019D+02    0.2070748050136671D+02
    0.2555891216801287D+02   -0.2135688159732650D+02    0.2141318180210332D+02
    0.2416380404859643D+02   -0.2182170990550629D+02    0.2096262965189134D+02
   -0.1024087218982864D+02   -0.8891590113167751D+00   -0.1305883982019706D+02
   -0.1075868509207252D+02   -0.1672496897592032D+01   -0.1321452618301848D+02
   -0.1085806638087606D+02   -0.2570253046918415D+00   -0.1273845850601023D+02
    0.2438193018210383D+02   -0.1224743077216866D+02   -0.1500543574508018D+02
    0.2504376979451659D+02   -0.1219803481386886D+02   -0.1570763540605435D+02
    0.2398672325491372D+02   -0.1310211801785810D+02   -0.1511115460363721D+02
   -0.5265427307996440D+00    0.1779698426126776D+02    0.1679967026873463D+02
   -0.1169599520888181D+01    0.1806402250710856D+02    0.1745491281918847D+02
   -0.1330261707749729D+00    0.1703539257278981D+02    0.1721682439371881D+02
    0.1935724883727739D+02    0.2230768327201026D+02   -0.2204275144719783D+02
    0.1902836236661487D+02    0.2146983447622330D+02   -0.2181556927354754D+02
    0.2020926320394015D+02    0.2244556241128567D+02   -0.2159966782657376D+02
   -0.1550173284247290D+02   -0.6728464444473912D+01   -0.6832308814270032D+01
   -0.1618724406445190D+02   -0.7338472336431233D+01   -0.6873404399841557D+01
   -0.1585280016437374D+02   -0.6128436491615187D+01   -0.6129545874936179D+01
    0.2065968430295205D+02    0.2275539222473490D+01    0.2090372423073777D+02
    0.2080080019573955D+02    0.1307264531358819D+01    0.2089961839184123D+02
    0.1981931729186728D+02    0.2462578679577642D+01    0.2045705367959813D+02
    0.1174794276302636D+02   -0.3404183062711140D+01   -0.6433146520894530D+01
    0.1174828479975802D+02   -0.3018139734543755D+01   -0.5569799095427324D+01
    0.1083204502829940D+02   -0.3731247180736467D+01   -0.6533564592163078D+01
   -0.2504668614099454D+02   -0.9284349053597618D+01    0.1081637529668405D+02
   -0.2564205199039628D+02   -0.9650094661159745D+01    0.1142816468998341D+02
   -0.2556981243767265D+02   -0.8471898764530538D+01    0.1047459733247313D+02
    0.1555142597488703D+01    0.1794976355120054D+02   -0.6096991848876507D+00
    0.6747861261423008D+00    0.1775455446530005D+02   -0.2567769193314565D+00
    0.1884644276306418D+01    0.1850041184943654D+02    0.5965835179479417D-01
   -0.2068937973409674D+02    0.2035126592020320D+02   -0.5409489376509399D+00
   -0.2031253511391376D+02    0.2090487899965796D+02    0.1577212844118929D+00
   -0.2120689132676497D+02    0.2089329314347203D+02   -0.1087703586549561D+01
   -0.1533052216068935D+02    0.2494904284980951D+02   -0.1756975641800695D+02
   -0.1568855585465282D+02    0.2541233381648934D+02   -0.1683638221455725D+02
   -0.1578642539500688D+02    0.2526150233646785D+02   -0.1835345224983373D+02
   -0.2305413385519340D+02   -0.2198495872921420D+02   -0.1549948728331709D+02
   -0.2315511513818815D+02   -0.2104210228369952D+02   -0.1545210602212116D+02
   -0.2311279533456664D+02   -0.2206632404244491D+02   -0.1452761326704531D+02
   -0.8796132791006359D+00    0.9630247346363804D+01   -0.1350025409292835D+02
   -0.1849169944133944D-01    0.9156973938249600D+01   -0.1364232969211414D+02
   -0.7581131089446170D+00    0.1050650282864224D+02   -0.1315510174585106D+02
   -0.1408616061308813D+02   -0.1667443693198545D+02   -0.1282228342535890D+02
   -0.1458587211155601D+02   -0.1740028727705782D+02   -0.1321863087290243D+02
   -0.1401288359842061D+02   -0.1691977528610111D+02   -0.1185870399076308D+02
   -0.5880879800234267D+01    0.2098948903657482D+02   -0.1402483937794122D+02
   -0.6034292669118416D+01    0.2078549464025814D+02   -0.1304316362836872D+02
   -0.5860314561684833D+01    0.2011908438991550D+02   -0.1437846099792364D+02
   -0.2282418966962795D+02   -0.1544443477488208D+02   -0.1449082461760223D+02
   -0.2208151486084611D+02   -0.1487783381588201D+02   -0.1448411081925873D+02
   -0.2248253006810039D+02   -0.1613937243581928D+02   -0.1508222684560771D+02
   -0.2554464849868202D+02   -0.2148029036667889D+02   -0.1848700715489348D+02
   -0.2488228205486845D+02   -0.2179562417742762D+02   -0.1913347000006059D+02
   -0.2540780170189703D+02   -0.2054654764888461D+02   -0.1823819663655663D+02
   -0.5835344448843147D+01    0.2460563211814820D+02    0.5930963903709560D+01
   -0.6779182149100904D+01    0.2463209781836066D+02    0.5791547303837973D+01
   -0.5545409039161023D+01    0.2537179105717840D+02    0.6323669203764332D+01
   -0.1969226432736524D+01    0.3819502563649125D+01    0.2230501611894920D+02
   -0.1180089120357667D+01    0.4121824902946065D+01    0.2177862810328398D+02
   -0.1507674306461371D+01    0.3297445990896198D+01    0.2298629059664015D+02
    0.4276687013340844D+00   -0.5362779042005145D+01    0.2153567215513885D+02
    0.7698175945956918D+00   -0.6268329605601743D+01    0.2163757971845849D+02
    0.9758127527280385D+00   -0.4922626546063806D+01    0.2086344318511896D+02
   -0.2520203069052635D+02   -0.9541309413246008D+01   -0.1600719459047757D+02
   -0.2565251414457441D+02   -0.1026966882073021D+02   -0.1639023174570723D+02
   -0.2438087741916380D+02   -0.9932207392361486D+01   -0.1556887740726531D+02
   -0.2465526372152340D+01    0.2392403402934482D+02   -0.1180765076656274D+02
   -0.1987540348694744D+01    0.2370126325172446D+02   -0.1263593611980090D+02
   -0.2843148723545068D+01    0.2318191613460307D+02   -0.1139417399232718D+02
   -0.2668596350612895D+02    0.6808537330539680D+01    0.1243885998244764D+02
   -0.2585664443659595D+02    0.7178836579263177D+01    0.1234788061364855D+02
   -0.2652979280341459D+02    0.5857677595743075D+01    0.1266455924180649D+02
    0.2080434224097845D+02   -0.2079947186782073D+01    0.1825516236180767D+02
    0.2043641464480159D+02   -0.2919462412822235D+01    0.1801565551464613D+02
    0.2082400058665045D+02   -0.1527753644076673D+01    0.1749121453613041D+02
    0.2643266738733861D+02   -0.1974376169585521D+02   -0.1454340771013602D+02
    0.2680309285994248D+02   -0.2054047943513732D+02   -0.1492125687243773D+02
    0.2574194145179878D+02   -0.1949535559769560D+02   -0.1515796408611103D+02
   -0.2172530766841600D+02   -0.1059606510466806D+02    0.8266138670317801D+01
   -0.2074447201027473D+02   -0.1067983119773863D+02    0.8276866290421115D+01
   -0.2183674328960118D+02   -0.9924637433378791D+01    0.9015329916433620D+01
    0.1019374062899162D+02    0.1627708286166489D+02    0.1402583909665628D+02
    0.1046106429513106D+02    0.1622935204934979D+02    0.1497377829984958D+02
    0.1060292095261400D+02    0.1707618143559342D+02    0.1375611672652749D+02
    0.5580190430191523D+00    0.1233297300161569D+01   -0.2188546329655538D+02
    0.1374244637187684D+01    0.1715748509065274D+01   -0.2165265171207305D+02
    0.6298191402341360D+00    0.4138834220178940D+00   -0.2141598319289682D+02
    0.1175508893291340D+02    0.1527864418217205D+02   -0.9320899951860856D+01
    0.1214384482760310D+02    0.1563719026338606D+02   -0.8455339843943472D+01
    0.1144386416403709D+02    0.1605125741410328D+02   -0.9837730410098976D+01
    0.2708601596081146D+02    0.1700532099948619D+02   -0.6989032478315055D+01
    0.2691252278184686D+02    0.1700312648728625D+02   -0.6042493119874920D+01
    0.2759700479675232D+02    0.1777382704874566D+02   -0.7200142576204057D+01
   -0.5413334256932655D+01    0.2715845888549985D+02    0.1422035722717311D+02
   -0.4727590585871694D+01    0.2791063207501970D+02    0.1423785630665702D+02
   -0.6053156318428012D+01    0.2743429011538467D+02    0.1353131163227072D+02
   -0.1789405593520476D+02    0.1560427180089341D+02    0.5815116257678941D+01
   -0.1851397474662519D+02    0.1531012064748432D+02    0.5126210344080294D+01
   -0.1767169433395132D+02    0.1494091270806375D+02    0.6466527619700035D+01
    0.5740376302901009D+01    0.2609732120250548D+02   -0.1075777749600235D+02
    0.6733832504489054D+01    0.2586290026256194D+02   -0.1068041797190409D+02
    0.5865951484266120D+01    0.2665829101991100D+02   -0.1153151815387742D+02
   -0.1210273130044276D+02   -0.1448884924807802D+02    0.1114237542317765D+02
   -0.1258654654070244D+02   -0.1418709653035008D+02    0.1192054147532514D+02
   -0.1177363221884151D+02   -0.1535977221636892D+02    0.1137571421776601D+02
   -0.3442921684505950D+01    0.2511885183862150D+02   -0.1983996321914242D+01
   -0.3363263113666371D+01    0.2597466704218881D+02   -0.1556986512613985D+01
   -0.2707669415326212D+01    0.2467283578448827D+02   -0.1542362879272619D+01
    0.1846209660351776D+02   -0.2188878699104771D+02    0.1873046765428213D+02
    0.1901036941394648D+02   -0.2226747246473625D+02    0.1946897379844723D+02
    0.1788742140494607D+02   -0.2121369037732369D+02    0.1910127090680474D+02
   -0.6471109613577605D+01   -0.1790248751361634D+02    0.5887219059110784D+01
   -0.5807506334554831D+01   -0.1813229277105274D+02    0.5237168456346910D+01
   -0.7183742381885462D+01   -0.1854267937190397D+02    0.5801535513712831D+01
   -0.5879213667289468D+01    0.1401638438676464D+02   -0.5979025211967896D+01
   -0.6666208527152159D+01    0.1410708833767554D+02   -0.5457738186232447D+01
   -0.5136662473978292D+01    0.1434318028342458D+02   -0.5589101647568461D+01
    0.9948240215290609D+01   -0.1944336101757452D+02    0.2158581162491772D+02
    0.1029572104739102D+02   -0.1962050139497745D+02    0.2073679664007920D+02
    0.9793264875251056D+01   -0.1844109969014072D+02    0.2161372226347939D+02
   -0.2019784704872771D+02   -0.1142896601844512D+02    0.2125888212075704D+01
   -0.1977096797091359D+02   -0.1195855446959649D+02    0.1436575943356325D+01
   -0.2098397552561223D+02   -0.1177568428766289D+02    0.2448073777281656D+01
    0.4087371653453641D+01   -0.8569720335537315D+01   -0.4149500070788395D+01
    0.4100350368242338D+01   -0.8426255479541760D+01   -0.3215294492859685D+01
    0.3905978163739681D+01   -0.9513567146430930D+01   -0.4200511952760617D+01
    0.1526110415794655D+02   -0.9356271409152338D+01   -0.6676583843770225D+01
    0.1543231004445511D+02   -0.8510944266906273D+01   -0.7121724562435761D+01
    0.1431857644350596D+02   -0.9506428220434822D+01   -0.6839090532197478D+01
   -0.2998850478391319D+01    0.8211133865728542D+01   -0.2494037384670637D+02
   -0.3135256669381279D+01    0.8134750152925372D+01   -0.2590495489555549D+02
   -0.3211363473808660D+01    0.7334983161247440D+01   -0.2458373217152348D+02
    0.2275269867012603D+02   -0.1823835898542666D+02    0.1037365344845758D+01
    0.2266936511647868D+02   -0.1779427452949755D+02    0.2206628004775745D+00
    0.2343629810851592D+02   -0.1888840089979513D+02    0.8351710759533366D+00
    0.2695608400105888D+02   -0.2611817799027038D+02    0.1362944818943018D+02
    0.2633672047772929D+02   -0.2560973396269938D+02    0.1307640913263867D+02
    0.2641202512812009D+02   -0.2659481450957030D+02    0.1423425118461227D+02
   -0.2649096908840975D+01    0.1934461883670778D+02   -0.2288289401158995D+02
   -0.2663926229060031D+01    0.1909820245878178D+02   -0.2195678726233076D+02
   -0.3413687927339504D+01    0.1993281192130562D+02   -0.2293954521714278D+02
    0.9851933957548574D+01    0.2320041135913915D+02    0.9101738824701647D+01
    0.9869997057342937D+01    0.2381248919616617D+02    0.9869905160733676D+01
    0.8918525253311460D+01    0.2302527181576685D+02    0.8849980828905473D+01
   -0.1655587559254498D+02   -0.1872621567235916D+02    0.2031173462379020D+01
   -0.1725888640814203D+02   -0.1810617279187190D+02    0.1933121983829643D+01
   -0.1601185414608816D+02   -0.1862626602207706D+02    0.1224553076939038D+01
   -0.8779869489025367D+01   -0.2630894883612724D+02   -0.1940007886272616D+02
   -0.9493492043392695D+01   -0.2692551053540415D+02   -0.1925472806801565D+02
   -0.9009369416617915D+01   -0.2588002927792017D+02   -0.2023912186652896D+02
   -0.2338122393690535D+02    0.2474816527864255D+02   -0.2008011325736272D+02
   -0.2316917133062221D+02    0.2464997466816110D+02   -0.2100234179786869D+02
   -0.2377761395428582D+02    0.2394147893261052D+02   -0.1981085493402871D+02
    0.2481482786075498D+02    0.2098717842254132D+02    0.1942888538981715D+02
    0.2453326227908657D+02    0.2131097659293224D+02    0.1855704607585247D+02
    0.2405371521977615D+02    0.2051503413995784D+02    0.1982525030698535D+02
    0.2016188388426849D+02    0.5708905328917452D+01   -0.2028675235195041D+02
    0.2017544559602385D+02    0.5372599335797053D+01   -0.1934979392306163D+02
    0.1965521737588862D+02    0.5024597308815427D+01   -0.2077242155890735D+02
   -0.7010989431329920D+01   -0.8702514704792920D+00   -0.1535072021436618D+02
   -0.6128041531578773D+01   -0.7069769354831756D+00   -0.1558055008077458D+02
   -0.6987857350657497D+01   -0.6168959693093370D+00   -0.1439187540748726D+02
   -0.1629469088314706D+02   -0.1001964363159822D+02    0.1935384736814937D+02
   -0.1578915188302107D+02   -0.9279102483368948D+01    0.1915274908057951D+02
   -0.1657240461778884D+02   -0.9851479114927496D+01    0.2024511453721163D+02
   -0.1031216796419382D+02    0.1662449176170561D+02    0.1076983676198279D+02
   -0.1101480756086618D+02    0.1592619991940838D+02    0.1074095327679563D+02
   -0.1078464769451373D+02    0.1748219441068079D+02    0.1088089963413634D+02
    0.1312544155374846D+02   -0.7171938858266813D+01    0.1807925446592863D+02
    0.1260622247712190D+02   -0.7944613492324996D+01    0.1781916195736028D+02
    0.1367489008724488D+02   -0.6967959542822014D+01    0.1733191846538652D+02
    0.1595724132346175D+02    0.2495851483682431D+01    0.1544200642944627D+02
    0.1666392866486557D+02    0.2497549914586505D+01    0.1612712517058608D+02
    0.1582821560714611D+02    0.1573500008559215D+01    0.1519657300801935D+02
   -0.6529554871713007D+01   -0.5064858394539145D+01    0.2593322243985684D+01
   -0.6854392170764049D+01   -0.4244945922832279D+01    0.3006303402628346D+01
   -0.6649869500847569D+01   -0.5804656620418746D+01    0.3261557591231935D+01
    0.1758878605918144D+02    0.2323673491697248D+02   -0.2421624949818033D+02
    0.1808455014325744D+02    0.2304314735925319D+02   -0.2502224296054539D+02
    0.1813962168821612D+02    0.2293021417261385D+02   -0.2347991622935437D+02
   -0.1324087010983787D+02    0.1710283709932704D+02    0.2485519363270939D+02
   -0.1389644692294767D+02    0.1756326355879174D+02    0.2537585077938103D+02
   -0.1307536198589682D+02    0.1616742039647288D+02    0.2527060275996299D+02
    0.1969832473566706D+02    0.1622602615700519D+02    0.2554918857033205D+02
    0.2032550016175751D+02    0.1657359814569077D+02    0.2616309377334056D+02
    0.2002226150176352D+02    0.1551301452761834D+02    0.2499928753373511D+02
    0.1211792496184263D+02    0.1895482370915062D+02    0.2593374246812944D+02
    0.1145373031810263D+02    0.1964036995414936D+02    0.2582247219259111D+02
    0.1273332835756348D+02    0.1937357062784884D+02    0.2654282921732199D+02
   -0.1897223900372179D+02   -0.2379068937036449D+02    0.1197189528777836D+02
   -0.1923423230894032D+02   -0.2313728427143094D+02    0.1261850053768818D+02
   -0.1879513222713561D+02   -0.2328211777724866D+02    0.1118211614097999D+02
    0.4671490216327828D+01   -0.2706061852273689D+02   -0.2248799250323723D+02
    0.5336778101624525D+01   -0.2779826309535187D+02   -0.2257319204014631D+02
    0.5007473224439443D+01   -0.2635676269344233D+02   -0.2197342451500672D+02
    0.2349821539459087D+02    0.1270090949529673D+02    0.1307673843229574D+02
    0.2254944592367789D+02    0.1246696970886659D+02    0.1306944704918240D+02
    0.2369610881295886D+02    0.1279810295980168D+02    0.1214553364510481D+02
   -0.1307218797583129D+02    0.1769044280491624D+02   -0.2183686307411267D+02
   -0.1217957225998718D+02    0.1789593085587630D+02   -0.2155460822035930D+02
   -0.1332550971885089D+02    0.1816592363059618D+02   -0.2259579432543873D+02
    0.6463229866673485D+01    0.7286030889979267D+01   -0.4693699665632999D+01
    0.6705845696371278D+01    0.6890131574259795D+01   -0.5555461999209066D+01
    0.5916824227285344D+01    0.8061185613342829D+01   -0.4908811026052294D+01
   -0.2076198325567546D+02    0.1167197742664810D+02   -0.2616865614261568D+02
   -0.1989335667179932D+02    0.1213203047101029D+02   -0.2629968800649520D+02
   -0.2059572899862757D+02    0.1077800318643777D+02   -0.2650567404544477D+02
    0.1287821179374509D+02    0.1774862804577114D+02    0.1233089047380972D+02
    0.1286491872251918D+02    0.1750647407686862D+02    0.1327612081134945D+02
    0.1194698100254738D+02    0.1774200374676006D+02    0.1210967189023486D+02
    0.3775171009783022D+01    0.1102654921730439D+02   -0.1501523726868765D+02
    0.3653793352179018D+01    0.1195211116344857D+02   -0.1535877059415017D+02
    0.3951751304114617D+01    0.1117737443898105D+02   -0.1403483215943286D+02
    0.8243451051936457D+01    0.2472633198932764D+02    0.1413645624442371D+02
    0.9005440320437852D+01    0.2529308896979587D+02    0.1426699765194943D+02
    0.7460281872301850D+01    0.2523569941589890D+02    0.1420350156127439D+02
   -0.1479755228888015D+01    0.1720968874309461D+02    0.1117979071809450D+02
   -0.8322400317427290D+00    0.1787520459459546D+02    0.1150266887863994D+02
   -0.1151639331425842D+01    0.1644066013230625D+02    0.1153870827397469D+02
   -0.1785254239920022D+01    0.2311718117535187D+02    0.2588626337225373D+01
   -0.2405482432594939D+01    0.2304672361667278D+02    0.3309018613067527D+01
   -0.1491982654235445D+01    0.2405926113625137D+02    0.2567040805406382D+01
    0.4855633615470929D+01    0.1738028722589541D+02    0.6142247896292319D+01
    0.4672070391322728D+01    0.1675460280790935D+02    0.6832030937531378D+01
    0.4964298323544550D+01    0.1816444549517517D+02    0.6711279434606159D+01
    0.1505129473803192D+02   -0.1048431366694488D+02   -0.2549983724030438D+02
    0.1478498376526798D+02   -0.1129947206447253D+02   -0.2579653637074321D+02
    0.1534251128944930D+02   -0.1000979630258311D+02   -0.2628616312418628D+02
   -0.2474569033171167D+02    0.1356992773733209D+02   -0.5637870355287960D+01
   -0.2454897731316101D+02    0.1447123217762662D+02   -0.5289928262747578D+01
   -0.2553324211976059D+02    0.1328748379550439D+02   -0.5230900568131777D+01
   -0.1160383878136487D+02    0.3862009393185919D+01   -0.2100518548974883D+02
   -0.1158678278280996D+02    0.4695012790758185D+01   -0.2148002900262180D+02
   -0.1241807684739525D+02    0.3431410914479300D+01   -0.2122631270425086D+02
   -0.1935434090470748D+02    0.1015654563033722D+02   -0.2191365768111844D+02
   -0.1893170737809659D+02    0.1070331188618245D+02   -0.2121847309211151D+02
   -0.2016734451459423D+02    0.1058654689112359D+02   -0.2219681591574902D+02
   -0.2498271816188988D+02   -0.2056287933137855D+02    0.2012681953829479D+01
   -0.2458492937646470D+02   -0.1973989116049293D+02    0.2280676146064311D+01
   -0.2560699511439508D+02   -0.2026499440358010D+02    0.1409019429591988D+01
   -0.1652352833843547D+02   -0.1706522480631797D+02   -0.2539895847030500D+01
   -0.1595493090603596D+02   -0.1633999303501585D+02   -0.2872367508798212D+01
   -0.1717382975933720D+02   -0.1670275398918520D+02   -0.1950685095963004D+01
   -0.6610007852434000D+01   -0.6927244388072155D+01    0.4886694779976599D+01
   -0.6802440664150179D+01   -0.7899243476246538D+01    0.4846967695284575D+01
   -0.6176989885513049D+01   -0.6829477538395943D+01    0.5683499375083177D+01
    0.2750829173857573D+01   -0.2162257090717782D+02   -0.1298675917111324D+02
    0.3098569286539734D+01   -0.2108220151982087D+02   -0.1371586580961385D+02
    0.1933535739581426D+01   -0.2208116537459794D+02   -0.1326930166174130D+02
    0.1714363580458011D+02   -0.1344581554726456D+02    0.2115189313603069D+02
    0.1712578895149518D+02   -0.1321291138300189D+02    0.2209716982521624D+02
    0.1648309007022583D+02   -0.1415117099107962D+02    0.2097882350963418D+02
   -0.1334332788150829D+02   -0.2412995493730091D+02    0.9194570023030318D+01
   -0.1315403544450212D+02   -0.2428446023984744D+02    0.8235990538929334D+01
   -0.1331156705464654D+02   -0.2496853090172334D+02    0.9699460630669067D+01
   -0.2037468966496072D+02    0.1035379482303425D+02    0.1605860783593646D+02
   -0.2006525512680458D+02    0.1093882435503574D+02    0.1678253863542370D+02
   -0.2098767015235197D+02    0.9807331586331825D+01    0.1655965740625516D+02
    0.1035374386799352D+02   -0.7731520441930756D+01   -0.2052745950521925D+02
    0.9442576789650595D+01   -0.7846177680165010D+01   -0.2023318033413124D+02
    0.1085413171248300D+02   -0.7364295560398639D+01   -0.1977407719986398D+02
   -0.1543532595342460D+02    0.1580549163060680D+02    0.4415367197013247D+01
   -0.1621470289977311D+02    0.1589266823642149D+02    0.4962547757104679D+01
   -0.1494406058336926D+02    0.1512924542549535D+02    0.4794990561306126D+01
   -0.2508475373786672D+01    0.1948556321654112D+02   -0.7145862996476666D+01
   -0.1882908742605865D+01    0.1874859622107206D+02   -0.7148273887436908D+01
   -0.3416782023547003D+01    0.1914377772311930D+02   -0.7247646121353696D+01
    0.2552406636933242D+02    0.1682369468652124D+02   -0.1918832452439009D+02
    0.2467745560526799D+02    0.1669672025768287D+02   -0.1961365161059488D+02
    0.2534434945261778D+02    0.1652066586938315D+02   -0.1831605447762692D+02
    0.2516333473477721D+02    0.2443346021387109D+02   -0.2179044202022832D+02
    0.2522654391081137D+02    0.2441878854477102D+02   -0.2084196167633932D+02
    0.2444917083814858D+02    0.2380782574538757D+02   -0.2209059783260886D+02
   -0.2279304174717754D+02    0.1659302482659209D+02    0.1325365441438794D+02
   -0.2297916392789878D+02    0.1581576163888693D+02    0.1273623185517751D+02
   -0.2351877114894014D+02    0.1680588581641255D+02    0.1391709652487380D+02
    0.2073369168455831D+01   -0.2598114544654334D+02   -0.1790426917334828D+02
    0.2175348688926035D+01   -0.2668882727141334D+02   -0.1856008252216130D+02
    0.2107245202876299D+01   -0.2507726890781144D+02   -0.1821898723961263D+02
    0.2078224165801171D+02   -0.1556337683825078D+02   -0.2210010713218506D+02
    0.2143540545415232D+02   -0.1631245651710090D+02   -0.2225013494755450D+02
    0.1996723195609042D+02   -0.1597844940831997D+02   -0.2171315199333789D+02
   -0.1740567916802520D+02    0.1191952936712409D+02    0.3040054839465057D+01
   -0.1768990432940450D+02    0.1110114964214902D+02    0.2678546387305019D+01
   -0.1649339197500442D+02    0.1196865131995111D+02    0.2870931694572394D+01
   -0.1532109171327007D+02   -0.7190580379021402D+01    0.1920690898419771D+02
   -0.1563822239156958D+02   -0.6359525383747918D+01    0.1953167766003039D+02
   -0.1485824828493919D+02   -0.7066866851566751D+01    0.1838030679948103D+02
    0.3688367931426524D+01   -0.1336683818890828D+02    0.5403909496063385D+00
    0.2839061785652512D+01   -0.1376964974528317D+02    0.3345142201625886D+00
    0.4068080024903109D+01   -0.1368139417864064D+02    0.1346951568483020D+01
   -0.2552548082216052D+02   -0.8098293643587222D+00   -0.1191614962580800D+02
   -0.2639895198814203D+02   -0.7297637675030421D+00   -0.1227151202705063D+02
   -0.2560298517572583D+02   -0.1053942868917585D+01   -0.1095566023892000D+02
    0.2165355546736695D+02   -0.1021429102337663D+02    0.1988326164915384D+01
    0.2250213622134983D+02   -0.1031920771956940D+02    0.1479023762090347D+01
    0.2093791333316894D+02   -0.1035311163217744D+02    0.1370048593505973D+01
   -0.2634459824519893D+02    0.3947062105506182D+01    0.2423374132465656D+02
   -0.2562322206596635D+02    0.3512220325234670D+01    0.2375684196590669D+02
   -0.2602567314313831D+02    0.4390298888757515D+01    0.2503046092345081D+02
    0.1977286263926666D+01   -0.2414224582209037D+02    0.2182074163186186D+02
    0.1612844766665650D+01   -0.2441376751987980D+02    0.2098916353861220D+02
    0.2762326443775425D+01   -0.2469647083681257D+02    0.2193076540753080D+02
    0.2010241396597161D+02   -0.1995630155899737D+02   -0.2392663476424382D+02
    0.2003137796356119D+02   -0.1923960087196292D+02   -0.2456388738027658D+02
    0.2081002761887775D+02   -0.1973174920741638D+02   -0.2336986394552477D+02
    0.1999871030568410D+02   -0.4762569905230021D+01   -0.5166133715889111D+01
    0.1907531035225853D+02   -0.5116264353168249D+01   -0.5217574787910481D+01
    0.2021569318378349D+02   -0.5012800914323781D+01   -0.4263609000489467D+01
    0.2523695469333668D+02    0.2307552386109549D+02    0.5733615293513170D+01
    0.2551143461497050D+02    0.2207711667193313D+02    0.5640816382329221D+01
    0.2541569570451458D+02    0.2341763205837423D+02    0.4810430454287854D+01
   -0.2401577265070433D+02    0.1216756397555237D+02    0.3869385651423654D+01
   -0.2432265283623094D+02    0.1145390601207250D+02    0.4439388903899452D+01
   -0.2307862569584628D+02    0.1217882798213449D+02    0.3888607561199595D+01
   -0.1601232489787690D+02   -0.4811139132643549D+01    0.2010928543005922D+02
   -0.1531606598342312D+02   -0.4252921989942939D+01    0.1986951389456782D+02
   -0.1614448848398047D+02   -0.4706172676566723D+01    0.2105786417203919D+02
    0.1456484189242173D+02   -0.1920636218413896D+02    0.1911463033627984D+02
    0.1405502909128207D+02   -0.1911103514669922D+02    0.1832780129663155D+02
    0.1396155377357467D+02   -0.1930038676974489D+02    0.1988359057920499D+02
    0.2303350020188102D+02   -0.2613053599094311D+02   -0.1575468355629358D+02
    0.2313537154394455D+02   -0.2669142629034495D+02   -0.1493497961463704D+02
    0.2263711260581517D+02   -0.2523799180300868D+02   -0.1554312413634311D+02
    0.1806659655973706D+02    0.7196077872983557D+01   -0.2013647206187068D+02
    0.1878783399294459D+02    0.7246971426270885D+01   -0.1946110957411366D+02
    0.1742020774519998D+02    0.7888609373510262D+01   -0.1995826299647095D+02
   -0.1030983784206479D+02   -0.9893854545145288D+01   -0.2032434572446057D+02
   -0.9429152404708946D+01   -0.9530431989231568D+01   -0.2024101017588612D+02
   -0.1088481124820692D+02   -0.9119931722505338D+01   -0.2037995426965217D+02
    0.1168737086036652D+02   -0.1142529240584850D+02    0.1259928734692573D+02
    0.1201607518084376D+02   -0.1236063548508272D+02    0.1255798380813767D+02
    0.1244991770740766D+02   -0.1088156264911334D+02    0.1264835565730407D+02
    0.1662613399978310D+02   -0.1355006211428819D+02   -0.2252640697230606D+00
    0.1747731015349742D+02   -0.1326126993302456D+02   -0.5411406699398089D+00
    0.1596565445910746D+02   -0.1334807761840081D+02   -0.8791987065483504D+00
    0.1541727020519074D+02    0.9053782875112882D+01    0.1741999481045695D+02
    0.1587737235265253D+02    0.9618201934924784D+01    0.1808207390931107D+02
    0.1560022620641292D+02    0.8110669740114744D+01    0.1757601263513118D+02
    0.4775985341304438D+01   -0.1410139875617991D+02   -0.1856310505013700D+02
    0.4411338196067961D+01   -0.1363483381195207D+02   -0.1779620125582475D+02
    0.5368936708489621D+01   -0.1478892019509701D+02   -0.1831116145292354D+02
    0.2423652634496550D+02    0.2229293568258422D+01   -0.2369951890813078D+02
    0.2433019517583632D+02    0.2505939820887769D+01   -0.2281173347956528D+02
    0.2381783330201669D+02    0.1293869394512991D+01   -0.2371493034218005D+02
   -0.5210673610572977D+01    0.2515024491434193D+02   -0.6970094846809182D+01
   -0.5901391618544724D+01    0.2451001791207873D+02   -0.6740943673503707D+01
   -0.4944765449163535D+01    0.2485650620264392D+02   -0.7838936128361771D+01
   -0.2710554144132619D+02   -0.2083421838976443D+02   -0.2358079001060571D+02
   -0.2773064914066668D+02   -0.2043234303719425D+02   -0.2430324378649134D+02
   -0.2704361205487098D+02   -0.2177386223497055D+02   -0.2386704622548661D+02
    0.2168548449700015D+02    0.4362130991940332D-01    0.1649517008635092D+02
    0.2145736031919390D+02    0.9795338693372401D+00    0.1664836921842030D+02
    0.2268371816253405D+02    0.6199407627233091D-01    0.1645311688535499D+02
    0.1333507940260271D+02   -0.1252231641843086D+01    0.2514936119695283D+02
    0.1381854731275799D+02   -0.4053719994106602D+00    0.2530341251475615D+02
    0.1267241189491475D+02   -0.1301655314785183D+01    0.2586626432984076D+02
   -0.1449415666242415D+01    0.2507989207328866D+02   -0.2347522146733852D+02
   -0.2058570418455423D+01    0.2563190467186038D+02   -0.2293676183657654D+02
   -0.1978176628613462D+01    0.2474850183490265D+02   -0.2420988615388420D+02
    0.2568215613516466D+02    0.2655539989459354D+02   -0.7829925329011249D+01
    0.2483455256495083D+02    0.2628740740994570D+02   -0.8141764342843974D+01
    0.2605388273010795D+02    0.2583888872146293D+02   -0.7358132684187019D+01
    0.5719072927107297D+00   -0.2323602334039294D+02   -0.1342146290796484D+02
   -0.1032586387925762D+00   -0.2345771318797753D+02   -0.1269257504183872D+02
    0.9784368718405366D+00   -0.2406755371598009D+02   -0.1360378484113729D+02
    0.3241738038945124D+01    0.6871206337403486D+00   -0.1568565476341631D+02
    0.3851678036321275D+01    0.5878862884886631D+00   -0.1493037493280780D+02
    0.3702952406877891D+01    0.8266422124713326D+00   -0.1653376797762508D+02
    0.7419014075654465D+01    0.9266342248320865D+00    0.6326592730204801D+01
    0.7479048241318367D+01    0.1858091550196802D+01    0.6478664054569498D+01
    0.6782078599762842D+01    0.8160195603728602D+00    0.5569219098692780D+01
   -0.1429005229821682D+01    0.2363303988540858D+02   -0.3070643020084338D+01
   -0.1037224179895713D+01    0.2305356012840212D+02   -0.2359466292644941D+01
   -0.6600481513045412D+00    0.2409674046334623D+02   -0.3486778349805621D+01
   -0.7767385883708331D+01   -0.4260126064602550D+01    0.2012057276262413D+02
   -0.8518294341841818D+01   -0.3691050449774844D+01    0.2035515419626925D+02
   -0.7191252677140683D+01   -0.3707541479875323D+01    0.1955166555626491D+02
    0.2350165749655003D+00    0.5113697126434698D+01    0.2394198609179043D+02
    0.6118229372756816D-01    0.4463919320914772D+01    0.2460043058658565D+02
   -0.5868619612943898D+00    0.5347843506451355D+01    0.2357366970181021D+02
    0.1799864479610295D+02   -0.1087708981666901D+02   -0.2048550801919234D+02
    0.1842398524996408D+02   -0.1116392721555729D+02   -0.2128072141433102D+02
    0.1761067431673871D+02   -0.1168738684755432D+02   -0.2016619531399292D+02
   -0.2256087021717076D+02   -0.2225663758418625D+02   -0.9305237998869508D+01
   -0.2288299992968152D+02   -0.2288994465948946D+02   -0.8669197319298165D+01
   -0.2332071388076563D+02   -0.2175917563011487D+02   -0.9585592290230588D+01
    0.7486829417651604D+01   -0.2456225659683065D+02    0.3824467101294389D+01
    0.8463578473661912D+01   -0.2476375237837481D+02    0.3828114794327151D+01
    0.7513206631352748D+01   -0.2373127874703219D+02    0.3515011267578040D+01
   -0.5536203030037510D+01    0.2423421613210853D+02    0.1008983046860575D+02
   -0.5147701251440242D+01    0.2510262591096697D+02    0.9910021918969685D+01
   -0.4874397819968143D+01    0.2381980414641238D+02    0.1069874674397059D+02
   -0.2013926482191289D+02    0.2443824196368061D+01    0.2103670415051850D+02
   -0.2049462063208893D+02    0.2107926787918777D+01    0.2023569350233738D+02
   -0.2049084739440091D+02    0.3281147074296370D+01    0.2138503752228294D+02
    0.1097686528791426D+02   -0.1197310817723197D+02   -0.2266106106237250D+02
    0.1101815447561154D+02   -0.1287906498667435D+02   -0.2227182452207454D+02
    0.1088897945014516D+02   -0.1212194833260346D+02   -0.2364073116608128D+02
    0.1242831645361026D+02    0.1261394475612575D+02    0.1945980895958251D+02
    0.1235648325411793D+02    0.1346533710931308D+02    0.1987510152556641D+02
    0.1289951727054206D+02    0.1275481389038237D+02    0.1864327445731883D+02
   -0.1362257763740934D+02   -0.2654287284843539D+02    0.1058342239168843D+02
   -0.1397367008377719D+02   -0.2657330928102069D+02    0.1147700780473966D+02
   -0.1385511619310198D+02   -0.2739700822696519D+02    0.1020733883044640D+02
    0.2109101591092296D+02    0.2321985123736525D+02   -0.1290995643959277D+02
    0.2187045848042696D+02    0.2357249714428997D+02   -0.1245327826186656D+02
    0.2146992049894927D+02    0.2292226714067585D+02   -0.1377203228872008D+02
    0.2237209698838269D+02   -0.6189626435455795D+01    0.2264866520846787D+02
    0.2277442588447477D+02   -0.6919093773453466D+01    0.2314316479433046D+02
    0.2294583728332717D+02   -0.5498632202281384D+01    0.2303551119753180D+02
    0.8237613065405009D+01    0.6543228677001490D+00   -0.1824515809307168D+02
    0.7437459008953351D+01    0.1699905320450145D+00   -0.1841009684307649D+02
    0.7970236997899479D+01    0.1538122478283694D+01   -0.1815432946253108D+02
   -0.6909262534534552D+01   -0.1922260411990892D+02   -0.7238529637393347D+01
   -0.6938896656847970D+01   -0.1960022484387361D+02   -0.6321575718905857D+01
   -0.6712218120368331D+01   -0.1999228438277999D+02   -0.7785760843696859D+01
   -0.1356400276687405D+02    0.2292119113313773D+02    0.9574317368763655D+01
   -0.1357443427198537D+02    0.2229513273357185D+02    0.1030833521180839D+02
   -0.1269581739511940D+02    0.2274593063061574D+02    0.9136453064155198D+01
    0.8684132360301419D+01   -0.3223202594278619D-01    0.8577749893752205D+01
    0.8106273640170846D+01    0.1042094434931138D+00    0.9330634945889177D+01
    0.8052831884488738D+01    0.1942711089679786D+00    0.7839865889750140D+01
    0.1865420015747804D+01    0.2338731472995534D+02   -0.7959884977809442D+01
    0.1749510781938528D+01    0.2244745432613654D+02   -0.8321052717692478D+01
    0.2727706848316179D+01    0.2352224340305076D+02   -0.7580137332266396D+01
   -0.7435219411835755D+01    0.1239214344175397D+02   -0.1169554031648023D+02
   -0.7670110348472171D+01    0.1182660301037244D+02   -0.1096041750489826D+02
   -0.6602373414189936D+01    0.1282572031105154D+02   -0.1136356710208424D+02
    0.1720569326562900D+02    0.2582211889899541D+02    0.2019382508588202D+02
    0.1709873516643350D+02    0.2601811084179917D+02    0.2114073085099028D+02
    0.1633584955327114D+02    0.2577693116267730D+02    0.1978255861037744D+02
    0.2699362162032934D+02    0.2127370088486687D+02   -0.2258729665477032D+02
    0.2742524363634311D+02    0.2214027769969891D+02   -0.2258516493259652D+02
    0.2764658465744353D+02    0.2061651229500697D+02   -0.2272511731360552D+02
    0.2056210543039307D+02   -0.2240519335115586D+02   -0.2598960275524128D+02
    0.2029722708450398D+02   -0.2151804752362920D+02   -0.2613259666841986D+02
    0.2083318195265599D+02   -0.2273075846667615D+02   -0.2690144297807632D+02
   -0.9238616251638165D+01    0.4464774798941719D+01    0.2711214408215643D+02
   -0.9793603803354722D+01    0.4066368769022174D+01    0.2637795374620719D+02
   -0.9645685596702060D+01    0.4380033641451043D+01    0.2797151943738814D+02
   -0.4460565750312475D+01    0.1553878254392874D+02   -0.2462350173579876D+01
   -0.5443600737898709D+01    0.1546043826691944D+02   -0.2318988720468187D+01
   -0.4381200457588926D+01    0.1535267073805298D+02   -0.3433251993812183D+01
    0.2404378297209697D+02   -0.1761813691346845D+02    0.8710713557969980D+01
    0.2456454978656075D+02   -0.1722947176386631D+02    0.9526406940083303D+01
    0.2448678562094978D+02   -0.1847906506618371D+02    0.8600451686679637D+01
   -0.5821702327840737D+01    0.2390974161802142D+02   -0.2321817748090738D+01
   -0.6077206688069593D+01    0.2412528576287316D+02   -0.3267180851718392D+01
   -0.5107424542566400D+01    0.2450965743514870D+02   -0.2270983496385508D+01
   -0.1433336952914479D+02    0.2104440540388027D+02    0.3756562135233636D+01
   -0.1415722047370124D+02    0.2110391203239798D+02    0.2806317339080546D+01
   -0.1521941282143797D+02    0.2121725287243239D+02    0.3999316486836212D+01
   -0.2419222774757170D+02   -0.1889464001041731D+02   -0.1775302550096527D+02
   -0.2476793157258437D+02   -0.1814962473265414D+02   -0.1755077092873351D+02
   -0.2330902474571968D+02   -0.1876023845096186D+02   -0.1745585482494166D+02
    0.8270302015338544D+01    0.1168998038798792D+02   -0.1098893429968074D+02
    0.8486641657022908D+01    0.1221978586918978D+02   -0.1174823203136895D+02
    0.7598556693781410D+01    0.1108485888040956D+02   -0.1124844624464436D+02
   -0.2600150791862815D+02    0.2884777225463111D+01    0.2127533725812603D+02
   -0.2698878934562295D+02    0.2912087117480021D+01    0.2144175061684066D+02
   -0.2569902240493049D+02    0.3778735885076490D+01    0.2111730703495142D+02
   -0.1951206840963405D+02   -0.2249534292634344D+02   -0.2278554292236689D+02
   -0.1922351864943201D+02   -0.2232217432132413D+02   -0.2368984210483400D+02
   -0.1918057862192769D+02   -0.2177545118988482D+02   -0.2223589586221842D+02
    0.4378651450203296D+01   -0.1097266964323295D+02    0.9509225346237610D+01
    0.5072099055852615D+01   -0.1153828176537720D+02    0.9883269838302743D+01
    0.3553348974609054D+01   -0.1122846766873158D+02    0.9974339624700301D+01
    0.2178456090006582D+02   -0.2716823036451738D+02    0.6430354866346092D+01
    0.2272173142423450D+02   -0.2724499516271336D+02    0.6325825077518870D+01
    0.2149993643608900D+02   -0.2655925724073767D+02    0.5712770263113523D+01
    0.2382320092036498D+02   -0.1148162219581437D+02   -0.1187820676900375D+02
    0.2354103786801429D+02   -0.1201109507878360D+02   -0.1114364745601080D+02
    0.2470680619156602D+02   -0.1182835372592611D+02   -0.1212514851626361D+02
    0.1854011168623312D+02    0.1853794863585024D+02   -0.3553104245356317D+01
    0.1810468866176361D+02    0.1765407356158402D+02   -0.3296282392399971D+01
    0.1777224798463366D+02    0.1905412750391382D+02   -0.3804130908833265D+01
    0.3157237380440138D+01    0.1916147849231217D+01    0.2699668214854666D+02
    0.3517471064523205D+01    0.2732128188403682D+01    0.2666388579927959D+02
    0.2660969344097159D+01    0.2245226682496797D+01    0.2774674479336893D+02
    0.7799422971881613D+01   -0.1324496159758100D+02   -0.2155425513748875D+02
    0.7992973191855113D+01   -0.1396445957281376D+02   -0.2096629970679460D+02
    0.6868466437910693D+01   -0.1316860135834212D+02   -0.2152755592135598D+02
   -0.6415781562568190D+01    0.8715774624014621D+01    0.2065480564490002D+02
   -0.7366502050480237D+01    0.8461417582212880D+01    0.2085889485009990D+02
   -0.5927414533824827D+01    0.7933176374757781D+01    0.2056278228415722D+02
   -0.1672545178997346D+02    0.1526633263288685D+02   -0.2272145390573794D-01
   -0.1631613296241457D+02    0.1492312161501406D+02    0.7805105697780040D+00
   -0.1670192408563118D+02    0.1620907260812780D+02    0.6618149746411650D-01
    0.2536899980263208D+02    0.1293043131314863D+02   -0.1634985351881398D+02
    0.2616503931507890D+02    0.1270697841692886D+02   -0.1584155833746524D+02
    0.2469997298528514D+02    0.1237430820914598D+02   -0.1589322429445675D+02
    0.7780368543489970D+01    0.1344511365802105D+02   -0.2609054615726904D+02
    0.6843826261748807D+01    0.1348815688285540D+02   -0.2616933362822955D+02
    0.8002338798673618D+01    0.1276507826267378D+02   -0.2670651704184741D+02
   -0.6023519311242852D+01   -0.1082791978404690D+02   -0.2123521115529953D+02
   -0.6564383178169359D+01   -0.1102508288161971D+02   -0.2202347539714384D+02
   -0.6445240409467332D+01   -0.1013621607972557D+02   -0.2077574349003395D+02
   -0.2177695983698611D+02    0.3305014230719932D+01   -0.2613741273341384D+01
   -0.2241886386662368D+02    0.3894991974041706D+01   -0.2245039345812251D+01
   -0.2163209701923920D+02    0.2655968789913999D+01   -0.1927833688204928D+01
    0.1239997946038343D+02    0.2637991528325360D+02   -0.5767982545204662D+01
    0.1216644261534387D+02    0.2564987914310030D+02   -0.6298652482603657D+01
    0.1204089089538891D+02    0.2710974612090244D+02   -0.6219787358286668D+01
    0.3368530419900076D+01    0.2011007604458140D+02   -0.1056557385021328D+02
    0.2571867152231783D+01    0.2000792463676232D+02   -0.1017432789094612D+02
    0.3423767370976031D+01    0.2102230486466377D+02   -0.1083491064152125D+02
   -0.1357275532133315D+02   -0.1243265541037014D+02    0.2479311057551769D+02
   -0.1377044905980848D+02   -0.1293328586298014D+02    0.2557497723183290D+02
   -0.1324766001320920D+02   -0.1297189121467031D+02    0.2406422708883772D+02
    0.1762055883214030D+02   -0.7779900440954117D+01    0.1955109810918662D+02
    0.1690006984107925D+02   -0.7844162213738491D+01    0.1884002003210909D+02
    0.1787313640043413D+02   -0.6854909231936084D+01    0.1944341930348608D+02
    0.1653484906247284D+02   -0.1809124947550108D+02   -0.1783446729557447D+02
    0.1637137073234845D+02   -0.1816480979911225D+02   -0.1687384822523916D+02
    0.1691753575007967D+02   -0.1887311232560073D+02   -0.1822855790670375D+02
    0.8276409361355579D+01   -0.4505795414514557D+01    0.1842512298816293D+02
    0.9049761899889472D+01   -0.3924069425449723D+01    0.1823567875159013D+02
    0.7483678203932660D+01   -0.4110397345023813D+01    0.1804934433391063D+02
    0.2482204651821854D+00   -0.2533416385711173D+02    0.1194299186749609D+02
    0.1160550848183091D+01   -0.2504806003572199D+02    0.1173845046361076D+02
   -0.9932428012615080D-01   -0.2445920599266574D+02    0.1207124994972323D+02
   -0.2143686728689023D+02   -0.4656022389156061D+01    0.2683888210149441D+02
   -0.2066290746486030D+02   -0.4787315811480735D+01    0.2733583533085660D+02
   -0.2195466782416003D+02   -0.4269382836707448D+01    0.2752524793910146D+02
   -0.2687063693546957D+02    0.2469755612359256D+02    0.5132862091896651D+01
   -0.2613725773053943D+02    0.2532871780238282D+02    0.5106085817904186D+01
   -0.2750601742349974D+02    0.2520702803350257D+02    0.4641365974296585D+01
    0.1942229535180789D+02   -0.3131146855225269D+01    0.2595504797539412D+02
    0.1856935179376522D+02   -0.3480504137079866D+01    0.2606776982391167D+02
    0.1999688942211585D+02   -0.3297604825523411D+01    0.2669382362613070D+02
   -0.1312269387775632D+02    0.6067243086307373D+01    0.1675326626902236D+02
   -0.1255751359119121D+02    0.6118242000484407D+01    0.1593315172780356D+02
   -0.1402043523099163D+02    0.5895914284251766D+01    0.1646182580180765D+02
   -0.2292802332134951D+02    0.2608631893326118D+02   -0.4308576727253762D+01
   -0.2261730751641741D+02    0.2525677458208226D+02   -0.4662010682729114D+01
   -0.2373360694636180D+02    0.2628622464159312D+02   -0.4779643919524454D+01
    0.2167657592457925D+02   -0.2347028868787357D+02    0.2599110452438848D+02
    0.2191119455604050D+02   -0.2441568037039868D+02    0.2618831510813619D+02
    0.2244939248957382D+02   -0.2314057294205323D+02    0.2550576933356926D+02
   -0.1299138978941833D+02   -0.1340182672243011D+02   -0.9141423337465048D+01
   -0.1258039128014409D+02   -0.1269097506036462D+02   -0.8626107137457907D+01
   -0.1396065359411646D+02   -0.1313352781220885D+02   -0.9206225933902132D+01
    0.3305405016810469D+00   -0.8296146040646654D+01    0.2550803984715880D+01
    0.4616769491259176D+00   -0.7572520238013643D+01    0.2004085861707615D+01
    0.1167738175099951D+01   -0.8884171383471431D+01    0.2408461749542548D+01
   -0.2010344348357203D+02    0.2001513608846729D+02   -0.1404507720237464D+02
   -0.2094204229272665D+02    0.2047082620615542D+02   -0.1393917544626518D+02
   -0.2023078540529483D+02    0.1944716161835714D+02   -0.1476533527037722D+02
   -0.1651522878916884D+02   -0.1980398564343513D+02    0.2434473818495463D+02
   -0.1582201937364400D+02   -0.1923435636895540D+02    0.2393093083435076D+02
   -0.1697790769960961D+02   -0.1914439457540933D+02    0.2481808117656359D+02
   -0.1489975136607868D+02    0.2258466715100992D+02    0.1696876632555790D+02
   -0.1534520792111296D+02    0.2342919686488866D+02    0.1719218913215779D+02
   -0.1411315320070539D+02    0.2254423636014765D+02    0.1754008431420317D+02
   -0.2157191887978010D+02   -0.2550190799300463D+01   -0.2319497691142792D+01
   -0.2160170949127592D+02   -0.2226218635691492D+01   -0.1391155818509435D+01
   -0.2064041644517510D+02   -0.2393854383831335D+01   -0.2635404826746370D+01
   -0.1510481012124010D+02    0.4535117813900646D+00   -0.9917553005545043D+01
   -0.1487067254120596D+02    0.1943945090450457D+00   -0.9026496844757348D+01
   -0.1468142403084611D+02   -0.2669671205680809D+00   -0.1040207756577137D+02
   -0.1312032256198013D+02    0.2205001340659902D+02   -0.2696268473032109D+02
   -0.1298323034964680D+02    0.2208604285112445D+02   -0.2788006729851851D+02
   -0.1402556873659439D+02    0.2220008356275232D+02   -0.2690477933091581D+02
   -0.1689336799340706D+02    0.1286855676541513D+02    0.1529467733687205D+02
   -0.1780528126539674D+02    0.1277175429113273D+02    0.1498359424634830D+02
   -0.1674758282473977D+02    0.1362388562064685D+02    0.1589615137887977D+02
    0.5075100868901186D+01    0.2581877151735588D+02    0.3145019225171379D+01
    0.4780634933377603D+01    0.2669501102943786D+02    0.3263403576524325D+01
    0.5015895793506186D+01    0.2535599521152565D+02    0.3976905768623019D+01
    0.1637381639065243D+02   -0.9022272674446546D+01    0.2343296962468635D+02
    0.1690017786026340D+02   -0.9035536217289781D+01    0.2421974313645726D+02
    0.1543278086086913D+02   -0.9235175022903437D+01    0.2356678913216533D+02
   -0.2258031184963809D+02   -0.2028151664337940D+02    0.1186219397939670D+02
   -0.2315995181441066D+02   -0.2106339409394606D+02    0.1189576093174220D+02
   -0.2308206539289823D+02   -0.1954449616419976D+02    0.1152703212012577D+02
    0.1425210851729770D+02    0.1616374306925960D+02    0.5422904778131449D+01
    0.1493141454356520D+02    0.1572032667606599D+02    0.4934223165427830D+01
    0.1434382621318095D+02    0.1710352563005742D+02    0.5266077448951655D+01
   -0.9578370949239227D+01    0.1793516752085195D+02   -0.2414405018327020D+02
   -0.8773697182187055D+01    0.1745827177795017D+02   -0.2419393533621320D+02
   -0.9858665154178691D+01    0.1802299528409139D+02   -0.2325762975749821D+02
   -0.1931422820573983D+02   -0.2458393307570043D+02    0.2202199196248794D+00
   -0.1878269390135558D+02   -0.2380253092782631D+02    0.5371665768450176D+00
   -0.2026004377920995D+02   -0.2447637299974352D+02    0.2288518294660261D+00
   -0.7202160308120005D+01    0.2041056547833159D+02   -0.2381050093207064D+02
   -0.6826300419493097D+01    0.2002135229848941D+02   -0.2462404533801924D+02
   -0.7610389156285362D+01    0.2120709126111050D+02   -0.2411401969998842D+02
   -0.2346609163331019D+02    0.1818907822888922D+02   -0.1877960861510257D+02
   -0.2334529927965501D+02    0.1750784358873443D+02   -0.1946730193641427D+02
   -0.2417813998451432D+02    0.1877776879337163D+02   -0.1921863933531013D+02
    0.1557519707023769D+02   -0.2286653175421728D+02   -0.2322298133395784D+02
    0.1497155599005244D+02   -0.2298940272664782D+02   -0.2246966866637988D+02
    0.1521882408298662D+02   -0.2325660123476520D+02   -0.2402753632669158D+02
    0.4782545422844661D+00   -0.2456960661013077D+02    0.1941588228008212D+02
    0.5354249324925879D+00   -0.2482697582438909D+02    0.1852916016708749D+02
   -0.2205145175775589D+00   -0.2520075606719047D+02    0.1968850282904037D+02
   -0.1810040651803942D+02    0.1156055985299520D+02    0.1223027871111272D+02
   -0.1820537432411642D+02    0.1101159454134912D+02    0.1301750924339207D+02
   -0.1826805182145424D+02    0.1100240613786124D+02    0.1149097012293802D+02
   -0.1393293939967145D+01   -0.2949628966739054D+01    0.2464551315579509D+02
   -0.1438204258722413D+01   -0.2041713545060121D+01    0.2426607978730935D+02
   -0.2388746060968095D+01   -0.3192680338144731D+01    0.2472862237626436D+02
    0.2485654116780161D+02   -0.8745329287296919D+01    0.1416465235977394D+02
    0.2552202436874309D+02   -0.9370643269801706D+01    0.1406708825863291D+02
    0.2418154075900993D+02   -0.8829958696718746D+01    0.1349374105792162D+02
   -0.1939728208010266D+01   -0.9338844888153981D+01    0.1998746212681292D+02
   -0.2531519408449459D+01   -0.9866515817633319D+01    0.1941550052654836D+02
   -0.2106689497662806D+01   -0.8423411281829241D+01    0.1976488391076636D+02
   -0.1336679927016267D+02   -0.9556796002173655D+01   -0.9515849050846455D+01
   -0.1277716645567158D+02   -0.9134218774359983D+01   -0.1022411656213260D+02
   -0.1422759597663500D+02   -0.9704309897756152D+01   -0.9839952536977421D+01
   -0.1270374550221212D+02   -0.6207433644268280D+01    0.9408210041466429D+01
   -0.1257510971927462D+02   -0.7136036439344560D+01    0.9713464019543679D+01
   -0.1334869157755876D+02   -0.5808453075340091D+01    0.1001205206908106D+02
    0.4169736867466940D+01    0.9585300425458128D+01   -0.8763578014386844D+01
    0.5019256088718651D+01    0.1000850743918739D+02   -0.8605884695280924D+01
    0.4139975536538836D+01    0.9373598044794626D+01   -0.9740712709124189D+01
    0.1699586364246866D+02   -0.4048753838988655D+01   -0.9485793174631725D+01
    0.1723428111748395D+02   -0.4611431250554260D+01   -0.1029486417610427D+02
    0.1618842410078798D+02   -0.4286193662621144D+01   -0.9090289303128644D+01
    0.2671022162695927D+02    0.7063778337419127D+01    0.9207303617780626D+01
    0.2766332156823504D+02    0.6946054740655796D+01    0.9168647158177080D+01
    0.2653601100714333D+02    0.7512340594439573D+01    0.8396490644341082D+01
   -0.1680580714166936D+02   -0.4777896539445154D+01    0.2284721835348803D+02
   -0.1645960070055940D+02   -0.5565046933801045D+01    0.2316651035184505D+02
   -0.1781886840407256D+02   -0.4981313738461740D+01    0.2290661592688092D+02
    0.1223545639066290D+02    0.7961429098094650D+01    0.1065451034324687D+02
    0.1298200554873563D+02    0.8535702531847384D+01    0.1089418153247159D+02
    0.1216651634564141D+02    0.7272568504386477D+01    0.1133854576931296D+02
   -0.1108753775948215D+02   -0.2668587082456100D+02    0.1917818934790202D+02
   -0.1110919658709366D+02   -0.2652705766074700D+02    0.1824856723320763D+02
   -0.1179704447502940D+02   -0.2617077933501240D+02    0.1966498378393010D+02
    0.5495565245514295D+01    0.3044554771125565D+00   -0.1947209163372386D+02
    0.5066244769233504D+01   -0.3174207541584819D+00   -0.2011866697887707D+02
    0.4799487312618795D+01    0.6680280434319990D+00   -0.1900137297709332D+02
   -0.1264501578065292D+02   -0.1451158077797339D+02   -0.1748617864250860D+02
   -0.1252316608980239D+02   -0.1477425470645971D+02   -0.1839344107912559D+02
   -0.1341652597972940D+02   -0.1504081542228551D+02   -0.1709259185370810D+02
   -0.2500865662787698D+02    0.2005764393430560D+02   -0.2308068798219474D+02
   -0.2431701380134560D+02    0.2061705419936677D+02   -0.2336365050323737D+02
   -0.2477996733232875D+02    0.1913653535629740D+02   -0.2303047078934888D+02
   -0.1511869494058450D+02   -0.1922098396338150D+01    0.2234396287619992D+02
   -0.1497273793315886D+02   -0.9639149482981990D+00    0.2238360669323326D+02
   -0.1462407846850892D+02   -0.2319562099659338D+01    0.2303638393534329D+02
    0.2202708713090751D+02    0.4713067407797734D-01   -0.2659028693185113D+02
    0.2219453195423729D+02   -0.6154070372774184D+00   -0.2728199054328582D+02
    0.2236797310792020D+02   -0.3430813817062285D+00   -0.2572949731147645D+02
   -0.1428498898128337D+02    0.1856879770604401D+02    0.4825877220094061D+01
   -0.1444303178430227D+02    0.1777876601773348D+02    0.4325096466898095D+01
   -0.1440050091837378D+02    0.1932605026341126D+02    0.4253782743939293D+01
   -0.4328906972202454D+01   -0.2519876757657871D+02    0.2212290630224024D+02
   -0.3527809733674791D+01   -0.2569492509818745D+02    0.2226619134862912D+02
   -0.4241438199591730D+01   -0.2449906513094829D+02    0.2280129459177812D+02
   -0.2353692555628348D+02    0.1368350297347940D+02    0.1506689892103001D+02
   -0.2390194370949112D+02    0.1353388256162288D+02    0.1417810230373043D+02
   -0.2371748257367580D+02    0.1289829538729422D+02    0.1558362722877589D+02
   -0.3750608185001096D+01    0.2665507474216728D+02   -0.1053394446633515D+02
   -0.3515896743672839D+01    0.2681939876247620D+02   -0.1142277836023457D+02
   -0.4735821920316356D+01    0.2660519933038584D+02   -0.1058094110872813D+02
    0.8779521801836571D+01    0.2250849097590562D+02   -0.3388124507074925D+01
    0.9628719320107317D+01    0.2263223541625711D+02   -0.3820877259109499D+01
    0.8242198464817305D+01    0.2292779664902499D+02   -0.4071246916562148D+01
   -0.2175909765435578D+02   -0.1590728254829379D+02   -0.1153533928761990D+02
   -0.2185042290899462D+02   -0.1567762148212348D+02   -0.1244957965049785D+02
   -0.2079258942324969D+02   -0.1610799715589570D+02   -0.1133895709392177D+02
    0.1471363360363678D+02   -0.1090574540889207D+02    0.1415374804656289D+02
    0.1428183982516394D+02   -0.1176993766925566D+02    0.1443096833497813D+02
    0.1417037990637423D+02   -0.1030438456339457D+02    0.1465336953416158D+02
   -0.5907202540581678D+01    0.1422793866284582D+02    0.2204356537237003D+02
   -0.6840098035410801D+01    0.1430198449846780D+02    0.2228692248521306D+02
   -0.5662099600584578D+01    0.1463337275499019D+02    0.2118989942143594D+02
    0.1307801153877444D+02    0.1849766755655275D+02   -0.5157747628928332D+00
    0.1276144872339974D+02    0.1868236888651969D+02    0.3510853228461337D+00
    0.1376272969320179D+02    0.1778225858831170D+02   -0.3877540638627939D+00
   -0.8305228632246388D+01   -0.2287796759228757D+01   -0.2288866955247255D+02
   -0.8813942947676809D+01   -0.1576972896394599D+01   -0.2309688408415810D+02
   -0.8212273607068244D+01   -0.2127984125394512D+01   -0.2200341701444590D+02
    0.1760684856022520D+02    0.9901030893527080D+00    0.7459011273663579D+01
    0.1779941226086059D+02    0.1413875561986416D+01    0.8316700915832556D+01
    0.1671353916616802D+02    0.5507415142434671D+00    0.7412786009275033D+01
   -0.2099506785256507D+02   -0.4746284015143438D+01    0.1284981013114814D+02
   -0.2040059946437167D+02   -0.4853268780137619D+01    0.1360642140326858D+02
   -0.2092761803087545D+02   -0.3829185951240285D+01    0.1260734734411388D+02
    0.3287287291301237D+01   -0.1356714674981683D+02   -0.6348097321020815D+01
    0.2736662812985317D+01   -0.1393675332690919D+02   -0.7049673990501350D+01
    0.3463075164502432D+01   -0.1429370094103233D+02   -0.5754215443225910D+01
   -0.6222338220980620D+01    0.2479771525150609D+02   -0.2059212289980552D+02
   -0.5675167317959173D+01    0.2541837202879777D+02   -0.2008078101324940D+02
   -0.6458446482441992D+01    0.2419418283011171D+02   -0.1988907271786563D+02
   -0.2151520980600612D+02   -0.2319073361724887D+02    0.1908617226571858D+02
   -0.2115544618942373D+02   -0.2334426491903243D+02    0.1995345869953912D+02
   -0.2136480988759423D+02   -0.2232810929959568D+02    0.1875002926784467D+02
   -0.2378772705066839D+02   -0.1602766260050389D+02   -0.2258898999470172D+02
   -0.2448158808422926D+02   -0.1534493382216328D+02   -0.2243285569979660D+02
   -0.2298174626073013D+02   -0.1556277213663403D+02   -0.2262705588516524D+02
   -0.1452490326849407D+02    0.3151665190732424D+01   -0.9037477184678041D+01
   -0.1492380871579335D+02    0.3468142651930762D+01   -0.8179773707512901D+01
   -0.1494609712897960D+02    0.2286349661728724D+01   -0.9355536735887105D+01
   -0.5766280120610314D+01   -0.2339443808059018D+02   -0.1775164427658094D+02
   -0.5585954194050311D+01   -0.2427699157690941D+02   -0.1828985633334047D+02
   -0.6428762454563764D+01   -0.2350311397118199D+02   -0.1702567959365107D+02
    0.1425601735589924D+02   -0.1290777848003987D+02   -0.2626477988954573D+02
    0.1366070442354189D+02   -0.1305264888226583D+02   -0.2695007474310047D+02
    0.1395121610124123D+02   -0.1340870622571599D+02   -0.2545846755486689D+02
   -0.1613238437617380D+02   -0.2456069129524380D+02    0.5060139154014916D+01
   -0.1590175504187403D+02   -0.2491182038517725D+02    0.5908285482673125D+01
   -0.1572674438022301D+02   -0.2512620394529597D+02    0.4425167499796363D+01
   -0.1952823937705237D+01    0.2644944690207348D+02   -0.4295971144440013D+01
   -0.2275110456552164D+01    0.2585663937398518D+02   -0.3589341859687710D+01
   -0.1469311618117924D+01    0.2712985464072857D+02   -0.3870089125967829D+01
    0.2267043106295467D+02   -0.1343418740781295D+02    0.2191417794884320D+01
    0.2184919239296345D+02   -0.1365229922261351D+02    0.1702053594184633D+01
    0.2301645101305614D+02   -0.1272302294817272D+02    0.1664594346368276D+01
   -0.2089555379849874D+02    0.2256074471086829D+01   -0.1751984245334640D+02
   -0.2116291159658239D+02    0.2821130566123998D+01   -0.1677016946065132D+02
   -0.2008944595072465D+02    0.2590204725685037D+01   -0.1791674157907899D+02
   -0.1948089569008209D+02   -0.5093187373021514D+01   -0.2543620592347333D+02
   -0.1852293598114346D+02   -0.4817789627496599D+01   -0.2531735524867780D+02
   -0.1970946762306450D+02   -0.5513921155348972D+01   -0.2460776790239040D+02
   -0.1887111234893627D+02    0.2142710070641779D+02   -0.3354674559874931D+01
   -0.1912891278723739D+02    0.2234882332521024D+02   -0.3198685335548588D+01
   -0.1802778140657696D+02    0.2123760768462342D+02   -0.2962200564644043D+01
    0.9617280024899241D+01   -0.8128524900675033D+00   -0.2396191795322055D+02
    0.1036980293225477D+02   -0.7976071132878033D+00   -0.2330510941067302D+02
    0.8993700780139132D+01   -0.5867210829220246D+00   -0.2327438134266306D+02
   -0.1063805899287711D+02   -0.2095974004691212D+02    0.4182840727932178D+01
   -0.1139309565565855D+02   -0.2089157864252465D+02    0.4771360021872319D+01
   -0.1055682419207471D+02   -0.2192005722920585D+02    0.4003861339068721D+01
   -0.8533871655679391D+01    0.9220077545026079D+01   -0.1843235258988511D+02
   -0.8759426660280148D+01    0.9424734132438591D+01   -0.1753258343320866D+02
   -0.8488159948045862D+01    0.1008333637100350D+02   -0.1884550941782893D+02
    0.5600003042848056D+01   -0.2400095692026439D+02    0.2348100794169842D+02
    0.6292218545272178D+01   -0.2354414736854958D+02    0.2395862574110483D+02
    0.5651907175571441D+01   -0.2493810877057716D+02    0.2370426842017977D+02
   -0.2200922751704629D+02   -0.8787819030035829D+01    0.1050224608086168D+02
   -0.2283820012983075D+02   -0.8493159695238594D+01    0.1101992892630859D+02
   -0.2140134004040660D+02   -0.8023847207053665D+01    0.1056762819666609D+02
    0.1869073076613712D+02   -0.7470144255865200D+01    0.1374850756442785D+02
    0.1815564759468935D+02   -0.6797453318089551D+01    0.1416690733379915D+02
    0.1876228858959505D+02   -0.7301334064492746D+01    0.1276883305032867D+02
    0.1283477985443035D+02   -0.1503955535798919D+02   -0.1426625027404888D+02
    0.1197208500610106D+02   -0.1545352429672653D+02   -0.1408913413264184D+02
    0.1342394166045751D+02   -0.1552913501106115D+02   -0.1487502040739321D+02
   -0.9469974465982158D+01    0.1639878853401714D+02   -0.8356687750066666D+01
   -0.9507104215674353D+01    0.1737938590868375D+02   -0.8278429418892717D+01
   -0.9767006036710637D+01    0.1616486181025249D+02   -0.7435903390298779D+01
   -0.1531438926141810D+02    0.2216650662180256D+02    0.7450936244852128D+01
   -0.1476723436178023D+02    0.2153080525388550D+02    0.7088626886756437D+01
   -0.1487954484360163D+02    0.2249315056510202D+02    0.8198034042297454D+01
    0.2300125898297465D+02   -0.2135517519728246D+01   -0.6792157606958369D+01
    0.2290112665789010D+02   -0.2956725724238808D+01   -0.6273167172784705D+01
    0.2273236407427139D+02   -0.2307334512231081D+01   -0.7695007255711097D+01
    0.6743199729799371D+01    0.1136185089572816D+02    0.7308899087510839D+01
    0.7374090077803913D+01    0.1147669501188242D+02    0.8056590972713908D+01
    0.6888974139681880D+01    0.1200279264793461D+02    0.6626835049792693D+01
    0.7125440099211524D+01    0.4482142992531681D+00   -0.2716357275672802D+02
    0.7987445283309523D+01    0.2846470838382621D+00   -0.2747929933145873D+02
    0.6770282150790320D+01    0.1200886061776988D+01   -0.2761863941143753D+02
   -0.6706347529387197D+01    0.2309733566328293D+02    0.1616682949860993D+02
   -0.6148200942618964D+01    0.2289926396229159D+02    0.1542154109029232D+02
   -0.6367951372804180D+01    0.2380709638142332D+02    0.1670161205287442D+02
   -0.1652523079848620D+02    0.2147460706382697D+02   -0.2202166921442101D+02
   -0.1603146350850699D+02    0.2060460961247864D+02   -0.2186595629714804D+02
   -0.1690212868987365D+02    0.2168593575546236D+02   -0.2115561442151816D+02
   -0.1347981382761828D+01    0.3471702213487660D+01   -0.2655151889114456D+02
   -0.6979704545274530D+00    0.4132847581568232D+01   -0.2618001614650207D+02
   -0.8451870660394033D+00    0.2771719940375190D+01   -0.2698781786157027D+02
   -0.1317872423167697D+01   -0.1992284669113326D+02    0.1579552161753673D+02
   -0.2028438927669695D+01   -0.2046324065386108D+02    0.1624201985758609D+02
   -0.1545438323116279D+01   -0.2014649075394021D+02    0.1490628427493508D+02
    0.7548470443705981D+01    0.1559978230313055D+02   -0.1417927417979976D+02
    0.7564082937597879D+01    0.1647411760165279D+02   -0.1369790035831264D+02
    0.8039262708246881D+01    0.1494367660517339D+02   -0.1364256467482525D+02
    0.1684021828400950D+02    0.2236096197390151D+01    0.2148087085423380D+02
    0.1591585613886709D+02    0.2271389701793014D+01    0.2190792307116405D+02
    0.1700859191385348D+02    0.1327077101258326D+01    0.2124719821422090D+02
    0.2618423855608910D+01   -0.1799783026812934D+02    0.1628489242332957D+02
    0.1949484945463134D+01   -0.1834769390787698D+02    0.1700851103120709D+02
    0.2983710264428504D+01   -0.1710559293350443D+02    0.1648885675939431D+02
   -0.2552961645240842D+02   -0.7701468250357032D+01   -0.2616482130683231D+02
   -0.2554220774969466D+02   -0.7195734690464726D+01   -0.2701889417141027D+02
   -0.2464536067482566D+02   -0.7618676136977518D+01   -0.2570261299205881D+02
   -0.2548061201040669D+02    0.2604748839995889D+02   -0.2404047535635798D+02
   -0.2564495649094873D+02    0.2684046955893722D+02   -0.2353170040509285D+02
   -0.2559258938751244D+02    0.2636963853616542D+02   -0.2499990696840728D+02
   -0.2566950919966916D+02    0.5698946679354483D+01    0.2161588464506621D+02
   -0.2528329312747568D+02    0.5991256742066331D+01    0.2074898261535850D+02
   -0.2650928234119714D+02    0.6159090280294274D+01    0.2172170088923894D+02
   -0.8061248497062135D+01    0.4469390226522296D+01    0.1064388317884248D+02
   -0.7445760059671390D+01    0.4246688986437760D+01    0.1140023782426369D+02
   -0.8859925263364024D+01    0.4772567272308557D+01    0.1107400330002736D+02
    0.2387929803595572D+02   -0.8579600279707241D+01    0.2427094412944624D+02
    0.2469886095820110D+02   -0.8995463019666754D+01    0.2443187167953460D+02
    0.2325997885801528D+02   -0.8879158705988671D+01    0.2489193636977511D+02
    0.2208044806276968D+02   -0.2687442737339781D+02   -0.4234124537262200D+01
    0.2299264686184018D+02   -0.2665406572001613D+02   -0.4414898092967366D+01
    0.2170188504595936D+02   -0.2611906866480122D+02   -0.3767791741057760D+01
    0.5790207635266393D+01    0.1495646536422863D+02   -0.7382035915186794D+01
    0.6458884600092171D+01    0.1463485268118675D+02   -0.8048401310470274D+01
    0.6293865166145308D+01    0.1562326989631617D+02   -0.6906050066592738D+01
   -0.9132002681252020D+01   -0.1996264369724617D+02    0.1746256929715760D+02
   -0.8218766457433411D+01   -0.1961199442153134D+02    0.1743604064036833D+02
   -0.9467455927671478D+01   -0.2016175221431611D+02    0.1657135713234448D+02
   -0.6730491540699349D+01   -0.2219438106363165D+02    0.6527231765018748D+00
   -0.7624950820338078D+01   -0.2219802575923194D+02    0.9589077609816383D+00
   -0.6200381298543174D+01   -0.2153718410290651D+02    0.1184427759799147D+01
    0.1011937630262756D+02   -0.1118989477481444D+02   -0.2961400987012775D+01
    0.1068201322811194D+02   -0.1041067826026544D+02   -0.2845916483129471D+01
    0.1028464796889715D+02   -0.1171096593691072D+02   -0.2190261323573657D+01
    0.1370914088596102D+02    0.2587923977063851D+02    0.1369926407122993D+01
    0.1385186050931217D+02    0.2506197257357463D+02    0.1798095303136070D+01
    0.1333911868889466D+02    0.2649693564941099D+02    0.1985202271554322D+01
    0.1727378130606220D+02    0.2182124485180344D+02   -0.1947416471605657D+02
    0.1670856048451532D+02    0.2190434694491744D+02   -0.2020045036385320D+02
    0.1750680977314832D+02    0.2092092988461133D+02   -0.1926127380567241D+02
   -0.1076801468469085D+02    0.1214006403743555D+02   -0.1808120336282503D+02
   -0.1119294321685363D+02    0.1294980317565138D+02   -0.1808233044830948D+02
   -0.1011238144128270D+02    0.1207616564851218D+02   -0.1879870179666515D+02
    0.1985204686912251D+02    0.1928566228651450D+02    0.3858396513982535D+01
    0.2047234885376675D+02    0.1854065138559195D+02    0.3998313939857969D+01
    0.2023392108228114D+02    0.1978569122661117D+02    0.3104972991990956D+01
   -0.4712744590350432D+01   -0.2185264587345421D+01    0.1567369236637596D+02
   -0.4492248914287500D+01   -0.2675597984229444D+01    0.1492109600485064D+02
   -0.4126690707025856D+01   -0.1451280380892406D+01    0.1578902139578162D+02
   -0.1437361733211907D+02   -0.1053247095790968D+02   -0.1556880039723505D+02
   -0.1444259273318716D+02   -0.9588404273493923D+01   -0.1551544189681285D+02
   -0.1522657073187070D+02   -0.1094409169893339D+02   -0.1537859422017354D+02
    0.7910858441333688D+01   -0.6392130102025733D+00    0.1843090140362960D+02
    0.8775951777579387D+01   -0.1098476326767352D+01    0.1845077631710521D+02
    0.7219596654564776D+01   -0.1164346061229915D+01    0.1883459957975166D+02
    0.2404536261989308D+02    0.3967423470834034D+00    0.1817646429640394D+02
    0.2375562879187167D+02   -0.1212241285130710D+00    0.1892503283132868D+02
    0.2489745798253481D+02    0.1774173403783524D+00    0.1780328984309853D+02
   -0.5055419338503292D+01   -0.4187505180769392D+01    0.1348415027212811D+02
   -0.4230191025658105D+01   -0.4499146992922602D+01    0.1397997910608743D+02
   -0.5756979536532199D+01   -0.4654180481382959D+01    0.1390170984051797D+02
   -0.5792320620945685D+01    0.1096178586732221D+02   -0.1927833092478354D+02
   -0.5310012134215667D+01    0.1124565302623838D+02   -0.2009335711075402D+02
   -0.6203419588540044D+01    0.1178251259998104D+02   -0.1890558369490229D+02
    0.4483322469016763D+01   -0.3519092268542145D+01    0.2596686145270857D+02
    0.4491497371899786D+01   -0.4441680255198328D+01    0.2586921084931270D+02
    0.3975869314855733D+01   -0.3200025992179948D+01    0.2516230089493644D+02
   -0.9235262435124964D+01   -0.2238743709294140D+02    0.1655265478603742D+01
   -0.8986491934785500D+01   -0.2195741155391157D+02    0.2466518467473019D+01
   -0.1008863076500729D+02   -0.2214356562232322D+02    0.1333628959879722D+01
    0.3774178645963687D+01   -0.1215677454113382D+02   -0.2408945960189577D+02
    0.4435439325529993D+01   -0.1287660419435241D+02   -0.2413796944284004D+02
    0.4001950794082265D+01   -0.1156213965165093D+02   -0.2484540228769022D+02
   -0.4123711402450311D+01    0.1174796028584838D+02   -0.2570653830262846D+02
   -0.4303207574272971D+01    0.1246814002247163D+02   -0.2635167850475426D+02
   -0.3153318283181179D+01    0.1161750795972026D+02   -0.2571678346976925D+02
    0.5642171118182392D+01    0.2333389005982292D+02   -0.1308017512048815D+02
    0.6551112523457696D+01    0.2290997250660275D+02   -0.1319484286636532D+02
    0.5648886747856190D+01    0.2395051466839899D+02   -0.1234529635963985D+02
    0.2340641260324846D+02   -0.1005587797463424D+02    0.2187004368982557D+02
    0.2406884765120747D+02   -0.1073461110388902D+02    0.2211741651092786D+02
    0.2331556901668497D+02   -0.9503476506168868D+01    0.2262919176057628D+02
    0.1131006826133358D+02   -0.5870059346693678D+01    0.1998244796490081D+02
    0.1201843349529272D+02   -0.6125989519639190D+01    0.1935450816380951D+02
    0.1054756363840514D+02   -0.6321534467321851D+01    0.1961067806585555D+02
    0.3669174332705138D+01   -0.2688205037576717D+02    0.1104799935744949D+02
    0.4382507467389262D+01   -0.2680240262750423D+02    0.1039094556455322D+02
    0.3819922805494091D+01   -0.2757046551790399D+02    0.1170631457197534D+02
    0.1856944683449944D+02    0.2780597369395529D+01    0.1665629187939345D+02
    0.1902713842687070D+02    0.3467441359798841D+01    0.1620434136965031D+02
    0.1886411397966803D+02    0.1929886690286146D+01    0.1642148546024752D+02
   -0.1399436481243957D+02    0.2400853136848171D+01   -0.2155403723966649D+02
   -0.1423491612078332D+02    0.1552536685160431D+01   -0.2111839525724323D+02
   -0.1482527252206076D+02    0.2852633516351933D+01   -0.2155750038905126D+02
   -0.1885100732579436D+01   -0.1721506505835428D+02   -0.1968470637410059D+02
   -0.1205366263703572D+01   -0.1780667855946348D+02   -0.2013027033390894D+02
   -0.1546651193923911D+01   -0.1633727566481149D+02   -0.1978009252517779D+02
   -0.2081774288330896D+02   -0.1802489730747645D+02    0.2315524817269875D+02
   -0.1992740307820198D+02   -0.1814277301932293D+02    0.2293181180999503D+02
   -0.2097293729163455D+02   -0.1709984414335552D+02    0.2288094559178118D+02
   -0.2240195317307618D+02   -0.1014009870060689D+02    0.1492043810993676D+02
   -0.2242134355572352D+02   -0.9193755044891223D+01    0.1509156388321792D+02
   -0.2224101833640483D+02   -0.1033649620196451D+02    0.1398884930647055D+02
   -0.2685451207790473D+02   -0.2363010963370989D+02    0.2582981204255161D+02
   -0.2680955064273506D+02   -0.2436937880619126D+02    0.2638980317228673D+02
   -0.2600763747891925D+02   -0.2361089835628173D+02    0.2527205332354779D+02
    0.1462857111407914D+02   -0.2676453363103651D+02   -0.1540741714006364D+02
    0.1395797217674911D+02   -0.2643493775155138D+02   -0.1604930139490702D+02
    0.1417647659247229D+02   -0.2757903498018233D+02   -0.1520410204282214D+02
   -0.1378824128421713D+02   -0.2149738909473475D+02    0.1267575650402346D+02
   -0.1435979557051213D+02   -0.2160769832376645D+02    0.1189959732609489D+02
   -0.1365297176997775D+02   -0.2059449661191082D+02    0.1288072375051522D+02
    0.2289651775832854D+00    0.2328802163647313D+02   -0.5695966568152993D+01
    0.9031739928485401D+00    0.2285198467546735D+02   -0.6215687523760176D+01
    0.2937121947148380D-01    0.2415233983365971D+02   -0.6149292390514647D+01
    0.1339376204571987D+02    0.2097028104542668D+02    0.1222350578549125D+02
    0.1313498418638989D+02    0.2005959036522583D+02    0.1216000937231757D+02
    0.1284717363673201D+02    0.2142191581710631D+02    0.1158898352260468D+02
    0.1575276407356770D+02    0.1350210547428545D+02   -0.1040869977652049D+02
    0.1655992429731325D+02    0.1299939320793460D+02   -0.1054383130041684D+02
    0.1603813723344798D+02    0.1440600192037564D+02   -0.1031658178642171D+02
   -0.2485699687592538D+02   -0.2298558728830995D+02    0.2387660494815469D+02
   -0.2565915172809708D+02   -0.2243467238099238D+02    0.2371291610171833D+02
   -0.2497548958910350D+02   -0.2382780321464434D+02    0.2334005804544497D+02
   -0.5838434503483540D+01   -0.6251865811558975D+01    0.7301034316559501D+01
   -0.6492852236983309D+01   -0.6027539628654775D+01    0.7943394721736534D+01
   -0.5315136845365907D+01   -0.5433368821825607D+01    0.7347854427607234D+01
   -0.1782969981052116D+02   -0.5714212094879949D+01    0.1183674108574542D+02
   -0.1756863697649368D+02   -0.6070612998114904D+01    0.1266756664636213D+02
   -0.1842122003513288D+02   -0.4977749980463273D+01    0.1210324951182482D+02
    0.1625706991740632D+01    0.2238522611217841D+02    0.6189115920211817D+01
    0.1662294808467489D+01    0.2270317943178073D+02    0.7035082665605003D+01
    0.8198459147629044D+00    0.2278905147688339D+02    0.5781597685477601D+01
    0.1942037084023345D+02   -0.1877568333094716D+02   -0.1236784032705137D+02
    0.2024471133106610D+02   -0.1838509498672034D+02   -0.1246292375663506D+02
    0.1876935114658002D+02   -0.1809438661548874D+02   -0.1254345001235539D+02
    0.1618439678955415D+02   -0.1808155228990804D+02   -0.3742750192214127D+01
    0.1567034947956944D+02   -0.1758051307103488D+02   -0.3075486859613367D+01
    0.1703502339908759D+02   -0.1768624120214884D+02   -0.3808196354082121D+01
    0.5046621677948842D+01    0.1608841665539678D+02    0.1369152000260709D+02
    0.6002904530708828D+01    0.1592485131427187D+02    0.1386268588148071D+02
    0.4949257603685670D+01    0.1604242742579813D+02    0.1273927289132567D+02
   -0.1690188614095277D+02   -0.1985164836732034D+02    0.1221542925365308D+02
   -0.1779698302116910D+02   -0.2013594427159526D+02    0.1213684296727210D+02
   -0.1666495126399450D+02   -0.1939568776921136D+02    0.1135668038206299D+02
   -0.2685978504247880D+02    0.1540342153673331D+02    0.2691736977739594D+02
   -0.2779283823277115D+02    0.1518094981496338D+02    0.2651328347345121D+02
   -0.2646779630738511D+02    0.1449913471903062D+02    0.2699298831310123D+02
   -0.1068398651705202D+02   -0.1364655768187153D+02   -0.2553954552855407D+02
   -0.1038647220173751D+02   -0.1355746061467748D+02   -0.2463129510291371D+02
   -0.1043459484439880D+02   -0.1280397828898093D+02   -0.2586794004657093D+02
   -0.2490331646844675D+01   -0.1945512697551491D+02   -0.4770589029050785D+01
   -0.2756064845275997D+01   -0.1853907602554990D+02   -0.4543538635644731D+01
   -0.3192257818651617D+01   -0.1985074614196492D+02   -0.5312013265855962D+01
   -0.1157605216993888D+01    0.2708094589705656D+02   -0.1917417264078965D+02
   -0.1048807152541086D+01    0.2739541068469194D+02   -0.1830915604696646D+02
   -0.1859324159038981D+01    0.2761873623591443D+02   -0.1964093597393554D+02
    0.8125643048769899D+01    0.1445863159576053D+02    0.2345239639702066D+02
    0.7286734666945300D+01    0.1464731340575152D+02    0.2295454871692445D+02
    0.7968029490036209D+01    0.1458115545412702D+02    0.2441183180201975D+02
    0.1422989919239235D+02   -0.1543776965757577D+02    0.1898300038914957D+01
    0.1507590669484986D+02   -0.1544582919672938D+02    0.2352198842766935D+01
    0.1360826521915033D+02   -0.1591125626623784D+02    0.2472336602319971D+01
   -0.1699661736641956D+02    0.1419232881028497D+01    0.1822733684576442D+02
   -0.1744215435084602D+02    0.1686842712780356D+01    0.1741190149314020D+02
   -0.1652475223027368D+02    0.6489227436112518D+00    0.1806407995774822D+02
    0.2426971698268239D+02    0.4925969794389592D+01    0.1436117807674145D+02
    0.2469923080358303D+02    0.5375671557835068D+01    0.1512653823601063D+02
    0.2412067373048019D+02    0.3999144531149665D+01    0.1446752049652085D+02
    0.1954800446044404D+02    0.1890542617684141D+01   -0.5570727227279742D+01
    0.1874391369454354D+02    0.1595830392359715D+01   -0.6014109766759494D+01
    0.1965970798641283D+02    0.2789951545394762D+01   -0.5928437180575981D+01
   -0.2671108759315979D+02   -0.1872743841989458D+02    0.7685565516883682D+00
   -0.2766588894825924D+02   -0.1898012299233744D+02    0.7912963656464344D+00
   -0.2664150653225104D+02   -0.1783311019311368D+02    0.1169449092985135D+01
    0.1043871186867464D+02   -0.7541365312107706D+01    0.1472918665152948D+02
    0.1014389216122552D+02   -0.7445086944684983D+01    0.1384237272855803D+02
    0.9948352863277693D+01   -0.6906381565629753D+01    0.1522111496684529D+02
    0.6211354914012318D+01   -0.2129633516815409D+02   -0.2056864799634071D+02
    0.5795548351440216D+01   -0.2139788930248709D+02   -0.2141993139578621D+02
    0.7097053182485021D+01   -0.2170333284856618D+02   -0.2054915914790757D+02
    0.3079490909839274D+01    0.3663162332037429D+01   -0.1774634066752547D+02
    0.2288085857909745D+01    0.4156650974544331D+01   -0.1775560576827968D+02
    0.2889736286719105D+01    0.2749862661645212D+01   -0.1796492299695593D+02
    0.9963521677944692D+01    0.2087397048664132D+02    0.6363349603593267D+01
    0.9417404541819874D+01    0.2013783258031756D+02    0.6570622895137404D+01
    0.1043030414415943D+02    0.2107636381061639D+02    0.7176395730552536D+01
   -0.2154395164643502D+02   -0.8530885049692952D+01   -0.3903362577654419D+01
   -0.2246291785301048D+02   -0.8435240260724807D+01   -0.4180184356466045D+01
   -0.2124047034729912D+02   -0.9283751903239834D+01   -0.4318657211383465D+01
   -0.3114262424094342D+01    0.2207665840616039D+02    0.1859414265575075D+02
   -0.3977948890402445D+01    0.2172445066814540D+02    0.1890722764905152D+02
   -0.3196792852193014D+01    0.2220161381788129D+02    0.1766297630644656D+02
   -0.7499764427718406D+01    0.1452567075363648D+00   -0.1265044143814287D+02
   -0.7052428960771591D+01    0.5789967930168141D+00   -0.1194646026708282D+02
   -0.8295702210972166D+01   -0.3728112261518943D+00   -0.1221351822799054D+02
   -0.2160429378396012D+02    0.9760024546086166D+01   -0.1914491173546044D+02
   -0.2135212609465565D+02    0.1046024129064224D+02   -0.1981582276481565D+02
   -0.2141375503391831D+02    0.8906521758535131D+01   -0.1949442587700545D+02
   -0.7912261764626962D+01   -0.2505939030029326D+02   -0.2175876503930130D+02
   -0.7257623349526514D+01   -0.2473149958156707D+02   -0.2236085174417690D+02
   -0.8687574646897616D+01   -0.2482271450229058D+02   -0.2223954187888273D+02
    0.1057586002214106D+02   -0.2445547174367509D+02    0.3404882252464719D+01
    0.1079009011527637D+02   -0.2358417080105368D+02    0.3830432967876814D+01
    0.1118767581079658D+02   -0.2511825491173036D+02    0.3742126970569752D+01
   -0.2021422229394967D+02   -0.8659066881829119D+00    0.1739428277452018D+01
   -0.1994058715202844D+02   -0.1358031547156308D+00    0.1244474860716781D+01
   -0.1997609690800338D+02   -0.7050199853321952D+00    0.2592209020265019D+01
   -0.7113120621241732D+01    0.2403269948042520D+02   -0.2521903574219459D+02
   -0.7569786429034584D+01    0.2358429036706253D+02   -0.2588882590716193D+02
   -0.7157055225266085D+01    0.2500659940781110D+02   -0.2549986250348456D+02
   -0.1962044749090228D+02    0.1823770047095594D+02   -0.1181881459691048D+02
   -0.2047894368359024D+02    0.1797429852266609D+02   -0.1147398072787391D+02
   -0.1975617903890638D+02    0.1880116500781731D+02   -0.1252866314906634D+02
    0.1698936652999836D+02   -0.2054711119924677D+02    0.1583984014894143D+01
    0.1670513522995977D+02   -0.1979816511972180D+02    0.1056838804873611D+01
    0.1745633809256028D+02   -0.2113738352693854D+02    0.9765324668972588D+00
    0.2145964519016261D+02   -0.2373752904954575D+02   -0.1517200100885239D+02
    0.2186689086451521D+02   -0.2341221436544498D+02   -0.1436019528447958D+02
    0.2052508870672075D+02   -0.2399892110542169D+02   -0.1493642213254828D+02
   -0.2524274387383083D+02    0.1893536808231788D+01    0.1846415068284191D+02
   -0.2542809529050309D+02    0.2196410050048719D+01    0.1937247654233527D+02
   -0.2597771550563720D+02    0.1288892495299947D+01    0.1836773972774994D+02
    0.2582726053649456D+02    0.8092031850841304D+01    0.1386364255240867D+02
    0.2658572389433877D+02    0.7910809955923406D+01    0.1330361492132253D+02
    0.2589737276643080D+02    0.7553856515203899D+01    0.1472320718085480D+02
   -0.1982119039409866D+02    0.4634617763925817D+01   -0.1111253355246237D+02
   -0.1935834086450075D+02    0.3908855052387577D+01   -0.1151263241867266D+02
   -0.1907352151037941D+02    0.5248494570961110D+01   -0.1111736377132563D+02
   -0.1379368301911613D+02    0.4857213557027199D+01    0.1329930214140091D+02
   -0.1393690744115671D+02    0.5168150178200876D+01    0.1239480101084249D+02
   -0.1467040668149722D+02    0.4657182695613021D+01    0.1364644823471934D+02
   -0.1826097262296697D+02   -0.2130147895276061D+02    0.1522036497888897D+02
   -0.1739615954811310D+02   -0.2094868442171992D+02    0.1501296344458059D+02
   -0.1881405666618626D+02   -0.2063601989039758D+02    0.1550130517744387D+02
    0.1096966004373622D+02   -0.7332141140220555D+01    0.8208966665812156D+00
    0.1155764140609291D+02   -0.7185414875766981D+01    0.8593709428087382D-01
    0.1061340553772124D+02   -0.6510667427846609D+01    0.1135866286447605D+01
    0.1879568853808156D+02   -0.1936553553462618D+02   -0.2048555170762933D+02
    0.1968750983909970D+02   -0.1949388017900337D+02   -0.2018974103471781D+02
    0.1827354125543611D+02   -0.1987402479331238D+02   -0.1986981052906627D+02
   -0.1687545810235296D+02   -0.2644323827826862D+02   -0.2513073383612653D+02
   -0.1734555374633338D+02   -0.2566152323454617D+02   -0.2545209556977213D+02
   -0.1724476186397884D+02   -0.2713687162630012D+02   -0.2566328971530568D+02
    0.2201150903647781D+02   -0.6678993013257220D+01    0.1081840997259372D+02
    0.2267839012347935D+02   -0.5982261222277408D+01    0.1076544191009980D+02
    0.2231220889150404D+02   -0.7532354558956115D+01    0.1050044371690330D+02
    0.2242096799563782D+02   -0.1662633734110257D+02   -0.1321232646513766D+01
    0.2155465566152991D+02   -0.1627644999231191D+02   -0.1433525358229799D+01
    0.2303159161684839D+02   -0.1592534386280971D+02   -0.1702924021733404D+01
   -0.2650176306956479D+02   -0.2150168677577530D+02   -0.8145263098565609D+01
   -0.2610720508080612D+02   -0.2194050051857083D+02   -0.7414046094893916D+01
   -0.2581608986139372D+02   -0.2116288748440496D+02   -0.8712000275553427D+01
   -0.2667211759240566D+02   -0.4895984628067672D+01   -0.5599775929438176D+01
   -0.2757056889743992D+02   -0.4653124067650587D+01   -0.5812904648990662D+01
   -0.2639886868536813D+02   -0.5577752727342157D+01   -0.6193162406510873D+01
    0.4498848922875699D+01    0.2113828802163503D+01    0.1367068072655883D+02
    0.5232240094745374D+01    0.2163139175413233D+01    0.1301630761575699D+02
    0.4933860250771402D+01    0.2171942218893891D+01    0.1448992367619304D+02
    0.1287178800446144D+02    0.4597293377757047D+01   -0.2637571389799713D+02
    0.1284294157243427D+02    0.5282355479038263D+01   -0.2706370175962152D+02
    0.1211567312115648D+02    0.4852072280348735D+01   -0.2587199008142609D+02
   -0.1644018454935738D+02    0.2661436552950185D+02    0.1546689189586482D+02
   -0.1657243066479862D+02    0.2757913935518551D+02    0.1584336214037166D+02
   -0.1732059346221043D+02    0.2629598247986888D+02    0.1519403290229126D+02
    0.1019152665127893D+02   -0.6672209803988115D+01   -0.8036206593423479D+01
    0.1108516637234651D+02   -0.6784646707267034D+01   -0.7662042723677833D+01
    0.9542768904731552D+01   -0.7094445422666293D+01   -0.7427070446831133D+01
    0.2463733502652781D+02   -0.6314141389557160D+01   -0.1855585481399371D+02
    0.2369085154746006D+02   -0.6136489611411113D+01   -0.1839968186639708D+02
    0.2500631892075025D+02   -0.5476674524892553D+01   -0.1812761314126592D+02
    0.1718200520968100D+02    0.1453251603089145D+02    0.2638104787415329D+02
    0.1789280125106423D+02    0.1409416354427666D+02    0.2584390642507921D+02
    0.1648490455148450D+02    0.1475057946146027D+02    0.2577928932081658D+02
    0.2408701580740816D+02    0.1701655276955780D+02   -0.1142499368235846D+02
    0.2329922191475167D+02    0.1701074461185026D+02   -0.1195280391467189D+02
    0.2431420601294607D+02    0.1798594187125570D+02   -0.1146438407438333D+02
   -0.1013517106530191D+02    0.2081385101781540D+02    0.1941636698946776D+02
   -0.1070799272947923D+02    0.2051001189850633D+02    0.2014740564481203D+02
   -0.1027032068076000D+02    0.2009250027900221D+02    0.1880603449212723D+02
   -0.2251543296828318D+01    0.2310800230429192D+02    0.9340853265450592D+01
   -0.2819718403003340D+01    0.2247156049313282D+02    0.8838940695614713D+01
   -0.1446737747181469D+01    0.2262082980336218D+02    0.9563244266664034D+01
   -0.2694542089826940D+02    0.8587560661521469D+01   -0.3251138303650573D+01
   -0.2708228617110388D+02    0.9013455705223228D+01   -0.2409661952652852D+01
   -0.2651781965868319D+02    0.7710472264361682D+01   -0.2989990187847381D+01
   -0.2394937385334733D+02    0.2250436057231015D+01    0.2336713437537175D+02
   -0.2403995151921115D+02    0.1839646498297617D+01    0.2252877211547550D+02
   -0.2380865274250101D+02    0.3162057424973802D+01    0.2314296039237113D+02
   -0.2639703831565665D+02   -0.6472578268181985D+01    0.6070128222033225D+01
   -0.2623767359847105D+02   -0.7287302055385297D+01    0.6478690827850050D+01
   -0.2660853190304433D+02   -0.5913276221172853D+01    0.6873041537445344D+01
    0.5267065260081229D+01   -0.1807092886503374D+02   -0.1874093984999632D+02
    0.5254134488552699D+01   -0.1794830820101509D+02   -0.1778499900475849D+02
    0.4582089487105553D+01   -0.1748991602022782D+02   -0.1914498363504327D+02
    0.9603960903842214D+01   -0.2383987456895132D+02   -0.8634337290012246D+01
    0.1005974830355245D+02   -0.2357264584937713D+02   -0.9450281699196566D+01
    0.8641328208015555D+01   -0.2357840537993406D+02   -0.8601652946945306D+01
   -0.1307509812360226D+02   -0.5459038344563963D+01   -0.2542210261607631D+02
   -0.1358824448087490D+02   -0.6128015535226062D+01   -0.2496852842294193D+02
   -0.1294269882160931D+02   -0.4690365291697452D+01   -0.2477264635940842D+02
    0.6126788427825483D+01    0.2516409856307747D+02    0.1975770227367354D+02
    0.5930848871856528D+01    0.2577842404356770D+02    0.2045209884020920D+02
    0.7073791341776746D+01    0.2533686795591050D+02    0.1946538161433444D+02
    0.9451910320633095D+01   -0.1655613003806434D+02    0.7355007144999182D+01
    0.8979721692289159D+01   -0.1588432247943374D+02    0.7806762770641487D+01
    0.9593733151991803D+01   -0.1625570958903856D+02    0.6445549384985361D+01
    0.1403089919243906D+02   -0.1076079953820906D+02    0.1770669986855325D+02
    0.1469437754613347D+02   -0.1144216034244714D+02    0.1751513717919437D+02
    0.1367947737293534D+02   -0.1035289923200670D+02    0.1690020297069767D+02
    0.1692438292684597D+02   -0.2092253105826047D+02   -0.3577857451902025D+01
    0.1600137919138004D+02   -0.2105582509900751D+02   -0.3646659354414713D+01
    0.1698978638637264D+02   -0.1994219874824916D+02   -0.3576101390576622D+01
    0.1350317340343445D+02    0.2012003227282092D+02    0.6254057982982522D+01
    0.1329185883074939D+02    0.1911485331018193D+02    0.6233796753099165D+01
    0.1424008675252077D+02    0.2034324932168500D+02    0.5757416815989155D+01
   -0.2617603095055997D+02    0.1469610179821074D+02   -0.7802617602413298D+01
   -0.2574563141161227D+02    0.1421245400826223D+02   -0.7121818171934905D+01
   -0.2661331766960436D+02    0.1546548758240432D+02   -0.7334558686414278D+01
    0.7952428001240234D+01    0.2069985438152744D+02   -0.1069710420704203D+02
    0.7441299900141702D+01    0.1981767675752050D+02   -0.1042887759397769D+02
    0.7665309052618477D+01    0.2138548046409526D+02   -0.1012925263591559D+02
    0.2541420637042316D+02    0.1582432885288307D+02   -0.1669327984354866D+02
    0.2510135751595799D+02    0.1493653349924454D+02   -0.1656084662128755D+02
    0.2632944947198052D+02    0.1577612660754001D+02   -0.1686414568211049D+02
   -0.1878174497851177D+02   -0.8193325931448118D+01    0.2006562558637663D+02
   -0.1946543521374889D+02   -0.7517699197241929D+01    0.2015391783999376D+02
   -0.1814319412808201D+02   -0.7795584972206067D+01    0.1939551910700652D+02
    0.1061596919012994D+02   -0.2344364901594630D+02   -0.5525268924933994D+01
    0.9688247817613686D+01   -0.2369282205521841D+02   -0.5545439017315788D+01
    0.1095645590683922D+02   -0.2372443441533528D+02   -0.4685879522004463D+01
    0.1539659898751246D+02    0.2202891226570205D+02    0.1556733586557669D+02
    0.1492682840249193D+02    0.2124860346765883D+02    0.1550776583279168D+02
    0.1598096256208678D+02    0.2189670063206640D+02    0.1638891816245498D+02
    0.4978558405332793D+01    0.1145278895751189D+02   -0.2469880984215215D+02
    0.4445596710973961D+01    0.1156405912803118D+02   -0.2388035083186393D+02
    0.4950691971956412D+01    0.1232556859692832D+02   -0.2512436662167712D+02
    0.1173074698780620D+02    0.7747439626792517D+00   -0.1362132340353624D+02
    0.1262261681231222D+02    0.5238647853344993D+00   -0.1373224249513031D+02
    0.1123907294257643D+02    0.5645702621787740D-01   -0.1410824964750085D+02
    0.1200556048201799D+02   -0.9488614489041291D+01   -0.6951409084723704D+01
    0.1180454122883596D+02   -0.9443645247753389D+01   -0.7881871187026953D+01
    0.1179935753109294D+02   -0.8627645652799597D+01   -0.6671746375908729D+01
    0.3237718724978334D+01   -0.2522401570243511D+01    0.2334582009386834D+02
    0.3632322393225643D+01   -0.1803445169229526D+01    0.2295796253977700D+02
    0.3626523517481242D+01   -0.3297224631797572D+01    0.2300982845487114D+02
    0.1947943815237010D+01   -0.2531223534625667D+01   -0.8798150631352781D+01
    0.1473897795973101D+01   -0.2936372435666805D+01   -0.9560583690553065D+01
    0.1346959397241098D+01   -0.2599147615820968D+01   -0.7934385751451329D+01
   -0.9673225992702802D+01    0.8427080688596805D+01    0.1189763420402694D+02
   -0.9850718288177838D+01    0.9161338771056672D+01    0.1256280576909470D+02
   -0.9210212835925875D+01    0.7644571956072718D+01    0.1228632574266495D+02
   -0.2226052288939514D+02   -0.1795556508670500D+02    0.1208146618220934D+01
   -0.2294270083011114D+02   -0.1797832425231101D+02    0.1900112526030664D+01
   -0.2276087316119510D+02   -0.1772521041455001D+02    0.3381023022132272D+00
    0.1195240725728404D+02    0.2603821770307691D+02   -0.6995762326748451D+00
    0.1109898548468989D+02    0.2622856322274194D+02   -0.2757404929058073D+00
    0.1260459337680697D+02    0.2599128056344277D+02   -0.5655830460428857D-01
    0.1682601763725531D+02    0.1226744261053313D+01   -0.2227063630808964D+02
    0.1679304324378329D+02    0.2160839484650880D+01   -0.2249621079652797D+02
    0.1770197135116907D+02    0.9744365189563958D+00   -0.2204504925427652D+02
    0.1222934988469786D+02   -0.1611473036424164D+02    0.1595905889381967D+02
    0.1240075887485016D+02   -0.1647356473619480D+02    0.1677376932048802D+02
    0.1137035118938803D+02   -0.1625832077542628D+02    0.1561626032973800D+02
    0.3739773041052670D+01   -0.3283886920188123D+01   -0.1301173164586312D+02
    0.4237160662688845D+01   -0.3823385893574109D+01   -0.1239002527431015D+02
    0.3065498419169423D+01   -0.3820478798378967D+01   -0.1338058506189740D+02
    0.1116287279612000D+02    0.1868757600348496D+02    0.1437678208042038D+02
    0.1033639538372566D+02    0.1852707604905614D+02    0.1492755728275468D+02
    0.1107962784370116D+02    0.1959325371471326D+02    0.1397255952616285D+02
    0.6483472801606347D+01    0.4203033428953729D+01   -0.2464233983742607D+02
    0.6581157755964336D+01    0.3468023827093226D+01   -0.2527588976935058D+02
    0.5681342012814360D+01    0.4629937591238983D+01   -0.2492054615973668D+02
    0.1029014280090599D+02   -0.1309404692389711D+02   -0.2514335730583933D+02
    0.1038957904757460D+02   -0.1405005958162185D+02   -0.2517559070358451D+02
    0.1083350475434142D+02   -0.1263456581538957D+02   -0.2577990426783007D+02
   -0.7201802365854260D+01   -0.6092832996624944D+01   -0.9191978475908563D+01
   -0.7041017636840684D+01   -0.5474089294134860D+01   -0.8475033924735177D+01
   -0.6568890254077053D+01   -0.5869607489284208D+01   -0.9841340793880788D+01
   -0.1275335745951076D+02   -0.2061234654350832D+02    0.5705018133438951D+01
   -0.1295474345791139D+02   -0.1976835106922158D+02    0.6081530103242763D+01
   -0.1359530589940257D+02   -0.2089554744624649D+02    0.5320299649744879D+01
   -0.5126679759322823D+01    0.2443826777563476D+02    0.2487710770380410D+02
   -0.5467312073154193D+01    0.2353539629214490D+02    0.2482843292179373D+02
   -0.5861514722614491D+01    0.2504400623756748D+02    0.2519610840178184D+02
    0.2049164878427451D+02   -0.2503616623134758D+01    0.5238423947660599D+00
    0.2105554035216413D+02   -0.3226773189154351D+01    0.7905397022354722D+00
    0.1962629519863157D+02   -0.2883018030788437D+01    0.3687143512169135D+00
    0.2363168409924925D+02   -0.6632555334257713D+01   -0.2471266927477403D+02
    0.2446787674270763D+02   -0.6689775257325683D+01   -0.2426270002442326D+02
    0.2321064806846584D+02   -0.5831119790862179D+01   -0.2439085074805454D+02
    0.8726835997553172D+01    0.1732810398854670D+02   -0.2933026454031292D+00
    0.8880550235390469D+01    0.1745176406311229D+02   -0.1255827154374566D+01
    0.9590295383869694D+01    0.1706570229232691D+02    0.6230990143091242D-01
   -0.1916060772267987D+02    0.7206787424008533D+01   -0.2364580250812727D+02
   -0.1866256563154045D+02    0.6480134232375819D+01   -0.2331812328761777D+02
   -0.2002911622499035D+02    0.6914791081409950D+01   -0.2373568407965871D+02
    0.3298349420176466D+01   -0.7135282202101674D+01    0.1556899900873271D+02
    0.2639873913769513D+01   -0.7060590782817990D+01    0.1483240000617359D+02
    0.2960950413626249D+01   -0.7862273619502942D+01    0.1631064697580103D+02
   -0.1324916958991183D+02   -0.2048176240232639D+02    0.1603189159036819D+02
   -0.1240105655149898D+02   -0.2078238902457001D+02    0.1574763309636869D+02
   -0.1313059883546869D+02   -0.1964548241457968D+02    0.1642127588340165D+02
    0.3788091503037905D+01    0.1453276935757904D+02   -0.1729173077709088D+02
    0.3325351617781810D+01    0.1370905819803472D+02   -0.1762842993795041D+02
    0.4713248439532362D+01    0.1425807669540213D+02   -0.1724168549012933D+02
   -0.2303430267010711D+02    0.1881637835663869D+02    0.1167777880991030D+02
   -0.2392982609018264D+02    0.1843622834973296D+02    0.1170376178874715D+02
   -0.2257894812510245D+02    0.1827630496785010D+02    0.1238881302041695D+02
   -0.1982577853918651D+02    0.1042550327500112D+02   -0.1187262954044231D+02
   -0.1921457783965640D+02    0.1085408563603581D+02   -0.1251370261480354D+02
   -0.1981978690767391D+02    0.9453752274284529D+01   -0.1209406188092453D+02
    0.8737221815558497D+01    0.2590073718899784D+02   -0.1568248098537537D+02
    0.9379404937224992D+01    0.2633686240905103D+02   -0.1628329713736058D+02
    0.9289869100544234D+01    0.2568624843095155D+02   -0.1495040026225299D+02
   -0.7217059413894972D+01   -0.1722722261421225D+02    0.2233710732033192D+02
   -0.6939288736291928D+01   -0.1793372112784194D+02    0.2171723731139431D+02
   -0.8169893865317544D+01   -0.1724329815620962D+02    0.2235626147394807D+02
    0.1134387514398237D+02    0.8235758768992830D+00    0.1209341608678934D+02
    0.1106173015603020D+02    0.1510342947123253D+01    0.1146174128396607D+02
    0.1175311997232115D+02    0.1542161401544310D+00    0.1152162157466398D+02
    0.4033036799882087D+01   -0.1050531672824193D+02   -0.2643700332384663D+02
    0.4605676525412531D+01   -0.1085823269030477D+02   -0.2710295487336197D+02
    0.3164516100002996D+01   -0.1038280284760419D+02   -0.2684181009940585D+02
    0.2488677944650193D+02   -0.1984119681371821D+02   -0.2531964919800238D+01
    0.2559414871854350D+02   -0.2032838310280058D+02   -0.2939699933965952D+01
    0.2525077432347872D+02   -0.1900330756974897D+02   -0.2255582584261419D+01
   -0.1925185964276360D+02   -0.1652456240924407D+02   -0.1345273552274802D+02
   -0.1895422537603893D+02   -0.1572502128634987D+02   -0.1296085956499104D+02
   -0.1946545151777439D+02   -0.1630857709540036D+02   -0.1439271011480011D+02
    0.5824398256121938D+01    0.2572074819738305D+02   -0.6100047013466631D+01
    0.5798358552872401D+01    0.2617945246015530D+02   -0.5228650566264414D+01
    0.5382618079836172D+01    0.2640978926136423D+02   -0.6634055680472465D+01
    0.2714026555436809D+02   -0.4032857324932799D+01   -0.3669627603664265D-01
    0.2669693701228674D+02   -0.4842912051591290D+01   -0.2855180018644020D+00
    0.2811301775251502D+02   -0.4109931095482175D+01   -0.1334696822855002D+00
    0.1809727771705342D+02    0.4073898863437004D+01    0.2535131068065871D+02
    0.1717777062991225D+02    0.4091296626279615D+01    0.2517272447856683D+02
    0.1852678946109611D+02    0.4800189889166709D+01    0.2585339092682538D+02
   -0.9059420719681309D+01    0.1842617994988040D+02    0.6777556096807592D+01
   -0.9063533218779034D+01    0.1935684467645151D+02    0.6605048944406528D+01
   -0.9753259705222103D+01    0.1797322200854668D+02    0.6258266683330122D+01
   -0.3420491532136197D+01    0.1470007846619397D+02    0.1080872876622363D+02
   -0.2982302052864246D+01    0.1414580086392180D+02    0.1146643815278351D+02
   -0.4207839791813386D+01    0.1516998137379714D+02    0.1118189695734199D+02
    0.2660960791689082D+02   -0.4418482584211189D+01    0.8279347445141411D+01
    0.2671904220571819D+02   -0.3608123511718622D+01    0.7751727937793256D+01
    0.2724179787396022D+02   -0.4418075939722053D+01    0.9011790972716543D+01
   -0.2249599753607791D+01   -0.1063303774198730D+01    0.4318331651850655D+01
   -0.1600206995210823D+01   -0.1632556925150430D+01    0.3888997378854877D+01
   -0.3115986980918511D+01   -0.1486395919431805D+01    0.4108928297115939D+01
    0.2604110490936522D+02   -0.1535658441151802D+02   -0.2494247278105390D+02
    0.2564625289971082D+02   -0.1622435741523106D+02   -0.2504531032429536D+02
    0.2555705848403853D+02   -0.1473513148187371D+02   -0.2551722017798632D+02
    0.9031282773786504D+01   -0.2633246147595094D+02   -0.1247905798435304D+02
    0.8578054557461709D+01   -0.2566054576360908D+02   -0.1195203522259404D+02
    0.9243384431471535D+01   -0.2596063930251887D+02   -0.1331473682954017D+02
    0.2109341051932068D+02   -0.9510008205732515D+01    0.1835146902961131D+02
    0.2011402036310200D+02   -0.9561184050349423D+01    0.1820629139741359D+02
    0.2115879227096906D+02   -0.9605560224852312D+01    0.1934409532740530D+02
    0.2548610472875389D+02   -0.1716319034694322D+02    0.1679616220244227D+02
    0.2642818832526663D+02   -0.1697721251569862D+02    0.1667232918632348D+02
    0.2516282701725927D+02   -0.1719509857423413D+02    0.1769750044327780D+02
    0.1003565857399482D+02    0.2175772921692591D+02   -0.2124824206111418D+02
    0.1010594122301936D+02    0.2243908865055418D+02   -0.2062220064794264D+02
    0.9396149202189434D+01    0.2207110322663685D+02   -0.2184158879403976D+02
   -0.1143274492179807D+02   -0.8309244788671455D+00    0.2820139920514635D+01
   -0.1147787103143162D+02   -0.1770338523927227D+01    0.2730250333997343D+01
   -0.1050154099518782D+02   -0.5196454295872571D+00    0.2888200239978362D+01
    0.7816064982502644D+01   -0.1567236012615581D+02    0.2084345713767425D+02
    0.7316330733059899D+01   -0.1585481509968965D+02    0.2164697299708430D+02
    0.7645814371038401D+01   -0.1477370635990015D+02    0.2062338581047884D+02
   -0.1584647499487258D+02    0.1565243561860194D+02   -0.2787830837768375D+01
   -0.1557234891307770D+02    0.1474540598716767D+02   -0.2611123758499285D+01
   -0.1587269250333733D+02    0.1609458302718316D+02   -0.1895058367224012D+01
    0.1783003467292798D+02   -0.1356376480461497D+02   -0.7615893260800662D+01
    0.1801398279886585D+02   -0.1380990356320331D+02   -0.8522549413160622D+01
    0.1778461678204262D+02   -0.1258972819532344D+02   -0.7660675898355358D+01
   -0.3747520048065727D+01    0.2861127146064176D+01   -0.2507687529591442D+02
   -0.2916953739896031D+01    0.3325321267183789D+01   -0.2527102585489635D+02
   -0.3803300602272556D+01    0.2047223210255643D+01   -0.2561219312354969D+02
   -0.2512451452123939D+02    0.2262340750861196D+02   -0.1473834424128764D+01
   -0.2557072448108965D+02    0.2180659112148644D+02   -0.1579793358151204D+01
   -0.2505988917208123D+02    0.2312708865292098D+02   -0.2317912488619871D+01
    0.1607832395818302D+02    0.5022459811694433D+01   -0.2074395037186712D+02
    0.1617055964759334D+02    0.4765387938995986D+01   -0.2175723159156867D+02
    0.1675163042890011D+02    0.5691748274292169D+01   -0.2066566211655316D+02
   -0.6869614738245897D+01    0.1483114120640919D+02    0.3502293330352435D+00
   -0.6139409293561820D+01    0.1528881648755834D+02    0.7528464925559751D+00
   -0.6889714115255273D+01    0.1515182071037205D+02   -0.5579515111505349D+00
   -0.7591010168821786D+01   -0.2674605857971092D+02    0.3116818515964317D+01
   -0.7624640849110989D+01   -0.2636580191693210D+02    0.2234548203733172D+01
   -0.8457506732479873D+01   -0.2717792826172595D+02    0.3193353443970992D+01
   -0.9278270254976590D+01    0.2184957797736055D+02   -0.1107833954070882D+02
   -0.9851925989468691D+01    0.2200719308257921D+02   -0.1181301940077826D+02
   -0.8819747160288374D+01    0.2100058523497524D+02   -0.1123904318540667D+02
    0.2463458064296001D+02   -0.2420276813585555D+01   -0.1924530760638149D+02
    0.2418936949928813D+02   -0.1623937261742606D+01   -0.1949957925610989D+02
    0.2559505599947216D+02   -0.2273828565184515D+01   -0.1900579850734130D+02
   -0.4324109894042302D+01   -0.1174653718909716D+02    0.3798145355534526D+01
   -0.5187977891391073D+01   -0.1211218458597183D+02    0.4043036633672754D+01
   -0.4115597461811720D+01   -0.1106636017792439D+02    0.4401677020232377D+01
   -0.7224867060065787D+01   -0.1860697364636347D+02   -0.1046217404914364D+01
   -0.7619015233373962D+01   -0.1870451267538866D+02   -0.1456859384113693D+00
   -0.6453255627376755D+01   -0.1809981978021943D+02   -0.9369378172722611D+00
   -0.8741627080099057D+01    0.9384038144392839D+01   -0.1257302012285035D+02
   -0.7822821028241147D+01    0.9448987278677855D+01   -0.1249378214956755D+02
   -0.9172443812750149D+01    0.1021971719622983D+02   -0.1259004141241757D+02
   -0.3430048577146471D+00    0.2463185086822367D+02    0.2505506611219549D+02
   -0.3219773039120006D+00    0.2545912437278696D+02    0.2451906044682242D+02
    0.4995070036524161D+00    0.2440494727482674D+02    0.2552118942163325D+02
    0.3654145222452198D+01   -0.1367747281831246D+02    0.2168844661825980D+02
    0.3101350295966519D+01   -0.1373506346636441D+02    0.2253515580084756D+02
    0.3002902298558684D+01   -0.1373875980826764D+02    0.2092757625119091D+02
    0.2551150268674498D+02   -0.3693123318563734D+01    0.1485234613744856D+02
    0.2598380120915030D+02   -0.4148557341187059D+01    0.1408299931649340D+02
    0.2515539448954374D+02   -0.2948068394604703D+01    0.1437090549559362D+02
    0.3101754196054875D+01    0.4704240831744193D+01   -0.1113576700374029D+02
    0.2731674194522281D+01    0.4269792511690089D+01   -0.1195263126424424D+02
    0.3595729865699976D+01    0.4001018118404312D+01   -0.1062116331515271D+02
   -0.2721321776863625D+02    0.2594323418394356D+02    0.9781503056384002D+01
   -0.2773191534820775D+02    0.2542201398494345D+02    0.9094832115593894D+01
   -0.2635925157923435D+02    0.2615945459251100D+02    0.9445034019762691D+01
    0.1935650392806104D+02    0.1680391069779155D+02    0.1320016007925616D+02
    0.1885247562301571D+02    0.1599481336275587D+02    0.1318111208647827D+02
    0.1914955167228777D+02    0.1722211255701878D+02    0.1237814876345426D+02
   -0.1872351395243668D+02    0.6994593861565352D+01    0.1671531137566994D+02
   -0.1783790770991265D+02    0.6637933250230625D+01    0.1665102363706458D+02
   -0.1880636219527897D+02    0.7570473694374380D+01    0.1750302243940870D+02
    0.1883066529855124D+02    0.1590985403712059D+01    0.2689767036751561D+02
    0.1831359694617892D+02    0.2153928303198040D+01    0.2755455075629469D+02
    0.1821489930880806D+02    0.1298037871343907D+01    0.2618742650147905D+02
    0.1577094043282411D+02   -0.1366879447326894D+02    0.1077884965991416D+02
    0.1568436028614964D+02   -0.1345004845847222D+02    0.1176647830701786D+02
    0.1621186291033509D+02   -0.1461678320456950D+02    0.1081440512725369D+02
    0.1633403231645492D+02    0.2209065203996961D+02    0.2218837120335661D+02
    0.1580881775433918D+02    0.2256852589323796D+02    0.2154849425459237D+02
    0.1661822418991374D+02    0.2120300052513440D+02    0.2182843338679263D+02
    0.9605911991905975D+00   -0.4632714046973030D+01   -0.1164588428537849D+02
    0.7486114446603309D-01   -0.4431443223549257D+01   -0.1131781790514652D+02
    0.1032321788573324D+01   -0.4521980886297497D+01   -0.1260373036489885D+02
    0.1660181781283068D+02    0.2111830699417805D+02   -0.3925504560737698D+01
    0.1581193134890165D+02    0.2099814433500537D+02   -0.4508405405722273D+01
    0.1669418126264441D+02    0.2206826651281903D+02   -0.3627507056750574D+01
    0.1045762394295241D+02    0.1676969755539257D+02   -0.1934361801792981D+02
    0.1027722676477983D+02    0.1733547523654083D+02   -0.2008322137299020D+02
    0.1032990711357024D+02    0.1747784658513559D+02   -0.1868867760220567D+02
   -0.1122734125163697D+02   -0.5835751497948215D+01   -0.1345300802693064D+02
   -0.1062538898137306D+02   -0.5175604017943507D+01   -0.1302234435311721D+02
   -0.1076699097850320D+02   -0.6145763932640505D+01   -0.1427312201047840D+02
   -0.1499165991724727D+02    0.1728251635936372D+02   -0.4815684986960058D+01
   -0.1528947624374375D+02    0.1680237048462602D+02   -0.3965662981957832D+01
   -0.1513866731879578D+02    0.1823236336598127D+02   -0.4632260150978670D+01
    0.1825855720638749D+02    0.6972198633847438D+01    0.2385812713350432D+02
    0.1734148007337602D+02    0.7328881103971982D+01    0.2397756196584483D+02
    0.1865991151199550D+02    0.7679791378758899D+01    0.2335781561694264D+02
    0.1543154729300284D+02    0.1439936012913936D+02    0.1918077295206577D+02
    0.1502847428671061D+02    0.1522577953564454D+02    0.1888654328993935D+02
    0.1631684162073328D+02    0.1468701125372776D+02    0.1957741180128916D+02
   -0.1173169782154226D+02   -0.1543579824192467D+02    0.2646525151618824D+02
   -0.1176497173382088D+02   -0.1519462486219941D+02    0.2549441497872104D+02
   -0.1125241478413013D+02   -0.1486461633208673D+02    0.2704379339849993D+02
   -0.1445732073921899D+02    0.1514105018111741D+02   -0.2155555340340787D+02
   -0.1357120733871658D+02    0.1513830206722636D+02   -0.2117140568717247D+02
   -0.1436553272155284D+02    0.1538619945962859D+02   -0.2248039060582011D+02
   -0.2251890427895763D+02    0.1350531177128861D+02   -0.3250502453582451D+01
   -0.2312773130095560D+02    0.1423073182875154D+02   -0.2924860075923990D+01
   -0.2295620593478351D+02    0.1319307148342880D+02   -0.4053527106999628D+01
    0.1646816239438360D+02   -0.2428838714166612D+02    0.5858949303254789D+01
    0.1566024731776653D+02   -0.2474293433159564D+02    0.5993969941406561D+01
    0.1634530443634043D+02   -0.2339001095413920D+02    0.5539337430573071D+01
   -0.2515262650697664D+02    0.1289377238733124D+02    0.1303481933840366D+01
   -0.2475495076124062D+02    0.1260510368322116D+02    0.5244372890679310D+00
   -0.2464858905112398D+02    0.1252897476671892D+02    0.2006793116826373D+01
   -0.1117430099593780D+02    0.8270117344634777D+01   -0.1095095482206915D+02
   -0.1111817469104660D+02    0.7279256104477384D+01   -0.1094912844389126D+02
   -0.1040552585119713D+02    0.8554818694117714D+01   -0.1144994228253541D+02
    0.1498219358458830D+02   -0.1147399613082633D+02    0.8922513812856188D+01
    0.1520173244150819D+02   -0.1226966963467141D+02    0.9389269763615783D+01
    0.1573978640795611D+02   -0.1082038821975087D+02    0.8822910949200754D+01
    0.6594032560365058D+01   -0.5795837554976839D+01   -0.1379255906909462D+02
    0.5948052995955595D+01   -0.6489687307385947D+01   -0.1389761818176166D+02
    0.7379720717118865D+01   -0.6269143771697759D+01   -0.1392019524036274D+02
   -0.1943659523894495D+02   -0.3276964419604839D+00   -0.1562453030605286D+02
   -0.1922694679925305D+02    0.4928092865754728D+00   -0.1517919431283944D+02
   -0.1918221418572424D+02   -0.9890712875204684D+00   -0.1493899510079896D+02
    0.6965344485743317D+01    0.7059807326465262D+01    0.1430832231771487D+02
    0.7687532866166603D+01    0.7655085302422699D+01    0.1462223241280597D+02
    0.6878502888526216D+01    0.6313398416802796D+01    0.1485800839388541D+02
    0.8552745536224942D+01   -0.2364583450998423D+02    0.6491258310925087D+01
    0.8411361475744521D+01   -0.2374594853817305D+02    0.5485850092211458D+01
    0.9279775876165077D+01   -0.2301562098883242D+02    0.6675048175716008D+01
   -0.1394575629307615D+02   -0.2591569279475913D+01    0.1972480749635745D+02
   -0.1446983354048492D+02   -0.2336045019680459D+01    0.2046349579524319D+02
   -0.1433159131049355D+02   -0.2146748073058767D+01    0.1896928771562956D+02
    0.2320173389424565D+02    0.1698930661545808D+02    0.2444355850736316D+02
    0.2378571443691465D+02    0.1716771700963166D+02    0.2369886223812570D+02
    0.2378458283108920D+02    0.1648932565465680D+02    0.2510913995314318D+02
    0.1640540751014871D+02   -0.2108596415678883D+02   -0.9135757276005473D+01
    0.1680393434779213D+02   -0.2026787930545154D+02   -0.9507363112022313D+01
    0.1557097967878977D+02   -0.2082672762679331D+02   -0.8736872953251664D+01
   -0.1263692468894395D+02    0.2040415201388094D+02   -0.9645506585640641D+01
   -0.1339228808233031D+02    0.2076369154851517D+02   -0.1023881296464334D+02
   -0.1230182733176666D+02    0.2123249044738671D+02   -0.9132260443949175D+01
    0.4058298593438455D+01    0.2132443120521198D+02    0.4577336219110582D+01
    0.4938653676557341D+01    0.2154055842634141D+02    0.4816208755498708D+01
    0.3495498025820597D+01    0.2192336267109562D+02    0.5044053267461012D+01
    0.2456419303289782D+02    0.6048120231969814D+01   -0.2245049106549149D+02
    0.2546903970743818D+02    0.6089900596414872D+01   -0.2210950934544474D+02
    0.2403114412439972D+02    0.5815987378099142D+01   -0.2159340093854512D+02
   -0.7050835377935730D+01    0.7929191620784903D+01   -0.2474578913018303D+01
   -0.6513658593698425D+01    0.8016491581091056D+01   -0.1623556738506103D+01
   -0.6330859227864157D+01    0.7713586117372784D+01   -0.3036434627106601D+01
    0.1218970439573856D+01   -0.7531930060756906D+01   -0.1529323924521282D+02
    0.1970557480147523D+01   -0.7829249041325978D+01   -0.1481293457032408D+02
    0.1538988195451579D+01   -0.7539417922369732D+01   -0.1621986982946280D+02
    0.1107524125394290D+02    0.2534750517384234D+02    0.3072141519875154D+01
    0.1131423584184246D+02    0.2472302444239272D+02    0.2323247403306608D+01
    0.1035696807925855D+02    0.2483830143811898D+02    0.3384218198340077D+01
    0.5044492272138428D+01   -0.6101693139237377D+00    0.1993791284055958D+02
    0.5471688863690116D+01   -0.1216363059513075D+01    0.2052768469301804D+02
    0.4068810352009779D+01   -0.7991163007686183D+00    0.1997865113240241D+02
    0.9248735605947054D+01   -0.4515789796804696D+00    0.2527495510184353D+02
    0.1019121197658747D+02   -0.1537453452405261D+00    0.2528809074684303D+02
    0.9384941482534888D+01   -0.1363643123567257D+01    0.2509572212976882D+02
   -0.2033831880333526D+02   -0.1673387956373238D+02    0.5307814037752563D+01
   -0.2087415191090746D+02   -0.1735832449731343D+02    0.5825579168289531D+01
   -0.2021416282334569D+02   -0.1711913242597756D+02    0.4430321026294227D+01
    0.2384461826847347D+02    0.1071356216155039D+01   -0.1424961832942143D+02
    0.2352802947222572D+02    0.5928112463159383D+00   -0.1500129611746883D+02
    0.2481575169485580D+02    0.1143772497179443D+01   -0.1443059413999987D+02
    0.2346168687858504D+01    0.1421701327908152D+02    0.8629189768739598D+01
    0.2032228578321438D+01    0.1483119513188036D+02    0.9360246851559010D+01
    0.2403951628671364D+01    0.1330767772105222D+02    0.8967492110274286D+01
   -0.2682708969482074D+02   -0.6278916588269736D+01    0.3380704746084842D+01
   -0.2784425414197302D+02   -0.6184238535547707D+01    0.3258647113131503D+01
   -0.2666963586770792D+02   -0.6281692174989272D+01    0.4333854555579623D+01
    0.1494257310323525D+01   -0.2030872742857575D+02   -0.5758811824653240D+01
    0.2173634182639304D+01   -0.1971707458326953D+02   -0.6120738724601488D+01
    0.1154570778898388D+01   -0.1980840047267564D+02   -0.5035624176319517D+01
   -0.2354452747465071D+02   -0.2157617838881822D+02   -0.6420067304781789D+01
   -0.2287823124497456D+02   -0.2142184519769468D+02   -0.5755919520753332D+01
   -0.2356982804714590D+02   -0.2252559809495334D+02   -0.6666438013955141D+01
    0.2406026167596418D+02   -0.2301474381713810D+02    0.2474345684131183D+02
    0.2437421031721997D+02   -0.2382425587508020D+02    0.2514004320868455D+02
    0.2394386219913306D+02   -0.2323371622995509D+02    0.2383448550858911D+02
    0.3393644006067465D+01   -0.2014084164337346D+02    0.2570865893264940D+02
    0.3305062546238884D+01   -0.2109294238298830D+02    0.2570374971036955D+02
    0.2944618181847856D+01   -0.1989401926858265D+02    0.2487861449529778D+02
   -0.1066032121558828D+02   -0.1817445997050460D+02   -0.1172517133767198D+02
   -0.9778220359467914D+01   -0.1787216569203719D+02   -0.1155592212952171D+02
   -0.1101781958001469D+02   -0.1772209810395631D+02   -0.1249602409720680D+02
    0.1192691919951344D+02    0.1460268273245048D+02   -0.2166020460300874D+02
    0.1176948403066865D+02    0.1383432216293222D+02   -0.2217759193171949D+02
    0.1171046916124436D+02    0.1525345413605668D+02   -0.2229789947530895D+02
   -0.6265378459381370D+01    0.2444483922245023D+01   -0.2067482815207391D+01
   -0.5978416978241389D+01    0.2617706544970168D+01   -0.1158085233691719D+01
   -0.7200042241396615D+01    0.2762232154296385D+01   -0.2113970216039771D+01
   -0.1968263565009353D+02   -0.4964381329191570D+01    0.2242236103910489D+02
   -0.2051647664822791D+02   -0.4996585214183478D+01    0.2284162389091303D+02
   -0.1976431302971526D+02   -0.5278511149184174D+01    0.2154379977049823D+02
   -0.1769045538173665D+01   -0.2924108690842838D+01    0.8181057462566416D+01
   -0.1468226596489587D+01   -0.2895028777705197D+01    0.9128296580339118D+01
   -0.1072291855709478D+01   -0.2504599241084186D+01    0.7639351891066140D+01
   -0.4041131789597769D+01    0.2042901525053752D+00    0.2382644448617359D+02
   -0.4757273779816838D+01    0.9010850659392294D+00    0.2402363258439686D+02
   -0.3257343067683824D+01    0.9045313236995814D-01    0.2446242758908099D+02
   -0.2373811370741448D+02    0.1593814516371843D+02   -0.5253789925077215D+01
   -0.2280122438813376D+02    0.1594112967137042D+02   -0.5444550390090709D+01
   -0.2380519223063417D+02    0.1617847060615994D+02   -0.4348341582956447D+01
    0.2239490411144120D+02    0.1828292972943935D+01   -0.3938183987353941D+01
    0.2144369495533033D+02    0.1889043953252051D+01   -0.3684102984217408D+01
    0.2286743449161779D+02    0.2569047553913569D+01   -0.3571742894810637D+01
   -0.1860220641380726D+02   -0.2397125362708134D+02   -0.2539454647660135D+02
   -0.1901297635698011D+02   -0.2408356720548116D+02   -0.2629457622334413D+02
   -0.1916666692293287D+02   -0.2421465228408697D+02   -0.2470844130233968D+02
   -0.9492652200207375D+00   -0.3639529850928311D+00    0.2327415746587047D+02
   -0.1308330706842550D+01    0.5075470055329847D+00    0.2320834296628979D+02
   -0.1059412575965881D+00   -0.3449661725915812D+00    0.2294710875889528D+02
   -0.1969205769751115D+02   -0.5452258289762697D+01    0.5604596852051594D+01
   -0.1880590863584862D+02   -0.5694540896901829D+01    0.5377144249023657D+01
   -0.2032933152335070D+02   -0.6195166263759210D+01    0.5697852809396353D+01
   -0.1588977735064797D+02   -0.2423116758352801D+02   -0.1432625504978058D+02
   -0.1554331672707549D+02   -0.2356204331461041D+02   -0.1489160238980200D+02
   -0.1534778753130614D+02   -0.2424095505300642D+02   -0.1350122682668560D+02
   -0.2343927866057410D+02   -0.7372412141011957D+01   -0.8704423721199358D+01
   -0.2332429419085422D+02   -0.6745948317249475D+01   -0.9460530481812762D+01
   -0.2255067329212669D+02   -0.7596640688233860D+01   -0.8543947078663875D+01
    0.1919966097120599D+02    0.2186258183543002D+02    0.7185003754559233D+00
    0.2001761099711397D+02    0.2146867669019328D+02    0.1151195918337524D+01
    0.1840032402784020D+02    0.2159977727488715D+02    0.1167972942038685D+01
   -0.3597124787228124D+01    0.1861208510020428D+02    0.6719575383226077D+01
   -0.3831452707985480D+01    0.1951053447210447D+02    0.6943157447839956D+01
   -0.4089421556589881D+01    0.1852649671694869D+02    0.5918173984951538D+01
    0.1989932464786915D+02    0.1461861623570806D+02   -0.2063935385310337D+02
    0.1893824378200351D+02    0.1447428111582443D+02   -0.2078043733033814D+02
    0.1992178727381886D+02    0.1557002900180338D+02   -0.2044021225037316D+02
    0.8806923782578568D+01   -0.2257296171502988D+02   -0.1375341891237420D+02
    0.9570819083221330D+01   -0.2286341274723967D+02   -0.1314328284671485D+02
    0.9195636252720753D+01   -0.2190152517651890D+02   -0.1438444657235778D+02
    0.9255003770146191D+01   -0.1459516760660202D+02   -0.1585587162209347D+02
    0.1015859009101776D+02   -0.1442560229398156D+02   -0.1619663611286028D+02
    0.9314078278223803D+01   -0.1502539049571848D+02   -0.1499090571642819D+02
    0.1799275003182139D+02   -0.2710832883005451D+02   -0.3074561490323249D+01
    0.1883379264124822D+02   -0.2676241110075943D+02   -0.3440802829674434D+01
    0.1733830119996055D+02   -0.2696963711386220D+02   -0.3825190532008055D+01
   -0.5269551149081130D+01    0.2646895804135435D+02    0.3670426860682216D+01
   -0.5411563139334479D+01    0.2553272534877705D+02    0.3966130298462109D+01
   -0.6137205118614749D+01    0.2695089367699549D+02    0.3573745402571669D+01
   -0.2194365752036114D+02   -0.9701359487968467D+01    0.2286534904372442D+02
   -0.2140319626788053D+02   -0.9074796998101329D+01    0.2343846440589592D+02
   -0.2275457180188742D+02   -0.9534734490899970D+01    0.2332862100178910D+02
    0.2333267799380983D+01    0.2588829570672836D+02   -0.2204300065379858D+02
    0.1922000121900454D+01    0.2550240904831165D+02   -0.2288746124995108D+02
    0.2982595090449932D+01    0.2653027159385856D+02   -0.2224090486687136D+02
   -0.1168845923519592D+02   -0.6416624684672390D+01   -0.7677827652180173D+01
   -0.1114850060872274D+02   -0.7077411622997221D+01   -0.8145689744728809D+01
   -0.1250203692950136D+02   -0.6851774008302762D+01   -0.7380755291301599D+01
   -0.1607354334715821D+02    0.2369839590657069D+02    0.1117061370121051D+02
   -0.1618736585876471D+02    0.2276936318026532D+02    0.1079050440302039D+02
   -0.1584671312745205D+02    0.2369380415397941D+02    0.1213884474165192D+02
    0.1398679054226644D+02   -0.1244900385836358D+02   -0.1806385476906538D+02
    0.1486836637961147D+02   -0.1217874767498572D+02   -0.1788591302022411D+02
    0.1379178771141090D+02   -0.1190024041706381D+02   -0.1880094725320119D+02
    0.1303272891465373D+02    0.1859742196788263D+02   -0.1088602493465441D+02
    0.1261711316673678D+02    0.1931676091563811D+02   -0.1039354136188152D+02
    0.1301291791674572D+02    0.1884654600312584D+02   -0.1179631155070197D+02
    0.1272395351651209D+02   -0.1379147246464949D+02    0.1322478512894027D+02
    0.1328065889145598D+02   -0.1375718699472435D+02    0.1400660885215890D+02
    0.1317584197931841D+02   -0.1422983417304451D+02    0.1244489903564169D+02
   -0.2124042394861186D+02   -0.2173882069563735D+02    0.9952541071265822D+01
   -0.2111287680392270D+02   -0.2266310149696083D+02    0.1031670834728441D+02
   -0.2191174799645447D+02   -0.2132936757752936D+02    0.1053549602854423D+02
   -0.2402735305591879D+02   -0.6669180190882648D+01   -0.1600940263093916D+02
   -0.2412621624940143D+02   -0.6353196422707424D+01   -0.1509882869647202D+02
   -0.2453564007775014D+02   -0.7453332932322537D+01   -0.1616902097653343D+02
   -0.1463182772414538D+02   -0.2206995292628211D+02    0.1025062348523018D+02
   -0.1472281406716290D+02   -0.2129201479761669D+02    0.9657320345834643D+01
   -0.1421481964702382D+02   -0.2278670000522661D+02    0.9767579608316623D+01
   -0.1080480880359550D+02   -0.1079059000144313D+02    0.4125153113470416D+01
   -0.1105545130452193D+02   -0.1135844237458765D+02    0.3370390978866328D+01
   -0.9961398889157277D+01   -0.1118972894304185D+02    0.4498126328659140D+01
    0.2618107766975969D+02    0.1987391620723092D+02   -0.7368819722653109D+01
    0.2680177213272275D+02    0.2040199241631374D+02   -0.7821926037387528D+01
    0.2533123031134607D+02    0.2000496650353565D+02   -0.7837619343091476D+01
   -0.9536150553044697D+01    0.1731959111852508D+02   -0.1225441616642526D+02
   -0.1037769235751662D+02    0.1773888999865902D+02   -0.1244858818779299D+02
   -0.8914077622033354D+01    0.1801766637480338D+02   -0.1199166226326295D+02
    0.7749719189776802D+01    0.1517961278429499D+02    0.1584872085226696D+02
    0.7973409788303258D+01    0.1474073749801846D+02    0.1668401844508443D+02
    0.8400928167784009D+01    0.1588808862706230D+02    0.1572747483681269D+02
    0.1272335418137116D+02    0.9172495920846474D+01    0.7021807112060088D+01
    0.1346272240382809D+02    0.8646306509409705D+01    0.7293240429899834D+01
    0.1189110207995563D+02    0.8640532062060499D+01    0.7209696693235482D+01
   -0.1307657386505639D+02    0.1206689083777855D+02    0.1088451765552003D+02
   -0.1253024985642292D+02    0.1149439562358413D+02    0.1039842031252577D+02
   -0.1393322710853120D+02    0.1160544629922491D+02    0.1097517791816594D+02
    0.2341940843304000D+02    0.2294329191525493D+02   -0.5007785558082632D+01
    0.2368047937225187D+02    0.2350051217115169D+02   -0.5758453853249618D+01
    0.2324037605032791D+02    0.2204129066755884D+02   -0.5288281550887871D+01
   -0.1275435673270502D+02   -0.1598505462385770D+02   -0.2018108089444729D+02
   -0.1271529776380707D+02   -0.1662672216541532D+02   -0.2088671420838406D+02
   -0.1361298001725972D+02   -0.1556829121759372D+02   -0.2018822516345955D+02
   -0.1839549988300586D+02   -0.2227047483814190D+02   -0.5203089458473882D+01
   -0.1770127710223503D+02   -0.2287530965364883D+02   -0.4853427240784427D+01
   -0.1898697498279847D+02   -0.2198914300269572D+02   -0.4507401651341247D+01
   -0.2579806506622202D+02   -0.1223828567248459D+01   -0.9231704103470687D+01
   -0.2634473254373879D+02   -0.1783446712642020D+01   -0.8628836707748205D+01
   -0.2551105989856907D+02   -0.4777998940615051D+00   -0.8680391347119585D+01
   -0.1009537099012396D+02   -0.1887772491376960D+02    0.2678184877849475D+01
   -0.1028189926194396D+02   -0.1956756467903549D+02    0.3327635306250082D+01
   -0.1056747215070149D+02   -0.1913479313681104D+02    0.1894100928855829D+01
    0.2682421680518535D+02    0.1368230272795055D+02   -0.1871492627442103D+02
    0.2693065424367080D+02    0.1270013482513928D+02   -0.1883592848989083D+02
    0.2619661932761128D+02    0.1373709859555698D+02   -0.1802003156003053D+02
    0.1777528132344924D+02   -0.7447305284057233D+01    0.2525093066711776D+02
    0.1714246196380049D+02   -0.7215649313100186D+01    0.2594228820635316D+02
    0.1866385200189035D+02   -0.7617359092473717D+01    0.2564057816538188D+02
   -0.6645498334762409D+01   -0.2039625613302597D+02   -0.1340228212373461D+02
   -0.5774437545875398D+01   -0.2002832060105997D+02   -0.1354745174141940D+02
   -0.7034419660779635D+01   -0.2053250023604920D+02   -0.1423474244446820D+02
   -0.2812604585123833D+01    0.9489008524735079D+01   -0.8460698341329840D+01
   -0.3753844131476363D+01    0.9301786295796166D+01   -0.8171982384482522D+01
   -0.2418782039005897D+01    0.8797230393977809D+01   -0.8950332725984570D+01
   -0.2098500566310085D+02   -0.7588631213917621D+01   -0.7220615441481396D+01
   -0.2070273591457594D+02   -0.8464020896326829D+01   -0.7152923797858846D+01
   -0.2026381785050996D+02   -0.7129628834072377D+01   -0.7733347774081144D+01
   -0.2285637532858061D+02    0.1249719583387727D+02   -0.7622671987746197D+01
   -0.2357670928722315D+02    0.1255013779198375D+02   -0.6951987046093011D+01
   -0.2295048931356002D+02    0.1324598971452441D+02   -0.8178123528473929D+01
   -0.4463574810687389D+01   -0.2693286599751616D+02   -0.5415359800339292D+01
   -0.4829974421253111D+01   -0.2771585901674120D+02   -0.5781768030948160D+01
   -0.3637974394438950D+01   -0.2731299489082235D+02   -0.5035186104076979D+01
    0.2547238514417221D+02   -0.2269740827720589D+02   -0.8028240545438123D+01
    0.2567546019464623D+02   -0.2352736749758235D+02   -0.8502678382383371D+01
    0.2626215115028957D+02   -0.2207906270091808D+02   -0.8061938520113397D+01
   -0.3853911767480875D+01   -0.1911732318220260D+02    0.1042580523784428D+02
   -0.4165938366548456D+01   -0.1820567924286163D+02    0.1034937098221993D+02
   -0.3580773097095070D+01   -0.1931732522253025D+02    0.1134326117119326D+02
   -0.1234313881340337D+02    0.8978437725160253D+01    0.1271427975794365D+01
   -0.1221592473297796D+02    0.9956076369638401D+01    0.1273156813775028D+01
   -0.1248962335966918D+02    0.8707233646337381D+01    0.3402039506763179D+00
    0.2182648948019841D+02   -0.1359018396306033D+02   -0.2383938860892729D+02
    0.2142466891770082D+02   -0.1408942531883742D+02   -0.2311038972480888D+02
    0.2107384580848893D+02   -0.1327883346083315D+02   -0.2433499068648799D+02
    0.2229115195637602D+02    0.7234761634426530D+01    0.2364067338261644D+02
    0.2292921051372428D+02    0.7720462841619272D+01    0.2309438703795776D+02
    0.2196096138863137D+02    0.7808142423459749D+01    0.2436570004573167D+02
   -0.1379588646143815D+02    0.1051670999180693D+01    0.2821343385345220D+01
   -0.1321197000165330D+02    0.3256090117328176D+00    0.3014253134671213D+01
   -0.1321321606019399D+02    0.1740815681796630D+01    0.2431465396615847D+01
   -0.1145017295120723D+02   -0.1681000559684565D+02    0.1277811706258012D+02
   -0.1164798066320557D+02   -0.1673970704440367D+02    0.1367140356950213D+02
   -0.1050432048650447D+02   -0.1705680032990492D+02    0.1278442446820725D+02
   -0.1013111715265648D+02   -0.1950924568677449D+02   -0.1667816779433215D+02
   -0.1086057830548407D+02   -0.1947923938745962D+02   -0.1611764357253744D+02
   -0.9499462251403305D+01   -0.2005842229736968D+02   -0.1620423515834570D+02
    0.2396199034604387D+02   -0.2015542109485659D+02   -0.7904718754105168D+01
    0.2355499019422258D+02   -0.2009737814689282D+02   -0.7053420944581315D+01
    0.2432587871038005D+02   -0.2105554772551666D+02   -0.7974132834199729D+01
    0.7679552218787570D+01   -0.2030685910421133D+02    0.5607421669976454D+01
    0.8185334147568064D+01   -0.2010454972871849D+02    0.4787948591217414D+01
    0.6886297822211704D+01   -0.2083949323637979D+02    0.5307435531284254D+01
    0.8277262745226041D+01    0.9174198835881212D+01   -0.2367124679769532D+02
    0.7485048006095331D+01    0.8887210007142626D+01   -0.2417604358850260D+02
    0.8194354518318628D+01    0.8702251327086849D+01   -0.2284368476948609D+02
    0.2130227098541993D+02   -0.2327046850775698D+02   -0.9770228121394515D+01
    0.2159899117097550D+02   -0.2235919345002631D+02   -0.9618518647285214D+01
    0.2035750625753723D+02   -0.2321373856823606D+02   -0.9870446518427405D+01
    0.1492835727868157D+02   -0.2025795333484957D+02    0.3427362461890003D+01
    0.1478663074876143D+02   -0.1994346970682934D+02    0.2479766170219050D+01
    0.1455399835316997D+02   -0.1956028240715690D+02    0.4021052550131002D+01
    0.1309519874344614D+02   -0.1036778415749637D+02   -0.3457122474215539D+01
    0.1265844278335565D+02   -0.9496382444083286D+01   -0.3317323141202231D+01
    0.1325915444603381D+02   -0.1077158896514390D+02   -0.2573942747011017D+01
   -0.2662023209245151D+02    0.1207087515808823D+02   -0.1516573582538616D+02
   -0.2675623943350045D+02    0.1112114611713213D+02   -0.1492605876447153D+02
   -0.2567238221741662D+02    0.1217259356186807D+02   -0.1528693830647889D+02
    0.1525380579749327D+02    0.2372386088002591D+02   -0.7811678727326332D+01
    0.1514112854573940D+02    0.2417594527053187D+02   -0.6974008661497520D+01
    0.1554784868134172D+02    0.2441625204889434D+02   -0.8412014258398550D+01
   -0.2408786384979188D+02   -0.1675572499804924D+02   -0.6943313927853954D+00
   -0.2378908977070791D+02   -0.1602213178924172D+02   -0.1220289502650546D+01
   -0.2467458630639203D+02   -0.1720820265598332D+02   -0.1272108225373653D+01
    0.1284182428824533D+02    0.6895032096373322D+01    0.4641444586128827D+01
    0.1230485783817399D+02    0.7239651035398937D+01    0.5398146114638371D+01
    0.1372982538254010D+02    0.6873980011166244D+01    0.4914873868219728D+01
    0.2198324670309429D+02    0.5862783341654472D+01    0.1310010708858419D+02
    0.2294694945731092D+02    0.5623431571607161D+01    0.1303744323213176D+02
    0.2170059563567860D+02    0.5212215282792918D+01    0.1373512259738032D+02
    0.9362858643143852D+01   -0.1638618906555627D+02    0.1780329828571664D+02
    0.9799185532035018D+01   -0.1643572551213252D+02    0.1693479449367761D+02
    0.9165848114419539D+01   -0.1735551659656483D+02    0.1782760312732062D+02
   -0.2049159892056229D+02    0.7579593872028651D+01   -0.2096473665523196D+02
   -0.2013478560054542D+02    0.8186078446116728D+01   -0.2160102679925112D+02
   -0.2117720783992774D+02    0.7171301276874667D+01   -0.2144213778944521D+02
    0.1288500646618756D+02    0.2481478762571707D+02    0.1091448710380280D+02
    0.1197976545853989D+02    0.2511785151582777D+02    0.1102392088160278D+02
    0.1280236062668485D+02    0.2437508179435236D+02    0.1004355223802014D+02
    0.1932770309393995D+02    0.2329524014376256D+02    0.7455380273124374D+01
    0.1945658212877604D+02    0.2311929962422345D+02    0.8385256580701261D+01
    0.1832391343072932D+02    0.2330572391343257D+02    0.7287924299144932D+01
   -0.1475447769227152D+01   -0.2608940100649802D+02    0.3804180665479000D+01
   -0.5095333401178440D+00   -0.2570424552786395D+02    0.3827758626908212D+01
   -0.1528836873630357D+01   -0.2679151043420734D+02    0.4407459393478433D+01
   -0.2293784478186095D+02   -0.1145115344471172D+01   -0.2224734854787307D+02
   -0.2252539654773964D+02   -0.6979868249147918D+00   -0.2156191774655218D+02
   -0.2256014205138818D+02   -0.9425273842231928D+00   -0.2311692113638777D+02
    0.8000740801566698D+01    0.1520508057502982D+02    0.8399038217598838D+01
    0.7132140037040788D+01    0.1520573513146036D+02    0.7984912752239261D+01
    0.7869249660423970D+01    0.1498030222180339D+02    0.9289101157391633D+01
    0.4583392354122704D+01    0.1288829881207134D+02    0.2390013770424736D+02
    0.3937605240969591D+01    0.1244534099763265D+02    0.2445152868490166D+02
    0.4336826012494374D+01    0.1257864059571468D+02    0.2299105718838505D+02
    0.2578171097707557D+02   -0.6411270243721658D+01   -0.1053534573163744D+01
    0.2494353290893491D+02   -0.6598695996201670D+01   -0.5987104490947429D+00
    0.2610027270813978D+02   -0.7269129096807032D+01   -0.1161374304288998D+01
    0.9346055042054019D+00   -0.2256845672224363D+01    0.2626268236433717D+02
    0.1045829784661931D+01   -0.2920593046860310D+01    0.2693086390849110D+02
   -0.6642138351710092D-01   -0.2204385905334326D+01    0.2624856870713619D+02
   -0.1763489568644003D+02    0.2405637859936584D+02   -0.5115588730549637D+01
   -0.1820040815951353D+02    0.2479095312466154D+02   -0.5417994727356836D+01
   -0.1674997326047054D+02    0.2424942299821896D+02   -0.5443843275403024D+01
   -0.2270538045525091D+02    0.3408683433800897D+01    0.1916699077857552D+02
   -0.2357803107202002D+02    0.3825167069781838D+01    0.1917030823478832D+02
   -0.2211271882408097D+02    0.4138579711086781D+01    0.1930486038925277D+02
    0.2211875689042204D+01    0.2409776647985592D+02    0.3272876639974909D+01
    0.2772608419859382D+01    0.2343208552197446D+02    0.3458308261651510D+01
    0.2134184289752965D+01    0.2467671936415802D+02    0.4061675152272700D+01
    0.1519718650820181D+02    0.2194415861580983D+02   -0.1709398570892304D+02
    0.1601406952089394D+02    0.2165062055911443D+02   -0.1755320226587750D+02
    0.1502406852129548D+02    0.2153427175150969D+02   -0.1624796854899106D+02
    0.1234192423782098D+02   -0.1275559141156601D+02   -0.5197684177171472D+01
    0.1222740271298011D+02   -0.1181252507435453D+02   -0.4892485149340176D+01
    0.1155064190929544D+02   -0.1301948194542258D+02   -0.5681007500879912D+01
   -0.2488998179565574D+02    0.2268403469120894D+02    0.2209909556736117D+01
   -0.2518202438741977D+02    0.2205904428807722D+02    0.1523093276922195D+01
   -0.2527894562452281D+02    0.2231488752090179D+02    0.3026374900058360D+01
    0.1418325928045479D+02    0.1182854781644262D+02   -0.2552475089244258D+02
    0.1378072274796921D+02    0.1211537176539347D+02   -0.2472879161419172D+02
    0.1346453887314815D+02    0.1157264597000236D+02   -0.2612898642340280D+02
    0.1996187244201981D+01   -0.1543681195565470D+02   -0.1339613235333342D+02
    0.1636500041012597D+01   -0.1459142398584740D+02   -0.1299648199380819D+02
    0.1753126275720702D+01   -0.1550430088563735D+02   -0.1430304060187131D+02
   -0.6005394951659580D+01   -0.1978289020453465D+02   -0.1671547194765042D+02
   -0.6164246133692433D+01   -0.1899306539715248D+02   -0.1610971840217850D+02
   -0.5621176920209687D+01   -0.2041778661278870D+02   -0.1606960289245944D+02
   -0.2236070017322396D+02    0.1774693091091244D+02   -0.2466214241967660D+02
   -0.2249214903229034D+02    0.1774121255914978D+02   -0.2557828863563100D+02
   -0.2233480672355303D+02    0.1684941377114962D+02   -0.2444242242262643D+02
   -0.1128475695793647D+01   -0.1085176681661223D+02    0.2692111921424847D+02
   -0.1335924362742788D+01   -0.1156505591699756D+02    0.2626514273729246D+02
   -0.1736417903731341D+01   -0.1014073996171530D+02    0.2669523429201026D+02
   -0.1123825303345735D+02   -0.2069524947390500D+02   -0.1238122325106817D+02
   -0.1067437922267052D+02   -0.1995770864149443D+02   -0.1208337592650294D+02
   -0.1066878612018923D+02   -0.2136043866204446D+02   -0.1278539268165626D+02
    0.1421604943150320D+02    0.5460613457241985D+01   -0.1216349077289481D+02
    0.1378664608444843D+02    0.4959208867423309D+01   -0.1147994247992454D+02
    0.1513856090624494D+02    0.5232859677625982D+01   -0.1202686358206253D+02
    0.2382144340713769D+02    0.4181944227301752D+01   -0.2684066506611023D+01
    0.2337287154549803D+02    0.4294163064607089D+01   -0.1815942082878369D+01
    0.2450841183602223D+02    0.3610883633849494D+01   -0.2477608444716600D+01
   -0.9454806911534325D+01   -0.6242727317691803D+01   -0.1553019940099745D+02
   -0.8754951371546611D+01   -0.5648087711774298D+01   -0.1596893901062051D+02
   -0.1013474894465929D+02   -0.6343086617767093D+01   -0.1617946001243426D+02
    0.2669379481480801D+02    0.1077678073763831D+02   -0.1829371232689457D+02
    0.2731161811463081D+02    0.1009524554176300D+02   -0.1809427874853617D+02
    0.2662609065985699D+02    0.1130475485465188D+02   -0.1755971720655974D+02
   -0.8678117636117591D+01   -0.2428350903333621D+02   -0.8730916798476896D+01
   -0.8028934978091586D+01   -0.2463700522124692D+02   -0.8181439054424388D+01
   -0.9022604660440763D+01   -0.2354049244914621D+02   -0.8274440326343941D+01
    0.2349699421044950D+02   -0.2182240276243494D+02    0.2222017662731136D+01
    0.2267854876565956D+02   -0.2218335959830931D+02    0.1869457724161576D+01
    0.2318385768829933D+02   -0.2131009735633206D+02    0.2990891137215024D+01
   -0.1760094123509640D+02   -0.2634819299397841D+02   -0.1082311568033486D+02
   -0.1699624960020111D+02   -0.2626785592946368D+02   -0.1157075026290862D+02
   -0.1724829901411121D+02   -0.2710487995160543D+02   -0.1036630207098869D+02
   -0.1608038221453338D+02    0.3009590351384765D+01    0.7751242813949930D+01
   -0.1671694597110157D+02    0.3281320909469549D+01    0.7022285853559238D+01
   -0.1568727567386769D+02    0.3860573754957435D+01    0.8065946793146928D+01
    0.8557889906665839D+01    0.3339185280021099D+01   -0.4198961326862273D+01
    0.8327881471877271D+01    0.4033163773946654D+01   -0.4763580062987300D+01
    0.9500456329459228D+01    0.3162473031885213D+01   -0.4255170815515553D+01
    0.8293325230499242D+01    0.1390638300231567D+02   -0.2083604585805726D+02
    0.8761715214674954D+01    0.1348103187608704D+02   -0.2157357583410896D+02
    0.9015953831599182D+01    0.1414259588566358D+02   -0.2027478725088879D+02
    0.1714907258674826D+02    0.1950158112572810D+02    0.3744011080963995D+01
    0.1702137834458101D+02    0.2006233233111080D+02    0.2992541500937628D+01
    0.1801106875901135D+02    0.1909814720671395D+02    0.3713072244730693D+01
   -0.2712936515184017D+02   -0.4422033061076807D+01   -0.2215959257570562D+02
   -0.2633322872286893D+02   -0.4446819978284799D+01   -0.2267508069251339D+02
   -0.2711218153506084D+02   -0.3518192342041143D+01   -0.2174970417607688D+02
    0.1032481753494732D+01    0.1595105455920149D+02    0.1046408782733595D+02
    0.5767728523483852D+00    0.1646812678191546D+02    0.9775333882421677D+01
    0.1409750512510475D+01    0.1655085533845766D+02    0.1109114977149665D+02
   -0.1371621917997788D+02   -0.1173138927811234D+02   -0.2621421890369568D+02
   -0.1281776746616818D+02   -0.1165717409743690D+02   -0.2660564019602942D+02
   -0.1369626244104948D+02   -0.1156545127853371D+02   -0.2526335072426091D+02
   -0.4442269024036681D+01   -0.1336013125045497D+02    0.2386379104719523D+02
   -0.4085576598338331D+01   -0.1260366492806016D+02    0.2333773634221280D+02
   -0.4849235733663770D+01   -0.1401077751190594D+02    0.2327069707578195D+02
    0.1892328260974702D+02   -0.1850177388944577D+02   -0.5426342477460629D+00
    0.1793772950666819D+02   -0.1856269277827475D+02   -0.3440423781793570D+00
    0.1906653364568849D+02   -0.1878264846506974D+02   -0.1470946339611381D+01
    0.1144998017268937D+02    0.2332311306737603D+02   -0.4141887369768321D+01
    0.1166945809086223D+02    0.2308193379657135D+02   -0.3228992250704179D+01
    0.1120058953907786D+02    0.2424497403235046D+02   -0.4186746069531242D+01
   -0.2229467772279873D+01    0.3272011144295922D+01   -0.2152941539825224D+02
   -0.2030751757315740D+01    0.2732795153588660D+01   -0.2227942393617012D+02
   -0.1630021854572022D+01    0.2841785271036446D+01   -0.2091323663889369D+02
    0.1449076903350818D+02   -0.8963247661837334D+01   -0.1008407551216125D+02
    0.1513777041926048D+02   -0.9554518925491777D+01   -0.1056633285278483D+02
    0.1492617416730446D+02   -0.8585365666331189D+01   -0.9269232911003940D+01
    0.2273567926143831D+02    0.1980874535094704D+02    0.2087131113500237D+02
    0.2284061165456529D+02    0.2010390059869548D+02    0.2174604407738059D+02
    0.2260972565343204D+02    0.1879736961014692D+02    0.2100055986433210D+02
   -0.1766845818387453D+02    0.2061684419492210D+02   -0.2647305187287407D+02
   -0.1715367567037446D+02    0.2138017982192128D+02   -0.2679373190730220D+02
   -0.1831633897008957D+02    0.2049258787583924D+02   -0.2722766896233827D+02
   -0.2504153003191447D+02    0.1396058681279764D+02    0.1781303207230442D+02
   -0.2435503644472552D+02    0.1433500572447029D+02    0.1727727156563389D+02
   -0.2510197310261566D+02    0.1299949952353476D+02    0.1762894329942656D+02
   -0.2080454415553957D+02    0.1474784005331023D+02    0.8342475805462959D+01
   -0.2004555374706361D+02    0.1425751387183954D+02    0.8149213809460480D+01
   -0.2039614254428217D+02    0.1559899246240236D+02    0.8578203773593456D+01
   -0.1641647042260070D+01   -0.1238391940659533D+02   -0.6512584910404851D+01
   -0.1988763158288806D+01   -0.1217758423599408D+02   -0.7387752273249362D+01
   -0.2089455835219447D+01   -0.1319846269341913D+02   -0.6186639634840188D+01
    0.2682408061170123D+02    0.9118294288142371D+01    0.2673670471110719D+02
    0.2692808950465399D+02    0.8715102188846311D+01    0.2760872556981385D+02
    0.2694474556744882D+02    0.8421218533660412D+01    0.2601002267869206D+02
    0.5591028817826263D+01   -0.6668554274309096D+01    0.2137512425420770D+02
    0.5993885015758932D+01   -0.6826366710161848D+01    0.2223143014231287D+02
    0.5109197045312805D+01   -0.7442225154104960D+01    0.2124479860740931D+02
    0.1779758367334334D+02    0.2629111088890435D+02   -0.1375104214934620D+02
    0.1800927239692463D+02    0.2593297163927762D+02   -0.1283568012832565D+02
    0.1686813856718464D+02    0.2606865469366095D+02   -0.1392454129450790D+02
    0.1213813827728880D+02   -0.6490851206589832D+01   -0.2377057189630975D+02
    0.1189695659518211D+02   -0.5910483493678693D+01   -0.2449539598354873D+02
    0.1235301855012482D+02   -0.5851681820143988D+01   -0.2308907795379004D+02
   -0.1322299792735461D+02    0.2553592649638077D+02    0.1622508944728091D+02
   -0.1377580302829278D+02    0.2484609375924058D+02    0.1578598221120961D+02
   -0.1380437385081119D+02    0.2628298634180854D+02    0.1645979153243582D+02
    0.1716378646319657D+02    0.2171828351902925D+02   -0.9360710829815758D+01
    0.1712661916639871D+02    0.2258024200770799D+02   -0.9685209369087062D+01
    0.1778174609065938D+02    0.2118140533999822D+02   -0.9944686893472753D+01
   -0.3335643071225364D+00    0.1067630862967439D+02   -0.2215701134118528D+02
    0.3284421564344803D-01    0.9980899437612424D+01   -0.2277344556427369D+02
   -0.1216236654615391D+01    0.1033771211354853D+02   -0.2208811069713078D+02
    0.2116800118106635D+02    0.2259465218325465D+02   -0.1683041803033655D+02
    0.2091689441924899D+02    0.2180298753626808D+02   -0.1721611240630529D+02
    0.2033984303342733D+02    0.2285183047132185D+02   -0.1635934462435441D+02
    0.1982007584234364D+02    0.1069666725509367D+02   -0.2394816146057612D+02
    0.2003382021106685D+02    0.1135102126966231D+02   -0.2462743972893609D+02
    0.2051199225558018D+02    0.1060366242489791D+02   -0.2319701823039548D+02
    0.1257038003945971D+02    0.8556074325382280D+01   -0.2088970802178389D+02
    0.1195260686949285D+02    0.8833020996335961D+01   -0.2159019681073957D+02
    0.1340542016957067D+02    0.8519580139166079D+01   -0.2133278598982763D+02
   -0.2253802084485703D+02    0.2407006813244120D+01   -0.5278054084645043D+01
   -0.2340581506326198D+02    0.2271501596417328D+01   -0.4871759821357087D+01
   -0.2200442543937773D+02    0.2779792727869796D+01   -0.4578707883827542D+01
   -0.2640530708195484D+01    0.2661758693972478D+02   -0.7710674514492736D+01
   -0.2636662450181270D+01    0.2698349152358654D+02   -0.8577699118121906D+01
   -0.3448890918092709D+01    0.2618394981771608D+02   -0.7540262041991799D+01
   -0.2648760916547080D+02    0.6121242509714874D+01    0.5993334257823807D+01
   -0.2657334419337769D+02    0.5197946691199385D+01    0.5751832437998115D+01
   -0.2591405673543188D+02    0.5959130739117737D+01    0.6750578604041196D+01
    0.8058292175499158D+01   -0.2040765675823313D+02    0.9655571047411533D+01
    0.7432465560659573D+01   -0.2049686654559481D+02    0.1034982884372164D+02
    0.8866402753407739D+01   -0.2060811354350923D+02    0.1020612348534964D+02
   -0.9120197340940557D+01    0.1333253159684679D+02    0.8422547451735699D+01
   -0.8688276856702949D+01    0.1252036248470012D+02    0.8169037830655302D+01
   -0.8461213696200693D+01    0.1400281201892040D+02    0.8690777907436411D+01
    0.4017136373052290D+01   -0.7142260121816390D+01    0.9192476178499286D+01
    0.4708961195231780D+01   -0.7570876791102744D+01    0.8689505811887722D+01
    0.3900911102680285D+01   -0.7619607500257359D+01    0.1003935567518461D+02
   -0.2076184540020029D+02   -0.2421563304728183D+02    0.2160134005369808D+02
   -0.1989480939794742D+02   -0.2411106789362601D+02    0.2190028473426440D+02
   -0.2103303640201829D+02   -0.2515490669916320D+02    0.2156125894818640D+02
   -0.7037536195743300D+01   -0.1578130103098890D+02    0.3995423261919320D+01
   -0.6713436895755101D+01   -0.1648921516114741D+02    0.4598317128432253D+01
   -0.7123845630327670D+01   -0.1496912562241253D+02    0.4540390929015254D+01
    0.1495947312640870D+02   -0.2093497758676009D+02    0.1342926113952809D+02
    0.1530995766344461D+02   -0.2011259816133298D+02    0.1369811936804772D+02
    0.1534116804247005D+02   -0.2153189573931549D+02    0.1409002096235622D+02
    0.2389817334307491D+02   -0.4619358108884241D+01    0.1807867473894381D+01
    0.2416959696351435D+02   -0.5289664861781176D+01    0.1134088059317369D+01
    0.2292456965293967D+02   -0.4673928094341212D+01    0.1910880669139952D+01
    0.7566439083066032D+01   -0.1151353393234668D+01    0.5544245689581773D+00
    0.6609261824466308D+01   -0.1003659082285898D+01    0.7182446933275575D+00
    0.8030564844828440D+01   -0.5694536290692970D+00    0.1137856195911834D+01
    0.1834088234761128D+02    0.2351389839727057D+02    0.3313110329159334D+01
    0.1767627833195852D+02    0.2303450188345047D+02    0.2725493897827477D+01
    0.1904496792454922D+02    0.2378605879379683D+02    0.2735805004524510D+01
    0.6405169361886117D+01   -0.3546889107479557D+00   -0.2463351838765261D+02
    0.6768734655709981D+01    0.1446948884382793D-02   -0.2545499472118345D+02
    0.5629537631944999D+01    0.2297345701582977D+00   -0.2438922827409083D+02
    0.1523887508266419D+02    0.1076533427429327D+02    0.2563600513949804D+02
    0.1459175673713861D+02    0.1058456767306122D+02    0.2639308221867314D+02
    0.1504971182234446D+02    0.1167141889611117D+02    0.2541842882120943D+02
   -0.1614722268967060D+02    0.8093248958634543D+01    0.8479493976058254D+01
   -0.1709168275676248D+02    0.7923839757295850D+01    0.8624588489843424D+01
   -0.1561465784020725D+02    0.7255616650116258D+01    0.8639457136884930D+01
    0.2664867787746354D+02   -0.1099684004680514D+02    0.9335259225350679D+01
    0.2624132650035960D+02   -0.1016171658946206D+02    0.9392446119114780D+01
    0.2700855404213338D+02   -0.1126038821770725D+02    0.1022960679184361D+02
   -0.1293524505360793D+02    0.1449393745123871D+02    0.1385774102338841D+02
   -0.1347792391000225D+02    0.1372385828021040D+02    0.1364614239648141D+02
   -0.1305189792890917D+02    0.1478320809250119D+02    0.1475121342284252D+02
   -0.5009561019150618D+01    0.5375170754813312D+01    0.1086530430658185D+02
   -0.4969052413926642D+01    0.5820745938524223D+01    0.1174850065387622D+02
   -0.4770950180659788D+01    0.6044882735261044D+01    0.1023453744836923D+02
    0.1828984043984955D+02    0.7355338491433391D+01    0.2680822554994549D+02
    0.1902677372067182D+02    0.6739745853399486D+01    0.2698987938539758D+02
    0.1809291906260285D+02    0.7288894360708614D+01    0.2585788498687640D+02
    0.1047278828232594D+02    0.1643503220158332D+02   -0.1139700251922990D+02
    0.9544802144094024D+01    0.1618604961760785D+02   -0.1137835842093519D+02
    0.1051739737600415D+02    0.1738061692938616D+02   -0.1163619394987028D+02
    0.1419282222074461D+01   -0.1883667149574586D+02    0.1874600964493368D+02
    0.1983409623897553D+01   -0.1831431212396974D+02    0.1932252278158844D+02
    0.5171258457094570D+00   -0.1882063132825252D+02    0.1910013900910004D+02
    0.1162544036281586D+02    0.2569654943682649D+02   -0.1122500151351108D+02
    0.1140008268267151D+02    0.2537398928697606D+02   -0.1211478442159456D+02
    0.1129303895181313D+02    0.2496961382144035D+02   -0.1065664670416056D+02
   -0.7555550518466003D+01   -0.2253418651544030D+02   -0.1205184433171949D+02
   -0.8502397076384035D+01   -0.2250180593315294D+02   -0.1209522383474081D+02
   -0.7179504094223679D+01   -0.2188381045067286D+02   -0.1268323159011329D+02
   -0.1894881798685340D+02    0.2183281685111815D+02   -0.6252817740145524D+01
   -0.1832748578527418D+02    0.2107525869383054D+02   -0.5899751767930989D+01
   -0.1883690976534997D+02    0.2247879913434155D+02   -0.5561268419814141D+01
   -0.1637255876277733D+01   -0.1163300996206094D+02    0.5011380818949023D+01
   -0.7948644735654249D+00   -0.1177172508397958D+02    0.5504882172422876D+01
   -0.1844617407868414D+01   -0.1067129827751938D+02    0.5060363498985060D+01
   -0.2971778847565508D+01   -0.1182656711463576D+02    0.1129694196080341D+02
   -0.2399226155776537D+01   -0.1259339166698271D+02    0.1106994339179469D+02
   -0.2651010949273935D+01   -0.1134621670394680D+02    0.1206781232784155D+02
    0.1504624146238777D+01    0.2605444801950543D+02   -0.1335949694117259D+02
    0.7537977668011717D+00    0.2581779582588048D+02   -0.1392484635832857D+02
    0.1196661463433798D+01    0.2581163906662412D+02   -0.1249940366436578D+02
   -0.9116058601045424D+01    0.2319464193669163D+01   -0.2207461297048014D+02
   -0.8354869128784426D+01    0.1747378889866805D+01   -0.2196486412256277D+02
   -0.8990926161951856D+01    0.2747614528331289D+01   -0.2293809935178639D+02
   -0.4431234462983580D+01   -0.4406673370344524D+01   -0.2275961815454268D+02
   -0.4830417731323735D+01   -0.4063938256642499D+01   -0.2355474634744045D+02
   -0.5167052989495095D+01   -0.4811794133974921D+01   -0.2225224336639707D+02
   -0.4831542638889919D+01   -0.2118304162030285D+02    0.1950918262664509D+02
   -0.5576002107033907D+01   -0.2059284175558897D+02    0.1962602271462789D+02
   -0.4223385949585317D+01   -0.2096288889612210D+02    0.2021377589359332D+02
   -0.1214372736495143D+02   -0.7316010141713736D+01   -0.1884773817246669D+02
   -0.1300339539074656D+02   -0.7201899371783896D+01   -0.1922175351492965D+02
   -0.1214505374864611D+02   -0.8247499211607273D+01   -0.1864555894345558D+02
   -0.2148959540386387D+02    0.9107376793344198D+01   -0.1469698863191053D+02
   -0.2202590857331285D+02    0.8627711999951064D+01   -0.1405385446042354D+02
   -0.2118417854317039D+02    0.8394037373817270D+01   -0.1527106608379494D+02
   -0.1932229273806169D+02   -0.9989485681784153D+01   -0.4608630856356664D+01
   -0.1876145174726073D+02   -0.1070810438896896D+02   -0.4991301360408888D+01
   -0.1914269103786653D+02   -0.9870482302451551D+01   -0.3687253090473398D+01
   -0.2441088549180935D+02    0.1997801047161997D+02   -0.1511492129969932D+02
   -0.2486980601465049D+02    0.1941570984747471D+02   -0.1450745880786792D+02
   -0.2500715751748666D+02    0.2030361599669905D+02   -0.1579175970250955D+02
    0.5429494187201624D+01    0.5481652881734453D+01    0.2407686896292085D+02
    0.6012929989310214D+01    0.5993206162796863D+01    0.2465600008064560D+02
    0.5958580803280220D+01    0.5119659771385131D+01    0.2335829788166536D+02
   -0.1013618413846117D+02   -0.2705576554470821D+02   -0.1255460123953839D+02
   -0.9290080518801737D+01   -0.2735046932404068D+02   -0.1292125231669830D+02
   -0.9871167484271339D+01   -0.2643820911686667D+02   -0.1186098845644151D+02
    0.2300917937696049D+02    0.2236798699232160D+02   -0.1467873177221649D+02
    0.2315017242046089D+02    0.2147432515286248D+02   -0.1439542896698089D+02
    0.2254013873360974D+02    0.2235799582516635D+02   -0.1552728116760010D+02
    0.1702668342024962D+02    0.3678269962115483D+01    0.5475365289013913D+00
    0.1682563194639466D+02    0.4578924264240584D+01    0.8275810065163608D+00
    0.1777824592614025D+02    0.3499100433248338D+01    0.1113222003782033D+01
   -0.1950856165225911D+02   -0.2458785119848633D+02   -0.1841602939177821D+02
   -0.1878105561192446D+02   -0.2433261432961708D+02   -0.1778099726213181D+02
   -0.2024681087123347D+02   -0.2462697169317954D+02   -0.1776918006600624D+02
    0.2688460475897288D+02   -0.1450387669220655D+02    0.1293900414905117D+02
    0.2710719394908793D+02   -0.1363264988194688D+02    0.1250062297815860D+02
    0.2622320520906701D+02   -0.1439591630871708D+02    0.1357951376899849D+02
   -0.1839633025367077D+02   -0.2295882172759167D+02    0.9307663893739692D+01
   -0.1749062464515755D+02   -0.2294597327590434D+02    0.9656480508290402D+01
   -0.1866277915433006D+02   -0.2389216275178798D+02    0.9122826565918984D+01
    0.1331524625566414D+02    0.1369334571012885D+02   -0.2646701428995456D+01
    0.1270937488040523D+02    0.1306841449530762D+02   -0.2156543811835686D+01
    0.1399494206662012D+02    0.1318350040972921D+02   -0.3147869680382797D+01
   -0.1833815743610604D+02    0.2276286684606615D+01   -0.1526762510478387D+02
   -0.1741244766958186D+02    0.2362906262790544D+01   -0.1555510223012431D+02
   -0.1882675317157004D+02    0.3004750311680055D+01   -0.1578258855121899D+02
   -0.6905655381714044D+01    0.1437039568390516D+01    0.1110234632021271D+02
   -0.6476183198392462D+01    0.2088497186300568D+01    0.1051126397557290D+02
   -0.7819131929045309D+01    0.1385606003659663D+01    0.1078061535901070D+02
   -0.2491215403000149D+01   -0.3429494347446910D+01   -0.2620158216432092D+02
   -0.3070982870129952D+01   -0.4199096983948602D+01   -0.2624145618806304D+02
   -0.2815292460577743D+01   -0.2663492074169119D+01   -0.2562844507407855D+02
   -0.6723323587962915D+01   -0.3010601738971895D+01    0.6170446001939005D+01
   -0.7380572993944762D+01   -0.3654479680622711D+01    0.6089358098516815D+01
   -0.5968215888704394D+01   -0.3287705814899686D+01    0.6765451002685876D+01
    0.7291364952390759D+01   -0.7695308219955059D+01   -0.1666565985783607D+02
    0.7024203518023628D+01   -0.8414287218974550D+01   -0.1607056902128063D+02
    0.8135761691892014D+01   -0.7968977941686991D+01   -0.1702244285306814D+02
   -0.1459797307583587D+01    0.9423746466265339D+01    0.2037279464139562D+02
   -0.9590506345534755D+00    0.9169396369267309D+01    0.2113908664140265D+02
   -0.1905021610649563D+01    0.1026114127850108D+02    0.2055630348204097D+02
   -0.5312715031889221D+01   -0.8182820674175526D+01    0.2000209749228886D+02
   -0.5561125552114720D+01   -0.8676240055874720D+01    0.1923376480783205D+02
   -0.4668228554067461D+01   -0.7518378458681840D+01    0.1960754212049969D+02
   -0.5304487005325672D+01    0.2022638804340787D+02   -0.1696375151812397D+02
   -0.4737741391118599D+01    0.1953757458068405D+02   -0.1735563452755952D+02
   -0.4690530865929867D+01    0.2057853501120287D+02   -0.1631352534431538D+02
    0.5739055851417957D+01    0.2548660770372003D+01    0.1107622125833251D+02
    0.6601892590821540D+01    0.2912744237319953D+01    0.1093565412072864D+02
    0.5447031378295231D+01    0.2114886441466475D+01    0.1029109454262363D+02
   -0.1086697242401061D+02   -0.2530445223049177D+02   -0.4383660320885266D+01
   -0.1054746473457981D+02   -0.2578079114028532D+02   -0.5122203885133982D+01
   -0.1134791184998111D+02   -0.2590946893119287D+02   -0.3861196273711959D+01
   -0.3652729461294665D+01    0.2231854442799601D+02   -0.1477994916487276D+02
   -0.4191409245701601D+01    0.2312858255893484D+02   -0.1475504111553172D+02
   -0.4196127019877695D+01    0.2162577696274669D+02   -0.1437808317616413D+02
    0.2400737411328421D+02   -0.1664917446789874D+02    0.5994560932616216D+01
    0.2489241819398184D+02   -0.1695471549318550D+02    0.5887341328386231D+01
    0.2390740557288309D+02   -0.1691559527526362D+02    0.6910807823982252D+01
   -0.2309318827821923D+02    0.1404946952166886D+02    0.2010941931703437D+02
   -0.2396025542618025D+02    0.1389806519298872D+02    0.1967649848068238D+02
   -0.2308227734385548D+02    0.1501537399504382D+02    0.2035407085120086D+02
   -0.8175355109750553D+01   -0.1333778924560937D+02   -0.5269956561119350D+01
   -0.7268897097929077D+01   -0.1324717842235724D+02   -0.4948019641629653D+01
   -0.8303528521840638D+01   -0.1405959521127280D+02   -0.6001432160486542D+01
   -0.1582460792367512D+02    0.8075023223684454D+01    0.2291170140527463D+02
   -0.1642773463208880D+02    0.7354979477592753D+01    0.2306270665954976D+02
   -0.1496469951702314D+02    0.7774615902377223D+01    0.2316819439562326D+02
    0.2337846971651988D+02    0.1779950809665844D+02   -0.6164030077561426D+01
    0.2386271583286017D+02    0.1757263673618419D+02   -0.6999189540905042D+01
    0.2272214613802859D+02    0.1705111160943904D+02   -0.6008003431982327D+01
   -0.1035165391511785D+02   -0.1719242830444897D+02    0.1522172118480227D+02
   -0.1090873872600364D+02   -0.1776933861645039D+02    0.1577873215678183D+02
   -0.9763319642577663D+01   -0.1671115326985382D+02    0.1585072378462443D+02
    0.1611055467300861D+02   -0.1044145219460367D+02   -0.2298840401181801D+02
    0.1552564095191747D+02   -0.1017604971848662D+02   -0.2227650971152592D+02
    0.1575233899157863D+02   -0.1055432388863252D+02   -0.2387563070156937D+02
   -0.1077591662472131D+02   -0.2033664853283744D+02   -0.1919224678903490D+02
   -0.1139525682538126D+02   -0.2026488263251609D+02   -0.1992385537243268D+02
   -0.1032052886137380D+02   -0.2114902749186439D+02   -0.1938845952004506D+02
   -0.2265902354572289D+01    0.1970288598251713D+02   -0.1594415402150381D+02
   -0.2816407982916691D+01    0.1926052112712402D+02   -0.1523361851964355D+02
   -0.1616702217844983D+01    0.1907850432376215D+02   -0.1609375252814677D+02
    0.2513906108643035D+02   -0.2552573727086038D+02   -0.1904939658787607D+02
    0.2537032724344438D+02   -0.2551486254432172D+02   -0.1998533582016977D+02
    0.2553583042834788D+02   -0.2627906689910155D+02   -0.1856788692304890D+02
    0.8829983775576581D+01    0.7710738181720401D+01   -0.1026254470166551D+02
    0.9413767501891227D+01    0.7580851438255038D+01   -0.1107082925053713D+02
    0.8197037617889542D+01    0.7011639621131256D+01   -0.1027766351741340D+02
   -0.4849651440175403D+01   -0.2711514160683071D+01   -0.8133030140764340D+01
   -0.3900013532963612D+01   -0.2973431777295792D+01   -0.8120180153884981D+01
   -0.4943778951911002D+01   -0.2230796078954403D+01   -0.8973490065724414D+01
    0.9624383360055148D+01    0.9645128885363828D+01   -0.2613462846330424D+02
    0.9839270893173561D+01    0.8713734877116311D+01   -0.2641680326084592D+02
    0.9194712893329676D+01    0.9582328989520096D+01   -0.2527509103792187D+02
   -0.2028951698806628D+02    0.1313631580448548D+02    0.2572083363121816D+02
   -0.2044056755708531D+02    0.1226823348946269D+02    0.2601260097710989D+02
   -0.2030269125255028D+02    0.1300558944665805D+02    0.2475786831491106D+02
   -0.1861991821705137D+02   -0.1542476424692312D+02    0.1768486224400116D+02
   -0.1902991351474445D+02   -0.1581804250814299D+02    0.1691118904388571D+02
   -0.1901491779054004D+02   -0.1591024441030447D+02    0.1839780187997089D+02
   -0.5441138147763076D+01    0.6224947771833462D+01   -0.2579298252608102D+02
   -0.5420653582415671D+01    0.5248343920095997D+01   -0.2586697072669293D+02
   -0.4874109194079383D+01    0.6455725820056817D+01   -0.2651255377290073D+02
   -0.2525638648492188D+02    0.1477737779858418D+02   -0.1843653194701401D+02
   -0.2618064216647414D+02    0.1445274472333583D+02   -0.1859498401878914D+02
   -0.2513502374516911D+02    0.1539587601407817D+02   -0.1915754840532382D+02
    0.1479334465393605D+02   -0.9138007275875813D+01    0.2024491540719520D+02
    0.1411468753178605D+02   -0.9210083927473775D+01    0.1952565057014116D+02
    0.1557510987369980D+02   -0.9675920447278642D+01    0.1993769918834793D+02
   -0.7218160536468042D+01    0.4498834368941289D+01   -0.2360082332018798D+02
   -0.6613597118758074D+01    0.4003530398643292D+01   -0.2303955432165167D+02
   -0.6973590140697666D+01    0.4131008563407304D+01   -0.2447023363516332D+02
    0.2330711182547052D+02   -0.3512301859182492D+01   -0.1677125753919979D+02
    0.2372033791480112D+02   -0.3312339784674452D+01   -0.1757550095430285D+02
    0.2269331981324871D+02   -0.4211767533368521D+01   -0.1701236623750372D+02
   -0.3486112947147766D+01   -0.1355616586890193D+02    0.1371989595657541D+01
   -0.2796092823601332D+01   -0.1396349898968782D+02    0.8440527163209114D+00
   -0.4196566618079511D+01   -0.1335653393000985D+02    0.7556424760861857D+00
   -0.2429888723658218D+02    0.1622260539798159D+02    0.1546668247547957D+02
   -0.2523956002227681D+02    0.1640926479804825D+02    0.1564060381541412D+02
   -0.2422600934722532D+02    0.1528186684170276D+02    0.1516402088653387D+02
    0.1946811155101037D+01    0.4595399527713333D+01   -0.3127707962899877D+01
    0.1638215755691659D+01    0.4151737768307396D+01   -0.3907403062623688D+01
    0.1199189555924271D+01    0.5145074904658911D+01   -0.2945854863618349D+01
    0.1179251861069068D+02   -0.1807143322139786D+02   -0.2181173627149714D+02
    0.1167037918462531D+02   -0.1898133838614366D+02   -0.2213682856757847D+02
    0.1114934391853093D+02   -0.1761522344200792D+02   -0.2234865897669415D+02
    0.3493062659777912D+01    0.6752138461099599D+01   -0.2222201347610286D+01
    0.3106985206904831D+01    0.5860328629769821D+01   -0.2478287646629096D+01
    0.4344691120633242D+01    0.6670106087415482D+01   -0.2687499344085837D+01
    0.1937572781658454D+01   -0.1958206693774531D+02    0.3965943630073628D+00
    0.2707213396689014D+01   -0.1922534172014790D+02   -0.1073935029193928D+00
    0.1803084986552378D+01   -0.2039987860709207D+02   -0.6642134866124927D-01
    0.5242223597826175D+01   -0.1150799520146277D+02   -0.7364817515294050D+01
    0.5926379952735872D+01   -0.1108307034940528D+02   -0.7815902106440077D+01
    0.4757765118685186D+01   -0.1071493734412892D+02   -0.7018583783727962D+01
    0.4060775355247870D+01   -0.7398678250196233D+01   -0.1477732408870371D+01
    0.3157885460973704D+01   -0.7077011811774092D+01   -0.1409825427261522D+01
    0.4125195664600071D+01   -0.8057999284718692D+01   -0.8427397602128371D+00
    0.1426953354316849D+02   -0.2420091145322195D+02    0.2933875405005844D+01
    0.1461654081525690D+02   -0.2354392449701502D+02    0.3587729032568584D+01
    0.1402954953712683D+02   -0.2503346590607153D+02    0.3358952814192817D+01
   -0.4274123848817847D+01    0.2074719982277498D+02   -0.2517890896106344D+01
   -0.4204560726003288D+01    0.2159415052319924D+02   -0.2944932566609142D+01
   -0.3804579602351120D+01    0.2092154618700619D+02   -0.1681754696046754D+01
    0.4942576702534789D+01    0.9286755404240534D+01    0.1084500637215189D+02
    0.4431435064570563D+01    0.8843683144303583D+01    0.1147770828586534D+02
    0.5666384619518867D+01    0.8677063355529137D+01    0.1073412289404849D+02
   -0.1124746962157074D+02    0.4821668050319586D+01   -0.7302744123645466D+00
   -0.1193326339319086D+02    0.5462905829646633D+01   -0.1012495912166125D+01
   -0.1061101254627267D+02    0.5371958350571114D+01   -0.2453696002267258D+00
   -0.1216384671921431D+02   -0.7653535440616692D+01   -0.2171646966966338D+02
   -0.1238135563607326D+02   -0.6757878056664405D+01   -0.2136406831318220D+02
   -0.1223647052063508D+02   -0.7625410961665232D+01   -0.2265906371122565D+02
   -0.7275579396668908D+00   -0.6221352728449779D+01    0.2722512445631895D+02
   -0.1355515087986715D+01   -0.5562532508249182D+01    0.2752908737360605D+02
   -0.1080206794152053D+01   -0.6628851298143755D+01    0.2641591473942972D+02
   -0.1116334336431568D+01    0.3035396751827133D+01    0.3182147392609245D+01
   -0.1136182543087533D+01    0.3010944728004610D+01    0.2227880044331788D+01
   -0.1965464728021187D+01    0.2535800852401822D+01    0.3462302219348768D+01
    0.9365009696271432D+01   -0.3938488856811527D+01   -0.1935937065040256D+02
    0.8450372728734331D+01   -0.4235847709076165D+01   -0.1958072735450372D+02
    0.9613926102164815D+01   -0.4625567351793641D+01   -0.1876487489042157D+02
   -0.1232609803594931D+02   -0.1327354725344347D+01   -0.1629171569732155D+02
   -0.1252318616347330D+02   -0.2277005775533368D+01   -0.1644389511741132D+02
   -0.1323220655405981D+02   -0.1087919188391851D+01   -0.1609250368681517D+02
   -0.2070679655952230D+02   -0.1292992594225800D+02    0.2429286797181201D+02
   -0.2060381691862539D+02   -0.1376841648776863D+02    0.2469293505931287D+02
   -0.2038025980306506D+02   -0.1302263655746080D+02    0.2337078259835539D+02
    0.3493857789803716D+01   -0.2643427298809584D+02    0.2168115900198709D+02
    0.2744173954002414D+01   -0.2695857112099970D+02    0.2162024428896276D+02
    0.4194185644609108D+01   -0.2698644107841960D+02    0.2201695119812256D+02
   -0.1386644536341651D+02    0.6079141684324018D+01   -0.2667502291971908D+01
   -0.1398162081891824D+02    0.6737080529856756D+01   -0.3367738934532228D+01
   -0.1455852348819331D+02    0.6227242171330657D+01   -0.1967570103326087D+01
   -0.6921807374735124D+01   -0.8557739164580278D+01   -0.1058797115707392D+02
   -0.7374552641700089D+01   -0.8178742344007205D+01   -0.1132693633882025D+02
   -0.6774235412255962D+01   -0.9503447096614360D+01   -0.1068893211608725D+02
   -0.1642901936123381D+02    0.1001872411982228D+02   -0.1608408272028550D+02
   -0.1555499720868450D+02    0.9576011364757822D+01   -0.1600840834838346D+02
   -0.1618258338155120D+02    0.1097588945124865D+02   -0.1628011068357553D+02
   -0.5841034126483959D+01    0.5271647029618138D+01   -0.3763148502085452D+00
   -0.5851659956497239D+01    0.4702046807294721D+01    0.4126768261357858D+00
   -0.6728880561571234D+01    0.5191013798493073D+01   -0.7135307199959711D+00
    0.2603288867035680D+02    0.1492513271653760D+02    0.2377130265891271D+02
    0.2552730981650192D+02    0.1500481850157524D+02    0.2459834036369415D+02
    0.2597061177031365D+02    0.1403230120943665D+02    0.2343019556561063D+02
   -0.1845952866231815D+02   -0.2180040400069402D+02   -0.1861479517413154D+02
   -0.1869695341545297D+02   -0.2140839405150332D+02   -0.1947292446910474D+02
   -0.1918902663216875D+02   -0.2188687401978056D+02   -0.1809540220012667D+02
    0.1510289322379181D+02   -0.1857743398161631D+02    0.9703368714131908D+01
    0.1521077228006977D+02   -0.1907417255313722D+02    0.1051754202115955D+02
    0.1445283654185740D+02   -0.1903346295414049D+02    0.9217706040363678D+01
    0.1293036613098952D+02   -0.7127269446198897D+01   -0.1291825189166831D+01
    0.1371409747904995D+02   -0.7631231898337087D+01   -0.1086448899089730D+01
    0.1262189578940718D+02   -0.7207445488914461D+01   -0.2249545636694197D+01
    0.7596866581957686D+01   -0.1689380593108977D+02   -0.4322508145670165D+00
    0.8385682797553947D+01   -0.1628056736569405D+02   -0.4917755173269212D+00
    0.7630015530047408D+01   -0.1734097908372664D+02   -0.1239060809032500D+01
   -0.2437444639377955D+02   -0.1941796347530205D+02   -0.7923500470399337D+01
   -0.2424359046041192D+02   -0.1967574278655376D+02   -0.8883360920132713D+01
   -0.2423914124203737D+02   -0.2016678110720018D+02   -0.7387186543794281D+01
    0.1413697456945519D+02   -0.1617392048346145D+02    0.1372528483569625D+02
    0.1366693033299267D+02   -0.1620667605447937D+02    0.1462470289784761D+02
    0.1348501272523136D+02   -0.1635497227118253D+02    0.1305336726167741D+02
   -0.5862138707680844D+01   -0.6517673515761575D+01   -0.1859782714426277D+02
   -0.5933871907988750D+01   -0.5580446582479813D+01   -0.1828825532444371D+02
   -0.6244862662814725D+01   -0.7130060685244104D+01   -0.1793867129372589D+02
    0.5627096890676618D+01   -0.1121557832431713D+02    0.4502678281627214D+01
    0.6280688484285502D+01   -0.1153620798926451D+02    0.3854813476189524D+01
    0.5193491396140739D+01   -0.1053416692843425D+02    0.3932572212736564D+01
   -0.1120953187841979D+02    0.2569191063373519D+02   -0.7761537204175038D+01
   -0.1099567027983231D+02    0.2485648118797284D+02   -0.8097016174510109D+01
   -0.1187973117671309D+02    0.2595306670329503D+02   -0.8427574331642690D+01
    0.1605647759940770D+02   -0.3462445594478808D+01    0.2040321613800519D+02
    0.1596857085514770D+02   -0.4249891907681835D+01    0.1981698822561463D+02
    0.1530479050119766D+02   -0.3566870107010919D+01    0.2100906144456202D+02
   -0.8565876503564075D+01    0.1337282514404246D+02   -0.8339616222681116D+01
   -0.9124128472425985D+01    0.1385991055188650D+02   -0.7727487357635321D+01
   -0.8765755902949190D+01    0.1243414610555235D+02   -0.7970284480223985D+01
    0.1452981051377455D+02    0.1017598243210243D+02   -0.6943004519767234D+01
    0.1468564352985308D+02    0.1058941898843193D+02   -0.6074771071980273D+01
    0.1487928068024868D+02    0.9282589397856265D+01   -0.6900367047711100D+01
    0.2281030776168539D+02    0.1894895621137184D+02    0.1643877423205996D+02
    0.2364575748883779D+02    0.1859250271800139D+02    0.1691821887554341D+02
    0.2213886634984926D+02    0.1818179396007093D+02    0.1659309043609407D+02
   -0.7014818053838440D+01   -0.2089548229084945D+02    0.2333488723498996D+02
   -0.6444289153000784D+01   -0.2014786160542118D+02    0.2344869268644848D+02
   -0.6571774993520730D+01   -0.2170135971537151D+02    0.2330518050900796D+02
   -0.8775400675444585D+01   -0.6416179874819818D+01    0.1156568597786090D+02
   -0.8949519565235176D+01   -0.5546125217503031D+01    0.1126717436058367D+02
   -0.7829091155487819D+01   -0.6622706697573769D+01    0.1144337463819233D+02
   -0.2266057979536114D+01    0.5701518631586219D+01    0.1763382623331651D+02
   -0.2795402221192544D+01    0.6199175242044380D+01    0.1826650306602293D+02
   -0.2248067546868776D+01    0.6252912644096796D+01    0.1684061308262358D+02
    0.1499948531466336D+02    0.1724119530968006D+02    0.2099744817534709D+02
    0.1493126430141570D+02    0.1824930021442663D+02    0.2094183175226000D+02
    0.1468034076060671D+02    0.1689974783711979D+02    0.2015881972431771D+02
    0.8750361395900356D+01   -0.1998399132515457D+02    0.3016366522829263D+01
    0.9729879944878661D+01   -0.2006802962498606D+02    0.2957793987648480D+01
    0.8392184346297281D+01   -0.1923027433316726D+02    0.2415849121875326D+01
   -0.1111228672927458D+02   -0.2589391496402634D+02    0.2428338106806937D+02
   -0.1125215089186663D+02   -0.2644832468024768D+02    0.2347898016439957D+02
   -0.1188888139885126D+02   -0.2524568511935437D+02    0.2441140815939158D+02
   -0.2619661665350443D+02    0.2364923339133786D+02    0.7721131302357749D+01
   -0.2673946521130427D+02    0.2405225364127254D+02    0.7027610093500645D+01
   -0.2527398221387133D+02    0.2381609970843104D+02    0.7457618224442456D+01
    0.1453562470888936D+02    0.1653685828458426D+02    0.2643066190923535D+02
    0.1493576625981003D+02    0.1611020046103626D+02    0.2714272235055778D+02
    0.1515958482889911D+02    0.1727847697489110D+02    0.2623676747668985D+02
   -0.9957578600058815D+01    0.1847117842393161D+02   -0.4187545424474803D+01
   -0.1067624144280800D+02    0.1902581603560151D+02   -0.3973582576889220D+01
   -0.9294860135009753D+01    0.1900568239380960D+02   -0.4610880275276231D+01
    0.2024013701460724D+02   -0.1476233380718392D+01   -0.8230656128786976D+01
    0.1941784369176796D+02   -0.1190404096208235D+01   -0.8635743770440769D+01
    0.2004676148817227D+02   -0.2044656650494075D+01   -0.7479573926196374D+01
    0.2196329745395207D+02    0.1014521995902926D+02   -0.1768254039954724D+02
    0.2122022208138578D+02    0.9826131876580128D+01   -0.1812467044026797D+02
    0.2268843635285337D+02    0.1007314503437750D+02   -0.1834500587975464D+02
   -0.4431941880338158D+00    0.2632993183812608D+02    0.6539510533155788D+01
   -0.9352467217758178D+00    0.2658933691143393D+02    0.7318324640785731D+01
   -0.9024820862938063D+00    0.2559444435999837D+02    0.6121349437170016D+01
    0.5616035676246966D+01   -0.2099236045338829D+02    0.1178583384675979D+02
    0.5114313782845234D+01   -0.2170035494821335D+02    0.1216446855025120D+02
    0.5044188913703770D+01   -0.2021066059112678D+02    0.1204652565208131D+02
   -0.1411741453029751D+02   -0.2108816424998222D+02   -0.1163192001774576D+02
   -0.1313766992709919D+02   -0.2088242090880370D+02   -0.1160984466014961D+02
   -0.1436831018226765D+02   -0.2104217257687836D+02   -0.1071101613671269D+02
   -0.1965539990987851D+02    0.1817931545245967D+02   -0.6673652972433195D+01
   -0.2008128050656436D+02    0.1897820583509554D+02   -0.6391054965063344D+01
   -0.1921103712671180D+02    0.1793471417948441D+02   -0.5890229237257238D+01
   -0.1043091596762070D+02   -0.1489748999453857D+02    0.2231204606179758D+02
   -0.1018822498881320D+02   -0.1582926429261823D+02    0.2221031953925418D+02
   -0.9635935118813469D+01   -0.1441783814312397D+02    0.2249791742124870D+02
    0.2589715965033951D+02    0.1177174732328470D+02    0.2677277787376466D+02
    0.2681900966585490D+02    0.1212597698554626D+02    0.2676048313566321D+02
    0.2601231315565360D+02    0.1082025969718387D+02    0.2675361055430098D+02
    0.2502628967894117D+02    0.5031059519710848D+00    0.1501043649757285D+02
    0.2590985064805385D+02    0.1756245231560751D+00    0.1532735567548919D+02
    0.2516949699029708D+02    0.7067722779357304D+00    0.1407141902713670D+02
    0.1143557742718232D+01   -0.1080911790833797D+02   -0.1694882319762348D+02
    0.7177974079071616D+00   -0.1113648796281191D+02   -0.1776759266263551D+02
    0.1795356392354178D+01   -0.1008071073779489D+02   -0.1715330307262314D+02
    0.2565533677992559D+02    0.1006073990108950D+01    0.2166823697548698D+02
    0.2628489236901386D+02    0.8697731688421064D+00    0.2092737111022286D+02
    0.2492857614150462D+02    0.3603242071208699D+00    0.2169188907350349D+02
   -0.3566729122734027D+01   -0.1077017377694251D+02    0.1781074095256244D+02
   -0.4298260048633485D+01   -0.1121905813715246D+02    0.1818123962832955D+02
   -0.3786753461283141D+01   -0.1038270713727322D+02    0.1695937328454810D+02
    0.5024282891284166D+01   -0.1464536384306855D+02   -0.1519794792355684D+02
    0.4116157496932595D+01   -0.1496390687557069D+02   -0.1523031789937267D+02
    0.4990889529287309D+01   -0.1366679801879262D+02   -0.1530645966503271D+02
   -0.1930887771563393D+02   -0.5033984610353974D+01   -0.1016884564222175D+02
   -0.2012842939735330D+02   -0.4799793346032649D+01   -0.1056973011584319D+02
   -0.1863369560089518D+02   -0.4391538256386989D+01   -0.1051518729439767D+02
   -0.2337073880871895D+02    0.1687574624375054D+02    0.2006666716870352D+02
   -0.2422672726133234D+02    0.1713139249318008D+02    0.1978071558507460D+02
   -0.2302333843587688D+02    0.1743373210356984D+02    0.2081417940550386D+02
    0.2241005569237115D+02   -0.2386129418696086D+02   -0.3661665210111635D+01
    0.2287272068666386D+02   -0.2402046249222090D+02   -0.4503641983322410D+01
    0.2187318770410041D+02   -0.2305053162935350D+02   -0.3771534191562818D+01
    0.1618601230452142D+01   -0.2492334117714342D+02   -0.3857864349221527D+01
    0.1159446759294531D+01   -0.2449916357714494D+02   -0.4613012845498789D+01
    0.1332205626863457D+01   -0.2583576787058941D+02   -0.3849448155608126D+01
    0.1590527945129256D+01   -0.4722668251963038D+01   -0.1436000822284980D+02
    0.1412899282807507D+01   -0.5687891238437130D+01   -0.1442886515729348D+02
    0.1338840069124774D+01   -0.4245708216009842D+01   -0.1521005007342739D+02
   -0.6714877978016816D+01    0.1552096323632986D+02    0.1677172658602219D+02
   -0.6010984834506814D+01    0.1540048648986001D+02    0.1611163752883716D+02
   -0.7152748252497380D+01    0.1636588222545588D+02    0.1661732351055308D+02
   -0.6316714534595588D+01   -0.2477288912379241D+02   -0.1346137573431543D+02
   -0.5383819270340820D+01   -0.2458575320152808D+02   -0.1349406620697342D+02
   -0.6890480929358486D+01   -0.2405857607672653D+02   -0.1301563639779093D+02
   -0.1965928815124744D+02    0.1652975396985070D+02    0.1902935355469084D+02
   -0.1885441272764714D+02    0.1701967681979455D+02    0.1893559830979441D+02
   -0.1969626379883067D+02    0.1632513186792524D+02    0.1994037152187363D+02
   -0.1510243929391547D+02   -0.1987005802531659D+02   -0.2388902532567491D+02
   -0.1582633322503994D+02   -0.1938005192467829D+02   -0.2343317411742654D+02
   -0.1427247993883271D+02   -0.1943283354759471D+02   -0.2370960337544204D+02
   -0.2825398932632828D+01   -0.1118246742002980D+02   -0.6810636123179912D+00
   -0.3643520568867870D+01   -0.1080058738152455D+02   -0.4150704238156015D+00
   -0.2331059953799466D+01   -0.1058223016687957D+02   -0.1151719036749808D+01
   -0.1565561936904489D+02    0.1128072131464912D+02    0.7628773005775599D+00
   -0.1615946789156922D+02    0.1103028609315745D+02   -0.1641665801257541D-01
   -0.1567649748583333D+02    0.1222632205572573D+02    0.6877636731318432D+00
   -0.2258236236069416D+02   -0.2145361996120924D+02   -0.3763899015050052D+01
   -0.2312070558323758D+02   -0.2225312884079721D+02   -0.3654379684516116D+01
   -0.2310247440647297D+02   -0.2063197564881609D+02   -0.3598883282767703D+01
   -0.1494760312021250D+02    0.1910054958059663D-01    0.2802850599222486D+00
   -0.1503108960301439D+02    0.7181802559470132D+00   -0.4558973549256433D+00
   -0.1472045170532791D+02    0.4031669229405680D+00    0.1126388105155151D+01
   -0.7040285495143792D+01    0.1638998779739795D+02    0.6365909787760642D+01
   -0.6379275522499203D+01    0.1684923427374230D+02    0.5815285524410587D+01
   -0.7741554836772808D+01    0.1706869558083396D+02    0.6494569705702866D+01
   -0.2314154678082874D+02   -0.1804288662860386D+01    0.5369543495999713D+01
   -0.2283629312876333D+02   -0.1833797771199901D+01    0.6252105196399222D+01
   -0.2251625392522265D+02   -0.2433488946724773D+01    0.4921152751441165D+01
   -0.2405559446204404D+02    0.5670075062037145D+01    0.1426058252188856D+02
   -0.2503990480898476D+02    0.5702010747595907D+01    0.1431023593706042D+02
   -0.2374210951081402D+02    0.6405998924881850D+01    0.1364625464047770D+02
    0.2223975986946700D+02    0.1146405469977037D+02    0.2159360355010489D+02
    0.2212130949054844D+02    0.1153644361767518D+02    0.2065697696869014D+02
    0.2163395559591010D+02    0.1206381005916483D+02    0.2198561453017695D+02
   -0.7687492980840174D+01   -0.1057273246478295D+02   -0.8822255278112479D+01
   -0.8088606630846131D+01   -0.1083063408063041D+02   -0.7950902150932474D+01
   -0.8410559992772676D+01   -0.1033162378061774D+02   -0.9381035513833098D+01
    0.7509104403505714D+01   -0.2238166588154035D+02    0.1948120274379949D+01
    0.7684866091865056D+01   -0.2145191808112481D+02    0.2121447349706424D+01
    0.8072591066178722D+01   -0.2255874877555030D+02    0.1190808464915402D+01
   -0.1792539107016587D+02   -0.1743999657818356D+02    0.2601869433833943D+02
   -0.1828810178297238D+02   -0.1736554457517570D+02    0.2688306676290517D+02
   -0.1829403550623566D+02   -0.1672957462470322D+02    0.2547150275913786D+02
    0.3507935916444381D+01    0.8377347588554562D+01    0.1691760137291944D+02
    0.2750429194073231D+01    0.7908068007225880D+01    0.1723148631478786D+02
    0.3762380242600240D+01    0.8999502141864747D+01    0.1761978253348766D+02
   -0.3742013938140252D+01   -0.1579876093844971D+02    0.2301303902901756D+02
   -0.2877970886708512D+01   -0.1538071732499782D+02    0.2314169421449390D+02
   -0.3968544951262051D+01   -0.1609727447926088D+02    0.2393777442350103D+02
   -0.1349275275754861D+02    0.1355394859234923D+01   -0.2443535420225648D+02
   -0.1349328946731695D+02    0.1964403029410662D+01   -0.2370722118993485D+02
   -0.1425968218241004D+02    0.7567340752819549D+00   -0.2451564941925337D+02
   -0.6089496354853693D+01    0.1597545528609033D+02   -0.2656447653679209D+02
   -0.5817885799466954D+01    0.1623571127471582D+02   -0.2567841865718332D+02
   -0.5868237713626001D+01    0.1510365677244116D+02   -0.2669434445623622D+02
    0.2472345010271415D+02   -0.1719933463957030D+02    0.1393405182373452D+02
    0.2539441281174449D+02   -0.1789163752653517D+02    0.1382263080080987D+02
    0.2501951767022773D+02   -0.1674396835861671D+02    0.1468737562093565D+02
   -0.1288376078020518D+02   -0.7723525833029883D+00    0.1313115649433997D+02
   -0.1321124142901753D+02    0.1060377016576475D-01    0.1365331297319020D+02
   -0.1242177513920469D+02   -0.6142494102142166D+00    0.1235807210472578D+02
   -0.2012071996009007D+02   -0.8360276060272772D+01    0.1310886202658097D+02
   -0.1965971795009503D+02   -0.7560302657055131D+01    0.1335408229565243D+02
   -0.2100087850794814D+02   -0.8092779449101418D+01    0.1286024888978230D+02
    0.1531456861358254D+02   -0.2552359775557468D+02    0.1454407498981763D+02
    0.1460822481535435D+02   -0.2593759347092890D+02    0.1502475662331479D+02
    0.1507677555657669D+02   -0.2552715700613634D+02    0.1366870619650604D+02
   -0.3177332884938154D+01   -0.1307001707765345D+02   -0.2646910277053659D+02
   -0.2819016098679059D+01   -0.1347755376812767D+02   -0.2729092446307475D+02
   -0.3971080479961758D+01   -0.1260176190622967D+02   -0.2669031977745403D+02
   -0.2292834388845932D+02    0.3132905354445565D+01   -0.1940150814425577D+02
   -0.2317005513026684D+02    0.3018758093414342D+01   -0.2036821386537114D+02
   -0.2210410773237850D+02    0.2702131502100777D+01   -0.1925611441779609D+02
    0.2287252894789926D+02   -0.1232597796491541D+02    0.8898362709736144D+01
    0.2352324980945267D+02   -0.1231022988634998D+02    0.8214990768649034D+01
    0.2198200132892015D+02   -0.1261275771923547D+02    0.8514081511976489D+01
   -0.2199130673360446D+02    0.2119627604441462D+02   -0.1847291523110125D+02
   -0.2201726551153930D+02    0.2025043252147039D+02   -0.1827911799519577D+02
   -0.2242512182363918D+02    0.2178351741848635D+02   -0.1782308848845907D+02
    0.9981025864994894D+01   -0.6444420406906060D+01   -0.1189133785031527D+02
    0.9294871859300422D+01   -0.7018377045317632D+01   -0.1226218111233218D+02
    0.1054852519915707D+02   -0.6985384170868796D+01   -0.1129914991728143D+02
   -0.2064430121482298D+02   -0.9056437726546786D+01   -0.2115318806248046D+02
   -0.2133409451640483D+02   -0.8639412165674869D+01   -0.2056373007952968D+02
   -0.2026844503220952D+02   -0.8336904795737890D+01   -0.2157668495674445D+02
    0.2804510279257874D+01   -0.1448475108746457D+02    0.1270357128908218D+02
    0.2202607915172925D+01   -0.1417825098268895D+02    0.1202595482383333D+02
    0.3484245592767094D+01   -0.1382681494110165D+02    0.1263719151352254D+02
   -0.2372510287703032D+02    0.1105473417578055D+02   -0.2195515351784363D+02
   -0.2401308945718493D+02    0.1113012413950058D+02   -0.2103788220115497D+02
   -0.2346353772730155D+02    0.1016202396056451D+02   -0.2206227664281384D+02
   -0.9090683490460034D+01    0.2281503033364064D+02    0.1477976979378193D+02
   -0.8724115877720921D+01    0.2340192847015961D+02    0.1533380396135896D+02
   -0.9609735738412397D+01    0.2222664547939927D+02    0.1529515298182515D+02
    0.7461790587453872D+01   -0.1375309650039267D+02    0.2453597333703754D+02
    0.6595554013141224D+01   -0.1406342970744665D+02    0.2466740656123002D+02
    0.8107857431790181D+01   -0.1441092673159890D+02    0.2480896147262725D+02
   -0.9589851681192803D+01    0.7884589120576644D+01   -0.2330070687383074D+02
   -0.8717168789987653D+01    0.8099721797463641D+01   -0.2370555437375861D+02
   -0.9691182703506723D+01    0.7754778588460436D+01   -0.2233175690876979D+02
    0.3897224240706609D+01    0.1696338436884826D+02   -0.2354484758743971D+02
    0.2973774204174487D+01    0.1715244771309883D+02   -0.2382699789257322D+02
    0.4362659737004700D+01    0.1684429315549303D+02   -0.2440865606885470D+02
   -0.1907939866353350D+01   -0.1821470176729778D+02    0.3215638887283528D+01
   -0.2759866817480549D+01   -0.1837285834414701D+02    0.2762270045262858D+01
   -0.1898324540280806D+01   -0.1725934651967482D+02    0.3482761246129213D+01
    0.1402449461828798D+02   -0.1225105573452377D+02    0.2016937183325879D+02
    0.1334979874014717D+02   -0.1157100479731637D+02    0.2039828714216417D+02
    0.1486837570178200D+02   -0.1194079196281269D+02    0.2042114242694621D+02
    0.5396634320569824D+01   -0.1718793630451522D+02   -0.6178034829380226D+01
    0.5610195095485416D+01   -0.1800535341594761D+02   -0.5689884219867053D+01
    0.5787949368149698D+01   -0.1730665397190867D+02   -0.7076975248346156D+01
   -0.2062817040930005D+02   -0.2385154369992072D+02    0.3253471029785065D+01
   -0.1976738246548535D+02   -0.2373199714823402D+02    0.2787809095843524D+01
   -0.2121133061971204D+02   -0.2377338374000131D+02    0.2450863253104387D+01
   -0.2602428709298774D+02    0.1332482322873613D+02    0.2166038027382745D+02
   -0.2656194013253721D+02    0.1366213548807319D+02    0.2091175820171534D+02
   -0.2659447778344141D+02    0.1265127435212279D+02    0.2200751730574592D+02
    0.1483584687276930D+02   -0.2270018330473709D+01   -0.5973476273872968D+01
    0.1516439275469696D+02   -0.1506758242735561D+01   -0.6541837569625276D+01
    0.1407282482059309D+02   -0.1873425908035623D+01   -0.5546858671417485D+01
   -0.2669305691577498D+02    0.1400639092110589D+02   -0.1322737456013290D+02
   -0.2671811786166944D+02    0.1319299490957523D+02   -0.1374286993843497D+02
   -0.2759391764027226D+02    0.1431952843406349D+02   -0.1323546801862855D+02
    0.4016171344768782D+01   -0.2644213283590338D+02   -0.1591863016151396D+02
    0.4785894745467848D+01   -0.2703007593713030D+02   -0.1601244085195048D+02
    0.3611955956950111D+01   -0.2633254723100428D+02   -0.1685331199439901D+02
    0.1733199350615663D+02    0.1978863585162543D+02    0.2100856765387040D+02
    0.1826292056312233D+02    0.2013019449251866D+02    0.2116034820928721D+02
    0.1745643353726254D+02    0.1882615187274203D+02    0.2073621268633003D+02
   -0.4604408213510593D+01   -0.1596742496485022D+02   -0.2617908761023088D+02
   -0.4910189952921729D+01   -0.1685514922232439D+02   -0.2588664616222738D+02
   -0.5387034302853091D+01   -0.1544329652649981D+02   -0.2654703516410395D+02
    0.1290635994893024D+02   -0.1965349356789913D+02    0.2161740712631840D+02
    0.1197089855349059D+02   -0.1959494746790547D+02    0.2169789341944881D+02
    0.1320050450213318D+02   -0.1958901425950830D+02    0.2254645167719550D+02
    0.2111510863521667D+02    0.8559285175640571D-01   -0.1400914553484192D+02
    0.2042001702456249D+02    0.6682445124590408D-01   -0.1473085513189921D+02
    0.2100248716231958D+02   -0.6630421367217492D+00   -0.1342125706490138D+02
   -0.2540935903989791D+02    0.1878077844735774D+02   -0.8201682155781718D+01
   -0.2455604626249664D+02    0.1858895792482253D+02   -0.7698997056667586D+01
   -0.2536454436564606D+02    0.1959393041294915D+02   -0.8751005409683088D+01
    0.1132417238411896D+02   -0.2617978397096802D+02   -0.1034464435316405D+02
    0.1102215770289067D+02   -0.2561966174161972D+02   -0.1102844295440017D+02
    0.1128138701363255D+02   -0.2709524501665597D+02   -0.1056589392123227D+02
   -0.3570797738654069D+01    0.5695550837818283D+01   -0.8195413099234820D+01
   -0.3670345892592689D+01    0.5451895092134150D+01   -0.9156825492974678D+01
   -0.2695041345460572D+01    0.6087322363402709D+01   -0.8111670408581283D+01
    0.1407525649850459D+02   -0.2575521274250992D+02   -0.4962058975397973D+01
    0.1414391931460385D+02   -0.2497657741333903D+02   -0.5551034629037759D+01
    0.1378929300916738D+02   -0.2652079593555391D+02   -0.5465180286429358D+01
    0.6604861811531824D+00   -0.5885899761889179D+01    0.1005373910867779D+01
    0.1192955450620713D+01   -0.5317672096009455D+01    0.1577974140659916D+01
    0.1128615857912044D+01   -0.5863148689411094D+01    0.1580314872610964D+00
    0.4159143827828475D+01   -0.1175246307819785D+01   -0.2106515390247151D+02
    0.3222124872033065D+01   -0.1312450084912684D+01   -0.2095775638267827D+02
    0.4562138375452048D+01   -0.1988553806049503D+01   -0.2132920604613825D+02
    0.2480885574490571D+02    0.4970682486197333D+01    0.1024993945947242D+02
    0.2388703192061930D+02    0.5134138165448185D+01    0.1047494295434150D+02
    0.2530142197365130D+02    0.5765558966079183D+01    0.1011265062012681D+02
    0.2654878431893374D+02   -0.1137175030598824D+02    0.1199779901080710D+02
    0.2701145313095789D+02   -0.1103601777621504D+02    0.1273743590459399D+02
    0.2566078835261472D+02   -0.1142624198245184D+02    0.1227856807269415D+02
   -0.8055698631784889D+01    0.9580280887144179D+01    0.2658936123248379D+02
   -0.7177061367221086D+01    0.9223548961595563D+01    0.2688220336441599D+02
   -0.7910865342604080D+01    0.1049033519787110D+02    0.2635101325319460D+02
    0.2370430675998384D+02    0.2052044264397231D+02   -0.8917649825918515D+01
    0.2289041987503155D+02    0.2006338686735804D+02   -0.9070134213059983D+01
    0.2394667601883281D+02    0.2092815538946153D+02   -0.9773515577455978D+01
    0.1618471190273129D+02    0.2227487499191664D+02   -0.2182986357222009D+02
    0.1568787264746169D+02    0.2144975001818668D+02   -0.2200157013631581D+02
    0.1649679218707433D+02    0.2247251934526749D+02   -0.2267864936584690D+02
   -0.1680246786825425D+02   -0.1581671345776709D+02   -0.9837165913950448D+01
   -0.1602393146114627D+02   -0.1632414826693107D+02   -0.1018351369883798D+02
   -0.1655220353274757D+02   -0.1526108643715095D+02   -0.9092550649991031D+01
    0.1548469092567959D+02   -0.2286002374377393D+02    0.1573421164022618D+02
    0.1468642445193899D+02   -0.2265542447394768D+02    0.1629159608301892D+02
    0.1550673275923802D+02   -0.2382717231027871D+02    0.1574964210168995D+02
    0.1507889334980634D+02   -0.1365901562561256D+02   -0.5844616534813849D+01
    0.1416341662737635D+02   -0.1351646374956762D+02   -0.5591165281109215D+01
    0.1543189219180163D+02   -0.1290744615732503D+02   -0.5530546753921000D+01
   -0.3160728488178774D+01    0.1950455630144538D+01    0.1270536926407642D+02
   -0.3448241154435253D+01    0.2752131866163388D+01    0.1312423790599635D+02
   -0.3523575527857453D+01    0.2071512579330802D+01    0.1181447935920480D+02
    0.2670028389445633D+02   -0.1794583105031689D+02    0.6200331247466151D+01
    0.2704307321400261D+02   -0.1714253905353264D+02    0.6593101445551667D+01
    0.2664055305346234D+02   -0.1862023461544516D+02    0.6929647487307272D+01
    0.1838632459928658D+02   -0.1500971307961172D+02   -0.1018858324875613D+02
    0.1768935381389975D+02   -0.1566618879694925D+02   -0.1012812458859383D+02
    0.1842395989808668D+02   -0.1472694997297247D+02   -0.1108853480590870D+02
   -0.9865162926768333D+01   -0.2371034747358627D+02   -0.2012920346113168D+01
   -0.9038286208211776D+01   -0.2331665841083072D+02   -0.1789278152073671D+01
   -0.9689880846763998D+01   -0.2439001866189039D+02   -0.2631851369832565D+01
    0.1462756173715173D+02   -0.2360871706539707D+01    0.1298749124803241D+02
    0.1529859822037479D+02   -0.2987787891046110D+01    0.1278210000362907D+02
    0.1512920200862836D+02   -0.1608118648898802D+01    0.1323247354845440D+02
    0.7217965912055587D+01   -0.1445324938010737D+02   -0.2634524477957963D+01
    0.7426661093159949D+01   -0.1374889434557831D+02   -0.3245033794336855D+01
    0.7322849431536241D+01   -0.1534485314268431D+02   -0.3131002170064147D+01
   -0.1936493227163324D+02    0.2611884393618006D+02   -0.1516462944737880D+02
   -0.1963914610272633D+02    0.2602335856184181D+02   -0.1608777648859673D+02
   -0.2022306001529236D+02    0.2622971842379075D+02   -0.1466514722027568D+02
   -0.2837481906944096D+01   -0.2075900344901380D+02   -0.2283137701757235D+02
   -0.2141460158360684D+01   -0.2141418342194924D+02   -0.2294226704777020D+02
   -0.3519357167698049D+01   -0.2118702798507766D+02   -0.2233728480520051D+02
   -0.1266039783590315D+02    0.1875192369790839D+02    0.6921324422472344D+01
   -0.1211507940556161D+02    0.1794207018243474D+02    0.6646711692053630D+01
   -0.1347326063252436D+02    0.1853112596112947D+02    0.6493174880188451D+01
   -0.4536455699529484D+01    0.3981293609791672D-01    0.9712722314358482D+01
   -0.4114853682981200D+01   -0.9784673860438557D-01    0.8809798410647845D+01
   -0.4730449133365044D+01    0.9687138000256846D+00    0.9931997444786655D+01
    0.1848300361934367D+02   -0.2152141899727752D+02    0.2500027092851013D+02
    0.1915248312196568D+02   -0.2088066610998527D+02    0.2520172673864056D+02
    0.1790087266977823D+02   -0.2177509373301983D+02    0.2574731109358051D+02
   -0.9092779722405664D+01    0.1944446762862520D+02    0.1417359813862799D+02
   -0.9196942181900505D+01    0.1986100654170717D+02    0.1504710395331799D+02
   -0.8364045922377775D+01    0.1876097378479776D+02    0.1427146060381169D+02
    0.1575902904401053D+02   -0.6737638156734214D+01    0.2717507219509721D+01
    0.1540283547762259D+02   -0.6899580161711971D+01    0.3646693384946390D+01
    0.1535945712750137D+02   -0.5836927879877464D+01    0.2556406864439649D+01
   -0.9857748927787297D+01   -0.9377216556801288D+01   -0.1069715692151322D+02
   -0.9106195869411165D+01   -0.9871726268104331D+01   -0.1112973777459621D+02
   -0.1062467336934638D+02   -0.9508048093186156D+01   -0.1119005183463003D+02
    0.6301220841324628D+00    0.1692863274099008D+02   -0.3083485289958879D+01
    0.1480467937394654D+01    0.1735498164752711D+02   -0.2634646863690889D+01
    0.6395360010314064D+00    0.1605344209769105D+02   -0.2770193124474811D+01
   -0.1473654003846079D+02   -0.1755803284125355D+01   -0.2260087193310230D+02
   -0.1522072969753189D+02   -0.1219618883023273D+01   -0.2328313375157500D+02
   -0.1452511101857642D+02   -0.1147796177710541D+01   -0.2189165425745333D+02
    0.2294777003059248D+02    0.5948563225552586D+01   -0.2028663692740647D+02
    0.2210080592354894D+02    0.6311361550969227D+01   -0.2053106800119022D+02
    0.2285307138069600D+02    0.5350538257800478D+01   -0.1953429223113578D+02
   -0.2443510503218067D+02   -0.2214035062570237D+02    0.1128793427744662D+02
   -0.2425579258423788D+02   -0.2306668037518024D+02    0.1157364466051854D+02
   -0.2536342932625500D+02   -0.2190237599112770D+02    0.1147802377087947D+02
    0.1875429051723473D+02    0.4551485039988305D+01    0.2220358031477280D+02
    0.1816146228011625D+02    0.5108332415186173D+01    0.2275207261836524D+02
    0.1824571973242307D+02    0.4309006130868553D+01    0.2144056023928044D+02
   -0.1424299936543267D+02    0.1926276703112256D+02   -0.2388457877609202D+02
   -0.1492929629448402D+02    0.1880772236558681D+02   -0.2437927163808052D+02
   -0.1352675746279207D+02    0.1904657356670443D+02   -0.2443101323653109D+02
   -0.2246589738513619D+02    0.1398841035167476D+02   -0.1650645252773370D+02
   -0.2195431681586783D+02    0.1384716261864589D+02   -0.1730225145679522D+02
   -0.2323715829908458D+02    0.1441016924196937D+02   -0.1687038330591419D+02
   -0.1406669187478669D+02    0.1909918366771047D+02   -0.1549474991115691D+02
   -0.1465962295645637D+02    0.1955806380213771D+02   -0.1491625516976694D+02
   -0.1384398700619172D+02    0.1981459166261082D+02   -0.1618194675882010D+02
   -0.2482360521227129D+02    0.2371641303933703D+02    0.2507836898440057D+02
   -0.2564218299049130D+02    0.2324974498888440D+02    0.2519824333974337D+02
   -0.2406612273954686D+02    0.2308426221320140D+02    0.2502311425957560D+02
   -0.6023827556658965D+01   -0.1907023585322585D+01    0.1499288472028415D+01
   -0.5611232794720979D+01   -0.2032380751407343D+01    0.6116525871493802D+00
   -0.6828749727097344D+01   -0.2347484861262809D+01    0.1326049730304712D+01
   -0.6530044890479246D+01   -0.7685381959689801D+01    0.1044438875248611D+02
   -0.6693589277910079D+01   -0.7679187263088555D+01    0.9456846784343208D+01
   -0.6802726345638919D+01   -0.8599286921781900D+01    0.1073076677903608D+02
   -0.8310411652646966D+01    0.5705262342013183D+01   -0.1286218233595835D+01
   -0.8688189298604723D+01    0.5046325407010008D+01   -0.1873928108380411D+01
   -0.8134660307794130D+01    0.6499215318140406D+01   -0.1823152421066967D+01
   -0.1705800160226361D+02   -0.4208401979962403D+00   -0.5691007281184028D+01
   -0.1771414208810475D+02   -0.1017352527076430D+01   -0.6095001836511808D+01
   -0.1745697830187696D+02    0.4312009967154619D+00   -0.5814075329350290D+01
   -0.1790806384156182D+02   -0.2014965422858725D+02    0.7122383875099960D+01
   -0.1699738384223550D+02   -0.2021581172232713D+02    0.7469149747684068D+01
   -0.1808301244297409D+02   -0.1922228254245296D+02    0.7190374028917213D+01
    0.1552045877236307D+02    0.4401721313455019D+01    0.1945921933999211D+02
    0.1542343478294664D+02    0.3440373211515960D+01    0.1939413197129410D+02
    0.1606714954403442D+02    0.4720243855712590D+01    0.2023730072608919D+02
    0.5960110182693796D+01    0.1993681517662368D+02    0.7146099253820251D+01
    0.6418195093177147D+01    0.2040154387943078D+02    0.6365955783707093D+01
    0.6660425337906736D+01    0.1989144991895721D+02    0.7807102510005135D+01
   -0.5957011081236980D+01   -0.2432311822399614D+02    0.1258377065803139D+02
   -0.5115042661609466D+01   -0.2440271694760504D+02    0.1299574970603953D+02
   -0.6625290195355261D+01   -0.2443546125046245D+02    0.1327644814342038D+02
    0.2120192709481426D+02   -0.2489481745877494D+02    0.1605131222933277D+02
    0.2193601790075915D+02   -0.2417830666624101D+02    0.1602553047617362D+02
    0.2094857900485036D+02   -0.2513215295334920D+02    0.1515303616879725D+02
    0.1700183447318318D+02    0.9236959874207789D+01   -0.1560133308756613D+02
    0.1754754961500942D+02    0.8529501096076201D+01   -0.1589769449386557D+02
    0.1732371653346163D+02    0.9611290269256230D+01   -0.1474036767403467D+02
   -0.7807084996606310D+01   -0.2030204770193775D+02    0.1087669718902759D+02
   -0.7402220301036691D+01   -0.1956876376073702D+02    0.1136211099749383D+02
   -0.7106605430490227D+01   -0.2095507229578907D+02    0.1061697146507584D+02
    0.1547387758426456D+02    0.1060510332571531D+02   -0.9859780981483637D+00
    0.1609549878775404D+02    0.1131914610493066D+02   -0.1108859265286472D+01
    0.1567858064627012D+02    0.1001474206938386D+02   -0.1716373704053334D+01
    0.5246694604171712D+01   -0.2126854764973442D+02    0.4646591502144620D+01
    0.4788027359752218D+01   -0.2084091224420242D+02    0.3958437627266727D+01
    0.5290157057547605D+01   -0.2223951967051995D+02    0.4412492834304609D+01
   -0.8301215145261404D+01   -0.2537605198045001D+02    0.1436153190885213D+02
   -0.9006758879811025D+01   -0.2602479895876862D+02    0.1406525887312018D+02
   -0.8609331508088548D+01   -0.2501908476810228D+02    0.1518174862716287D+02
   -0.1748460859045644D+02    0.2227455042778625D+02   -0.8653438725120388D+01
   -0.1772708333289890D+02    0.2139327238239310D+02   -0.8985306706046609D+01
   -0.1789472750179606D+02    0.2231245280598004D+02   -0.7761845018558510D+01
    0.2512961405524937D+02    0.2008687974620209D+02    0.5825970788357814D+01
    0.2575658843113564D+02    0.2006777078660976D+02    0.5074252045487231D+01
    0.2429007570975435D+02    0.1981105480981557D+02    0.5485693145939230D+01
    0.4802998887537054D-02    0.2056986783996388D+02   -0.2562719991520780D+02
    0.3658507423812588D+00    0.2001890608375001D+02   -0.2624867057096540D+02
    0.2342327858061283D+00    0.2016739484126016D+02   -0.2475573471302729D+02
    0.7040045932121452D+01    0.8137283960200145D+01    0.1695155865268354D+02
    0.7759728764729137D+01    0.8785501043876204D+01    0.1679417168343639D+02
    0.6312836339923503D+01    0.8737735048922080D+01    0.1679759255573885D+02
    0.2496277011569524D+02    0.1563502461074115D+02    0.1291547022097698D+02
    0.2403221972764099D+02    0.1563724893535827D+02    0.1252053306508590D+02
    0.2508663862189061D+02    0.1651648384895747D+02    0.1324706681524386D+02
    0.2049141272961336D+02   -0.1996040678190693D+02    0.2615619344383240D+02
    0.2148682401845823D+02   -0.1985536600302278D+02    0.2610787150608864D+02
    0.2008185406172482D+02   -0.1930695796534154D+02    0.2673970543238421D+02
   -0.4970291583046899D+01   -0.1302865743269630D+02   -0.7802080583917442D+01
   -0.5367455602691930D+01   -0.1218706107053322D+02   -0.7441658196993702D+01
   -0.4173899324657892D+01   -0.1287055876807672D+02   -0.8371665048606163D+01
   -0.1427839285284854D+02   -0.2664026755710466D+02    0.1787719707960408D+02
   -0.1510812855199299D+02   -0.2648403386438641D+02    0.1743701518615116D+02
   -0.1437259847555202D+02   -0.2623612749283521D+02    0.1875910110040085D+02
    0.2071533661657073D+02    0.1213579111754865D+02   -0.1947707970495299D+02
    0.2083539541881786D+02    0.1202767139440680D+02   -0.1851653072965971D+02
    0.2066604947452318D+02    0.1309140521382268D+02   -0.1967377433723511D+02
   -0.1055542596820231D+02    0.1358396992972377D+01   -0.2427707134382197D+01
   -0.1022990460186546D+02    0.4592892735976473D+00   -0.2613041606115166D+01
   -0.1099702010246756D+02    0.1316961031396915D+01   -0.1599345036219381D+01
    0.1501586130014960D+02    0.1614252278611934D+01    0.1143768291410055D+02
    0.1556235282791097D+02    0.2259120171652409D+01    0.1180711650859157D+02
    0.1562630805697900D+02    0.1078577432312110D+01    0.1092850519220832D+02
    0.2713391109791737D+02   -0.4104632758309695D+01    0.1258321985221544D+02
    0.2780914609146639D+02   -0.3554835257005822D+01    0.1296899823066815D+02
    0.2730997631841108D+02   -0.4064760720193011D+01    0.1164256925106174D+02
   -0.2709080425846909D+02    0.2427242101226203D+02   -0.8878520303732728D+01
   -0.2770576153852375D+02    0.2408768230065265D+02   -0.9588960669928111D+01
   -0.2670774566736263D+02    0.2513904228899239D+02   -0.8953053443964022D+01
   -0.1047972358998360D+02    0.1381762748664238D+02   -0.5660238272247923D+01
   -0.1141195207545018D+02    0.1405045838133598D+02   -0.5887889744325170D+01
   -0.1042468500120508D+02    0.1361399414294453D+02   -0.4696811850113271D+01
    0.1243158693835094D+02    0.7247887227444512D+01   -0.1389068904270310D+02
    0.1176009716724690D+02    0.6652816455883539D+01   -0.1415091164378130D+02
    0.1315633268357633D+02    0.6618201409654412D+01   -0.1370331113025606D+02
    0.6030181346607337D+01   -0.9529425954274584D+00   -0.3475834645322248D+01
    0.5888924774358975D+01   -0.3402712988431710D+00   -0.4138449690337341D+01
    0.5228880067008361D+01   -0.1007186291560493D+01   -0.2905615732230256D+01
    0.1397302216382812D+02   -0.1430956351822649D+02   -0.1047502001172306D+01
    0.1400072317475957D+02   -0.1485713473509320D+02   -0.2145454466100987D+00
    0.1391303508242368D+02   -0.1495963822290225D+02   -0.1731333159920190D+01
   -0.1296415551414190D+02   -0.1772389889599329D+02   -0.2252127594281188D+02
   -0.1390133385460126D+02   -0.1736041028180483D+02   -0.2248450436278263D+02
   -0.1262689251086692D+02   -0.1725962043241468D+02   -0.2330101434122350D+02
    0.3093476750277957D+01    0.1523512087443982D+02   -0.2143651615271172D+02
    0.3555723580577403D+01    0.1522908040995737D+02   -0.2058405459887396D+02
    0.3809299065708930D+01    0.1523325283019629D+02   -0.2212248776273485D+02
   -0.3697716854795936D+01    0.1669758459844158D+02    0.1654530701896675D+02
   -0.3722774625045961D+01    0.1696150401728572D+02    0.1560902582898449D+02
   -0.2797875418320123D+01    0.1645822932728799D+02    0.1677090773047707D+02
    0.1420852360942921D+02   -0.2066191626977497D+02    0.2461442288943162D+02
    0.1463225417609414D+02   -0.2063566906225571D+02    0.2546528143406621D+02
    0.1332288399421622D+02   -0.2051957496616456D+02    0.2492773935678720D+02
   -0.2076081609228056D+02    0.1036968774594476D+02   -0.3194921970500930D+01
   -0.2056591177180767D+02    0.1068319101555814D+02   -0.2311592166866981D+01
   -0.2020690982962015D+02    0.9653748725399723D+01   -0.3357860069428677D+01
   -0.2371104610398891D+02   -0.6573914123540981D+01   -0.2415627277243580D+02
   -0.2365891932232996D+02   -0.5654838068462890D+01   -0.2431065798631191D+02
   -0.2330308668536532D+02   -0.6635069134165312D+01   -0.2329710258434172D+02
    0.1951726834583758D+02   -0.1967773427070196D+02    0.2270588831273830D+02
    0.1922624749383598D+02   -0.1899940911013232D+02    0.2212281590371019D+02
    0.1937438894657093D+02   -0.1924257956134058D+02    0.2354522061869255D+02
    0.8352012562321297D+01    0.2277896287709458D+02    0.1596913731310288D+02
    0.8369155118202878D+01    0.2356020201052405D+02    0.1542973528888835D+02
    0.9228158195853581D+01    0.2273707231211045D+02    0.1636047395343421D+02
   -0.1241574199509397D+02    0.1762240923227318D+02   -0.9743538075293621D+01
   -0.1196978514078378D+02    0.1826903447133628D+02   -0.9112858040461093D+01
   -0.1282270929667314D+02    0.1819683464759856D+02   -0.1038075850594913D+02
    0.2275839940054862D+02   -0.2353983340793821D+02   -0.1889054455583347D+02
    0.2362993977502386D+02   -0.2394329636482197D+02   -0.1861793282293948D+02
    0.2210133836988673D+02   -0.2408857667286285D+02   -0.1848891146923827D+02
    0.2508776589530178D+02    0.2610065205372303D+02    0.2196151686195527D+02
    0.2551760999083323D+02    0.2559870311475488D+02    0.2127767540794645D+02
    0.2494700698255347D+02    0.2693292173079965D+02    0.2157043018809200D+02
   -0.3004048817301701D+01    0.3387133636410692D+01    0.7861261427277422D+01
   -0.2985120530275980D+01    0.4321395239892558D+01    0.7615205553687223D+01
   -0.2102272474039345D+01    0.3049460974029052D+01    0.8158454195391394D+01
   -0.4846688278216288D+01    0.1869754488423929D+02    0.2072575145839052D+02
   -0.4846337997739774D+01    0.1925193829465628D+02    0.1994445567406661D+02
   -0.4077736782385053D+01    0.1814732933866949D+02    0.2070138906747601D+02
    0.4972201827800110D+00    0.9031724682420144D+01    0.2612335871440782D+02
    0.9240879276076555D+00    0.9416822677853938D+01    0.2690170726661612D+02
   -0.2270524493230612D+00    0.8405187016352228D+01    0.2637559102475136D+02
    0.1137681617906643D+02   -0.4788529727774378D+01   -0.2584618162544776D+02
    0.1207073054525699D+02   -0.4192722453197573D+01   -0.2601341283472341D+02
    0.1117220734364986D+02   -0.5348512352695953D+01   -0.2656263094833602D+02
    0.1238377199703622D+02    0.1200065098201401D+02    0.1823723884046591D+01
    0.1303691633627253D+02    0.1260716094277555D+02    0.2114521473500856D+01
    0.1155724074878641D+02    0.1229445527686560D+02    0.2196604103320325D+01
   -0.2195278961928037D+02   -0.4605478107692105D+01    0.2407818931771402D+02
   -0.2288573289609969D+02   -0.4822056168125460D+01    0.2409765738267556D+02
   -0.2160814026905984D+02   -0.4554279413055657D+01    0.2495781136867665D+02
    0.9553135198982234D+01    0.5749342381608028D+01   -0.1217656017427599D+02
    0.8564139049531795D+01    0.5890063676014817D+01   -0.1207873711925187D+02
    0.9888426125615583D+01    0.5116259566450237D+01   -0.1146672792907319D+02
   -0.1263611002341418D+02    0.5741159018061539D+01   -0.2283104785765353D+02
   -0.1240128670811405D+02    0.6424052336799462D+01   -0.2357266273947025D+02
   -0.1352155429484103D+02    0.5507327877329973D+01   -0.2285677773428433D+02
   -0.4480803853452101D+01    0.1600849157458282D+02   -0.1111027681249506D+02
   -0.3933871186037794D+01    0.1530926602987117D+02   -0.1132169489481394D+02
   -0.3910388658288941D+01    0.1672015549769477D+02   -0.1075570961566290D+02
   -0.5163946313307872D+01    0.5629003717832993D+01   -0.1265238815622976D+02
   -0.5201308221422889D+01    0.5882802734501358D+01   -0.1353813691266692D+02
   -0.5955549788128626D+01    0.5045087930145180D+01   -0.1256856362588889D+02
    0.1956892233363092D+02   -0.1333271831114745D+02   -0.1224689388103931D+02
    0.2039608388505364D+02   -0.1385717796713542D+02   -0.1218273057780027D+02
    0.1952465539004477D+02   -0.1278378134954887D+02   -0.1146669302874323D+02
   -0.8609597045371331D+01    0.2462317703523058D+02    0.2391605405019156D+02
   -0.8245233837093325D+01    0.2484365834293213D+02    0.2482520730294288D+02
   -0.8706123601358026D+01    0.2365069880976391D+02    0.2389241235052432D+02
    0.1447089965898938D+02   -0.9412269792216895D+01   -0.1293443942985981D+02
    0.1401130823433462D+02   -0.8793691519281685D+01   -0.1351232360984225D+02
    0.1376011039221312D+02   -0.9837607426491754D+01   -0.1252000995824931D+02
   -0.1166138321682161D+02    0.8146067116517656D+01    0.9828445283931515D+01
   -0.1238148834715040D+02    0.7706874732787416D+01    0.1026430364392130D+02
   -0.1099756957817310D+02    0.8161833928884214D+01    0.1055829988596894D+02
   -0.1914144326399418D+02   -0.1262704936590833D+02    0.1104890193568974D+02
   -0.1859473761515467D+02   -0.1185911949469342D+02    0.1109663434678589D+02
   -0.1998962579645787D+02   -0.1235562426621831D+02    0.1063421683238220D+02
   -0.9454104151664831D+01   -0.2454045505366909D+02   -0.1732613514786943D+02
   -0.1021559381456916D+02   -0.2475265641468297D+02   -0.1680977312484392D+02
   -0.9298095487312439D+01   -0.2524624565952336D+02   -0.1801267037408421D+02
    0.8589070901693196D+01    0.1141565801684867D+02    0.2644771631791387D+02
    0.8954697033157242D+01    0.1093759118609037D+02    0.2718308235203267D+02
    0.9390286349699384D+01    0.1148746656787907D+02    0.2589381955740489D+02
    0.3383650426230756D+01   -0.1374434408928158D+02    0.4466729135920887D+01
    0.4030423386031059D+01   -0.1313640518007082D+02    0.4070154633580996D+01
    0.3117231925319936D+01   -0.1339082894614359D+02    0.5333054248521942D+01
    0.1259983616253731D+02    0.1418342614331864D+02   -0.1549633130642934D+02
    0.1323899172460705D+02    0.1469800917486193D+02   -0.1490930321665487D+02
    0.1173092949958613D+02    0.1453404330343116D+02   -0.1531143191410225D+02
    0.3976911466660166D+01    0.1252893088308921D+02    0.1125490561871614D+02
    0.3425761819925325D+01    0.1200304751253001D+02    0.1066791171618560D+02
    0.3309382449026324D+01    0.1274677273451646D+02    0.1188094032612988D+02
    0.3784599720541884D+01   -0.2229025411081698D+02   -0.5297114717598539D+01
    0.3984821075958855D+01   -0.2275592955975188D+02   -0.4421242042479407D+01
    0.3263288966352028D+01   -0.2154567155252302D+02   -0.5023646685413460D+01
   -0.2505828885528658D+02   -0.1297631841465127D+02   -0.6199016731911159D+01
   -0.2468997887336849D+02   -0.1207496126779140D+02   -0.6027723150539539D+01
   -0.2596789616490140D+02   -0.1300331944972891D+02   -0.5860282570136219D+01
   -0.1628641122329652D+02   -0.3196792040160382D+01   -0.1474801203877354D+02
   -0.1644016908873441D+02   -0.3676126446903317D+01   -0.1557897424776905D+02
   -0.1713145494392620D+02   -0.2776840367052769D+01   -0.1448562567330394D+02
    0.1751221545860836D+02    0.1999656461676945D+02   -0.1073222458827436D+01
    0.1714619437566838D+02    0.2038959138324819D+02   -0.2862349263020252D+00
    0.1675236928803771D+02    0.1967749721429143D+02   -0.1551231965627188D+01
    0.7079154129439694D+01   -0.4574360997654234D+01   -0.2082729376769458D+02
    0.6946982589939435D+01   -0.3823446349057189D+01   -0.2144966781255018D+02
    0.6340589557604440D+01   -0.5202676483682740D+01   -0.2090704183603159D+02
   -0.1923978458604840D+02   -0.1061386446961245D+02    0.1476019084358292D+02
   -0.1995300524654153D+02   -0.1000621032864797D+02    0.1451932276957619D+02
   -0.1882363844426200D+02   -0.1073422465603690D+02    0.1386730136737607D+02
    0.1386039927055089D+02    0.1457683339529009D+02    0.9865127575477837D+01
    0.1300398736990084D+02    0.1489104847794725D+02    0.9557189115293895D+01
    0.1381827541853579D+02    0.1433516478469811D+02    0.1079648540406611D+02
   -0.2391923253990804D+02   -0.1021011684390466D+02   -0.2891975465707544D+01
   -0.2316486059054178D+02   -0.1038193599739548D+02   -0.3490891524540991D+01
   -0.2447179308597664D+02   -0.9618348223068988D+01   -0.3396311573468131D+01
    0.2073389158343096D+02   -0.8999164537312417D+01    0.1476733241325507D+02
    0.2123435844186013D+02   -0.8541337101903249D+01    0.1542821161027225D+02
    0.1985937125443413D+02   -0.8522468315258758D+01    0.1444938336004235D+02
    0.1936466131901402D+02   -0.2504109188966320D+02    0.1118702457148523D+02
    0.1847416752686498D+02   -0.2525553256432331D+02    0.1095471831277931D+02
    0.1988682707664886D+02   -0.2550959310875778D+02    0.1049195518574362D+02
   -0.1463749408613064D+02   -0.1017047683000791D+02   -0.1321758593565722D+01
   -0.1466559710466391D+02   -0.9820437775101411D+01   -0.3726813797890481D+00
   -0.1554229670142458D+02   -0.1048725469923786D+02   -0.1514956151766517D+01
   -0.1708464341618417D+02   -0.5893635563852853D+01   -0.2446774391523844D+02
   -0.1753860970793023D+02   -0.6730266803583741D+01   -0.2455740035686369D+02
   -0.1619579055022301D+02   -0.6054547140710507D+01   -0.2407267333106944D+02
    0.1891796482195029D+02    0.2508531773612356D+01   -0.8433886198980618D+01
    0.1960142453393863D+02    0.2231327233385355D+01   -0.9069460669950420D+01
    0.1912728282987900D+02    0.3442517184788039D+01   -0.8191454499271670D+01
   -0.2112856918231312D+02    0.1178167486101355D+02   -0.2330197305945834D+02
   -0.2074118192108117D+02    0.1173685969404371D+02   -0.2419082084276270D+02
   -0.2210738184859991D+02    0.1185667694545454D+02   -0.2346812974510846D+02
   -0.1207903971976173D+02   -0.1993441038652532D+02    0.2291460623356068D+02
   -0.1204911242954738D+02   -0.2006080810467277D+02    0.2386412184846752D+02
   -0.1299499213307573D+02   -0.1980490612759461D+02    0.2259404581360037D+02
    0.1414440972841122D+02    0.2527933174297566D+02   -0.1118355159047144D+02
    0.1408083654466998D+02    0.2431880309970024D+02   -0.1117225645400035D+02
    0.1327039844939763D+02    0.2566245709709296D+02   -0.1117123239863659D+02
    0.1300821657325089D+02   -0.2209168489838202D+02   -0.1062380915962720D+02
    0.1356126362888834D+02   -0.2292944652542739D+02   -0.1059593021359728D+02
    0.1344047915822443D+02   -0.2147577809948906D+02   -0.1119981827822246D+02
   -0.3556259554686996D+01   -0.2235309431877252D+02    0.1150134313342132D+02
   -0.4325742560149911D+01   -0.2197324984974699D+02    0.1107994209827561D+02
   -0.3117291701359195D+01   -0.2158486134173248D+02    0.1191878438544126D+02
   -0.2261738848292083D+02    0.6443704481346179D+01    0.1743822925656996D+02
   -0.2198305851961349D+02    0.6162031204272621D+01    0.1677568040833318D+02
   -0.2230835441467297D+02    0.5996642777683759D+01    0.1822631947358813D+02
    0.9829668159361058D+01    0.4813193007425724D+01    0.1402894450399751D+02
    0.9536696816543582D+01    0.3997708186125080D+01    0.1373313603947551D+02
    0.1044112077247870D+02    0.5044362834273552D+01    0.1332176888879052D+02
   -0.2017311786157075D+02    0.8672325465428722D+01   -0.9674251157083690D+01
   -0.1986668835462693D+02    0.8253544384183702D+01   -0.1051797043563783D+02
   -0.2057546324780732D+02    0.7986173129553523D+01   -0.9100525616467882D+01
   -0.2079688144533773D+01    0.2074010355833931D+02    0.7891786236303441D+01
   -0.1983384881742190D+01    0.1973892768515054D+02    0.7979237243716010D+01
   -0.2132912222216174D+01    0.2097394034450137D+02    0.6918611758275069D+01
    0.1374607492605185D+02    0.3736266051522184D+01   -0.2378203437704196D+02
    0.1396008361122937D+02    0.4417576998413127D+01   -0.2313696873681574D+02
    0.1333827942606199D+02    0.4210945393134523D+01   -0.2447463430877684D+02
    0.2650543156150312D+02   -0.4367274224399239D+01   -0.1742352762009229D+02
    0.2681566212124234D+02   -0.3437751488277640D+01   -0.1763338418346466D+02
    0.2726820510742278D+02   -0.4935790636235128D+01   -0.1762913249129847D+02
    0.1369767485625671D+02   -0.1245829903678922D+02   -0.1510211828338518D+02
    0.1275549134346419D+02   -0.1230984186534417D+02   -0.1487944736030249D+02
    0.1363270626718143D+02   -0.1246032254308360D+02   -0.1606171799516344D+02
    0.5686716568410823D+01   -0.7306348083500456D+01   -0.9362543938948125D+01
    0.5327195775564208D+01   -0.6709557170457297D+01   -0.8715745444107604D+01
    0.5050836213899560D+01   -0.8022093144334367D+01   -0.9389742037970066D+01
   -0.1379341906186288D+02   -0.2368517949010565D+02    0.3026462032436592D+01
   -0.1435193926618049D+02   -0.2386280637260669D+02    0.2232686047873471D+01
   -0.1428924755730505D+02   -0.2297843801234508D+02    0.3562534030132130D+01
    0.1480883041355615D+02   -0.2488024674288452D+01   -0.2228678837119961D+02
    0.1544115520759590D+02   -0.2022951540064466D+01   -0.2172456494671632D+02
    0.1467833989965918D+02   -0.1884995075814385D+01   -0.2301223401440042D+02
    0.4704977188451248D+01    0.4787377853119438D+01   -0.1955931437142587D+02
    0.4008025496591929D+01    0.4501314379463240D+01   -0.1893815056679576D+02
    0.5308494151795861D+01    0.4137050633982381D+01   -0.1993418396535126D+02
    0.1798115008826334D+02    0.7244189102462606D+01    0.9522508244085321D+01
    0.1857944836484039D+02    0.6866293214188621D+01    0.1023536336244199D+02
    0.1796698607827168D+02    0.6536177329366463D+01    0.8883069501132756D+01
    0.1159965930456048D+02    0.9108475556214820D+01    0.1555171943223851D+02
    0.1191913356606403D+02    0.8390620810082869D+01    0.1505249462775643D+02
    0.1224091142832213D+02    0.9815938019167895D+01    0.1541251631300158D+02
   -0.6609470698871259D+01    0.2212165736444616D+02   -0.6085632185419987D+01
   -0.7123829149434918D+01    0.2281865409788934D+02   -0.6411804076946282D+01
   -0.6206541405038392D+01    0.2167118285950760D+02   -0.6815084149597922D+01
   -0.2702249472118308D+02   -0.8957232255615986D+01    0.7533419116340257D+01
   -0.2662178251319158D+02   -0.9269377613958030D+01    0.8337615985017568D+01
   -0.2726644591931185D+02   -0.9842973189761340D+01    0.7165837763593718D+01
    0.7697988804029415D+01    0.2436895968099547D+01    0.1370324373216040D+02
    0.8336519199394978D+01    0.1942504754267238D+01    0.1420180261766892D+02
    0.7332524055606513D+01    0.1759602126304897D+01    0.1315171506170187D+02
    0.3578116272181606D+01    0.4583795983831161D+01    0.1041198745700290D+02
    0.3042801798150268D+01    0.4810990579844209D+01    0.1119115624662125D+02
    0.4139036391871235D+01    0.3878016606496521D+01    0.1062040390106747D+02
   -0.4536998826420722D+01    0.1936472832796020D+02    0.9517390015506169D+01
   -0.3716544597532403D+01    0.1986493131557649D+02    0.9283156928631199D+01
   -0.5244985650602553D+01    0.1972036836680321D+02    0.8959900631129731D+01
   -0.9346571528689782D+00    0.5211308110033642D+01   -0.2939018424411078D+01
   -0.1437998727625078D+01    0.4701893680961532D+01   -0.2265093118200026D+01
   -0.5289896094770877D+00    0.6028281094178870D+01   -0.2596754757261337D+01
   -0.1266823867612385D+02    0.4785140310548816D+01   -0.7698012655565862D+01
   -0.1302491571795147D+02    0.4142913518403411D+01   -0.8328179743270685D+01
   -0.1341415396403591D+02    0.5324924426977256D+01   -0.7441499966222048D+01
   -0.1616315785840666D+02    0.2055072300017551D+02   -0.4282104123094731D-01
   -0.1541014401367404D+02    0.2022730598353802D+02    0.4079283007804462D+00
   -0.1684941776200914D+02    0.2069670066635227D+02    0.6584709812911165D+00
    0.1775378660977514D+02   -0.2177993679691098D+02   -0.2415840335099957D+02
    0.1847894515281257D+02   -0.2137407945387009D+02   -0.2371513505369486D+02
    0.1698761975097219D+02   -0.2157873313539514D+02   -0.2363265844112500D+02
   -0.1894676180705533D+02   -0.2714710424874605D+02   -0.1964541558761339D+02
   -0.1980303280614872D+02   -0.2756453685903974D+02   -0.1963392904418485D+02
   -0.1912085489608299D+02   -0.2624954424611817D+02   -0.1930527039334178D+02
   -0.1128276585601620D+02   -0.3953103031894283D+01   -0.2085227548050723D+01
   -0.1039538064824707D+02   -0.4193407585816642D+01   -0.2437644269618169D+01
   -0.1170255672246420D+02   -0.3422044602747644D+01   -0.2762623612492192D+01
   -0.2777379806247481D+01   -0.1828305750362951D+02    0.2264893019722285D+02
   -0.3106881514853121D+01   -0.1742889944346257D+02    0.2237314807587206D+02
   -0.2031518545545527D+01   -0.1856181036629446D+02    0.2210151848876479D+02
   -0.1088274991195405D+02    0.2015385679988582D+02   -0.2008153070595242D+02
   -0.1118585396408723D+02    0.2081082950495728D+02   -0.2069246325451465D+02
   -0.1170475978863399D+02    0.1972398795412056D+02   -0.1989873342565975D+02
   -0.6821898060818224D+01   -0.4778932828094583D+01   -0.9691009845473070D-01
   -0.7123620608760061D+01   -0.4775729505226000D+01    0.8212898766448827D+00
   -0.6014520101885777D+01   -0.5239859735215325D+01   -0.1385620438510629D+00
   -0.2558265850674842D+02   -0.1311274465766294D+02    0.5324862475389362D+01
   -0.2536881002426827D+02   -0.1341005466805290D+02    0.4422798097611386D+01
   -0.2586954640202010D+02   -0.1391885677006169D+02    0.5811032718200521D+01
   -0.3345387092051368D+01    0.2170592816209137D+01   -0.9899583897375791D+01
   -0.4044223061008264D+01    0.1547393272849031D+01   -0.1012969341227999D+02
   -0.3271711110147533D+01    0.2209185773197180D+01   -0.8959369320110335D+01
    0.1098402820097323D+02   -0.1670001578015919D+02   -0.1944977956032719D+02
    0.1135348509118431D+02   -0.1739649126274282D+02   -0.1999303383628292D+02
    0.1168207225261943D+02   -0.1632213016870831D+02   -0.1885901602182068D+02
    0.1755797907418721D+02   -0.1636394158641029D+02   -0.2413491202138389D+02
    0.1795831296979306D+02   -0.1605148356851332D+02   -0.2497861587436259D+02
    0.1687345606538123D+02   -0.1709790156915491D+02   -0.2430787527348910D+02
    0.2017678841113453D+01    0.1125518955689124D+01   -0.2905676215704794D+01
    0.1520181883083581D+01    0.4034867294572857D+00   -0.3401795010748308D+01
    0.2693999178031385D+01    0.1591083258671911D+01   -0.3364089848734013D+01
    0.2554151259539931D+02   -0.2570544092061359D+02    0.1092326040122684D+02
    0.2645124481655415D+02   -0.2601615684586672D+02    0.1099313088265244D+02
    0.2514634458903290D+02   -0.2600114825742847D+02    0.1003174559917480D+02
    0.1734598128111418D+02    0.1577892557125463D+02   -0.1038728434009461D+02
    0.1775300446624055D+02    0.1653389185567764D+02   -0.9850327413085477D+01
    0.1699022099578903D+02    0.1623420167299111D+02   -0.1123442485719698D+02
   -0.1825037881513038D+02    0.8079968032668754D+01    0.1897845877863343D+02
   -0.1879384415963888D+02    0.8545370112964072D+01    0.1960179071070646D+02
   -0.1783823941795598D+02    0.7255619414227739D+01    0.1933050725866146D+02
    0.1036477392967205D+02    0.2636355974409664D+02    0.1470401003020925D+02
    0.1010187316136544D+02    0.2671577255951309D+02    0.1558806856366343D+02
    0.1083799998589467D+02    0.2709882477703001D+02    0.1438284354858016D+02
    0.1216261848388603D+02   -0.2022711686753666D+02    0.1524484644847896D+02
    0.1307716059120016D+02   -0.2006818107766608D+02    0.1550278737809553D+02
    0.1174785423885963D+02   -0.2063345580304261D+02    0.1604674250321476D+02
    0.9826041619812724D+01   -0.1688541060029437D+02    0.2256869733905414D+02
    0.9198178952880530D+01   -0.1632272456770878D+02    0.2208666829122873D+02
    0.9220724331248853D+01   -0.1706509351493777D+02    0.2334674408464575D+02
    0.1727077300630697D+02    0.1589619922595089D+02    0.1029540532482236D+02
    0.1684032200299045D+02    0.1510685316384760D+02    0.1001927757425470D+02
    0.1775241179514812D+02    0.1577003783342110D+02    0.1109514871462871D+02
   -0.4042486274490481D+01   -0.2758035693048236D+00   -0.2469757185479827D+01
   -0.3804512047110804D+01    0.3554201997308764D+00   -0.1760600142484797D+01
   -0.3179966245871644D+01   -0.4746742534053407D+00   -0.2846916069832389D+01
   -0.2529998111161397D+02   -0.1527293084230416D+02    0.1435180655094845D+02
   -0.2602115387650652D+02   -0.1485154047726567D+02    0.1384060012832570D+02
   -0.2448956836661976D+02   -0.1534218787627227D+02    0.1365092059348526D+02
   -0.7992198843515300D+01   -0.1634399586879345D+02    0.8683446203395107D+00
   -0.7334702292872666D+01   -0.1562191032569371D+02    0.7008399733630565D+00
   -0.7557413597980646D+01   -0.1706870882056743D+02    0.1246362798852777D+01
   -0.1203810572202570D+02   -0.5367284574669346D+01   -0.1640790914015171D+02
   -0.1236010924793408D+02   -0.5018691077552468D+01   -0.1731468016836810D+02
   -0.1274711318563563D+02   -0.5441541246286235D+01   -0.1579086191234958D+02
   -0.6413349778605800D+01    0.2215331777369474D+02    0.1146297866848507D+01
   -0.7129531912066581D+01    0.2158866450172719D+02    0.8626751126817015D+00
   -0.5644152571194353D+01    0.2212821734941385D+02    0.5674288379498288D+00
   -0.2229540364145081D+02    0.6802756786660715D+01   -0.8541889590874472D+01
   -0.2283042232552198D+02    0.6459782909032409D+01   -0.9302277222561909D+01
   -0.2179086718887299D+02    0.6026037733723598D+01   -0.8152377061231826D+01
   -0.2670889484239431D+02   -0.2709176707936155D+02    0.1868226069142050D+02
   -0.2678095944570698D+02   -0.2801723354149927D+02    0.1836940816606782D+02
   -0.2664432595841515D+02   -0.2701298642556999D+02    0.1960825431273378D+02
   -0.2502500852541875D+02    0.2310976112600896D+02    0.1050243630785233D+02
   -0.2542727074576838D+02    0.2324399447307026D+02    0.9626573947069282D+01
   -0.2444509533245886D+02    0.2236809400563568D+02    0.1046158724156780D+02
    0.9456141255330277D+01   -0.1485183261719642D+02   -0.9358640428594166D+00
    0.8617905660290681D+01   -0.1460162674124532D+02   -0.1333024693993650D+01
    0.1001624885028074D+02   -0.1485581905399030D+02   -0.1710476609611338D+01
    0.1741585309919590D+02   -0.2521257028188284D+02   -0.2317218195496356D+02
    0.1697700855688278D+02   -0.2495287237483804D+02   -0.2402030631721857D+02
    0.1749546108556113D+02   -0.2614730122354822D+02   -0.2317273526625342D+02
    0.4305764365267534D+01    0.5109898594290005D+01    0.1655268182573241D+02
    0.4229203706235466D+01    0.6009195942933368D+01    0.1679917773759555D+02
    0.5190313694652812D+01    0.4884485209673644D+01    0.1629652579697693D+02
    0.6936090062122617D+01    0.7353826546027428D+01    0.9278323432581221D+01
    0.6335411285759564D+01    0.6596633445177602D+01    0.9082614283855904D+01
    0.7618501421013229D+01    0.7248251516084542D+01    0.8582990369087790D+01
    0.4507016501984005D+01    0.1977527730606820D+02    0.1105329042230165D+02
    0.4046428909787820D+01    0.1908671822720097D+02    0.1154172392559321D+02
    0.5425411747934408D+01    0.1947745528396934D+02    0.1085704605441668D+02
   -0.1812835140483237D+02   -0.2087842689787957D+02    0.3754850657634065D+01
   -0.1866027297385510D+02   -0.2010679211433710D+02    0.3614325074829441D+01
   -0.1854983148428517D+02   -0.2131601438599071D+02    0.4452725732747972D+01
    0.2107928980237137D+02   -0.2278561924514382D+02    0.1988408262282671D+02
    0.2082803424364712D+02   -0.2315870432286911D+02    0.2072306997994902D+02
    0.2166972610514344D+02   -0.2339835869649463D+02    0.1945280468102291D+02
    0.2542030632712937D+02   -0.2133048682010041D+02    0.2659779650280244D+02
    0.2551342926405494D+02   -0.2230359421133279D+02    0.2653150424818030D+02
    0.2579168291357091D+02   -0.2099375734839099D+02    0.2735873569802567D+02
    0.1534084727171861D+01    0.1841346618466312D+01    0.1325551079632635D+02
    0.2479101081976038D+01    0.1988319659892163D+01    0.1339885138527428D+02
    0.1382755935445503D+01    0.8886909392225393D+00    0.1310829372922388D+02
   -0.2717786907226387D+02   -0.8821344743519061D+01    0.1709476671162561D+02
   -0.2772968725109882D+02   -0.9571470914956858D+01    0.1743346961761612D+02
   -0.2627251157665149D+02   -0.9131527978119646D+01    0.1707301179708081D+02
    0.1663875903405486D+02    0.1311700625901185D+02   -0.7251814933214681D+01
    0.1614317170479304D+02    0.1391186347363024D+02   -0.7427575593000268D+01
    0.1647878206896534D+02    0.1243306515995125D+02   -0.7985843087342874D+01
   -0.5225374005147726D+01    0.2070474543611304D+02    0.6064625467801076D+01
   -0.5224186127729443D+01    0.2129188312427532D+02    0.6823827298106071D+01
   -0.6022748475605547D+01    0.2084718587193974D+02    0.5525171763812319D+01
    0.8045268147749340D+01   -0.1988252407888726D+01   -0.5330785251024428D+01
    0.7116300212727380D+01   -0.2035552336262720D+01   -0.5554468157941783D+01
    0.8416726812483947D+01   -0.1396642398932247D+01   -0.5983996893317396D+01
   -0.1372154174681276D+02   -0.2007835493510517D+02   -0.6934163577746899D+01
   -0.1291352929919286D+02   -0.1970599285965170D+02   -0.6781383618276488D+01
   -0.1385151431946587D+02   -0.2056749244573015D+02   -0.6132098398092010D+01
    0.4568971113808228D+01    0.1605825974640621D+02    0.1935946774980309D+01
    0.4161841110572127D+01    0.1582187219261990D+02    0.1110369429621695D+01
    0.4038808397033641D+01    0.1688325742634373D+02    0.2242149226948661D+01
    0.9944021699134431D+01    0.1814419561446705D+02   -0.2609508235975268D+02
    0.9636533263594739D+01    0.1903980989708288D+02   -0.2642020714468492D+02
    0.9860426647309460D+01    0.1813644838510234D+02   -0.2513948193436678D+02
    0.2437535895716629D+02   -0.2420254931989457D+02    0.1818673695660584D+02
    0.2413204028237949D+02   -0.2452117361155213D+02    0.1907131426869717D+02
    0.2476538795209154D+02   -0.2489577231825326D+02    0.1768611366903771D+02
    0.1770182123214917D+02    0.1694582744056330D+02   -0.2655587309901605D+02
    0.1763896122613448D+02    0.1697161689999699D+02   -0.2553592958401974D+02
    0.1785014006962899D+02    0.1608380279927261D+02   -0.2686940749342729D+02
    0.2233425817162519D+02   -0.1720191361586718D+02    0.2496293700923698D+02
    0.2291632682866718D+02   -0.1795511276028648D+02    0.2483679617389121D+02
    0.2198337369599027D+02   -0.1696926561976401D+02    0.2409912746568642D+02
    0.1603798973008634D+02    0.2645276686859201D+02    0.2270545432469734D+02
    0.1624447471194016D+02    0.2618373834923533D+02    0.2359530555086136D+02
    0.1564554186102337D+02    0.2728875239507947D+02    0.2272019668853660D+02
    0.2322993407836513D+02   -0.2370777238794022D+02   -0.6419535964167454D+01
    0.2310467083061351D+02   -0.2434819851440651D+02   -0.7165195366327845D+01
    0.2406548231824971D+02   -0.2334781027606794D+02   -0.6713320839968995D+01
    0.1536208161694968D+02    0.2529428358790047D+02   -0.1377832955719682D+02
    0.1568360023014375D+02    0.2439462541530083D+02   -0.1364902975345844D+02
    0.1488084262419435D+02    0.2561936467856250D+02   -0.1301335933780760D+02
   -0.2593390737327657D+02    0.5458461409169597D+00   -0.3775388043566004D+01
   -0.2628899713902064D+02    0.1203094861156414D+00   -0.4586139564454444D+01
   -0.2529416172379306D+02    0.1634969591065144D-01   -0.3363481181495447D+01
    0.2204821919362686D+02    0.2527602348270940D+02    0.2191448052754239D+02
    0.2188073056760856D+02    0.2576382388262978D+02    0.2114796457469814D+02
    0.2304905563259518D+02    0.2532537442429134D+02    0.2209350921672663D+02
    0.9975336732872032D+01   -0.1787386593509842D+02   -0.4811080343768977D+01
    0.1008029372978315D+02   -0.1728611635388663D+02   -0.5570637923731275D+01
    0.1033628401557277D+02   -0.1874535625720535D+02   -0.4969588273366098D+01
    0.4515183969703275D+01   -0.4100484528719210D+01   -0.1600728637584364D+02
    0.3729482801238088D+01   -0.4216704955969520D+01   -0.1539540155113159D+02
    0.4909460009306605D+01   -0.4948640345588142D+01   -0.1616539946786357D+02
    0.1513134304766513D+02    0.1199306386425009D+02   -0.1412505222466822D+02
    0.1573314243574895D+02    0.1272183504526684D+02   -0.1382529982248511D+02
    0.1438377802982414D+02    0.1203132907804323D+02   -0.1354707958576507D+02
   -0.5786638840558639D+01   -0.5212960530375179D+01   -0.1122738713134185D+02
   -0.5959446666767153D+01   -0.5984042537475529D+01   -0.1182460117072174D+02
   -0.4823815027840631D+01   -0.4993553288445020D+01   -0.1120726538946920D+02
   -0.1664458154605877D+02   -0.1155852481242871D+02   -0.1444676403509432D+02
   -0.1753296083618578D+02   -0.1157392878720523D+02   -0.1481002458998377D+02
   -0.1682509395296216D+02   -0.1153194727547991D+02   -0.1350530810412222D+02
    0.1321019419715631D+02   -0.2284903647816282D+01   -0.8458856911633017D+01
    0.1300220558861298D+02   -0.2653534225895376D+01   -0.7582364055698093D+01
    0.1396347956544879D+02   -0.1695496698359908D+01   -0.8365699375735947D+01
   -0.5471459578958457D+01    0.2072290398795937D+02    0.1868305723979812D+02
   -0.6294061766659527D+01    0.2109070541770048D+02    0.1898585648702726D+02
   -0.5708471319615978D+01    0.2042105242500358D+02    0.1777397365922908D+02
    0.1726282208829872D+02    0.1929306652291429D+01    0.4767656996839764D+01
    0.1774029444270695D+02    0.1660061006267070D+01    0.5520503136697539D+01
    0.1687932814328555D+02    0.1082950712703340D+01    0.4551236218196316D+01
    0.1012958742152160D+02   -0.2371284179873803D+02    0.2528081564436332D+02
    0.9955332944458869D+01   -0.2444384112937470D+02    0.2470547176517051D+02
    0.1103791679408829D+02   -0.2347988285661638D+02    0.2497997179800987D+02
   -0.9599050143373569D+01   -0.6834548862588056D+01    0.1402233403097020D+02
   -0.9418473508129580D+01   -0.6855406376778259D+01    0.1305574773069330D+02
   -0.1011788360876485D+02   -0.7668162001157975D+01    0.1406659795896157D+02
    0.2393145491928468D+02    0.2123431919876563D+02    0.2703090186933632D+02
    0.2470043753795468D+02    0.2100050527930961D+02    0.2758164569307352D+02
    0.2356133007580588D+02    0.2039681782273588D+02    0.2668343255837687D+02
   -0.1195596316240083D+02    0.1874002377296547D+02   -0.6621041481911997D+01
   -0.1263745514093737D+02    0.1939941793191823D+02   -0.6593089240419291D+01
   -0.1143216167872357D+02    0.1874783992372242D+02   -0.5817789885693338D+01
    0.1268873191573369D+02   -0.2334369103266499D+02    0.2488619281771046D+02
    0.1301875362924806D+02   -0.2282074134940442D+02    0.2562361533020844D+02
    0.1288921313441152D+02   -0.2429486073001517D+02    0.2499634624775115D+02
   -0.5613381800153617D+00    0.1083424606748097D+02   -0.5748251712006524D+01
   -0.2702339836877523D+00    0.1030252567111174D+02   -0.6488146288620732D+01
   -0.1333213412019778D+01    0.1141636479597904D+02   -0.6097210733790178D+01
   -0.1147241846900559D+02    0.2240857704158980D+02    0.2172636387087446D+02
   -0.1168135470356573D+02    0.2272898919886399D+02    0.2258750936180687D+02
   -0.1100902499782038D+02    0.2156175439905847D+02    0.2193143503822589D+02
   -0.2181169077519095D+02    0.1609336244595323D+02   -0.1470719852102511D+02
   -0.2213424208629049D+02    0.1688617953058183D+02   -0.1520126031913856D+02
   -0.2199490483094046D+02    0.1528732855726415D+02   -0.1519414036570931D+02
   -0.1036707517178997D+02   -0.6494795312377988D+01    0.1289798610168187D+01
   -0.1049266936424589D+02   -0.5530163303860235D+01    0.1315818935783238D+01
   -0.1014857356346364D+02   -0.6891635995302648D+01    0.4613035583890679D+00
   -0.1514869677525521D+02    0.2476030970519592D+02   -0.6329179455997378D+01
   -0.1533705567292626D+02    0.2542168824110717D+02   -0.7024357476689701D+01
   -0.1488345423688979D+02    0.2387388821170340D+02   -0.6641148641047536D+01
    0.6284929584998357D+01   -0.4076066637599361D+01    0.1417348417068423D+02
    0.7111329507688956D+01   -0.3773087903255696D+01    0.1456772047848472D+02
    0.6374849529362393D+01   -0.4677427078277848D+01    0.1346987535796796D+02
    0.1740015711184287D+02   -0.1504975348672727D+02    0.2408884836494294D+02
    0.1679826934207631D+02   -0.1525046861536422D+02    0.2342330308952398D+02
    0.1688598761309558D+02   -0.1478174087275512D+02    0.2486487849869157D+02
   -0.1325948869287594D+02   -0.1737088964074312D+02    0.2167572131082789D+02
   -0.1347841773834409D+02   -0.1748940803595286D+02    0.2266404705386726D+02
   -0.1397389781935975D+02   -0.1772915940823712D+02    0.2108833437703812D+02
    0.1256879996097010D+02    0.2342374949063818D+02   -0.1579449768427261D+02
    0.1304661138993761D+02    0.2358370285460348D+02   -0.1661544257410029D+02
    0.1304176963365136D+02    0.2266354205731200D+02   -0.1548767238419889D+02
    0.2633490642591024D+02   -0.8228374855448552D+01    0.2548886751452446D+02
    0.2677760252511018D+02   -0.7299164119464836D+01    0.2558908068966316D+02
    0.2629778936059267D+02   -0.8475250984823116D+01    0.2645955672994893D+02
    0.1295549305452077D+02    0.2912359705524037D+01   -0.1691822994947003D+02
    0.1374976225897138D+02    0.2578974644112471D+01   -0.1740119327030994D+02
    0.1329564666850619D+02    0.3342291039297939D+01   -0.1609289472427102D+02
    0.2313826790560212D+02    0.2529657184639408D+01    0.1525465094287828D+02
    0.2390929595747454D+02    0.1988788643812912D+01    0.1523276104342336D+02
    0.2269583816626186D+02    0.2126500254453553D+01    0.1451934008469954D+02
   -0.2107453856607549D+02    0.2422711591609462D+01    0.2982770716635831D+01
   -0.2128599798267699D+02    0.1931933473700950D+01    0.3747574649730425D+01
   -0.2129008618018880D+02    0.1873486116813556D+01    0.2193675197881045D+01
   -0.1527868567536414D+02   -0.1414113640023696D+02   -0.5565675819481777D+01
   -0.1610597756801473D+02   -0.1428328481717820D+02   -0.5957785938874391D+01
   -0.1497955616999244D+02   -0.1322037821273105D+02   -0.5755413956194994D+01
    0.7090827394298031D+01    0.1289982593615023D+02    0.1446871535746829D+02
[truncated: 4,626,099 more chars]
