# Supplementary material for: Measuring Zn Transference with Precision: Insights for Dendrite‐Free Zinc Metal Anodes
Source: Adv Mater. 2025 Aug 23;37(46):e02245. doi: 10.1002/adma.202502245 (PMC12631524; doi:10.1002/adma.202502245)
Supplement: Supplementary file 2 — Supporting Information [file ADMA-37-e02245-s002.gz › restarts/0README.md]

# Composition info

20Zn  = Zn0.2  K0.8  Acetate1.2
60Zn  = Zn0.6  K0.4  Acetate1.6
100Zn = Zn1.0        Acetate2.0

# Traj data

20Zn are from NVT
60Zn, 100 Zn are from NPT

# Tinker9 / Tinker-GPU

module load cuda/cuda-11.6 nvidia/nvhpc/22.3 scl/gcc-toolset-11
Compiled for NVidia A100 GPUs with default mixed precision
